# Supplementary material for: Adaptive switch to sexually dimorphic movements by partner-seeking termites
Source: Sci Adv. 2019 Jun 19;5(6):eaau6108. doi: 10.1126/sciadv.aau6108 (PMC6584256; doi:10.1126/sciadv.aau6108)
Supplement: Data file S1 [file aau6108_Data_file_S1.zip › Dataset/CfExperimetns/170703_172_F_02_set1_tandem-position_5FPS.txt]

"time" "x" "y"
"1" 0 117.578282273742 84.5898802554746
"2" 0.2 117.226296395099 85.4673651085217
"3" 0.4 116.876510105688 86.2837079803627
"4" 0.6 116.116882247482 87.4427740716001
"5" 0.8 115.367189779166 88.6532574815915
"6" 1 114.646022118058 90.3709801796872
"7" 1.2 113.008660955368 91.6509581222308
"8" 1.4 111.115490745763 92.9694579594397
"9" 1.6 109.023663651592 95.0987242687347
"10" 1.8 107.503477889948 97.2233288111179
"11" 2 106.539649972136 99.4846002248835
"12" 2.2 105.998908288856 101.472073821861
"13" 2.4 105.108744873342 101.408395964221
"14" 2.6 103.800108173384 102.049520202205
"15" 2.8 101.52022206177 103.162595452123
"16" 3 99.2831794610405 104.135881003192
"17" 3.2 96.8338461171971 104.993548156919
"18" 3.4 94.7041019970339 105.933870521289
"19" 3.6 91.8969700676576 107.586025456744
"20" 3.8 89.6839326089514 109.977164837401
"21" 4 88.8177104202515 111.899289362226
"22" 4.2 88.0734220664592 111.385670114461
"23" 4.4 86.1340226234001 110.342836276804
"24" 4.6 84.0174288502676 108.957751139576
"25" 4.8 82.2545948386963 108.027293946416
"26" 5 81.2754533388028 107.610613879623
"27" 5.2 80.1490543094418 106.283903747127
"28" 5.4 78.4117856789882 104.578016827733
"29" 5.6 75.6836794817931 103.180082319708
"30" 5.8 72.6967313118633 102.205136625078
"31" 6 69.4395266757695 101.629087464563
"32" 6.2 66.1868857796385 101.737748168573
"33" 6.4 62.8264328426383 100.731093238523
"34" 6.6 59.9796399487541 98.2836152782475
"35" 6.8 57.6579951068631 95.3382884743615
"36" 7 56.5789193068385 91.9204021406791
"37" 7.2 55.915000553997 89.4959350186965
"38" 7.4 55.3039633581364 86.7507522094774
"39" 7.6 56.3434188591523 83.3231010708711
"40" 7.8 58.0541405032155 81.3099985770422
"41" 8 60.8503143181729 79.0659957084501
"42" 8.2 64.0298687862279 77.5501173397121
"43" 8.4 66.6501390115472 75.8566159556987
"44" 8.6 69.3543343894544 73.5453379282252
"45" 8.8 72.0176282987947 71.6864416829611
"46" 9 74.455465163075 69.7049561371448
"47" 9.2 75.6376620162263 68.3936488446839
"48" 9.4 77.3066922669779 67.0858119120307
"49" 9.6 79.6798195249009 64.9726605505772
"50" 9.8 82.0442734600411 63.1112527152107
"51" 10 84.7205016772596 62.5623001660375
"52" 10.2 87.1242742541786 63.1465484969289
"53" 10.4 90.2233867757487 63.1403210008819
"54" 10.6 93.4058762165097 63.5200599998983
"55" 10.8 96.7400705893106 63.9832508536013
"56" 11 100.33575535611 63.6902510767554
"57" 11.2 103.513924595622 62.4246006466327
"58" 11.4 106.676641050466 62.3183840844234
"59" 11.6 108.853922373197 61.3812339180953
"60" 11.8 109.716685756153 59.5014411135607
"61" 12 111.429281880746 56.917570401681
"62" 12.2 113.437768007081 54.3884982328597
"63" 12.4 115.80887626198 53.0934598608301
"64" 12.6 118.001034175268 53.237603723194
"65" 12.8 118.232299794282 53.0239253143101
"66" 13 118.011111390716 51.890881640162
"67" 13.2 117.728550738794 49.4869842573636
"68" 13.4 117.970112690836 47.2708614749738
"69" 13.6 118.841396461512 45.7036331886244
"70" 13.8 118.380966394574 46.7151612829752
"71" 14 119.244718178611 47.6051747145092
"72" 14.2 119.397077882531 48.8546556230984
"73" 14.4 119.430744860516 48.9385375056659
"74" 14.6 119.56949513277 50.3754044473988
"75" 14.8 119.801571536753 51.2853394316935
"76" 15 120.67190086217 52.5008331044441
"77" 15.2 120.743184580121 53.6156894918654
"78" 15.4 121.231001816404 55.1892240946218
"79" 15.6 121.311260227869 56.6021764336098
"80" 15.8 121.565038066737 57.9980338041803
"81" 16 121.345020951799 59.3468643895898
"82" 16.2 121.001722967163 61.0036780400658
"83" 16.4 120.896827417263 62.4233165964475
"84" 16.6 120.836108211279 64.0361113046769
"85" 16.8 121.316585378898 66.570307535476
"86" 17 121.438657058202 67.5936684082446
"87" 17.2 121.21616414825 67.8684910821104
"88" 17.4 120.058681026907 67.7621578974779
"89" 17.6 118.714184812184 68.1974657756919
"90" 17.8 117.365489487798 69.5435064456408
"91" 18 115.406148121626 71.1882112040851
"92" 18.2 112.990006131415 73.4004922491881
"93" 18.4 111.106708943558 75.832141200891
"94" 18.6 110.030139869589 78.983262523111
"95" 18.8 109.547781807098 82.5151193587981
"96" 19 109.994519156799 85.6741806337153
"97" 19.2 110.968467443876 89.2235309789133
"98" 19.4 111.623739098873 91.7711965656975
"99" 19.6 110.943248731915 91.6031979876895
"100" 19.8 109.602448674223 91.2939439892022
"101" 20 107.52269317977 91.3583283317567
"102" 20.2 105.279558891832 92.1803120705496
"103" 20.4 104.356848925074 92.9401858149776
"104" 20.6 103.155927367226 93.1257971971503
"105" 20.8 101.512920785671 93.726388788534
"106" 21 99.6804071265773 95.4891798917359
"107" 21.2 98.9902859586467 97.655071506695
"108" 21.4 98.2876150544218 100.100918458828
"109" 21.6 97.253987257153 103.384244065526
"110" 21.8 97.3255045878237 106.739808066736
"111" 22 98.2139094608995 107.632270246368
"112" 22.2 97.5489968372269 106.604808905781
"113" 22.4 97.1641614024449 106.65652159371
"114" 22.6 96.8643280596163 106.390567518765
"115" 22.8 95.4460396806058 106.225126552255
"116" 23 93.8450524811984 106.162320488289
"117" 23.2 92.6511515034171 106.097382266526
"118" 23.4 90.7843472983577 105.69191541645
"119" 23.6 88.5915244829959 105.580319604989
"120" 23.8 85.8602091040189 105.361212874883
"121" 24 82.8296404359042 105.049804806178
"122" 24.2 79.384760582885 105.494312382279
"123" 24.4 76.4319847579863 106.538459760614
"124" 24.6 73.9341338033065 108.278646778104
"125" 24.8 72.2877096214366 109.352006994497
"126" 25 71.2487040786116 110.005411109613
"127" 25.2 70.3092352123828 109.474322596778
"128" 25.4 69.1676452358607 108.318394274027
"129" 25.6 67.9053432033412 106.660089532497
"130" 25.8 65.8986285664971 104.825106127738
"131" 26 63.6858841835492 102.513666454457
"132" 26.2 61.6781290241014 100.076192701937
"133" 26.4 59.4086105571 97.3706036861405
"134" 26.6 57.6619104598728 94.9215287653771
"135" 26.8 55.0982056585129 92.0335152791432
"136" 27 52.9910429329266 89.7294160356954
"137" 27.2 50.9923917041635 87.0289709545789
"138" 27.4 48.9031839347098 83.4117099135235
"139" 27.6 47.8824111322017 79.8888000169554
"140" 27.8 48.4945469981827 76.5246095703946
"141" 28 49.7043226571606 73.3317651358247
"142" 28.2 51.2479675997102 70.3603997373867
"143" 28.4 52.7886766241938 67.1846722848157
"144" 28.6 54.8007250202011 64.7401874993035
"145" 28.8 56.5837880386801 61.4472081653627
"146" 29 58.8094430241183 58.7520343105421
"147" 29.2 60.756095946873 55.8865018980021
"148" 29.4 62.2808064180316 52.9949321159133
"149" 29.6 63.6211740197617 49.7468581212074
"150" 29.8 64.991490735628 46.8939944285986
"151" 30 67.124998291725 44.3244627538713
"152" 30.2 69.7515107357765 42.424823185201
"153" 30.4 72.5628392220298 40.3306847991796
"154" 30.6 73.7929847393405 37.4330670097386
"155" 30.8 73.5355640417654 33.9725684056564
"156" 31 73.1671538806846 30.3100510476443
"157" 31.2 73.0036969857936 25.9207380326662
"158" 31.4 72.8821024121797 21.5112827686026
"159" 31.6 73.3005185546026 17.3024269881635
"160" 31.8 73.1786001351774 13.3434053213623
"161" 32 74.0033156097013 9.93720336599084
"162" 32.2 75.6534110189402 8.34708380874326
"163" 32.4 76.4637028613397 8.82963818083894
"164" 32.6 76.4049583963616 9.38647103600091
"165" 32.8 75.6111888952841 9.19258536903318
"166" 33 73.7993396007844 8.84348163683466
"167" 33.2 71.3356976934628 8.68873064837041
"168" 33.4 68.9007181595597 8.80258680120397
"169" 33.6 66.3494140262119 8.18350692257504
"170" 33.8 63.2171544104891 7.16510994670584
"171" 34 59.9841773167018 5.8867183657673
"172" 34.2 56.8512527893397 3.68805733816825
"173" 34.4 55.3342391740889 1.74510009670622
"174" 34.6 55.6983130140179 1.59123572482716
"175" 34.8 55.8790802807057 2.41700508381038
"176" 35 54.9570556819225 4.13498697076489
"177" 35.2 54.5742795831069 6.05553582081069
"178" 35.4 53.6818552940723 7.96713021604803
"179" 35.6 52.5036614406945 10.0589716870019
"180" 35.8 50.5224486726099 12.8144241477621
"181" 36 48.5000195937687 15.5492546337095
"182" 36.2 46.4186941954656 18.3497840736213
"183" 36.4 44.3619717409908 21.1697469297041
"184" 36.6 42.8546856425218 24.8732623765624
"185" 36.8 42.1656837330296 27.4740655593485
"186" 37 42.6661409166107 30.4149359022026
"187" 37.2 43.5537295692677 33.5936824966909
"188" 37.4 44.7415774163478 37.0900631436679
"189" 37.6 46.3791862327052 41.0010774498148
"190" 37.8 48.0869561701407 44.573566982721
"191" 38 50.5581222245047 47.5762781746982
"192" 38.2 53.009103407082 49.7964047961021
"193" 38.4 55.5732408975784 52.5335736943453
"194" 38.6 57.4572404234623 55.5444005832187
"195" 38.8 58.9345911249411 58.2618985175718
"196" 39 59.7934066138839 61.1006523962586
"197" 39.2 61.2916678622786 63.715350646823
"198" 39.4 63.9888475197426 66.6697677167387
"199" 39.6 66.7453164893553 67.8110771519057
"200" 39.8 69.3867357553105 68.4873252704706
"201" 40 72.6118560688912 69.4366253660621
"202" 40.2 75.6787705687847 69.9124711362331
"203" 40.4 78.7269337746346 69.9986793482696
"204" 40.6 81.8729751304918 70.4674901695326
"205" 40.8 85.6058786767037 70.1470344689586
"206" 41 88.683549899698 70.3996685854271
"207" 41.2 90.4742770706088 72.4229090648748
"208" 41.4 90.4516822724344 74.3735379500029
"209" 41.6 91.6016725943492 74.7253070677803
"210" 41.8 94.022328596361 77.0200801095771
"211" 42 95.5390788420217 79.720664760247
"212" 42.2 96.0709044556257 82.6288036905601
"213" 42.4 96.5732430998275 85.814082903817
"214" 42.6 98.3716008943321 87.5755578682887
"215" 42.8 100.670838310686 88.1507672562544
"216" 43 103.611711351335 88.0925816251661
"217" 43.2 106.541821753398 87.6523872564625
"218" 43.4 107.871786378003 86.1767287183972
"219" 43.6 108.225308736094 84.7425566069488
"220" 43.8 109.489695113813 82.3914934728462
"221" 44 111.119662636718 79.6855388639263
"222" 44.2 111.666087301408 76.6254405378589
"223" 44.4 112.720325798553 72.8524577311852
"224" 44.6 113.507039400474 69.2498757974908
"225" 44.8 114.531901347514 65.3222806339418
"226" 45 115.948303667446 61.7701537631709
"227" 45.2 116.548055520712 59.2979372462376
"228" 45.4 114.805616756493 58.9099983155591
"229" 45.6 112.454887575493 58.8244528321547
"230" 45.8 109.551732812527 57.5802913062161
"231" 46 106.330567425758 55.7063204778894
"232" 46.2 103.345158571463 53.3458873245271
"233" 46.4 100.81402683396 50.5355352313452
"234" 46.6 100.041311487009 46.8741439504085
"235" 46.8 98.9575519655964 43.9064435469456
"236" 47 96.9942263117728 41.8506633341653
"237" 47.2 95.3103543474493 39.9636151712872
"238" 47.4 93.8439958906268 37.0461239623594
"239" 47.6 93.5402741448122 34.1099417325532
"240" 47.8 95.1411562700137 31.9969993547225
"241" 48 95.242303688245 31.4063872492552
"242" 48.2 94.1557613729689 31.4074164691412
"243" 48.4 92.5291635855204 31.4317481943386
"244" 48.6 90.7356725385574 32.5482575800361
"245" 48.8 88.6551396683433 33.7588847793171
"246" 49 85.572760215469 33.9278919421796
"247" 49.2 82.4870550795721 33.921391276168
"248" 49.4 78.3297939922489 34.2628059386082
"249" 49.6 75.007168147251 34.7986499034273
"250" 49.8 71.3609163359951 36.3063451738314
"251" 50 67.9642870656455 37.9552153544439
"252" 50.2 64.6332883583037 40.2408936033256
"253" 50.4 62.1032508157512 43.131084852264
"254" 50.6 59.4400441381016 45.9273226568774
"255" 50.8 56.8691375953599 48.2842827167377
"256" 51 55.0431273797068 51.3010426156109
"257" 51.2 55.0472245644419 53.6589221137777
"258" 51.4 54.6732383821165 56.0796968823254
"259" 51.6 55.1126449045964 59.3683878857739
"260" 51.8 56.0057087968225 62.7570758674014
"261" 52 57.2700363253447 65.5843192842789
"262" 52.2 59.012785851749 68.1201711005714
"263" 52.4 60.5826253181018 70.0608994515532
"264" 52.6 62.2980555545011 71.7217757039715
"265" 52.8 63.7730038998095 72.4360202913551
"266" 53 64.1863809800394 72.2407279317809
"267" 53.2 64.5721047914888 72.5219646441924
"268" 53.4 64.8726933373792 73.9874267697407
"269" 53.6 65.928585642653 75.6238977821934
"270" 53.8 67.0938294373857 77.0893836468072
"271" 54 67.9852644238255 77.0560317597138
"272" 54.2 68.2249342435233 77.3498278470954
"273" 54.4 67.5048442551236 78.5362259631131
"274" 54.6 66.6755712574612 80.1678132194785
"275" 54.8 65.2295656255289 81.7423496476951
"276" 55 63.4023457502744 84.056868723321
"277" 55.2 62.0457901318479 87.0525225247956
"278" 55.4 61.3465028745174 90.3695621195157
"279" 55.6 62.5232102241746 93.301237081414
"280" 55.8 64.2031646198207 96.1695078925785
"281" 56 66.4094597002892 98.5181326516428
"282" 56.2 69.0650653778956 101.124759344825
"283" 56.4 72.0267259469354 103.208524748883
"284" 56.6 75.3640960283131 104.843981820779
"285" 56.8 79.5944579343139 105.89656012817
"286" 57 82.5364180264353 105.658389516017
"287" 57.2 85.6142101207196 104.867729726693
"288" 57.4 89.366810774705 105.155223139743
"289" 57.6 92.9409965583943 106.128609819313
"290" 57.8 94.0129668818412 106.850491548409
"291" 58 94.926941615643 105.925689380075
"292" 58.2 96.6931427996463 104.076720629953
"293" 58.4 98.5812975865856 101.714363474287
"294" 58.6 100.779569651764 99.1834334500931
"295" 58.8 102.683462874808 96.5722427728322
"296" 59 105.302116296111 94.051604246441
"297" 59.2 108.825857854079 91.9432214928489
"298" 59.4 112.026375923084 91.4099738947683
"299" 59.6 112.020414619412 91.4411197273929
"300" 59.8 111.175129754549 91.8625569120139
"301" 60 110.741013548702 91.8649972640301
"302" 60.2 109.796188512376 91.9996725640079
"303" 60.4 108.872317237251 91.538548770189
"304" 60.6 107.295966473567 91.3831320472963
"305" 60.8 105.68755624699 91.766810680423
"306" 61 104.532498786943 92.0324232751836
"307" 61.2 102.45662620402 91.7084497805072
"308" 61.4 100.293815893154 91.3872025234724
"309" 61.6 98.0879405957652 91.2017721194238
"310" 61.8 95.6344314448183 90.5198318038098
"311" 62 93.0812810921419 88.7119863361095
"312" 62.2 90.6472262982682 86.1975891409415
"313" 62.4 88.9010388826705 83.5138053213755
"314" 62.6 87.4683449257233 80.1536163756164
"315" 62.8 85.6950322239605 76.6542151064163
"316" 63 83.7599014004168 73.2288288206422
"317" 63.2 81.5903535068071 69.5561423841574
"318" 63.4 78.9697220645347 66.5854035546686
"319" 63.6 76.2076515337808 63.5057058677909
"320" 63.8 73.339310608228 61.1808012390594
"321" 64 70.0296094760749 59.0029453654062
"322" 64.2 66.822308693613 56.556667011582
"323" 64.4 65.2609356753606 54.117002549404
"324" 64.6 64.472656864908 51.1395960601405
"325" 64.8 64.4892917880293 48.3439858327158
"326" 65 64.6837599188577 45.3085991537221
"327" 65.2 65.3007335889651 42.2861968869391
"328" 65.4 65.109190485558 39.1503914519566
"329" 65.6 63.7412158177568 36.3292167593064
"330" 65.8 62.2274972764257 34.6725622341179
"331" 66 60.1299455895951 31.8688477102969
"332" 66.2 57.7682462211538 29.1049326808724
"333" 66.4 55.5420707671056 28.1604799084553
"334" 66.6 53.4955475948694 27.2658890968004
"335" 66.8 51.7055304318871 25.0600834239029
"336" 67 50.7912249517622 22.1008846100726
"337" 67.2 51.4844092979107 19.9967958907679
"338" 67.4 52.8922064074946 19.4632634318883
"339" 67.6 54.944862781639 18.2691079451207
"340" 67.8 57.113989082984 17.8414262301868
"341" 68 60.1564024068007 16.4775637083849
"342" 68.2 62.426747208589 14.2873335837292
"343" 68.4 65.0069164748737 11.8312795713215
"344" 68.6 66.4080857888094 10.4907722661093
"345" 68.8 66.3491675301818 9.82704524438255
"346" 69 65.8917184281966 11.1661389112559
"347" 69.2 66.3610339511821 12.6172540221062
"348" 69.4 66.8121798355028 14.0556621123168
"349" 69.6 68.2100129370184 15.9718306610972
"350" 69.8 69.6282647796294 17.7194055852525
"351" 70 72.6833834645029 20.8258261025141
"352" 70.2 75.100778485359 23.1331132119516
"353" 70.4 78.444611167406 24.7182032545761
"354" 70.6 81.7522291318249 24.6370949804776
"355" 70.8 85.4097897334239 24.4530293058544
"356" 71 89.7959741335842 24.5726344911193
"357" 71.2 93.195391005003 23.8399817592252
"358" 71.4 96.8218314163849 22.7675002522285
"359" 71.6 98.5201159032643 21.5606482794483
"360" 71.8 98.99368451666 21.2562128589824
"361" 72 99.9601851408041 22.7137772916449
"362" 72.2 100.51840059044 24.8874416294191
"363" 72.4 102.303083823384 27.8069559032708
"364" 72.6 104.038083581679 30.4895314357088
"365" 72.8 106.104837447797 34.278519229368
"366" 73 108.217634414286 37.7422330205316
"367" 73.2 110.517558815428 41.1335317600434
"368" 73.4 112.292110225334 44.3684910244107
"369" 73.6 114.097193060861 47.1708728649897
"370" 73.8 116.391346514972 48.8982599095272
"371" 74 118.204863873101 48.8068369972135
"372" 74.2 117.469401471201 49.0393153908048
"373" 74.4 116.007558244708 50.2062044050557
"374" 74.6 115.099349908277 52.2227217883307
"375" 74.8 113.714431764476 54.5347865847666
"376" 75 112.302803140341 56.930241936766
"377" 75.2 111.104125390256 60.5487505636137
"378" 75.4 109.768770416057 64.257227720061
"379" 75.6 108.467929187821 68.1238600094935
"380" 75.8 108.77592801219 72.0287984386756
"381" 76 109.867209463409 75.0905524586328
"382" 76.2 111.524931094447 78.7417243259274
"383" 76.4 113.215379950326 81.4966845665769
"384" 76.6 112.694205950946 81.6702416860159
"385" 76.8 111.768582622674 82.6286622670631
"386" 77 110.520765812822 83.0500748472001
"387" 77.2 108.644495542798 83.6797367537876
"388" 77.4 106.035447540888 85.244014532678
"389" 77.6 103.021113404741 87.44886102689
"390" 77.8 100.109870628416 89.8434998409899
"391" 78 97.5125982853677 92.9354582926691
"392" 78.2 96.264373550941 95.8798856376366
"393" 78.4 95.3242337186528 99.8392169249599
"394" 78.6 95.4625266287681 103.266418441679
"395" 78.8 96.0788047606491 105.904635337174
"396" 79 95.6475605108946 106.198435652686
"397" 79.2 94.4977247685005 106.513929035212
"398" 79.4 93.8245167558781 105.924342834419
"399" 79.6 92.8732577304191 104.971109546769
"400" 79.8 91.7226033582035 104.751549360706
"401" 80 90.9664164379435 104.864389260899
"402" 80.2 90.5719623685933 105.199652219252
"403" 80.4 89.9018518890166 105.120178535067
"404" 80.6 88.8854125825361 105.31995265191
"405" 80.8 87.2594924053264 105.848982703672
"406" 81 84.9122403029588 106.968357776399
"407" 81.2 83.0246351752686 109.043919029128
"408" 81.4 81.4466802354761 111.266795052902
"409" 81.6 80.3417073959925 113.425297691518
"410" 81.8 80.0040789646289 115.445499570466
"411" 82 80.013585732961 117.001407556424
"412" 82.2 79.9680484808101 117.259528301294
"413" 82.4 79.4194739035085 116.935267896891
"414" 82.6 79.3340056714655 116.867694066396
"415" 82.8 79.4916952665782 116.625424363044
"416" 83 79.5083462770079 116.516600528543
"417" 83.2 79.7724718122754 116.558492433211
"418" 83.4 79.8394179896377 116.533598437123
"419" 83.6 79.8741910300655 116.664466889955
"420" 83.8 80.0052958503315 116.583211076214
"421" 84 79.907641770047 116.777158599437
"422" 84.2 79.8929643031419 116.765663235694
"423" 84.4 79.925766975253 116.683259762292
"424" 84.6 79.9624382580373 116.596156368557
"425" 84.8 79.9316402308666 116.675852217371
"426" 85 79.9776746652534 116.69013634907
"427" 85.2 79.8806651246816 116.657546967646
"428" 85.4 79.7720992208399 116.777879718671
"429" 85.6 79.8123228272685 116.889268017869
"430" 85.8 79.8741962741476 116.701441854331
"431" 86 79.7447461456155 116.84953705346
"432" 86.2 79.7417925032998 116.86300847589
"433" 86.4 79.7373935020613 116.835405242595
"434" 86.6 79.678055551984 116.655173160921
"435" 86.8 79.7815609412428 116.583051460793
"436" 87 79.8513136474459 116.414967404699
"437" 87.2 79.8861810172657 116.480177181319
"438" 87.4 79.8323336046635 116.493266055687
"439" 87.6 79.7596752922608 116.486470388818
"440" 87.8 79.7976316676675 116.424437930808
"441" 88 79.8306954603922 116.467789673473
"442" 88.2 79.8046972045853 116.557087226228
"443" 88.4 79.6616656847762 116.86163237531
"444" 88.6 79.6000263443093 116.843783489963
"445" 88.8 79.5429601738667 116.74165781052
"446" 89 79.4608957658025 116.766457705148
"447" 89.2 79.0507622310044 117.437472525355
"448" 89.4 78.7673839830586 117.749287197614
"449" 89.6 78.251993603757 117.498736945911
"450" 89.8 77.7398411374433 117.862625980516
"451" 90 76.7681730211426 118.770557570824
"452" 90.2 76.4949447009322 119.241485118499
"453" 90.4 76.8838119537481 118.524625281222
"454" 90.6 76.3749037671564 118.492766299468
"455" 90.8 75.9303501333469 118.913085200317
"456" 91 76.1479491300852 118.934417025894
"457" 91.2 76.319439595769 118.790183116002
"458" 91.4 76.2995362540814 118.758139032901
"459" 91.6 76.3308526688622 118.480285408778
"460" 91.8 76.604028908622 117.888769292674
"461" 92 76.88421623921 117.247829714278
"462" 92.2 76.8680729963444 116.73413737313
"463" 92.4 76.8152322126352 115.981909094721
"464" 92.6 76.5533069674995 115.494116544753
"465" 92.8 76.1816824127693 114.648088863405
"466" 93 75.7809944370833 113.528634332123
"467" 93.2 75.4794325741705 112.668425944954
"468" 93.4 74.874293219964 111.195442093072
"469" 93.6 74.3384865866962 109.565915508807
"470" 93.8 73.7435187319977 107.747119144298
"471" 94 72.6896254885074 104.910597403752
"472" 94.2 71.6171725845473 103.159170721119
"473" 94.4 71.0971375051209 101.726197454193
"474" 94.6 71.3725028494331 99.9007908975069
"475" 94.8 71.8946003855191 97.3887548562018
"476" 95 72.9150324226912 94.9700948418554
"477" 95.2 74.5184347902895 91.3909647815199
"478" 95.4 76.1926657546298 88.4263343561471
"479" 95.6 78.5415486248576 85.0484048632226
"480" 95.8 80.3054119395426 83.0862106533882
"481" 96 82.8919005983936 82.0386674411587
"482" 96.2 85.5381936921987 81.7664739952521
"483" 96.4 88.5577939625209 82.2002201269561
"484" 96.6 91.5977150320293 83.0381038824613
"485" 96.8 94.494316572586 84.1071825771188
"486" 97 97.1749839136875 85.9267795525831
"487" 97.2 99.9512041438613 86.722399596287
"488" 97.4 101.976453990169 86.0300132621499
"489" 97.6 104.294098297639 84.6575134918489
"490" 97.8 106.805501899509 83.0797438450773
"491" 98 109.508324396243 82.0003657617826
"492" 98.2 112.113029402179 82.0166360831926
"493" 98.4 112.670193017111 83.0828603850513
"494" 98.6 112.858619778203 83.0388159298296
"495" 98.8 112.71220615928 83.0537801246491
"496" 99 112.235472571982 83.2201249112225
"497" 99.2 112.174219731136 83.0399569898868
"498" 99.4 111.804122569251 82.3201596818044
"499" 99.6 111.040199200972 81.388255697282
"500" 99.8 109.982825908974 81.1837464938551
"501" 100 109.259128173166 80.8826277876305
"502" 100.2 108.35514513146 80.6836529085328
"503" 100.4 106.882943537497 80.0820000337465
"504" 100.6 105.011343367667 79.1933966480905
"505" 100.8 103.305921669382 78.0643342798695
"506" 101 100.954709712563 76.1186948155811
"507" 101.2 99.2044899296184 73.7615301251438
"508" 101.4 98.1383839213806 71.1968442908014
"509" 101.6 96.9271553684783 68.1832765486966
"510" 101.8 96.260934092966 64.485106425998
"511" 102 95.4767723099532 61.1811559560003
"512" 102.2 94.6688021802084 57.5859018963543
"513" 102.4 94.2500700352357 53.9853805389623
"514" 102.6 93.4328796118176 49.810173949327
"515" 102.8 91.9537522952606 46.25384190863
"516" 103 89.993786716602 43.0083474823834
"517" 103.2 88.4999065135193 39.2084307781926
"518" 103.4 87.5529107699347 35.5205137870786
"519" 103.6 87.6251156353715 31.7004314275032
"520" 103.8 87.9694738678679 28.5141065665842
"521" 104 88.2094774505241 25.5979844440633
"522" 104.2 87.6937958908416 22.7804107891563
"523" 104.4 86.604615927456 20.8477649498832
"524" 104.6 85.0687343115296 19.2761750743561
"525" 104.8 83.0688098212801 17.9865963555856
"526" 105 82.8561258016186 17.6805315040481
"527" 105.2 84.2766425296593 16.5721928470264
"528" 105.4 85.709249588319 16.1721548526264
"529" 105.6 86.9632817438356 15.9374684076316
"530" 105.8 88.3922012225542 16.0683628958559
"531" 106 89.0141434546776 15.9947017801262
"532" 106.2 91.0000158818472 16.0590540997938
"533" 106.4 93.542729003138 15.8537788071212
"534" 106.6 94.8719999685366 15.8480095786159
"535" 106.8 94.1334714226851 16.5320726133215
"536" 107 94.0637565567151 16.9126903058174
"537" 107.2 94.7079643584323 16.672483036717
"538" 107.4 95.7917136255545 16.7286142902613
"539" 107.6 96.7528273783504 16.7093125909724
"540" 107.8 97.3596713286133 17.4395610579425
"541" 108 100.324672796007 24.3239223427938
"542" 108.2 99.647011770174 23.4805059856089
"543" 108.4 100.646023010634 24.4968442640496
"544" 108.6 97.8107386222599 23.2064879527273
"545" 108.8 98.7820463807887 22.6382895310097
"546" 109 98.6442873167094 23.0058806171331
"547" 109.2 100.396410385635 22.0630639528251
"548" 109.4 101.312387522614 21.6492764750849
"549" 109.6 101.612930240353 21.4905724994267
"550" 109.8 102.11797717763 21.3873015212413
"551" 110 102.209370095841 21.1719671395407
"552" 110.2 102.265405619026 20.8354359705087
"553" 110.4 102.129064166862 20.4369309796671
"554" 110.6 101.706631719074 20.3515950437407
"555" 110.8 101.682853029813 20.1145132535215
"556" 111 100.995354683716 19.8179222318354
"557" 111.2 100.272863017263 19.8297450150908
"558" 111.4 99.6837361999427 19.9713305296788
"559" 111.6 99.0198447357267 19.9301413105721
"560" 111.8 98.3292701905301 19.5134981477035
"561" 112 96.9290726032988 18.8561851374704
"562" 112.2 95.919572700017 17.7370113508977
"563" 112.4 95.1008724717544 17.2108529877854
"564" 112.6 94.2498516431281 16.1207541239771
"565" 112.8 93.9253992309072 15.1174639835918
"566" 113 93.9811031447693 14.115762343624
"567" 113.2 93.6732998148012 14.3563808202612
"568" 113.4 92.9160749721529 14.954403751289
"569" 113.6 92.2204777857114 15.2274335840151
"570" 113.8 90.8860253214183 15.2218132308191
"571" 114 89.4338766391458 15.4955571810234
"572" 114.2 88.5014365631426 16.2664351185236
"573" 114.4 87.840024562607 17.0739561199327
"574" 114.6 87.9176589575275 18.5197842582166
"575" 114.8 88.4214546387851 20.3682099180977
"576" 115 89.5091331619814 22.5299673901796
"577" 115.2 91.2911303095762 24.1049551034274
"578" 115.4 93.125981425938 25.7288464200142
"579" 115.6 95.5474827741141 27.6995120719206
"580" 115.8 97.8514426444896 28.5948465207831
"581" 116 100.355531884808 29.9864942517337
"582" 116.2 102.515380713165 31.7194334969889
"583" 116.4 104.77294561895 33.7989610236112
"584" 116.6 106.235382769254 36.415113625482
"585" 116.8 107.195762037297 39.8848746195015
"586" 117 107.902298412211 42.7544055053383
"587" 117.2 108.168825254336 46.4733587966917
"588" 117.4 108.458241738194 49.8107472837665
"589" 117.6 109.505386797102 53.2160477628864
"590" 117.8 111.28822972511 56.4982166703102
"591" 118 113.395774241993 58.4494607183811
"592" 118.2 115.52653113575 60.8067831640574
"593" 118.4 117.082730809686 63.5591195708692
"594" 118.6 116.798722342497 64.811983350255
"595" 118.8 115.892073481484 66.420921572348
"596" 119 115.175282720945 68.7586035511464
"597" 119.2 114.22559959717 71.4675721493711
"598" 119.4 113.113518797992 74.5083020925933
"599" 119.6 112.516037178366 77.4889843301942
"600" 119.8 112.329495774147 81.2265000920023
"601" 120 112.801415276883 84.7826113014578
"602" 120.2 113.375576965458 85.670206540998
"603" 120.4 112.729334324304 85.3366795098576
"604" 120.6 111.673434184172 85.6799895928681
"605" 120.8 110.463496069888 85.9759199997337
"606" 121 108.899906989426 86.909671905418
"607" 121.2 107.01702196664 87.5953970358644
"608" 121.4 104.743950636216 88.7161108803775
"609" 121.6 102.092023620509 90.2128563524374
"610" 121.8 99.536928047622 92.3386075481458
"611" 122 97.6809637956911 95.0123152055775
"612" 122.2 96.9511083471985 97.4800091331625
"613" 122.4 95.8925462623168 100.178695563394
"614" 122.6 94.9545237603123 103.162777573325
"615" 122.8 94.6486019880893 106.741514606029
"616" 123 93.2156583910802 107.803363572218
"617" 123.2 92.1461611980691 107.433428683682
"618" 123.4 91.124650025009 107.894005614492
"619" 123.6 89.4945401208538 108.237413149091
"620" 123.8 86.9427908326105 108.614127233137
"621" 124 84.1497232782386 109.221304425048
"622" 124.2 80.5540997107941 110.111976917883
"623" 124.4 77.2418815792461 111.679000444458
"624" 124.6 74.6581160050568 113.804157753695
"625" 124.8 72.2555450739279 116.061254913284
"626" 125 70.347663003557 118.261174074467
"627" 125.2 68.4291770103575 119.617855246311
"628" 125.4 67.2479747700546 119.428774308748
"629" 125.6 65.9084045871165 118.751533213523
"630" 125.8 64.7312923928695 118.181402643613
"631" 126 62.854947306695 117.459373117125
"632" 126.2 60.5904340014021 116.059321203814
"633" 126.4 58.039434049006 114.795596010809
"634" 126.6 54.8891923088031 113.169895035609
"635" 126.8 51.3897459371795 110.937604455804
"636" 127 48.0456525781322 109.255272624634
"637" 127.2 44.2328347795987 107.852909453781
"638" 127.4 40.6896713282864 106.022902681413
"639" 127.6 37.5670326340095 104.519475099524
"640" 127.8 33.6797342324761 103.310702565925
"641" 128 30.3564722343836 101.180356092345
"642" 128.2 27.1612809464396 97.8247566769531
"643" 128.4 24.7367030524007 94.8053099908661
"644" 128.6 22.8737687197755 91.2662276807061
"645" 128.8 20.7466223952303 88.1220010417544
"646" 129 18.0191577501344 84.9095523194327
"647" 129.2 16.0540682565092 82.1512329697671
"648" 129.4 14.8031990705535 78.7962202254329
"649" 129.6 14.5816584757383 74.3373070045293
"650" 129.8 14.0335425693685 70.4120929768269
"651" 130 14.1500126180393 66.9467555221632
"652" 130.2 14.7386505077251 63.4082827107862
"653" 130.4 15.5982532915854 60.6261067597243
"654" 130.6 16.590975506907 57.543893051544
"655" 130.8 18.1986993832427 54.5840467263106
"656" 131 19.867962135741 51.0645117560191
"657" 131.2 21.6735239827671 47.9253629889722
"658" 131.4 22.3637766726023 43.8799492388325
"659" 131.6 22.1573887827852 40.1593540348861
"660" 131.8 22.9850862300403 37.1088969688115
"661" 132 24.266115522266 33.34315920234
"662" 132.2 25.8029515166626 29.2279901482077
"663" 132.4 27.729890728149 25.701623976425
"664" 132.6 29.6525647229704 22.1057391076102
"665" 132.8 32.0521379109042 18.7637255119265
"666" 133 34.584995752716 15.1975191992116
"667" 133.2 36.5277996064865 11.7989470527789
"668" 133.4 39.2876543717452 9.40873318381689
"669" 133.6 42.5457430253483 8.34747059444862
"670" 133.8 45.8366772245492 8.05859175759059
"671" 134 49.2619191905545 7.66371096944125
"672" 134.2 52.7894595597425 6.65725620352959
"673" 134.4 56.739789274093 5.24143707922272
"674" 134.6 60.9240322999945 3.73316424636438
"675" 134.8 64.7012277740627 2.7265566843398
"676" 135 66.6335858221606 1.48173243946243
"677" 135.2 66.9535194308985 1.87306595823626
"678" 135.4 68.9053353755279 2.97169741590642
"679" 135.6 71.6493975515503 3.81175200429304
"680" 135.8 75.0552639723707 4.48451817637733
"681" 136 78.5458294848345 5.70760325636566
"682" 136.2 82.642532674223 6.41848433979133
"683" 136.4 84.8369749981504 6.74120644695809
"684" 136.6 86.304076602847 7.91808224097376
"685" 136.8 88.5140250197013 9.61168650788755
"686" 137 91.0276537238281 11.0105340897818
"687" 137.2 93.4542161715963 12.5914922472676
"688" 137.4 95.5912988202697 14.0823450828009
"689" 137.6 96.8342897270834 17.1676060335114
"690" 137.8 97.1613431312489 18.0900111590032
"691" 138 96.9714532318368 18.4087137892888
"692" 138.2 97.0116387560919 18.4377207100565
"693" 138.4 96.8227853066485 18.7061751821544
"694" 138.6 96.644779939562 18.7371925888682
"695" 138.8 96.4815208963551 18.3378347225239
"696" 139 96.5304674114215 18.0568051037566
"697" 139.2 96.7223726664773 17.5709401717279
"698" 139.4 97.0416254827986 17.8147607760956
"699" 139.6 97.6519248585724 18.1965029427191
"700" 139.8 97.9197659346838 17.897385866425
"701" 140 97.8791469477422 17.4837572913876
"702" 140.2 98.3959394018372 17.233850581968
"703" 140.4 99.0734211926312 17.3500834304436
"704" 140.6 99.1269086431507 17.2181978416211
"705" 140.8 99.1215970533807 17.2051177000813
"706" 141 99.1241116031328 17.5099053252356
"707" 141.2 99.2988279901118 18.0497411147637
"708" 141.4 99.3455764643203 19.1540214788605
"709" 141.6 99.6859411876698 19.6521032478095
"710" 141.8 100.092517135001 20.1674479987184
"711" 142 100.516576298421 20.741882401377
"712" 142.2 101.47514452379 22.3224682039949
"713" 142.4 102.062572734315 23.5950458755463
"714" 142.6 103.280556026524 24.9142727575495
"715" 142.8 104.917402237043 26.629105106537
"716" 143 105.835068846168 27.6560032035824
"717" 143.2 106.45860163305 27.864337370909
"718" 143.4 106.443244490239 27.3892038770475
"719" 143.6 106.398404737583 26.5951425466521
"720" 143.8 105.891692448199 26.3596102872111
"721" 144 105.376876628019 26.0725683090214
"722" 144.2 105.056145309919 25.4397173701705
"723" 144.4 105.274592032933 25.5072230109014
"724" 144.6 105.130501677584 25.644620804263
"725" 144.8 104.752809746443 25.5254195900113
"726" 145 104.450625674083 25.4577969051122
"727" 145.2 104.391931388101 25.4194775212977
"728" 145.4 104.483281713933 25.1653167342456
"729" 145.6 104.44856717601 25.2487047490273
"730" 145.8 104.55464872293 25.0633625846705
"731" 146 104.714037074115 25.0795836294042
"732" 146.2 104.501795295304 25.2344306012823
"733" 146.4 104.303009970064 24.9838615972694
"734" 146.6 104.272339094032 24.6046217549031
"735" 146.8 104.121338647293 24.0242377240856
"736" 147 103.6692985299 23.8060777449623
"737" 147.2 103.293771380641 23.6299440277006
"738" 147.4 103.129075547683 23.1189464408365
"739" 147.6 102.729681030185 22.637160290886
"740" 147.8 101.992512354536 21.9939088120507
"741" 148 100.914971095655 20.9370025488844
"742" 148.2 99.7459906960979 19.8667402166285
"743" 148.4 98.2370091273553 18.618749834233
"744" 148.6 96.7912287125368 17.5969799596385
"745" 148.8 94.3318188067456 15.9942318657041
"746" 149 92.3399227410812 15.0185905880244
"747" 149.2 90.5566641365528 13.7734316294908
"748" 149.4 89.8313272639637 13.4847050440323
"749" 149.6 88.5493074774092 12.3790902400866
"750" 149.8 86.5326434093984 10.7032723719128
"751" 150 84.5188621272609 8.41001228706743
"752" 150.2 82.6514003178533 5.94765240678624
"753" 150.4 81.597963539457 5.74523595558734
"754" 150.6 79.9944578622301 5.97929604637018
"755" 150.8 78.1343985921455 5.90371186404839
"756" 151 75.0480830935463 5.53173707951466
"757" 151.2 71.7599725805396 5.35433910029187
"758" 151.4 68.1856564043174 4.66230809095915
"759" 151.6 64.1524615942324 4.0470807699438
"760" 151.8 60.4133217005986 3.06880913186346
"761" 152 57.5304817413869 1.00501129125227
"762" 152.2 56.7843373424355 1.36948695323225
"763" 152.4 55.8242748172514 1.44858530550918
"764" 152.6 53.9062395975486 1.67388691171783
"765" 152.8 51.9002653101223 1.64237027238706
"766" 153 50.1800248751225 1.46209566532762
"767" 153.2 49.7445380953215 1.88592084593938
"768" 153.4 49.3804650051408 2.16102061754119
"769" 153.6 48.9654001861266 2.28336537333771
"770" 153.8 47.6354073970815 3.06802097361451
"771" 154 46.2423008731146 3.29215201054494
"772" 154.2 45.0711990113273 2.82967990089184
"773" 154.4 43.9036522112221 2.68335892096546
"774" 154.6 43.0385081495075 2.8463691331376
"775" 154.8 41.980891379664 3.1148715094821
"776" 155 40.8661166018864 2.94612354671852
"777" 155.2 40.8707076926679 2.82188573102646
"778" 155.4 41.0251753278535 2.98507359404449
"779" 155.6 41.0092993857734 3.19781762177877
"780" 155.8 40.7854001773141 3.70591495743354
"781" 156 40.4967836946309 4.15782842851404
"782" 156.2 40.5163491613554 4.85217247530897
"783" 156.4 40.4148129051445 5.21585935141376
"784" 156.6 40.3615696364014 5.5832272585174
"785" 156.8 39.3219898009716 6.37289202787336
"786" 157 38.5388725216897 7.67359096892822
"787" 157.2 38.3930416988379 8.06857508569145
"788" 157.4 38.0108375404016 9.06078812989517
"789" 157.6 37.1466097271716 9.71423546194267
"790" 157.8 36.1710887289097 10.8189028933662
"791" 158 34.9951683970716 11.7235502935142
"792" 158.2 33.2114542912929 12.8888829810409
"793" 158.4 31.2034034179302 14.0574997117111
"794" 158.6 28.8554009778569 14.8990541524605
"795" 158.8 26.8263127330052 15.9506815394259
"796" 159 24.4731686828341 17.184256387
"797" 159.2 21.9743792074662 18.0266309582139
"798" 159.4 20.2720193714668 18.4211884149393
"799" 159.6 19.5786463337354 18.6855861084097
"800" 159.8 19.4155837241502 18.597462334842
"801" 160 19.3552587368681 18.5376717114716
"802" 160.2 19.3795514355316 18.7969567323887
"803" 160.4 19.2776421915439 19.4768067841802
"804" 160.6 18.7076954896756 20.3542730146076
"805" 160.8 18.2496240458307 21.3335869286326
"806" 161 17.6768529795997 22.3848711267622
"807" 161.2 17.0605706363701 23.7162356648126
"808" 161.4 16.2888399303787 25.198377245268
"809" 161.6 15.0603812046701 27.089209651196
"810" 161.8 13.5718999360323 28.9905913961688
"811" 162 11.702471447846 30.5698585899989
"812" 162.2 10.0535531427727 31.65874681562
"813" 162.4 8.29137855225419 32.7151248234952
"814" 162.6 7.60995114335754 32.4927685262594
"815" 162.8 7.57332599730073 32.5559457031032
"816" 163 7.56133154193421 32.4353253484885
"817" 163.2 7.19023331415916 32.0255756735927
"818" 163.4 7.07216939103833 31.9936213940202
"819" 163.6 7.37866418461057 32.0147547083371
"820" 163.8 7.58035590867272 32.5433120248344
"821" 164 7.41299779022407 32.9284973001471
"822" 164.2 6.90839433603113 33.6054442629366
"823" 164.4 6.33871140656781 33.947433513185
"824" 164.6 5.65369070914408 34.7182104764056
"825" 164.8 5.2471607265751 35.2136090574102
"826" 165 4.73704837065961 35.9725615074618
"827" 165.2 3.19505008084727 36.6676078867793
"828" 165.4 3.69129408231431 36.8027143399886
"829" 165.6 3.72399691764686 36.9493710883895
"830" 165.8 3.16843772213441 37.9070856367307
"831" 166 2.9575414958538 38.2725958589428
"832" 166.2 2.64747900034908 39.0809715610508
"833" 166.4 2.20920652123482 39.8505628415912
"834" 166.6 2.19825188120497 39.7972362048058
"835" 166.8 2.14166997603379 39.9020918359274
"836" 167 2.03516959428589 40.0957341956884
"837" 167.2 1.98961967850388 40.5113382478047
"838" 167.4 1.71134696420483 41.2241285205534
"839" 167.6 1.83911949877319 41.684714480551
"840" 167.8 1.88467392318638 42.3409954543343
"841" 168 2.19231153144155 43.1942020672238
"842" 168.2 2.05860812796284 43.9189726418444
"843" 168.4 1.78211651579948 44.3435516945013
"844" 168.6 1.78557948972859 44.4964070553005
"845" 168.8 1.49526729124825 44.2741541454954
"846" 169 1.19733629311337 44.0007978439963
"847" 169.2 0.932741017554645 43.5407398086287
"848" 169.4 1.44446491704782 43.5516586821228
"849" 169.6 1.24724941277435 43.6460183365348
"850" 169.8 0.64644448681387 43.4878376827754
"851" 170 0.0823685771799198 42.8906797412232
"852" 170.2 0.607233580734417 42.9425284462398
"853" 170.4 1.0461026592512 42.868401545709
"854" 170.6 1.37839917328111 42.601828603569
"855" 170.8 1.56659244108469 43.0170471333506
"856" 171 1.99727091342266 43.307677816793
"857" 171.2 2.17375365696528 43.4328184949045
"858" 171.4 2.69592912702274 44.1772226874298
"859" 171.6 3.09025880323583 44.8556909164345
"860" 171.8 3.05001824691264 45.6641805374338
"861" 172 3.38888685711967 46.4191272199519
"862" 172.2 3.68876637822617 46.3392852678675
"863" 172.4 4.1834079615184 47.2126122558375
"864" 172.6 4.08408152659284 47.5856057207542
"865" 172.8 4.24212537478539 48.3247289179832
"866" 173 4.47976145144467 48.7422364673313
"867" 173.2 4.78997509524593 49.3821956809783
"868" 173.4 4.99161000089938 50.7249793078189
"869" 173.6 4.81862807042124 52.4818997270883
"870" 173.8 4.74983997763497 54.270669313756
"871" 174 4.5054393403149 56.4939274253321
"872" 174.2 4.38134403751746 58.6095201606758
"873" 174.4 3.76120730429339 60.5285171119842
"874" 174.6 2.79063392482055 62.0164196036071
"875" 174.8 2.80124442504208 62.5482325262931
"876" 175 2.62971125715124 63.5819856397266
"877" 175.2 2.18186614402212 65.1880837343162
"878" 175.4 1.64289725992705 66.3452235060863
"879" 175.6 1.06931413708879 67.7686576806339
"880" 175.8 0.922027323141361 69.706718379585
"881" 176 0.679754134843028 71.1249134376541
"882" 176.2 0.745883688901378 72.1866502191695
"883" 176.4 0.990239495156848 72.3957226742173
"884" 176.6 0.805862762279784 73.8573130417187
"885" 176.8 0.70212834828277 74.6378675288868
"886" 177 0.406259182829532 75.090443104421
"887" 177.2 0.0664122773044942 74.7635791740894
"888" 177.4 0.579932163569088 74.5642917089009
"889" 177.6 1.88728809791224 74.7233737147429
"890" 177.8 2.90253667135205 75.304474805994
"891" 178 3.48966189120236 76.3176296148521
"892" 178.2 4.32514816265007 77.3753998961396
"893" 178.4 5.3711031299029 79.1951802976968
"894" 178.6 5.40999326181152 79.5946309874076
"895" 178.8 5.43432307158176 79.9131943162306
"896" 179 6.13141707418914 81.0560547500915
"897" 179.2 6.82454869913523 82.6188468079662
"898" 179.4 6.97021293991308 83.7348475353626
"899" 179.6 7.52128670306225 84.4447597499395
"900" 179.8 7.49198895003438 84.9462546007744
"901" 180 7.41912483229196 85.9198895886924
"902" 180.2 7.17366276921838 86.4219641044793
"903" 180.4 6.99289892571352 86.4182838813761
"904" 180.6 6.27185082060235 86.7075514473656
"905" 180.8 6.02894858740932 87.2995512252012
"906" 181 5.87161879378762 87.4504415837622
"907" 181.2 6.20244959355983 87.9638106573819
"908" 181.4 6.9083629818011 87.6401000758819
"909" 181.6 7.62142068262194 87.7224622061004
"910" 181.8 8.30544922971266 88.0892932547967
"911" 182 8.85340231838738 88.6848646625002
"912" 182.2 9.53404505551399 89.3290470236224
"913" 182.4 10.2317607325603 90.469909202923
"914" 182.6 10.5170238677201 91.7390667912487
"915" 182.8 11.0933697043297 93.2283293947572
"916" 183 11.4897249879491 94.7127605935648
"917" 183.2 11.4871947737942 96.6264865392088
"918" 183.4 11.0804256998534 97.2203973507769
"919" 183.6 11.5265212387938 97.0725669805461
"920" 183.8 11.9670169498165 97.2077223909964
"921" 184 11.7387114068569 98.3229756499028
"922" 184.2 12.2081247320169 98.2452726303471
"923" 184.4 11.9678462835831 98.9501146267074
"924" 184.6 11.9052095848669 98.5596301860138
"925" 184.8 12.4177154328773 98.0494113263046
"926" 185 13.0298759025371 97.8348512980687
"927" 185.2 13.8345327398475 97.9359075015657
"928" 185.4 14.2650683710071 97.9228626831979
"929" 185.6 14.9147707664407 98.4519000251201
"930" 185.8 16.167307757877 99.0061026612715
"931" 186 17.4946575983992 99.515864168628
"932" 186.2 18.4339292941287 100.040699137485
"933" 186.4 19.6273090521624 100.544406874146
"934" 186.6 20.8639063216451 101.482543763953
"935" 186.8 22.1181613471283 102.694531575503
"936" 187 23.1599284646541 103.494049858874
"937" 187.2 24.1002569512331 105.085498745117
"938" 187.4 24.9658811718834 106.452679424321
"939" 187.6 25.6622073342742 107.16920657095
"940" 187.8 26.747987058956 108.322197293006
"941" 188 28.3430141911549 110.905425613037
"942" 188.2 29.130588162801 113.112676822763
"943" 188.4 29.6045017022754 114.489781387793
"944" 188.6 30.2979983953071 115.64081669445
"945" 188.8 30.4461528467511 115.232530007333
"946" 189 31.8952229888517 115.627930048357
"947" 189.2 32.9708529166847 116.532682068802
"948" 189.4 34.7739777367847 118.301657997534
"949" 189.6 35.7045286882728 119.238931209837
"950" 189.8 36.7828347590691 119.207594348931
"951" 190 38.06479917941 119.611664463722
"952" 190.2 40.0275317215883 120.220569993686
"953" 190.4 42.0443594455266 120.381308818051
"954" 190.6 43.8996139331068 120.908478508056
"955" 190.8 45.9702732762385 121.589222290388
"956" 191 47.2337520918123 122.128267708078
"957" 191.2 47.9972977154852 122.191296244072
"958" 191.4 48.6472364174356 122.084873590997
"959" 191.6 50.0861020655287 122.877479824099
"960" 191.8 51.3130316371538 122.903215310687
"961" 192 52.6311115664656 122.938096620788
"962" 192.2 53.9593933784031 122.921641970193
"963" 192.4 54.8211807460331 123.208961688676
"964" 192.6 55.7771532792577 122.789795181049
"965" 192.8 56.8092567327569 122.30144734946
"966" 193 57.4055525001686 122.424088548296
"967" 193.2 57.8247606054004 122.779327165935
"968" 193.4 58.2188353527205 122.85050827702
"969" 193.6 58.2603639859647 122.356888367248
"970" 193.8 58.5608792985168 121.866367297668
"971" 194 59.231866961215 121.162178766816
"972" 194.2 60.3188301667972 120.746096008694
"973" 194.4 62.1290073451436 119.920797325176
"974" 194.6 63.4390537047813 119.362898665957
"975" 194.8 64.4470673425194 119.366966339191
"976" 195 65.0593940024449 119.247538031321
"977" 195.2 66.3133993666172 119.09607570151
"978" 195.4 68.0842258197087 119.493491758899
"979" 195.6 69.3934910374259 119.992464743953
"980" 195.8 70.5058551774709 120.308798307692
"981" 196 71.4882796137084 120.159484049569
"982" 196.2 72.3467113446558 119.741253739923
"983" 196.4 73.3865824936276 119.032525051297
"984" 196.6 74.8237850635339 118.483559204469
"985" 196.8 75.181147327543 118.705073889322
"986" 197 75.4317562005807 118.49037936519
"987" 197.2 75.7800191700441 117.731042442076
"988" 197.4 75.4586780940689 117.35728744585
"989" 197.6 75.7966327066711 116.400405019369
"990" 197.8 76.7805820705797 115.319846189324
"991" 198 77.9655617214844 114.106915087775
"992" 198.2 78.2868711490821 112.890675086846
"993" 198.4 79.4219512502373 111.729299148547
"994" 198.6 80.2663688596963 110.693316864386
"995" 198.8 81.7935127321678 108.799914122036
"996" 199 83.535560585672 107.405389172842
"997" 199.2 85.5470807922285 106.349351370168
"998" 199.4 88.2113297160911 104.897326146619
"999" 199.6 90.9414552764764 102.871404326188
"1000" 199.8 93.1020149607297 100.596794820716
"1001" 200 94.6823878630641 98.1676067709077
"1002" 200.2 96.1638832760821 96.0263866684354
"1003" 200.4 98.094395441283 93.7039674363406
"1004" 200.6 100.562052131561 91.4885440239557
"1005" 200.8 102.154564429585 89.6727524111413
"1006" 201 104.402254048326 88.1280661372735
"1007" 201.2 106.093792922742 87.0803892525935
"1008" 201.4 106.931705808818 84.9764011353816
"1009" 201.6 107.033631214125 83.277355551463
"1010" 201.8 106.952739688917 81.2286074938694
"1011" 202 106.748312589144 78.6845211602441
"1012" 202.2 107.022106526843 75.5082435118968
"1013" 202.4 106.884087147926 73.132020024098
"1014" 202.6 107.16595214668 70.9098929436037
"1015" 202.8 107.883127235425 68.3530275125053
"1016" 203 107.731952354147 65.4869361673784
"1017" 203.2 107.294129791179 62.9176691549226
"1018" 203.4 106.525124138323 60.8969209260014
"1019" 203.6 105.224543476547 59.0665480122244
"1020" 203.8 104.199970480682 57.24936441895
"1021" 204 103.114320038454 55.3749493554583
"1022" 204.2 102.38433513822 52.8164277000292
"1023" 204.4 102.116439770139 50.9208023354831
"1024" 204.6 101.038353849581 48.7200824876509
"1025" 204.8 99.1687193742838 46.6402006115981
"1026" 205 97.0080513171052 44.907721642678
"1027" 205.2 95.0800912215902 42.2742878697502
"1028" 205.4 93.6260582081303 39.6063563855725
"1029" 205.6 91.4246104598737 36.9667395955776
"1030" 205.8 88.7555912111451 35.2765601273838
"1031" 206 86.3187657127357 33.4527520665242
"1032" 206.2 84.2013838879873 30.9110999364747
"1033" 206.4 83.0730670815584 28.5028372289914
"1034" 206.6 82.4328167180561 26.7994351934482
"1035" 206.8 80.56980610985 25.551848465888
"1036" 207 78.3746659573667 24.946428253876
"1037" 207.2 75.6695641878768 23.2827374426796
"1038" 207.4 73.7876158029108 21.1883648109148
"1039" 207.6 72.3388907770545 18.998152400439
"1040" 207.8 71.7085072300741 17.8830574726759
"1041" 208 72.4119084686673 18.0236179626541
"1042" 208.2 72.6878511123856 18.6619714646099
"1043" 208.4 72.8262413849924 19.1885139524369
"1044" 208.6 71.7650769658639 19.9308499672275
"1045" 208.8 71.6697142763781 20.062555495149
"1046" 209 71.6372281651024 20.0561073794032
"1047" 209.2 71.6098042039808 19.971526555481
"1048" 209.4 71.587941801019 19.961756281454
"1049" 209.6 71.6165451406692 19.9564258292737
"1050" 209.8 71.6929815243628 19.9795338240781
"1051" 210 71.6587364977705 20.006623858717
"1052" 210.2 71.6832682606957 20.0266253359206
"1053" 210.4 71.6306623159198 20.0513932846901
"1054" 210.6 71.6022109663916 20.0638838280617
"1055" 210.8 71.480289108197 20.0354515100578
"1056" 211 71.5114282631182 20.0777393344249
"1057" 211.2 71.4859749789764 20.2274938423169
"1058" 211.4 71.3526565549732 20.3484506459625
"1059" 211.6 71.2099090837658 20.3883952077163
"1060" 211.8 71.1658704941302 20.5326098434902
"1061" 212 71.0407677990914 20.6591800516973
"1062" 212.2 70.8830830778232 20.6054508751492
"1063" 212.4 70.763242584539 20.695642440346
"1064" 212.6 70.8550913315187 20.8369545714476
"1065" 212.8 70.5695789623008 20.8903507004916
"1066" 213 70.5272849367979 20.9443739419123
"1067" 213.2 70.5768517048258 21.0503932379699
"1068" 213.4 70.3847102971235 21.1399600297678
"1069" 213.6 70.335714456488 21.2292082595699
"1070" 213.8 70.344469309387 21.3217184116912
"1071" 214 70.0617918275482 21.5582474181337
"1072" 214.2 69.3683349866179 22.4642914748787
"1073" 214.4 67.9547670660357 22.9046049125288
"1074" 214.6 65.5939803352778 23.4803934877578
"1075" 214.8 63.3701153625146 24.0860067928847
"1076" 215 62.0750346344154 25.4321941130316
"1077" 215.2 60.7558953366694 26.8792965652089
"1078" 215.4 59.0222619991355 28.8708831937621
"1079" 215.6 57.1001608109318 30.6278528224396
"1080" 215.8 54.9624839341046 32.4673997149534
"1081" 216 52.561457605609 33.8800856660151
"1082" 216.2 50.008161760311 35.8089708851382
"1083" 216.4 48.1069013572038 37.8269928243079
"1084" 216.6 46.7836685358641 40.2154150605046
"1085" 216.8 46.2447749518537 42.1387879849486
"1086" 217 45.4682876333656 44.6826196804597
"1087" 217.2 44.6853971409967 46.6120380031114
"1088" 217.4 44.8226793017002 48.6737988351966
"1089" 217.6 44.8107473252163 49.0036448673874
"1090" 217.8 44.9262642183376 50.1540146504684
"1091" 218 45.3632065861284 51.154335030366
"1092" 218.2 46.2804963042705 52.1043496711091
"1093" 218.4 46.0969753138897 53.1805705108094
"1094" 218.6 44.9243598450401 54.3775705300122
"1095" 218.8 43.0983397240163 55.1353834403452
"1096" 219 41.6181675820747 55.6108589522626
"1097" 219.2 39.8907865404997 56.4906671439377
"1098" 219.4 38.5224168889855 57.3833003224384
"1099" 219.6 36.660146802991 58.6551639829678
"1100" 219.8 33.9417362432243 59.9895610420988
"1101" 220 31.0789154940773 60.9544998664743
"1102" 220.2 28.6024295516394 62.4911896916409
"1103" 220.4 26.3000221744433 63.470373951703
"1104" 220.6 24.1322964100958 63.5635440978909
"1105" 220.8 21.5460922565942 63.5715156428367
"1106" 221 18.9814768954702 64.1198235060759
"1107" 221.2 16.0621702843275 64.9711966276698
"1108" 221.4 13.5422387919072 65.4861020532105
"1109" 221.6 11.138090191929 65.5507364043362
"1110" 221.8 9.52254563109279 65.359501285307
"1111" 222 8.70179179433592 64.5786614519678
"1112" 222.2 8.65971424259729 63.474391898007
"1113" 222.4 8.8003990777097 62.4915992611329
"1114" 222.6 8.04584862469712 60.4752876068185
"1115" 222.8 6.64728882157203 57.8270853570209
"1116" 223 4.74732478274162 56.1098897229306
"1117" 223.2 3.83804929383337 55.9491010688752
"1118" 223.4 4.50613520920332 55.9586847598262
"1119" 223.6 5.35678237459058 56.1446527338967
"1120" 223.8 6.18365476633856 55.8290213345879
"1121" 224 7.06060171709016 55.0401589227398
"1122" 224.2 8.04470182451268 54.0699639217418
"1123" 224.4 9.55240183901194 53.3388220926792
"1124" 224.6 11.4036241536862 52.766755197807
"1125" 224.8 13.9207580108772 52.2368042879907
"1126" 225 16.3468495501254 52.0324367685758
"1127" 225.2 19.7500350190025 52.3101613860415
"1128" 225.4 23.192094738131 53.2657630625413
"1129" 225.6 26.3935257508675 53.9744657264848
"1130" 225.8 29.7755368439308 54.1438638333128
"1131" 226 32.4152732263795 53.5656714782982
"1132" 226.2 34.4854801560013 53.2217452781721
"1133" 226.4 37.1099173065649 52.9715183315361
"1134" 226.6 39.7819368379345 52.3932908785219
"1135" 226.8 43.6162483211947 51.6671144545945
"1136" 227 46.4053127036446 50.7135690675391
"1137" 227.2 49.4826402707675 49.2869586793865
"1138" 227.4 52.1318565449338 48.4817559110275
"1139" 227.6 54.9774550623438 47.5744970317533
"1140" 227.8 58.0212770940266 45.7235599065736
"1141" 228 60.7496370185839 44.0155067119856
"1142" 228.2 63.818393506488 41.8172249831298
"1143" 228.4 66.8527753224765 38.9055015783389
"1144" 228.6 69.6624015193421 36.5183203000796
"1145" 228.8 72.9914141460766 34.6464415062633
"1146" 229 76.3172917072399 33.3791195376359
"1147" 229.2 80.1173274819865 32.4470708179265
"1148" 229.4 84.0686494775016 31.7522202381281
"1149" 229.6 88.1587049173276 31.5354640455738
"1150" 229.8 92.4292632207798 31.292856428603
"1151" 230 95.9801665586804 31.7701946077742
"1152" 230.2 99.455585282292 32.4319592622629
"1153" 230.4 101.9509365554 33.4256954543374
"1154" 230.6 104.695286503418 34.1020943092515
"1155" 230.8 106.752336610378 34.0637531838435
"1156" 231 107.29758646295 33.4610026727328
"1157" 231.2 107.615944221966 33.2073167911582
"1158" 231.4 109.241883643794 33.3719773904391
"1159" 231.6 110.388549125664 34.4753711248169
"1160" 231.8 110.692299694606 34.7319339801663
"1161" 232 110.80013026677 35.8537794838911
"1162" 232.2 111.587327932031 37.927257285462
"1163" 232.4 112.797518812578 40.6837007171651
"1164" 232.6 113.624831787898 43.98871349848
"1165" 232.8 114.945698493375 47.3403049897879
"1166" 233 116.878801844813 50.227537723707
"1167" 233.2 119.395153579091 52.5008739863521
"1168" 233.4 120.014310997232 53.8408985690972
"1169" 233.6 119.710433459852 54.3021909546677
"1170" 233.8 118.857009814628 54.7471549636955
"1171" 234 118.109532600599 55.5693811988421
"1172" 234.2 117.71671487673 57.1475561118119
"1173" 234.4 117.22379990234 58.5802943990454
"1174" 234.6 116.746550294702 60.357347438264
"1175" 234.8 116.429665710312 62.0948062692519
"1176" 235 116.190130464237 63.4330441473072
"1177" 235.2 115.695595404434 65.1311699086134
"1178" 235.4 115.359485772029 67.1393084612441
"1179" 235.6 115.304648644091 69.5814744882659
"1180" 235.8 115.913181541551 72.3451696311844
"1181" 236 116.431725152924 75.4693839840415
"1182" 236.2 115.872692469272 77.5098317696552
"1183" 236.4 114.189351534639 78.3045944554674
"1184" 236.6 112.186499601342 79.658404545257
"1185" 236.8 109.64102489243 82.0115944363028
"1186" 237 107.217201460159 85.0058172953506
"1187" 237.2 104.705566517675 87.9205460780666
"1188" 237.4 101.788831101502 90.9777295010069
"1189" 237.6 99.3110598978646 93.4057161098646
"1190" 237.8 96.418056410278 95.0029291077425
"1191" 238 92.8923950694866 96.0988052823786
"1192" 238.2 88.9196326543405 96.9525983048862
"1193" 238.4 85.2787069716114 98.4255085944984
"1194" 238.6 81.9076462720946 100.656992029566
"1195" 238.8 79.4278054837637 103.409612336702
"1196" 239 77.248618640152 105.76927734849
"1197" 239.2 76.2474545573715 108.268226728757
"1198" 239.4 75.9575936291764 108.481573276742
"1199" 239.6 75.0915395098331 107.359409960799
"1200" 239.8 73.5273149913537 106.937345392785
"1201" 240 72.1168275024902 106.118180504263
"1202" 240.2 69.8920919449849 105.027742872944
"1203" 240.4 67.4455079436845 103.814422753389
"1204" 240.6 64.0791662642296 102.441512462552
"1205" 240.8 60.8677135858415 101.320206574618
"1206" 241 57.5490135475199 99.7382214813791
"1207" 241.2 53.7064385215625 98.1989540110278
"1208" 241.4 49.7833021928848 97.688919382022
"1209" 241.6 46.0906816510487 97.4704403276916
"1210" 241.8 42.3641315195573 97.6509665653028
"1211" 242 38.4362044436639 98.4164081363125
"1212" 242.2 34.8560036751118 99.2404795968995
"1213" 242.4 31.5894791295511 100.622432859655
"1214" 242.6 30.4033754300681 101.775018671401
"1215" 242.8 30.2639875152608 100.996177969031
"1216" 243 30.0211804581198 99.4449964804838
"1217" 243.2 29.779039815681 97.9817405393046
"1218" 243.4 29.7020521145396 95.9806770584751
"1219" 243.6 28.9966745044292 93.6905814668945
"1220" 243.8 28.7565581319663 90.8812964973347
"1221" 244 28.3574558005375 87.8714717540412
"1222" 244.2 27.2838758076004 84.2652750643235
"1223" 244.4 25.8590432692437 81.0412515606007
"1224" 244.6 24.3273796238173 78.098056294815
"1225" 244.8 22.0804102490925 74.863579234549
"1226" 245 19.5435707785524 73.2295250645163
"1227" 245.2 16.9807988337654 72.0032671623777
"1228" 245.4 14.4143010313033 70.6314532023249
"1229" 245.6 11.6554167437833 69.3311035682287
"1230" 245.8 9.24552519831156 68.647708064512
"1231" 246 6.81095202152553 67.1513040284393
"1232" 246.2 4.61367501341263 65.4480882387894
"1233" 246.4 2.56889046956077 63.5077880674376
"1234" 246.6 2.05044948575884 62.9652276704722
"1235" 246.8 2.04047576902578 62.5397046065473
"1236" 247 2.10412033576644 62.5607202220463
"1237" 247.2 1.70053203696265 62.7512398135804
"1238" 247.4 1.41716176183347 63.3472370685621
"1239" 247.6 1.83363765168693 63.5813019273088
"1240" 247.8 2.57161651198996 63.7437090930069
"1241" 248 3.39583475431661 63.2653027334899
"1242" 248.2 4.20912328560235 62.4075707441975
"1243" 248.4 5.61629552871678 61.5682023370828
"1244" 248.6 6.34981780753129 60.3795995667186
"1245" 248.8 7.52803410780169 58.9093770135078
"1246" 249 8.58976797423195 57.1187807791965
"1247" 249.2 9.84873827914712 54.5235449391284
"1248" 249.4 11.4823136880939 51.706622328999
"1249" 249.6 13.027717542766 48.9975698125442
"1250" 249.8 15.2913179206397 46.3276417481914
"1251" 250 17.7309188957912 43.3754967216474
"1252" 250.2 19.7990776432322 40.2345365211071
"1253" 250.4 22.0212372109541 36.6774292902267
"1254" 250.6 24.4409961800274 32.9245476178125
"1255" 250.8 26.2346917223422 28.4811711351214
"1256" 251 27.8783961180272 24.5141721947141
"1257" 251.2 29.2621448877667 20.8244972626893
"1258" 251.4 30.1855294378937 16.5503945734007
"1259" 251.6 31.6682436406485 12.4736193041595
"1260" 251.8 33.013039358218 11.1479918430487
"1261" 252 33.9961127495936 11.762506414317
"1262" 252.2 35.0951241532573 12.5738217364863
"1263" 252.4 37.159839243506 13.8323268806208
"1264" 252.6 39.5991708410063 15.2437998755303
"1265" 252.8 43.6937595582381 17.3230124912131
"1266" 253 47.2622306043098 18.4540878510472
"1267" 253.2 50.5275030692791 19.8468396180679
"1268" 253.4 53.2465177652057 21.3062227348001
"1269" 253.6 54.2449726381445 23.1430073824844
"1270" 253.8 55.0880917696959 24.7240385737363
"1271" 254 57.4139607029074 26.9542450867721
"1272" 254.2 60.3970187580767 28.9191529209894
"1273" 254.4 63.0349262892564 30.9951140439544
"1274" 254.6 65.5770612359864 33.8589832277995
"1275" 254.8 68.3729460853539 36.0731109118399
"1276" 255 70.203878913912 38.3300577383936
"1277" 255.2 71.2413623723929 41.0851190132322
"1278" 255.4 72.6336355710076 44.0402025335389
"1279" 255.6 75.3325798497224 45.9584913865736
"1280" 255.8 78.3594857289635 46.6653089542435
"1281" 256 81.2984478975511 47.5208423283262
"1282" 256.2 84.8170364390486 48.3179397959138
"1283" 256.4 88.4276394252586 48.3389021098616
"1284" 256.6 91.355058398345 47.9301237398083
"1285" 256.8 94.2625984062387 48.3290253575428
"1286" 257 95.7182857592368 49.529212294423
"1287" 257.2 96.9411505695488 50.9393706728674
"1288" 257.4 98.9236864970056 52.5605731403708
"1289" 257.6 101.731698601835 53.0171548235865
"1290" 257.8 104.57714969303 52.5704242207452
"1291" 258 107.220555457218 51.9948475037337
"1292" 258.2 110.073198903196 52.1150970119876
"1293" 258.4 112.901925848346 52.9889683611589
"1294" 258.6 115.101273714949 53.0957016029988
"1295" 258.8 115.287343887438 52.2896125924317
"1296" 259 115.167063266718 51.0205552647141
"1297" 259.2 114.943901168269 50.552093428037
"1298" 259.4 114.929819972552 51.5729223994421
"1299" 259.6 114.938389538356 52.569654224988
"1300" 259.8 115.401516748414 53.916229309449
"1301" 260 115.818007244174 55.0502710928535
"1302" 260.2 116.115641051084 56.5025809670518
"1303" 260.4 116.471729400015 58.4520841300042
"1304" 260.6 117.465268177088 60.5872935899126
"1305" 260.8 119.007475121176 63.2559348344777
"1306" 261 119.853139719331 65.0486272415626
"1307" 261.2 119.365992207229 64.9614817250859
"1308" 261.4 119.043981332236 64.6765576897712
"1309" 261.6 118.246797501275 64.4382158610971
"1310" 261.8 117.521746960064 65.012649413218
"1311" 262 114.565657034449 65.5915237096046
"1312" 262.2 113.696301188578 66.3415958365625
"1313" 262.4 113.642896079702 66.7979286402302
"1314" 262.6 113.398005794233 67.2104523282821
"1315" 262.8 112.894194982785 67.5020056412295
"1316" 263 112.403982705937 67.8114140396012
"1317" 263.2 112.029951493001 67.3924546482305
"1318" 263.4 111.263514865107 67.0797295785265
"1319" 263.6 110.589091354379 66.930785835305
"1320" 263.8 109.65125432871 66.8060573158693
"1321" 264 108.334646471346 66.9237341148525
"1322" 264.2 107.452976889161 67.2793787614545
"1323" 264.4 105.382456020452 67.6045910641956
"1324" 264.6 103.315554578806 68.1098944089333
"1325" 264.8 101.240356235857 68.7522177684653
"1326" 265 99.1770531344975 69.4084613494225
"1327" 265.2 97.3872143644325 70.3245289455095
"1328" 265.4 94.8305779831757 71.7041257369926
"1329" 265.6 92.0122343140046 73.140799217148
"1330" 265.8 89.0508012965256 75.0380547635008
"1331" 266 86.0383597002986 77.1237144628018
"1332" 266.2 83.9264012593665 79.5700331267065
"1333" 266.4 82.4235156130665 82.3749483568323
"1334" 266.6 81.412443921928 85.6940614702798
"1335" 266.8 80.4776908730826 88.9261472458737
"1336" 267 79.5733967041734 92.1422083643832
"1337" 267.2 79.3423058017553 95.2280555048514
"1338" 267.4 79.5435480036201 98.0752389987942
"1339" 267.6 78.6938110524627 99.2197110288225
"1340" 267.8 77.0785397567229 99.730742231057
"1341" 268 74.9957379581839 100.501781378191
"1342" 268.2 72.1551085039693 101.167214783537
"1343" 268.4 69.5034559923666 102.152292504434
"1344" 268.6 66.1808445511412 103.047010932939
"1345" 268.8 63.1741926053759 104.540090035241
"1346" 269 60.0229456454383 105.775224239108
"1347" 269.2 59.1529172254574 105.554810966399
"1348" 269.4 58.9156839395444 104.262081255028
"1349" 269.6 58.14130961009 102.994233907079
"1350" 269.8 56.2346078251169 100.854911934896
"1351" 270 54.3242284420066 98.5385637279082
"1352" 270.2 51.8717692853732 95.7686752091607
"1353" 270.4 49.2164309983229 92.9736932869414
"1354" 270.6 46.5753354673915 90.9552461224955
"1355" 270.8 43.3151796561714 89.5905853355126
"1356" 271 40.3538867475044 89.6847775843201
"1357" 271.2 37.3763791308147 90.7201694174425
"1358" 271.4 34.9514432548238 91.8748933826556
"1359" 271.6 33.2778074400759 93.4467535250942
"1360" 271.8 33.1632777050334 94.1245812600014
"1361" 272 33.3785304096704 93.4556845850829
"1362" 272.2 33.2878122302477 93.3557022716457
"1363" 272.4 33.3028016901133 92.9659419723719
"1364" 272.6 33.0775917167401 91.980515988656
"1365" 272.8 32.7536887464154 90.7112570796322
"1366" 273 32.8612556083717 89.5447522024538
"1367" 273.2 31.59851167659 87.68549251737
"1368" 273.4 29.4737864098805 85.362527337028
"1369" 273.6 27.1410655441011 83.2504772226252
"1370" 273.8 24.4697516259313 81.8353960509127
"1371" 274 21.7450863182296 81.0095930301294
"1372" 274.2 19.1738770261062 80.6839741954742
"1373" 274.4 17.4185601095525 80.5216308282209
"1374" 274.6 15.785359159498 79.5303732388247
"1375" 274.8 13.8893527454804 77.9961492170841
"1376" 275 12.0557494834403 76.1214772652156
"1377" 275.2 9.5252051240985 75.0966829020446
"1378" 275.4 6.88864607040925 74.5499613633526
"1379" 275.6 4.66604544521248 74.4641745510172
"1380" 275.8 3.49995085027611 74.3187718195377
"1381" 276 3.48640411293618 73.6228662627289
"1382" 276.2 3.57343889783165 72.8183152635538
"1383" 276.4 3.75431313912249 71.8477191618802
"1384" 276.6 3.69259739701628 71.8421268481362
"1385" 276.8 3.63197457523598 71.4577262331037
"1386" 277 3.96742410817519 70.80066112875
"1387" 277.2 4.57457830014211 70.164241938346
"1388" 277.4 4.82246437080498 69.5680179798268
"1389" 277.6 4.82948924959004 69.4270295454812
"1390" 277.8 4.795293673726 69.4063958455693
"1391" 278 4.81462618213544 69.3088988445312
"1392" 278.2 4.90396736304804 69.1867068191765
"1393" 278.4 4.89298518024481 69.2252522217367
"1394" 278.6 4.92839355896987 69.3480452188682
"1395" 278.8 4.88301298108578 69.1095728425721
"1396" 279 4.8491204731958 69.1794214338327
"1397" 279.2 4.8783828966487 69.2838702741277
"1398" 279.4 4.85772862598353 69.1211697853718
"1399" 279.6 4.88751777543444 69.2359841931816
"1400" 279.8 4.84632818582646 69.1014059975104
"1401" 280 4.86763082830268 69.1825861724409
"1402" 280.2 4.90477918342053 69.113818465836
"1403" 280.4 4.8157625124795 68.9491045809942
"1404" 280.6 4.81468803156188 69.0030584782274
"1405" 280.8 4.8330309269531 69.0767932348668
"1406" 281 4.82950289261654 68.9616383826455
"1407" 281.2 4.82967594836498 68.986877751246
"1408" 281.4 4.81927916229854 69.0012315402755
"1409" 281.6 4.83519997024459 68.9667798907447
"1410" 281.8 4.80177661900628 68.9391602868307
"1411" 282 4.8226668965791 69.0616013629816
"1412" 282.2 4.83612671497035 69.0107837283165
"1413" 282.4 4.8397512623424 68.9543411952805
"1414" 282.6 4.86357686306889 68.9693184511312
"1415" 282.8 4.86227092321147 68.9332243168529
"1416" 283 4.9130572204317 69.016268355515
"1417" 283.2 4.95405473049248 68.9532335179284
"1418" 283.4 5.01371473675904 68.9014590286455
"1419" 283.6 5.05043357640972 68.7002379906057
"1420" 283.8 5.00894395736013 68.5741594069821
"1421" 284 5.02040883456408 68.7121547290116
"1422" 284.2 5.04346866072701 68.603534005971
"1423" 284.4 5.11023789066118 68.8257621443718
"1424" 284.6 5.09089606269272 68.7666999544515
"1425" 284.8 5.08313049660384 68.7790895561131
"1426" 285 5.07081790528582 68.5429563076828
"1427" 285.2 5.08842216782961 68.5689306399744
"1428" 285.4 5.17520586153902 68.6231999062522
"1429" 285.6 5.18988885089775 68.6074903915513
"1430" 285.8 5.2125491382336 68.6015208816716
"1431" 286 5.18774497592562 68.4622294018824
"1432" 286.2 5.16825344404752 68.3817456958274
"1433" 286.4 5.84491375457195 67.7716852951785
"1434" 286.6 6.20565753448239 67.0392597764875
"1435" 286.8 6.72333709990619 65.5570290990006
"1436" 287 7.85822837507952 63.6754397479205
"1437" 287.2 8.09391709044654 62.9307589521786
"1438" 287.4 9.19361858942652 60.7273363997508
"1439" 287.6 10.3386407413886 58.4052584391084
"1440" 287.8 11.8010483816415 56.1628534743914
"1441" 288 13.5302438420624 53.364174092575
"1442" 288.2 15.3261460643846 50.1410871473756
"1443" 288.4 16.4631366644014 47.0535194938285
"1444" 288.6 16.7710471550333 43.8070525207539
"1445" 288.8 17.7001071796598 40.5657202136194
"1446" 289 19.5737789549094 37.6612843553842
"1447" 289.2 21.5533100155104 35.1619530570278
"1448" 289.4 23.7257801626196 32.9814812996132
"1449" 289.6 26.4247849650519 30.3434961955723
"1450" 289.8 28.605568540347 27.3175093568315
"1451" 290 30.8265825306114 24.0172571474629
"1452" 290.2 32.9229686783131 20.6355048580979
"1453" 290.4 35.0375751279136 17.4335459878991
"1454" 290.6 37.1838436475631 14.192637395873
"1455" 290.8 39.3629816785172 11.1668560781207
"1456" 291 41.0963761859193 9.53324482067398
"1457" 291.2 42.3169477223195 9.50850965883596
"1458" 291.4 41.8973354038597 8.60375754293999
"1459" 291.6 40.7861869817282 7.52414610590628
"1460" 291.8 39.7467565015339 7.04111445430411
"1461" 292 39.1395290740213 6.96160017956946
"1462" 292.2 39.4094828425109 7.25296181979772
"1463" 292.4 39.8705430671024 8.04605258154396
"1464" 292.6 40.655067670427 8.00255366906588
"1465" 292.8 41.826541604159 8.32116182416612
"1466" 293 43.2602958241952 8.02904497628841
"1467" 293.2 45.8111035219016 6.64096950996951
"1468" 293.4 48.105159633731 5.62696288495402
"1469" 293.6 51.1443187079834 4.35465052548557
"1470" 293.8 54.557246668105 2.73956759467164
"1471" 294 58.2983736796469 1.28102997784664
"1472" 294.2 61.0472042200502 1.55804623181802
"1473" 294.4 63.6188302837262 1.39516427539345
"1474" 294.6 66.7052966929757 1.33120167943092
"1475" 294.8 69.4444223122571 1.3084761998059
"1476" 295 71.8337314389924 1.88339972941679
"1477" 295.2 75.0868364199257 2.17261521258905
"1478" 295.4 76.366442155538 2.53951522143339
"1479" 295.6 77.2003554238476 3.84303391568825
"1480" 295.8 78.7486558402411 4.80004255388542
"1481" 296 81.8098960738722 5.88528448495824
"1482" 296.2 84.6586025954135 6.87246835494044
"1483" 296.4 87.1290708298922 7.82366442716271
"1484" 296.6 88.1859129575345 9.22251290667935
"1485" 296.8 88.933915954174 9.6758446831998
"1486" 297 90.1640797644291 11.0192402287055
"1487" 297.2 90.6403446280544 11.7626982396579
"1488" 297.4 91.6622038184229 12.0459704589807
"1489" 297.6 92.6792064150611 12.7403769416042
"1490" 297.8 93.1558848253756 12.5592064330168
"1491" 298 93.2937664683984 13.0260259698408
"1492" 298.2 93.4625809383444 13.785167184703
"1493" 298.4 93.7323610654123 15.4516256555811
"1494" 298.6 93.7804315685654 15.8078920187823
"1495" 298.8 93.8991061295503 16.2346672590181
"1496" 299 94.0957188092971 17.0049161167526
"1497" 299.2 94.8594938843052 17.7746533604244
"1498" 299.4 95.7796095051396 19.3376995552091
"1499" 299.6 97.1882868230528 21.5141876025734
"1500" 299.8 98.7501417060745 24.1926484372452
"1501" 300 99.7956632340248 25.8719432528931
"1502" 300.2 100.914406161486 27.7868517368349
"1503" 300.4 101.813077228048 29.484395845234
"1504" 300.6 102.408596716246 31.5715653340327
"1505" 300.8 102.892580395712 34.1712592152796
"1506" 301 103.080425258564 36.8956506616338
"1507" 301.2 103.666151368115 40.1120468718644
"1508" 301.4 104.775179423064 43.5618132848902
"1509" 301.6 106.254063167811 46.4135842290488
"1510" 301.8 108.545471933588 48.7634596560787
"1511" 302 111.265837422203 51.6564882134195
"1512" 302.2 113.77120338587 53.8461724733127
"1513" 302.4 116.278677297132 55.215749512887
"1514" 302.6 115.825745585143 56.0112031806335
"1515" 302.8 115.078907143429 57.2303668901391
"1516" 303 114.708513409533 59.756295706783
"1517" 303.2 114.401395578635 62.320546701824
"1518" 303.4 114.559123886863 65.6318710957951
"1519" 303.6 115.344845596154 69.4065892832872
"1520" 303.8 116.121856368666 72.578768694652
"1521" 304 117.161746420264 73.7140716000812
"1522" 304.2 116.780923894239 73.2380938054524
"1523" 304.4 115.993444440249 73.4547134173524
"1524" 304.6 114.614415632803 74.3130436812971
"1525" 304.8 113.553520418717 74.7521777338836
"1526" 305 112.172738959668 76.0400643150663
"1527" 305.2 110.487016884241 77.0811868021517
"1528" 305.4 108.743879625121 78.1420016491274
"1529" 305.6 106.601973848474 79.8416907983622
"1530" 305.8 104.484807885513 82.0486328229261
"1531" 306 103.240582019624 84.4044544611742
"1532" 306.2 102.109652264212 86.8995400203734
"1533" 306.4 101.69119778161 89.6334458770672
"1534" 306.6 101.618740750302 92.9037793480033
"1535" 306.8 102.411587080244 95.7151826387584
"1536" 307 103.405273572583 96.8999908441436
"1537" 307.2 103.472647108369 97.0107717090525
"1538" 307.4 102.822179478067 97.1671484536742
"1539" 307.6 102.339474692926 97.8559702786639
"1540" 307.8 102.293363943938 98.4500077717992
"1541" 308 102.637843582762 98.1373757233851
"1542" 308.2 102.93264229652 97.3936254879245
"1543" 308.4 102.801927013496 97.0779466719626
"1544" 308.6 103.404672322032 96.625232227066
"1545" 308.8 103.639541697147 96.4972999977183
"1546" 309 103.771350155396 95.9711631996911
"1547" 309.2 104.079119163642 95.4227846665574
"1548" 309.4 105.013381848583 94.6064951528827
"1549" 309.6 106.325825122421 93.9099378993264
"1550" 309.8 108.235108331533 93.5028033930132
"1551" 310 109.407041307847 92.9705518375572
"1552" 310.2 109.88232568873 91.7380781398758
"1553" 310.4 110.203170880986 90.1171516139854
"1554" 310.6 110.888340858956 87.5087616889915
"1555" 310.8 111.859713093944 84.8035307347594
"1556" 311 112.43440111343 82.5108560363644
"1557" 311.2 112.388099802942 81.9299381545997
"1558" 311.4 113.170834202428 81.0106152054
"1559" 311.6 114.585768904009 78.5862636163571
"1560" 311.8 115.776480407529 76.4733359836429
"1561" 312 116.068409066258 73.5661968828606
"1562" 312.2 115.785482634247 70.7639902345338
"1563" 312.4 114.747994782994 67.6569666267567
"1564" 312.6 113.593554549329 64.5642104908734
"1565" 312.8 112.181440868667 61.1084008381147
"1566" 313 110.73303997132 57.9180984233331
"1567" 313.2 109.150755876342 54.4703937949876
"1568" 313.4 107.637484931985 51.191890508353
"1569" 313.6 106.00292917285 48.0240200704232
"1570" 313.8 103.438373286085 45.3456183987362
"1571" 314 101.737379292054 42.7673428494991
"1572" 314.2 99.8231805189433 39.5314371383279
"1573" 314.4 97.8767437522367 36.7069019335716
"1574" 314.6 95.4029758833495 35.1364776234902
"1575" 314.8 93.1842647030806 34.8731571467971
"1576" 315 90.0114496096957 35.1449783286401
"1577" 315.2 87.2328594795088 35.6336451360141
"1578" 315.4 84.9174401971885 36.5842440103508
"1579" 315.6 82.2420834667036 37.1805424663366
"1580" 315.8 78.553651434855 37.4908848432511
"1581" 316 75.0634988418436 38.5353708801666
"1582" 316.2 71.7564461720082 39.9961182442561
"1583" 316.4 68.571487198004 41.4709669139659
"1584" 316.6 65.4286723226032 43.0846241509963
"1585" 316.8 62.1259873623739 44.2210289399836
"1586" 317 59.5231577903641 46.0182791154469
"1587" 317.2 57.029139890445 48.6247175267454
"1588" 317.4 54.7737043317462 51.0030299941168
"1589" 317.6 53.7650884756701 53.265893969757
"1590" 317.8 52.920679881271 55.4752564694221
"1591" 318 52.0992184436683 58.181458699962
"1592" 318.2 50.8213639629666 61.3019033788901
"1593" 318.4 49.2210865624209 63.7862893480887
"1594" 318.6 46.9888183484927 65.6166336947113
"1595" 318.8 44.6099774542151 66.6345446036554
"1596" 319 42.2300778383061 66.9424241164184
"1597" 319.2 39.5045867702092 67.9399814437711
"1598" 319.4 36.571426688846 69.8896472000819
"1599" 319.6 33.5508061380002 71.4815966498023
"1600" 319.8 30.5525250194971 72.2706997189974
"1601" 320 29.4540549672947 73.467136412282
"1602" 320.2 29.5903491227718 75.040812364902
"1603" 320.4 29.9992112079698 76.880545545976
"1604" 320.6 30.8675671871063 79.185718648637
"1605" 320.8 31.2437942502365 82.4972343079553
"1606" 321 32.1611008331538 86.0569051823355
"1607" 321.2 32.9633949709939 89.0731072602359
"1608" 321.4 33.8469830098686 91.4688820060973
"1609" 321.6 34.7413817330768 92.2249884978054
"1610" 321.8 34.768363988542 92.2154710284586
"1611" 322 35.0895100056279 93.0916543412389
"1612" 322.2 34.9686347310732 94.8237009792348
"1613" 322.4 34.2639055109821 96.6616348724702
"1614" 322.6 32.9296568138592 98.6727367073125
"1615" 322.8 31.4861710862476 100.528113423184
"1616" 323 29.9027579231108 102.353502035588
"1617" 323.2 29.5505698190231 102.916286894559
"1618" 323.4 28.4881738662417 103.58697448561
"1619" 323.6 26.9055678206145 103.636536755429
"1620" 323.8 24.4891016969382 103.873939424571
"1621" 324 21.7640783896802 104.069138717706
"1622" 324.2 18.9550045895237 103.806143811195
"1623" 324.4 18.7068656121816 103.345700103074
"1624" 324.6 18.5056368355128 102.460665215203
"1625" 324.8 16.9364175478039 101.611266161106
"1626" 325 15.3435695659534 100.997603043108
"1627" 325.2 14.8863562349032 100.250739715494
"1628" 325.4 14.426494491648 100.11411342422
"1629" 325.6 14.2317400729672 99.4217018780759
"1630" 325.8 13.0110015679089 98.7063203420979
"1631" 326 11.5197251420992 97.0953568067175
"1632" 326.2 11.3223799144345 97.166007553894
"1633" 326.4 11.0413478520658 96.2844035073795
"1634" 326.6 10.649982194316 95.1867183865171
"1635" 326.8 9.81422097490298 94.1493360515927
"1636" 327 9.1975914012679 93.3275277086815
"1637" 327.2 8.92549317773401 91.8829029002278
"1638" 327.4 8.09491053450544 89.8322639054749
"1639" 327.6 7.55866931387372 87.8756949302769
"1640" 327.8 6.90369217865345 85.733088619375
"1641" 328 6.34909406815506 83.2520521322529
"1642" 328.2 6.18567812257889 80.8327589529998
"1643" 328.4 6.18804630199284 78.3213658743381
"1644" 328.6 6.36052095164003 76.0682418931439
"1645" 328.8 6.89538804839711 73.2757398677577
"1646" 329 8.05120513918734 70.3295922942952
"1647" 329.2 9.11560315831202 67.752144128938
"1648" 329.4 9.66227123865604 65.1044159141938
"1649" 329.6 9.92327253310597 61.9729067452865
"1650" 329.8 10.1419006939283 58.6642208130829
"1651" 330 9.98506114240704 55.226167409125
"1652" 330.2 10.3114759577435 51.858791640626
"1653" 330.4 10.7307249476313 48.5146912961142
"1654" 330.6 10.0918859101575 45.4075903435852
"1655" 330.8 9.64943165430499 42.4988225950771
"1656" 331 8.78827314724126 39.6051424925886
"1657" 331.2 8.68459178538761 37.0065797141464
"1658" 331.4 10.1899639784215 34.473087875627
"1659" 331.6 11.6320566324421 31.7706811849325
"1660" 331.8 12.926133862924 29.0251213197942
"1661" 332 14.4890183760169 25.4865072901698
"1662" 332.2 15.936126341918 22.2503120903438
"1663" 332.4 18.6972225324647 20.0497047384957
"1664" 332.6 21.8400810583279 17.8984056520662
"1665" 332.8 24.8205697200923 15.6265204679371
"1666" 333 27.8086101016841 12.6867802905672
"1667" 333.2 30.8812714541677 10.4357684943437
"1668" 333.4 34.2918432614717 8.20521466104477
"1669" 333.6 37.639850954584 6.29890929914166
"1670" 333.8 40.5336128696492 4.28135735172749
"1671" 334 41.536090733431 3.8993985291469
"1672" 334.2 41.4605845338947 4.73559913725192
"1673" 334.4 42.9227190695027 5.25061846222942
"1674" 334.6 44.9730348847132 5.98851519157992
"1675" 334.8 46.9087745595654 5.85398905564155
"1676" 335 49.3520482038698 5.58790003250422
"1677" 335.2 51.157804330388 3.97610553391232
"1678" 335.4 53.1170124728711 2.45321679550605
"1679" 335.6 54.3713994223618 1.97366610726404
"1680" 335.8 55.7546575783545 1.30797624715334
"1681" 336 55.8955011997271 1.33839076665792
"1682" 336.2 56.2306883740483 0.825150394115148
"1683" 336.4 56.2980393420389 0.721781384464076
"1684" 336.6 56.072231029357 0.778420499862607
"1685" 336.8 55.7121587540933 1.21662138550655
"1686" 337 55.8980023972358 1.38354561944161
"1687" 337.2 55.7580890531015 1.72661252490909
"1688" 337.4 55.1400844091119 2.43935456953997
"1689" 337.6 55.034558755639 2.99428349149543
"1690" 337.8 55.1569982029265 3.44941370941574
"1691" 338 55.418564736758 4.04120009430758
"1692" 338.2 55.8851941366048 5.18008165880442
"1693" 338.4 56.471770459804 5.86999660977615
"1694" 338.6 57.0309168446023 6.78976275362623
"1695" 338.8 58.6134503044666 7.6305134423044
"1696" 339 60.9257612865762 8.8867348830093
"1697" 339.2 63.6409313852836 10.5015944229082
"1698" 339.4 65.7871338701586 11.3330297218122
"1699" 339.6 68.1971159828414 11.7459362855262
"1700" 339.8 71.4045282878813 12.12156490035
"1701" 340 74.3162172044909 12.096255751827
"1702" 340.2 77.4077872106232 12.2805330059115
"1703" 340.4 80.6298196563101 11.9491056960313
"1704" 340.6 82.6463902586623 11.033324635567
"1705" 340.8 82.6194581763102 10.1605300269762
"1706" 341 82.1418397153832 10.252965265669
"1707" 341.2 81.7612308010026 9.23113704601989
"1708" 341.4 80.921724655315 8.28406230277943
"1709" 341.6 79.7554156912801 7.55111472553547
"1710" 341.8 78.49711421693 6.42692856288541
"1711" 342 77.004682390849 5.37884865904001
"1712" 342.2 75.277750581932 4.33216043156463
"1713" 342.4 73.1101911911129 3.07302772956786
"1714" 342.6 70.9845686591268 2.47456631807686
"1715" 342.8 68.6236576522723 2.02995594063891
"1716" 343 65.3398445865935 1.65408493978554
"1717" 343.2 62.577907176263 1.33749983206217
"1718" 343.4 59.540018904215 1.11883256258297
"1719" 343.6 56.1982228868233 0.719310963704667
"1720" 343.8 53.4181860424155 0.0954366616445162
"1721" 344 52.5185420451268 0.658018503492623
"1722" 344.2 51.3868955673977 1.37562366070605
"1723" 344.4 50.2576467667675 1.9111636918992
"1724" 344.6 48.9135148617323 2.67806043314112
"1725" 344.8 46.3689785984306 3.68794715863132
"1726" 345 43.6934554760579 4.51947036379086
"1727" 345.2 41.113834012457 4.6718922564183
"1728" 345.4 38.96331605167 4.9553574353009
"1729" 345.6 37.2862973110734 6.08029134506154
"1730" 345.8 35.8006911830846 8.01761402053182
"1731" 346 34.5672677212618 9.89940109673666
"1732" 346.2 33.1870998483132 12.0293825801642
"1733" 346.4 31.2245456557723 14.4778296377638
"1734" 346.6 29.3949338440857 17.1098010816147
"1735" 346.8 27.0753875166342 19.8590329310042
"1736" 347 24.5903096048664 22.5514436800132
"1737" 347.2 21.5341408180934 24.8898994689652
"1738" 347.4 18.7074363173281 27.6685029699662
"1739" 347.6 16.1093170797037 30.7672853155964
"1740" 347.8 13.6510851914367 33.3905366537354
"1741" 348 11.5008986223972 36.364808138833
"1742" 348.2 9.72598043339048 39.2514579368403
"1743" 348.4 9.25664770940108 41.7935054909993
"1744" 348.6 8.05732560472105 43.47005052492
"1745" 348.8 6.12602158088016 45.3931922966562
"1746" 349 4.61456671603077 47.0006116188752
"1747" 349.2 4.76982669014882 48.8323672512476
"1748" 349.4 4.82310433399641 51.1942105912579
"1749" 349.6 3.98025861514889 54.0365817953282
"1750" 349.8 3.51848123605721 57.0796522255682
"1751" 350 2.65633913299679 60.7695303436825
"1752" 350.2 1.95193530131122 63.8535961980649
"1753" 350.4 0.51241466066021 66.1413070406447
"1754" 350.6 0.609815904639741 66.8194746144514
"1755" 350.8 1.73826609527451 67.3619828986902
"1756" 351 3.04862903834517 67.77657161282
"1757" 351.2 4.10247793995874 69.523377186931
"1758" 351.4 4.78083752133963 72.209919503286
"1759" 351.6 5.22525785856016 75.4718345301615
"1760" 351.8 5.13989295597904 78.7737579447602
"1761" 352 4.53060888437408 80.9892076096815
"1762" 352.2 4.6463691728034 83.1506227655361
"1763" 352.4 5.01001142979027 85.4888644413586
"1764" 352.6 6.03368538019478 86.6132697337685
"1765" 352.8 7.23843724868211 88.4565603422525
"1766" 353 8.39394547949233 91.4674728591401
"1767" 353.2 9.59562281568318 93.9387394356028
"1768" 353.4 11.189531758155 95.454131791831
"1769" 353.6 12.7220306588023 97.6778619164784
"1770" 353.8 14.3535194134544 100.251716640071
"1771" 354 16.0631651390516 101.700679441439
"1772" 354.2 17.8517128719323 103.470108382853
"1773" 354.4 18.9045061188483 105.039473214311
"1774" 354.6 19.3415527998271 106.73173587261
"1775" 354.8 19.8781923926395 107.877894492098
"1776" 355 20.5372931891957 108.063474994402
"1777" 355.2 22.0172800333056 109.313096830629
"1778" 355.4 23.3039465283025 110.914461943915
"1779" 355.6 25.1307251983304 112.841412328013
"1780" 355.8 27.0822649817809 115.234577226611
"1781" 356 28.0229664244718 116.031926449039
"1782" 356.2 28.8974828434622 116.940804215906
"1783" 356.4 29.2972710253636 116.453995540234
"1784" 356.6 30.4184946783233 117.173911252565
"1785" 356.8 32.1924027033595 118.774290502994
"1786" 357 33.4831491335833 119.509244272528
"1787" 357.2 35.25448140559 119.579974353682
"1788" 357.4 36.8782893351323 119.820179904704
"1789" 357.6 37.4126769614426 119.95687884202
"1790" 357.8 38.4454826898332 120.100271237347
"1791" 358 39.5974590199492 120.839636537527
"1792" 358.2 40.8425855047539 121.761324280078
"1793" 358.4 41.3315191601487 122.358198155051
"1794" 358.6 41.3748036051708 121.730497135292
"1795" 358.8 43.0132175565881 121.118744508418
"1796" 359 44.8002719927038 121.654582879095
"1797" 359.2 46.6641828863571 122.558926557503
"1798" 359.4 47.9853012116684 122.455343650343
"1799" 359.6 49.6578754897378 122.472900100275
"1800" 359.8 51.564480690732 123.138855419335
"1801" 360 53.0921124751112 123.860186767438
"1802" 360.2 54.4577634818481 124.169342948707
"1803" 360.4 55.5164648626557 123.50047937523
"1804" 360.6 57.1408971192684 123.549947753398
"1805" 360.8 58.7966010509304 123.985018038702
"1806" 361 60.5243636232007 123.602749924078
"1807" 361.2 62.4425505033703 123.483290338274
"1808" 361.4 64.6214916149837 123.63791413918
"1809" 361.6 65.4854623709068 122.774396870106
"1810" 361.8 67.3908469271477 121.469239401885
"1811" 362 69.0069073835673 120.063611680775
"1812" 362.2 70.6707670705743 118.64672862358
"1813" 362.4 72.5456323906782 118.262062708757
"1814" 362.6 75.1885543321504 118.17802229406
"1815" 362.8 77.2442352634341 119.610992073105
"1816" 363 77.7036692040575 120.154060888629
"1817" 363.2 77.2780451020343 120.924735013466
"1818" 363.4 77.0131404944455 120.615642140804
"1819" 363.6 77.1627794885639 120.522086593795
"1820" 363.8 77.5087721364918 120.236832718625
"1821" 364 77.7157088849791 120.586986869918
"1822" 364.2 77.6472553767218 120.761890728642
"1823" 364.4 77.208342149958 120.459021327023
"1824" 364.6 77.090693142124 119.782320536954
"1825" 364.8 76.9673481602651 119.232549472404
"1826" 365 77.2002169189825 118.914283546205
"1827" 365.2 76.8684483307771 118.542606873822
"1828" 365.4 77.3838459694541 118.306402737072
"1829" 365.6 77.3279041544653 117.981977568655
"1830" 365.8 77.0522984377657 117.844893874718
"1831" 366 76.5849845760972 117.470717035596
"1832" 366.2 76.6057400363734 117.202161987877
"1833" 366.4 76.6990624111881 116.70624439567
"1834" 366.6 76.8469913894325 116.184593749241
"1835" 366.8 76.7749828558729 115.668057208841
"1836" 367 76.7187180511518 114.879591767265
"1837" 367.2 76.6161934107473 114.236862966969
"1838" 367.4 76.7705949192006 114.204087063698
"1839" 367.6 76.8727675226537 113.198965655252
"1840" 367.8 77.3157899723531 112.227671593289
"1841" 368 77.3009179608979 110.907560591139
"1842" 368.2 77.4420119087159 108.496942030086
"1843" 368.4 77.8760431222413 106.558265619227
"1844" 368.6 78.1480368807483 105.143498605834
"1845" 368.8 78.488938975994 102.968598506221
"1846" 369 78.9163706182558 100.813208059766
"1847" 369.2 79.980719275234 98.7191585664669
"1848" 369.4 81.4232103584641 96.632101670923
"1849" 369.6 82.8473696824221 94.642118928268
"1850" 369.8 84.5842159648184 92.7998050750455
"1851" 370 85.9771998856303 92.6226222915844
"1852" 370.2 87.9041036391695 91.5350608697791
"1853" 370.4 89.552684703283 89.7470065829548
"1854" 370.6 91.2043066682982 87.7487761300036
"1855" 370.8 93.1549866971534 86.0037916779265
"1856" 371 94.8764765086334 83.8850622605813
"1857" 371.2 96.0886053668198 81.4669910373335
"1858" 371.4 97.8883438221575 79.2849673460527
"1859" 371.6 99.7456994735739 77.1749080406419
"1860" 371.8 101.655195616228 75.0958843200555
"1861" 372 103.175759313331 72.672280100316
"1862" 372.2 103.634305784766 69.9837744292429
"1863" 372.4 103.232627261293 67.5991313357568
"1864" 372.6 103.07339807737 66.0111399116269
"1865" 372.8 103.174532803596 63.7136603515469
"1866" 373 103.319673740894 61.8628023794817
"1867" 373.2 103.432589243143 59.9543246839847
"1868" 373.4 103.49128319149 57.3267086218286
"1869" 373.6 103.446343388559 54.5340964516082
"1870" 373.8 103.34481137539 52.2215156135974
"1871" 374 103.813582434004 50.0594108175572
"1872" 374.2 104.304606105149 47.4672011382105
"1873" 374.4 103.935055397859 45.9329882840848
"1874" 374.6 102.803376428263 45.3705411730521
"1875" 374.8 101.615173132489 44.9937032028195
"1876" 375 100.472530540945 43.9207432475327
"1877" 375.2 99.4616376835458 42.2122817863765
"1878" 375.4 98.5023191431568 40.0708476297084
"1879" 375.6 98.3155138404111 37.3960152425042
"1880" 375.8 99.4219593939402 35.4085504511658
"1881" 376 100.608020010088 34.794123773764
"1882" 376.2 100.747990378952 35.1577036464741
"1883" 376.4 100.950999302587 35.469433701637
"1884" 376.6 101.737353868176 35.9830411698555
"1885" 376.8 102.140065831496 36.8501809596099
"1886" 377 102.592281904773 37.8707642285327
"1887" 377.2 103.26308160416 38.8844384250354
"1888" 377.4 104.373166035047 39.8412121310914
"1889" 377.6 105.516613999762 41.2461715723594
"1890" 377.8 106.647804243329 42.9307878929443
"1891" 378 108.24606391202 44.9528014857932
"1892" 378.2 109.643557645342 46.7604838968853
"1893" 378.4 111.455634761546 48.3133279001211
"1894" 378.6 113.133618487823 49.5155669471111
"1895" 378.8 114.365953801578 49.769801975206
"1896" 379 114.739277607804 50.09854682057
"1897" 379.2 114.491570786365 51.287423798544
"1898" 379.4 114.349085965836 52.6384447926341
"1899" 379.6 113.966479834227 54.049075182543
"1900" 379.8 113.537074368179 55.8522133440922
"1901" 380 112.640336308867 57.8453852731213
"1902" 380.2 111.558269010444 60.5342418999976
"1903" 380.4 110.417343504978 63.1993821706207
"1904" 380.6 109.206825777623 66.2546646044117
"1905" 380.8 107.819399099566 69.6228259505811
"1906" 381 106.337765632126 71.8127990991344
"1907" 381.2 104.726279285602 73.8037665657485
"1908" 381.4 102.637397094469 76.1224563153763
"1909" 381.6 100.5486260843 78.9495444058101
"1910" 381.8 98.3994675542117 81.3198877618739
"1911" 382 96.2743461374503 83.4881528527611
"1912" 382.2 94.3423780883435 85.9600904260369
"1913" 382.4 92.4628483454033 88.9226317292154
"1914" 382.6 91.5968083686364 92.0083340051603
"1915" 382.8 90.8956175432838 95.1688529836307
"1916" 383 89.1719071277205 97.0572007774017
"1917" 383.2 86.5994652019711 98.2971691350828
"1918" 383.4 84.0790642010144 99.3435416965293
"1919" 383.6 80.7961098839888 100.779062729749
"1920" 383.8 77.4053647770185 102.239819305548
"1921" 384 74.3838426144708 103.278737166337
"1922" 384.2 71.6855780185929 104.396547050134
"1923" 384.4 70.6012375962652 106.013089880889
"1924" 384.6 68.6958353202167 107.9542032586
"1925" 384.8 67.1005086554904 110.711926549486
"1926" 385 67.4511781406748 111.39609453113
"1927" 385.2 66.77060579773 110.571248279068
"1928" 385.4 66.2748175341585 109.899224843492
"1929" 385.6 64.9802702666947 109.259044748054
"1930" 385.8 63.618934087828 108.042011761087
"1931" 386 61.1578966088429 106.909676255133
"1932" 386.2 58.4619104031872 105.823934631334
"1933" 386.4 55.9620982822856 104.861948686679
"1934" 386.6 53.0253642708334 104.112915326584
"1935" 386.8 50.1532581086264 104.268955621996
"1936" 387 47.2146280160598 105.015579703502
"1937" 387.2 45.5323867183343 106.855667269203
"1938" 387.4 43.9836993498867 108.589786572101
"1939" 387.6 42.2738831578305 110.753279338971
"1940" 387.8 41.5343881621278 112.967622868067
"1941" 388 41.8589627441468 113.693103211505
"1942" 388.2 42.5863308318073 114.57815136098
"1943" 388.4 42.4890669256933 114.750252522396
"1944" 388.6 42.016496810251 116.290263175547
"1945" 388.8 41.4322814663976 117.880053874318
"1946" 389 40.9155717336204 118.79312119862
"1947" 389.2 41.3115438620305 119.113594615645
"1948" 389.4 42.0936202858113 119.425719696794
"1949" 389.6 42.5292921699378 119.703943100788
"1950" 389.8 42.6294805365488 119.628890719488
"1951" 390 42.6665813226892 119.84207724562
"1952" 390.2 42.6033172064779 119.855000782847
"1953" 390.4 42.6345063750544 120.019966126716
"1954" 390.6 42.6402510815957 120.280951317814
"1955" 390.8 43.0283269505691 120.195958939975
"1956" 391 43.4205157395013 120.138821539224
"1957" 391.2 43.4473569717879 120.576880584547
"1958" 391.4 43.4169472845835 120.82302688283
"1959" 391.6 43.1769833868924 120.634825012035
"1960" 391.8 42.9215333005046 120.730962379992
"1961" 392 42.9774688930233 120.434138765204
"1962" 392.2 43.0937905968132 120.608607874129
"1963" 392.4 42.8234205025665 120.523648496145
"1964" 392.6 42.6238238555455 120.685280290869
"1965" 392.8 42.4347185067518 120.735564870626
"1966" 393 42.3212770393862 120.974829026312
"1967" 393.2 42.3737901960133 121.027419577454
"1968" 393.4 42.6150419316854 120.75048062513
"1969" 393.6 42.9743807154052 121.104844207644
"1970" 393.8 43.0373227282131 121.318261949156
"1971" 394 43.1349422859561 121.010065158324
"1972" 394.2 43.3606927930142 121.057050076732
"1973" 394.4 43.4846667620562 120.973358696771
"1974" 394.6 43.8443520150342 120.958137065069
"1975" 394.8 44.3532676452504 121.199877690978
"1976" 395 44.4759879143803 121.314499176615
"1977" 395.2 44.474482026897 121.605782376474
"1978" 395.4 44.7334230428503 121.65892092486
"1979" 395.6 45.2209525230432 121.377857519978
"1980" 395.8 46.0297210751094 121.458301190384
"1981" 396 46.553058517049 122.189466196697
"1982" 396.2 46.9575623958803 122.398393236864
"1983" 396.4 47.2261238889887 122.371019551018
"1984" 396.6 47.7010343956636 122.650076352632
"1985" 396.8 48.2054146071135 123.16281404991
"1986" 397 48.1967233036921 123.102141015482
"1987" 397.2 48.0096900393435 123.205014344895
"1988" 397.4 47.6508812024744 123.326618436382
"1989" 397.6 47.483773088172 122.936745989202
"1990" 397.8 47.0237703075981 123.441751710968
"1991" 398 46.9791682657667 123.642722636518
"1992" 398.2 46.873100577488 123.651495984573
"1993" 398.4 46.9094587913452 123.555439016046
"1994" 398.6 47.0180938456539 123.091335930103
"1995" 398.8 46.7614317925455 123.053707673369
"1996" 399 46.3488607568708 123.065206326776
"1997" 399.2 45.7939876224994 122.882928473774
"1998" 399.4 45.1627774766287 122.901881265719
"1999" 399.6 44.8894676348701 122.691043190853
"2000" 399.8 44.6014740875178 122.473175808199
"2001" 400 44.4424502788728 122.507156814813
"2002" 400.2 44.2374425536211 122.581758388478
"2003" 400.4 44.1173206185986 122.656225762342
"2004" 400.6 43.6542806484501 122.77891135017
"2005" 400.8 43.3368767392685 122.606684783877
"2006" 401 43.1682746573311 122.717273780433
"2007" 401.2 43.135277651594 122.81949065879
"2008" 401.4 43.0873340729813 122.869640629935
"2009" 401.6 43.0076199727525 123.040734016479
"2010" 401.8 42.797640663224 123.290386963943
"2011" 402 42.4800344740512 123.569251775438
"2012" 402.2 42.4365713126146 123.561386881571
"2013" 402.4 42.3149094212952 123.622724994554
"2014" 402.6 42.0677323318287 123.798896847354
"2015" 402.8 42.0413533480945 123.82636648469
"2016" 403 42.1122369441611 123.835535114511
"2017" 403.2 41.67459690405 123.908583405395
"2018" 403.4 41.7058533117093 124.104909977761
"2019" 403.6 41.681942397798 124.250218773763
"2020" 403.8 41.4022281084546 124.236115454458
"2021" 404 41.3718070683386 124.074889804016
"2022" 404.2 41.0927472309756 123.92432521057
"2023" 404.4 40.8664439025055 123.67544308144
"2024" 404.6 40.5439616304182 123.577607119868
"2025" 404.8 40.436846224423 123.264961384083
"2026" 405 40.3407103931784 123.035559289654
"2027" 405.2 39.7047006902208 122.740468631907
"2028" 405.4 39.3426495132024 122.841918465892
"2029" 405.6 38.9331474666214 122.721887395453
"2030" 405.8 38.7734770291818 122.757957394516
"2031" 406 38.82903088956 122.661186359822
"2032" 406.2 38.7021189347164 122.622188887737
"2033" 406.4 38.2490485927171 122.717113559608
"2034" 406.6 38.0882458524879 122.955446823804
"2035" 406.8 38.1035636972779 123.025392389047
"2036" 407 37.7771885640138 123.048284308773
"2037" 407.2 37.7224171175666 123.338079484069
"2038" 407.4 37.5910047125604 123.300703429682
"2039" 407.6 37.5641526033542 123.183434386089
"2040" 407.8 37.6835323137205 123.230263662874
"2041" 408 37.7641248452836 123.292172220594
"2042" 408.2 37.7761714506425 123.244852314416
"2043" 408.4 37.9004161482118 123.362579039433
"2044" 408.6 38.1251789498362 123.270331136912
"2045" 408.8 38.1707661241099 123.295176878851
"2046" 409 38.5586669067743 123.334756652779
"2047" 409.2 38.4048563405232 123.556731696595
"2048" 409.4 38.4935344214553 123.749730564727
"2049" 409.6 38.5379928186279 123.661756070982
"2050" 409.8 38.4626465510582 123.716755816102
"2051" 410 38.4914388572428 123.698488708809
"2052" 410.2 38.1634397601139 123.068382497893
"2053" 410.4 37.8057776969856 122.702122482528
"2054" 410.6 37.6527925925265 122.458804366946
"2055" 410.8 37.2404921785168 122.253658317264
"2056" 411 36.9091587687823 122.120376075687
"2057" 411.2 36.152483618152 121.869031740591
"2058" 411.4 35.3903511829654 121.704212222567
"2059" 411.6 34.54428389585 121.400211402116
"2060" 411.8 33.4096259564391 120.965893209821
"2061" 412 32.4194937583161 120.543164326481
"2062" 412.2 31.1942729131121 119.643572137157
"2063" 412.4 29.8324301230105 118.978720652377
"2064" 412.6 28.9847169541665 118.264951854386
"2065" 412.8 28.3555129051388 117.824660551432
"2066" 413 27.0897107896576 117.085262591295
"2067" 413.2 26.2895093936905 116.723145535241
"2068" 413.4 25.6699816065659 116.044098255946
"2069" 413.6 24.1371662054847 114.82648858879
"2070" 413.8 22.3719997374068 113.682846198795
"2071" 414 22.0367573328797 113.168080905883
"2072" 414.2 21.4866071056697 112.593455967548
"2073" 414.4 21.0827542524619 111.90521263166
"2074" 414.6 20.3046006580381 111.283134829933
"2075" 414.8 19.6763870236447 110.322116026045
"2076" 415 18.5069962681957 109.853970595936
"2077" 415.2 18.1214852398433 109.668074728373
"2078" 415.4 18.0179932370124 109.724650951137
"2079" 415.6 18.1050948758207 109.895053727671
"2080" 415.8 18.3204920582358 109.975525371398
"2081" 416 18.3606404486036 110.212102879689
"2082" 416.2 18.2988951592976 110.47516295515
"2083" 416.4 18.3440648477849 110.636143798057
"2084" 416.6 18.5066875296766 110.911665912948
"2085" 416.8 18.7246480643487 111.210148277203
"2086" 417 18.6296190924757 111.079517849922
"2087" 417.2 18.7328088401873 111.56016218841
"2088" 417.4 18.7002214818129 111.750690943499
"2089" 417.6 18.7117071017366 111.763113122831
"2090" 417.8 19.1109307918967 111.830189436916
"2091" 418 19.440991561432 112.307234115664
"2092" 418.2 19.5895634666197 112.383484350494
"2093" 418.4 19.8533885794616 112.471056025794
"2094" 418.6 19.7057178930519 112.64267060569
"2095" 418.8 20.0436819788395 112.836129734152
"2096" 419 19.9512442865272 112.996505425086
"2097" 419.2 19.8518793048022 113.039168730577
"2098" 419.4 19.986172559535 113.16045826683
"2099" 419.6 20.2416102427721 113.415460508889
"2100" 419.8 20.3099904512552 113.658714528877
"2101" 420 20.5624952017965 113.698805148808
"2102" 420.2 20.6159903679022 113.440341185684
"2103" 420.4 20.6830809925986 112.792665020685
"2104" 420.6 20.7974826237291 112.249097186771
"2105" 420.8 20.6108950239009 112.005576043779
"2106" 421 20.6582202725967 111.889421283134
"2107" 421.2 20.3181925963829 111.569872651903
"2108" 421.4 19.6170586387318 111.257121992252
"2109" 421.6 18.3354971095459 110.770558369411
"2110" 421.8 17.7687256756465 110.026868449746
"2111" 422 17.2286974998134 108.998215515154
"2112" 422.2 17.098705414393 108.636110537867
"2113" 422.4 17.1365769545657 108.462089952292
"2114" 422.6 16.9883530891009 107.736719463018
"2115" 422.8 16.5556295352415 107.152950503369
"2116" 423 16.1208492175674 105.940902237236
"2117" 423.2 15.0220852721733 105.050401507138
"2118" 423.4 15.0252127899548 104.65128237275
"2119" 423.6 15.073532240895 104.163616826942
"2120" 423.8 14.5460719367339 102.613425343815
"2121" 424 13.8528274839009 101.236274179207
"2122" 424.2 13.7196721453267 99.6863825166103
"2123" 424.4 13.8152679795272 98.5929122047348
"2124" 424.6 13.5903718541805 97.9977786313951
"2125" 424.8 12.940675625565 97.2384436537299
"2126" 425 11.6029687293568 96.2298364913447
"2127" 425.2 10.2470516621592 95.9707400766329
"2128" 425.4 10.0477260091481 95.8388189248471
"2129" 425.6 9.9169617470895 95.796223246192
"2130" 425.8 9.99150805858123 95.9886013551525
"2131" 426 9.89986641158228 96.4064633195494
"2132" 426.2 9.98067731020472 96.5332914883139
"2133" 426.4 10.2217721523641 96.430839362156
"2134" 426.6 10.2681363776692 96.7759432698003
"2135" 426.8 10.2092631242244 97.2654432207293
"2136" 427 10.7334652262028 97.4934931605743
"2137" 427.2 10.8803086804641 98.1183242907325
"2138" 427.4 11.051664748947 98.4565389930342
"2139" 427.6 11.0157331067351 98.3407643831144
"2140" 427.8 11.405502727069 98.5595410617274
"2141" 428 11.4264081181137 98.8138486716753
"2142" 428.2 11.4826228611658 99.0532076474221
"2143" 428.4 11.2365532429798 99.4215722072209
"2144" 428.6 11.5542327019851 99.7705164380885
"2145" 428.8 11.8345695116764 100.302377084647
"2146" 429 11.7802515157168 101.096542080538
"2147" 429.2 12.2568690293237 101.867276258827
"2148" 429.4 12.4695439569165 102.305762533333
"2149" 429.6 12.8097393231944 102.730384419153
"2150" 429.8 13.8545685058146 103.48261503001
"2151" 430 14.4406247381056 103.957149593187
"2152" 430.2 15.3780760353943 104.531755908547
"2153" 430.4 16.5822143708538 105.353656128906
"2154" 430.6 18.6884014616343 107.064883284086
"2155" 430.8 20.0420360142325 108.587862398839
"2156" 431 21.7604756728978 110.512922804484
"2157" 431.2 24.0770412772854 111.568161888618
"2158" 431.4 26.8812880696481 112.845809023489
"2159" 431.6 30.3183390550679 114.881057627818
"2160" 431.8 32.5471450707783 116.022821365368
"2161" 432 34.5483196905698 118.332024563238
"2162" 432.2 34.9178051420106 119.54872130398
"2163" 432.4 35.0703242681818 119.215345405484
"2164" 432.6 36.3200684829795 119.39435498198
"2165" 432.8 37.4011941424332 119.986006322773
"2166" 433 38.6512321841107 120.856905781761
"2167" 433.2 39.8749219107139 121.039812503994
"2168" 433.4 41.6787505880794 121.633104636086
"2169" 433.6 43.0421246903314 122.452697578035
"2170" 433.8 44.107215828129 122.587556204561
"2171" 434 45.4515958554438 122.585282018178
"2172" 434.2 46.0132082882847 123.170591996335
"2173" 434.4 45.6663604280363 123.151302944365
"2174" 434.6 45.5092005779285 123.133472119026
"2175" 434.8 45.765668825963 123.287371997138
"2176" 435 46.9082052814698 123.587546451267
"2177" 435.2 47.7878762056793 124.098953998428
"2178" 435.4 49.0912614158387 124.779874226775
"2179" 435.6 49.3736593551548 125.093683064137
"2180" 435.8 49.1607420971685 125.261091241958
"2181" 436 48.8388976180983 125.225114189085
"2182" 436.2 48.3818141788005 125.396814332975
"2183" 436.4 48.1232336913193 125.852149422845
"2184" 436.6 48.0194744987522 126.151342374236
"2185" 436.8 47.7883015568404 126.248401593114
"2186" 437 47.5305236544858 126.299430727475
"2187" 437.2 47.166627093937 126.110470029723
"2188" 437.4 46.9320868822734 125.791592629456
"2189" 437.6 46.5700535189038 125.673997219327
"2190" 437.8 46.9166057992977 125.102708396637
"2191" 438 46.9568484968334 124.754260256403
"2192" 438.2 47.1663609793681 124.699129856761
"2193" 438.4 47.9169191748531 124.462943496435
"2194" 438.6 49.3394949305433 124.819179525374
"2195" 438.8 50.254201889965 125.187637563764
"2196" 439 51.4856629928719 125.349599993561
"2197" 439.2 52.6738770119596 125.518258726915
"2198" 439.4 54.3550426996164 125.288707442613
"2199" 439.6 55.8398329406422 125.087446010027
"2200" 439.8 57.3182293559687 125.30432748352
"2201" 440 59.1256577130346 125.305626509219
"2202" 440.2 60.2059436174808 125.316914640443
"2203" 440.4 61.4237528613156 125.556887032389
"2204" 440.6 61.3185174410793 124.965257068726
"2205" 440.8 61.651185610398 124.311968368806
"2206" 441 62.3836879278066 123.925848424701
"2207" 441.2 63.7877705790198 123.517453347734
"2208" 441.4 64.3392421685068 123.406402461506
"2209" 441.6 64.7504891669858 123.33745870935
"2210" 441.8 65.6530919953933 123.111881822946
"2211" 442 66.0781929125636 123.40774756829
"2212" 442.2 66.4096493661445 123.597492851133
"2213" 442.4 66.749724187589 123.620749715746
"2214" 442.6 67.2178813954925 123.658130647482
"2215" 442.8 67.559127306507 123.155611835707
"2216" 443 68.0354396056967 122.985340422899
"2217" 443.2 68.0937966804039 122.352053170936
"2218" 443.4 68.2085629582899 122.037155943674
"2219" 443.6 68.8126090390853 121.432627034482
"2220" 443.8 69.9377016725506 120.40022101182
"2221" 444 70.8589837038246 120.061280780617
"2222" 444.2 72.2825857944837 119.68262594288
"2223" 444.4 72.936960163367 119.093435569751
"2224" 444.6 73.8185829268018 118.429278970563
"2225" 444.8 75.3531991681363 117.764298557446
"2226" 445 76.4460539092869 117.258471774822
"2227" 445.2 78.0082087533586 116.593144153747
"2228" 445.4 79.4421223556663 115.57033310884
"2229" 445.6 80.1590891244817 114.94874640307
"2230" 445.8 80.3619459800262 114.642769197014
"2231" 446 80.4631669231753 113.979550896551
"2232" 446.2 81.2307184119035 113.151778834958
"2233" 446.4 82.8128132335021 111.304386815454
"2234" 446.6 84.4073450615233 109.635269910047
"2235" 446.8 86.1388189720734 107.82922609029
"2236" 447 87.9033375234473 105.810449574447
"2237" 447.2 89.6502798141004 103.62914048189
"2238" 447.4 91.1469485572789 101.345636917523
"2239" 447.6 92.2677768440027 99.3821400032164
"2240" 447.8 92.917782376524 97.5788724965228
"2241" 448 93.1517965568446 97.0344783093705
"2242" 448.2 93.9331714897095 96.0300416430223
"2243" 448.4 95.5065923299258 94.5485795048333
"2244" 448.6 97.6745212296588 93.4950660940006
"2245" 448.8 99.9603536398293 92.6890776637252
"2246" 449 102.281982172138 91.8514457469347
"2247" 449.2 104.382114301181 91.268539136081
"2248" 449.4 107.165395254667 90.2892126922737
"2249" 449.6 109.050532304383 88.7015509989019
"2250" 449.8 109.816025998462 86.6604041351101
"2251" 450 110.209351317266 84.5047346951974
"2252" 450.2 110.400307615872 82.0931520957128
"2253" 450.4 110.675579511153 79.5113436544937
"2254" 450.6 110.763844685692 77.6156929313968
"2255" 450.8 110.648355692381 77.0510703655437
"2256" 451 110.647706833102 76.8159906976878
"2257" 451.2 110.039835273833 76.2457478858111
"2258" 451.4 109.298973184795 75.2741278327946
"2259" 451.6 108.967555264273 74.044883018577
"2260" 451.8 108.463300197598 71.869328962388
"2261" 452 107.291397435943 70.3472032515114
"2262" 452.2 105.705023654686 68.5017007736417
"2263" 452.4 104.053059517923 66.935865819955
"2264" 452.6 102.57548232131 64.9159523868709
"2265" 452.8 101.167735059076 61.9675468816489
"2266" 453 99.9994997362951 59.5089845308717
"2267" 453.2 98.5972459038787 57.1271807263316
"2268" 453.4 96.6333067000123 55.6101816875565
"2269" 453.6 94.4581695324979 54.3297102838001
"2270" 453.8 92.2148242240967 52.2834978847403
"2271" 454 89.8928083446635 50.1055296382547
"2272" 454.2 87.7577820221721 47.4184727259599
"2273" 454.4 85.2613145398879 45.3602676505473
"2274" 454.6 82.553987056035 43.7560788132281
"2275" 454.8 79.9494099227915 41.7286907520722
"2276" 455 77.1516854942041 39.5497757320712
"2277" 455.2 74.1442018625907 37.2935937070199
"2278" 455.4 72.0822510050935 34.7000919673375
"2279" 455.6 71.4061583161814 31.7524004357416
"2280" 455.8 70.280792111487 29.5714404728649
"2281" 456 69.234952119454 27.153122696739
"2282" 456.2 69.545794991819 25.2573194373872
"2283" 456.4 70.3708581665028 24.5817745050152
"2284" 456.6 70.4480449587416 25.3147387705042
"2285" 456.8 70.2881733716251 25.2245502700868
"2286" 457 70.3275041265066 25.1547770667225
"2287" 457.2 70.3348207065824 24.9499385976633
"2288" 457.4 70.3335182122872 24.9206370240383
"2289" 457.6 70.3559939397202 24.8407352128021
"2290" 457.8 70.3973499770596 24.7433574152783
"2291" 458 70.4783797988176 24.633724779507
"2292" 458.2 70.4911409448151 24.614548741362
"2293" 458.4 70.4636453964745 24.4900193351491
"2294" 458.6 70.4942857978532 24.5143259534454
"2295" 458.8 70.4748327694453 24.4993485424266
"2296" 459 70.391575672641 24.2931912264726
"2297" 459.2 70.3732855608266 24.4261045532163
"2298" 459.4 70.3779025849737 24.4797930904384
"2299" 459.6 70.3061714729827 24.4427048782009
"2300" 459.8 70.19881335307 24.25285832419
"2301" 460 69.8753591035243 24.0317676493183
"2302" 460.2 69.1505103251556 23.1704782106116
"2303" 460.4 68.7644379893257 22.7280920387589
"2304" 460.6 68.4464925207665 22.264480673049
"2305" 460.8 68.1347478763624 22.0183650014455
"2306" 461 68.0691774834503 21.7578445301265
"2307" 461.2 68.2856452279913 21.5725419933675
"2308" 461.4 68.3478400742677 21.0320983878063
"2309" 461.6 68.4376519618355 20.670147632596
"2310" 461.8 68.7348366969729 19.2377991921847
"2311" 462 69.1716583911096 16.9227224095356
"2312" 462.2 69.5043772094142 14.4300609798521
"2313" 462.4 69.6067851899714 11.9408297422389
"2314" 462.6 68.3427335417777 10.3544524799236
"2315" 462.8 66.8971143319011 10.1368459610492
"2316" 463 65.2316779172766 9.87032733888649
"2317" 463.2 62.6984632988407 9.45395265728797
"2318" 463.4 60.0814133560349 9.47603517865036
"2319" 463.6 57.3962862860308 10.0464361545003
"2320" 463.8 54.3272577677673 10.5103477881103
"2321" 464 51.4180846912326 11.4789457037293
"2322" 464.2 48.4505006565922 12.2160942074693
"2323" 464.4 45.2959156855241 12.6646611742234
"2324" 464.6 42.3278514444314 13.3425687359508
"2325" 464.8 39.2004095848376 14.8914349360215
"2326" 465 36.8176139839062 16.8754043158162
"2327" 465.2 34.8665369047832 19.153505894754
"2328" 465.4 33.6506508019238 21.903970704569
"2329" 465.6 32.5313067195723 25.0705809003573
"2330" 465.8 32.1333340704962 28.5345096663721
"2331" 466 31.8100532389842 32.3831597894512
"2332" 466.2 31.4313442816627 36.3251834425883
"2333" 466.4 31.2367657108122 40.1658203170592
"2334" 466.6 30.7795858233313 44.1357282544584
"2335" 466.8 29.9313518003367 47.9640831981682
"2336" 467 29.2513812206775 51.4221176123865
"2337" 467.2 28.9415078786975 54.6482178714806
"2338" 467.4 28.4647605577674 58.4729529906668
"2339" 467.6 27.9323937584163 62.1833364872928
"2340" 467.8 27.1628610875358 65.2660624167577
"2341" 468 26.098943767497 70.0353090369435
"2342" 468.2 25.6894919110038 74.0437954511382
"2343" 468.4 24.838413344641 77.0335573418219
"2344" 468.6 23.5136590535006 79.0006052596074
"2345" 468.8 22.6680155200648 80.5665657012018
"2346" 469 22.9860398609423 81.4556829025015
"2347" 469.2 23.8209547867304 82.3566176581709
"2348" 469.4 23.9250752460272 83.3169038841863
"2349" 469.6 24.381781920326 84.5107705457216
"2350" 469.8 23.7045163494129 86.4140460050759
"2351" 470 21.5478904320328 87.796723003996
"2352" 470.2 20.2731561607329 88.7620373056286
"2353" 470.4 19.0498891555549 88.7895206781826
"2354" 470.6 18.5807937752788 88.7304056454804
"2355" 470.8 18.7612076074382 89.1227645004119
"2356" 471 19.6042245195519 90.6769164519297
"2357" 471.2 20.9886880755129 91.7730107673021
"2358" 471.4 22.5236285516677 93.4057193510984
"2359" 471.6 24.4652210617364 95.5985003886469
"2360" 471.8 26.4768240614824 97.8979535690715
"2361" 472 28.3819592746118 100.591923391594
"2362" 472.2 30.3010478822309 103.002227722283
"2363" 472.4 33.0789888377256 105.206352329843
"2364" 472.6 35.9315764902196 107.149517774731
"2365" 472.8 38.9221147329873 108.709996745357
"2366" 473 41.6859891043393 110.89773368863
"2367" 473.2 44.1674389625233 112.94006422241
"2368" 473.4 46.1276587105124 114.093352093209
"2369" 473.6 47.6287557124697 114.740944685345
"2370" 473.8 49.5166393725754 115.5451374464
"2371" 474 51.5325261235562 116.709358303575
"2372" 474.2 52.8461382419707 118.669009366377
"2373" 474.4 53.2698294336884 119.862459530394
"2374" 474.6 53.5049370952557 119.4261552745
"2375" 474.8 54.7325408936465 119.224220413238
"2376" 475 55.9878517597238 118.436018599696
"2377" 475.2 58.011102052113 117.523975873501
"2378" 475.4 59.6366676488402 117.170326524014
"2379" 475.6 62.8578764123632 116.518794212504
"2380" 475.8 66.0443261435797 117.171902517375
"2381" 476 68.6953223003589 118.799309789105
"2382" 476.2 70.0383180391922 119.803043140124
"2383" 476.4 70.4769389987989 120.186197560308
"2384" 476.6 70.8391380087407 119.729287355469
"2385" 476.8 71.912831060653 119.754259868169
"2386" 477 72.5737856511473 119.345174121156
"2387" 477.2 73.4315483611897 118.588889301772
"2388" 477.4 75.4239451302346 118.30708817703
"2389" 477.6 77.3838412944323 118.751126736537
"2390" 477.8 79.1702529708217 119.610515666439
"2391" 478 78.8229117644783 119.272522563942
"2392" 478.2 78.9197584510838 119.939088766905
"2393" 478.4 78.9693747787223 119.94046043715
"2394" 478.6 78.6973109678833 120.348979695591
"2395" 478.8 78.269128827351 120.697966233456
"2396" 479 77.2109197938326 120.985841979471
"2397" 479.2 76.6389730580787 121.28177860874
"2398" 479.4 76.7226703875519 120.972979171607
"2399" 479.6 76.4175585108477 120.842077939501
"2400" 479.8 75.9083474589226 121.208455494098
"2401" 480 75.1183528218444 121.715207955163
"2402" 480.2 74.9971422193723 121.669954897663
"2403" 480.4 75.1607165795034 121.520722507301
"2404" 480.6 75.1644653631235 121.447098088491
"2405" 480.8 75.2103341263547 121.198037341864
"2406" 481 75.3029240568845 120.957026684543
"2407" 481.2 75.2866833713259 120.905408719551
"2408" 481.4 75.2265148057669 120.864027773489
"2409" 481.6 75.3451170146983 120.771172260701
"2410" 481.8 75.0111306873799 120.516444586016
"2411" 482 74.5999633239934 120.571385258948
"2412" 482.2 74.5944322819719 120.270750219035
"2413" 482.4 74.5903022267576 120.200049367402
"2414" 482.6 74.7208396257595 120.15252095379
"2415" 482.8 74.5680204634306 119.766578911023
"2416" 483 74.7654785987438 119.754883261369
"2417" 483.2 75.0493953186642 119.509353452045
"2418" 483.4 75.5949906557487 119.113104834322
"2419" 483.6 75.7160200552207 118.769213340206
"2420" 483.8 75.8089507362886 118.732022573725
"2421" 484 75.9794986106529 118.356705682868
"2422" 484.2 75.9523255133245 118.500315245155
"2423" 484.4 75.9886147995363 118.015589327448
"2424" 484.6 76.2470307770784 117.998365767173
"2425" 484.8 76.4546374321513 118.167315775245
"2426" 485 76.4882813012958 117.44030049316
"2427" 485.2 76.4825656213907 116.797755850047
"2428" 485.4 76.2598790161157 116.485205061962
"2429" 485.6 76.4343914373533 116.164927078903
"2430" 485.8 76.3433912303314 115.336125486835
"2431" 486 76.2397313291518 114.89209017729
"2432" 486.2 76.0042034932056 114.054194121816
"2433" 486.4 76.0327655353586 113.521989598746
"2434" 486.6 75.7509657654038 112.379871364773
"2435" 486.8 75.3971370043466 110.326933634644
"2436" 487 75.1676621951235 107.380324160681
"2437" 487.2 74.9759726923082 104.456390927747
"2438" 487.4 75.412062278643 100.914075912781
"2439" 487.6 76.213572199226 97.1794250819447
"2440" 487.8 76.6434215594798 93.5695023325232
"2441" 488 76.873028189372 89.2181344404391
"2442" 488.2 77.9633784490943 85.6068764441096
"2443" 488.4 79.3656704404522 81.3073314758394
"2444" 488.6 80.3775003897706 77.5141730802669
"2445" 488.8 81.6532217703077 74.0798044981053
"2446" 489 84.3405691890959 70.1256567636538
"2447" 489.2 86.7466447230891 67.5055367378988
"2448" 489.4 89.8455322161739 65.6496946729087
"2449" 489.6 92.5693242715036 63.7193147711826
"2450" 489.8 95.4331636639261 61.2993174513638
"2451" 490 98.6054902657388 58.8164103722017
"2452" 490.2 101.917891542096 56.3517723200217
"2453" 490.4 104.647616599756 53.8292134339149
"2454" 490.6 106.43706111497 52.0684674582306
"2455" 490.8 109.004727034435 49.8790129909859
"2456" 491 110.576390318086 47.3697169720157
"2457" 491.2 110.466355910251 45.6825297364814
"2458" 491.4 110.286404451017 45.2218693138914
"2459" 491.6 110.167576260016 46.3208733765441
"2460" 491.8 110.831195237752 47.1375749281112
"2461" 492 111.031443483243 48.2009078927911
"2462" 492.2 111.604452644918 49.5092025029363
"2463" 492.4 112.058481480329 50.8889454804756
"2464" 492.6 113.260152451399 52.9579837885354
"2465" 492.8 114.318093576534 55.0087470640317
"2466" 493 115.338171178867 57.4784206027536
"2467" 493.2 116.695615426362 59.4313742532175
"2468" 493.4 117.219659655378 61.2208855833039
"2469" 493.6 116.717391240026 62.269291865132
"2470" 493.8 116.526955173166 65.1366025136163
"2471" 494 116.341320640274 68.6360680116465
"2472" 494.2 116.187708133498 72.2832449849402
"2473" 494.4 116.709544423507 75.7729678971699
"2474" 494.6 117.797958949155 77.8290208589034
"2475" 494.8 117.603448988223 78.512594456622
"2476" 495 116.786909784661 79.2159094674388
"2477" 495.2 115.465228649063 80.426361259891
"2478" 495.4 115.56267218885 80.7825372401565
"2479" 495.6 114.970965263626 81.3678136461464
"2480" 495.8 114.75824887516 81.7240826096425
"2481" 496 114.244897869253 82.8105232165588
"2482" 496.2 113.583278914192 83.7345716344581
"2483" 496.4 112.358308960114 84.1211009887197
"2484" 496.6 112.23344048557 84.3897602582625
"2485" 496.8 112.228915921254 84.591832472459
"2486" 497 112.206365862553 85.0427808147643
"2487" 497.2 111.784438044373 85.7745429182216
"2488" 497.4 111.085851689042 86.9499963751376
"2489" 497.6 110.756642378586 88.4022458412967
"2490" 497.8 110.556378147791 89.0030150581118
"2491" 498 110.255636317287 88.6534289187464
"2492" 498.2 109.550305934939 87.8670500099036
"2493" 498.4 108.712742858179 87.4407226525454
"2494" 498.6 107.574867209915 87.3438379424023
"2495" 498.8 105.674620117435 87.2485731076214
"2496" 499 103.540907621727 86.9182255471869
"2497" 499.2 100.520733936002 86.3725089116491
"2498" 499.4 97.2257758293104 86.4783549541301
"2499" 499.6 93.687765697459 86.6877273943797
"2500" 499.8 90.4128345670618 86.899391490767
"2501" 500 87.4623831704182 87.3098330593362
"2502" 500.2 84.1987185592057 88.3551559463575
"2503" 500.4 81.1829574318 89.8535307397321
"2504" 500.6 78.806639141335 91.7814415612416
"2505" 500.8 76.4921821160318 93.5543935908513
"2506" 501 74.9760982609577 95.6232057233562
"2507" 501.2 74.8158288279659 96.6217273884693
"2508" 501.4 74.3691766205489 96.8863124412819
"2509" 501.6 73.3956655928385 98.2419044571662
"2510" 501.8 72.9642849844347 99.6173686374681
"2511" 502 73.5087979399496 100.190311617153
"2512" 502.2 73.9721043716121 101.677950165237
"2513" 502.4 74.1487937989578 103.576640864105
"2514" 502.6 74.9210914807727 104.322384384742
"2515" 502.8 75.0500372440899 105.225050885056
"2516" 503 75.2716371069182 106.404687159882
"2517" 503.2 74.6797959129816 107.291495699924
"2518" 503.4 73.5369703664385 108.043916380857
"2519" 503.6 71.5751430708711 108.74799513583
"2520" 503.8 69.6941540727315 109.614280214564
"2521" 504 67.7344097587974 110.210257180824
"2522" 504.2 65.8414721830764 109.705930954969
"2523" 504.4 63.6584479213358 108.77099849824
"2524" 504.6 61.0738241406291 107.857791292957
"2525" 504.8 57.8647890051613 107.175129332442
"2526" 505 54.006793159964 106.939349900348
"2527" 505.2 51.1088964522699 107.751044184763
"2528" 505.4 48.7457617211179 109.085858142624
"2529" 505.6 47.782686980248 109.987795690779
"2530" 505.8 47.2334426602717 109.943879547673
"2531" 506 46.8654525170076 110.110886865202
"2532" 506.2 46.30209687901 110.961702356538
"2533" 506.4 45.6856077513351 111.809434084017
"2534" 506.6 45.3622172423528 112.340432197062
"2535" 506.8 45.4137855226344 111.128758552409
"2536" 507 43.9791265416576 110.198952253105
"2537" 507.2 42.719094695893 108.930762763608
"2538" 507.4 41.5645447171085 107.210976049471
"2539" 507.6 39.9116423726252 105.120521172332
"2540" 507.8 37.432750627014 103.148156343741
"2541" 508 34.1214875385115 101.036843297169
"2542" 508.2 31.3671578743005 99.0197374502639
"2543" 508.4 28.2755229492269 96.84998530849
"2544" 508.6 24.4354579130413 95.633936448099
"2545" 508.8 20.7943388925727 95.9185417582809
"2546" 509 18.02610759015 96.5620544507207
"2547" 509.2 15.6912941991743 96.7826926647511
"2548" 509.4 14.1476112517895 96.7552000557048
"2549" 509.6 14.2190013640765 96.573082580913
"2550" 509.8 13.6317723467148 96.4546183086966
"2551" 510 13.3457138080512 96.5428713083951
"2552" 510.2 13.0367048611209 96.6826468247699
"2553" 510.4 13.0122629791156 96.6427837936126
"2554" 510.6 13.1508516236317 96.6123325555408
"2555" 510.8 13.2080262232285 96.5687851298914
"2556" 511 12.9529204346668 96.6868472228597
"2557" 511.2 12.9318578245544 96.7288288048831
"2558" 511.4 12.8396941642673 96.7596212819654
"2559" 511.6 12.9963508050029 96.7004639400916
"2560" 511.8 12.765976157383 96.7663665377425
"2561" 512 12.9801263081653 96.6481041374611
"2562" 512.2 12.9768862343546 96.575588096839
"2563" 512.4 13.0785390432539 96.5958209236703
"2564" 512.6 12.7887127539804 96.6888394512411
"2565" 512.8 12.6881639161367 96.7954413380238
"2566" 513 12.6306141317896 96.7381404614209
"2567" 513.2 12.8941813917042 96.566706360437
"2568" 513.4 12.7947544631829 96.4925517317127
"2569" 513.6 12.8084686711924 96.3635783642722
"2570" 513.8 12.6742818130645 96.2282364296748
"2571" 514 12.6127103702732 96.2553794645952
"2572" 514.2 12.573590369149 96.2260994026516
"2573" 514.4 12.6063112105575 96.1310966155145
"2574" 514.6 12.5879234371817 96.0333681499386
"2575" 514.8 12.3412968488807 96.0648824678571
"2576" 515 12.4688853824742 96.0872897835667
"2577" 515.2 12.4358343132394 96.0311733917215
"2578" 515.4 12.5451581131111 95.9515283660254
"2579" 515.6 12.3807183400901 95.9701938795619
"2580" 515.8 12.349508491043 95.9768345644623
"2581" 516 12.4251151785369 96.0550296380337
"2582" 516.2 12.1582769016379 96.2072965940913
"2583" 516.4 12.0047128386367 96.519293602764
"2584" 516.6 11.4183612465029 96.7772871135192
"2585" 516.8 11.5822208192747 96.9637119695682
"2586" 517 11.693598798058 97.385101543158
"2587" 517.2 11.792740852352 97.8907995701183
"2588" 517.4 12.0504657364542 98.7612154846929
"2589" 517.6 12.3745341554775 98.9510479584742
"2590" 517.8 12.8556909877252 99.7039422168377
"2591" 518 13.5147911554385 100.601933003064
"2592" 518.2 13.9270395350066 101.336609609137
"2593" 518.4 14.2565785641371 102.430026961992
"2594" 518.6 15.0654094342249 102.866524243814
"2595" 518.8 15.2424960654857 103.683129332488
"2596" 519 15.8029167728109 104.630201126649
"2597" 519.2 16.4030236356653 104.916855448922
"2598" 519.4 16.6936697551585 105.380024716304
"2599" 519.6 17.0836716796724 106.479643553482
"2600" 519.8 17.1212160707983 106.892071772771
"2601" 520 17.1234027647667 107.054404229264
"2602" 520.2 17.0443509432186 107.017182557456
"2603" 520.4 17.4971927156223 106.792514245225
"2604" 520.6 18.2262595953544 107.072893819387
"2605" 520.8 19.0210494835879 107.478245124774
"2606" 521 19.8959609873733 108.237541785871
"2607" 521.2 21.4400189581849 109.701110804811
"2608" 521.4 22.9122992828549 111.270385645988
"2609" 521.6 24.4607151503824 111.932133044076
"2610" 521.8 26.7681469396706 113.457705427371
"2611" 522 29.4325970383492 116.005209058263
"2612" 522.2 30.0014907059312 116.968614572432
"2613" 522.4 31.3787166343174 117.515264230728
"2614" 522.6 33.1056636468908 117.325634335051
"2615" 522.8 35.8368394207686 117.792479258285
"2616" 523 38.049222907596 118.562659882434
"2617" 523.2 40.572287786185 118.999557966827
"2618" 523.4 43.3025640045711 119.863267846538
"2619" 523.6 46.077657262004 120.704232324807
"2620" 523.8 49.196387785765 121.388680631334
"2621" 524 52.4503221402839 122.203663358453
"2622" 524.2 55.0398767471082 122.896731180604
"2623" 524.4 56.6624434721959 122.777993611151
"2624" 524.6 58.3302883680142 122.155835071005
"2625" 524.8 60.4487471421722 122.044850622247
"2626" 525 62.6976346681171 121.872113303912
"2627" 525.2 64.5120200127918 122.290273773558
"2628" 525.4 65.6593651598455 122.356640321199
"2629" 525.6 67.3569763396296 121.826988524722
"2630" 525.8 69.0434130813283 121.151729257073
"2631" 526 70.3915858669527 120.670542249037
"2632" 526.2 72.8743013561763 120.474332775257
"2633" 526.4 75.1894183194788 120.446599618614
"2634" 526.6 77.0538728606704 120.547579011851
"2635" 526.8 78.0711514515772 119.26415588308
"2636" 527 80.1165312810532 117.300453316337
"2637" 527.2 83.0081078349221 115.559773480173
"2638" 527.4 86.2247435045556 114.732018093507
"2639" 527.6 89.4789706970249 114.419382052136
"2640" 527.8 90.4859697083439 113.242084348752
"2641" 528 91.7342010130827 111.610003206081
"2642" 528.2 93.1504678928158 110.459213571321
"2643" 528.4 95.8529675590593 108.833120898268
"2644" 528.6 98.3022943893816 107.449096973884
"2645" 528.8 100.695831926085 106.288290101914
"2646" 529 101.744280201195 103.950191029177
"2647" 529.2 103.233979734934 101.162479328822
"2648" 529.4 104.960163392536 98.5124349338328
"2649" 529.6 106.372321101418 96.2073736791885
"2650" 529.8 109.160917011601 93.7839794093082
"2651" 530 111.886975310567 92.2288088311088
"2652" 530.2 112.496286207177 90.3236299341514
"2653" 530.4 112.600473697368 88.2396402989288
"2654" 530.6 112.876016617404 86.0487285013396
"2655" 530.8 113.903500460297 83.4833981588689
"2656" 531 114.424780543998 80.5002690473259
"2657" 531.2 114.113852703051 78.7345606749419
"2658" 531.4 114.436356585677 76.0489100218256
"2659" 531.6 115.596349909991 73.4359805412047
"2660" 531.8 116.712256638977 70.1292224924277
"2661" 532 116.976141435243 68.0270561554512
"2662" 532.2 116.19032670361 66.0524890004367
"2663" 532.4 114.902765816497 64.02872343484
"2664" 532.6 113.465146362169 62.0155850694353
"2665" 532.8 111.723617644507 60.6346150261624
"2666" 533 110.83144748562 60.8086754642672
"2667" 533.2 110.53056682693 59.9202008194373
"2668" 533.4 109.909333514275 57.5201286588289
"2669" 533.6 109.859654766373 54.8643232992282
"2670" 533.8 109.2259407652 51.9187278326166
"2671" 534 107.856906350589 48.6925355436793
"2672" 534.2 106.106582901147 45.4683618079088
"2673" 534.4 103.603593712361 41.9367938678004
"2674" 534.6 102.616575827635 37.938085069401
"2675" 534.8 101.066701323982 34.5831204464683
"2676" 535 99.6099074375514 31.2745901859712
"2677" 535.2 97.7834210079965 28.1037311771083
"2678" 535.4 95.0164666167855 25.8354943242595
"2679" 535.6 91.7160025627457 23.1741324270608
"2680" 535.8 87.6983233610411 21.2458607626923
"2681" 536 84.2931770611404 18.2199858024634
"2682" 536.2 81.3813848441917 15.3231102916203
"2683" 536.4 81.1276587683283 12.4693027293726
"2684" 536.6 82.2151892483306 11.847154748637
"2685" 536.8 81.890609485242 12.3332108122069
"2686" 537 80.6664480080572 12.9906508355444
"2687" 537.2 78.2342672114373 13.8116828682619
"2688" 537.4 75.2263134152278 14.5063721728731
"2689" 537.6 71.7252612875917 14.8395442452863
"2690" 537.8 67.2735924730968 13.624510061587
"2691" 538 63.1000579656916 12.5187600119367
"2692" 538.2 59.9487202752711 10.0733216631228
"2693" 538.4 57.2926340299228 7.6739094207141
"2694" 538.6 54.5801614419416 7.70002343902116
"2695" 538.8 53.099183979262 9.32015118871875
"2696" 539 51.6013918823417 11.3502699769934
"2697" 539.2 49.3429027149259 13.8126406708233
"2698" 539.4 46.5894503086651 17.0754151699089
"2699" 539.6 43.5230284658135 20.6075499454605
"2700" 539.8 40.6754750347129 24.0701308793722
"2701" 540 36.8082062446485 26.751221071512
"2702" 540.2 33.3757425581342 29.8968303801257
"2703" 540.4 30.5741014499841 33.2509476907775
"2704" 540.6 27.8114778405476 36.5275317571938
"2705" 540.8 25.7486262860886 40.3130175133573
"2706" 541 22.8196308999297 43.404052277965
"2707" 541.2 21.3721939190555 46.9125645910567
"2708" 541.4 20.1101206028357 50.349595527659
"2709" 541.6 18.1381727072796 53.2208189006575
"2710" 541.8 17.2149253963046 56.131867788552
"2711" 542 16.7898219398055 58.9137881783318
"2712" 542.2 15.7452955371493 62.5811318067335
"2713" 542.4 14.8143549361263 66.2322197423671
"2714" 542.6 14.5032558900501 69.8459050486117
"2715" 542.8 14.4420364881206 73.1945817935933
"2716" 543 14.2163581538697 76.7087686208398
"2717" 543.2 13.4198328252379 80.6212685271004
"2718" 543.4 13.239885402403 84.0321076623629
"2719" 543.6 13.714421610076 85.1656654004413
"2720" 543.8 14.3281413259903 85.0264018907488
"2721" 544 14.0738118110942 84.7992763396236
"2722" 544.2 12.8646953528966 85.5465598753117
"2723" 544.4 11.0942547031846 86.0074625522669
"2724" 544.6 9.68286747281557 85.8197453093725
"2725" 544.8 8.84289209860883 85.5985248308149
"2726" 545 9.16874144764443 85.9969041516608
"2727" 545.2 9.3438482681034 86.2440968326216
"2728" 545.4 10.1392765112742 87.257365795421
"2729" 545.6 11.0918022837736 87.6480959900221
"2730" 545.8 11.9970447205424 87.7659315759413
"2731" 546 12.9744479118379 89.1572213717432
"2732" 546.2 14.4641523001072 91.0844321438455
"2733" 546.4 15.937814009134 93.3762197522848
"2734" 546.6 18.5988947000949 96.1206491250817
"2735" 546.8 20.6936420370901 99.2624297869396
"2736" 547 23.0114060556835 101.756488749864
"2737" 547.2 25.7947569064935 103.950096456403
"2738" 547.4 28.3227081957713 106.654991703203
"2739" 547.6 31.4328141754033 109.9903204086
"2740" 547.8 34.4184757636821 111.763615777245
"2741" 548 37.1893920626155 114.282726813155
"2742" 548.2 39.5474343716058 117.091652326651
"2743" 548.4 41.9691990413834 119.142062430029
"2744" 548.6 43.9318984762016 118.816077134457
"2745" 548.8 47.0108727462098 118.761866665712
"2746" 549 50.8118830261471 118.70264530665
"2747" 549.2 54.7223274844636 119.201197556869
"2748" 549.4 57.802046322789 119.819329660202
"2749" 549.6 60.451354848522 120.481493022959
"2750" 549.8 63.6715571005194 119.856998722382
"2751" 550 67.559220749555 120.151900446872
"2752" 550.2 71.4387792573859 120.633089105587
"2753" 550.4 73.4931033696335 119.558532395072
"2754" 550.6 74.6092065190094 117.550236427393
"2755" 550.8 77.5078575633806 115.347553914933
"2756" 551 81.2143482967764 113.363382185999
"2757" 551.2 85.5576100670716 111.868439223613
"2758" 551.4 88.8265867928165 110.39328114605
"2759" 551.6 92.8021377018583 109.146635074793
"2760" 551.8 95.9529107178744 108.068762631007
"2761" 552 97.3703810962596 105.63384767463
"2762" 552.2 98.0434972487779 103.206426509518
"2763" 552.4 98.7496938439986 100.393756317456
"2764" 552.6 100.550771966631 96.2942433578249
"2765" 552.8 102.527869103024 93.4628688928988
"2766" 553 104.310073244892 90.2416148457164
"2767" 553.2 106.384817828225 87.3672541019506
"2768" 553.4 108.579307726086 84.3679086930168
"2769" 553.6 111.313281586097 82.2466952678387
"2770" 553.8 114.354741988074 80.9965322022884
"2771" 554 116.509090510323 79.7268534864164
"2772" 554.2 115.940308426497 77.9013576965157
"2773" 554.4 115.181461955882 75.2926481821717
"2774" 554.6 114.375715796938 71.9953083252885
"2775" 554.8 114.069989642689 67.9508671266865
"2776" 555 113.91319572162 63.9479608825499
"2777" 555.2 113.65252000951 60.5959542870674
"2778" 555.4 113.919117643562 56.8967652476954
"2779" 555.6 114.996311742568 52.6195008206377
"2780" 555.8 115.614991811277 49.4275782498682
"2781" 556 114.261847485947 47.1409881346364
"2782" 556.2 111.982850610065 44.8037296381514
"2783" 556.4 109.855746001355 41.9298526483883
"2784" 556.6 107.856258620151 38.090070044896
"2785" 556.8 105.952304401529 34.6025112615059
"2786" 557 104.939768915229 30.3789903077658
"2787" 557.2 105.458249607697 26.6087832970798
"2788" 557.4 106.799662444871 25.6481795404787
"2789" 557.6 107.001769768399 25.6847259608474
"2790" 557.8 106.710697109073 26.0920041682782
"2791" 558 105.806231157688 25.9582356672519
"2792" 558.2 104.505324460618 25.9985344345756
"2793" 558.4 103.303785090966 25.5787180940767
"2794" 558.6 101.675784768551 25.4657705303034
"2795" 558.8 100.228836281015 24.8986016722816
"2796" 559 99.3286582192763 25.100722135047
"2797" 559.2 97.5709016861653 25.0642403499193
"2798" 559.4 96.007749030076 24.7172845435087
"2799" 559.6 93.9507617388525 23.8972896940492
"2800" 559.8 91.6496309101675 22.539122968935
"2801" 560 89.2698301723666 20.8247745078154
"2802" 560.2 86.8908027683565 19.0030991683666
"2803" 560.4 84.707270230006 17.8729983803651
"2804" 560.6 82.468151763256 16.868044697113
"2805" 560.8 80.4269777753564 14.8129089794097
"2806" 561 79.6650357870428 12.26270283555
"2807" 561.2 80.0178498295275 11.4121248542857
"2808" 561.4 79.9540784609184 11.201383270956
"2809" 561.6 80.3921744652573 10.3549063345081
"2810" 561.8 80.9447575301299 10.3009682827098
"2811" 562 80.4177484217008 10.5985093318468
"2812" 562.2 78.9973854745083 11.4662811073585
"2813" 562.4 77.3527595528038 12.5602317419494
"2814" 562.6 75.4326462522912 13.2884082132261
"2815" 562.8 73.0551046153406 14.0222687170815
"2816" 563 70.1761904657389 14.6280123407085
"2817" 563.2 66.6367361311575 14.85723567966
"2818" 563.4 63.1050708613293 15.6679675944922
"2819" 563.6 59.9745050352009 16.6878082171994
"2820" 563.8 56.0712711733866 17.8916074466669
"2821" 564 52.0107426128437 18.9932677256688
"2822" 564.2 48.5619110653685 19.3449522684365
"2823" 564.4 44.3132845784331 20.0380280407239
"2824" 564.6 40.707722979271 21.7968814150929
"2825" 564.8 37.5907077328711 24.1655356389145
"2826" 565 34.3417873762962 25.9727158530271
"2827" 565.2 30.6677922466168 27.8912952311262
"2828" 565.4 26.9328336477776 29.1260645585054
"2829" 565.6 23.9050506190924 29.3703456563256
"2830" 565.8 21.1316775553478 29.2114762617323
"2831" 566 18.3336859413406 29.7923702639932
"2832" 566.2 15.8886728526387 30.8048310425113
"2833" 566.4 13.8107180302227 32.1813417091361
"2834" 566.6 13.4430889391217 34.0931564088319
"2835" 566.8 12.9992882019953 35.501169036873
"2836" 567 12.4701107069272 37.7456199536405
"2837" 567.2 12.4747493552238 40.7474557643664
"2838" 567.4 12.7951430109557 44.1547018903099
"2839" 567.6 13.0907242575879 47.392908057247
"2840" 567.8 12.7208433322097 51.1305173436713
"2841" 568 12.9384475595185 54.6641229806047
"2842" 568.2 14.2107596335721 58.5657850837653
"2843" 568.4 14.9943208898709 62.1529276317794
"2844" 568.6 15.6470327974997 66.1250236739956
"2845" 568.8 16.1284969452313 70.3325460276749
"2846" 569 16.1248496173736 73.6880605708435
"2847" 569.2 16.2515876260988 78.0211011293938
"2848" 569.4 17.3537089312096 81.9616592162383
"2849" 569.6 18.786322485785 84.9563239343625
"2850" 569.8 20.9286197362516 88.7439679458529
"2851" 570 22.9749056115243 92.1407440510378
"2852" 570.2 24.7530253608205 95.91102961805
"2853" 570.4 26.0846966989796 99.6239616975382
"2854" 570.6 27.6691507695489 102.916401088035
"2855" 570.8 29.6718021877728 103.655010161372
"2856" 571 32.2354520451586 103.712138502726
"2857" 571.2 35.064085108455 103.884842597973
"2858" 571.4 38.9719887488085 105.111857771307
"2859" 571.6 42.8951585619974 106.049570499626
"2860" 571.8 46.4234805788405 107.361615655857
"2861" 572 49.79954996169 107.874025884501
"2862" 572.2 53.5644316296119 108.305009104056
"2863" 572.4 56.9920766209039 108.318512791942
"2864" 572.6 60.0288689265869 107.428119836379
"2865" 572.8 64.4947398415209 106.864369123907
"2866" 573 67.6503064557704 105.993768702567
"2867" 573.2 71.2080732429676 104.731900832621
"2868" 573.4 75.6846912790612 103.92123122916
"2869" 573.6 79.6411958221651 102.767182341514
"2870" 573.8 83.6625783512849 102.145010749345
"2871" 574 87.7065816617153 102.9056510803
"2872" 574.2 91.0929033514932 104.210527555677
"2873" 574.4 92.4448620553596 105.343903639541
"2874" 574.6 92.9571956953244 103.736176792943
"2875" 574.8 93.6586906491685 101.273743917036
"2876" 575 93.7644390107639 99.3716327359022
"2877" 575.2 95.3823922006992 95.5043175560171
"2878" 575.4 97.1986863400178 92.1488840922629
"2879" 575.6 100.004133918971 88.5397731901496
"2880" 575.8 101.777226751469 85.616105252942
"2881" 576 103.907218329066 82.6971633007525
"2882" 576.2 106.154608545966 80.6873865129046
"2883" 576.4 108.989228412852 79.2644166746757
"2884" 576.6 110.752683589291 77.3105369614655
"2885" 576.8 110.997240837907 74.9738549030952
"2886" 577 110.147294969266 72.2920467843067
"2887" 577.2 109.181310538538 69.4483719909231
"2888" 577.4 108.561144647659 65.8629233390628
"2889" 577.6 108.74769927614 61.9798125057947
"2890" 577.8 108.623489621769 58.0331225000013
"2891" 578 108.886794372175 54.0023794031455
"2892" 578.2 109.379387012807 50.655353968169
"2893" 578.4 110.252422157364 46.7671194998542
"2894" 578.6 110.091527565881 43.1115528522779
"2895" 578.8 108.76616812813 41.5877080296052
"2896" 579 106.954119992015 40.6644859710736
"2897" 579.2 104.390352088898 38.691480182239
"2898" 579.4 101.289565993179 36.2944608184612
"2899" 579.6 98.9769911505643 33.4986436901864
"2900" 579.8 96.1918537990762 30.5616525567898
"2901" 580 92.9468863849238 28.146468820637
"2902" 580.2 89.8501319946876 25.5070266709698
"2903" 580.4 86.1942368719034 22.9075708408321
"2904" 580.6 82.3149457025779 21.032029924026
"2905" 580.8 78.351054633959 18.9234446781161
"2906" 581 74.4674975149861 16.9928440975588
"2907" 581.2 71.3010167828889 14.6420972016763
"2908" 581.4 69.5112206244658 12.2225166094733
"2909" 581.6 68.4870214123922 10.2045449000496
"2910" 581.8 67.7076930099046 10.9661306971241
"2911" 582 66.3385238419679 12.6592769390402
"2912" 582.2 65.1433762598577 15.196068902821
"2913" 582.4 63.3431194830816 17.986398404231
"2914" 582.6 61.6280655770669 20.7780369592358
"2915" 582.8 59.0847241308684 23.9037388302401
"2916" 583 57.2542824097429 26.7345716180516
"2917" 583.2 56.1176841333626 30.5732206266649
"2918" 583.4 55.0292002853731 34.4505677432704
"2919" 583.6 54.8153244768319 37.8372955041144
"2920" 583.8 55.3374517228675 41.6489968834276
"2921" 584 55.772268324189 45.6303283137535
"2922" 584.2 55.685206897618 50.5611277066425
"2923" 584.4 56.5137319594151 54.3056380396478
"2924" 584.6 57.0895324966174 58.0310846891468
"2925" 584.8 57.6792900774386 61.9980587575497
"2926" 585 58.9076335927617 66.0480660934821
"2927" 585.2 60.410353469369 69.0856543880809
"2928" 585.4 61.2626277006254 73.1285523914345
"2929" 585.6 61.656300459162 76.4932336434381
"2930" 585.8 62.1935187794858 79.709391388487
"2931" 586 62.0319961647748 82.767650872011
"2932" 586.2 61.1558632062636 85.4209112221771
"2933" 586.4 61.5743491393392 87.761033501615
"2934" 586.6 63.8480436821364 89.7567496327774
"2935" 586.8 66.6987907508915 91.2802241281605
"2936" 587 69.6814870502328 92.6037410526353
"2937" 587.2 73.29921389665 95.0226065480554
"2938" 587.4 76.5669469156277 97.0360612342981
"2939" 587.6 77.8228170466671 96.4052191012457
"2940" 587.8 77.9172874002958 95.8962686510586
"2941" 588 79.6598030572864 94.5450310530684
"2942" 588.2 82.5925984927867 92.81024976019
"2943" 588.4 84.5932323614702 92.8136167874013
"2944" 588.6 88.4601267175079 92.653661981556
"2945" 588.8 91.8222451030166 93.1880565425561
"2946" 589 95.8893293027038 93.3601292507706
"2947" 589.2 96.6493464107639 92.4382568638811
"2948" 589.4 97.1208826043887 91.1005825285632
"2949" 589.6 97.6800106415565 89.8541604389705
"2950" 589.8 98.0016884483091 88.6330092364817
"2951" 590 98.4333496878699 86.7205547404945
"2952" 590.2 99.1567925931731 85.1653445133548
"2953" 590.4 99.2125539705608 83.7594519952018
"2954" 590.6 99.2327047083297 83.7872221922933
"2955" 590.8 99.7439034579819 83.8302194747465
"2956" 591 100.369167997814 84.5017399033315
"2957" 591.2 101.972240708117 84.7924026038092
"2958" 591.4 104.513033342796 84.8485429921956
"2959" 591.6 107.3907456266 84.3022256743346
"2960" 591.8 109.424672293828 84.0435919181172
"2961" 592 111.322369284801 84.9957466879532
"2962" 592.2 112.042993671583 85.5818484046478
"2963" 592.4 111.95058468845 85.4996186092655
"2964" 592.6 112.016620893749 85.019499840379
"2965" 592.8 111.993727168671 84.5324011712421
"2966" 593 111.754021761815 84.0174231507108
"2967" 593.2 111.777229771405 83.3955946161422
"2968" 593.4 111.75013386569 83.0404341813834
"2969" 593.6 111.653397005137 82.6814814687939
"2970" 593.8 111.695702503794 82.2146855962195
"2971" 594 111.080787892035 81.7413286888952
"2972" 594.2 110.226800254436 81.0740112615041
"2973" 594.4 109.441422910559 80.6466690709458
"2974" 594.6 108.982690361901 80.1068053443915
"2975" 594.8 108.719923864505 78.8640815303703
"2976" 595 107.908778400326 77.2827897183013
"2977" 595.2 107.262684547191 75.282329417028
"2978" 595.4 106.442646711208 72.0773781854365
"2979" 595.6 106.007229961209 69.3652528111951
"2980" 595.8 105.628028942692 66.0621331628927
"2981" 596 106.214526096277 62.568377794023
"2982" 596.2 106.773482901073 58.8916080902584
"2983" 596.4 107.420079608365 55.0147516481488
"2984" 596.6 106.779483958104 50.9367323281639
"2985" 596.8 105.607279460011 47.8914165328667
"2986" 597 103.966017346982 44.6698271263463
"2987" 597.2 102.450562639783 41.4926136044151
"2988" 597.4 100.374039567889 38.3557359462107
"2989" 597.6 97.9625812305725 35.4550130568882
"2990" 597.8 95.4714856605864 33.4913364069088
"2991" 598 92.6029242700359 31.3694540288215
"2992" 598.2 90.3729801411631 28.1909923547285
"2993" 598.4 88.4606911308401 24.6343833330403
"2994" 598.6 88.3232829292825 21.8502034888613
"2995" 598.8 88.5961492860579 18.0731088524533
"2996" 599 89.1396449054431 16.6687559477939
"2997" 599.2 88.8421619374104 17.0722989434686
"2998" 599.4 87.5154247335434 17.9217638141423
"2999" 599.6 86.040184769695 19.1325879490066
"3000" 599.8 84.9297962878821 20.325198715177
"3001" 600 83.4050115700064 21.5688053439245
"3002" 600.2 81.4201706392218 22.0376033572758
"3003" 600.4 78.4534279938042 23.3050610211881
"3004" 600.6 75.3298645681385 24.517213490064
"3005" 600.8 72.3385492790698 25.3773253614167
"3006" 601 68.3421495900343 26.9699290634217
"3007" 601.2 65.3274369073366 29.2952347073249
"3008" 601.4 63.6501588232605 31.8123989414722
"3009" 601.6 62.3508405748616 34.4420407614756
"3010" 601.8 61.3463276894196 36.9268035366276
"3011" 602 59.8252680616788 40.516236857535
"3012" 602.2 59.9794962334751 43.8571650147955
"3013" 602.4 60.81457731222 47.5047958849081
"3014" NA NA NA
"3015" NA NA NA
"3016" NA NA NA
"3017" NA NA NA
"3018" NA NA NA
"3019" NA NA NA
"3020" NA NA NA
"3021" NA NA NA
"3022" NA NA NA
"3023" NA NA NA
"3024" NA NA NA
"3025" NA NA NA
"3026" NA NA NA
"3027" NA NA NA
"3028" NA NA NA
"3029" NA NA NA
"3030" NA NA NA
"3031" NA NA NA
"3032" NA NA NA
"3033" NA NA NA
"3034" NA NA NA
"3035" NA NA NA
"3036" NA NA NA
"3037" NA NA NA
"3038" NA NA NA
"3039" NA NA NA
"3040" NA NA NA
"3041" NA NA NA
"3042" NA NA NA
"3043" NA NA NA
"3044" NA NA NA
"3045" NA NA NA
"3046" NA NA NA
"3047" NA NA NA
"3048" NA NA NA
"3049" NA NA NA
"3050" NA NA NA
"3051" NA NA NA
"3052" NA NA NA
"3053" NA NA NA
"3054" NA NA NA
"3055" NA NA NA
"3056" NA NA NA
"3057" NA NA NA
"3058" NA NA NA
"3059" NA NA NA
"3060" NA NA NA
"3061" NA NA NA
"3062" NA NA NA
"3063" NA NA NA
"3064" NA NA NA
"3065" NA NA NA
"3066" NA NA NA
"3067" NA NA NA
"3068" NA NA NA
"3069" NA NA NA
"3070" NA NA NA
"3071" NA NA NA
"3072" NA NA NA
"3073" NA NA NA
"3074" NA NA NA
"3075" NA NA NA
"3076" NA NA NA
"3077" NA NA NA
"3078" NA NA NA
"3079" NA NA NA
"3080" NA NA NA
"3081" NA NA NA
"3082" NA NA NA
"3083" NA NA NA
"3084" NA NA NA
"3085" NA NA NA
"3086" NA NA NA
"3087" NA NA NA
"3088" NA NA NA
"3089" NA NA NA
"3090" NA NA NA
"3091" NA NA NA
"3092" NA NA NA
"3093" NA NA NA
"3094" NA NA NA
"3095" NA NA NA
"3096" NA NA NA
"3097" NA NA NA
"3098" NA NA NA
"3099" NA NA NA
"3100" NA NA NA
"3101" NA NA NA
"3102" NA NA NA
"3103" NA NA NA
"3104" NA NA NA
"3105" NA NA NA
"3106" NA NA NA
"3107" NA NA NA
"3108" NA NA NA
"3109" NA NA NA
"3110" NA NA NA
"3111" NA NA NA
"3112" NA NA NA
"3113" NA NA NA
"3114" NA NA NA
"3115" NA NA NA
"3116" NA NA NA
"3117" NA NA NA
"3118" NA NA NA
"3119" NA NA NA
"3120" NA NA NA
"3121" NA NA NA
"3122" NA NA NA
"3123" NA NA NA
"3124" NA NA NA
"3125" NA NA NA
"3126" NA NA NA
"3127" NA NA NA
"3128" NA NA NA
"3129" NA NA NA
"3130" NA NA NA
"3131" NA NA NA
"3132" NA NA NA
"3133" NA NA NA
"3134" NA NA NA
"3135" NA NA NA
"3136" NA NA NA
"3137" NA NA NA
"3138" NA NA NA
"3139" NA NA NA
"3140" NA NA NA
"3141" NA NA NA
"3142" NA NA NA
"3143" NA NA NA
"3144" NA NA NA
"3145" NA NA NA
"3146" NA NA NA
"3147" NA NA NA
"3148" NA NA NA
"3149" NA NA NA
"3150" NA NA NA
"3151" NA NA NA
"3152" NA NA NA
"3153" NA NA NA
"3154" NA NA NA
"3155" NA NA NA
"3156" NA NA NA
"3157" NA NA NA
"3158" NA NA NA
"3159" NA NA NA
"3160" NA NA NA
"3161" NA NA NA
"3162" NA NA NA
"3163" NA NA NA
"3164" NA NA NA
"3165" NA NA NA
"3166" NA NA NA
"3167" NA NA NA
"3168" NA NA NA
"3169" NA NA NA
"3170" NA NA NA
"3171" NA NA NA
"3172" NA NA NA
"3173" NA NA NA
"3174" NA NA NA
"3175" NA NA NA
"3176" NA NA NA
"3177" NA NA NA
"3178" NA NA NA
"3179" NA NA NA
"3180" NA NA NA
"3181" NA NA NA
"3182" NA NA NA
"3183" NA NA NA
"3184" NA NA NA
"3185" NA NA NA
"3186" NA NA NA
"3187" NA NA NA
"3188" NA NA NA
"3189" NA NA NA
"3190" NA NA NA
"3191" NA NA NA
"3192" NA NA NA
"3193" NA NA NA
"3194" NA NA NA
"3195" NA NA NA
"3196" NA NA NA
"3197" NA NA NA
"3198" NA NA NA
"3199" NA NA NA
"3200" NA NA NA
"3201" NA NA NA
"3202" NA NA NA
"3203" NA NA NA
"3204" NA NA NA
"3205" NA NA NA
"3206" NA NA NA
"3207" NA NA NA
"3208" NA NA NA
"3209" NA NA NA
"3210" NA NA NA
"3211" NA NA NA
"3212" NA NA NA
"3213" NA NA NA
"3214" NA NA NA
"3215" NA NA NA
"3216" NA NA NA
"3217" NA NA NA
"3218" NA NA NA
"3219" NA NA NA
"3220" NA NA NA
"3221" NA NA NA
"3222" NA NA NA
"3223" NA NA NA
"3224" NA NA NA
"3225" NA NA NA
"3226" NA NA NA
"3227" NA NA NA
"3228" NA NA NA
"3229" NA NA NA
"3230" NA NA NA
"3231" NA NA NA
"3232" NA NA NA
"3233" NA NA NA
"3234" NA NA NA
"3235" NA NA NA
"3236" NA NA NA
"3237" NA NA NA
"3238" NA NA NA
"3239" NA NA NA
"3240" NA NA NA
"3241" NA NA NA
"3242" NA NA NA
"3243" NA NA NA
"3244" NA NA NA
"3245" NA NA NA
"3246" NA NA NA
"3247" NA NA NA
"3248" NA NA NA
"3249" NA NA NA
"3250" NA NA NA
"3251" NA NA NA
"3252" NA NA NA
"3253" NA NA NA
"3254" NA NA NA
"3255" NA NA NA
"3256" NA NA NA
"3257" NA NA NA
"3258" NA NA NA
"3259" NA NA NA
"3260" NA NA NA
"3261" NA NA NA
"3262" NA NA NA
"3263" NA NA NA
"3264" NA NA NA
"3265" NA NA NA
"3266" NA NA NA
"3267" NA NA NA
"3268" NA NA NA
"3269" NA NA NA
"3270" NA NA NA
"3271" NA NA NA
"3272" NA NA NA
"3273" NA NA NA
"3274" NA NA NA
"3275" NA NA NA
"3276" NA NA NA
"3277" NA NA NA
"3278" NA NA NA
"3279" NA NA NA
"3280" NA NA NA
"3281" NA NA NA
"3282" NA NA NA
"3283" NA NA NA
"3284" NA NA NA
"3285" NA NA NA
"3286" NA NA NA
"3287" NA NA NA
"3288" NA NA NA
"3289" NA NA NA
"3290" NA NA NA
"3291" NA NA NA
"3292" NA NA NA
"3293" NA NA NA
"3294" NA NA NA
"3295" NA NA NA
"3296" NA NA NA
"3297" NA NA NA
"3298" NA NA NA
"3299" NA NA NA
"3300" NA NA NA
"3301" NA NA NA
"3302" NA NA NA
"3303" NA NA NA
"3304" NA NA NA
"3305" NA NA NA
"3306" NA NA NA
"3307" NA NA NA
"3308" NA NA NA
"3309" NA NA NA
"3310" NA NA NA
"3311" NA NA NA
"3312" NA NA NA
"3313" NA NA NA
"3314" NA NA NA
"3315" NA NA NA
"3316" NA NA NA
"3317" NA NA NA
"3318" NA NA NA
"3319" NA NA NA
"3320" NA NA NA
"3321" NA NA NA
"3322" NA NA NA
"3323" NA NA NA
"3324" NA NA NA
"3325" NA NA NA
"3326" NA NA NA
"3327" NA NA NA
"3328" NA NA NA
"3329" NA NA NA
"3330" NA NA NA
"3331" NA NA NA
"3332" NA NA NA
"3333" NA NA NA
"3334" NA NA NA
"3335" NA NA NA
"3336" NA NA NA
"3337" NA NA NA
"3338" NA NA NA
"3339" NA NA NA
"3340" NA NA NA
"3341" NA NA NA
"3342" NA NA NA
"3343" NA NA NA
"3344" NA NA NA
"3345" NA NA NA
"3346" NA NA NA
"3347" NA NA NA
"3348" NA NA NA
"3349" NA NA NA
"3350" NA NA NA
"3351" NA NA NA
"3352" NA NA NA
"3353" NA NA NA
"3354" NA NA NA
"3355" NA NA NA
"3356" NA NA NA
"3357" NA NA NA
"3358" NA NA NA
"3359" NA NA NA
"3360" NA NA NA
"3361" NA NA NA
"3362" NA NA NA
"3363" NA NA NA
"3364" NA NA NA
"3365" NA NA NA
"3366" NA NA NA
"3367" NA NA NA
"3368" NA NA NA
"3369" NA NA NA
"3370" NA NA NA
"3371" NA NA NA
"3372" NA NA NA
"3373" NA NA NA
"3374" NA NA NA
"3375" NA NA NA
"3376" NA NA NA
"3377" NA NA NA
"3378" NA NA NA
"3379" NA NA NA
"3380" NA NA NA
"3381" NA NA NA
"3382" NA NA NA
"3383" NA NA NA
"3384" NA NA NA
"3385" NA NA NA
"3386" NA NA NA
"3387" NA NA NA
"3388" NA NA NA
"3389" NA NA NA
"3390" NA NA NA
"3391" NA NA NA
"3392" NA NA NA
"3393" NA NA NA
"3394" NA NA NA
"3395" NA NA NA
"3396" NA NA NA
"3397" NA NA NA
"3398" NA NA NA
"3399" NA NA NA
"3400" NA NA NA
"3401" NA NA NA
"3402" NA NA NA
"3403" NA NA NA
"3404" NA NA NA
"3405" NA NA NA
"3406" NA NA NA
"3407" NA NA NA
"3408" NA NA NA
"3409" NA NA NA
"3410" NA NA NA
"3411" NA NA NA
"3412" NA NA NA
"3413" NA NA NA
"3414" NA NA NA
"3415" NA NA NA
"3416" NA NA NA
"3417" NA NA NA
"3418" NA NA NA
"3419" NA NA NA
"3420" NA NA NA
"3421" NA NA NA
"3422" NA NA NA
"3423" NA NA NA
"3424" NA NA NA
"3425" NA NA NA
"3426" NA NA NA
"3427" NA NA NA
"3428" NA NA NA
"3429" NA NA NA
"3430" NA NA NA
"3431" NA NA NA
"3432" NA NA NA
"3433" NA NA NA
"3434" NA NA NA
"3435" NA NA NA
"3436" NA NA NA
"3437" NA NA NA
"3438" NA NA NA
"3439" NA NA NA
"3440" NA NA NA
"3441" NA NA NA
"3442" NA NA NA
"3443" NA NA NA
"3444" NA NA NA
"3445" NA NA NA
"3446" NA NA NA
"3447" NA NA NA
"3448" NA NA NA
"3449" NA NA NA
"3450" NA NA NA
"3451" NA NA NA
"3452" NA NA NA
"3453" NA NA NA
"3454" NA NA NA
"3455" NA NA NA
"3456" NA NA NA
"3457" NA NA NA
"3458" NA NA NA
"3459" NA NA NA
"3460" NA NA NA
"3461" NA NA NA
"3462" NA NA NA
"3463" NA NA NA
"3464" NA NA NA
"3465" NA NA NA
"3466" NA NA NA
"3467" NA NA NA
"3468" NA NA NA
"3469" NA NA NA
"3470" NA NA NA
"3471" NA NA NA
"3472" NA NA NA
"3473" NA NA NA
"3474" NA NA NA
"3475" NA NA NA
"3476" NA NA NA
"3477" NA NA NA
"3478" NA NA NA
"3479" NA NA NA
"3480" NA NA NA
"3481" NA NA NA
"3482" NA NA NA
"3483" NA NA NA
"3484" NA NA NA
"3485" NA NA NA
"3486" NA NA NA
"3487" NA NA NA
"3488" NA NA NA
"3489" NA NA NA
"3490" NA NA NA
"3491" NA NA NA
"3492" NA NA NA
"3493" NA NA NA
"3494" NA NA NA
"3495" NA NA NA
"3496" NA NA NA
"3497" NA NA NA
"3498" NA NA NA
"3499" NA NA NA
"3500" NA NA NA
"3501" NA NA NA
"3502" NA NA NA
"3503" NA NA NA
"3504" NA NA NA
"3505" NA NA NA
"3506" NA NA NA
"3507" NA NA NA
"3508" NA NA NA
"3509" NA NA NA
"3510" NA NA NA
"3511" NA NA NA
"3512" NA NA NA
"3513" NA NA NA
"3514" NA NA NA
"3515" NA NA NA
"3516" NA NA NA
"3517" NA NA NA
"3518" NA NA NA
"3519" NA NA NA
"3520" NA NA NA
"3521" NA NA NA
"3522" NA NA NA
"3523" NA NA NA
"3524" NA NA NA
"3525" NA NA NA
"3526" NA NA NA
"3527" NA NA NA
"3528" NA NA NA
"3529" NA NA NA
"3530" NA NA NA
"3531" NA NA NA
"3532" NA NA NA
"3533" NA NA NA
"3534" NA NA NA
"3535" NA NA NA
"3536" NA NA NA
"3537" NA NA NA
"3538" NA NA NA
"3539" NA NA NA
"3540" NA NA NA
"3541" NA NA NA
"3542" NA NA NA
"3543" NA NA NA
"3544" NA NA NA
"3545" NA NA NA
"3546" NA NA NA
"3547" NA NA NA
"3548" NA NA NA
"3549" NA NA NA
"3550" NA NA NA
"3551" NA NA NA
"3552" NA NA NA
"3553" NA NA NA
"3554" NA NA NA
"3555" NA NA NA
"3556" NA NA NA
"3557" NA NA NA
"3558" NA NA NA
"3559" NA NA NA
"3560" NA NA NA
"3561" NA NA NA
"3562" NA NA NA
"3563" NA NA NA
"3564" NA NA NA
"3565" NA NA NA
"3566" NA NA NA
"3567" NA NA NA
"3568" NA NA NA
"3569" NA NA NA
"3570" NA NA NA
"3571" NA NA NA
"3572" NA NA NA
"3573" NA NA NA
"3574" NA NA NA
"3575" NA NA NA
"3576" NA NA NA
"3577" NA NA NA
"3578" NA NA NA
"3579" NA NA NA
"3580" NA NA NA
"3581" NA NA NA
"3582" NA NA NA
"3583" NA NA NA
"3584" NA NA NA
"3585" NA NA NA
"3586" NA NA NA
"3587" NA NA NA
"3588" NA NA NA
"3589" NA NA NA
"3590" NA NA NA
"3591" NA NA NA
"3592" NA NA NA
"3593" NA NA NA
"3594" NA NA NA
"3595" NA NA NA
"3596" NA NA NA
"3597" NA NA NA
"3598" NA NA NA
"3599" NA NA NA
"3600" NA NA NA
"3601" NA NA NA
"3602" NA NA NA
"3603" NA NA NA
"3604" NA NA NA
"3605" NA NA NA
"3606" NA NA NA
"3607" NA NA NA
"3608" NA NA NA
"3609" NA NA NA
"3610" NA NA NA
"3611" NA NA NA
"3612" NA NA NA
"3613" NA NA NA
"3614" NA NA NA
"3615" NA NA NA
"3616" NA NA NA
"3617" NA NA NA
"3618" NA NA NA
"3619" NA NA NA
"3620" NA NA NA
"3621" NA NA NA
"3622" NA NA NA
"3623" NA NA NA
"3624" NA NA NA
"3625" NA NA NA
"3626" NA NA NA
"3627" NA NA NA
"3628" NA NA NA
"3629" NA NA NA
"3630" NA NA NA
"3631" NA NA NA
"3632" NA NA NA
"3633" NA NA NA
"3634" NA NA NA
"3635" NA NA NA
"3636" NA NA NA
"3637" NA NA NA
"3638" NA NA NA
"3639" NA NA NA
"3640" NA NA NA
"3641" NA NA NA
"3642" NA NA NA
"3643" NA NA NA
"3644" NA NA NA
"3645" NA NA NA
"3646" NA NA NA
"3647" NA NA NA
"3648" NA NA NA
"3649" NA NA NA
"3650" NA NA NA
"3651" NA NA NA
"3652" NA NA NA
"3653" NA NA NA
"3654" NA NA NA
"3655" NA NA NA
"3656" NA NA NA
"3657" NA NA NA
"3658" NA NA NA
"3659" NA NA NA
"3660" NA NA NA
"3661" NA NA NA
"3662" NA NA NA
"3663" NA NA NA
"3664" NA NA NA
"3665" NA NA NA
"3666" NA NA NA
"3667" NA NA NA
"3668" NA NA NA
"3669" NA NA NA
"3670" NA NA NA
"3671" NA NA NA
"3672" NA NA NA
"3673" NA NA NA
"3674" NA NA NA
"3675" NA NA NA
"3676" NA NA NA
"3677" NA NA NA
"3678" NA NA NA
"3679" NA NA NA
"3680" NA NA NA
"3681" NA NA NA
"3682" NA NA NA
"3683" NA NA NA
"3684" NA NA NA
"3685" NA NA NA
"3686" NA NA NA
"3687" NA NA NA
"3688" NA NA NA
"3689" NA NA NA
"3690" NA NA NA
"3691" NA NA NA
"3692" NA NA NA
"3693" NA NA NA
"3694" NA NA NA
"3695" NA NA NA
"3696" NA NA NA
"3697" NA NA NA
"3698" NA NA NA
"3699" NA NA NA
"3700" NA NA NA
"3701" NA NA NA
"3702" NA NA NA
"3703" NA NA NA
"3704" NA NA NA
"3705" NA NA NA
"3706" NA NA NA
"3707" NA NA NA
"3708" NA NA NA
"3709" NA NA NA
"3710" NA NA NA
"3711" NA NA NA
"3712" NA NA NA
"3713" NA NA NA
"3714" NA NA NA
"3715" NA NA NA
"3716" NA NA NA
"3717" NA NA NA
"3718" NA NA NA
"3719" NA NA NA
"3720" NA NA NA
"3721" NA NA NA
"3722" NA NA NA
"3723" NA NA NA
"3724" NA NA NA
"3725" NA NA NA
"3726" NA NA NA
"3727" NA NA NA
"3728" NA NA NA
"3729" NA NA NA
"3730" NA NA NA
"3731" NA NA NA
"3732" NA NA NA
"3733" NA NA NA
"3734" NA NA NA
"3735" NA NA NA
"3736" NA NA NA
"3737" NA NA NA
"3738" NA NA NA
"3739" NA NA NA
"3740" NA NA NA
"3741" NA NA NA
"3742" NA NA NA
"3743" NA NA NA
"3744" NA NA NA
"3745" NA NA NA
"3746" NA NA NA
"3747" NA NA NA
"3748" NA NA NA
"3749" NA NA NA
"3750" NA NA NA
"3751" NA NA NA
"3752" NA NA NA
"3753" NA NA NA
"3754" NA NA NA
"3755" NA NA NA
"3756" NA NA NA
"3757" NA NA NA
"3758" NA NA NA
"3759" NA NA NA
"3760" NA NA NA
"3761" NA NA NA
"3762" NA NA NA
"3763" NA NA NA
"3764" NA NA NA
"3765" NA NA NA
"3766" NA NA NA
"3767" NA NA NA
"3768" NA NA NA
"3769" NA NA NA
"3770" NA NA NA
"3771" NA NA NA
"3772" NA NA NA
"3773" NA NA NA
"3774" NA NA NA
"3775" NA NA NA
"3776" NA NA NA
"3777" NA NA NA
"3778" NA NA NA
"3779" NA NA NA
"3780" NA NA NA
"3781" NA NA NA
"3782" NA NA NA
"3783" NA NA NA
"3784" NA NA NA
"3785" NA NA NA
"3786" NA NA NA
"3787" NA NA NA
"3788" NA NA NA
"3789" NA NA NA
"3790" NA NA NA
"3791" NA NA NA
"3792" NA NA NA
"3793" NA NA NA
"3794" NA NA NA
"3795" NA NA NA
"3796" NA NA NA
"3797" NA NA NA
"3798" NA NA NA
"3799" NA NA NA
"3800" NA NA NA
"3801" NA NA NA
"3802" NA NA NA
"3803" NA NA NA
"3804" NA NA NA
"3805" NA NA NA
"3806" NA NA NA
"3807" NA NA NA
"3808" NA NA NA
"3809" NA NA NA
"3810" NA NA NA
"3811" NA NA NA
"3812" NA NA NA
"3813" NA NA NA
"3814" NA NA NA
"3815" NA NA NA
"3816" NA NA NA
"3817" NA NA NA
"3818" NA NA NA
"3819" NA NA NA
"3820" NA NA NA
"3821" NA NA NA
"3822" NA NA NA
"3823" NA NA NA
"3824" NA NA NA
"3825" NA NA NA
"3826" NA NA NA
"3827" NA NA NA
"3828" NA NA NA
"3829" NA NA NA
"3830" NA NA NA
"3831" NA NA NA
"3832" NA NA NA
"3833" NA NA NA
"3834" NA NA NA
"3835" NA NA NA
"3836" NA NA NA
"3837" NA NA NA
"3838" NA NA NA
"3839" NA NA NA
"3840" NA NA NA
"3841" NA NA NA
"3842" NA NA NA
"3843" NA NA NA
"3844" NA NA NA
"3845" NA NA NA
"3846" NA NA NA
"3847" NA NA NA
"3848" NA NA NA
"3849" NA NA NA
"3850" NA NA NA
"3851" NA NA NA
"3852" NA NA NA
"3853" NA NA NA
"3854" NA NA NA
"3855" NA NA NA
"3856" NA NA NA
"3857" NA NA NA
"3858" NA NA NA
"3859" NA NA NA
"3860" NA NA NA
"3861" NA NA NA
"3862" NA NA NA
"3863" NA NA NA
"3864" NA NA NA
"3865" NA NA NA
"3866" NA NA NA
"3867" NA NA NA
"3868" NA NA NA
"3869" NA NA NA
"3870" NA NA NA
"3871" NA NA NA
"3872" NA NA NA
"3873" NA NA NA
"3874" NA NA NA
"3875" NA NA NA
"3876" NA NA NA
"3877" NA NA NA
"3878" NA NA NA
"3879" NA NA NA
"3880" NA NA NA
"3881" NA NA NA
"3882" NA NA NA
"3883" NA NA NA
"3884" NA NA NA
"3885" NA NA NA
"3886" NA NA NA
"3887" NA NA NA
"3888" NA NA NA
"3889" NA NA NA
"3890" NA NA NA
"3891" NA NA NA
"3892" NA NA NA
"3893" NA NA NA
"3894" NA NA NA
"3895" NA NA NA
"3896" NA NA NA
"3897" NA NA NA
"3898" NA NA NA
"3899" NA NA NA
"3900" NA NA NA
"3901" NA NA NA
"3902" NA NA NA
"3903" NA NA NA
"3904" NA NA NA
"3905" NA NA NA
"3906" NA NA NA
"3907" NA NA NA
"3908" NA NA NA
"3909" NA NA NA
"3910" NA NA NA
"3911" NA NA NA
"3912" NA NA NA
"3913" NA NA NA
"3914" NA NA NA
"3915" NA NA NA
"3916" NA NA NA
"3917" NA NA NA
"3918" NA NA NA
"3919" NA NA NA
"3920" NA NA NA
"3921" NA NA NA
"3922" NA NA NA
"3923" NA NA NA
"3924" NA NA NA
"3925" NA NA NA
"3926" NA NA NA
"3927" NA NA NA
"3928" NA NA NA
"3929" NA NA NA
"3930" NA NA NA
"3931" NA NA NA
"3932" NA NA NA
"3933" NA NA NA
"3934" NA NA NA
"3935" NA NA NA
"3936" NA NA NA
"3937" NA NA NA
"3938" NA NA NA
"3939" NA NA NA
"3940" NA NA NA
"3941" NA NA NA
"3942" NA NA NA
"3943" NA NA NA
"3944" NA NA NA
"3945" NA NA NA
"3946" NA NA NA
"3947" NA NA NA
"3948" NA NA NA
"3949" NA NA NA
"3950" NA NA NA
"3951" NA NA NA
"3952" NA NA NA
"3953" NA NA NA
"3954" NA NA NA
"3955" NA NA NA
"3956" NA NA NA
"3957" NA NA NA
"3958" NA NA NA
"3959" NA NA NA
"3960" NA NA NA
"3961" NA NA NA
"3962" NA NA NA
"3963" NA NA NA
"3964" NA NA NA
"3965" NA NA NA
"3966" NA NA NA
"3967" NA NA NA
"3968" NA NA NA
"3969" NA NA NA
"3970" NA NA NA
"3971" NA NA NA
"3972" NA NA NA
"3973" NA NA NA
"3974" NA NA NA
"3975" NA NA NA
"3976" NA NA NA
"3977" NA NA NA
"3978" NA NA NA
"3979" NA NA NA
"3980" NA NA NA
"3981" NA NA NA
"3982" NA NA NA
"3983" NA NA NA
"3984" NA NA NA
"3985" NA NA NA
"3986" NA NA NA
"3987" NA NA NA
"3988" NA NA NA
"3989" NA NA NA
"3990" NA NA NA
"3991" NA NA NA
"3992" NA NA NA
"3993" NA NA NA
"3994" NA NA NA
"3995" NA NA NA
"3996" NA NA NA
"3997" NA NA NA
"3998" NA NA NA
"3999" NA NA NA
"4000" NA NA NA
"4001" NA NA NA
"4002" NA NA NA
"4003" NA NA NA
"4004" NA NA NA
"4005" NA NA NA
"4006" NA NA NA
"4007" NA NA NA
"4008" NA NA NA
"4009" NA NA NA
"4010" NA NA NA
"4011" NA NA NA
"4012" NA NA NA
"4013" NA NA NA
"4014" NA NA NA
"4015" NA NA NA
"4016" NA NA NA
"4017" NA NA NA
"4018" NA NA NA
"4019" NA NA NA
"4020" NA NA NA
"4021" NA NA NA
"4022" NA NA NA
"4023" NA NA NA
"4024" NA NA NA
"4025" NA NA NA
"4026" NA NA NA
"4027" NA NA NA
"4028" NA NA NA
"4029" NA NA NA
"4030" NA NA NA
"4031" NA NA NA
"4032" NA NA NA
"4033" NA NA NA
"4034" NA NA NA
"4035" NA NA NA
"4036" NA NA NA
"4037" NA NA NA
"4038" NA NA NA
"4039" NA NA NA
"4040" NA NA NA
"4041" NA NA NA
"4042" NA NA NA
"4043" NA NA NA
"4044" NA NA NA
"4045" NA NA NA
"4046" NA NA NA
"4047" NA NA NA
"4048" NA NA NA
"4049" NA NA NA
"4050" NA NA NA
"4051" NA NA NA
"4052" NA NA NA
"4053" NA NA NA
"4054" NA NA NA
"4055" NA NA NA
"4056" NA NA NA
"4057" NA NA NA
"4058" NA NA NA
"4059" NA NA NA
"4060" NA NA NA
"4061" NA NA NA
"4062" NA NA NA
"4063" NA NA NA
"4064" NA NA NA
"4065" NA NA NA
"4066" NA NA NA
"4067" NA NA NA
"4068" NA NA NA
"4069" NA NA NA
"4070" NA NA NA
"4071" NA NA NA
"4072" NA NA NA
"4073" NA NA NA
"4074" NA NA NA
"4075" NA NA NA
"4076" NA NA NA
"4077" NA NA NA
"4078" NA NA NA
"4079" NA NA NA
"4080" NA NA NA
"4081" NA NA NA
"4082" NA NA NA
"4083" NA NA NA
"4084" NA NA NA
"4085" NA NA NA
"4086" NA NA NA
"4087" NA NA NA
"4088" NA NA NA
"4089" NA NA NA
"4090" NA NA NA
"4091" NA NA NA
"4092" NA NA NA
"4093" NA NA NA
"4094" NA NA NA
"4095" NA NA NA
"4096" NA NA NA
"4097" NA NA NA
"4098" NA NA NA
"4099" NA NA NA
"4100" NA NA NA
"4101" NA NA NA
"4102" NA NA NA
"4103" NA NA NA
"4104" NA NA NA
"4105" NA NA NA
"4106" NA NA NA
"4107" NA NA NA
"4108" NA NA NA
"4109" NA NA NA
"4110" NA NA NA
"4111" NA NA NA
"4112" NA NA NA
"4113" NA NA NA
"4114" NA NA NA
"4115" NA NA NA
"4116" NA NA NA
"4117" NA NA NA
"4118" NA NA NA
"4119" NA NA NA
"4120" NA NA NA
"4121" NA NA NA
"4122" NA NA NA
"4123" NA NA NA
"4124" NA NA NA
"4125" NA NA NA
"4126" NA NA NA
"4127" NA NA NA
"4128" NA NA NA
"4129" NA NA NA
"4130" NA NA NA
"4131" NA NA NA
"4132" NA NA NA
"4133" NA NA NA
"4134" NA NA NA
"4135" NA NA NA
"4136" NA NA NA
"4137" NA NA NA
"4138" NA NA NA
"4139" NA NA NA
"4140" NA NA NA
"4141" NA NA NA
"4142" NA NA NA
"4143" NA NA NA
"4144" NA NA NA
"4145" NA NA NA
"4146" NA NA NA
"4147" NA NA NA
"4148" NA NA NA
"4149" NA NA NA
"4150" NA NA NA
"4151" NA NA NA
"4152" NA NA NA
"4153" NA NA NA
"4154" NA NA NA
"4155" NA NA NA
"4156" NA NA NA
"4157" NA NA NA
"4158" NA NA NA
"4159" NA NA NA
"4160" NA NA NA
"4161" NA NA NA
"4162" NA NA NA
"4163" NA NA NA
"4164" NA NA NA
"4165" NA NA NA
"4166" NA NA NA
"4167" NA NA NA
"4168" NA NA NA
"4169" NA NA NA
"4170" NA NA NA
"4171" NA NA NA
"4172" NA NA NA
"4173" NA NA NA
"4174" NA NA NA
"4175" NA NA NA
"4176" NA NA NA
"4177" NA NA NA
"4178" NA NA NA
"4179" NA NA NA
"4180" NA NA NA
"4181" NA NA NA
"4182" NA NA NA
"4183" NA NA NA
"4184" NA NA NA
"4185" NA NA NA
"4186" NA NA NA
"4187" NA NA NA
"4188" NA NA NA
"4189" NA NA NA
"4190" NA NA NA
"4191" NA NA NA
"4192" NA NA NA
"4193" NA NA NA
"4194" NA NA NA
"4195" NA NA NA
"4196" NA NA NA
"4197" NA NA NA
"4198" NA NA NA
"4199" NA NA NA
"4200" NA NA NA
"4201" NA NA NA
"4202" NA NA NA
"4203" NA NA NA
"4204" NA NA NA
"4205" NA NA NA
"4206" NA NA NA
"4207" NA NA NA
"4208" NA NA NA
"4209" NA NA NA
"4210" NA NA NA
"4211" NA NA NA
"4212" NA NA NA
"4213" NA NA NA
"4214" NA NA NA
"4215" NA NA NA
"4216" NA NA NA
"4217" NA NA NA
"4218" NA NA NA
"4219" NA NA NA
"4220" NA NA NA
"4221" NA NA NA
"4222" NA NA NA
"4223" NA NA NA
"4224" NA NA NA
"4225" NA NA NA
"4226" NA NA NA
"4227" NA NA NA
"4228" NA NA NA
"4229" NA NA NA
"4230" NA NA NA
"4231" NA NA NA
"4232" NA NA NA
"4233" NA NA NA
"4234" NA NA NA
"4235" NA NA NA
"4236" NA NA NA
"4237" NA NA NA
"4238" NA NA NA
"4239" NA NA NA
"4240" NA NA NA
"4241" NA NA NA
"4242" NA NA NA
"4243" NA NA NA
"4244" NA NA NA
"4245" NA NA NA
"4246" NA NA NA
"4247" NA NA NA
"4248" NA NA NA
"4249" NA NA NA
"4250" NA NA NA
"4251" NA NA NA
"4252" NA NA NA
"4253" NA NA NA
"4254" NA NA NA
"4255" NA NA NA
"4256" NA NA NA
"4257" NA NA NA
"4258" NA NA NA
"4259" NA NA NA
"4260" NA NA NA
"4261" NA NA NA
"4262" NA NA NA
"4263" NA NA NA
"4264" NA NA NA
"4265" NA NA NA
"4266" NA NA NA
"4267" NA NA NA
"4268" NA NA NA
"4269" NA NA NA
"4270" NA NA NA
"4271" NA NA NA
"4272" NA NA NA
"4273" NA NA NA
"4274" NA NA NA
"4275" NA NA NA
"4276" NA NA NA
"4277" NA NA NA
"4278" NA NA NA
"4279" NA NA NA
"4280" NA NA NA
"4281" NA NA NA
"4282" NA NA NA
"4283" NA NA NA
"4284" NA NA NA
"4285" NA NA NA
"4286" NA NA NA
"4287" NA NA NA
"4288" NA NA NA
"4289" NA NA NA
"4290" NA NA NA
"4291" NA NA NA
"4292" NA NA NA
"4293" NA NA NA
"4294" NA NA NA
"4295" NA NA NA
"4296" NA NA NA
"4297" NA NA NA
"4298" NA NA NA
"4299" NA NA NA
"4300" NA NA NA
"4301" NA NA NA
"4302" NA NA NA
"4303" NA NA NA
"4304" NA NA NA
"4305" NA NA NA
"4306" NA NA NA
"4307" NA NA NA
"4308" NA NA NA
"4309" NA NA NA
"4310" NA NA NA
"4311" NA NA NA
"4312" NA NA NA
"4313" NA NA NA
"4314" NA NA NA
"4315" NA NA NA
"4316" NA NA NA
"4317" NA NA NA
"4318" NA NA NA
"4319" NA NA NA
"4320" NA NA NA
"4321" NA NA NA
"4322" NA NA NA
"4323" NA NA NA
"4324" NA NA NA
"4325" NA NA NA
"4326" NA NA NA
"4327" NA NA NA
"4328" NA NA NA
"4329" NA NA NA
"4330" NA NA NA
"4331" NA NA NA
"4332" NA NA NA
"4333" NA NA NA
"4334" NA NA NA
"4335" NA NA NA
"4336" NA NA NA
"4337" NA NA NA
"4338" NA NA NA
"4339" NA NA NA
"4340" NA NA NA
"4341" NA NA NA
"4342" NA NA NA
"4343" NA NA NA
"4344" NA NA NA
"4345" NA NA NA
"4346" NA NA NA
"4347" NA NA NA
"4348" NA NA NA
"4349" NA NA NA
"4350" NA NA NA
"4351" NA NA NA
"4352" NA NA NA
"4353" NA NA NA
"4354" NA NA NA
"4355" NA NA NA
"4356" NA NA NA
"4357" NA NA NA
"4358" NA NA NA
"4359" NA NA NA
"4360" NA NA NA
"4361" NA NA NA
"4362" NA NA NA
"4363" NA NA NA
"4364" NA NA NA
"4365" NA NA NA
"4366" NA NA NA
"4367" NA NA NA
"4368" NA NA NA
"4369" NA NA NA
"4370" NA NA NA
"4371" NA NA NA
"4372" NA NA NA
"4373" NA NA NA
"4374" NA NA NA
"4375" NA NA NA
"4376" NA NA NA
"4377" NA NA NA
"4378" NA NA NA
"4379" NA NA NA
"4380" NA NA NA
"4381" NA NA NA
"4382" NA NA NA
"4383" NA NA NA
"4384" NA NA NA
"4385" NA NA NA
"4386" NA NA NA
"4387" NA NA NA
"4388" NA NA NA
"4389" NA NA NA
"4390" NA NA NA
"4391" NA NA NA
"4392" NA NA NA
"4393" NA NA NA
"4394" NA NA NA
"4395" NA NA NA
"4396" NA NA NA
"4397" NA NA NA
"4398" NA NA NA
"4399" NA NA NA
"4400" NA NA NA
"4401" NA NA NA
"4402" NA NA NA
"4403" NA NA NA
"4404" NA NA NA
"4405" NA NA NA
"4406" NA NA NA
"4407" NA NA NA
"4408" NA NA NA
"4409" NA NA NA
"4410" NA NA NA
"4411" NA NA NA
"4412" NA NA NA
"4413" NA NA NA
"4414" NA NA NA
"4415" NA NA NA
"4416" NA NA NA
"4417" NA NA NA
"4418" NA NA NA
"4419" NA NA NA
"4420" NA NA NA
"4421" NA NA NA
"4422" NA NA NA
"4423" NA NA NA
"4424" NA NA NA
"4425" NA NA NA
"4426" NA NA NA
"4427" NA NA NA
"4428" NA NA NA
"4429" NA NA NA
"4430" NA NA NA
"4431" NA NA NA
"4432" NA NA NA
"4433" NA NA NA
"4434" NA NA NA
"4435" NA NA NA
"4436" NA NA NA
"4437" NA NA NA
"4438" NA NA NA
"4439" NA NA NA
"4440" NA NA NA
"4441" NA NA NA
"4442" NA NA NA
"4443" NA NA NA
"4444" NA NA NA
"4445" NA NA NA
"4446" NA NA NA
"4447" NA NA NA
"4448" NA NA NA
"4449" NA NA NA
"4450" NA NA NA
"4451" NA NA NA
"4452" NA NA NA
"4453" NA NA NA
"4454" NA NA NA
"4455" NA NA NA
"4456" NA NA NA
"4457" NA NA NA
"4458" NA NA NA
"4459" NA NA NA
"4460" NA NA NA
"4461" NA NA NA
"4462" NA NA NA
"4463" NA NA NA
"4464" NA NA NA
"4465" NA NA NA
"4466" NA NA NA
"4467" NA NA NA
"4468" NA NA NA
"4469" NA NA NA
"4470" NA NA NA
"4471" NA NA NA
"4472" NA NA NA
"4473" NA NA NA
"4474" NA NA NA
"4475" NA NA NA
"4476" NA NA NA
"4477" NA NA NA
"4478" NA NA NA
"4479" NA NA NA
"4480" NA NA NA
"4481" NA NA NA
"4482" NA NA NA
"4483" NA NA NA
"4484" NA NA NA
"4485" NA NA NA
"4486" NA NA NA
"4487" NA NA NA
"4488" NA NA NA
"4489" NA NA NA
"4490" NA NA NA
"4491" NA NA NA
"4492" NA NA NA
"4493" NA NA NA
"4494" NA NA NA
"4495" NA NA NA
"4496" NA NA NA
"4497" NA NA NA
"4498" NA NA NA
"4499" NA NA NA
"4500" NA NA NA
"4501" NA NA NA
"4502" NA NA NA
"4503" NA NA NA
"4504" NA NA NA
"4505" NA NA NA
"4506" NA NA NA
"4507" NA NA NA
"4508" NA NA NA
"4509" NA NA NA
"4510" NA NA NA
"4511" NA NA NA
"4512" NA NA NA
"4513" NA NA NA
"4514" NA NA NA
"4515" NA NA NA
"4516" NA NA NA
"4517" NA NA NA
"4518" NA NA NA
"4519" NA NA NA
"4520" NA NA NA
"4521" NA NA NA
"4522" NA NA NA
"4523" NA NA NA
"4524" NA NA NA
"4525" NA NA NA
"4526" NA NA NA
"4527" NA NA NA
"4528" NA NA NA
"4529" NA NA NA
"4530" NA NA NA
"4531" NA NA NA
"4532" NA NA NA
"4533" NA NA NA
"4534" NA NA NA
"4535" NA NA NA
"4536" NA NA NA
"4537" NA NA NA
"4538" NA NA NA
"4539" NA NA NA
"4540" NA NA NA
"4541" NA NA NA
"4542" NA NA NA
"4543" NA NA NA
"4544" NA NA NA
"4545" NA NA NA
"4546" NA NA NA
"4547" NA NA NA
"4548" NA NA NA
"4549" NA NA NA
"4550" NA NA NA
"4551" NA NA NA
"4552" NA NA NA
"4553" NA NA NA
"4554" NA NA NA
"4555" NA NA NA
"4556" NA NA NA
"4557" NA NA NA
"4558" NA NA NA
"4559" NA NA NA
"4560" NA NA NA
"4561" NA NA NA
"4562" NA NA NA
"4563" NA NA NA
"4564" NA NA NA
"4565" NA NA NA
"4566" NA NA NA
"4567" NA NA NA
"4568" NA NA NA
"4569" NA NA NA
"4570" NA NA NA
"4571" NA NA NA
"4572" NA NA NA
"4573" NA NA NA
"4574" NA NA NA
"4575" NA NA NA
"4576" NA NA NA
"4577" NA NA NA
"4578" NA NA NA
"4579" NA NA NA
"4580" NA NA NA
"4581" NA NA NA
"4582" NA NA NA
"4583" NA NA NA
"4584" NA NA NA
"4585" NA NA NA
"4586" NA NA NA
"4587" NA NA NA
"4588" NA NA NA
"4589" NA NA NA
"4590" NA NA NA
"4591" NA NA NA
"4592" NA NA NA
"4593" NA NA NA
"4594" NA NA NA
"4595" NA NA NA
"4596" NA NA NA
"4597" NA NA NA
"4598" NA NA NA
"4599" NA NA NA
"4600" NA NA NA
"4601" NA NA NA
"4602" NA NA NA
"4603" NA NA NA
"4604" NA NA NA
"4605" NA NA NA
"4606" NA NA NA
"4607" NA NA NA
"4608" NA NA NA
"4609" NA NA NA
"4610" NA NA NA
"4611" NA NA NA
"4612" NA NA NA
"4613" NA NA NA
"4614" NA NA NA
"4615" NA NA NA
"4616" NA NA NA
"4617" NA NA NA
"4618" NA NA NA
"4619" NA NA NA
"4620" NA NA NA
"4621" NA NA NA
"4622" NA NA NA
"4623" NA NA NA
"4624" NA NA NA
"4625" NA NA NA
"4626" NA NA NA
"4627" NA NA NA
"4628" NA NA NA
"4629" NA NA NA
"4630" NA NA NA
"4631" NA NA NA
"4632" NA NA NA
"4633" NA NA NA
"4634" NA NA NA
"4635" NA NA NA
"4636" NA NA NA
"4637" NA NA NA
"4638" NA NA NA
"4639" NA NA NA
"4640" NA NA NA
"4641" NA NA NA
"4642" NA NA NA
"4643" NA NA NA
"4644" NA NA NA
"4645" NA NA NA
"4646" NA NA NA
"4647" NA NA NA
"4648" NA NA NA
"4649" NA NA NA
"4650" NA NA NA
"4651" NA NA NA
"4652" NA NA NA
"4653" NA NA NA
"4654" NA NA NA
"4655" NA NA NA
"4656" NA NA NA
"4657" NA NA NA
"4658" NA NA NA
"4659" NA NA NA
"4660" NA NA NA
"4661" NA NA NA
"4662" NA NA NA
"4663" NA NA NA
"4664" NA NA NA
"4665" NA NA NA
"4666" NA NA NA
"4667" NA NA NA
"4668" NA NA NA
"4669" NA NA NA
"4670" NA NA NA
"4671" NA NA NA
"4672" NA NA NA
"4673" NA NA NA
"4674" NA NA NA
"4675" NA NA NA
"4676" NA NA NA
"4677" NA NA NA
"4678" NA NA NA
"4679" NA NA NA
"4680" NA NA NA
"4681" NA NA NA
"4682" NA NA NA
"4683" NA NA NA
"4684" NA NA NA
"4685" NA NA NA
"4686" NA NA NA
"4687" NA NA NA
"4688" NA NA NA
"4689" NA NA NA
"4690" NA NA NA
"4691" NA NA NA
"4692" NA NA NA
"4693" NA NA NA
"4694" NA NA NA
"4695" NA NA NA
"4696" NA NA NA
"4697" NA NA NA
"4698" NA NA NA
"4699" NA NA NA
"4700" NA NA NA
"4701" NA NA NA
"4702" NA NA NA
"4703" NA NA NA
"4704" NA NA NA
"4705" NA NA NA
"4706" NA NA NA
"4707" NA NA NA
"4708" NA NA NA
"4709" NA NA NA
"4710" NA NA NA
"4711" NA NA NA
"4712" NA NA NA
"4713" NA NA NA
"4714" NA NA NA
"4715" NA NA NA
"4716" NA NA NA
"4717" NA NA NA
"4718" NA NA NA
"4719" NA NA NA
"4720" NA NA NA
"4721" NA NA NA
"4722" NA NA NA
"4723" NA NA NA
"4724" NA NA NA
"4725" NA NA NA
"4726" NA NA NA
"4727" NA NA NA
"4728" NA NA NA
"4729" NA NA NA
"4730" NA NA NA
"4731" NA NA NA
"4732" NA NA NA
"4733" NA NA NA
"4734" NA NA NA
"4735" NA NA NA
"4736" NA NA NA
"4737" NA NA NA
"4738" NA NA NA
"4739" NA NA NA
"4740" NA NA NA
"4741" NA NA NA
"4742" NA NA NA
"4743" NA NA NA
"4744" NA NA NA
"4745" NA NA NA
"4746" NA NA NA
"4747" NA NA NA
"4748" NA NA NA
"4749" NA NA NA
"4750" NA NA NA
"4751" NA NA NA
"4752" NA NA NA
"4753" NA NA NA
"4754" NA NA NA
"4755" NA NA NA
"4756" NA NA NA
"4757" NA NA NA
"4758" NA NA NA
"4759" NA NA NA
"4760" NA NA NA
"4761" NA NA NA
"4762" NA NA NA
"4763" NA NA NA
"4764" NA NA NA
"4765" NA NA NA
"4766" NA NA NA
"4767" NA NA NA
"4768" NA NA NA
"4769" NA NA NA
"4770" NA NA NA
"4771" NA NA NA
"4772" NA NA NA
"4773" NA NA NA
"4774" NA NA NA
"4775" NA NA NA
"4776" NA NA NA
"4777" NA NA NA
"4778" NA NA NA
"4779" NA NA NA
"4780" NA NA NA
"4781" NA NA NA
"4782" NA NA NA
"4783" NA NA NA
"4784" NA NA NA
"4785" NA NA NA
"4786" NA NA NA
"4787" NA NA NA
"4788" NA NA NA
"4789" NA NA NA
"4790" NA NA NA
"4791" NA NA NA
"4792" NA NA NA
"4793" NA NA NA
"4794" NA NA NA
"4795" NA NA NA
"4796" NA NA NA
"4797" NA NA NA
"4798" NA NA NA
"4799" NA NA NA
"4800" NA NA NA
"4801" NA NA NA
"4802" NA NA NA
"4803" NA NA NA
"4804" NA NA NA
"4805" NA NA NA
"4806" NA NA NA
"4807" NA NA NA
"4808" NA NA NA
"4809" NA NA NA
"4810" NA NA NA
"4811" NA NA NA
"4812" NA NA NA
"4813" NA NA NA
"4814" NA NA NA
"4815" NA NA NA
"4816" NA NA NA
"4817" NA NA NA
"4818" NA NA NA
"4819" NA NA NA
"4820" NA NA NA
"4821" NA NA NA
"4822" NA NA NA
"4823" NA NA NA
"4824" NA NA NA
"4825" NA NA NA
"4826" NA NA NA
"4827" NA NA NA
"4828" NA NA NA
"4829" NA NA NA
"4830" NA NA NA
"4831" NA NA NA
"4832" NA NA NA
"4833" NA NA NA
"4834" NA NA NA
"4835" NA NA NA
"4836" NA NA NA
"4837" NA NA NA
"4838" NA NA NA
"4839" NA NA NA
"4840" NA NA NA
"4841" NA NA NA
"4842" NA NA NA
"4843" NA NA NA
"4844" NA NA NA
"4845" NA NA NA
"4846" NA NA NA
"4847" NA NA NA
"4848" NA NA NA
"4849" NA NA NA
"4850" NA NA NA
"4851" NA NA NA
"4852" NA NA NA
"4853" NA NA NA
"4854" NA NA NA
"4855" NA NA NA
"4856" NA NA NA
"4857" NA NA NA
"4858" NA NA NA
"4859" NA NA NA
"4860" NA NA NA
"4861" NA NA NA
"4862" NA NA NA
"4863" NA NA NA
"4864" NA NA NA
"4865" NA NA NA
"4866" NA NA NA
"4867" NA NA NA
"4868" NA NA NA
"4869" NA NA NA
"4870" NA NA NA
"4871" NA NA NA
"4872" NA NA NA
"4873" NA NA NA
"4874" NA NA NA
"4875" NA NA NA
"4876" NA NA NA
"4877" NA NA NA
"4878" NA NA NA
"4879" NA NA NA
"4880" NA NA NA
"4881" NA NA NA
"4882" NA NA NA
"4883" NA NA NA
"4884" NA NA NA
"4885" NA NA NA
"4886" NA NA NA
"4887" NA NA NA
"4888" NA NA NA
"4889" NA NA NA
"4890" NA NA NA
"4891" NA NA NA
"4892" NA NA NA
"4893" NA NA NA
"4894" NA NA NA
"4895" NA NA NA
"4896" NA NA NA
"4897" NA NA NA
"4898" NA NA NA
"4899" NA NA NA
"4900" NA NA NA
"4901" NA NA NA
"4902" NA NA NA
"4903" NA NA NA
"4904" NA NA NA
"4905" NA NA NA
"4906" NA NA NA
"4907" NA NA NA
"4908" NA NA NA
"4909" NA NA NA
"4910" NA NA NA
"4911" NA NA NA
"4912" NA NA NA
"4913" NA NA NA
"4914" NA NA NA
"4915" NA NA NA
"4916" NA NA NA
"4917" NA NA NA
"4918" NA NA NA
"4919" NA NA NA
"4920" NA NA NA
"4921" NA NA NA
"4922" NA NA NA
"4923" NA NA NA
"4924" NA NA NA
"4925" NA NA NA
"4926" NA NA NA
"4927" NA NA NA
"4928" NA NA NA
"4929" NA NA NA
"4930" NA NA NA
"4931" NA NA NA
"4932" NA NA NA
"4933" NA NA NA
"4934" NA NA NA
"4935" NA NA NA
"4936" NA NA NA
"4937" NA NA NA
"4938" NA NA NA
"4939" NA NA NA
"4940" NA NA NA
"4941" NA NA NA
"4942" NA NA NA
"4943" NA NA NA
"4944" NA NA NA
"4945" NA NA NA
"4946" NA NA NA
"4947" NA NA NA
"4948" NA NA NA
"4949" NA NA NA
"4950" NA NA NA
"4951" NA NA NA
"4952" NA NA NA
"4953" NA NA NA
"4954" NA NA NA
"4955" NA NA NA
"4956" NA NA NA
"4957" NA NA NA
"4958" NA NA NA
"4959" NA NA NA
"4960" NA NA NA
"4961" NA NA NA
"4962" NA NA NA
"4963" NA NA NA
"4964" NA NA NA
"4965" NA NA NA
"4966" NA NA NA
"4967" NA NA NA
"4968" NA NA NA
"4969" NA NA NA
"4970" NA NA NA
"4971" NA NA NA
"4972" NA NA NA
"4973" NA NA NA
"4974" NA NA NA
"4975" NA NA NA
"4976" NA NA NA
"4977" NA NA NA
"4978" NA NA NA
"4979" NA NA NA
"4980" NA NA NA
"4981" NA NA NA
"4982" NA NA NA
"4983" NA NA NA
"4984" NA NA NA
"4985" NA NA NA
"4986" NA NA NA
"4987" NA NA NA
"4988" NA NA NA
"4989" NA NA NA
"4990" NA NA NA
"4991" NA NA NA
"4992" NA NA NA
"4993" NA NA NA
"4994" NA NA NA
"4995" NA NA NA
"4996" NA NA NA
"4997" NA NA NA
"4998" NA NA NA
"4999" NA NA NA
"5000" NA NA NA
"5001" NA NA NA
"5002" NA NA NA
"5003" NA NA NA
"5004" NA NA NA
"5005" NA NA NA
"5006" NA NA NA
"5007" NA NA NA
"5008" NA NA NA
"5009" NA NA NA
"5010" NA NA NA
"5011" NA NA NA
"5012" NA NA NA
"5013" NA NA NA
"5014" NA NA NA
"5015" NA NA NA
"5016" NA NA NA
"5017" NA NA NA
"5018" NA NA NA
"5019" NA NA NA
"5020" NA NA NA
"5021" NA NA NA
"5022" NA NA NA
"5023" NA NA NA
"5024" NA NA NA
"5025" NA NA NA
"5026" NA NA NA
"5027" NA NA NA
"5028" NA NA NA
"5029" NA NA NA
"5030" NA NA NA
"5031" NA NA NA
"5032" NA NA NA
"5033" NA NA NA
"5034" NA NA NA
"5035" NA NA NA
"5036" NA NA NA
"5037" NA NA NA
"5038" NA NA NA
"5039" NA NA NA
"5040" NA NA NA
"5041" NA NA NA
"5042" NA NA NA
"5043" NA NA NA
"5044" NA NA NA
"5045" NA NA NA
"5046" NA NA NA
"5047" NA NA NA
"5048" NA NA NA
"5049" NA NA NA
"5050" NA NA NA
"5051" NA NA NA
"5052" NA NA NA
"5053" NA NA NA
"5054" NA NA NA
"5055" NA NA NA
"5056" NA NA NA
"5057" NA NA NA
"5058" NA NA NA
"5059" NA NA NA
"5060" NA NA NA
"5061" NA NA NA
"5062" NA NA NA
"5063" NA NA NA
"5064" NA NA NA
"5065" NA NA NA
"5066" NA NA NA
"5067" NA NA NA
"5068" NA NA NA
"5069" NA NA NA
"5070" NA NA NA
"5071" NA NA NA
"5072" NA NA NA
"5073" NA NA NA
"5074" NA NA NA
"5075" NA NA NA
"5076" NA NA NA
"5077" NA NA NA
"5078" NA NA NA
"5079" NA NA NA
"5080" NA NA NA
"5081" NA NA NA
"5082" NA NA NA
"5083" NA NA NA
"5084" NA NA NA
"5085" NA NA NA
"5086" NA NA NA
"5087" NA NA NA
"5088" NA NA NA
"5089" NA NA NA
"5090" NA NA NA
"5091" NA NA NA
"5092" NA NA NA
"5093" NA NA NA
"5094" NA NA NA
"5095" NA NA NA
"5096" NA NA NA
"5097" NA NA NA
"5098" NA NA NA
"5099" NA NA NA
"5100" NA NA NA
"5101" NA NA NA
"5102" NA NA NA
"5103" NA NA NA
"5104" NA NA NA
"5105" NA NA NA
"5106" NA NA NA
"5107" NA NA NA
"5108" NA NA NA
"5109" NA NA NA
"5110" NA NA NA
"5111" NA NA NA
"5112" NA NA NA
"5113" NA NA NA
"5114" NA NA NA
"5115" NA NA NA
"5116" NA NA NA
"5117" NA NA NA
"5118" NA NA NA
"5119" NA NA NA
"5120" NA NA NA
"5121" NA NA NA
"5122" NA NA NA
"5123" NA NA NA
"5124" NA NA NA
"5125" NA NA NA
"5126" NA NA NA
"5127" NA NA NA
"5128" NA NA NA
"5129" NA NA NA
"5130" NA NA NA
"5131" NA NA NA
"5132" NA NA NA
"5133" NA NA NA
"5134" NA NA NA
"5135" NA NA NA
"5136" NA NA NA
"5137" NA NA NA
"5138" NA NA NA
"5139" NA NA NA
"5140" NA NA NA
"5141" NA NA NA
"5142" NA NA NA
"5143" NA NA NA
"5144" NA NA NA
"5145" NA NA NA
"5146" NA NA NA
"5147" NA NA NA
"5148" NA NA NA
"5149" NA NA NA
"5150" NA NA NA
"5151" NA NA NA
"5152" NA NA NA
"5153" NA NA NA
"5154" NA NA NA
"5155" NA NA NA
"5156" NA NA NA
"5157" NA NA NA
"5158" NA NA NA
"5159" NA NA NA
"5160" NA NA NA
"5161" NA NA NA
"5162" NA NA NA
"5163" NA NA NA
"5164" NA NA NA
"5165" NA NA NA
"5166" NA NA NA
"5167" NA NA NA
"5168" NA NA NA
"5169" NA NA NA
"5170" NA NA NA
"5171" NA NA NA
"5172" NA NA NA
"5173" NA NA NA
"5174" NA NA NA
"5175" NA NA NA
"5176" NA NA NA
"5177" NA NA NA
"5178" NA NA NA
"5179" NA NA NA
"5180" NA NA NA
"5181" NA NA NA
"5182" NA NA NA
"5183" NA NA NA
"5184" NA NA NA
"5185" NA NA NA
"5186" NA NA NA
"5187" NA NA NA
"5188" NA NA NA
"5189" NA NA NA
"5190" NA NA NA
"5191" NA NA NA
"5192" NA NA NA
"5193" NA NA NA
"5194" NA NA NA
"5195" NA NA NA
"5196" NA NA NA
"5197" NA NA NA
"5198" NA NA NA
"5199" NA NA NA
"5200" NA NA NA
"5201" NA NA NA
"5202" NA NA NA
"5203" NA NA NA
"5204" NA NA NA
"5205" NA NA NA
"5206" NA NA NA
"5207" NA NA NA
"5208" NA NA NA
"5209" NA NA NA
"5210" NA NA NA
"5211" NA NA NA
"5212" NA NA NA
"5213" NA NA NA
"5214" NA NA NA
"5215" NA NA NA
"5216" NA NA NA
"5217" NA NA NA
"5218" NA NA NA
"5219" NA NA NA
"5220" NA NA NA
"5221" NA NA NA
"5222" NA NA NA
"5223" NA NA NA
"5224" NA NA NA
"5225" NA NA NA
"5226" NA NA NA
"5227" NA NA NA
"5228" NA NA NA
"5229" NA NA NA
"5230" NA NA NA
"5231" NA NA NA
"5232" NA NA NA
"5233" NA NA NA
"5234" NA NA NA
"5235" NA NA NA
"5236" NA NA NA
"5237" NA NA NA
"5238" NA NA NA
"5239" NA NA NA
"5240" NA NA NA
"5241" NA NA NA
"5242" NA NA NA
"5243" NA NA NA
"5244" NA NA NA
"5245" NA NA NA
"5246" NA NA NA
"5247" NA NA NA
"5248" NA NA NA
"5249" NA NA NA
"5250" NA NA NA
"5251" NA NA NA
"5252" NA NA NA
"5253" NA NA NA
"5254" NA NA NA
"5255" NA NA NA
"5256" NA NA NA
"5257" NA NA NA
"5258" NA NA NA
"5259" NA NA NA
"5260" NA NA NA
"5261" NA NA NA
"5262" NA NA NA
"5263" NA NA NA
"5264" NA NA NA
"5265" NA NA NA
"5266" NA NA NA
"5267" NA NA NA
"5268" NA NA NA
"5269" NA NA NA
"5270" NA NA NA
"5271" NA NA NA
"5272" NA NA NA
"5273" NA NA NA
"5274" NA NA NA
"5275" NA NA NA
"5276" NA NA NA
"5277" NA NA NA
"5278" NA NA NA
"5279" NA NA NA
"5280" NA NA NA
"5281" NA NA NA
"5282" NA NA NA
"5283" NA NA NA
"5284" NA NA NA
"5285" NA NA NA
"5286" NA NA NA
"5287" NA NA NA
"5288" NA NA NA
"5289" NA NA NA
"5290" NA NA NA
"5291" NA NA NA
"5292" NA NA NA
"5293" NA NA NA
"5294" NA NA NA
"5295" NA NA NA
"5296" NA NA NA
"5297" NA NA NA
"5298" NA NA NA
"5299" NA NA NA
"5300" NA NA NA
"5301" NA NA NA
"5302" NA NA NA
"5303" NA NA NA
"5304" NA NA NA
"5305" NA NA NA
"5306" NA NA NA
"5307" NA NA NA
"5308" NA NA NA
"5309" NA NA NA
"5310" NA NA NA
"5311" NA NA NA
"5312" NA NA NA
"5313" NA NA NA
"5314" NA NA NA
"5315" NA NA NA
"5316" NA NA NA
"5317" NA NA NA
"5318" NA NA NA
"5319" NA NA NA
"5320" NA NA NA
"5321" NA NA NA
"5322" NA NA NA
"5323" NA NA NA
"5324" NA NA NA
"5325" NA NA NA
"5326" NA NA NA
"5327" NA NA NA
"5328" NA NA NA
"5329" NA NA NA
"5330" NA NA NA
"5331" NA NA NA
"5332" NA NA NA
"5333" NA NA NA
"5334" NA NA NA
"5335" NA NA NA
"5336" NA NA NA
"5337" NA NA NA
"5338" NA NA NA
"5339" NA NA NA
"5340" NA NA NA
"5341" NA NA NA
"5342" NA NA NA
"5343" NA NA NA
"5344" NA NA NA
"5345" NA NA NA
"5346" NA NA NA
"5347" NA NA NA
"5348" NA NA NA
"5349" NA NA NA
"5350" NA NA NA
"5351" NA NA NA
"5352" NA NA NA
"5353" NA NA NA
"5354" NA NA NA
"5355" NA NA NA
"5356" NA NA NA
"5357" NA NA NA
"5358" NA NA NA
"5359" NA NA NA
"5360" NA NA NA
"5361" NA NA NA
"5362" NA NA NA
"5363" NA NA NA
"5364" NA NA NA
"5365" NA NA NA
"5366" NA NA NA
"5367" NA NA NA
"5368" NA NA NA
"5369" NA NA NA
"5370" NA NA NA
"5371" NA NA NA
"5372" NA NA NA
"5373" NA NA NA
"5374" NA NA NA
"5375" NA NA NA
"5376" NA NA NA
"5377" NA NA NA
"5378" NA NA NA
"5379" NA NA NA
"5380" NA NA NA
"5381" NA NA NA
"5382" NA NA NA
"5383" NA NA NA
"5384" NA NA NA
"5385" NA NA NA
"5386" NA NA NA
"5387" NA NA NA
"5388" NA NA NA
"5389" NA NA NA
"5390" NA NA NA
"5391" NA NA NA
"5392" NA NA NA
"5393" NA NA NA
"5394" NA NA NA
"5395" NA NA NA
"5396" NA NA NA
"5397" NA NA NA
"5398" NA NA NA
"5399" NA NA NA
"5400" NA NA NA
"5401" NA NA NA
"5402" NA NA NA
"5403" NA NA NA
"5404" NA NA NA
"5405" NA NA NA
"5406" NA NA NA
"5407" NA NA NA
"5408" NA NA NA
"5409" NA NA NA
"5410" NA NA NA
"5411" NA NA NA
"5412" NA NA NA
"5413" NA NA NA
"5414" NA NA NA
"5415" NA NA NA
"5416" NA NA NA
"5417" NA NA NA
"5418" NA NA NA
"5419" NA NA NA
"5420" NA NA NA
"5421" NA NA NA
"5422" NA NA NA
"5423" NA NA NA
"5424" NA NA NA
"5425" NA NA NA
"5426" NA NA NA
"5427" NA NA NA
"5428" NA NA NA
"5429" NA NA NA
"5430" NA NA NA
"5431" NA NA NA
"5432" NA NA NA
"5433" NA NA NA
"5434" NA NA NA
"5435" NA NA NA
"5436" NA NA NA
"5437" NA NA NA
"5438" NA NA NA
"5439" NA NA NA
"5440" NA NA NA
"5441" NA NA NA
"5442" NA NA NA
"5443" NA NA NA
"5444" NA NA NA
"5445" NA NA NA
"5446" NA NA NA
"5447" NA NA NA
"5448" NA NA NA
"5449" NA NA NA
"5450" NA NA NA
"5451" NA NA NA
"5452" NA NA NA
"5453" NA NA NA
"5454" NA NA NA
"5455" NA NA NA
"5456" NA NA NA
"5457" NA NA NA
"5458" NA NA NA
"5459" NA NA NA
"5460" NA NA NA
"5461" NA NA NA
"5462" NA NA NA
"5463" NA NA NA
"5464" NA NA NA
"5465" NA NA NA
"5466" NA NA NA
"5467" NA NA NA
"5468" NA NA NA
"5469" NA NA NA
"5470" NA NA NA
"5471" NA NA NA
"5472" NA NA NA
"5473" NA NA NA
"5474" NA NA NA
"5475" NA NA NA
"5476" NA NA NA
"5477" NA NA NA
"5478" NA NA NA
"5479" NA NA NA
"5480" NA NA NA
"5481" NA NA NA
"5482" NA NA NA
"5483" NA NA NA
"5484" NA NA NA
"5485" NA NA NA
"5486" NA NA NA
"5487" NA NA NA
"5488" NA NA NA
"5489" NA NA NA
"5490" NA NA NA
"5491" NA NA NA
"5492" NA NA NA
"5493" NA NA NA
"5494" NA NA NA
"5495" NA NA NA
"5496" NA NA NA
"5497" NA NA NA
"5498" NA NA NA
"5499" NA NA NA
"5500" NA NA NA
"5501" NA NA NA
"5502" NA NA NA
"5503" NA NA NA
"5504" NA NA NA
"5505" NA NA NA
"5506" NA NA NA
"5507" NA NA NA
"5508" NA NA NA
"5509" NA NA NA
"5510" NA NA NA
"5511" NA NA NA
"5512" NA NA NA
"5513" NA NA NA
"5514" NA NA NA
"5515" NA NA NA
"5516" NA NA NA
"5517" NA NA NA
"5518" NA NA NA
"5519" NA NA NA
"5520" NA NA NA
"5521" NA NA NA
"5522" NA NA NA
"5523" NA NA NA
"5524" NA NA NA
"5525" NA NA NA
"5526" NA NA NA
"5527" NA NA NA
"5528" NA NA NA
"5529" NA NA NA
"5530" NA NA NA
"5531" NA NA NA
"5532" NA NA NA
"5533" NA NA NA
"5534" NA NA NA
"5535" NA NA NA
"5536" NA NA NA
"5537" NA NA NA
"5538" NA NA NA
"5539" NA NA NA
"5540" NA NA NA
"5541" NA NA NA
"5542" NA NA NA
"5543" NA NA NA
"5544" NA NA NA
"5545" NA NA NA
"5546" NA NA NA
"5547" NA NA NA
"5548" NA NA NA
"5549" NA NA NA
"5550" NA NA NA
"5551" NA NA NA
"5552" NA NA NA
"5553" NA NA NA
"5554" NA NA NA
"5555" NA NA NA
"5556" NA NA NA
"5557" NA NA NA
"5558" NA NA NA
"5559" NA NA NA
"5560" NA NA NA
"5561" NA NA NA
"5562" NA NA NA
"5563" NA NA NA
"5564" NA NA NA
"5565" NA NA NA
"5566" NA NA NA
"5567" NA NA NA
"5568" NA NA NA
"5569" NA NA NA
"5570" NA NA NA
"5571" NA NA NA
"5572" NA NA NA
"5573" NA NA NA
"5574" NA NA NA
"5575" NA NA NA
"5576" NA NA NA
"5577" NA NA NA
"5578" NA NA NA
"5579" NA NA NA
"5580" NA NA NA
"5581" NA NA NA
"5582" NA NA NA
"5583" NA NA NA
"5584" NA NA NA
"5585" NA NA NA
"5586" NA NA NA
"5587" NA NA NA
"5588" NA NA NA
"5589" NA NA NA
"5590" NA NA NA
"5591" NA NA NA
"5592" NA NA NA
"5593" NA NA NA
"5594" NA NA NA
"5595" NA NA NA
"5596" NA NA NA
"5597" NA NA NA
"5598" NA NA NA
"5599" NA NA NA
"5600" NA NA NA
"5601" NA NA NA
"5602" NA NA NA
"5603" NA NA NA
"5604" NA NA NA
"5605" NA NA NA
"5606" NA NA NA
"5607" NA NA NA
"5608" NA NA NA
"5609" NA NA NA
"5610" NA NA NA
"5611" NA NA NA
"5612" NA NA NA
"5613" NA NA NA
"5614" NA NA NA
"5615" NA NA NA
"5616" NA NA NA
"5617" NA NA NA
"5618" NA NA NA
"5619" NA NA NA
"5620" NA NA NA
"5621" NA NA NA
"5622" NA NA NA
"5623" NA NA NA
"5624" NA NA NA
"5625" NA NA NA
"5626" NA NA NA
"5627" NA NA NA
"5628" NA NA NA
"5629" NA NA NA
"5630" NA NA NA
"5631" NA NA NA
"5632" NA NA NA
"5633" NA NA NA
"5634" NA NA NA
"5635" NA NA NA
"5636" NA NA NA
"5637" NA NA NA
"5638" NA NA NA
"5639" NA NA NA
"5640" NA NA NA
"5641" NA NA NA
"5642" NA NA NA
"5643" NA NA NA
"5644" NA NA NA
"5645" NA NA NA
"5646" NA NA NA
"5647" NA NA NA
"5648" NA NA NA
"5649" NA NA NA
"5650" NA NA NA
"5651" NA NA NA
"5652" NA NA NA
"5653" NA NA NA
"5654" NA NA NA
"5655" NA NA NA
"5656" NA NA NA
"5657" NA NA NA
"5658" NA NA NA
"5659" NA NA NA
"5660" NA NA NA
"5661" NA NA NA
"5662" NA NA NA
"5663" NA NA NA
"5664" NA NA NA
"5665" NA NA NA
"5666" NA NA NA
"5667" NA NA NA
"5668" NA NA NA
"5669" NA NA NA
"5670" NA NA NA
"5671" NA NA NA
"5672" NA NA NA
"5673" NA NA NA
"5674" NA NA NA
"5675" NA NA NA
"5676" NA NA NA
"5677" NA NA NA
"5678" NA NA NA
"5679" NA NA NA
"5680" NA NA NA
"5681" NA NA NA
"5682" NA NA NA
"5683" NA NA NA
"5684" NA NA NA
"5685" NA NA NA
"5686" NA NA NA
"5687" NA NA NA
"5688" NA NA NA
"5689" NA NA NA
"5690" NA NA NA
"5691" NA NA NA
"5692" NA NA NA
"5693" NA NA NA
"5694" NA NA NA
"5695" NA NA NA
"5696" NA NA NA
"5697" NA NA NA
"5698" NA NA NA
"5699" NA NA NA
"5700" NA NA NA
"5701" NA NA NA
"5702" NA NA NA
"5703" NA NA NA
"5704" NA NA NA
"5705" NA NA NA
"5706" NA NA NA
"5707" NA NA NA
"5708" NA NA NA
"5709" NA NA NA
"5710" NA NA NA
"5711" NA NA NA
"5712" NA NA NA
"5713" NA NA NA
"5714" NA NA NA
"5715" NA NA NA
"5716" NA NA NA
"5717" NA NA NA
"5718" NA NA NA
"5719" NA NA NA
"5720" NA NA NA
"5721" NA NA NA
"5722" NA NA NA
"5723" NA NA NA
"5724" NA NA NA
"5725" NA NA NA
"5726" NA NA NA
"5727" NA NA NA
"5728" NA NA NA
"5729" NA NA NA
"5730" NA NA NA
"5731" NA NA NA
"5732" NA NA NA
"5733" NA NA NA
"5734" NA NA NA
"5735" NA NA NA
"5736" NA NA NA
"5737" NA NA NA
"5738" NA NA NA
"5739" NA NA NA
"5740" NA NA NA
"5741" NA NA NA
"5742" NA NA NA
"5743" NA NA NA
"5744" NA NA NA
"5745" NA NA NA
"5746" NA NA NA
"5747" NA NA NA
"5748" NA NA NA
"5749" NA NA NA
"5750" NA NA NA
"5751" NA NA NA
"5752" NA NA NA
"5753" NA NA NA
"5754" NA NA NA
"5755" NA NA NA
"5756" NA NA NA
"5757" NA NA NA
"5758" NA NA NA
"5759" NA NA NA
"5760" NA NA NA
"5761" NA NA NA
"5762" NA NA NA
"5763" NA NA NA
"5764" NA NA NA
"5765" NA NA NA
"5766" NA NA NA
"5767" NA NA NA
"5768" NA NA NA
"5769" NA NA NA
"5770" NA NA NA
"5771" NA NA NA
"5772" NA NA NA
"5773" NA NA NA
"5774" NA NA NA
"5775" NA NA NA
"5776" NA NA NA
"5777" NA NA NA
"5778" NA NA NA
"5779" NA NA NA
"5780" NA NA NA
"5781" NA NA NA
"5782" NA NA NA
"5783" NA NA NA
"5784" NA NA NA
"5785" NA NA NA
"5786" NA NA NA
"5787" NA NA NA
"5788" NA NA NA
"5789" NA NA NA
"5790" NA NA NA
"5791" NA NA NA
"5792" NA NA NA
"5793" NA NA NA
"5794" NA NA NA
"5795" NA NA NA
"5796" NA NA NA
"5797" NA NA NA
"5798" NA NA NA
"5799" NA NA NA
"5800" NA NA NA
"5801" NA NA NA
"5802" NA NA NA
"5803" NA NA NA
"5804" NA NA NA
"5805" NA NA NA
"5806" NA NA NA
"5807" NA NA NA
"5808" NA NA NA
"5809" NA NA NA
"5810" NA NA NA
"5811" NA NA NA
"5812" NA NA NA
"5813" NA NA NA
"5814" NA NA NA
"5815" NA NA NA
"5816" NA NA NA
"5817" NA NA NA
"5818" NA NA NA
"5819" NA NA NA
"5820" NA NA NA
"5821" NA NA NA
"5822" NA NA NA
"5823" NA NA NA
"5824" NA NA NA
"5825" NA NA NA
"5826" NA NA NA
"5827" NA NA NA
"5828" NA NA NA
"5829" NA NA NA
"5830" NA NA NA
"5831" NA NA NA
"5832" NA NA NA
"5833" NA NA NA
"5834" NA NA NA
"5835" NA NA NA
"5836" NA NA NA
"5837" NA NA NA
"5838" NA NA NA
"5839" NA NA NA
"5840" NA NA NA
"5841" NA NA NA
"5842" NA NA NA
"5843" NA NA NA
"5844" NA NA NA
"5845" NA NA NA
"5846" NA NA NA
"5847" NA NA NA
"5848" NA NA NA
"5849" NA NA NA
"5850" NA NA NA
"5851" NA NA NA
"5852" NA NA NA
"5853" NA NA NA
"5854" NA NA NA
"5855" NA NA NA
"5856" NA NA NA
"5857" NA NA NA
"5858" NA NA NA
"5859" NA NA NA
"5860" NA NA NA
"5861" NA NA NA
"5862" NA NA NA
"5863" NA NA NA
"5864" NA NA NA
"5865" NA NA NA
"5866" NA NA NA
"5867" NA NA NA
"5868" NA NA NA
"5869" NA NA NA
"5870" NA NA NA
"5871" NA NA NA
"5872" NA NA NA
"5873" NA NA NA
"5874" NA NA NA
"5875" NA NA NA
"5876" NA NA NA
"5877" NA NA NA
"5878" NA NA NA
"5879" NA NA NA
"5880" NA NA NA
"5881" NA NA NA
"5882" NA NA NA
"5883" NA NA NA
"5884" NA NA NA
"5885" NA NA NA
"5886" NA NA NA
"5887" NA NA NA
"5888" NA NA NA
"5889" NA NA NA
"5890" NA NA NA
"5891" NA NA NA
"5892" NA NA NA
"5893" NA NA NA
"5894" NA NA NA
"5895" NA NA NA
"5896" NA NA NA
"5897" NA NA NA
"5898" NA NA NA
"5899" NA NA NA
"5900" NA NA NA
"5901" NA NA NA
"5902" NA NA NA
"5903" NA NA NA
"5904" NA NA NA
"5905" NA NA NA
"5906" NA NA NA
"5907" NA NA NA
"5908" NA NA NA
"5909" NA NA NA
"5910" NA NA NA
"5911" NA NA NA
"5912" NA NA NA
"5913" NA NA NA
"5914" NA NA NA
"5915" NA NA NA
"5916" NA NA NA
"5917" NA NA NA
"5918" NA NA NA
"5919" NA NA NA
"5920" NA NA NA
"5921" NA NA NA
"5922" NA NA NA
"5923" NA NA NA
"5924" NA NA NA
"5925" NA NA NA
"5926" NA NA NA
"5927" NA NA NA
"5928" NA NA NA
"5929" NA NA NA
"5930" NA NA NA
"5931" NA NA NA
"5932" NA NA NA
"5933" NA NA NA
"5934" NA NA NA
"5935" NA NA NA
"5936" NA NA NA
"5937" NA NA NA
"5938" NA NA NA
"5939" NA NA NA
"5940" NA NA NA
"5941" NA NA NA
"5942" NA NA NA
"5943" NA NA NA
"5944" NA NA NA
"5945" NA NA NA
"5946" NA NA NA
"5947" NA NA NA
"5948" NA NA NA
"5949" NA NA NA
"5950" NA NA NA
"5951" NA NA NA
"5952" NA NA NA
"5953" NA NA NA
"5954" NA NA NA
"5955" NA NA NA
"5956" NA NA NA
"5957" NA NA NA
"5958" NA NA NA
"5959" NA NA NA
"5960" NA NA NA
"5961" NA NA NA
"5962" NA NA NA
"5963" NA NA NA
"5964" NA NA NA
"5965" NA NA NA
"5966" NA NA NA
"5967" NA NA NA
"5968" NA NA NA
"5969" NA NA NA
"5970" NA NA NA
"5971" NA NA NA
"5972" NA NA NA
"5973" NA NA NA
"5974" NA NA NA
"5975" NA NA NA
"5976" NA NA NA
"5977" NA NA NA
"5978" NA NA NA
"5979" NA NA NA
"5980" NA NA NA
"5981" NA NA NA
"5982" NA NA NA
"5983" NA NA NA
"5984" NA NA NA
"5985" NA NA NA
"5986" NA NA NA
"5987" NA NA NA
"5988" NA NA NA
"5989" NA NA NA
"5990" NA NA NA
"5991" NA NA NA
"5992" NA NA NA
"5993" NA NA NA
"5994" NA NA NA
"5995" NA NA NA
"5996" NA NA NA
"5997" NA NA NA
"5998" NA NA NA
"5999" NA NA NA
"6000" NA NA NA
"6001" NA NA NA
"6002" NA NA NA
"6003" NA NA NA
"6004" NA NA NA
"6005" NA NA NA
"6006" NA NA NA
"6007" NA NA NA
"6008" NA NA NA
"6009" NA NA NA
"6010" NA NA NA
"6011" NA NA NA
"6012" NA NA NA
"6013" NA NA NA
"6014" NA NA NA
"6015" NA NA NA
"6016" NA NA NA
"6017" NA NA NA
"6018" NA NA NA
"6019" NA NA NA
"6020" NA NA NA
"6021" NA NA NA
"6022" NA NA NA
"6023" NA NA NA
"6024" NA NA NA
"6025" NA NA NA
"6026" NA NA NA
"6027" NA NA NA
"6028" NA NA NA
"6029" NA NA NA
"6030" NA NA NA
"6031" NA NA NA
"6032" NA NA NA
"6033" NA NA NA
"6034" NA NA NA
"6035" NA NA NA
"6036" NA NA NA
"6037" NA NA NA
"6038" NA NA NA
"6039" NA NA NA
"6040" NA NA NA
"6041" NA NA NA
"6042" NA NA NA
"6043" NA NA NA
"6044" NA NA NA
"6045" NA NA NA
"6046" NA NA NA
"6047" NA NA NA
"6048" NA NA NA
"6049" NA NA NA
"6050" NA NA NA
"6051" NA NA NA
"6052" NA NA NA
"6053" NA NA NA
"6054" NA NA NA
"6055" NA NA NA
"6056" NA NA NA
"6057" NA NA NA
"6058" NA NA NA
"6059" NA NA NA
"6060" NA NA NA
"6061" NA NA NA
"6062" NA NA NA
"6063" NA NA NA
"6064" NA NA NA
"6065" NA NA NA
"6066" NA NA NA
"6067" NA NA NA
"6068" NA NA NA
"6069" NA NA NA
"6070" NA NA NA
"6071" NA NA NA
"6072" NA NA NA
"6073" NA NA NA
"6074" NA NA NA
"6075" NA NA NA
"6076" NA NA NA
"6077" NA NA NA
"6078" NA NA NA
"6079" NA NA NA
"6080" NA NA NA
"6081" NA NA NA
"6082" NA NA NA
"6083" NA NA NA
"6084" NA NA NA
"6085" NA NA NA
"6086" NA NA NA
"6087" NA NA NA
"6088" NA NA NA
"6089" NA NA NA
"6090" NA NA NA
"6091" NA NA NA
"6092" NA NA NA
"6093" NA NA NA
"6094" NA NA NA
"6095" NA NA NA
"6096" NA NA NA
"6097" NA NA NA
"6098" NA NA NA
"6099" NA NA NA
"6100" NA NA NA
"6101" NA NA NA
"6102" NA NA NA
"6103" NA NA NA
"6104" NA NA NA
"6105" NA NA NA
"6106" NA NA NA
"6107" NA NA NA
"6108" NA NA NA
"6109" NA NA NA
"6110" NA NA NA
"6111" NA NA NA
"6112" NA NA NA
"6113" NA NA NA
"6114" NA NA NA
"6115" NA NA NA
"6116" NA NA NA
"6117" NA NA NA
"6118" NA NA NA
"6119" NA NA NA
"6120" NA NA NA
"6121" NA NA NA
"6122" NA NA NA
"6123" NA NA NA
"6124" NA NA NA
"6125" NA NA NA
"6126" NA NA NA
"6127" NA NA NA
"6128" NA NA NA
"6129" NA NA NA
"6130" NA NA NA
"6131" NA NA NA
"6132" NA NA NA
"6133" NA NA NA
"6134" NA NA NA
"6135" NA NA NA
"6136" NA NA NA
"6137" NA NA NA
"6138" NA NA NA
"6139" NA NA NA
"6140" NA NA NA
"6141" NA NA NA
"6142" NA NA NA
"6143" NA NA NA
"6144" NA NA NA
"6145" NA NA NA
"6146" NA NA NA
"6147" NA NA NA
"6148" NA NA NA
"6149" NA NA NA
"6150" NA NA NA
"6151" NA NA NA
"6152" NA NA NA
"6153" NA NA NA
"6154" NA NA NA
"6155" NA NA NA
"6156" NA NA NA
"6157" NA NA NA
"6158" NA NA NA
"6159" NA NA NA
"6160" NA NA NA
"6161" NA NA NA
"6162" NA NA NA
"6163" NA NA NA
"6164" NA NA NA
"6165" NA NA NA
"6166" NA NA NA
"6167" NA NA NA
"6168" NA NA NA
"6169" NA NA NA
"6170" NA NA NA
"6171" NA NA NA
"6172" NA NA NA
"6173" NA NA NA
"6174" NA NA NA
"6175" NA NA NA
"6176" NA NA NA
"6177" NA NA NA
"6178" NA NA NA
"6179" NA NA NA
"6180" NA NA NA
"6181" NA NA NA
"6182" NA NA NA
"6183" NA NA NA
"6184" NA NA NA
"6185" NA NA NA
"6186" NA NA NA
"6187" NA NA NA
"6188" NA NA NA
"6189" NA NA NA
"6190" NA NA NA
"6191" NA NA NA
"6192" NA NA NA
"6193" NA NA NA
"6194" NA NA NA
"6195" NA NA NA
"6196" NA NA NA
"6197" NA NA NA
"6198" NA NA NA
"6199" NA NA NA
"6200" NA NA NA
"6201" NA NA NA
"6202" NA NA NA
"6203" NA NA NA
"6204" NA NA NA
"6205" NA NA NA
"6206" NA NA NA
"6207" NA NA NA
"6208" NA NA NA
"6209" NA NA NA
"6210" NA NA NA
"6211" NA NA NA
"6212" NA NA NA
"6213" NA NA NA
"6214" NA NA NA
"6215" NA NA NA
"6216" NA NA NA
"6217" NA NA NA
"6218" NA NA NA
"6219" NA NA NA
"6220" NA NA NA
"6221" NA NA NA
"6222" NA NA NA
"6223" NA NA NA
"6224" NA NA NA
"6225" NA NA NA
"6226" NA NA NA
"6227" NA NA NA
"6228" NA NA NA
"6229" NA NA NA
"6230" NA NA NA
"6231" NA NA NA
"6232" NA NA NA
"6233" NA NA NA
"6234" NA NA NA
"6235" NA NA NA
"6236" NA NA NA
"6237" NA NA NA
"6238" NA NA NA
"6239" NA NA NA
"6240" NA NA NA
"6241" NA NA NA
"6242" NA NA NA
"6243" NA NA NA
"6244" NA NA NA
"6245" NA NA NA
"6246" NA NA NA
"6247" NA NA NA
"6248" NA NA NA
"6249" NA NA NA
"6250" NA NA NA
"6251" NA NA NA
"6252" NA NA NA
"6253" NA NA NA
"6254" NA NA NA
"6255" NA NA NA
"6256" NA NA NA
"6257" NA NA NA
"6258" NA NA NA
"6259" NA NA NA
"6260" NA NA NA
"6261" NA NA NA
"6262" NA NA NA
"6263" NA NA NA
"6264" NA NA NA
"6265" NA NA NA
"6266" NA NA NA
"6267" NA NA NA
"6268" NA NA NA
"6269" NA NA NA
"6270" NA NA NA
"6271" NA NA NA
"6272" NA NA NA
"6273" NA NA NA
"6274" NA NA NA
"6275" NA NA NA
"6276" NA NA NA
"6277" NA NA NA
"6278" NA NA NA
"6279" NA NA NA
"6280" NA NA NA
"6281" NA NA NA
"6282" NA NA NA
"6283" NA NA NA
"6284" NA NA NA
"6285" NA NA NA
"6286" NA NA NA
"6287" NA NA NA
"6288" NA NA NA
"6289" NA NA NA
"6290" NA NA NA
"6291" NA NA NA
"6292" NA NA NA
"6293" NA NA NA
"6294" NA NA NA
"6295" NA NA NA
"6296" NA NA NA
"6297" NA NA NA
"6298" NA NA NA
"6299" NA NA NA
"6300" NA NA NA
"6301" NA NA NA
"6302" NA NA NA
"6303" NA NA NA
"6304" NA NA NA
"6305" NA NA NA
"6306" NA NA NA
"6307" NA NA NA
"6308" NA NA NA
"6309" NA NA NA
"6310" NA NA NA
"6311" NA NA NA
"6312" NA NA NA
"6313" NA NA NA
"6314" NA NA NA
"6315" NA NA NA
"6316" NA NA NA
"6317" NA NA NA
"6318" NA NA NA
"6319" NA NA NA
"6320" NA NA NA
"6321" NA NA NA
"6322" NA NA NA
"6323" NA NA NA
"6324" NA NA NA
"6325" NA NA NA
"6326" NA NA NA
"6327" NA NA NA
"6328" NA NA NA
"6329" NA NA NA
"6330" NA NA NA
"6331" NA NA NA
"6332" NA NA NA
"6333" NA NA NA
"6334" NA NA NA
"6335" NA NA NA
"6336" NA NA NA
"6337" NA NA NA
"6338" NA NA NA
"6339" NA NA NA
"6340" NA NA NA
"6341" NA NA NA
"6342" NA NA NA
"6343" NA NA NA
"6344" NA NA NA
"6345" NA NA NA
"6346" NA NA NA
"6347" NA NA NA
"6348" NA NA NA
"6349" NA NA NA
"6350" NA NA NA
"6351" NA NA NA
"6352" NA NA NA
"6353" NA NA NA
"6354" NA NA NA
"6355" NA NA NA
"6356" NA NA NA
"6357" NA NA NA
"6358" NA NA NA
"6359" NA NA NA
"6360" NA NA NA
"6361" NA NA NA
"6362" NA NA NA
"6363" NA NA NA
"6364" NA NA NA
"6365" NA NA NA
"6366" NA NA NA
"6367" NA NA NA
"6368" NA NA NA
"6369" NA NA NA
"6370" NA NA NA
"6371" NA NA NA
"6372" NA NA NA
"6373" NA NA NA
"6374" NA NA NA
"6375" NA NA NA
"6376" NA NA NA
"6377" NA NA NA
"6378" NA NA NA
"6379" NA NA NA
"6380" NA NA NA
"6381" NA NA NA
"6382" NA NA NA
"6383" NA NA NA
"6384" NA NA NA
"6385" NA NA NA
"6386" NA NA NA
"6387" NA NA NA
"6388" NA NA NA
"6389" NA NA NA
"6390" NA NA NA
"6391" NA NA NA
"6392" NA NA NA
"6393" NA NA NA
"6394" NA NA NA
"6395" NA NA NA
"6396" NA NA NA
"6397" NA NA NA
"6398" NA NA NA
"6399" NA NA NA
"6400" NA NA NA
"6401" NA NA NA
"6402" NA NA NA
"6403" NA NA NA
"6404" NA NA NA
"6405" NA NA NA
"6406" NA NA NA
"6407" NA NA NA
"6408" NA NA NA
"6409" NA NA NA
"6410" NA NA NA
"6411" NA NA NA
"6412" NA NA NA
"6413" NA NA NA
"6414" NA NA NA
"6415" NA NA NA
"6416" NA NA NA
"6417" NA NA NA
"6418" NA NA NA
"6419" NA NA NA
"6420" NA NA NA
"6421" NA NA NA
"6422" NA NA NA
"6423" NA NA NA
"6424" NA NA NA
"6425" NA NA NA
"6426" NA NA NA
"6427" NA NA NA
"6428" NA NA NA
"6429" NA NA NA
"6430" NA NA NA
"6431" NA NA NA
"6432" NA NA NA
"6433" NA NA NA
"6434" NA NA NA
"6435" NA NA NA
"6436" NA NA NA
"6437" NA NA NA
"6438" NA NA NA
"6439" NA NA NA
"6440" NA NA NA
"6441" NA NA NA
"6442" NA NA NA
"6443" NA NA NA
"6444" NA NA NA
"6445" NA NA NA
"6446" NA NA NA
"6447" NA NA NA
"6448" NA NA NA
"6449" NA NA NA
"6450" NA NA NA
"6451" NA NA NA
"6452" NA NA NA
"6453" NA NA NA
"6454" NA NA NA
"6455" NA NA NA
"6456" NA NA NA
"6457" NA NA NA
"6458" NA NA NA
"6459" NA NA NA
"6460" NA NA NA
"6461" NA NA NA
"6462" NA NA NA
"6463" NA NA NA
"6464" NA NA NA
"6465" NA NA NA
"6466" NA NA NA
"6467" NA NA NA
"6468" NA NA NA
"6469" NA NA NA
"6470" NA NA NA
"6471" NA NA NA
"6472" NA NA NA
"6473" NA NA NA
"6474" NA NA NA
"6475" NA NA NA
"6476" NA NA NA
"6477" NA NA NA
"6478" NA NA NA
"6479" NA NA NA
"6480" NA NA NA
"6481" NA NA NA
"6482" NA NA NA
"6483" NA NA NA
"6484" NA NA NA
"6485" NA NA NA
"6486" NA NA NA
"6487" NA NA NA
"6488" NA NA NA
"6489" NA NA NA
"6490" NA NA NA
"6491" NA NA NA
"6492" NA NA NA
"6493" NA NA NA
"6494" NA NA NA
"6495" NA NA NA
"6496" NA NA NA
"6497" NA NA NA
"6498" NA NA NA
"6499" NA NA NA
"6500" NA NA NA
"6501" NA NA NA
"6502" NA NA NA
"6503" NA NA NA
"6504" NA NA NA
"6505" NA NA NA
"6506" NA NA NA
"6507" NA NA NA
"6508" NA NA NA
"6509" NA NA NA
"6510" NA NA NA
"6511" NA NA NA
"6512" NA NA NA
"6513" NA NA NA
"6514" NA NA NA
"6515" NA NA NA
"6516" NA NA NA
"6517" NA NA NA
"6518" NA NA NA
"6519" NA NA NA
"6520" NA NA NA
"6521" NA NA NA
"6522" NA NA NA
"6523" NA NA NA
"6524" NA NA NA
"6525" NA NA NA
"6526" NA NA NA
"6527" NA NA NA
"6528" NA NA NA
"6529" NA NA NA
"6530" NA NA NA
"6531" NA NA NA
"6532" NA NA NA
"6533" NA NA NA
"6534" NA NA NA
"6535" NA NA NA
"6536" NA NA NA
"6537" NA NA NA
"6538" NA NA NA
"6539" NA NA NA
"6540" NA NA NA
"6541" NA NA NA
"6542" NA NA NA
"6543" NA NA NA
"6544" NA NA NA
"6545" NA NA NA
"6546" NA NA NA
"6547" NA NA NA
"6548" NA NA NA
"6549" NA NA NA
"6550" NA NA NA
"6551" NA NA NA
"6552" NA NA NA
"6553" NA NA NA
"6554" NA NA NA
"6555" NA NA NA
"6556" NA NA NA
"6557" NA NA NA
"6558" NA NA NA
"6559" NA NA NA
"6560" NA NA NA
"6561" NA NA NA
"6562" NA NA NA
"6563" NA NA NA
"6564" NA NA NA
"6565" NA NA NA
"6566" NA NA NA
"6567" NA NA NA
"6568" NA NA NA
"6569" NA NA NA
"6570" NA NA NA
"6571" NA NA NA
"6572" NA NA NA
"6573" NA NA NA
"6574" NA NA NA
"6575" NA NA NA
"6576" NA NA NA
"6577" NA NA NA
"6578" NA NA NA
"6579" NA NA NA
"6580" NA NA NA
"6581" NA NA NA
"6582" NA NA NA
"6583" NA NA NA
"6584" NA NA NA
"6585" NA NA NA
"6586" NA NA NA
"6587" NA NA NA
"6588" NA NA NA
"6589" NA NA NA
"6590" NA NA NA
"6591" NA NA NA
"6592" NA NA NA
"6593" NA NA NA
"6594" NA NA NA
"6595" NA NA NA
"6596" NA NA NA
"6597" NA NA NA
"6598" NA NA NA
"6599" NA NA NA
"6600" NA NA NA
"6601" NA NA NA
"6602" NA NA NA
"6603" NA NA NA
"6604" NA NA NA
"6605" NA NA NA
"6606" NA NA NA
"6607" NA NA NA
"6608" NA NA NA
"6609" NA NA NA
"6610" NA NA NA
"6611" NA NA NA
"6612" NA NA NA
"6613" NA NA NA
"6614" NA NA NA
"6615" NA NA NA
"6616" NA NA NA
"6617" NA NA NA
"6618" NA NA NA
"6619" NA NA NA
"6620" NA NA NA
"6621" NA NA NA
"6622" NA NA NA
"6623" NA NA NA
"6624" NA NA NA
"6625" NA NA NA
"6626" NA NA NA
"6627" NA NA NA
"6628" NA NA NA
"6629" NA NA NA
"6630" NA NA NA
"6631" NA NA NA
"6632" NA NA NA
"6633" NA NA NA
"6634" NA NA NA
"6635" NA NA NA
"6636" NA NA NA
"6637" NA NA NA
"6638" NA NA NA
"6639" NA NA NA
"6640" NA NA NA
"6641" NA NA NA
"6642" NA NA NA
"6643" NA NA NA
"6644" NA NA NA
"6645" NA NA NA
"6646" NA NA NA
"6647" NA NA NA
"6648" NA NA NA
"6649" NA NA NA
"6650" NA NA NA
"6651" NA NA NA
"6652" NA NA NA
"6653" NA NA NA
"6654" NA NA NA
"6655" NA NA NA
"6656" NA NA NA
"6657" NA NA NA
"6658" NA NA NA
"6659" NA NA NA
"6660" NA NA NA
"6661" NA NA NA
"6662" NA NA NA
"6663" NA NA NA
"6664" NA NA NA
"6665" NA NA NA
"6666" NA NA NA
"6667" NA NA NA
"6668" NA NA NA
"6669" NA NA NA
"6670" NA NA NA
"6671" NA NA NA
"6672" NA NA NA
"6673" NA NA NA
"6674" NA NA NA
"6675" NA NA NA
"6676" NA NA NA
"6677" NA NA NA
"6678" NA NA NA
"6679" NA NA NA
"6680" NA NA NA
"6681" NA NA NA
"6682" NA NA NA
"6683" NA NA NA
"6684" NA NA NA
"6685" NA NA NA
"6686" NA NA NA
"6687" NA NA NA
"6688" NA NA NA
"6689" NA NA NA
"6690" NA NA NA
"6691" NA NA NA
"6692" NA NA NA
"6693" NA NA NA
"6694" NA NA NA
"6695" NA NA NA
"6696" NA NA NA
"6697" NA NA NA
"6698" NA NA NA
"6699" NA NA NA
"6700" NA NA NA
"6701" NA NA NA
"6702" NA NA NA
"6703" NA NA NA
"6704" NA NA NA
"6705" NA NA NA
"6706" NA NA NA
"6707" NA NA NA
"6708" NA NA NA
"6709" NA NA NA
"6710" NA NA NA
"6711" NA NA NA
"6712" NA NA NA
"6713" NA NA NA
"6714" NA NA NA
"6715" NA NA NA
"6716" NA NA NA
"6717" NA NA NA
"6718" NA NA NA
"6719" NA NA NA
"6720" NA NA NA
"6721" NA NA NA
"6722" NA NA NA
"6723" NA NA NA
"6724" NA NA NA
"6725" NA NA NA
"6726" NA NA NA
"6727" NA NA NA
"6728" NA NA NA
"6729" NA NA NA
"6730" NA NA NA
"6731" NA NA NA
"6732" NA NA NA
"6733" NA NA NA
"6734" NA NA NA
"6735" NA NA NA
"6736" NA NA NA
"6737" NA NA NA
"6738" NA NA NA
"6739" NA NA NA
"6740" NA NA NA
"6741" NA NA NA
"6742" NA NA NA
"6743" NA NA NA
"6744" NA NA NA
"6745" NA NA NA
"6746" NA NA NA
"6747" NA NA NA
"6748" NA NA NA
"6749" NA NA NA
"6750" NA NA NA
"6751" NA NA NA
"6752" NA NA NA
"6753" NA NA NA
"6754" NA NA NA
"6755" NA NA NA
"6756" NA NA NA
"6757" NA NA NA
"6758" NA NA NA
"6759" NA NA NA
"6760" NA NA NA
"6761" NA NA NA
"6762" NA NA NA
"6763" NA NA NA
"6764" NA NA NA
"6765" NA NA NA
"6766" NA NA NA
"6767" NA NA NA
"6768" NA NA NA
"6769" NA NA NA
"6770" NA NA NA
"6771" NA NA NA
"6772" NA NA NA
"6773" NA NA NA
"6774" NA NA NA
"6775" NA NA NA
"6776" NA NA NA
"6777" NA NA NA
"6778" NA NA NA
"6779" NA NA NA
"6780" NA NA NA
"6781" NA NA NA
"6782" NA NA NA
"6783" NA NA NA
"6784" NA NA NA
"6785" NA NA NA
"6786" NA NA NA
"6787" NA NA NA
"6788" NA NA NA
"6789" NA NA NA
"6790" NA NA NA
"6791" NA NA NA
"6792" NA NA NA
"6793" NA NA NA
"6794" NA NA NA
"6795" NA NA NA
"6796" NA NA NA
"6797" NA NA NA
"6798" NA NA NA
"6799" NA NA NA
"6800" NA NA NA
"6801" NA NA NA
"6802" NA NA NA
"6803" NA NA NA
"6804" NA NA NA
"6805" NA NA NA
"6806" NA NA NA
"6807" NA NA NA
"6808" NA NA NA
"6809" NA NA NA
"6810" NA NA NA
"6811" NA NA NA
"6812" NA NA NA
"6813" NA NA NA
"6814" NA NA NA
"6815" NA NA NA
"6816" NA NA NA
"6817" NA NA NA
"6818" NA NA NA
"6819" NA NA NA
"6820" NA NA NA
"6821" NA NA NA
"6822" NA NA NA
"6823" NA NA NA
"6824" NA NA NA
"6825" NA NA NA
"6826" NA NA NA
"6827" NA NA NA
"6828" NA NA NA
"6829" NA NA NA
"6830" NA NA NA
"6831" NA NA NA
"6832" NA NA NA
"6833" NA NA NA
"6834" NA NA NA
"6835" NA NA NA
"6836" NA NA NA
"6837" NA NA NA
"6838" NA NA NA
"6839" NA NA NA
"6840" NA NA NA
"6841" NA NA NA
"6842" NA NA NA
"6843" NA NA NA
"6844" NA NA NA
"6845" NA NA NA
"6846" NA NA NA
"6847" NA NA NA
"6848" NA NA NA
"6849" NA NA NA
"6850" NA NA NA
"6851" NA NA NA
"6852" NA NA NA
"6853" NA NA NA
"6854" NA NA NA
"6855" NA NA NA
"6856" NA NA NA
"6857" NA NA NA
"6858" NA NA NA
"6859" NA NA NA
"6860" NA NA NA
"6861" NA NA NA
"6862" NA NA NA
"6863" NA NA NA
"6864" NA NA NA
"6865" NA NA NA
"6866" NA NA NA
"6867" NA NA NA
"6868" NA NA NA
"6869" NA NA NA
"6870" NA NA NA
"6871" NA NA NA
"6872" NA NA NA
"6873" NA NA NA
"6874" NA NA NA
"6875" NA NA NA
"6876" NA NA NA
"6877" NA NA NA
"6878" NA NA NA
"6879" NA NA NA
"6880" NA NA NA
"6881" NA NA NA
"6882" NA NA NA
"6883" NA NA NA
"6884" NA NA NA
"6885" NA NA NA
"6886" NA NA NA
"6887" NA NA NA
"6888" NA NA NA
"6889" NA NA NA
"6890" NA NA NA
"6891" NA NA NA
"6892" NA NA NA
"6893" NA NA NA
"6894" NA NA NA
"6895" NA NA NA
"6896" NA NA NA
"6897" NA NA NA
"6898" NA NA NA
"6899" NA NA NA
"6900" NA NA NA
"6901" NA NA NA
"6902" NA NA NA
"6903" NA NA NA
"6904" NA NA NA
"6905" NA NA NA
"6906" NA NA NA
"6907" NA NA NA
"6908" NA NA NA
"6909" NA NA NA
"6910" NA NA NA
"6911" NA NA NA
"6912" NA NA NA
"6913" NA NA NA
"6914" NA NA NA
"6915" NA NA NA
"6916" NA NA NA
"6917" NA NA NA
"6918" NA NA NA
"6919" NA NA NA
"6920" NA NA NA
"6921" NA NA NA
"6922" NA NA NA
"6923" NA NA NA
"6924" NA NA NA
"6925" NA NA NA
"6926" NA NA NA
"6927" NA NA NA
"6928" NA NA NA
"6929" NA NA NA
"6930" NA NA NA
"6931" NA NA NA
"6932" NA NA NA
"6933" NA NA NA
"6934" NA NA NA
"6935" NA NA NA
"6936" NA NA NA
"6937" NA NA NA
"6938" NA NA NA
"6939" NA NA NA
"6940" NA NA NA
"6941" NA NA NA
"6942" NA NA NA
"6943" NA NA NA
"6944" NA NA NA
"6945" NA NA NA
"6946" NA NA NA
"6947" NA NA NA
"6948" NA NA NA
"6949" NA NA NA
"6950" NA NA NA
"6951" NA NA NA
"6952" NA NA NA
"6953" NA NA NA
"6954" NA NA NA
"6955" NA NA NA
"6956" NA NA NA
"6957" NA NA NA
"6958" NA NA NA
"6959" NA NA NA
"6960" NA NA NA
"6961" NA NA NA
"6962" NA NA NA
"6963" NA NA NA
"6964" NA NA NA
"6965" NA NA NA
"6966" NA NA NA
"6967" NA NA NA
"6968" NA NA NA
"6969" NA NA NA
"6970" NA NA NA
"6971" NA NA NA
"6972" NA NA NA
"6973" NA NA NA
"6974" NA NA NA
"6975" NA NA NA
"6976" NA NA NA
"6977" NA NA NA
"6978" NA NA NA
"6979" NA NA NA
"6980" NA NA NA
"6981" NA NA NA
"6982" NA NA NA
"6983" NA NA NA
"6984" NA NA NA
"6985" NA NA NA
"6986" NA NA NA
"6987" NA NA NA
"6988" NA NA NA
"6989" NA NA NA
"6990" NA NA NA
"6991" NA NA NA
"6992" NA NA NA
"6993" NA NA NA
"6994" NA NA NA
"6995" NA NA NA
"6996" NA NA NA
"6997" NA NA NA
"6998" NA NA NA
"6999" NA NA NA
"7000" NA NA NA
"7001" NA NA NA
"7002" NA NA NA
"7003" NA NA NA
"7004" NA NA NA
"7005" NA NA NA
"7006" NA NA NA
"7007" NA NA NA
"7008" NA NA NA
"7009" NA NA NA
"7010" NA NA NA
"7011" NA NA NA
"7012" NA NA NA
"7013" NA NA NA
"7014" NA NA NA
"7015" NA NA NA
"7016" NA NA NA
"7017" NA NA NA
"7018" NA NA NA
"7019" NA NA NA
"7020" NA NA NA
"7021" NA NA NA
"7022" NA NA NA
"7023" NA NA NA
"7024" NA NA NA
"7025" NA NA NA
"7026" NA NA NA
"7027" NA NA NA
"7028" NA NA NA
"7029" NA NA NA
"7030" NA NA NA
"7031" NA NA NA
"7032" NA NA NA
"7033" NA NA NA
"7034" NA NA NA
"7035" NA NA NA
"7036" NA NA NA
"7037" NA NA NA
"7038" NA NA NA
"7039" NA NA NA
"7040" NA NA NA
"7041" NA NA NA
"7042" NA NA NA
"7043" NA NA NA
"7044" NA NA NA
"7045" NA NA NA
"7046" NA NA NA
"7047" NA NA NA
"7048" NA NA NA
"7049" NA NA NA
"7050" NA NA NA
"7051" NA NA NA
"7052" NA NA NA
"7053" NA NA NA
"7054" NA NA NA
"7055" NA NA NA
"7056" NA NA NA
"7057" NA NA NA
"7058" NA NA NA
"7059" NA NA NA
"7060" NA NA NA
"7061" NA NA NA
"7062" NA NA NA
"7063" NA NA NA
"7064" NA NA NA
"7065" NA NA NA
"7066" NA NA NA
"7067" NA NA NA
"7068" NA NA NA
"7069" NA NA NA
"7070" NA NA NA
"7071" NA NA NA
"7072" NA NA NA
"7073" NA NA NA
"7074" NA NA NA
"7075" NA NA NA
"7076" NA NA NA
"7077" NA NA NA
"7078" NA NA NA
"7079" NA NA NA
"7080" NA NA NA
"7081" NA NA NA
"7082" NA NA NA
"7083" NA NA NA
"7084" NA NA NA
"7085" NA NA NA
"7086" NA NA NA
"7087" NA NA NA
"7088" NA NA NA
"7089" NA NA NA
"7090" NA NA NA
"7091" NA NA NA
"7092" NA NA NA
"7093" NA NA NA
"7094" NA NA NA
"7095" NA NA NA
"7096" NA NA NA
"7097" NA NA NA
"7098" NA NA NA
"7099" NA NA NA
"7100" NA NA NA
"7101" NA NA NA
"7102" NA NA NA
"7103" NA NA NA
"7104" NA NA NA
"7105" NA NA NA
"7106" NA NA NA
"7107" NA NA NA
"7108" NA NA NA
"7109" NA NA NA
"7110" NA NA NA
"7111" NA NA NA
"7112" NA NA NA
"7113" NA NA NA
"7114" NA NA NA
"7115" NA NA NA
"7116" NA NA NA
"7117" NA NA NA
"7118" NA NA NA
"7119" NA NA NA
"7120" NA NA NA
"7121" NA NA NA
"7122" NA NA NA
"7123" NA NA NA
"7124" NA NA NA
"7125" NA NA NA
"7126" NA NA NA
"7127" NA NA NA
"7128" NA NA NA
"7129" NA NA NA
"7130" NA NA NA
"7131" NA NA NA
"7132" NA NA NA
"7133" NA NA NA
"7134" NA NA NA
"7135" NA NA NA
"7136" NA NA NA
"7137" NA NA NA
"7138" NA NA NA
"7139" NA NA NA
"7140" NA NA NA
"7141" NA NA NA
"7142" NA NA NA
"7143" NA NA NA
"7144" NA NA NA
"7145" NA NA NA
"7146" NA NA NA
"7147" NA NA NA
"7148" NA NA NA
"7149" NA NA NA
"7150" NA NA NA
"7151" NA NA NA
"7152" NA NA NA
"7153" NA NA NA
"7154" NA NA NA
"7155" NA NA NA
"7156" NA NA NA
"7157" NA NA NA
"7158" NA NA NA
"7159" NA NA NA
"7160" NA NA NA
"7161" NA NA NA
"7162" NA NA NA
"7163" NA NA NA
"7164" NA NA NA
"7165" NA NA NA
"7166" NA NA NA
"7167" NA NA NA
"7168" NA NA NA
"7169" NA NA NA
"7170" NA NA NA
"7171" NA NA NA
"7172" NA NA NA
"7173" NA NA NA
"7174" NA NA NA
"7175" NA NA NA
"7176" NA NA NA
"7177" NA NA NA
"7178" NA NA NA
"7179" NA NA NA
"7180" NA NA NA
"7181" NA NA NA
"7182" NA NA NA
"7183" NA NA NA
"7184" NA NA NA
"7185" NA NA NA
"7186" NA NA NA
"7187" NA NA NA
"7188" NA NA NA
"7189" NA NA NA
"7190" NA NA NA
"7191" NA NA NA
"7192" NA NA NA
"7193" NA NA NA
"7194" NA NA NA
"7195" NA NA NA
"7196" NA NA NA
"7197" NA NA NA
"7198" NA NA NA
"7199" NA NA NA
"7200" NA NA NA
"7201" NA NA NA
"7202" NA NA NA
"7203" NA NA NA
"7204" NA NA NA
"7205" NA NA NA
"7206" NA NA NA
"7207" NA NA NA
"7208" NA NA NA
"7209" NA NA NA
"7210" NA NA NA
"7211" NA NA NA
"7212" NA NA NA
"7213" NA NA NA
"7214" NA NA NA
"7215" NA NA NA
"7216" NA NA NA
"7217" NA NA NA
"7218" NA NA NA
"7219" NA NA NA
"7220" NA NA NA
"7221" NA NA NA
"7222" NA NA NA
"7223" NA NA NA
"7224" NA NA NA
"7225" NA NA NA
"7226" NA NA NA
"7227" NA NA NA
"7228" NA NA NA
"7229" NA NA NA
"7230" NA NA NA
"7231" NA NA NA
"7232" NA NA NA
"7233" NA NA NA
"7234" NA NA NA
"7235" NA NA NA
"7236" NA NA NA
"7237" NA NA NA
"7238" NA NA NA
"7239" NA NA NA
"7240" NA NA NA
"7241" NA NA NA
"7242" NA NA NA
"7243" NA NA NA
"7244" NA NA NA
"7245" NA NA NA
"7246" NA NA NA
"7247" NA NA NA
"7248" NA NA NA
"7249" NA NA NA
"7250" NA NA NA
"7251" NA NA NA
"7252" NA NA NA
"7253" NA NA NA
"7254" NA NA NA
"7255" NA NA NA
"7256" NA NA NA
"7257" NA NA NA
"7258" NA NA NA
"7259" NA NA NA
"7260" NA NA NA
"7261" NA NA NA
"7262" NA NA NA
"7263" NA NA NA
"7264" NA NA NA
"7265" NA NA NA
"7266" NA NA NA
"7267" NA NA NA
"7268" NA NA NA
"7269" NA NA NA
"7270" NA NA NA
"7271" NA NA NA
"7272" NA NA NA
"7273" NA NA NA
"7274" NA NA NA
"7275" NA NA NA
"7276" NA NA NA
"7277" NA NA NA
"7278" NA NA NA
"7279" NA NA NA
"7280" NA NA NA
"7281" NA NA NA
"7282" NA NA NA
"7283" NA NA NA
"7284" NA NA NA
"7285" NA NA NA
"7286" NA NA NA
"7287" NA NA NA
"7288" NA NA NA
"7289" NA NA NA
"7290" NA NA NA
"7291" NA NA NA
"7292" NA NA NA
"7293" NA NA NA
"7294" NA NA NA
"7295" NA NA NA
"7296" NA NA NA
"7297" NA NA NA
"7298" NA NA NA
"7299" NA NA NA
"7300" NA NA NA
"7301" NA NA NA
"7302" NA NA NA
"7303" NA NA NA
"7304" NA NA NA
"7305" NA NA NA
"7306" NA NA NA
"7307" NA NA NA
"7308" NA NA NA
"7309" NA NA NA
"7310" NA NA NA
"7311" NA NA NA
"7312" NA NA NA
"7313" NA NA NA
"7314" NA NA NA
"7315" NA NA NA
"7316" NA NA NA
"7317" NA NA NA
"7318" NA NA NA
"7319" NA NA NA
"7320" NA NA NA
"7321" NA NA NA
"7322" NA NA NA
"7323" NA NA NA
"7324" NA NA NA
"7325" NA NA NA
"7326" NA NA NA
"7327" NA NA NA
"7328" NA NA NA
"7329" NA NA NA
"7330" NA NA NA
"7331" NA NA NA
"7332" NA NA NA
"7333" NA NA NA
"7334" NA NA NA
"7335" NA NA NA
"7336" NA NA NA
"7337" NA NA NA
"7338" NA NA NA
"7339" NA NA NA
"7340" NA NA NA
"7341" NA NA NA
"7342" NA NA NA
"7343" NA NA NA
"7344" NA NA NA
"7345" NA NA NA
"7346" NA NA NA
"7347" NA NA NA
"7348" NA NA NA
"7349" NA NA NA
"7350" NA NA NA
"7351" NA NA NA
"7352" NA NA NA
"7353" NA NA NA
"7354" NA NA NA
"7355" NA NA NA
"7356" NA NA NA
"7357" NA NA NA
"7358" NA NA NA
"7359" NA NA NA
"7360" NA NA NA
"7361" NA NA NA
"7362" NA NA NA
"7363" NA NA NA
"7364" NA NA NA
"7365" NA NA NA
"7366" NA NA NA
"7367" NA NA NA
"7368" NA NA NA
"7369" NA NA NA
"7370" NA NA NA
"7371" NA NA NA
"7372" NA NA NA
"7373" NA NA NA
"7374" NA NA NA
"7375" NA NA NA
"7376" NA NA NA
"7377" NA NA NA
"7378" NA NA NA
"7379" NA NA NA
"7380" NA NA NA
"7381" NA NA NA
"7382" NA NA NA
"7383" NA NA NA
"7384" NA NA NA
"7385" NA NA NA
"7386" NA NA NA
"7387" NA NA NA
"7388" NA NA NA
"7389" NA NA NA
"7390" NA NA NA
"7391" NA NA NA
"7392" NA NA NA
"7393" NA NA NA
"7394" NA NA NA
"7395" NA NA NA
"7396" NA NA NA
"7397" NA NA NA
"7398" NA NA NA
"7399" NA NA NA
"7400" NA NA NA
"7401" NA NA NA
"7402" NA NA NA
"7403" NA NA NA
"7404" NA NA NA
"7405" NA NA NA
"7406" NA NA NA
"7407" NA NA NA
"7408" NA NA NA
"7409" NA NA NA
"7410" NA NA NA
"7411" NA NA NA
"7412" NA NA NA
"7413" NA NA NA
"7414" NA NA NA
"7415" NA NA NA
"7416" NA NA NA
"7417" NA NA NA
"7418" NA NA NA
"7419" NA NA NA
"7420" NA NA NA
"7421" NA NA NA
"7422" NA NA NA
"7423" NA NA NA
"7424" NA NA NA
"7425" NA NA NA
"7426" NA NA NA
"7427" NA NA NA
"7428" NA NA NA
"7429" NA NA NA
"7430" NA NA NA
"7431" NA NA NA
"7432" NA NA NA
"7433" NA NA NA
"7434" NA NA NA
"7435" NA NA NA
"7436" NA NA NA
"7437" NA NA NA
"7438" NA NA NA
"7439" NA NA NA
"7440" NA NA NA
"7441" NA NA NA
"7442" NA NA NA
"7443" NA NA NA
"7444" NA NA NA
"7445" NA NA NA
"7446" NA NA NA
"7447" NA NA NA
"7448" NA NA NA
"7449" NA NA NA
"7450" NA NA NA
"7451" NA NA NA
"7452" NA NA NA
"7453" NA NA NA
"7454" NA NA NA
"7455" NA NA NA
"7456" NA NA NA
"7457" NA NA NA
"7458" NA NA NA
"7459" NA NA NA
"7460" NA NA NA
"7461" NA NA NA
"7462" NA NA NA
"7463" NA NA NA
"7464" NA NA NA
"7465" NA NA NA
"7466" NA NA NA
"7467" NA NA NA
"7468" NA NA NA
"7469" NA NA NA
"7470" NA NA NA
"7471" NA NA NA
"7472" NA NA NA
"7473" NA NA NA
"7474" NA NA NA
"7475" NA NA NA
"7476" NA NA NA
"7477" NA NA NA
"7478" NA NA NA
"7479" NA NA NA
"7480" NA NA NA
"7481" NA NA NA
"7482" NA NA NA
"7483" NA NA NA
"7484" NA NA NA
"7485" NA NA NA
"7486" NA NA NA
"7487" NA NA NA
"7488" NA NA NA
"7489" NA NA NA
"7490" NA NA NA
"7491" NA NA NA
"7492" NA NA NA
"7493" NA NA NA
"7494" NA NA NA
"7495" NA NA NA
"7496" NA NA NA
"7497" NA NA NA
"7498" NA NA NA
"7499" NA NA NA
"7500" NA NA NA
"7501" NA NA NA
"7502" NA NA NA
"7503" NA NA NA
"7504" NA NA NA
"7505" NA NA NA
"7506" NA NA NA
"7507" NA NA NA
"7508" NA NA NA
"7509" NA NA NA
"7510" NA NA NA
"7511" NA NA NA
"7512" NA NA NA
"7513" NA NA NA
"7514" NA NA NA
"7515" NA NA NA
"7516" NA NA NA
"7517" NA NA NA
"7518" NA NA NA
"7519" NA NA NA
"7520" NA NA NA
"7521" NA NA NA
"7522" NA NA NA
"7523" NA NA NA
"7524" NA NA NA
"7525" NA NA NA
"7526" NA NA NA
"7527" NA NA NA
"7528" NA NA NA
"7529" NA NA NA
"7530" NA NA NA
"7531" NA NA NA
"7532" NA NA NA
"7533" NA NA NA
"7534" NA NA NA
"7535" NA NA NA
"7536" NA NA NA
"7537" NA NA NA
"7538" NA NA NA
"7539" NA NA NA
"7540" NA NA NA
"7541" NA NA NA
"7542" NA NA NA
"7543" NA NA NA
"7544" NA NA NA
"7545" NA NA NA
"7546" NA NA NA
"7547" NA NA NA
"7548" NA NA NA
"7549" NA NA NA
"7550" NA NA NA
"7551" NA NA NA
"7552" NA NA NA
"7553" NA NA NA
"7554" NA NA NA
"7555" NA NA NA
"7556" NA NA NA
"7557" NA NA NA
"7558" NA NA NA
"7559" NA NA NA
"7560" NA NA NA
"7561" NA NA NA
"7562" NA NA NA
"7563" NA NA NA
"7564" NA NA NA
"7565" NA NA NA
"7566" NA NA NA
"7567" NA NA NA
"7568" NA NA NA
"7569" NA NA NA
"7570" NA NA NA
"7571" NA NA NA
"7572" NA NA NA
"7573" NA NA NA
"7574" NA NA NA
"7575" NA NA NA
"7576" NA NA NA
"7577" NA NA NA
"7578" NA NA NA
"7579" NA NA NA
"7580" NA NA NA
"7581" NA NA NA
"7582" NA NA NA
"7583" NA NA NA
"7584" NA NA NA
"7585" NA NA NA
"7586" NA NA NA
"7587" NA NA NA
"7588" NA NA NA
"7589" NA NA NA
"7590" NA NA NA
"7591" NA NA NA
"7592" NA NA NA
"7593" NA NA NA
"7594" NA NA NA
"7595" NA NA NA
"7596" NA NA NA
"7597" NA NA NA
"7598" NA NA NA
"7599" NA NA NA
"7600" NA NA NA
"7601" NA NA NA
"7602" NA NA NA
"7603" NA NA NA
"7604" NA NA NA
"7605" NA NA NA
"7606" NA NA NA
"7607" NA NA NA
"7608" NA NA NA
"7609" NA NA NA
"7610" NA NA NA
"7611" NA NA NA
"7612" NA NA NA
"7613" NA NA NA
"7614" NA NA NA
"7615" NA NA NA
"7616" NA NA NA
"7617" NA NA NA
"7618" NA NA NA
"7619" NA NA NA
"7620" NA NA NA
"7621" NA NA NA
"7622" NA NA NA
"7623" NA NA NA
"7624" NA NA NA
"7625" NA NA NA
"7626" NA NA NA
"7627" NA NA NA
"7628" NA NA NA
"7629" NA NA NA
"7630" NA NA NA
"7631" NA NA NA
"7632" NA NA NA
"7633" NA NA NA
"7634" NA NA NA
"7635" NA NA NA
"7636" NA NA NA
"7637" NA NA NA
"7638" NA NA NA
"7639" NA NA NA
"7640" NA NA NA
"7641" NA NA NA
"7642" NA NA NA
"7643" NA NA NA
"7644" NA NA NA
"7645" NA NA NA
"7646" NA NA NA
"7647" NA NA NA
"7648" NA NA NA
"7649" NA NA NA
"7650" NA NA NA
"7651" NA NA NA
"7652" NA NA NA
"7653" NA NA NA
"7654" NA NA NA
"7655" NA NA NA
"7656" NA NA NA
"7657" NA NA NA
"7658" NA NA NA
"7659" NA NA NA
"7660" NA NA NA
"7661" NA NA NA
"7662" NA NA NA
"7663" NA NA NA
"7664" NA NA NA
"7665" NA NA NA
"7666" NA NA NA
"7667" NA NA NA
"7668" NA NA NA
"7669" NA NA NA
"7670" NA NA NA
"7671" NA NA NA
"7672" NA NA NA
"7673" NA NA NA
"7674" NA NA NA
"7675" NA NA NA
"7676" NA NA NA
"7677" NA NA NA
"7678" NA NA NA
"7679" NA NA NA
"7680" NA NA NA
"7681" NA NA NA
"7682" NA NA NA
"7683" NA NA NA
"7684" NA NA NA
"7685" NA NA NA
"7686" NA NA NA
"7687" NA NA NA
"7688" NA NA NA
"7689" NA NA NA
"7690" NA NA NA
"7691" NA NA NA
"7692" NA NA NA
"7693" NA NA NA
"7694" NA NA NA
"7695" NA NA NA
"7696" NA NA NA
"7697" NA NA NA
"7698" NA NA NA
"7699" NA NA NA
"7700" NA NA NA
"7701" NA NA NA
"7702" NA NA NA
"7703" NA NA NA
"7704" NA NA NA
"7705" NA NA NA
"7706" NA NA NA
"7707" NA NA NA
"7708" NA NA NA
"7709" NA NA NA
"7710" NA NA NA
"7711" NA NA NA
"7712" NA NA NA
"7713" NA NA NA
"7714" NA NA NA
"7715" NA NA NA
"7716" NA NA NA
"7717" NA NA NA
"7718" NA NA NA
"7719" NA NA NA
"7720" NA NA NA
"7721" NA NA NA
"7722" NA NA NA
"7723" NA NA NA
"7724" NA NA NA
"7725" NA NA NA
"7726" NA NA NA
"7727" NA NA NA
"7728" NA NA NA
"7729" NA NA NA
"7730" NA NA NA
"7731" NA NA NA
"7732" NA NA NA
"7733" NA NA NA
"7734" NA NA NA
"7735" NA NA NA
"7736" NA NA NA
"7737" NA NA NA
"7738" NA NA NA
"7739" NA NA NA
"7740" NA NA NA
"7741" NA NA NA
"7742" NA NA NA
"7743" NA NA NA
"7744" NA NA NA
"7745" NA NA NA
"7746" NA NA NA
"7747" NA NA NA
"7748" NA NA NA
"7749" NA NA NA
"7750" NA NA NA
"7751" NA NA NA
"7752" NA NA NA
"7753" NA NA NA
"7754" NA NA NA
"7755" NA NA NA
"7756" NA NA NA
"7757" NA NA NA
"7758" NA NA NA
"7759" NA NA NA
"7760" NA NA NA
"7761" NA NA NA
"7762" NA NA NA
"7763" NA NA NA
"7764" NA NA NA
"7765" NA NA NA
"7766" NA NA NA
"7767" NA NA NA
"7768" NA NA NA
"7769" NA NA NA
"7770" NA NA NA
"7771" NA NA NA
"7772" NA NA NA
"7773" NA NA NA
"7774" NA NA NA
"7775" NA NA NA
"7776" NA NA NA
"7777" NA NA NA
"7778" NA NA NA
"7779" NA NA NA
"7780" NA NA NA
"7781" NA NA NA
"7782" NA NA NA
"7783" NA NA NA
"7784" NA NA NA
"7785" NA NA NA
"7786" NA NA NA
"7787" NA NA NA
"7788" NA NA NA
"7789" NA NA NA
"7790" NA NA NA
"7791" NA NA NA
"7792" NA NA NA
"7793" NA NA NA
"7794" NA NA NA
"7795" NA NA NA
"7796" NA NA NA
"7797" NA NA NA
"7798" NA NA NA
"7799" NA NA NA
"7800" NA NA NA
"7801" NA NA NA
"7802" NA NA NA
"7803" NA NA NA
"7804" NA NA NA
"7805" NA NA NA
"7806" NA NA NA
"7807" NA NA NA
"7808" NA NA NA
"7809" NA NA NA
"7810" NA NA NA
"7811" NA NA NA
"7812" NA NA NA
"7813" NA NA NA
"7814" NA NA NA
"7815" NA NA NA
"7816" NA NA NA
"7817" NA NA NA
"7818" NA NA NA
"7819" NA NA NA
"7820" NA NA NA
"7821" NA NA NA
"7822" NA NA NA
"7823" NA NA NA
"7824" NA NA NA
"7825" NA NA NA
"7826" NA NA NA
"7827" NA NA NA
"7828" NA NA NA
"7829" NA NA NA
"7830" NA NA NA
"7831" NA NA NA
"7832" NA NA NA
"7833" NA NA NA
"7834" NA NA NA
"7835" NA NA NA
"7836" NA NA NA
"7837" NA NA NA
"7838" NA NA NA
"7839" NA NA NA
"7840" NA NA NA
"7841" NA NA NA
"7842" NA NA NA
"7843" NA NA NA
"7844" NA NA NA
"7845" NA NA NA
"7846" NA NA NA
"7847" NA NA NA
"7848" NA NA NA
"7849" NA NA NA
"7850" NA NA NA
"7851" NA NA NA
"7852" NA NA NA
"7853" NA NA NA
"7854" NA NA NA
"7855" NA NA NA
"7856" NA NA NA
"7857" NA NA NA
"7858" NA NA NA
"7859" NA NA NA
"7860" NA NA NA
"7861" NA NA NA
"7862" NA NA NA
"7863" NA NA NA
"7864" NA NA NA
"7865" NA NA NA
"7866" NA NA NA
"7867" NA NA NA
"7868" NA NA NA
"7869" NA NA NA
"7870" NA NA NA
"7871" NA NA NA
"7872" NA NA NA
"7873" NA NA NA
"7874" NA NA NA
"7875" NA NA NA
"7876" NA NA NA
"7877" NA NA NA
"7878" NA NA NA
"7879" NA NA NA
"7880" NA NA NA
"7881" NA NA NA
"7882" NA NA NA
"7883" NA NA NA
"7884" NA NA NA
"7885" NA NA NA
"7886" NA NA NA
"7887" NA NA NA
"7888" NA NA NA
"7889" NA NA NA
"7890" NA NA NA
"7891" NA NA NA
"7892" NA NA NA
"7893" NA NA NA
"7894" NA NA NA
"7895" NA NA NA
"7896" NA NA NA
"7897" NA NA NA
"7898" NA NA NA
"7899" NA NA NA
"7900" NA NA NA
"7901" NA NA NA
"7902" NA NA NA
"7903" NA NA NA
"7904" NA NA NA
"7905" NA NA NA
"7906" NA NA NA
"7907" NA NA NA
"7908" NA NA NA
"7909" NA NA NA
"7910" NA NA NA
"7911" NA NA NA
"7912" NA NA NA
"7913" NA NA NA
"7914" NA NA NA
"7915" NA NA NA
"7916" NA NA NA
"7917" NA NA NA
"7918" NA NA NA
"7919" NA NA NA
"7920" NA NA NA
"7921" NA NA NA
"7922" NA NA NA
"7923" NA NA NA
"7924" NA NA NA
"7925" NA NA NA
"7926" NA NA NA
"7927" NA NA NA
"7928" NA NA NA
"7929" NA NA NA
"7930" NA NA NA
"7931" NA NA NA
"7932" NA NA NA
"7933" NA NA NA
"7934" NA NA NA
"7935" NA NA NA
"7936" NA NA NA
"7937" NA NA NA
"7938" NA NA NA
"7939" NA NA NA
"7940" NA NA NA
"7941" NA NA NA
"7942" NA NA NA
"7943" NA NA NA
"7944" NA NA NA
"7945" NA NA NA
"7946" NA NA NA
"7947" NA NA NA
"7948" NA NA NA
"7949" NA NA NA
"7950" NA NA NA
"7951" NA NA NA
"7952" NA NA NA
"7953" NA NA NA
"7954" NA NA NA
"7955" NA NA NA
"7956" NA NA NA
"7957" NA NA NA
"7958" NA NA NA
"7959" NA NA NA
"7960" NA NA NA
"7961" NA NA NA
"7962" NA NA NA
"7963" NA NA NA
"7964" NA NA NA
"7965" NA NA NA
"7966" NA NA NA
"7967" NA NA NA
"7968" NA NA NA
"7969" NA NA NA
"7970" NA NA NA
"7971" NA NA NA
"7972" NA NA NA
"7973" NA NA NA
"7974" NA NA NA
"7975" NA NA NA
"7976" NA NA NA
"7977" NA NA NA
"7978" NA NA NA
"7979" NA NA NA
"7980" NA NA NA
"7981" NA NA NA
"7982" NA NA NA
"7983" NA NA NA
"7984" NA NA NA
"7985" NA NA NA
"7986" NA NA NA
"7987" NA NA NA
"7988" NA NA NA
"7989" NA NA NA
"7990" NA NA NA
"7991" NA NA NA
"7992" NA NA NA
"7993" NA NA NA
"7994" NA NA NA
"7995" NA NA NA
"7996" NA NA NA
"7997" NA NA NA
"7998" NA NA NA
"7999" NA NA NA
"8000" NA NA NA
"8001" NA NA NA
"8002" NA NA NA
"8003" NA NA NA
"8004" NA NA NA
"8005" NA NA NA
"8006" NA NA NA
"8007" NA NA NA
"8008" NA NA NA
"8009" NA NA NA
"8010" NA NA NA
"8011" NA NA NA
"8012" NA NA NA
"8013" NA NA NA
"8014" NA NA NA
"8015" NA NA NA
"8016" NA NA NA
"8017" NA NA NA
"8018" NA NA NA
"8019" NA NA NA
"8020" NA NA NA
"8021" NA NA NA
"8022" NA NA NA
"8023" NA NA NA
"8024" NA NA NA
"8025" NA NA NA
"8026" NA NA NA
"8027" NA NA NA
"8028" NA NA NA
"8029" NA NA NA
"8030" NA NA NA
"8031" NA NA NA
"8032" NA NA NA
"8033" NA NA NA
"8034" NA NA NA
"8035" NA NA NA
"8036" NA NA NA
"8037" NA NA NA
"8038" NA NA NA
"8039" NA NA NA
"8040" NA NA NA
"8041" NA NA NA
"8042" NA NA NA
"8043" NA NA NA
"8044" NA NA NA
"8045" NA NA NA
"8046" NA NA NA
"8047" NA NA NA
"8048" NA NA NA
"8049" NA NA NA
"8050" NA NA NA
"8051" NA NA NA
"8052" NA NA NA
"8053" NA NA NA
"8054" NA NA NA
"8055" NA NA NA
"8056" NA NA NA
"8057" NA NA NA
"8058" NA NA NA
"8059" NA NA NA
"8060" NA NA NA
"8061" NA NA NA
"8062" NA NA NA
"8063" NA NA NA
"8064" NA NA NA
"8065" NA NA NA
"8066" NA NA NA
"8067" NA NA NA
"8068" NA NA NA
"8069" NA NA NA
"8070" NA NA NA
"8071" NA NA NA
"8072" NA NA NA
"8073" NA NA NA
"8074" NA NA NA
"8075" NA NA NA
"8076" NA NA NA
"8077" NA NA NA
"8078" NA NA NA
"8079" NA NA NA
"8080" NA NA NA
"8081" NA NA NA
"8082" NA NA NA
"8083" NA NA NA
"8084" NA NA NA
"8085" NA NA NA
"8086" NA NA NA
"8087" NA NA NA
"8088" NA NA NA
"8089" NA NA NA
"8090" NA NA NA
"8091" NA NA NA
"8092" NA NA NA
"8093" NA NA NA
"8094" NA NA NA
"8095" NA NA NA
"8096" NA NA NA
"8097" NA NA NA
"8098" NA NA NA
"8099" NA NA NA
"8100" NA NA NA
"8101" NA NA NA
"8102" NA NA NA
"8103" NA NA NA
"8104" NA NA NA
"8105" NA NA NA
"8106" NA NA NA
"8107" NA NA NA
"8108" NA NA NA
"8109" NA NA NA
"8110" NA NA NA
"8111" NA NA NA
"8112" NA NA NA
"8113" NA NA NA
"8114" NA NA NA
"8115" NA NA NA
"8116" NA NA NA
"8117" NA NA NA
"8118" NA NA NA
"8119" NA NA NA
"8120" NA NA NA
"8121" NA NA NA
"8122" NA NA NA
"8123" NA NA NA
"8124" NA NA NA
"8125" NA NA NA
"8126" NA NA NA
"8127" NA NA NA
"8128" NA NA NA
"8129" NA NA NA
"8130" NA NA NA
"8131" NA NA NA
"8132" NA NA NA
"8133" NA NA NA
"8134" NA NA NA
"8135" NA NA NA
"8136" NA NA NA
"8137" NA NA NA
"8138" NA NA NA
"8139" NA NA NA
"8140" NA NA NA
"8141" NA NA NA
"8142" NA NA NA
"8143" NA NA NA
"8144" NA NA NA
"8145" NA NA NA
"8146" NA NA NA
"8147" NA NA NA
"8148" NA NA NA
"8149" NA NA NA
"8150" NA NA NA
"8151" NA NA NA
"8152" NA NA NA
"8153" NA NA NA
"8154" NA NA NA
"8155" NA NA NA
"8156" NA NA NA
"8157" NA NA NA
"8158" NA NA NA
"8159" NA NA NA
"8160" NA NA NA
"8161" NA NA NA
"8162" NA NA NA
"8163" NA NA NA
"8164" NA NA NA
"8165" NA NA NA
"8166" NA NA NA
"8167" NA NA NA
"8168" NA NA NA
"8169" NA NA NA
"8170" NA NA NA
"8171" NA NA NA
"8172" NA NA NA
"8173" NA NA NA
"8174" NA NA NA
"8175" NA NA NA
"8176" NA NA NA
"8177" NA NA NA
"8178" NA NA NA
"8179" NA NA NA
"8180" NA NA NA
"8181" NA NA NA
"8182" NA NA NA
"8183" NA NA NA
"8184" NA NA NA
"8185" NA NA NA
"8186" NA NA NA
"8187" NA NA NA
"8188" NA NA NA
"8189" NA NA NA
"8190" NA NA NA
"8191" NA NA NA
"8192" NA NA NA
"8193" NA NA NA
"8194" NA NA NA
"8195" NA NA NA
"8196" NA NA NA
"8197" NA NA NA
"8198" NA NA NA
"8199" NA NA NA
"8200" NA NA NA
"8201" NA NA NA
"8202" NA NA NA
"8203" NA NA NA
"8204" NA NA NA
"8205" NA NA NA
"8206" NA NA NA
"8207" NA NA NA
"8208" NA NA NA
"8209" NA NA NA
"8210" NA NA NA
"8211" NA NA NA
"8212" NA NA NA
"8213" NA NA NA
"8214" NA NA NA
"8215" NA NA NA
"8216" NA NA NA
"8217" NA NA NA
"8218" NA NA NA
"8219" NA NA NA
"8220" NA NA NA
"8221" NA NA NA
"8222" NA NA NA
"8223" NA NA NA
"8224" NA NA NA
"8225" NA NA NA
"8226" NA NA NA
"8227" NA NA NA
"8228" NA NA NA
"8229" NA NA NA
"8230" NA NA NA
"8231" NA NA NA
"8232" NA NA NA
"8233" NA NA NA
"8234" NA NA NA
"8235" NA NA NA
"8236" NA NA NA
"8237" NA NA NA
"8238" NA NA NA
"8239" NA NA NA
"8240" NA NA NA
"8241" NA NA NA
"8242" NA NA NA
"8243" NA NA NA
"8244" NA NA NA
"8245" NA NA NA
"8246" NA NA NA
"8247" NA NA NA
"8248" NA NA NA
"8249" NA NA NA
"8250" NA NA NA
"8251" NA NA NA
"8252" NA NA NA
"8253" NA NA NA
"8254" NA NA NA
"8255" NA NA NA
"8256" NA NA NA
"8257" NA NA NA
"8258" NA NA NA
"8259" NA NA NA
"8260" NA NA NA
"8261" NA NA NA
"8262" NA NA NA
"8263" NA NA NA
"8264" NA NA NA
"8265" NA NA NA
"8266" NA NA NA
"8267" NA NA NA
"8268" NA NA NA
"8269" NA NA NA
"8270" NA NA NA
"8271" NA NA NA
"8272" NA NA NA
"8273" NA NA NA
"8274" NA NA NA
"8275" NA NA NA
"8276" NA NA NA
"8277" NA NA NA
"8278" NA NA NA
"8279" NA NA NA
"8280" NA NA NA
"8281" NA NA NA
"8282" NA NA NA
"8283" NA NA NA
"8284" NA NA NA
"8285" NA NA NA
"8286" NA NA NA
"8287" NA NA NA
"8288" NA NA NA
"8289" NA NA NA
"8290" NA NA NA
"8291" NA NA NA
"8292" NA NA NA
"8293" NA NA NA
"8294" NA NA NA
"8295" NA NA NA
"8296" NA NA NA
"8297" NA NA NA
"8298" NA NA NA
"8299" NA NA NA
"8300" NA NA NA
"8301" NA NA NA
"8302" NA NA NA
"8303" NA NA NA
"8304" NA NA NA
"8305" NA NA NA
"8306" NA NA NA
"8307" NA NA NA
"8308" NA NA NA
"8309" NA NA NA
"8310" NA NA NA
"8311" NA NA NA
"8312" NA NA NA
"8313" NA NA NA
"8314" NA NA NA
"8315" NA NA NA
"8316" NA NA NA
"8317" NA NA NA
"8318" NA NA NA
"8319" NA NA NA
"8320" NA NA NA
"8321" NA NA NA
"8322" NA NA NA
"8323" NA NA NA
"8324" NA NA NA
"8325" NA NA NA
"8326" NA NA NA
"8327" NA NA NA
"8328" NA NA NA
"8329" NA NA NA
"8330" NA NA NA
"8331" NA NA NA
"8332" NA NA NA
"8333" NA NA NA
"8334" NA NA NA
"8335" NA NA NA
"8336" NA NA NA
"8337" NA NA NA
"8338" NA NA NA
"8339" NA NA NA
"8340" NA NA NA
"8341" NA NA NA
"8342" NA NA NA
"8343" NA NA NA
"8344" NA NA NA
"8345" NA NA NA
"8346" NA NA NA
"8347" NA NA NA
"8348" NA NA NA
"8349" NA NA NA
"8350" NA NA NA
"8351" NA NA NA
"8352" NA NA NA
"8353" NA NA NA
"8354" NA NA NA
"8355" NA NA NA
"8356" NA NA NA
"8357" NA NA NA
"8358" NA NA NA
"8359" NA NA NA
"8360" NA NA NA
"8361" NA NA NA
"8362" NA NA NA
"8363" NA NA NA
"8364" NA NA NA
"8365" NA NA NA
"8366" NA NA NA
"8367" NA NA NA
"8368" NA NA NA
"8369" NA NA NA
"8370" NA NA NA
"8371" NA NA NA
"8372" NA NA NA
"8373" NA NA NA
"8374" NA NA NA
"8375" NA NA NA
"8376" NA NA NA
"8377" NA NA NA
"8378" NA NA NA
"8379" NA NA NA
"8380" NA NA NA
"8381" NA NA NA
"8382" NA NA NA
"8383" NA NA NA
"8384" NA NA NA
"8385" NA NA NA
"8386" NA NA NA
"8387" NA NA NA
"8388" NA NA NA
"8389" NA NA NA
"8390" NA NA NA
"8391" NA NA NA
"8392" NA NA NA
"8393" NA NA NA
"8394" NA NA NA
"8395" NA NA NA
"8396" NA NA NA
"8397" NA NA NA
"8398" NA NA NA
"8399" NA NA NA
"8400" NA NA NA
"8401" NA NA NA
"8402" NA NA NA
"8403" NA NA NA
"8404" NA NA NA
"8405" NA NA NA
"8406" NA NA NA
"8407" NA NA NA
"8408" NA NA NA
"8409" NA NA NA
"8410" NA NA NA
"8411" NA NA NA
"8412" NA NA NA
"8413" NA NA NA
"8414" NA NA NA
"8415" NA NA NA
"8416" NA NA NA
"8417" NA NA NA
"8418" NA NA NA
"8419" NA NA NA
"8420" NA NA NA
"8421" NA NA NA
"8422" NA NA NA
"8423" NA NA NA
"8424" NA NA NA
"8425" NA NA NA
"8426" NA NA NA
"8427" NA NA NA
"8428" NA NA NA
"8429" NA NA NA
"8430" NA NA NA
"8431" NA NA NA
"8432" NA NA NA
"8433" NA NA NA
"8434" NA NA NA
"8435" NA NA NA
"8436" NA NA NA
"8437" NA NA NA
"8438" NA NA NA
"8439" NA NA NA
"8440" NA NA NA
"8441" NA NA NA
"8442" NA NA NA
"8443" NA NA NA
"8444" NA NA NA
"8445" NA NA NA
"8446" NA NA NA
"8447" NA NA NA
"8448" NA NA NA
"8449" NA NA NA
"8450" NA NA NA
"8451" NA NA NA
"8452" NA NA NA
"8453" NA NA NA
"8454" NA NA NA
"8455" NA NA NA
"8456" NA NA NA
"8457" NA NA NA
"8458" NA NA NA
"8459" NA NA NA
"8460" NA NA NA
"8461" NA NA NA
"8462" NA NA NA
"8463" NA NA NA
"8464" NA NA NA
"8465" NA NA NA
"8466" NA NA NA
"8467" NA NA NA
"8468" NA NA NA
"8469" NA NA NA
"8470" NA NA NA
"8471" NA NA NA
"8472" NA NA NA
"8473" NA NA NA
"8474" NA NA NA
"8475" NA NA NA
"8476" NA NA NA
"8477" NA NA NA
"8478" NA NA NA
"8479" NA NA NA
"8480" NA NA NA
"8481" NA NA NA
"8482" NA NA NA
"8483" NA NA NA
"8484" NA NA NA
"8485" NA NA NA
"8486" NA NA NA
"8487" NA NA NA
"8488" NA NA NA
"8489" NA NA NA
"8490" NA NA NA
"8491" NA NA NA
"8492" NA NA NA
"8493" NA NA NA
"8494" NA NA NA
"8495" NA NA NA
"8496" NA NA NA
"8497" NA NA NA
"8498" NA NA NA
"8499" NA NA NA
"8500" NA NA NA
"8501" NA NA NA
"8502" NA NA NA
"8503" NA NA NA
"8504" NA NA NA
"8505" NA NA NA
"8506" NA NA NA
"8507" NA NA NA
"8508" NA NA NA
"8509" NA NA NA
"8510" NA NA NA
"8511" NA NA NA
"8512" NA NA NA
"8513" NA NA NA
"8514" NA NA NA
"8515" NA NA NA
"8516" NA NA NA
"8517" NA NA NA
"8518" NA NA NA
"8519" NA NA NA
"8520" NA NA NA
"8521" NA NA NA
"8522" NA NA NA
"8523" NA NA NA
"8524" NA NA NA
"8525" NA NA NA
"8526" NA NA NA
"8527" NA NA NA
"8528" NA NA NA
"8529" NA NA NA
"8530" NA NA NA
"8531" NA NA NA
"8532" NA NA NA
"8533" NA NA NA
"8534" NA NA NA
"8535" NA NA NA
"8536" NA NA NA
"8537" NA NA NA
"8538" NA NA NA
"8539" NA NA NA
"8540" NA NA NA
"8541" NA NA NA
"8542" NA NA NA
"8543" NA NA NA
"8544" NA NA NA
"8545" NA NA NA
"8546" NA NA NA
"8547" NA NA NA
"8548" NA NA NA
"8549" NA NA NA
"8550" NA NA NA
"8551" NA NA NA
"8552" NA NA NA
"8553" NA NA NA
"8554" NA NA NA
"8555" NA NA NA
"8556" NA NA NA
"8557" NA NA NA
"8558" NA NA NA
"8559" NA NA NA
"8560" NA NA NA
"8561" NA NA NA
"8562" NA NA NA
"8563" NA NA NA
"8564" NA NA NA
"8565" NA NA NA
"8566" NA NA NA
"8567" NA NA NA
"8568" NA NA NA
"8569" NA NA NA
"8570" NA NA NA
"8571" NA NA NA
"8572" NA NA NA
"8573" NA NA NA
"8574" NA NA NA
"8575" NA NA NA
"8576" NA NA NA
"8577" NA NA NA
"8578" NA NA NA
"8579" NA NA NA
"8580" NA NA NA
"8581" NA NA NA
"8582" NA NA NA
"8583" NA NA NA
"8584" NA NA NA
"8585" NA NA NA
"8586" NA NA NA
"8587" NA NA NA
"8588" NA NA NA
"8589" NA NA NA
"8590" NA NA NA
"8591" NA NA NA
"8592" NA NA NA
"8593" NA NA NA
"8594" NA NA NA
"8595" NA NA NA
"8596" NA NA NA
"8597" NA NA NA
"8598" NA NA NA
"8599" NA NA NA
"8600" NA NA NA
"8601" NA NA NA
"8602" NA NA NA
"8603" NA NA NA
"8604" NA NA NA
"8605" NA NA NA
"8606" NA NA NA
"8607" NA NA NA
"8608" NA NA NA
"8609" NA NA NA
"8610" NA NA NA
"8611" NA NA NA
"8612" NA NA NA
"8613" NA NA NA
"8614" NA NA NA
"8615" NA NA NA
"8616" NA NA NA
"8617" NA NA NA
"8618" NA NA NA
"8619" NA NA NA
"8620" NA NA NA
"8621" NA NA NA
"8622" NA NA NA
"8623" NA NA NA
"8624" NA NA NA
"8625" NA NA NA
"8626" NA NA NA
"8627" NA NA NA
"8628" NA NA NA
"8629" NA NA NA
"8630" NA NA NA
"8631" NA NA NA
"8632" NA NA NA
"8633" NA NA NA
"8634" NA NA NA
"8635" NA NA NA
"8636" NA NA NA
"8637" NA NA NA
"8638" NA NA NA
"8639" NA NA NA
"8640" NA NA NA
"8641" NA NA NA
"8642" NA NA NA
"8643" NA NA NA
"8644" NA NA NA
"8645" NA NA NA
"8646" NA NA NA
"8647" NA NA NA
"8648" NA NA NA
"8649" NA NA NA
"8650" NA NA NA
"8651" NA NA NA
"8652" NA NA NA
"8653" NA NA NA
"8654" NA NA NA
"8655" NA NA NA
"8656" NA NA NA
"8657" NA NA NA
"8658" NA NA NA
"8659" NA NA NA
"8660" NA NA NA
"8661" NA NA NA
"8662" NA NA NA
"8663" NA NA NA
"8664" NA NA NA
"8665" NA NA NA
"8666" NA NA NA
"8667" NA NA NA
"8668" NA NA NA
"8669" NA NA NA
"8670" NA NA NA
"8671" NA NA NA
"8672" NA NA NA
"8673" NA NA NA
"8674" NA NA NA
"8675" NA NA NA
"8676" NA NA NA
"8677" NA NA NA
"8678" NA NA NA
"8679" NA NA NA
"8680" NA NA NA
"8681" NA NA NA
"8682" NA NA NA
"8683" NA NA NA
"8684" NA NA NA
"8685" NA NA NA
"8686" NA NA NA
"8687" NA NA NA
"8688" NA NA NA
"8689" NA NA NA
"8690" NA NA NA
"8691" NA NA NA
"8692" NA NA NA
"8693" NA NA NA
"8694" NA NA NA
"8695" NA NA NA
"8696" NA NA NA
"8697" NA NA NA
"8698" NA NA NA
"8699" NA NA NA
"8700" NA NA NA
"8701" NA NA NA
"8702" NA NA NA
"8703" NA NA NA
"8704" NA NA NA
"8705" NA NA NA
"8706" NA NA NA
"8707" NA NA NA
"8708" NA NA NA
"8709" NA NA NA
"8710" NA NA NA
"8711" NA NA NA
"8712" NA NA NA
"8713" NA NA NA
"8714" NA NA NA
"8715" NA NA NA
"8716" NA NA NA
"8717" NA NA NA
"8718" NA NA NA
"8719" NA NA NA
"8720" NA NA NA
"8721" NA NA NA
"8722" NA NA NA
"8723" NA NA NA
"8724" NA NA NA
"8725" NA NA NA
"8726" NA NA NA
"8727" NA NA NA
"8728" NA NA NA
"8729" NA NA NA
"8730" NA NA NA
"8731" NA NA NA
"8732" NA NA NA
"8733" NA NA NA
"8734" NA NA NA
"8735" NA NA NA
"8736" NA NA NA
"8737" NA NA NA
"8738" NA NA NA
"8739" NA NA NA
"8740" NA NA NA
"8741" NA NA NA
"8742" NA NA NA
"8743" NA NA NA
"8744" NA NA NA
"8745" NA NA NA
"8746" NA NA NA
"8747" NA NA NA
"8748" NA NA NA
"8749" NA NA NA
"8750" NA NA NA
"8751" NA NA NA
"8752" NA NA NA
"8753" NA NA NA
"8754" NA NA NA
"8755" NA NA NA
"8756" NA NA NA
"8757" NA NA NA
"8758" NA NA NA
"8759" NA NA NA
"8760" NA NA NA
"8761" NA NA NA
"8762" NA NA NA
"8763" NA NA NA
"8764" NA NA NA
"8765" NA NA NA
"8766" NA NA NA
"8767" NA NA NA
"8768" NA NA NA
"8769" NA NA NA
"8770" NA NA NA
"8771" NA NA NA
"8772" NA NA NA
"8773" NA NA NA
"8774" NA NA NA
"8775" NA NA NA
"8776" NA NA NA
"8777" NA NA NA
"8778" NA NA NA
"8779" NA NA NA
"8780" NA NA NA
"8781" NA NA NA
"8782" NA NA NA
"8783" NA NA NA
"8784" NA NA NA
"8785" NA NA NA
"8786" NA NA NA
"8787" NA NA NA
"8788" NA NA NA
"8789" NA NA NA
"8790" NA NA NA
"8791" NA NA NA
"8792" NA NA NA
"8793" NA NA NA
"8794" NA NA NA
"8795" NA NA NA
"8796" NA NA NA
"8797" NA NA NA
"8798" NA NA NA
"8799" NA NA NA
"8800" NA NA NA
"8801" NA NA NA
"8802" NA NA NA
"8803" NA NA NA
"8804" NA NA NA
"8805" NA NA NA
"8806" NA NA NA
"8807" NA NA NA
"8808" NA NA NA
"8809" NA NA NA
"8810" NA NA NA
"8811" NA NA NA
"8812" NA NA NA
"8813" NA NA NA
"8814" NA NA NA
"8815" NA NA NA
"8816" NA NA NA
"8817" NA NA NA
"8818" NA NA NA
"8819" NA NA NA
"8820" NA NA NA
"8821" NA NA NA
"8822" NA NA NA
"8823" NA NA NA
"8824" NA NA NA
"8825" NA NA NA
"8826" NA NA NA
"8827" NA NA NA
"8828" NA NA NA
"8829" NA NA NA
"8830" NA NA NA
"8831" NA NA NA
"8832" NA NA NA
"8833" NA NA NA
"8834" NA NA NA
"8835" NA NA NA
"8836" NA NA NA
"8837" NA NA NA
"8838" NA NA NA
"8839" NA NA NA
"8840" NA NA NA
"8841" NA NA NA
"8842" NA NA NA
"8843" NA NA NA
"8844" NA NA NA
"8845" NA NA NA
"8846" NA NA NA
"8847" NA NA NA
"8848" NA NA NA
"8849" NA NA NA
"8850" NA NA NA
"8851" NA NA NA
"8852" NA NA NA
"8853" NA NA NA
"8854" NA NA NA
"8855" NA NA NA
"8856" NA NA NA
"8857" NA NA NA
"8858" NA NA NA
"8859" NA NA NA
"8860" NA NA NA
"8861" NA NA NA
"8862" NA NA NA
"8863" NA NA NA
"8864" NA NA NA
"8865" NA NA NA
"8866" NA NA NA
"8867" NA NA NA
"8868" NA NA NA
"8869" NA NA NA
"8870" NA NA NA
"8871" NA NA NA
"8872" NA NA NA
"8873" NA NA NA
"8874" NA NA NA
"8875" NA NA NA
"8876" NA NA NA
"8877" NA NA NA
"8878" NA NA NA
"8879" NA NA NA
"8880" NA NA NA
"8881" NA NA NA
"8882" NA NA NA
"8883" NA NA NA
"8884" NA NA NA
"8885" NA NA NA
"8886" NA NA NA
"8887" NA NA NA
"8888" NA NA NA
"8889" NA NA NA
"8890" NA NA NA
"8891" NA NA NA
"8892" NA NA NA
"8893" NA NA NA
"8894" NA NA NA
"8895" NA NA NA
"8896" NA NA NA
"8897" NA NA NA
"8898" NA NA NA
"8899" NA NA NA
"8900" NA NA NA
"8901" NA NA NA
"8902" NA NA NA
"8903" NA NA NA
"8904" NA NA NA
"8905" NA NA NA
"8906" NA NA NA
"8907" NA NA NA
"8908" NA NA NA
"8909" NA NA NA
"8910" NA NA NA
"8911" NA NA NA
"8912" NA NA NA
"8913" NA NA NA
"8914" NA NA NA
"8915" NA NA NA
"8916" NA NA NA
"8917" NA NA NA
"8918" NA NA NA
"8919" NA NA NA
"8920" NA NA NA
"8921" NA NA NA
"8922" NA NA NA
"8923" NA NA NA
"8924" NA NA NA
"8925" NA NA NA
"8926" NA NA NA
"8927" NA NA NA
"8928" NA NA NA
"8929" NA NA NA
"8930" NA NA NA
"8931" NA NA NA
"8932" NA NA NA
"8933" NA NA NA
"8934" NA NA NA
"8935" NA NA NA
"8936" NA NA NA
"8937" NA NA NA
"8938" NA NA NA
"8939" NA NA NA
"8940" NA NA NA
"8941" NA NA NA
"8942" NA NA NA
"8943" NA NA NA
"8944" NA NA NA
"8945" NA NA NA
"8946" NA NA NA
"8947" NA NA NA
"8948" NA NA NA
"8949" NA NA NA
"8950" NA NA NA
"8951" NA NA NA
"8952" NA NA NA
"8953" NA NA NA
"8954" NA NA NA
"8955" NA NA NA
"8956" NA NA NA
"8957" NA NA NA
"8958" NA NA NA
"8959" NA NA NA
"8960" NA NA NA
"8961" NA NA NA
"8962" NA NA NA
"8963" NA NA NA
"8964" NA NA NA
"8965" NA NA NA
"8966" NA NA NA
"8967" NA NA NA
"8968" NA NA NA
"8969" NA NA NA
"8970" NA NA NA
"8971" NA NA NA
"8972" NA NA NA
"8973" NA NA NA
"8974" NA NA NA
"8975" NA NA NA
"8976" NA NA NA
"8977" NA NA NA
"8978" NA NA NA
"8979" NA NA NA
"8980" NA NA NA
"8981" NA NA NA
"8982" NA NA NA
"8983" NA NA NA
"8984" NA NA NA
"8985" NA NA NA
"8986" NA NA NA
"8987" NA NA NA
"8988" NA NA NA
"8989" NA NA NA
"8990" NA NA NA
"8991" NA NA NA
"8992" NA NA NA
"8993" NA NA NA
"8994" NA NA NA
"8995" NA NA NA
"8996" NA NA NA
"8997" NA NA NA
"8998" NA NA NA
"8999" NA NA NA
"9000" NA NA NA
"9001" NA NA NA
