# Supplementary material for: Adaptive switch to sexually dimorphic movements by partner-seeking termites
Source: Sci Adv. 2019 Jun 19;5(6):eaau6108. doi: 10.1126/sciadv.aau6108 (PMC6584256; doi:10.1126/sciadv.aau6108)
Supplement: Data file S1 [file aau6108_Data_file_S1.zip › Dataset/CfExperimetns/170703_172_F_05_set1_after-position_5FPS.txt]

"time" "x" "y"
"1" 0 91.9602382614397 79.6489539834833
"2" 0.2 91.6497043358317 80.1880608993307
"3" 0.4 91.2670588169609 80.4682197003546
"4" 0.6 91.1787509862829 80.3260732512088
"5" 0.8 91.0344423031516 80.1822079884081
"6" 1 90.8952911807337 80.1362843108659
"7" 1.2 90.7966008120581 80.0951294097017
"8" 1.4 90.8279375476788 80.0190259089086
"9" 1.6 90.8711158147322 79.9183728917306
"10" 1.8 90.9309011075753 79.5176381389776
"11" 2 91.152307819663 79.2589617464874
"12" 2.2 91.2981853589789 79.2314260073588
"13" 2.4 91.0242717892207 79.0859094234247
"14" 2.6 90.5276668514957 78.7489356319053
"15" 2.8 90.1023515712389 78.8574324614407
"16" 3 89.7105031305189 78.838638228225
"17" 3.2 89.4416600528397 79.0734026059167
"18" 3.4 89.2602398673141 79.1429747504577
"19" 3.6 89.3123641721283 79.1666011876866
"20" 3.8 89.1652439307189 79.1550832995375
"21" 4 88.7222208308814 79.5250806136875
"22" 4.2 88.343568608798 79.773368285025
"23" 4.4 88.0280250903952 79.7835858846685
"24" 4.6 87.7748441629202 79.7190885822534
"25" 4.8 87.5063569054684 79.8171221313019
"26" 5 87.4807824741939 79.7246844279
"27" 5.2 87.5549956710308 79.8268017867476
"28" 5.4 87.5307474854537 79.8527998413868
"29" 5.6 87.6329928467715 79.7798203624753
"30" 5.8 87.8621393550064 79.7970860615731
"31" 6 88.1028882180887 79.7431719685804
"32" 6.2 88.2225118146443 80.0414092914948
"33" 6.4 88.4642523465753 80.1757095870121
"34" 6.6 88.5098763476766 80.2736726039904
"35" 6.8 88.5430228035915 80.5388442513096
"36" 7 88.5228732474959 80.7772806651079
"37" 7.2 88.6115757010518 80.7898282110591
"38" 7.4 88.8050335775373 81.0426618383149
"39" 7.6 88.7550079183329 81.1335356402112
"40" 7.8 88.842649319559 81.1380536694868
"41" 8 89.0218524051456 81.1028892904283
"42" 8.2 89.0427228902876 80.9214959155562
"43" 8.4 89.118216328527 81.0025102035727
"44" 8.6 88.9934594634349 81.2805807596908
"45" 8.8 88.7207151445785 81.4441781857376
"46" 9 88.4850165057404 81.6741103663947
"47" 9.2 88.3900887389397 81.7391142493833
"48" 9.4 88.4808731987511 81.814982804033
"49" 9.6 88.6712726083087 81.8916821613244
"50" 9.8 88.7559250396602 82.0561596954907
"51" 10 88.9612640394614 82.312039980723
"52" 10.2 88.8809725388977 82.7515503274109
"53" 10.4 88.8195885451314 83.3151188908687
"54" 10.6 89.1272290890915 83.8162000798947
"55" 10.8 89.4245216212886 84.086950833655
"56" 11 89.359045022567 84.1298358635136
"57" 11.2 89.3069290118157 84.3391110506551
"58" 11.4 89.3264131208853 84.80727911175
"59" 11.6 89.6174076731186 85.1196506358337
"60" 11.8 89.9003701733064 85.0901579447289
"61" 12 90.0884763106234 84.988755957884
"62" 12.2 90.1615910309306 84.9323818718773
"63" 12.4 90.2034633352886 85.2437949633579
"64" 12.6 90.2625379186816 85.6038875450366
"65" 12.8 90.3753552836912 86.083219506313
"66" 13 90.3951265586822 86.4815758068973
"67" 13.2 90.5616239544303 86.8833281147152
"68" 13.4 90.7485511507731 87.2566180568833
"69" 13.6 91.1876738480222 87.7836563978763
"70" 13.8 91.418904999259 88.1374556972737
"71" 14 91.3604715563575 88.6058629595968
"72" 14.2 91.4775083403041 89.0555747069815
"73" 14.4 91.5353010969303 89.1481858157478
"74" 14.6 91.8542156392564 89.2748344005875
"75" 14.8 92.2152875796001 89.0273581268687
"76" 15 92.280469854973 88.74093476745
"77" 15.2 92.1986670154741 88.2061452143436
"78" 15.4 92.3465786198255 88.1749590327032
"79" 15.6 92.7781270611397 88.1394186660833
"80" 15.8 92.9239357652002 88.0247852936602
"81" 16 92.571256916362 87.7921516384902
"82" 16.2 92.6515601858466 87.9166217061912
"83" 16.4 92.5948003749155 88.1514175157182
"84" 16.6 92.6490400300489 88.6845857923947
"85" 16.8 92.6331573532564 89.1166118649312
"86" 17 92.4998809784319 89.5422503391925
"87" 17.2 92.5978791959194 89.8043595422152
"88" 17.4 92.4505928890376 90.1024599717125
"89" 17.6 92.5225423309451 90.4013523598439
"90" 17.8 92.6805929063526 90.9241115164137
"91" 18 92.6186081545753 91.1614737603224
"92" 18.2 92.5321429081356 91.3005022310376
"93" 18.4 92.5054974612397 91.6403289251167
"94" 18.6 92.6656132580064 91.83073689965
"95" 18.8 92.7983874138018 91.6035455664
"96" 19 92.8860280836712 91.2279843828643
"97" 19.2 92.9817965881516 91.0957677017629
"98" 19.4 93.2022175498731 91.2898051538167
"99" 19.6 93.5094667815064 91.4629033124833
"100" 19.8 93.9187930155299 91.6298921243735
"101" 20 94.0658537200778 91.4088101379
"102" 20.2 94.6926320364837 91.4619198002182
"103" 20.4 95.1792671224374 91.488271146081
"104" 20.6 95.9353569644482 91.3069136927546
"105" 20.8 96.205216046624 91.0204847834206
"106" 21 96.6175969540358 91.2358392572912
"107" 21.2 96.7413112262593 91.7032042856912
"108" 21.4 97.33041193162 92.0239970597523
"109" 21.6 97.3800221200645 92.5568434198709
"110" 21.8 97.3835215939382 92.9357129295477
"111" 22 97.4286127386123 93.3481459052559
"112" 22.2 97.5690075868659 94.1843370036556
"113" 22.4 97.905354903925 94.62194470815
"114" 22.6 98.327189618299 95.3343913977841
"115" 22.8 98.5229923826637 95.7509725857455
"116" 23 98.992350957273 95.94614562195
"117" 23.2 99.5284321503086 95.7218788867104
"118" 23.4 100.134798804473 95.7427552855167
"119" 23.6 100.623801102706 95.92018089815
"120" 23.8 101.52060515845 95.9216395904983
"121" 24 102.117771364429 96.17982813615
"122" 24.2 102.61875738134 96.3053243011833
"123" 24.4 103.596761977806 96.3832184725833
"124" 24.6 104.190012155866 96.1360673657006
"125" 24.8 104.578713592726 95.8930748678093
"126" 25 104.47328079899 96.0835073865694
"127" 25.2 104.615667994023 96.6069897212468
"128" 25.4 104.557037972539 97.268671392279
"129" 25.6 104.544474396506 97.9773859376885
"130" 25.8 104.582993492254 98.6150909672819
"131" 26 104.254635619204 99.7122382345221
"132" 26.2 104.25679705895 100.189607641173
"133" 26.4 104.270074474529 100.140923784048
"134" 26.6 104.023721228158 99.4925184591725
"135" 26.8 104.080424013698 100.033103636256
"136" 27 104.359988201085 100.722288236739
"137" 27.2 104.593670715285 100.718188543508
"138" 27.4 104.570439120306 100.54190173455
"139" 27.6 103.546175533162 99.277688286081
"140" 27.8 103.443211973265 98.6912436623224
"141" 28 103.911584253881 97.8572083043659
"142" 28.2 104.008951968131 97.4279052006273
"143" 28.4 104.181260001776 97.0025306205994
"144" 28.6 104.419127454024 96.6633092000121
"145" 28.8 104.644106476204 96.6145863021035
"146" 29 104.875524624956 96.6325880074125
"147" 29.2 104.929363243424 96.8121455275147
"148" 29.4 105.234260131193 96.6959943321741
"149" 29.6 105.421902993886 96.5827290227017
"150" 29.8 105.396174402473 96.3767035144137
"151" 30 105.516011589243 96.3381844186665
"152" 30.2 105.825505046639 96.1094418366922
"153" 30.4 106.003870941127 95.9559943102879
"154" 30.6 106.186448123177 95.9452604609114
"155" 30.8 106.409352500024 95.9415636118676
"156" 31 106.724615860403 95.7276838079086
"157" 31.2 106.93354562908 95.3676389099671
"158" 31.4 106.900773081356 95.1039148936875
"159" 31.6 106.901019581899 94.7304049468082
"160" 31.8 106.696300881431 93.9647126369625
"161" 32 106.681927552185 93.7966374159357
"162" 32.2 106.365133342482 93.3080671182705
"163" 32.4 106.223526535573 93.0943534579167
"164" 32.6 105.932244116851 92.8491808073224
"165" 32.8 106.066127977344 93.0051877785104
"166" 33 105.980354905446 93.0875233799693
"167" 33.2 105.95986848658 93.0973087923329
"168" 33.4 106.320841475994 93.334791022211
"169" 33.6 106.255188160798 93.3845119852766
"170" 33.8 106.171087975742 93.3573099254206
"171" 34 105.991767334247 93.2035014635204
"172" 34.2 106.017894265157 93.0781385400416
"173" 34.4 105.876368561803 93.1025275376315
"174" 34.6 105.953987974221 93.2217042460786
"175" 34.8 105.804244329025 93.1650352060389
"176" 35 105.849201767456 93.093271594425
"177" 35.2 105.717636612104 93.0593116355524
"178" 35.4 105.487650809241 92.998367400656
"179" 35.6 105.518151539006 92.9296011033286
"180" 35.8 105.494968749899 92.9388742189714
"181" 36 105.671157947114 92.9527838924357
"182" 36.2 105.991712694677 92.9976742022523
"183" 36.4 106.097775814424 93.0365692196559
"184" 36.6 106.272471532162 92.9566210437362
"185" 36.8 106.022693331029 92.6082033452523
"186" 37 105.82610523989 92.5749583434523
"187" 37.2 105.532061212471 92.4984012259357
"188" 37.4 105.413990728413 92.5659008816616
"189" 37.6 105.464188709422 92.5478950841259
"190" 37.8 105.231775908859 92.8395427861147
"191" 38 105.143660330353 93.1139934413038
"192" 38.2 105.062185657641 93.0213144787719
"193" 38.4 105.016421434989 92.8853628869382
"194" 38.6 105.094601982019 92.8498523088
"195" 38.8 105.213565355968 92.7444954487654
"196" 39 104.881054149469 92.7178649628166
"197" 39.2 104.703147708617 92.4245597495204
"198" 39.4 104.624138889984 91.9177777351159
"199" 39.6 104.52209101392 92.007565622081
"200" 39.8 104.11172899984 90.98688337615
"201" 40 103.794535831432 90.234182606416
"202" 40.2 103.703571409802 88.8728237622068
"203" 40.4 103.457379916528 87.5087516934907
"204" 40.6 104.053402446376 86.6462588974109
"205" 40.8 104.562177617279 85.7083730490818
"206" 41 104.6757091418 85.1942099414217
"207" 41.2 104.828110781496 84.1189317057913
"208" 41.4 104.813789350815 82.9295323841713
"209" 41.6 104.910100098996 82.202593400752
"210" 41.8 104.693035445053 81.291601973717
"211" 42 104.76084709484 80.0698972329682
"212" 42.2 105.056936050454 78.6577392643816
"213" 42.4 104.933945253506 77.9101042986955
"214" 42.6 104.216701893091 76.9569348475856
"215" 42.8 103.807534441595 75.2629521102088
"216" 43 103.697274903444 73.8193827481809
"217" 43.2 103.813714644197 72.4461968399954
"218" 43.4 104.225816422597 71.8516687453621
"219" 43.6 104.400985133401 70.9585153754763
"220" 43.8 104.784786201889 70.0231311123096
"221" 44 105.339814883433 69.2407439114447
"222" 44.2 105.936543499249 68.4579866413678
"223" 44.4 106.710409264517 67.2596299076908
"224" 44.6 107.48357405964 66.4997397346655
"225" 44.8 107.688640169163 65.2087810284625
"226" 45 107.099574414407 63.626912330194
"227" 45.2 106.948305277345 61.9943377523758
"228" 45.4 106.868869617538 60.0999108727883
"229" 45.6 106.245163805406 58.2150744865833
"230" 45.8 105.597635387374 56.4855942614969
"231" 46 105.74675399855 54.7858494432587
"232" 46.2 106.14209974869 53.3340596737316
"233" 46.4 106.094327497558 51.9768934483871
"234" 46.6 106.123297117894 49.9542440547952
"235" 46.8 106.37065997044 47.9936282173167
"236" 47 106.128037221671 46.173482057161
"237" 47.2 105.866189326113 44.5625096626819
"238" 47.4 106.102357824506 42.5423885486813
"239" 47.6 106.608222270955 40.5078789677362
"240" 47.8 107.343528687473 39.398401105172
"241" 48 108.272846454663 38.9722390261812
"242" 48.2 108.552255150797 38.9946178959887
"243" 48.4 109.458101673203 38.9590845496349
"244" 48.6 110.111616646565 39.0536174344147
"245" 48.8 110.885059948466 38.81077090005
"246" 49 110.301340501538 38.9884669785563
"247" 49.2 109.670413417668 38.4753234199887
"248" 49.4 109.142885992222 37.5334835212977
"249" 49.6 107.971817938106 36.7603213881971
"250" 49.8 107.231385702102 36.4069917792624
"251" 50 106.170091886593 36.1928494003891
"252" 50.2 104.741303754345 35.3093022598597
"253" 50.4 104.329868005915 34.5560004969459
"254" 50.6 104.060845749902 33.9286895090621
"255" 50.8 103.851130673056 32.6532794498753
"256" 51 104.073685448484 31.835818640128
"257" 51.2 104.509465780147 30.7180916208354
"258" 51.4 104.942898606541 30.3816366857362
"259" 51.6 105.181028915474 30.3341261510855
"260" 51.8 105.461353705694 30.4119941483687
"261" 52 105.597635387374 30.1525952973949
"262" 52.2 105.937127763961 29.8714312196349
"263" 52.4 106.106457517738 29.629507907929
"264" 52.6 106.285170675751 29.1630213852214
"265" 52.8 107.124236805744 28.5121588427243
"266" 53 107.345517327658 29.0216766225439
"267" 53.2 107.704408050723 29.5321296274593
"268" 53.4 108.066463544216 30.2461811188597
"269" 53.6 108.636209400048 31.1336130070677
"270" 53.8 108.705663026559 31.8505167161368
"271" 54 108.964968623456 32.6035791166125
"272" 54.2 109.388238388162 32.9199122710121
"273" 54.4 110.104170880181 33.2559428020875
"274" 54.6 110.790798141051 34.0912715151627
"275" 54.8 111.795806799862 34.7049281286237
"276" 55 111.819590276622 35.6570556015731
"277" 55.2 111.599888767545 36.7355902824962
"278" 55.4 111.917248294134 38.0082797853942
"279" 55.6 111.745048693185 39.6045495990786
"280" 55.8 111.235496198225 40.6299061276331
"281" 56 110.61513971105 41.9333111622587
"282" 56.2 110.56629303166 43.0791146987984
"283" 56.4 110.638547806036 43.8532729956794
"284" 56.6 111.142342082912 44.0524316517342
"285" 56.8 111.441511708817 44.7280810371306
"286" 57 112.174208485136 45.47072255475
"287" 57.2 112.98172424914 45.7491363752985
"288" 57.4 114.13377627371 46.1460574582471
"289" 57.6 114.217582316035 46.9080198135635
"290" 57.8 114.686452874749 48.1372210080288
"291" 58 115.319834773506 48.8122382593444
"292" 58.2 116.043137793649 48.32684217275
"293" 58.4 116.024764891628 47.5724092167294
"294" 58.6 115.828001510735 46.71702929715
"295" 58.8 115.382891959878 45.91212285935
"296" 59 115.304997788478 45.1554366228929
"297" 59.2 114.86112465304 44.5662846757167
"298" 59.4 114.016074174187 44.2600482524585
"299" 59.6 113.867929809996 43.6211334032418
"300" 59.8 113.267826754823 42.866036843752
"301" 60 113.013478440047 41.9519725875275
"302" 60.2 111.929295597681 40.8031223034801
"303" 60.4 111.445897982546 39.84676337967
"304" 60.6 111.538889168609 38.4979896654077
"305" 60.8 110.764323982796 37.43593877484
"306" 61 109.463491320416 36.76994360937
"307" 61.2 108.025866954996 36.0344000765786
"308" 61.4 106.291192179415 34.6119603376652
"309" 61.6 104.849110017328 33.2359390390114
"310" 61.8 103.423270414234 32.0076198595439
"311" 62 101.779231311806 30.79546066299
"312" 62.2 100.147870392228 30.2066770911294
"313" 62.4 98.7706693205682 30.4315262456861
"314" 62.6 97.6188342066846 30.9376753680015
"315" 62.8 96.675573408139 31.960852847752
"316" 63 95.7692091497251 32.4770010880875
"317" 63.2 95.4632479783381 33.3207742751896
"318" 63.4 95.4702049447538 33.9327487952119
"319" 63.6 95.4316939144419 34.7983835012145
"320" 63.8 95.7813801140064 34.9997571312351
"321" 64 95.6902273602404 35.7745555382457
"322" 64.2 95.6243354136032 36.4190848093758
"323" 64.4 96.1191864695676 37.3856254988235
"324" 64.6 96.356931491573 38.3347509637167
"325" 64.8 97.0502351691801 39.0875001931816
"326" 65 97.5339989705064 40.5932215668734
"327" 65.2 98.3049103575579 41.9791363975624
"328" 65.4 98.9954787210311 42.3595830752688
"329" 65.6 99.4385114612364 43.05210853278
"330" 65.8 99.2217060175063 43.9177075124625
"331" 66 98.7470384105376 45.3985081666812
"332" 66.2 98.3389054083064 46.50931150675
"333" 66.4 98.4920972787264 48.70722537642
"334" 66.6 99.4251409668672 50.4270403473356
"335" 66.8 100.494698726034 51.5313218350667
"336" 67 101.370865334021 52.7904609780906
"337" 67.2 100.929083309809 54.0264924517561
"338" 67.4 100.477940448418 55.3159348850323
"339" 67.6 100.510944530942 55.8175364508134
"340" 67.8 101.039236683506 55.7069803159438
"341" 68 102.011059202878 55.3002251361786
"342" 68.2 103.728083561641 55.7272877773615
"343" 68.4 106.055621321666 56.09938224228
"344" 68.6 107.925955014759 55.765856871935
"345" 68.8 109.626141768792 56.2089904691786
"346" 69 110.821383353982 57.4104621475966
"347" 69.2 110.161255089124 58.6760756120912
"348" 69.4 109.670540322476 59.8410169633318
"349" 69.6 109.531307431496 61.5811644787376
"350" 69.8 109.645408242069 63.0899303729752
"351" 70 110.764553083301 64.6899638451794
"352" 70.2 111.354542488322 65.6385066605286
"353" 70.4 112.071817688805 66.5145245422248
"354" 70.6 112.595965384207 67.839453438935
"355" 70.8 112.761175098069 69.2042447008296
"356" 71 113.101489439137 69.4840587145966
"357" 71.2 113.968213170086 69.2844995158416
"358" 71.4 114.674461590593 68.5124176408039
"359" 71.6 115.251248710638 67.6712962544236
"360" 71.8 116.352679317586 66.6214027411766
"361" 72 117.358065591806 65.1708666306409
"362" 72.2 118.105478712621 63.3159062978643
"363" 72.4 118.009578491429 61.078294490218
"364" 72.6 118.089821413516 58.4985227214
"365" 72.8 117.339006379655 57.1623062173309
"366" 73 116.670000411106 56.2763751095167
"367" 73.2 115.933422193833 54.6499357002553
"368" 73.4 115.526025227212 52.3758117488559
"369" 73.6 114.842083855586 50.87268334134
"370" 73.8 113.404936393256 49.3422126698135
"371" 74 111.778044779429 47.4392519543053
"372" 74.2 110.124319248774 45.4792060783678
"373" 74.4 109.179177594806 43.38315876123
"374" 74.6 107.992542075451 41.2001210108381
"375" 74.8 106.393550988619 39.7101937857014
"376" 75 104.282330550449 38.4969472671981
"377" 75.2 102.215067747021 37.7221071235786
"378" 75.4 100.074659327385 36.3177934237949
"379" 75.6 97.7707361580946 34.9145349933559
"380" 75.8 95.5609249119309 34.1694540456877
"381" 76 93.3285005247185 33.1406259889985
"382" 76.2 91.8108272192222 32.7616735368553
"383" 76.4 91.6795061945383 33.1394122930117
"384" 76.6 91.5712001498364 33.55291433055
"385" 76.8 90.9279740498525 33.9506239941404
"386" 77 90.8751816969433 34.2199304390432
"387" 77.2 90.7070242367468 34.2989008181885
"388" 77.4 90.5529175714498 35.0622976140934
"389" 77.6 90.1151463352248 35.6341255897034
"390" 77.8 89.5146085625636 36.6278794777214
"391" 78 88.741510661063 36.8920757913198
"392" 78.2 87.7485436883814 36.9690231358904
"393" 78.4 87.0825674292636 36.7458191038587
"394" 78.6 86.5305372816185 36.7509432554117
"395" 78.8 86.5175375867921 37.2473236026643
"396" 79 86.4302612042711 37.7859279782971
"397" 79.2 86.4455345712122 39.0918008517676
"398" 79.4 86.2029449719923 40.0996646427014
"399" 79.6 86.0011240787588 41.4724071742471
"400" 79.8 86.1837054236492 43.01705615565
"401" 80 86.1324305489181 44.5443928497676
"402" 80.2 86.0179606830011 46.1061750056447
"403" 80.4 85.4565076949364 47.41807683975
"404" 80.6 85.4564683544458 48.3496596573015
"405" 80.8 85.5799429635757 49.6322765040015
"406" 81 85.4279464987564 51.1553742717125
"407" 81.2 85.3227106863852 52.9406949110288
"408" 81.4 85.8498732605064 54.4789080937258
"409" 81.6 86.2762413565906 55.8347470441816
"410" 81.8 86.7559891318941 56.2829104481602
"411" 82 87.3691952175163 57.5990764105559
"412" 82.2 88.1399618996664 58.1479989501
"413" 82.4 88.7488591677988 58.742860570367
"414" 82.6 89.7483631009627 59.3048786462082
"415" 82.8 90.3104168491667 59.3086955890274
"416" 83 91.4016700994403 59.6981664460274
"417" 83.2 92.4635980004036 60.792578867421
"418" 83.4 92.8284828891154 62.1294533018864
"419" 83.6 93.4950419349508 63.3777270688167
"420" 83.8 94.5825959624146 64.2682297520491
"421" 84 96.1596162347468 64.4229736423039
"422" 84.2 97.8805923019651 64.8220644569573
"423" 84.4 99.4741408322286 65.5053919357611
"424" 84.6 101.505866861233 65.7974270367821
"425" 84.8 103.248598635943 66.4667423912045
"426" 85 104.307879950665 67.7593753188042
"427" 85.2 105.055431575873 68.8454056035812
"428" 85.4 105.312393350403 70.7246008031689
"429" 85.6 104.867808692884 72.2310446840179
"430" 85.8 105.283747782479 73.8718029379833
"431" 86 105.14569639906 75.4887161992179
"432" 86.2 105.115446235409 77.0995374136063
"433" 86.4 105.557098624706 78.70427078256
"434" 86.6 105.964897522036 80.27643480865
"435" 86.8 105.498677996156 81.90961593567
"436" 87 105.649299888812 83.13255442665
"437" 87.2 105.385731447626 84.23086224339
"438" 87.4 105.762606651379 85.0964819396074
"439" 87.6 106.480373656301 85.2975541905618
"440" 87.8 107.881075243589 85.7203272857892
"441" 88 109.366123606166 87.07789420806
"442" 88.2 110.17830530816 88.8415802067342
"443" 88.4 110.242602369572 91.1548074050739
"444" 88.6 109.804677175988 93.2658353385958
"445" 88.8 109.33296865116 95.4907643122269
"446" 89 108.844027673125 96.5795482262289
"447" 89.2 107.173402681256 97.4185618341083
"448" 89.4 105.052265513861 97.9743520848589
"449" 89.6 103.281190719314 98.7363547872269
"450" 89.8 101.655488039519 100.133696836327
"451" 90 100.373036533375 101.693915532624
"452" 90.2 98.7846941169289 102.998310886164
"453" 90.4 96.7909295722827 103.538777486834
"454" 90.6 95.1484899713814 104.147752752275
"455" 90.8 93.4044623837858 105.378213376474
"456" 91 91.6615087048033 106.665113864447
"457" 91.2 89.6768477684194 108.044578011715
"458" 91.4 87.9085049332207 109.933713257636
"459" 91.6 86.7032726383446 112.073675609312
"460" 91.8 86.4000781219826 114.404591412912
"461" 92 86.8560063077564 114.31618771045
"462" 92.2 87.0456171197169 114.847097983939
"463" 92.4 87.3473215555236 115.18331995184
"464" 92.6 87.2398813191098 115.317620247357
"465" 92.8 87.2984315356643 116.008677732887
"466" 93 87.1953180392336 115.865809635423
"467" 93.2 86.5509208031064 115.292225282386
"468" 93.4 84.9385114551264 114.93674460927
"469" 93.6 84.3345882074908 114.168513343838
"470" 93.8 82.980954130774 113.634705135784
"471" 94 81.5714213461093 113.184813054282
"472" 94.2 80.4670372368944 112.659677085329
"473" 94.4 79.366328993977 111.798755004371
"474" 94.6 78.6264059595845 111.277909327041
"475" 94.8 77.8824123001635 110.562430498221
"476" 95 76.9315550857238 109.365392222411
"477" 95.2 76.7229312037037 107.894701545387
"478" 95.4 77.1347572719847 107.248702782193
"479" 95.6 77.162509422423 106.04642318015
"480" 95.8 77.3624434157531 104.864522440942
"481" 96 77.844083422173 103.604502727531
"482" 96.2 78.2174070628795 102.440426837478
"483" 96.4 77.9862711953635 100.668016107293
"484" 96.6 76.9283941628264 99.46696216923
"485" 96.8 75.8025777738442 97.7324484444608
"486" 97 74.383244262857 96.2607571453968
"487" 97.2 72.5183910877902 94.8903638122987
"488" 97.4 69.9464799330064 93.6010589769227
"489" 97.6 67.734069092548 92.9775122008167
"490" 97.8 65.832216713227 93.06406128015
"491" 98 63.7645846635652 92.8005957004147
"492" 98.2 61.8913300728658 93.3196515300562
"493" 98.4 59.6077990017337 93.1879838255591
"494" 98.6 57.1214466560318 92.3445303748449
"495" 98.8 55.2905222489412 91.3368426969326
"496" 99 53.7425360354927 89.857595731424
"497" 99.2 52.1416455516161 88.4996528218939
"498" 99.4 50.779381206925 86.6287346778593
"499" 99.6 49.9415659912854 84.898759475836
"500" 99.8 49.5395500291615 83.345196561219
"501" 100 49.7772518203216 81.8032734581935
"502" 100.2 50.6381671435518 80.1805423627977
"503" 100.4 51.6251217016314 79.1404781424
"504" 100.6 52.2888845341405 78.8293764212598
"505" 100.8 53.7476259553684 78.4163757157362
"506" 101 54.6161011997133 78.3895156566328
"507" 101.2 55.3153580717064 78.8668236191921
"508" 101.4 55.8817841659085 78.6409394345087
"509" 101.6 56.6566785836163 78.5509219824907
"510" 101.8 57.2434576177086 78.9555888872511
"511" 102 58.0129562180853 78.3502622720131
"512" 102.2 59.1946590034075 77.956015948172
"513" 102.4 60.760411924087 77.7741892488919
"514" 102.6 61.6817408331193 77.7993164009565
"515" 102.8 63.2438121197967 77.3930941092468
"516" 103 65.0278399163774 77.6192384778274
"517" 103.2 66.1011607832781 78.3065025029543
"518" 103.4 67.0468627107023 78.565305974717
"519" 103.6 68.5059902030383 79.1549797168628
"520" 103.8 69.8011339247781 79.7246844279
"521" 104 70.9201570755064 80.0211150246167
"522" 104.2 72.2183932655064 80.2756711403029
"523" 104.4 74.0932878561808 80.6689248195802
"524" 104.6 75.9718651510998 80.8920270240181
"525" 104.8 77.2815144065064 80.2239529201181
"526" 105 79.1500993046974 79.2794185885769
"527" 105.2 80.8962907980376 78.897058856775
"528" 105.4 82.4409994708878 78.6134879364077
"529" 105.6 83.3120309019903 78.6997060166016
"530" 105.8 83.8101702155992 79.6935669109747
"531" 106 84.7295975370008 80.7103957822736
"532" 106.2 86.0040388080689 81.4529613558375
"533" 106.4 87.206871720159 82.00308894135
"534" 106.6 88.6347992809903 82.6404810320532
"535" 106.8 90.3616086938435 82.9509472292848
"536" 107 91.6838221393189 82.9256480338687
"537" 107.2 93.4318548353651 83.1537213210522
"538" 107.4 94.4912579001939 84.1265165096187
"539" 107.6 94.3143732193064 84.0067001279167
"540" 107.8 94.461506654173 82.9940758997167
"541" 108 94.5023224131768 81.2781420507068
"542" 108.2 95.4400696317967 79.2776305140855
"543" 108.4 97.0883158248672 77.7261368086036
"544" 108.6 98.6439909129564 76.41807685197
"545" 108.8 100.180888289924 74.7967437057131
"546" 109 102.116009052859 73.7050686822088
"547" 109.2 104.284827158506 72.5074185230643
"548" 109.4 105.831582847735 71.6617103764357
"549" 109.6 107.750396543479 70.2619850874555
"550" 109.8 109.732520152016 68.626602130084
"551" 110 111.878284118884 67.6382279741123
"552" 110.2 112.457473635362 66.2654703888808
"553" 110.4 111.970385403306 64.4435171600357
"554" 110.6 111.019427394131 63.0464063744937
"555" 110.8 110.972793383622 61.4062301458974
"556" 111 110.270852838536 59.9281892583579
"557" 111.2 109.245944027435 58.6793484764357
"558" 111.4 108.647687566719 57.122589062453
"559" 111.6 107.425802484215 55.894172694616
"560" 111.8 106.176542749649 54.7252919663214
"561" 112 104.774447664449 53.5086591939786
"562" 112.2 103.88310879028 52.7244335537066
"563" 112.4 103.376061825506 52.5553472400635
"564" 112.6 102.809208201952 52.7750363896946
"565" 112.8 102.081643977242 52.3567200401794
"566" 113 101.169060302506 51.6923285782382
"567" 113.2 100.224888527961 51.5441074945136
"568" 113.4 98.6835051892248 51.1978347878782
"569" 113.6 97.593917563891 50.1473687684192
"570" 113.8 96.0985206689921 49.5657304226357
"571" 114 94.6038677566279 49.6071214509631
"572" 114.2 92.6961599918887 49.4776903717677
"573" 114.4 91.634660989477 50.2069936432088
"574" 114.6 91.167500110041 51.1940160791005
"575" 114.8 90.9734947288073 51.7083062994801
"576" 115 90.4261558302564 52.510408295025
"577" 115.2 89.950551995266 53.4503812287462
"578" 115.4 89.6359793799968 54.6187937997462
"579" 115.6 88.69374536728 56.2553910402821
"580" 115.8 87.6313418101175 57.6041822349556
"581" 116 86.9737748764207 58.8017536029214
"582" 116.2 86.7471835683005 60.2874158243853
"583" 116.4 87.1779688828764 61.84407738303
"584" 116.6 87.0455487914964 63.66680099379
"585" 116.8 86.3506215052206 65.4593207421704
"586" 117 85.5811383691764 66.91498794117
"587" 117.2 84.4155719313622 67.6585776850731
"588" 117.4 83.2294528342831 68.3912715527228
"589" 117.6 81.8229589867541 68.9418800360491
"590" 117.8 80.2429626210535 69.6994841135179
"591" 118 78.9037141228183 70.6176766592876
"592" 118.2 78.1339411878649 71.6394898917821
"593" 118.4 77.4350558020544 73.054996001775
"594" 118.6 77.2464620293764 74.6226162012
"595" 118.8 76.9392521382337 76.4741763915742
"596" 119 76.7854515254853 77.8173021519079
"597" 119.2 76.752342046452 79.7077509123783
"598" 119.4 76.5291275236655 81.6853161284796
"599" 119.6 76.7045205442841 83.1301502855574
"600" 119.8 77.4525016120186 83.9304947190402
"601" 120 77.5395975045184 84.6833992247042
"602" 120.2 76.5724777181218 84.8552139864577
"603" 120.4 74.8327163931189 84.8218842688875
"604" 120.6 72.6698253952109 84.7878055689
"605" 120.8 70.65165822712 85.7039472438886
"606" 121 69.6630844720186 86.4573056449427
"607" 121.2 69.1891754888397 87.15708661565
"608" 121.4 67.7368819376264 88.99798553307
"609" 121.6 67.0439947367921 90.2153601546643
"610" 121.8 66.5792940965486 91.89564870915
"611" 122 66.3706859053325 93.7301128906717
"612" 122.2 65.7400118272388 95.3570023819246
"613" 122.4 65.7476131699207 97.07561110725
"614" 122.6 65.8466500449864 99.30078793691
"615" 122.8 65.5314782437833 101.512582947381
"616" 123 66.1457226662301 103.098060464439
"617" 123.2 66.7978125708214 104.886902637849
"618" 123.4 66.934913613309 106.628921260137
"619" 123.6 66.8706588059295 108.737766666342
"620" 123.8 66.9655299121218 109.976084262958
"621" 124 67.5197769009294 109.511715164227
"622" 124.2 68.0784623040619 108.840035129743
"623" 124.4 68.6650727306545 108.354398629039
"624" 124.6 69.7533277193722 108.25342470315
"625" 124.8 71.2203741944439 108.1560569889
"626" 125 72.9224367377756 108.313343296535
"627" 125.2 74.6706171799508 108.431331144002
"628" 125.4 76.0920493567496 108.111320471542
"629" 125.6 77.3519007059642 107.868646266114
"630" 125.8 78.3574276489689 107.566982317688
"631" 126 76.9882091932101 107.738938509335
"632" 126.2 76.9262827457262 107.684198065996
"633" 126.4 77.2815144065064 107.656518281009
"634" 126.6 77.3053595610166 107.661270032813
"635" 126.8 77.1971959735476 107.707362470655
"636" 127 77.3053595610166 107.701011956997
"637" 127.2 77.7338031436677 107.834638835408
"638" 127.4 78.0737335360859 107.549721677434
"639" 127.6 78.7596266951208 107.253939250849
"640" 127.8 79.6474045378347 106.69554127515
"641" 128 80.9425404623064 105.959874100817
"642" 128.2 82.1638097924707 105.158522357346
"643" 128.4 82.7913815305358 104.891374805224
"644" 128.6 83.9533195220716 103.86764418302
"645" 128.8 84.4156313744111 101.87970321796
"646" 129 84.7227682046427 100.263371061059
"647" 129.2 85.3500523273564 98.98401830655
"648" 129.4 85.9858789566016 97.9417201082929
"649" 129.6 86.6790692786354 97.2163231588113
"650" 129.8 87.6652035261843 96.6947218115059
"651" 130 88.4931672735884 96.3522168761336
"652" 130.2 90.0284334720487 96.3448581603025
"653" 130.4 90.9306976222791 96.56929899315
"654" 130.6 92.4762130467255 97.0548037600952
"655" 130.8 93.9731225636492 97.5657374195006
"656" 131 95.7333285147661 98.0867179165266
"657" 131.2 97.0656479399368 98.8913341026057
"658" 131.4 98.3994897638397 100.127427810187
"659" 131.6 100.100752690735 100.886325359897
"660" 131.8 101.78743069827 100.412761397755
"661" 132 102.806104473799 99.371589305711
"662" 132.2 103.371369405543 98.5448077979331
"663" 132.4 104.296629305688 98.1878791780851
"664" 132.6 104.211312579073 99.2674404723669
"665" 132.8 103.844412856076 100.118906803783
"666" 133 103.216519546735 101.163178137764
"667" 133.2 102.282547496237 102.136734961804
"668" 133.4 101.197130274182 102.821885183907
"669" 133.6 99.5933928171091 103.200973996588
"670" 133.8 97.7774182561314 103.758281895275
"671" 134 95.9146201440327 104.737937757071
"672" 134.2 94.1994882085201 105.223021322657
"673" 134.4 92.2055860863325 105.154591362672
"674" 134.6 90.4261558302564 105.483854164483
"675" 134.8 88.7362257760817 105.703190872383
"676" 135 86.5807980195338 106.033974339972
"677" 135.2 84.0323425945064 106.084288402358
"678" 135.4 81.7302589843515 106.174418297474
"679" 135.6 79.5357245182337 106.548014435377
"680" 135.8 77.1065347461151 106.95518851315
"681" 136 74.4751901492187 107.186381259314
"682" 136.2 71.4846075928977 107.164035204585
"683" 136.4 68.4836459403457 107.891773193079
"684" 136.6 65.6293125372441 108.662049864593
"685" 136.8 62.9623749296158 109.896504881119
"686" 137 62.3375709755886 110.824999402794
"687" 137.2 61.3825670933557 111.001061571027
"688" 137.4 61.0461435389921 111.202275477579
"689" 137.6 60.9886502220064 111.828983543108
"690" 137.8 60.4174262984064 112.832489207593
"691" 138 60.6783184204242 113.807385828314
"692" 138.2 60.8966918252147 114.998843573692
"693" 138.4 60.285438952423 115.675008255983
"694" 138.6 59.0937589063283 115.84543880604
"695" 138.8 57.8636102503635 115.675626463693
"696" 139 57.8374769244609 116.231676198059
"697" 139.2 59.2198034131314 116.2051213669
"698" 139.4 60.5873772178246 116.36740089065
"699" 139.6 61.3191103430973 116.343796596286
"700" 139.8 61.6672736849609 117.126278954441
"701" 140 61.8229578911681 116.856148632768
"702" 140.2 62.626282444535 116.905241597936
"703" 140.4 63.4224215729999 117.433809189579
"704" 140.6 64.5773459757921 117.97783197396
"705" 140.8 65.2952130315926 117.103814177736
"706" 141 65.7921241250064 116.230364848372
"707" 141.2 66.6986511197478 115.646655971374
"708" 141.4 67.9267240143333 114.896898744669
"709" 141.6 68.5633590690449 113.765935294535
"710" 141.8 70.0348025590474 112.314137244986
"711" 142 70.7923307429525 111.129517185612
"712" 142.2 72.0408403748152 109.61657270265
"713" 142.4 73.8661545835833 108.151563094396
"714" 142.6 75.589550847408 107.193553190658
"715" 142.8 77.4884207992876 106.251301078884
"716" 143 79.8220627660141 105.443242673412
"717" 143.2 81.301858736829 104.867540962456
"718" 143.4 83.0391919091564 104.86502824725
"719" 143.6 84.0827219093422 105.160909838613
"720" 143.8 85.7178492411844 104.668972578557
"721" 144 86.9710772427791 103.804015215605
"722" 144.2 88.59977355387 102.505779025605
"723" 144.4 90.8338831336783 101.303804098556
"724" 144.6 92.3596004417921 99.4996035362929
"725" 144.8 93.964818280984 97.807467538538
"726" 145 96.1021208197711 95.7846297665471
"727" 145.2 97.7723318829989 94.0057669343888
"728" 145.4 98.5163956098049 92.1107296301798
"729" 145.6 99.5147364718207 90.4490426688643
"730" 145.8 100.779589445506 89.4235906306917
"731" 146 102.176070536371 88.3377797992581
"732" 146.2 103.788994782326 87.9587083594753
"733" 146.4 105.299074181944 87.6155262702437
"734" 146.6 106.827436547645 87.9015007714053
"735" 146.8 108.037011972865 87.3278328971609
"736" 147 108.655085289409 85.4651461897696
"737" 147.2 108.914251814056 83.3444094532599
"738" 147.4 109.105052496216 81.5516377759242
"739" 147.6 110.411937524789 80.5205596574217
"740" 147.8 111.640633411046 79.62342200508
"741" 148 112.345937026929 77.7622732798716
"742" 148.2 112.775559518671 75.9072677547789
"743" 148.4 112.976518450556 73.71904381296
"744" 148.6 113.943439465945 71.2258739412214
"745" 148.8 114.838804101001 68.9004693732237
"746" 149 115.256972810622 65.8953942344763
"747" 149.2 115.978225984149 62.9675020958541
"748" 149.4 117.142831697148 60.0041350606974
"749" 149.6 118.435601629506 56.4286735700855
"750" 149.8 118.691191879413 53.5043703779937
"751" 150 117.499730266166 50.6716564605346
"752" 150.2 116.667790647379 47.4545379412564
"753" 150.4 115.382779558476 44.2661167323924
"754" 150.6 113.891774964506 41.4145458586187
"755" 150.8 112.686072630602 39.2922231722138
"756" 151 111.637171447873 36.4955830278833
"757" 151.2 110.093387144087 34.6266812954403
"758" 151.4 108.298652244908 32.5033505983871
"759" 151.6 106.664480710898 29.616448060418
"760" 151.8 104.756913045779 27.3261014774227
"761" 152 102.272561064006 25.8843954357437
"762" 152.2 99.6840370688431 24.2350227864459
"763" 152.4 97.3750312737717 22.2161330379153
"764" 152.6 94.930470959039 20.6478821514326
"765" 152.8 91.947395494829 19.9901152178597
"766" 153 89.2936155750327 19.6303561161079
"767" 153.2 86.5841881054751 19.4784112357125
"768" 153.4 83.6994969330277 18.67512759315
"769" 153.6 80.7311134256492 17.9359278033337
"770" 153.8 77.937256155537 16.6880313839663
"771" 154 75.8911034470164 14.9946279945
"772" 154.2 73.7007670375574 13.5126516416908
"773" 154.4 71.2820895890821 13.5687319124833
"774" 154.6 69.2879086618656 14.6972310731112
"775" 154.8 67.346033360588 15.7183284338847
"776" 155 65.6252080434349 17.2921086315582
"777" 155.2 63.7045603314864 19.0451249073
"778" 155.4 61.6202920606025 21.0456569439289
"779" 155.6 60.5569551782442 23.3071839021306
"780" 155.8 60.1260721380737 25.9627265135539
"781" 156 59.4808416184778 28.6567092711214
"782" 156.2 58.787008389699 31.1810725426913
"783" 156.4 58.7083995928734 33.953819194361
"784" 156.6 59.0153312132064 36.38047275237
"785" 156.8 59.946087077588 38.3553284489051
"786" 157 60.2903565137488 40.7608790193924
"787" 157.2 61.2699347298397 43.5383176561803
"788" 157.4 62.4108089574155 45.6076274620591
"789" 157.6 63.2088990530676 48.3861901128643
"790" 157.8 64.111040732037 50.881982951599
"791" 158 64.5362793208023 53.4850789856296
"792" 158.2 64.3577825279903 55.884251942021
"793" 158.4 63.7672944544741 57.4882018154726
"794" 158.6 63.9190503642796 59.3728245679129
"795" 158.8 64.9404025033852 61.3713620479076
"796" 159 65.5695693495778 63.6351664221398
"797" 159.2 66.8019377387744 66.3832999939129
"798" 159.4 68.1181306320897 67.9540096385667
"799" 159.6 69.7331982732207 69.3471407119786
"800" 159.8 70.9651454583282 71.0955912570906
"801" 160 72.1210255512564 73.4542036302
"802" 160.2 73.5581730135864 74.83682517255
"803" 160.4 75.2892211764679 76.3467737258423
"804" 160.6 76.8766189611103 77.7127396789916
"805" 160.8 78.7907139773814 78.5481578807125
"806" 161 81.2619065650464 79.70131617648
"807" 161.2 83.5325216613564 80.61267798186
"808" 161.4 85.7960102696447 80.8744521174479
"809" 161.6 88.5679698730432 81.6997116422131
"810" 161.8 91.5592592301547 82.5740275383148
"811" 162 94.3972928211193 83.4277984634081
"812" 162.2 97.4469895237298 83.8783496847351
"813" 162.4 100.873599652368 83.4929268862879
"814" 162.6 103.502067102771 83.3731099559735
"815" 162.8 105.700587887812 83.1797008988132
"816" 163 107.611084736574 82.7525367457908
"817" 163.2 108.848524785598 81.8568386603541
"818" 163.4 110.481917869547 81.2448130279255
"819" 163.6 112.480425126269 81.9506453408035
"820" 163.8 113.143379984389 83.0867343258265
"821" 164 112.449143116639 84.5076250034051
"822" 164.2 111.815935448331 85.9853280750881
"823" 164.4 111.250314201685 86.0844350309421
"824" 164.6 110.808805654359 85.0942576379605
"825" 164.8 110.813698836603 83.9847836675048
"826" 165 110.361939092117 82.6385413922447
"827" 165.2 110.341770486334 81.3306921284603
"828" 165.4 110.370476597609 79.2478837653356
"829" 165.6 111.281491561209 76.7270018210968
"830" 165.8 111.299630038473 74.36946014415
"831" 166 111.178461327406 71.6215268753167
"832" 166.2 111.0121766069 69.0287374348628
"833" 166.4 110.39473663797 66.3299617170237
"834" 166.6 109.649929326311 64.5945883092261
"835" 166.8 109.014922494246 61.8852258257478
"836" 167 108.232524960751 59.3231676482112
"837" 167.2 107.560801884762 56.7769786673202
"838" 167.4 106.885399231738 54.4449510386763
"839" 167.6 106.370119038694 51.9424299619
"840" 167.8 106.00904709835 49.5650349389625
"841" 168 104.793414531908 47.6967291848613
"842" 168.2 103.372167116936 45.54472201758
"843" 168.4 102.577249149415 43.1998690068949
"844" 168.6 102.162072877623 40.4647790502032
"845" 168.8 100.844501255006 38.1884123673337
"846" 169 99.4196549019222 37.6820766441698
"847" 169.2 98.594685559783 36.9471114162351
"848" 169.4 98.0599853856301 36.3619226971191
"849" 169.6 97.518262774264 35.1902655495742
"850" 169.8 97.2094399230064 33.750895349525
"851" 170 96.8212673021964 31.92882085686
"852" 170.2 96.3362713887645 30.409507607279
"853" 170.4 95.9204768486492 29.0120020733235
"854" 170.6 95.311261251264 27.4087165076955
"855" 170.8 94.1788698169751 26.1075297809
"856" 171 93.1855769279187 24.3525687457067
"857" 171.2 92.0302643347185 22.7822748124227
"858" 171.4 90.5731619870652 21.33651178265
"859" 171.6 88.7903782308564 19.58259468996
"860" 171.8 86.9729105860306 18.4066573907519
"861" 172 84.5840929752564 17.6591166618457
"862" 172.2 82.1693736618564 16.46682783396
"863" 172.4 79.6104714503852 15.0990769970591
"864" 172.6 76.8027898114439 14.52077178515
"865" 172.8 73.9525635024643 13.2963300733184
"866" 173 72.0096047648466 13.0860200370263
"867" 173.2 71.8585560606694 13.4638381913348
"868" 173.4 72.0508302223785 13.6889948773709
"869" 173.6 72.0626049227064 13.7907048453618
"870" 173.8 72.3628038079895 14.1196313893635
"871" 174 72.1230972047511 14.7845623301394
"872" 174.2 71.1102081466198 15.3224660921706
"873" 174.4 70.5668870353429 16.3158329786308
"874" 174.6 70.6043361562083 17.2782753848712
"875" 174.8 70.1982406894783 19.0136396464304
"876" 175 69.5113780020014 20.6610433491401
"877" 175.2 69.3649231091186 22.18036530615
"878" 175.4 69.1454682037764 24.147193134
"879" 175.6 68.4046637845856 26.2640250840015
"880" 175.8 68.2118564296351 28.0494211908431
"881" 176 67.8679209266766 29.4560123794691
"882" 176.2 68.3998855153542 30.6513564459
"883" 176.4 68.8220398781193 32.2856682947629
"884" 176.6 69.2796586172337 33.8133483783621
"885" 176.8 70.1569515577488 35.0997824211803
"886" 177 70.9083549283246 37.0432026571197
"887" 177.2 71.3189966472796 38.92761215715
"888" 177.4 71.9262901227564 40.20118185954
"889" 177.6 73.3499085974222 41.1168483428132
"890" 177.8 74.2058991852486 41.6779991369954
"891" 178 75.208270551567 43.231461829453
"892" 178.2 76.4011479901626 45.0252652620563
"893" 178.4 77.7954553312074 46.4038465461603
"894" 178.6 79.061952609935 48.0041377483786
"895" 178.8 80.3858262373005 49.1874963998853
"896" 179 81.995966399335 50.53384369575
"897" 179.2 83.2371729281314 52.1777352713375
"898" 179.4 83.5491845897744 54.1932636861603
"899" 179.6 83.3739513838635 56.0563814803133
"900" 179.8 83.4728964837641 58.1241087274283
"901" 180 83.8382763599188 60.3284334747789
"902" 180.2 83.7218366191662 62.3400303753665
"903" 180.4 84.3373650779821 63.8726533574315
"904" 180.6 84.7845559163593 65.0145228926794
"905" 180.8 85.5259208654316 66.0049365050285
"906" 181 86.3642687320158 66.8188694730651
"907" 181.2 87.5861125015251 67.2534271961593
"908" 181.4 88.9470938852207 67.6631429112357
"909" 181.6 90.3742870478989 68.6511543838976
"910" 181.8 91.0389996787711 69.9974588572382
"911" 182 90.5825342804155 71.4661319374227
"912" 182.2 90.0691408780064 72.9535712994312
"913" 182.4 90.000041209829 74.7463674251178
"914" 182.6 89.4802980346849 76.7526508643643
"915" 182.8 89.185775818289 78.0863668011717
"916" 183 89.7074893679349 78.0508870543643
"917" 183.2 90.8549881036553 77.8912710851074
"918" 183.4 91.7873167335472 77.4812528077316
"919" 183.6 93.0511894064364 78.00322323996
"920" 183.8 94.3277489861125 78.4884095106046
"921" 184 95.4807691127297 79.2283926805092
"922" 184.2 96.7633438704851 79.8883450539798
"923" 184.4 98.0300618515274 80.7772806651079
"924" 184.6 99.4171106399187 81.5686482534387
"925" 184.8 100.54246263121 81.4435226488439
"926" 185 102.257287697065 81.50975918915
"927" 185.2 103.630410140282 82.429122368599
"928" 185.4 104.978884198545 83.2486467013327
"929" 185.6 106.169919095619 83.0331996161908
"930" 185.8 106.729610888938 82.6918374042553
"931" 186 107.75237414341 82.2468223163758
"932" 186.2 109.373913023306 81.9989892481184
"933" 186.4 110.289169537256 80.9152260248659
"934" 186.6 109.611783396184 81.0449068759565
"935" 186.8 109.054546920566 81.64867046148
"936" 187 108.793247381961 82.8630720659985
"937" 187.2 108.029213643348 83.9545429195816
"938" 187.4 106.979737227638 85.3944813269192
"939" 187.6 105.602241837677 86.4032244644114
"940" 187.8 104.243904495996 87.0441965121717
"941" 188 102.566139475154 87.7663724639114
"942" 188.2 101.122694724292 87.6624714181857
"943" 188.4 99.7456370513278 88.3579550914
"944" 188.6 98.0267030667112 88.8924999322825
"945" 188.8 96.1126832456103 89.6852751440981
"946" 189 94.5155998287564 91.24653061415
"947" 189.2 93.682564940173 93.12897308965
"948" 189.4 93.7148593727601 95.01141556515
"949" 189.6 93.8078673386108 96.7262499355231
"950" 189.8 94.4125876093325 98.5618093195413
"951" 190 94.3297160106428 100.322381796968
"952" 190.2 92.6746010470141 101.368778323258
"953" 190.4 91.0992630722455 101.310683339237
"954" 190.6 89.1137487522669 101.30328983246
"955" 190.8 87.4190456988542 100.503519099367
"956" 191 85.6130328744929 100.153483501488
"957" 191.2 83.9288345739523 99.711381447596
"958" 191.4 82.2333581597921 98.90612413515
"959" 191.6 80.7209972994934 97.4595180948643
"960" 191.8 78.4072452397529 96.1104703123007
"961" 192 77.3118627849739 94.2678802926955
"962" 192.2 75.8905470600778 92.5540399197928
"963" 192.4 74.0798348614622 90.6413234491059
"964" 192.6 73.1271585985064 88.4288772536315
"965" 192.8 72.5104964082564 86.7010811539125
"966" 193 71.2889741749382 84.6240507767523
"967" 193.2 69.5699914379064 82.7479519553625
"968" 193.4 67.6060080601356 81.2355250276668
"969" 193.6 65.5714239727064 79.3330498439167
"970" 193.8 64.1460972925274 77.0342607446763
"971" 194 63.293361100359 74.5170491004868
"972" 194.2 62.6763572690064 72.2671123548337
"973" 194.4 63.0594082767152 70.2051179039192
"974" 194.6 63.9431845189258 69.1681396667952
"975" 194.8 64.3316084112564 68.6035981089978
"976" 195 64.5574186421766 67.3879878670755
"977" 195.2 64.9958725951397 66.0391112583167
"978" 195.4 64.9189555907645 64.4567986546984
"979" 195.6 64.5051769453542 62.3551308814761
"980" 195.8 64.6361414749745 60.7586966840968
"981" 196 65.3805698688981 59.3005516253768
"982" 196.2 66.0758814636778 58.9501234532071
"983" 196.4 66.6550693571828 58.1529627943559
"984" 196.6 67.4301927294476 57.3587477134147
"985" 196.8 68.5441398975818 56.6448618972821
"986" 197 69.3808198787921 55.4483300403031
"987" 197.2 70.4220582924043 53.5645628339969
"988" 197.4 72.1596052116196 52.0299996671689
"989" 197.6 73.8277162406573 51.6772713438481
"990" 197.8 75.8546679023568 50.4479417123369
"991" 198 77.8420612474223 48.4823878545799
"992" 198.2 79.912351862124 46.8735813082971
"993" 198.4 82.1080411016653 45.4867381787762
"994" 198.6 84.457331234063 44.9901302142255
"995" 198.8 87.033122816535 43.6828658588072
"996" 199 88.487147349335 41.9506478567214
"997" 199.2 88.8877459451064 39.58192319691
"998" 199.4 90.168417763124 37.0031679225618
"999" 199.6 91.596477572124 34.0477714194441
"1000" 199.8 92.0893553573431 31.2256272503541
"1001" 200 92.0499345800216 28.5063161956046
"1002" 200.2 92.9272275205367 25.5125048604833
"1003" 200.4 93.7093951547664 23.19298953435
"1004" 200.6 92.8191546535545 22.2590084599673
"1005" 200.8 91.2904197680837 21.6583940545005
"1006" 201 89.2432827076351 21.6713538890807
"1007" 201.2 87.3787535395808 22.3999605765862
"1008" 201.4 85.3347666431838 22.5656483044726
"1009" 201.6 83.6565373816116 22.4550447526658
"1010" 201.8 81.1188272712643 22.5821352428447
"1011" 202 78.0442281681314 22.5779501393375
"1012" 202.2 75.5250008414364 23.28646254003
"1013" 202.4 73.241246021264 24.1827962779985
"1014" 202.6 71.0426321877705 25.9134067279613
"1015" 202.8 70.5818666836891 27.6142327437173
"1016" 203 70.6215627518064 29.26873490355
"1017" 203.2 70.5086162032764 30.5345151888
"1018" 203.4 70.6724324147615 31.8177819206908
"1019" 203.6 71.1222536370425 33.2541861680675
"1020" 203.8 71.5706417349169 34.8238192323395
"1021" 204 71.9115374387791 36.441293150847
"1022" 204.2 72.5873656563485 38.6242348580132
"1023" 204.4 73.5917904980853 39.6573575523711
"1024" 204.6 74.8266677926882 41.5594909786955
"1025" 204.8 75.9395752160509 43.3930304978035
"1026" 205 77.1023578122864 45.47461726332
"1027" 205.2 78.2374883282337 47.1694449391197
"1028" 205.4 79.5666750470676 48.6166932731296
"1029" 205.6 80.8339607082337 49.9862240665136
"1030" 205.8 81.9079561017791 50.5291228368773
"1031" 206 83.0204820346534 51.0623021919147
"1032" 206.2 83.50926684805 51.8141818722568
"1033" 206.4 84.1918401835635 52.29944491415
"1034" 206.6 84.7185531520778 52.3662113467786
"1035" 206.8 85.5963497781196 52.6950395267632
"1036" 207 86.8786642035252 52.7244335537066
"1037" 207.2 88.5005438503802 53.1489703433345
"1038" 207.4 90.2341002471027 54.0026355120399
"1039" 207.6 91.7713427950889 53.8220364845578
"1040" 207.8 92.9539714886699 53.4765956133519
"1041" 208 93.9842503024207 53.41592803755
"1042" 208.2 95.0260978445905 53.3598733534584
"1043" 208.4 96.4805730334778 53.2304657246929
"1044" 208.6 97.0747172995158 53.1359499309141
"1045" 208.8 97.7287343990064 54.4240583712462
"1046" 209 98.6267861323801 55.894172694616
"1047" 209.2 99.939982488983 57.6367729513556
"1048" 209.4 101.627117222374 58.9045277185556
"1049" 209.6 103.576257125833 60.2138324537481
"1050" 209.8 104.577233627469 61.4659630594304
"1051" 210 106.106067070764 62.4108502111214
"1052" 210.2 107.623148789935 63.4605669018929
"1053" 210.4 108.913966487421 65.0592520387214
"1054" 210.6 110.270059985862 65.855700008421
"1055" 210.8 112.095671497759 65.581787603684
"1056" 211 113.164762698106 65.9680173717214
"1057" 211.2 114.411069440506 66.1833597238722
"1058" 211.4 114.934073162764 65.69724239495
"1059" 211.6 115.204436001062 65.2637757559555
"1060" 211.8 116.093923268104 65.0731183798696
"1061" 212 116.12041375734 64.1638812060944
"1062" 212.2 116.250645626714 63.8170044714708
"1063" 212.4 116.851753477706 64.3656229886357
"1064" 212.6 116.822079507649 65.4338859106929
"1065" 212.8 116.662162003921 66.77477843265
"1066" 213 116.767867446968 68.6359997396596
"1067" 213.2 116.818590612655 70.7292572826847
"1068" 213.4 116.076706472276 72.72978783618
"1069" 213.6 115.100339170249 74.2490052399232
"1070" 213.8 115.067976952646 75.84944940075
"1071" 214 115.425813237996 77.4574076532214
"1072" 214.2 115.290519762764 79.7047920991823
"1073" 214.4 113.585170247294 81.1479103787457
"1074" 214.6 111.749685251006 81.650180654599
"1075" 214.8 110.154512060102 82.892242621267
"1076" 215 108.229790032635 84.5501445889565
"1077" 215.2 106.81160475357 86.8653251140026
"1078" 215.4 105.59171825644 89.1520428942833
"1079" 215.6 105.062241535812 91.1900191564676
"1080" 215.8 104.97976535433 93.1969395725382
"1081" 216 104.987497496344 95.1136516651125
"1082" 216.2 104.813394750149 97.2926020132928
"1083" 216.4 103.866693944065 98.2182275565526
"1084" 216.6 102.029742813655 98.4974201494092
"1085" 216.8 100.246046035714 98.3931625186134
"1086" 217 98.3736374414415 98.0260211595916
"1087" 217.2 96.7051250953525 97.7077522674577
"1088" 217.4 94.8776079971218 97.4281321649961
"1089" 217.6 92.2983274498228 97.2249904359475
"1090" 217.8 90.0146149580264 96.69912261215
"1091" 218 88.3321008557864 95.49435942783
"1092" 218.2 86.707695148076 93.744402777188
"1093" 218.4 85.2466683966162 91.9763926673085
"1094" 218.6 83.2793656043064 90.074872452675
"1095" 218.8 81.3199562689707 88.8262474313643
"1096" 219 79.6183395485064 87.7006252614632
"1097" 219.2 78.5517204969496 86.1819342047523
"1098" 219.4 76.8920435495064 84.0808312958674
"1099" 219.6 75.9789507625397 81.79537115095
"1100" 219.8 75.1537736193169 79.1784003047921
"1101" 220 73.9609742133208 76.830755353851
"1102" 220.2 73.3868058365064 74.7254281317307
"1103" 220.4 73.4075223714532 72.5546916828096
"1104" 220.6 73.6464530745064 70.296244098025
"1105" 220.8 74.6658635373359 68.7531133540023
"1106" 221 75.3383935003868 66.96951386115
"1107" 221.2 76.1607921445268 66.071346374599
"1108" 221.4 77.3768104672617 64.7528446218415
"1109" 221.6 78.8141543530341 64.2287930155944
"1110" 221.8 80.6182310756122 63.1010196757558
"1111" 222 82.4364918817045 62.5934780999519
"1112" 222.2 84.1339969376856 62.5310157926972
"1113" 222.4 85.8820314046624 62.6781881798931
"1114" 222.6 87.6552708780017 62.1502669950939
"1115" 222.8 89.678510881551 61.8507540262928
"1116" 223 91.1812148973649 61.0760114589991
"1117" 223.2 92.1548920398649 59.76430300665
"1118" 223.4 94.0783997000652 58.5767987269735
"1119" 223.6 96.0679718767045 58.9890355460179
"1120" 223.8 97.4582685260897 60.2367167313445
"1121" 224 98.9317261582447 60.8872166457575
"1122" 224.2 100.890529629015 61.55586894885
"1123" 224.4 103.079492273846 62.3387411026913
"1124" 224.6 104.661315653606 61.63376312025
"1125" 224.8 105.574570214553 59.8134418530939
"1126" 225 105.982817264437 57.4795358504866
"1127" 225.2 106.456060949741 54.9793753349357
"1128" 225.4 106.742478242942 52.6786327122193
"1129" 225.6 107.591511101271 51.1577607352971
"1130" 225.8 108.848127366356 49.63027130751
"1131" 226 109.329402068221 47.6986548244867
"1132" 226.2 110.272449828749 45.0135860539076
"1133" 226.4 111.028018663036 42.2304777581794
"1134" 226.6 111.185763905975 39.4874765140875
"1135" 226.8 110.60382099278 38.8743161451395
"1136" 227 108.860126215991 38.1171980506652
"1137" 227.2 106.663654059595 37.8813865216794
"1138" 227.4 104.208989598893 36.2437337762391
"1139" 227.6 101.822034544605 34.1652704898728
"1140" 227.8 100.168888543884 32.2231495473643
"1141" 228 98.5847588867876 30.2050877555875
"1142" 228.2 96.5701569506579 28.8407103657561
"1143" 228.4 94.4744444031455 27.4000778226448
"1144" 228.6 92.9964744229335 25.4965394963345
"1145" 228.8 91.5659308382417 23.3449595354147
"1146" 229 89.6277405734064 21.7324738206
"1147" 229.2 87.4514728051084 20.8092689218133
"1148" 229.4 84.8920928876798 19.9985336684663
"1149" 229.6 82.4591857995652 18.9844132737088
"1150" 229.8 80.24872021396 19.2292201525933
"1151" 230 78.0994032062064 20.59911362673
"1152" 230.2 76.4177374563282 22.2497759539322
"1153" 230.4 76.2012839163365 23.885218868867
"1154" 230.6 75.1316352758664 25.79465485911
"1155" 230.8 74.589583483124 27.7016874553853
"1156" 231 73.4321810819821 29.8223128983539
"1157" 231.2 71.8689614685718 32.1682908351967
"1158" 231.4 71.0191315177143 34.4968991403876
"1159" 231.6 70.6417852770737 36.9952375204962
"1160" 231.8 70.907303251843 39.320939161249
"1161" 232 71.3420838372564 41.8243016560875
"1162" 232.2 72.11217394087 43.9592609056652
"1163" 232.4 73.0012296880764 45.957561126
"1164" 232.6 74.0915626253635 47.47000628735
"1165" 232.8 75.7986666482036 48.9859650237096
"1166" 233 77.4266113924476 50.2260853518853
"1167" 233.2 78.8699445683887 52.2001680290323
"1168" 233.4 79.7771529076714 54.1926009892762
"1169" 233.6 81.3672841516385 56.1084209055651
"1170" 233.8 83.3428909479724 57.1079605110917
"1171" 234 85.3010734165518 58.8756013238591
"1172" 234.2 86.8662067349635 60.8492575368643
"1173" 234.4 88.8008639846987 62.6403954891115
"1174" 234.6 90.1652103560664 64.55479454775
"1175" 234.8 90.0014668638468 65.9295438068202
"1176" 235 90.3047196922592 66.1774439160152
"1177" 235.2 90.7262073578431 66.9933590156602
"1178" 235.4 91.2639037875163 67.8834207236153
"1179" 235.6 91.2253824847251 69.0101788723062
"1180" 235.8 91.0997814451696 70.5224418831704
"1181" 236 91.1138793698537 72.26631751635
"1182" 236.2 90.9129944015064 73.7287177665048
"1183" 236.4 91.2491692464959 74.7917285470026
"1184" 236.6 91.4822210386602 76.6035676974907
"1185" 236.8 91.5058555949397 78.36802760935
"1186" 237 91.6647637301343 79.6861902152895
"1187" 237.2 92.1832004919495 81.2161807780023
"1188" 237.4 92.5252226002506 82.263038094743
"1189" 237.6 91.605387036173 83.0916840280759
"1190" 237.8 90.8144535822654 83.5947577930898
"1191" 238 91.6678947045804 83.3946058057426
"1192" 238.2 92.6896816817536 83.1478706963073
"1193" 238.4 94.0112569493266 84.0055817971163
"1194" 238.6 95.2793954538731 85.3482108575833
"1195" 238.8 96.4580857280439 87.329102910825
"1196" 239 97.2507474381427 89.2856881609422
"1197" 239.2 98.4361909557089 91.1807971361753
"1198" 239.4 100.188170736729 91.7562085257796
"1199" 239.6 102.149452459782 92.7596472769776
"1200" 239.8 103.751623009042 93.9264610349357
"1201" 240 104.743846382828 93.2170676882571
"1202" 240.2 105.933587119806 91.45424840455
"1203" 240.4 106.47824248882 89.9301795005686
"1204" 240.6 107.437061323214 89.0687029381163
"1205" 240.8 109.273763374364 87.80620471065
"1206" 241 109.755594463166 86.31842603691
"1207" 241.2 110.434719213197 85.0216888412737
"1208" 241.4 111.419827280282 84.0267477207827
"1209" 241.6 111.944420679506 82.1026649955108
"1210" 241.8 112.800445167288 81.2054850821187
"1211" 242 113.24934880863 80.1713713644077
"1212" 242.2 114.437034164306 78.33427346841
"1213" 242.4 116.201871714359 76.6986486026794
"1214" 242.6 115.858409985001 77.9016908868431
"1215" 242.8 114.963783858031 78.9120014267837
"1216" 243 113.826220463823 79.9145996725262
"1217" 243.2 112.631464775563 81.1129948704084
"1218" 243.4 110.511007319207 82.3596354578613
"1219" 243.6 108.45507973618 83.8916251785581
"1220" 243.8 106.416447225313 84.9773061740532
"1221" 244 104.635350929806 85.9583818668833
"1222" 244.2 103.043586703677 87.6447167943329
"1223" 244.4 101.987105516205 89.8591384448367
"1224" 244.6 100.644356509048 92.9883308357333
"1225" 244.8 99.9935341085475 95.1874777333829
"1226" 245 100.194384516783 96.7190954766115
"1227" 245.2 100.467201362288 96.4597603146187
"1228" 245.4 100.457852650593 96.7725011794109
"1229" 245.6 100.565098248898 96.7555676638891
"1230" 245.8 100.830389992072 96.8741022725413
"1231" 246 100.983597989649 96.8363647236643
"1232" 246.2 100.797133177804 97.4008719040419
"1233" 246.4 100.946993585796 97.4866053537158
"1234" 246.6 101.467173797988 97.0020443898166
"1235" 246.8 101.348127363196 96.2290715778396
"1236" 247 100.713855967532 96.3326584724411
"1237" 247.2 99.6411361711987 96.9537766340346
"1238" 247.4 98.2628658600349 98.3274817190357
"1239" 247.6 96.5775043658152 99.4788753954441
"1240" 247.8 94.5844063468264 100.19397443563
"1241" 248 92.4656147098172 100.111378543974
"1242" 248.2 90.0551725139368 100.247087085834
"1243" 248.4 87.3765990199464 101.07158210007
"1244" 248.6 85.0551421874388 102.011364751772
"1245" 248.8 82.5452720495973 103.57977441915
"1246" 249 80.3706051764105 104.94025481004
"1247" 249.2 78.2689053115768 106.640686224868
"1248" 249.4 76.4499414956145 108.353423977245
"1249" 249.6 74.6923560332106 110.036213837305
"1250" 249.8 72.2295210042778 111.141072914336
"1251" 250 70.2870446321639 112.185479793684
"1252" 250.2 69.4743940457336 113.77092851065
"1253" 250.4 69.2421383582825 114.607031370329
"1254" 250.6 67.9883070130897 115.940064811442
"1255" 250.8 67.5098649943123 117.263571394941
"1256" 251 67.7806196977176 118.571659661136
"1257" 251.2 67.758677677605 119.33963036508
"1258" 251.4 67.8909392988397 120.26210946065
"1259" 251.6 68.1609207552676 119.687591504926
"1260" 251.8 68.6508402153864 120.45944136153
"1261" 252 69.2973618380064 120.211622497706
"1262" 252.2 69.800987946196 120.723207141926
"1263" 252.4 70.0623938785421 120.841679188329
"1264" 252.6 70.3982131378941 120.637008278783
"1265" 252.8 71.0680956180878 120.154929496127
"1266" 253 71.62533536962 120.512905088264
"1267" 253.2 70.8768825358397 120.361640901883
"1268" 253.4 70.5047214947064 120.69312387573
"1269" 253.6 69.4544065384096 120.24535802594
"1270" 253.8 68.4056785601379 120.342395119768
"1271" 254 67.2814387401543 120.305079250037
"1272" 254.2 66.3451727419464 119.92197157887
"1273" 254.4 64.4846148193635 119.89860332745
"1274" 254.6 63.0835313467791 119.674531133098
"1275" 254.8 61.0026852078442 119.337554768582
"1276" 255 59.7401516522726 118.784312031384
"1277" 255.2 58.7005089371314 118.12001974715
"1278" 255.4 57.2129466360897 117.546632096567
"1279" 255.6 56.4993494769864 116.47904920299
"1280" 255.8 55.9027222290199 115.032322862826
"1281" 256 54.8090459576064 114.062104341836
"1282" 256.2 53.2290574269118 113.51128127265
"1283" 256.4 51.5357468594467 112.746872053314
"1284" 256.6 50.1204160252602 112.573555286181
"1285" 256.8 48.1750590267064 112.52462176825
"1286" 257 46.3813991551677 112.016215724811
"1287" 257.2 44.3351648736175 110.186354141594
"1288" 257.4 41.9776040146939 108.326450488837
"1289" 257.6 41.2619513149564 107.1693974845
"1290" 257.8 40.4733260359326 104.454487655363
"1291" 258 40.3348926538246 102.594295129468
"1292" 258.2 39.0594436864602 100.398097110427
"1293" 258.4 37.5554869925064 98.3529626281065
"1294" 258.6 36.1109041774518 95.6770566662045
"1295" 258.8 35.4263796409064 93.58335575615
"1296" 259 33.9898141465236 90.5929358426327
"1297" 259.2 32.4167968792526 89.3786206333142
"1298" 259.4 30.4520036006556 88.6229309107769
"1299" 259.6 28.9314894446492 88.81882893885
"1300" 259.8 27.001908631298 88.7366073134833
"1301" 260 24.8948618874194 89.0677516170196
"1302" 260.2 22.84411053037 88.9923205024227
"1303" 260.4 20.9896375269584 88.6198253365747
"1304" 260.6 19.895218296408 89.629056016773
"1305" 260.8 18.9095697136314 91.4992230154178
"1306" 261 17.5351869778718 93.4235728404577
"1307" 261.2 16.3484169946829 94.9655954643265
"1308" 261.4 16.5150032527157 96.2070005215221
"1309" 261.6 17.6636235923953 97.7521364107055
"1310" 261.8 18.5540300297791 97.5134707676955
"1311" 262 20.0455263798813 98.500425325775
"1312" 262.2 21.4800773698314 98.506916506725
"1313" 262.4 22.6633513287958 99.7670597137816
"1314" 262.6 23.5555886192631 101.327159192177
"1315" 262.8 24.5134764026956 103.421880828474
"1316" 263 25.860233543735 105.927727299921
"1317" 263.2 27.6155133812455 108.558227982541
"1318" 263.4 28.9871281385064 111.56392698765
"1319" 263.6 27.2345092820064 113.12181041565
"1320" 263.8 25.9492554539063 110.78498527365
"1321" 264 27.5538753847464 108.06647869179
"1322" 264.2 25.9290606687286 106.623417042372
"1323" 264.4 24.200736290638 104.809682388624
"1324" 264.6 22.4412846120853 103.313294359097
"1325" 264.8 20.1321775218083 101.948405923791
"1326" 265 18.0951465444386 100.186757122574
"1327" 265.2 16.9373767260166 97.6582277157826
"1328" 265.4 16.4765642685308 95.324892108589
"1329" 265.6 15.8643447730574 92.6189517292928
"1330" 265.8 14.7341520951021 88.9953338165968
"1331" 266 15.2826223578189 86.3213470683375
"1332" 266.2 15.4991374066116 84.3522131630447
"1333" 266.4 16.4390852547973 82.15887728415
"1334" 266.6 17.2264992244528 79.8846456727393
"1335" 266.8 18.1573255986999 77.5229177282468
"1336" 267 19.6859491193616 75.5224988655316
"1337" 267.2 21.2144026066635 73.0174398834214
"1338" 267.4 22.6144817971586 70.1699482947587
"1339" 267.6 23.9850084570365 67.9783841533789
"1340" 267.8 24.8881848508113 64.8464227260402
"1341" 268 25.8414019858141 61.3471525152269
"1342" 268.2 27.6393539886248 58.3806565409921
"1343" 268.4 29.4898172678901 56.245479100964
"1344" 268.6 32.5326559401616 54.8869639411155
"1345" 268.8 34.7992316968141 53.1368785883588
"1346" 269 37.2808075459906 50.8741182339711
"1347" 269.2 39.8175652023549 48.6289771406046
"1348" 269.4 42.1833171756828 45.8006272806794
"1349" 269.6 44.4361387995064 43.6366688826955
"1350" 269.8 47.1809810297921 41.2008502204561
"1351" 270 48.9602952192034 38.7427118513015
"1352" 270.2 51.3682059011598 37.0766615496252
"1353" 270.4 53.6587572779717 36.1704669813579
"1354" 270.6 56.5072145195355 34.8287149825092
"1355" 270.8 59.1881352730598 32.7301098792568
"1356" 271 62.0247425659487 31.3479100939962
"1357" 271.2 64.927049433016 31.1082357204577
"1358" 271.4 67.5103779058887 31.6040327088559
"1359" 271.6 69.77534879887 31.547336119453
"1360" 271.8 72.6277350845982 31.5157432968949
"1361" 272 75.0771093558864 31.29787806852
"1362" 272.2 77.7504691118737 31.2375498276092
"1363" 272.4 80.5713001560596 31.482089497267
"1364" 272.6 83.2178702058327 31.9048376514553
"1365" 272.8 85.4474200416064 33.0768943942167
"1366" 273 87.1198869246368 34.5968655624652
"1367" 273.2 88.4021503659532 36.2593224560011
"1368" 273.4 90.7523878625373 37.6186688645521
"1369" 273.6 93.4323840077251 39.0898916809
"1370" 273.8 95.8514848682664 40.91780823642
"1371" 274 98.0130481246164 42.50295462441
"1372" 274.2 100.540713986546 43.00537202994
"1373" 274.4 103.288629592302 44.0503461844255
"1374" 274.6 104.351667041556 46.4509551473183
"1375" 274.8 105.170839898486 47.6525623866448
"1376" 275 105.890269734061 47.0525140947639
"1377" 275.2 107.7136980368 45.4226114488853
"1378" 275.4 108.480776941526 43.2798544523636
"1379" 275.6 108.273952905961 41.6303038617864
"1380" 275.8 107.490365665943 39.3668026980223
"1381" 276 106.491828681506 36.663545307117
"1382" 276.2 105.331791827861 33.9482481896984
"1383" 276.4 103.056695722766 31.40692990848
"1384" 276.6 100.565447393548 30.0741766964799
"1385" 276.8 97.7307842456222 29.0555508555079
"1386" 277 94.8781391903255 28.4077557111606
"1387" 277.2 92.6486797424846 28.1155624965196
"1388" 277.4 89.1952229374748 27.0630999449605
"1389" 277.6 85.7086365760998 26.3190281492159
"1390" 277.8 82.4758257309169 26.4563453466868
"1391" 278 79.6266261624851 27.8649824955543
"1392" 278.2 76.9543588866264 29.53746979488
"1393" 278.4 73.6689734982104 30.8441047781908
"1394" 278.6 70.6271266211921 32.3140260806643
"1395" 278.8 67.7302052943635 34.0647903140357
"1396" 279 65.177371105624 35.3650993181206
"1397" 279.2 63.2899575814498 36.9986291389896
"1398" 279.4 60.7140233356602 38.6467437506596
"1399" 279.6 57.9404719511559 39.104279350016
"1400" 279.8 54.8909143214247 39.8535989906296
"1401" 280 52.2883738196677 39.6856145777629
"1402" 280.2 49.4426347449851 40.0628782722351
"1403" 280.4 46.752397823645 40.9366647957342
"1404" 280.6 44.7256454698764 41.99274780174
"1405" 280.8 43.3936157984458 44.12055691715
"1406" 281 42.7072995167836 46.5473588247936
"1407" 281.2 43.0041449414458 48.8650200842409
"1408" 281.4 43.2536149655716 51.7632169226283
"1409" 281.6 43.4102499841477 54.730815517813
"1410" 281.8 43.6201046229349 56.8909618881704
"1411" 282 43.9452432401626 58.9447914117125
"1412" 282.2 44.795062922624 61.1366150263147
"1413" 282.4 44.9342663811042 63.5447103468783
"1414" 282.6 44.3798818979397 66.41127229945
"1415" 282.8 44.2428786394041 69.0983261590705
"1416" 283 44.1278077043814 71.4572803270364
"1417" 283.2 44.1764915615064 73.8383635209682
"1418" 283.4 44.7780076628731 75.39506673425
"1419" 283.6 45.3777510722534 77.1473727627524
"1420" 283.8 44.6229581536771 79.161851543089
"1421" 284 43.0291314692631 81.4220405276635
"1422" 284.2 41.555814777964 83.8619871334042
"1423" 284.4 40.7719790701443 86.1073059723569
"1424" 284.6 39.4886787008882 88.2062975001136
"1425" 284.8 37.6366267543814 90.321537328775
"1426" 285 37.9803642910518 93.0286548386046
"1427" 285.2 39.7852076488314 94.2130003083
"1428" 285.4 42.116623473373 94.7344585112833
"1429" 285.6 44.4760845284295 96.17982813615
"1430" 285.8 46.5532624324294 98.0472909633038
"1431" 286 48.6327627625296 98.6253428196384
"1432" 286.2 50.9243005955761 98.5438256635221
"1433" 286.4 53.325082508588 98.8425370564561
"1434" 286.6 55.3776734088264 99.37348916355
"1435" 286.8 57.9403916478864 99.32675266071
"1436" 287 61.0811840781021 99.6353461652776
"1437" 287.2 64.6918689539814 100.162167648975
"1438" 287.4 67.7209321787206 100.130175400007
"1439" 287.6 71.5325858868759 100.650276233889
"1440" 287.8 74.4253947885064 101.540779932503
"1441" 288 78.4412720695731 102.160369518083
"1442" 288.2 82.7440928367371 101.642406566381
"1443" 288.4 85.1734238772958 101.468432404887
"1444" 288.6 87.3440250937246 102.503418596168
"1445" 288.8 89.0801903685652 104.053248794326
"1446" 289 90.1190730391602 102.793342880977
"1447" 289.2 91.1187525901101 100.831432899942
"1448" 289.4 92.1168134140518 97.8368496004773
"1449" 289.6 93.1037679721314 95.0948736059357
"1450" 289.8 94.8350342597169 91.8341533106763
"1451" 290 95.8002254780547 88.5914282126661
"1452" 290.2 96.8868781619526 85.0349697666116
"1453" 290.4 98.0708371788037 82.0799304888122
"1454" 290.6 99.1218416951987 78.7984428384961
"1455" 290.8 99.7678605526098 75.8825768069776
"1456" 291 100.072123656574 72.9078504111388
"1457" 291.2 100.722225520832 69.9720624447663
"1458" 291.4 100.670705119893 67.0658346107307
"1459" 291.6 101.123904261115 63.1679396265196
"1460" 291.8 101.742796941313 59.5611918607952
"1461" 292 102.092091967265 55.8674544868863
"1462" 292.2 102.112353193751 52.0287488575117
"1463" 292.4 102.471484351184 48.5596871152145
"1464" 292.6 103.736834829885 45.0279556857395
"1465" 292.8 104.876549548264 41.2521382194553
"1466" 293 106.182661093991 37.5383655950675
"1467" 293.2 107.17647745118 34.4056505227184
"1468" 293.4 105.804039721272 31.8964201962032
"1469" 293.6 103.193248974261 30.8520531630276
"1470" 293.8 100.366886993527 30.0066796852342
"1471" 294 97.5547155054532 28.515481692884
"1472" 294.2 94.3175823424726 26.5083055035994
"1473" 294.4 91.3604715563575 25.2588423992458
"1474" 294.6 87.7079738074439 23.7788186150875
"1475" 294.8 84.5744632013196 22.4243195792159
"1476" 295 80.9511953702397 20.7696153130167
"1477" 295.2 77.2044762150119 19.9334180542269
"1478" 295.4 73.1834155000731 19.5233085706167
"1479" 295.6 69.4292793863451 19.4205664377306
"1480" 295.8 65.7582570939629 19.2720340152913
"1481" 296 62.5779857638878 20.1406622612428
"1482" 296.2 59.6678936083023 21.6557719069255
"1483" 296.4 56.1382598626351 22.7742119593975
"1484" 296.6 52.8362568411288 24.3145066348133
"1485" 296.8 50.8052855476464 26.89685738442
"1486" 297 48.8192926687143 29.9003717983678
"1487" 297.2 47.2684132629962 32.9623493371806
"1488" 297.4 45.8012538235367 36.1423054222409
"1489" 297.6 44.9797752040689 39.6091861569
"1490" 297.8 43.8255821754965 42.9495735814173
"1491" 298 43.0039792972748 46.3234587469184
"1492" 298.2 42.3346189669439 50.076215438775
"1493" 298.4 41.6279974754846 53.4100013071174
"1494" 298.6 41.3993950159412 57.1015076908565
"1495" 298.8 40.4785682666222 60.7502792288447
"1496" 299 40.8413675561616 63.9343271824603
"1497" 299.2 41.7153672098255 67.0109469310436
"1498" 299.4 42.7677671851234 70.1225704800543
"1499" 299.6 43.4413106179558 73.0741413388466
"1500" 299.8 44.190568821398 76.251120549656
"1501" 300 44.2913355321602 79.4425677173808
"1502" 300.2 44.0636014580281 82.8475069153674
"1503" 300.4 44.7996449327064 84.8017152423643
"1504" 300.6 46.042463876387 86.7511455980306
"1505" 300.8 45.9881211539155 89.0926387534682
"1506" 301 45.647825910173 92.7871042262833
"1507" 301.2 45.8595620506849 97.5847051560428
"1508" 301.4 46.7689069534126 100.390981777462
"1509" 301.6 47.5177415452432 102.80083270515
"1510" 301.8 47.4626519174439 105.72186413265
"1511" 302 48.2836387807791 107.740031300741
"1512" 302.2 50.59390909162 109.448392105309
"1513" 302.4 52.9892242865652 109.803671447679
"1514" 302.6 55.4088310773864 110.60582867943
"1515" 302.8 58.539222961486 111.742765646477
"1516" 303 61.4642285814043 113.221165226109
"1517" 303.2 64.105641829129 114.117533078358
"1518" 303.4 65.9039934137191 115.13131430549
"1519" 303.6 64.4553809293708 115.838204613201
"1520" 303.8 63.007749138559 116.985771286413
"1521" 304 61.5144358789564 115.9974035765
"1522" 304.2 61.3549382898992 114.631009986525
"1523" 304.4 62.4993250612791 113.369655506468
"1524" 304.6 63.6246341382238 111.453859136759
"1525" 304.8 65.555054907702 110.420914689933
"1526" 305 66.5061540295064 109.94113175015
"1527" 305.2 67.3275380804872 109.661511647688
"1528" 305.4 68.3077879258329 109.286714731925
"1529" 305.6 69.3839109173397 109.017941570594
"1530" 305.8 72.0832707232819 108.857501950742
"1531" 306 74.4903065980064 107.719705380594
"1532" 306.2 76.7393098800946 105.794412625621
"1533" 306.4 79.3798880034043 103.865916273272
"1534" 306.6 82.517733706173 102.04785571495
"1535" 306.8 84.9266830809508 100.637105721817
"1536" 307 87.4633953823635 99.4555562369893
"1537" 307.2 90.1071926284029 98.8859790908224
"1538" 307.4 93.0064002578814 97.4595180948643
"1539" 307.6 95.0783522111165 95.6979404656246
"1540" 307.8 97.2578287264518 94.0554416434227
"1541" 308 99.1295731266032 91.6066864604081
"1542" 308.2 101.554130358862 88.7666794512178
"1543" 308.4 104.310791882306 87.09736775091
"1544" 308.6 107.084886577393 85.4074182959455
"1545" 308.8 110.204231743974 83.5800315815011
"1546" 309 112.473593039561 80.9862313342696
"1547" 309.2 114.045077323113 77.6633892006925
"1548" 309.4 114.427820875216 74.030243591279
"1549" 309.6 115.299861909045 70.0724410185676
"1550" 309.8 116.443206497098 66.4091527301602
"1551" 310 116.935574379539 62.2746966827478
"1552" 310.2 117.951585310843 58.176785926487
"1553" 310.4 117.18156071406 54.5893125769372
"1554" 310.6 115.30109734396 51.1056029744799
"1555" 310.8 115.043067937397 47.6757267913039
"1556" 311 114.145777697332 44.3886709129109
"1557" 311.2 112.470620667155 41.1525680104372
"1558" 311.4 110.502094538748 36.9160593792379
"1559" 311.6 108.434806889461 33.3524900018916
"1560" 311.8 106.562641564597 29.9166727838318
"1561" 312 104.445035028762 26.9741714928415
"1562" 312.2 101.384946770057 24.827891918341
"1563" 312.4 98.2607435593414 22.8990795680366
"1564" 312.6 94.8036032782748 20.31090519255
"1565" 312.8 91.4850297227251 18.042237450525
"1566" 313 87.6414392027064 16.3599397209833
"1567" 313.2 84.2668626804419 14.210870243021
"1568" 313.4 80.5008639372404 12.3192946714692
"1569" 313.6 77.2118196215695 10.7791184291289
"1570" 313.8 73.3205129246766 9.08337191277766
"1571" 314 68.7944736435284 8.36484963146869
"1572" 314.2 64.8228230595513 7.71305459556573
"1573" 314.4 60.7143454786354 7.4014120335371
"1574" 314.6 56.9917400796021 8.55717192512872
"1575" 314.8 53.194239865891 9.53754210199616
"1576" 315 49.3694363215064 10.4920517374726
"1577" 315.2 45.567458907935 11.6946114638423
"1578" 315.4 41.7858034286447 13.1396694553628
"1579" 315.6 37.8518235141368 14.7550187498674
"1580" 315.8 34.9560972278097 16.1501311382174
"1581" 316 31.8107918517564 16.1018380022571
"1582" 316.2 29.6586296160926 15.671277650081
"1583" 316.4 28.7592462540915 14.9792977586394
"1584" 316.6 29.313925524265 14.9191959951845
"1585" 316.8 29.48600092163 16.3601828363747
"1586" 317 29.5315021772678 18.8654372164568
"1587" 317.2 30.1600173860236 21.4551437103569
"1588" 317.4 30.1286806504029 24.6067239784948
"1589" 317.6 30.4012782740421 26.6453704881857
"1590" 317.8 31.4723231307921 27.9528797938286
"1591" 318 32.2387569213668 30.3320809177779
"1592" 318.2 32.564825545832 32.6915497142547
"1593" 318.4 33.4121800031447 35.8201319151287
"1594" 318.6 33.5459870120222 38.488944981371
"1595" 318.8 34.0004332396575 41.7671264285337
"1596" 319 35.2974312373154 45.0891286364309
"1597" 319.2 36.2572508025064 48.3510162259431
"1598" 319.4 37.580887265789 51.8224842269544
"1599" 319.6 39.599162027087 54.8833537181177
"1600" 319.8 41.6290342213329 57.6937487566806
"1601" 320 43.4543476808189 61.0909381133062
"1602" 320.2 45.0761692411764 64.21595490216
"1603" 320.4 47.1438885672207 66.3018495348643
"1604" 320.6 49.3300958309003 68.9090000480288
"1605" 320.8 51.4359071229084 71.8680132997067
"1606" 321 52.889866160134 75.1442585511606
"1607" 321.2 53.5736081693552 78.5992948004058
"1608" 321.4 53.3991614552664 81.93558065947
"1609" 321.6 52.7136927469464 84.76054260891
"1610" 321.8 52.6057536808635 87.9174820983643
"1611" 322 53.7309574789745 90.9758345575117
"1612" 322.2 54.8220283195064 95.0979646444833
"1613" 322.4 54.3735467265973 98.6582790443318
"1614" 322.6 53.2919642384349 101.799336215721
"1615" 322.8 53.4332175115994 103.652234113476
"1616" 323 55.8021966429564 103.803720161925
"1617" 323.2 58.6207803015499 103.054835437976
"1618" 323.4 61.3737936250397 102.41136184815
"1619" 323.6 64.9282977370448 101.712311591996
"1620" 323.8 68.2284807082397 101.043886394683
"1621" 324 72.5053717917169 101.140456946361
"1622" 324.2 75.4361643935778 101.04821384865
"1623" 324.4 79.3739656774476 100.647287966444
"1624" 324.6 83.3572597757064 101.16505510575
"1625" 324.8 86.5639031650064 101.913704641983
"1626" 325 90.7642873470155 102.368874118295
"1627" 325.2 92.8200585978512 101.182514144167
"1628" 325.4 94.9693701196951 98.663623412867
"1629" 325.6 96.6437798687921 94.9418671978286
"1630" 325.8 98.6896420052113 91.4614844751172
"1631" 326 100.614359384961 87.5288542518773
"1632" 326.2 102.480278854406 83.8287335835375
"1633" 326.4 104.041012069165 80.1307790409915
"1634" 326.6 105.686630505237 76.2861818898354
"1635" 326.8 107.241767246581 72.6458444365755
"1636" 327 109.323606370944 69.4686185269
"1637" 327.2 111.627975608194 65.80110129015
"1638" 327.4 113.112833250506 62.0889571843687
"1639" 327.6 115.58512651668 58.3503544605848
"1640" 327.8 116.528193073429 54.50644643715
"1641" 328 114.930363916506 51.278762668219
"1642" 328.2 112.664732372023 48.5722506912468
"1643" 328.4 110.154428356931 45.3283099787561
"1644" 328.6 107.737279444001 41.7737453429192
"1645" 328.8 105.786681445675 37.8452931440132
"1646" 329 104.335390041696 33.6718054342658
"1647" 329.2 103.093588456693 29.5760316896225
"1648" 329.4 102.337472873506 25.25718507645
"1649" 329.6 100.837937139439 22.0972198422961
"1650" 329.8 98.0879130782397 21.46633540165
"1651" 330 94.5801469651693 21.2570130496669
"1652" 330.2 90.6886253208433 20.2880449465957
"1653" 330.4 86.4421935221939 19.45406930715
"1654" 330.6 82.0338875233042 18.8740063286394
"1655" 330.8 77.793753251039 19.0476649346283
"1656" 331 73.6383390983189 20.10318740215
"1657" 331.2 69.2064853047064 20.72634077335
"1658" 331.4 65.3390661893125 21.9737073003949
"1659" 331.6 61.9554218528574 23.0753196158521
"1660" 331.8 58.0027069850064 23.7043817031065
"1661" 332 55.3121787177717 25.4630482437214
"1662" 332.2 53.4626986617417 28.4195357016206
"1663" 332.4 51.0057280738529 31.2345986946252
"1664" 332.6 49.8397157576798 34.3096005670071
"1665" 332.8 49.1874155773414 37.5985930471809
"1666" 333 49.0743826419609 41.0480646008167
"1667" 333.2 48.2781065242876 44.2300955956812
"1668" 333.4 47.4951078221939 47.9178977729
"1669" 333.6 46.6918241796314 51.2365140335875
"1670" 333.8 45.8752474271447 54.941493671033
"1671" 334 45.7224524122513 58.3455163132928
"1672" 334.2 45.3055636419003 62.3548743130591
"1673" 334.4 45.2653348176354 66.7852480793436
"1674" 334.6 44.1215074405182 70.8458943908206
"1675" 334.8 44.2683891794502 73.8924677462511
"1676" 335 45.729846258611 77.8429967408826
"1677" 335.2 46.6287154759508 81.0962469212241
"1678" 335.4 47.1208912404264 85.04096162595
"1679" 335.6 48.5001825247238 86.9454176716282
"1680" 335.8 50.5698054756449 88.77988185315
"1681" 336 53.2391788109295 92.5098142913423
"1682" 336.2 54.9905228037404 95.939516330767
"1683" 336.4 56.5065689367747 99.371589305711
"1684" 336.6 57.9877273366602 101.834645386823
"1685" 336.8 60.2193762243149 104.963638953597
"1686" 337 61.7026801265064 108.742172445268
"1687" 337.2 63.3270585788722 112.566101997735
"1688" 337.4 63.6500344115064 114.607569610872
"1689" 337.6 64.3864883956518 115.306387859005
"1690" 337.8 66.4046555637427 114.846104118914
"1691" 338 68.5700846254451 113.72986185566
"1692" 338.2 70.2002260974155 112.14813327315
"1693" 338.4 71.6963365848468 110.664829370959
"1694" 338.6 72.9257995159758 109.44568242866
"1695" 338.8 75.7389043454476 107.711220176738
"1696" 339 78.5691527500574 106.314018802987
"1697" 339.2 81.7214821763064 105.07534251003
"1698" 339.4 85.1549350646828 103.503407584444
"1699" 339.6 88.4487060699427 101.469550503041
"1700" 339.8 92.2504226274309 99.8687785175462
"1701" 340 95.6371316484508 97.9829339555944
"1702" 340.2 98.6699556367564 95.5761483078
"1703" 340.4 102.160440665779 92.8811279988318
"1704" 340.6 104.816079073098 90.1994006345842
"1705" 340.8 107.216425624762 86.7600678738244
"1706" 341 109.134367506958 83.0132004543435
"1707" 341.2 112.219590306735 79.5087821049978
"1708" 341.4 114.783141255785 76.0277226590057
"1709" 341.6 116.536752872484 72.0968334950621
"1710" 341.8 116.746513480177 67.7111658122457
"1711" 342 117.573679870372 63.2073056857995
"1712" 342.2 118.522626253232 58.6921881750181
"1713" 342.4 118.361632358216 54.687595672964
"1714" 342.6 116.068712070475 51.6079633224237
"1715" 342.8 114.200811622778 47.7161067129326
"1716" 343 111.833728962254 44.5236934182553
"1717" 343.2 109.595165616538 40.4813522781606
"1718" 343.4 107.355827249334 36.6534604863914
"1719" 343.6 105.033300063966 32.8312009873745
"1720" 343.8 102.739114694788 29.12592892265
"1721" 344 100.157802638717 25.6282073139079
"1722" 344.2 97.0575186667298 22.5118298652989
"1723" 344.4 93.6474897869695 19.4007732951395
"1724" 344.6 90.2838491709679 17.3269592419962
"1725" 344.8 87.051083377359 17.5108147153816
"1726" 345 82.9537016749426 17.6890205296819
"1727" 345.2 78.6125631595504 17.3783180363258
"1728" 345.4 74.3435494634846 17.2611790470848
"1729" 345.6 70.1412153615064 16.5621362770121
"1730" 345.8 66.333996621702 16.7320066870304
"1731" 346 62.866904838829 18.1683966931823
"1732" 346.2 60.0613386577207 20.4873593359255
"1733" 346.4 56.9866122244173 23.4220446720312
"1734" 346.6 54.343535552335 26.5387296582929
"1735" 346.8 52.0264090288073 29.1265591343927
"1736" 347 50.3270461844272 32.2487653816649
"1737" 347.2 48.5069447536945 35.1447318530213
"1738" 347.4 47.4591744990778 37.7234318543847
"1739" 347.6 46.0780257456828 40.6229558876206
"1740" 347.8 45.1245973851125 43.880579924453
"1741" 348 44.1174808255973 46.7681719349379
"1742" 348.2 43.68080137987 50.2262010592106
"1743" 348.4 42.6766144313574 53.7689377930436
"1744" 348.6 41.5881331576939 56.2387803531813
"1745" 348.8 40.3164883153975 58.8600365119322
"1746" 349 39.2199624445274 61.51692186315
"1747" 349.2 39.3661121468574 64.0360525126819
"1748" 349.4 38.8872260519257 66.6763637537307
"1749" 349.6 37.7096525400689 68.6491069319625
"1750" 349.8 36.5579646954962 70.7767901979459
"1751" 350 36.0351429242172 73.9659120272584
"1752" 350.2 36.9640682837286 76.1389079882981
"1753" 350.4 38.2204372361649 78.2451701357597
"1754" 350.6 39.1483229333141 81.1452544127269
"1755" 350.8 39.0187846409492 84.3120947364214
"1756" 351 38.3410299074725 87.7632969043703
"1757" 351.2 37.2731206211814 91.652229423525
"1758" 351.4 35.1797147648064 93.9793177941
"1759" 351.6 33.3711718878141 95.6305743634577
"1760" 351.8 33.1600301777921 97.7191653328643
"1761" 352 33.0376250513064 100.07453670615
"1762" 352.2 32.7393473705795 102.439859715735
"1763" 352.4 34.7465759632337 103.438148652968
"1764" 352.6 37.6203988020064 104.2613484189
"1765" 352.8 40.3945245553748 104.768685456308
"1766" 353 42.7997573693203 105.672048092801
"1767" 353.2 46.2351232342207 107.140650826007
"1768" 353.4 47.9806255135994 108.851217181336
"1769" 353.6 51.1869669875064 110.609723388
"1770" 353.8 53.6628888641492 112.389234279864
"1771" 354 55.9561478590724 113.345939871093
"1772" 354.2 59.7831451884349 115.467908673293
"1773" 354.4 62.8558193305652 115.722101137385
"1774" 354.6 66.3607515762264 115.45084614051
"1775" 354.8 70.0255030054412 114.58655950828
"1776" 355 72.4131286940064 112.552583778496
"1777" 355.2 75.8060190444102 110.358065295785
"1778" 355.4 79.0699009947717 108.507773017925
"1779" 355.6 82.4366922955245 106.532671644041
"1780" 355.8 85.6486466510564 104.52748683785
"1781" 356 89.2837079830564 101.80119083885
"1782" 356.2 92.6887174613877 99.5332382269297
"1783" 356.4 95.6126094093064 96.6407019836
"1784" 356.6 98.2633716663427 93.8500842824591
"1785" 356.8 101.644414476691 91.5241534301654
"1786" 357 105.211376548904 89.1480118412733
"1787" 357.2 108.810325783177 86.9928979210324
"1788" 357.4 111.715818219963 84.1612654945956
"1789" 357.6 114.732866283347 80.9366017222883
"1790" 357.8 117.305606251884 77.3262593034153
"1791" 358 118.088522158302 74.9178986978847
"1792" 358.2 117.893075558527 71.8030521811816
"1793" 358.4 118.08894494473 68.0550602923628
"1794" 358.6 118.434190503213 63.726745638737
"1795" 358.8 118.95056865154 58.8598651276167
"1796" 359 119.178729931368 54.1483123157707
"1797" 359.2 118.68357932872 49.8021636138354
"1798" 359.4 117.798913455474 45.7682119965862
"1799" 359.6 116.45720256605 41.7470424915196
"1800" 359.8 114.713515673781 38.1786297398423
"1801" 360 112.772605835196 34.5046557581155
"1802" 360.2 110.714262728738 30.8864638534793
"1803" 360.4 107.827157334078 27.6515035354357
"1804" 360.6 104.791139272606 24.65999642905
"1805" 360.8 101.682710273332 21.9475294677261
"1806" 361 98.2573019906493 19.1202371440071
"1807" 361.2 94.8547818663086 16.9289285859412
"1808" 361.4 91.7385032831912 14.323214104063
"1809" 361.6 88.7394957479257 11.6060221456661
"1810" 361.8 85.909791853891 9.96981195427088
"1811" 362 82.2218675599738 9.40402784499783
"1812" 362.2 78.5081237722305 9.22934014177069
"1813" 362.4 74.6085144195169 8.56118439084474
"1814" 362.6 70.1212424970448 8.06525666454561
"1815" 362.8 65.8667036508149 7.77408690413936
"1816" 363 61.8575833082678 8.4293885709341
"1817" 363.2 57.1462898854741 8.52794601776291
"1818" 363.4 53.3097971531328 9.71301798262253
"1819" 363.6 49.2102976917644 11.4510713746016
"1820" 363.8 45.3534639315613 13.141217504128
"1821" 364 41.6576311276477 15.0090214826935
"1822" 364.2 37.5868237281271 16.4009759223914
"1823" 364.4 33.6696300328928 18.7592178918205
"1824" 364.6 30.4722532745394 21.2901462044357
"1825" 364.8 27.2920447495178 24.4021195131273
"1826" 365 25.2892489263451 27.9344831289242
"1827" 365.2 24.1549722731692 31.2378270968477
"1828" 365.4 22.4974567654715 34.6117316138826
"1829" 365.6 20.8913856053603 38.223063752914
"1830" 365.8 20.2045603131564 41.26443729915
"1831" 366 20.058878492595 44.9767354677703
"1832" 366.2 20.1831634574323 48.3085707004463
"1833" 366.4 21.1374357468278 51.8311525741857
"1834" 366.6 21.6810302547835 55.4777773696681
"1835" 366.8 21.363948559421 59.3795817942476
"1836" 367 21.6681108647531 63.0950375434617
"1837" 367.2 21.7719308517756 66.4651990334962
"1838" 367.4 20.4339434737402 70.0549323386825
"1839" 367.6 19.2970932163464 73.45030892163
"1840" 367.8 17.545234302982 76.2693179831744
"1841" 368 15.5421553144641 79.141849518657
"1842" 368.2 14.595860733949 82.4525766189369
"1843" 368.4 16.72941807547 84.0566625509864
"1844" 368.6 18.8297281879464 84.55282481851
"1845" 368.8 21.1060707968593 87.1589957865176
"1846" 369 23.0059685488635 91.0054296074357
"1847" 369.2 23.895509129921 94.7264368892963
"1848" 369.4 24.2292679394794 97.6219229309878
"1849" 369.6 24.1595010040645 101.016512732383
"1850" 369.8 24.5686484159891 104.533306517322
"1851" 370 26.6975115852337 106.494904773059
"1852" 370.2 27.8932950933149 105.477409020278
"1853" 370.4 30.7058799639629 105.383193822215
"1854" 370.6 33.6961848640518 105.553683535309
"1855" 370.8 36.2360551096084 105.590715782844
"1856" 371 40.9069862093222 106.511055079729
"1857" 371.2 43.4925427394576 106.743037721126
"1858" 371.4 47.0894090128189 106.573831632338
"1859" 371.6 50.8771606239836 107.536444261855
"1860" 371.8 54.8957917393928 108.173760209673
"1861" 372 58.0513908421314 108.431932179275
"1862" 372.2 61.5357640449349 109.676185588925
"1863" 372.4 65.0829932249969 110.59024984515
"1864" 372.6 69.1431962904439 111.547699035275
"1865" 372.8 72.9748655069872 111.975867317169
"1866" 373 76.3402931687564 110.290032726212
"1867" 373.2 78.9202314086007 107.547968056508
"1868" 373.4 82.1174442142564 104.431741918838
"1869" 373.6 85.0470863919962 101.703955597681
"1870" 373.8 87.9668358219419 99.0003509553919
"1871" 374 91.6516460268512 96.3611335350983
"1872" 374.2 94.9954835632742 93.45353213715
"1873" 374.4 98.2642568273814 90.8306893345406
"1874" 374.6 101.896072568906 87.8990785303962
"1875" 374.8 105.596973021971 85.6919343440786
"1876" 375 109.323959152517 83.6193929979
"1877" 375.2 113.502304107506 81.9175746879652
"1878" 375.4 116.413297626321 79.858188613418
"1879" 375.6 115.980001687145 78.1274395835011
"1880" 375.8 115.28214404541 74.9850753697307
"1881" 376 115.895386151073 70.8079655295833
"1882" 376.2 116.516646261163 66.7179805993375
"1883" 376.4 118.164152244325 62.5201043736046
"1884" 376.6 118.63981855827 58.1254621533185
"1885" 376.8 118.804787546038 53.8208154493062
"1886" 377 118.513228123341 49.1702941799026
"1887" 377.2 117.106981188251 44.724098635267
"1888" 377.4 115.29143585685 40.7978836683687
"1889" 377.6 113.527983504671 36.3297131439742
"1890" 377.8 110.807709224774 31.7450449571267
"1891" 378 108.315468694283 27.5275710722559
"1892" 378.2 106.050428376906 23.6646820167167
"1893" 378.4 103.053596707345 20.7481176384726
"1894" 378.6 99.1965788654419 18.93477483115
"1895" 378.8 95.2551801263574 16.9929449554691
"1896" 379 91.2815259651193 14.7929825991823
"1897" 379.2 87.4349290738785 12.3892491104058
"1898" 379.4 83.001301527332 10.600400406743
"1899" 379.6 78.7759956019715 8.91118378277791
"1900" 379.8 74.4869606284445 7.49289731742835
"1901" 380 70.4700077878868 5.75062187118261
"1902" 380.2 66.9774702115281 6.66926508823696
"1903" 380.4 63.6377353318116 8.54478561791842
"1904" 380.6 60.065312850139 10.3849622084357
"1905" 380.8 56.8148208711564 12.58769809824
"1906" 381 53.8402372008189 14.6627663684312
"1907" 381.2 50.5419058806001 16.5086959510875
"1908" 381.4 48.7296869412796 19.1288410657376
"1909" 381.6 47.5637078026882 22.0072671474833
"1910" 381.8 46.3464006219349 25.1967773516908
"1911" 382 46.4393172406764 28.38074134959
"1912" 382.2 45.7712722285906 31.4661704756763
"1913" 382.4 44.9473192993189 35.276322872775
"1914" 382.6 45.3760618010664 38.70171906009
"1915" 382.8 46.0355122500734 42.7058809863974
"1916" 383 45.1217697873501 47.2809506421812
"1917" 383.2 44.7627917763451 51.2650438208274
"1918" 383.4 44.2089474662564 55.4030408058687
"1919" 383.6 43.8928551765172 59.4298660750957
"1920" 383.8 43.5160844561585 63.2356736886065
"1921" 384 43.0918361640548 67.2584761098919
"1922" 384.2 43.8911815150994 71.2174634409872
"1923" 384.4 43.1957757890606 75.3595607565235
"1924" 384.6 43.1515682536116 79.519699766321
"1925" 384.8 43.1054467047564 84.0031363422971
"1926" 385 42.2167731223159 87.7660212095309
"1927" 385.2 40.121412638624 90.6814160373265
"1928" 385.4 38.0562352372207 94.2510200824357
"1929" 385.6 37.3607515640064 98.71138870665
"1930" 385.8 37.9449578495064 102.88141288246
"1931" 386 37.8033320833246 106.919782071605
"1932" 386.2 38.8248734893953 109.147765189594
"1933" 386.4 41.0693796134397 108.158220715883
"1934" 386.6 43.3897604303664 106.60206826947
"1935" 386.8 47.8764647030064 105.91659956115
"1936" 387 50.7418574366492 105.415851316436
"1937" 387.2 54.7181694243064 105.11169312335
"1938" 387.4 59.2028206722738 104.929336225964
"1939" 387.6 63.3313764375973 105.066844964059
"1940" 387.8 67.6524689632298 106.016038928895
"1941" 388 71.8678694942064 107.04606504645
"1942" 388.2 76.6973081210064 108.676762591193
"1943" 388.4 80.1592712943397 108.859268258483
"1944" 388.6 83.7268752556829 107.161378966856
"1945" 388.8 87.6201953377791 103.783361458036
"1946" 389 90.1004776136271 100.85347842015
"1947" 389.2 92.4213088113427 97.3694845720773
"1948" 389.4 94.9829648571564 93.7845823656
"1949" 389.6 97.8001373894564 89.64970010045
"1950" 389.8 100.326121029844 86.8434985782064
"1951" 390 103.629452503555 83.7120682921861
"1952" 390.2 106.759851636861 81.0825976040532
"1953" 390.4 110.158362405991 78.7126503070591
"1954" 390.6 113.652100590968 76.4815905609577
"1955" 390.8 116.137193680884 73.3798862319765
"1956" 391 117.742767417904 70.1170742564969
"1957" 391.2 117.761885375117 66.8219249048132
"1958" 391.4 117.955254239206 62.5641657230833
"1959" 391.6 118.751874063028 58.0614038340224
"1960" 391.8 118.74285086114 53.7058674533167
"1961" 392 117.867063711817 48.9732742618397
"1962" 392.2 116.473055218879 44.483786829884
"1963" 392.4 115.480290931821 39.7021777941051
"1964" 392.6 114.058065892214 35.2079466689478
"1965" 392.8 111.200487581866 32.4991549781275
"1966" 393 107.584137751713 29.7190885611845
"1967" 393.2 104.218504222713 27.3789545713239
"1968" 393.4 100.941868969256 25.5749578893205
"1969" 393.6 97.0379360894853 23.7464481206132
"1970" 393.8 93.1984607491767 21.2173879124687
"1971" 394 89.1138083773216 19.7080720399761
"1972" 394.2 84.768470136283 18.2980866571181
"1973" 394.4 80.6524518239891 16.7053899255638
"1974" 394.6 76.3058296822693 15.0895866106655
"1975" 394.8 72.0257076836222 14.2064619707289
"1976" 395 67.7918266434741 15.0023755330532
"1977" 395.2 63.89094421996 16.9004253375418
"1978" 395.4 59.5752479183774 18.6960668865371
"1979" 395.6 57.646013378348 21.779326007853
"1980" 395.8 57.0907281960905 25.1033248071995
"1981" 396 57.2396620406798 27.513731531599
"1982" 396.2 57.4304232767615 29.7512018631398
"1983" 396.4 58.3807228168005 31.4092972803559
"1984" 396.6 59.8677504187847 31.9412277119954
"1985" 396.8 61.0703134662161 32.2228504146016
"1986" 397 62.485555889567 32.3695523731197
"1987" 397.2 63.9903089497274 32.5812870346658
"1988" 397.4 65.7523822008227 33.745265243599
"1989" 397.6 67.3755788719003 35.7725048105439
"1990" 397.8 69.166869025094 37.9519274329129
"1991" 398 70.8853589920631 40.5055714025211
"1992" 398.2 71.6659805193533 42.9812884238847
"1993" 398.4 71.9770906693216 45.3327144032478
"1994" 398.6 72.4709073376273 48.4075896105017
"1995" 398.8 73.5276782741447 50.61173786715
"1996" 399 74.7151064435379 52.2147179206974
"1997" 399.2 75.7350860037123 52.8798328579147
"1998" 399.4 76.6283393234126 53.0986715686188
"1999" 399.6 77.8940802204287 52.9863757137131
"2000" 399.8 80.2083300546549 53.8740383129124
"2001" 400 83.351089940348 55.1041492374965
"2002" 400.2 86.6872356030564 55.78780555668
"2003" 400.4 89.762953097346 57.4936144252726
"2004" 400.6 92.3447634567635 59.8514702936929
"2005" 400.8 95.266332204983 61.7935553690565
"2006" 401 97.3592830720391 63.4387967462902
"2007" 401.2 97.9016303401979 63.6644714484771
"2008" 401.4 97.8617714739222 63.4835568836451
"2009" 401.6 97.9120148023005 63.4528211229441
"2010" 401.8 98.4034238129004 63.574429521847
"2011" 402 99.0696269209635 63.4679853944072
"2012" 402.2 100.027376123653 63.3535442378265
"2013" 402.4 101.348522364065 63.0518952407382
"2014" 402.6 103.066776144948 63.2160839353559
"2015" 402.8 104.893906193441 64.2395779475986
"2016" 403 107.308583100069 65.3057548603733
"2017" 403.2 109.785951350525 66.1250536852248
"2018" 403.4 111.854542789429 66.1456332021115
"2019" 403.6 113.68354302116 66.1365860877639
"2020" 403.8 115.266377989212 67.1718859731206
"2021" 404 115.747489047859 69.5888962915618
"2022" 404.2 115.247433139833 70.7294055960346
"2023" 404.4 115.601552026736 72.15337096782
"2024" 404.6 115.612600281659 74.8384148495173
"2025" 404.8 115.978225984149 77.7952140087827
"2026" 405 116.593472804117 81.2036487611921
"2027" 405.2 116.02953722404 83.75570779785
"2028" 405.4 114.420342556149 86.1092245480071
"2029" 405.6 113.475131722134 89.0923642849291
"2030" 405.8 112.708572360962 91.358277526707
"2031" 406 110.988446757779 93.3827192540591
"2032" 406.2 109.514587571656 96.0635681788366
"2033" 406.4 106.881299538506 99.9712077032724
"2034" 406.6 103.24440970483 105.208969412516
"2035" 406.8 97.0067153487218 108.33131887455
"2036" 407 93.2557206170973 111.717354901014
"2037" 407.2 91.9367463684778 112.988277550393
"2038" 407.4 89.1538843640564 112.05725673985
"2039" 407.6 85.1716567681443 112.03397802196
"2040" 407.8 80.8516639290064 112.466791247059
"2041" 408 77.1711643303564 114.5174143199
"2042" 408.2 73.8337396068343 116.04284184315
"2043" 408.4 70.2710389805064 117.310272428642
"2044" 408.6 66.701953586031 119.113915322117
"2045" 408.8 65.2132530567255 120.855207774849
"2046" 409 65.3739218113425 119.809855050199
"2047" 409.2 64.8610453574908 118.531804038666
"2048" 409.4 63.4954824841254 116.741416554912
"2049" 409.6 60.8074784551929 114.31056847918
"2050" 409.8 57.8905865867791 111.900288182332
"2051" 410 54.1945474943397 110.020468406206
"2052" 410.2 50.7696767835778 109.94113175015
"2053" 410.4 46.7469992177064 110.66814401655
"2054" 410.6 42.1874082561135 112.481965436293
"2055" 410.8 39.6610638131626 114.265881058088
"2056" 411 37.7015385638814 114.509300343712
"2057" 411.2 35.5963305603246 112.513999835786
"2058" 411.4 33.1567573134475 111.151546080238
"2059" 411.6 31.5316710709064 109.300668563083
"2060" 411.8 29.2675471555464 107.30311581207
"2061" 412 27.0463750544725 105.804379144726
"2062" 412.2 24.0138848875833 104.096572287092
"2063" 412.4 20.7853300910946 103.052843259679
"2064" 412.6 18.2062433521872 102.560520899767
"2065" 412.8 18.3264956108552 100.699501569708
"2066" 413 18.4144192643357 97.3862378639305
"2067" 413.2 19.0302210117238 94.0716054536935
"2068" 413.4 19.7896240539679 90.4276431712269
"2069" 413.6 21.2150208143731 86.15744474935
"2070" 413.8 21.5943942787841 82.2093642470944
"2071" 414 22.6777002551064 77.8676165688409
"2072" 414.2 22.5973718908501 74.6798197333219
"2073" 414.4 21.7556016855604 71.2168514503257
"2074" 414.6 20.8274732702471 67.5609325699278
"2075" 414.8 19.1935588801939 64.6854295643687
"2076" 415 16.6593505911485 62.5336457845816
"2077" 415.2 13.7752952429872 60.3260398196308
"2078" 415.4 10.9807182255549 59.1536278279558
"2079" 415.6 8.23444080718284 58.8975394327382
"2080" 415.8 6.14887829710432 58.6982771042428
"2081" 416 5.40466774715637 58.8490464927
"2082" 416.2 3.85642273935488 58.5939234111197
"2083" 416.4 3.56460886491815 58.4355200827677
"2084" 416.6 4.2026190566882 58.1926504069379
"2085" 416.8 5.34755994171985 57.153973049341
"2086" 417 6.47176859522789 54.8367571639728
"2087" 417.2 7.43299097348005 51.9185150847158
"2088" 417.4 8.15764971228414 48.9961550529278
"2089" 417.6 8.26202725365245 45.2816760264084
"2090" 417.8 8.36371894879209 41.7512758704
"2091" 418 9.50372526681017 38.5726513760867
"2092" 418.2 11.8931572318844 37.0467528965159
"2093" 418.4 14.7050027118123 35.1978559501147
"2094" 418.6 17.2761423694029 32.5035813549086
"2095" 418.8 18.8096396911116 29.180591499071
"2096" 419 19.713139731824 25.5527247267618
"2097" 419.2 21.7528188866443 23.0398871974603
"2098" 419.4 25.215187556039 22.18036530615
"2099" 419.6 28.6484578280716 21.5749921262478
"2100" 419.8 32.6190611905305 20.7679468970295
"2101" 420 36.0423703296788 19.3600591002879
"2102" 420.2 39.2715929561626 17.1537570579938
"2103" 420.4 42.2818781217251 15.5553037490563
"2104" 420.6 45.7501111857488 13.7772365126955
"2105" 420.8 49.4158995114643 12.1730141278658
"2106" 421 53.6888939058433 11.8509208378891
"2107" 421.2 58.0482833618893 11.6149324832777
"2108" 421.4 62.670334523795 11.5803337341912
"2109" 421.6 67.0185429938575 10.9105702950862
"2110" 421.8 71.8460420066163 10.3592828112709
"2111" 422 76.3620419709084 9.90199540196443
"2112" 422.2 80.4956739000643 11.2792810033816
"2113" 422.4 84.2063918419569 12.3408762924907
"2114" 422.6 88.7944441354075 13.1797365998753
"2115" 422.8 91.09887821962 12.9083034264341
"2116" 423 90.3407106932615 12.7257615428541
"2117" 423.2 88.8479874617876 12.4679358097125
"2118" 423.4 87.3746102325915 11.9919734193096
"2119" 423.6 85.8029490608678 11.631805227403
"2120" 423.8 84.818660650495 12.8020841017977
"2121" 424 82.4451441557645 12.7744347166661
"2122" 424.2 79.5264419305626 11.7696780162287
"2123" 424.4 76.245778720858 9.78149637506209
"2124" 424.6 72.6322060510689 8.1188445732125
"2125" 424.8 68.8536862741043 6.65774331478917
"2126" 425 64.8833587920064 6.02165219461667
"2127" 425.2 60.4030773720959 5.48641446716053
"2128" 425.4 56.3648795389906 4.29750343000263
"2129" 425.6 53.6589146717309 2.92540303916021
"2130" 425.8 53.2085061976492 1.67936124292143
"2131" 426 53.8833036898141 2.70682245615
"2132" 426.2 54.5079389186999 3.32662554040807
"2133" 426.4 54.9325165058893 4.66660666211808
"2134" 426.6 54.8810390554155 6.67234390924091
"2135" 426.8 53.6296677022831 9.26732669784903
"2136" 427 52.1247220606714 11.604151839849
"2137" 427.2 50.9208928376747 14.3562428422589
"2138" 427.4 50.0302385422164 17.14061241657
"2139" 427.6 50.1925733100596 19.2800504135968
"2140" 427.8 50.8531348243635 21.9538363383031
"2141" 428 50.8425927560537 24.800069281129
"2142" 428.2 51.6272383910716 27.8827266580957
"2143" 428.4 52.5565348362976 30.675965868183
"2144" 428.6 53.9265404020859 33.0147364190591
"2145" 428.8 56.2158489322866 35.195539769194
"2146" 429 58.1659700210216 37.6372440652712
"2147" 429.2 60.4774697221939 38.9519540857125
"2148" 429.4 63.3029811725955 40.0150456390708
"2149" 429.6 66.7290587338271 41.4995895146972
"2150" 429.8 69.6022506402034 42.9914848367561
"2151" 430 72.8264447055166 43.3747334733031
"2152" 430.2 76.2719151946714 43.2420417478005
"2153" 430.4 78.954649414639 43.1799980448031
"2154" 430.6 82.1478502723906 43.5930630546868
"2155" 430.8 85.3091515852539 43.260948100082
"2156" 431 88.3949303458529 43.2349284667441
"2157" 431.2 91.3410267294965 44.5614430688035
"2158" 431.4 93.3770723977737 46.5049412067045
"2159" 431.6 95.9836053666795 48.6905979667558
"2160" 431.8 98.5940021277023 51.2340882056552
"2161" 432 100.268163067628 54.1641841688773
"2162" 432.2 102.300196784883 55.686427449447
"2163" 432.4 104.444214571932 56.2918425439916
"2164" 432.6 107.152401801712 56.6218077585029
"2165" 432.8 108.955906677774 55.7558380972292
"2166" 433 110.059381731626 54.8764437513
"2167" 433.2 111.036915769992 53.8258177550141
"2168" 433.4 110.21343909284 54.4474357012409
"2169" 433.6 110.348436841582 56.5892688463239
"2170" 433.8 110.333241239496 59.0489065377395
"2171" 434 110.853090882288 61.9591335653688
"2172" 434.2 111.282739008474 65.4200061505048
"2173" 434.4 111.674175595057 68.5472682512418
"2174" 434.6 112.800485335487 70.3629233082787
"2175" 434.8 114.561177999975 71.529568478525
"2176" 435 116.191150985641 72.6468005843423
"2177" 435.2 116.666754820631 74.7626759132365
"2178" 435.4 116.3598348518 77.2439244039652
"2179" 435.6 115.724337839022 80.1377285209816
"2180" 435.8 114.64858765254 82.8758577254455
"2181" 436 113.025775058942 85.9298715819265
"2182" 436.2 112.100209022306 89.1510246698206
"2183" 436.4 111.307104731688 91.1622295628513
"2184" 436.6 109.664717929866 92.15010300239
"2185" 436.8 107.260654269351 94.298228671163
"2186" 437 104.982629110631 96.7532157867333
"2187" 437.2 102.802381779385 99.0377021273797
"2188" 437.4 100.683149042821 100.397241130521
"2189" 437.6 97.6009392740532 100.768281670181
"2190" 437.8 94.0652741503501 100.85347842015
"2191" 438 90.8900843510946 101.82715556265
"2192" 438.2 87.5746727700778 104.068158509674
"2193" 438.4 85.2759162080853 106.545219189992
"2194" 438.6 83.2831964651949 109.096214098625
"2195" 438.8 80.9964671963525 109.474266043362
"2196" 439 78.2581874786756 108.87657807435
"2197" 439.2 74.6655684836564 108.31833651265
"2198" 439.4 70.4053392760236 106.836556585443
"2199" 439.6 66.7787836294064 105.68291704695
"2200" 439.8 62.6644346917513 104.835619223354
"2201" 440 59.1035582848941 104.35871613315
"2202" 440.2 55.2259240230619 104.250529783983
"2203" 440.4 51.4440177531264 104.53787272737
"2204" 440.6 47.2082548993299 104.923830709974
"2205" 440.8 43.2254580734831 106.44193234501
"2206" 441 40.0870475630064 105.997739323025
"2207" 441.2 36.8388606156264 105.09871076145
"2208" 441.4 33.9560224592644 103.10864031794
"2209" 441.6 30.1996317499215 100.272946388018
"2210" 441.8 26.8967029264451 98.2623049633745
"2211" 442 23.7552362928064 96.68614025025
"2212" 442.2 20.1395260285441 96.3561922978104
"2213" 442.4 16.0566956861064 96.5992582898423
"2214" 442.6 14.9800869599707 96.8753118093643
"2215" 442.8 15.4133475297286 95.9418181679833
"2216" 443 16.1345898575064 94.7304857666582
"2217" 443.2 15.4942733637945 92.3115243700144
"2218" 443.4 13.7184280594508 89.4506372179833
"2219" 443.6 12.1007845528635 86.9716243027928
"2220" 443.8 10.1144831821635 83.6833774958357
"2221" 444 8.07452347789621 79.5117956967432
"2222" 444.2 6.09371105101322 76.9196939749171
"2223" 444.4 3.92221631847189 73.8098755794948
"2224" 444.6 3.32234166516156 70.5821918105638
"2225" 444.8 2.08300646619177 67.6303014949365
"2226" 445 2.02530540907338 66.9494380437789
"2227" 445.2 1.94853722916942 66.7112777494435
"2228" 445.4 2.04714398114052 65.2501425168329
"2229" 445.6 2.80384052424056 63.4494861156057
"2230" 445.8 3.11901726427381 60.1900037108128
"2231" 446 2.78130333179209 56.97309519815
"2232" 446.2 2.04714398114052 54.9006669387476
"2233" 446.4 2.91787103489599 53.7022144077604
"2234" 446.6 4.13311752328415 50.8233022832981
"2235" 446.8 5.36979651926218 47.6227754762198
"2236" 447 5.75964931742204 44.0470423377163
"2237" 447.2 4.93480611069868 39.90128929965
"2238" 447.4 5.7546014110973 37.6647824086955
"2239" 447.6 7.84050625491484 36.7169536307979
"2240" 447.8 10.0026882252041 34.5755017667198
"2241" 448 11.9695426926476 31.7934224589265
"2242" 448.2 14.2414656918355 28.3034387794918
"2243" 448.4 16.1288623449034 24.5973756245912
"2244" 448.6 18.0256351029401 21.6078900705596
"2245" 448.8 20.4404065543397 18.8136061200833
"2246" 449 22.8826849166853 16.5883837382763
"2247" 449.2 25.3728385855464 14.67915660033
"2248" 449.4 27.8312791435386 11.8698572423436
"2249" 449.6 30.4486476431249 10.4319969805624
"2250" 449.8 33.5903422036872 8.2132774450117
"2251" 450 35.0540401480631 7.30016947066547
"2252" 450.2 38.1810007931428 6.80216752824091
"2253" 450.4 41.6082975935658 5.5102413971302
"2254" 450.6 45.249445589124 3.80650487591471
"2255" 450.8 49.0448772740064 2.6768631594577
"2256" 451 52.8032710440564 1.99409078784
"2257" 451.2 56.6639009140689 1.67229049224375
"2258" 451.4 60.4349127450472 1.62981631077245
"2259" 451.6 64.3699653895973 1.8610019081197
"2260" 451.8 67.4533365558839 3.0843707358949
"2261" 452 70.9656622615476 4.12015999907784
"2262" 452.2 74.9488325714957 6.16234048527766
"2263" 452.4 78.5340172761768 7.331788883025
"2264" 452.6 82.2687646013376 7.9520338679552
"2265" 452.8 85.7564002548264 8.03997672467001
"2266" 453 88.5809189041039 9.42281991710122
"2267" 453.2 91.5986253893501 11.3035802268062
"2268" 453.4 94.8412058409258 12.7241804125371
"2269" 453.6 97.8393795288359 14.0457353610818
"2270" 453.8 99.4589698729202 14.4760050199776
"2271" 454 97.7590265767731 14.5510639629167
"2272" 454.2 97.2865226967876 15.1820608444313
"2273" 454.4 97.3091498159497 17.0248954052428
"2274" 454.6 97.2066777183468 19.362916553384
"2275" 454.8 97.4820695229064 22.0981436807833
"2276" 455 97.9444091208935 24.9234127398597
"2277" 455.2 99.5100511081274 27.0958974908132
"2278" 455.4 102.170752015422 28.7603729428342
"2279" 455.6 105.107513787604 29.9824825827913
"2280" 455.8 108.461566349093 30.247336390219
"2281" 456 110.045750251631 30.12557078895
"2282" 456.2 110.100029954403 31.1605783997362
"2283" 456.4 111.151230031714 32.425348703089
"2284" 456.6 112.358233465069 33.9229116447
"2285" 456.8 112.995573207539 36.280885473021
"2286" 457 114.033011648913 39.2571644207654
"2287" 457.2 115.677540276921 42.341697116384
"2288" 457.4 117.985037304742 45.1133257683265
"2289" 457.6 118.454147860792 48.0694775478313
"2290" 457.8 117.591748106006 51.179716200275
"2291" 458 116.583062347147 54.9221737564197
"2292" 458.2 116.999255206528 58.5171676028521
"2293" 458.4 118.325113443123 62.3082934981181
"2294" 458.6 119.496943174527 64.7531436233768
"2295" 458.8 118.619288239368 67.0109469310436
"2296" 459 116.643198115571 69.3482175899242
"2297" 459.2 114.638260773756 72.340966097275
"2298" 459.4 112.545979626952 75.0982719458629
"2299" 459.6 110.634013525225 77.3919162739937
"2300" 459.8 109.949987499704 79.8648511374247
"2301" 460 110.802264570776 81.5943633453522
"2302" 460.2 111.883836323973 82.9075268203833
"2303" 460.4 113.552023791379 85.4072299638096
"2304" 460.6 113.041588581543 86.9560183276866
"2305" 460.8 111.225754217185 89.1090774584714
"2306" 461 108.861109728256 90.9915199339714
"2307" 461.2 106.18890690384 93.8045367366685
"2308" 461.4 104.594549220978 97.0422278909357
"2309" 461.6 103.256624096026 100.48997228695
"2310" 461.8 100.816681908078 103.863531757821
"2311" 462 97.8404678415883 105.776134661904
"2312" 462.2 95.1637906121921 106.15028207535
"2313" 462.4 91.08538314149 107.053088291412
"2314" 462.6 87.9128517061783 108.393390792384
"2315" 462.8 84.2605808924257 110.47717766086
"2316" 463 80.5058223210146 112.154518041298
"2317" 463.2 76.8920435495064 114.953540539978
"2318" 463.4 73.6659266173564 116.66599521435
"2319" 463.6 70.4120542907995 116.909078749236
"2320" 463.8 66.9883560429349 116.015022496221
"2321" 464 63.9486287352064 113.52426363455
"2322" 464.2 61.4105769837564 111.048450853385
"2323" 464.4 58.3444125482233 107.790468778792
"2324" 464.6 55.3494367716939 105.466273882744
"2325" 464.8 52.0408069432372 102.493749914054
"2326" 465 50.4708431536677 99.0945777756339
"2327" 465.2 48.6801909260882 95.7266256843682
"2328" 465.4 46.32920320747 92.4692330621863
"2329" 465.6 45.7552394997028 89.3571333019178
"2330" 465.8 45.47236732207 86.6200889188773
"2331" 466 44.9314658381525 83.7287444308269
"2332" 466.2 46.1764770433983 81.7378277090149
"2333" 466.4 47.0163832271314 78.7293700155667
"2334" 466.6 48.4951810644431 76.4104846352639
"2335" 466.8 50.1454606508097 73.9362285167006
"2336" 467 52.3802394004426 71.8793326435436
"2337" 467.2 54.7693276424866 71.3269600830312
"2338" 467.4 56.3578141102298 71.3365594279372
"2339" 467.6 57.1643197191485 71.1266027979711
"2340" 467.8 57.7748251005915 71.150110613416
"2341" 468 57.9311715214758 71.5040674105071
"2342" 468.2 58.2885951672723 71.4898617865436
"2343" 468.4 58.8749594251626 71.1035847286812
"2344" 468.6 60.1409019899364 71.04727373394
"2345" 468.8 61.5843115327123 70.7840372547088
"2346" 469 63.3400474028737 70.1846355276092
"2347" 469.2 65.0877619368149 69.8242523768202
"2348" 469.4 66.6705052067511 70.4167452762989
"2349" 469.6 69.2894134531696 71.1543384776908
"2350" 469.8 71.8646901402717 72.1319898126092
"2351" 470 75.0082763432002 73.7932022434867
"2352" 470.2 77.6344723706626 74.5439106321812
"2353" 470.4 80.6583551336822 74.2025440625786
"2354" 470.6 83.7160701609851 72.9110160838947
"2355" 470.8 86.2644712695709 70.6883323666984
"2356" 471 88.4677598457023 68.3105784615418
"2357" 471.2 90.9015393763005 65.4956339513265
"2358" 471.4 93.6200096650113 62.2148844880708
"2359" 471.6 96.2020086395664 59.15283376116
"2360" 471.8 99.4208529282054 56.5445512131015
"2361" 472 102.340069345886 53.88329306595
"2362" 472.2 105.579354102249 51.9730312435214
"2363" 472.4 109.716197988016 50.02753158165
"2364" 472.6 112.86326940039 49.3639186165675
"2365" 472.8 113.049888465537 50.2930798932409
"2366" 473 112.675672084486 49.6142155701398
"2367" 473.2 111.622683884593 47.817707806063
"2368" 473.4 110.391119261589 44.9575374255265
"2369" 473.6 108.680923498437 41.9717521888741
"2370" 473.8 107.223691500704 38.3969046157434
"2371" 474 105.266020405264 34.8197195391079
"2372" 474.2 102.520832005496 31.5356962010985
"2373" 474.4 99.9826934012192 27.9271321003947
"2374" 474.6 97.8853694175825 24.3393885351717
"2375" 474.8 96.3613064999789 20.1688125282379
"2376" 475 94.4772428504155 15.8976889563621
"2377" 475.2 92.9199615727819 12.9761356652112
"2378" 475.4 90.1381523807379 12.0623224106132
"2379" 475.6 86.8096407295421 11.5487382216143
"2380" 475.8 82.8110948297273 10.677388831964
"2381" 476 78.7441938472397 9.37110156481667
"2382" 476.2 74.5593617144957 8.41215618050106
"2383" 476.4 70.3965351455397 8.43637150801667
"2384" 476.6 66.4460251954432 9.00395125985526
"2385" 476.8 62.8831381879291 11.1226050981294
"2386" 477 61.7065748350764 12.86811711528
"2387" 477.2 60.8020287696939 14.991382404025
"2388" 477.4 60.4932706231906 16.7482717743079
"2389" 477.6 60.5779836721084 18.8619146368133
"2390" 477.8 61.166675679744 19.7741295163678
"2391" 478 61.9866692930689 21.450107449275
"2392" 478.2 62.707766209087 24.077465287021
"2393" 478.4 64.6279449328868 26.5957794784435
"2394" 478.6 66.3297632428216 28.0732287077152
"2395" 478.8 68.7839684355973 29.3678729398773
"2396" 479 70.2710389805064 31.2355627314
"2397" 479.2 72.0278011439957 33.3051445725862
"2398" 479.4 73.575518519795 36.0407096191809
"2399" 479.6 74.8203900548255 38.973188534033
"2400" 479.8 75.7763718237251 41.8283586441813
"2401" 480 77.0972486246999 43.7268982014726
"2402" 480.2 77.5533326087876 44.4491729527437
"2403" 480.4 78.6081495131626 44.3477482504
"2404" 480.6 79.4845818804458 44.2857869776955
"2405" 480.8 81.0542674556276 44.1913698002409
"2406" 481 82.8882719520689 43.7229720839625
"2407" 481.2 85.4206604793227 44.2887977295276
"2408" 481.4 86.7792047113678 45.9920736425361
"2409" 481.6 88.7947498425166 47.0031711512724
"2410" 481.8 90.9779062110064 47.9083519185618
"2411" 482 92.9528962168826 48.2055020773678
"2412" 482.2 95.6946168042787 48.2980496077441
"2413" 482.4 98.7608321700564 48.64880474787
"2414" 482.6 101.672618582264 49.7108406322712
"2415" 482.8 104.295534261104 50.7241624444283
"2416" 483 106.567338337455 49.9321509636092
"2417" 483.2 108.946675295325 48.644713336847
"2418" 483.4 111.006511268772 48.3067062644969
"2419" 483.6 111.839724212571 49.5103310349887
"2420" 483.8 113.720407787426 51.98656999236
"2421" 484 115.659667187948 54.4453529693853
"2422" 484.2 117.431044111613 57.1041792406354
"2423" 484.4 117.970749316313 59.8375905335049
"2424" 484.6 117.271516512473 62.75024624365
"2425" 484.8 116.613791063979 65.6855440029083
"2426" 485 115.73213176132 69.4860947833039
"2427" 485.2 115.51115379098 73.0657576965079
"2428" 485.4 115.156409747236 76.9537138305971
"2429" 485.6 113.596461897111 80.9733451150401
"2430" 485.8 112.799465894299 84.49570242615
"2431" 486 111.069256753777 88.1613104920324
"2432" 486.2 108.743596969679 91.1883338194259
"2433" 486.4 106.684035078467 94.3336351127084
"2434" 486.6 104.105633994253 98.0503853507556
"2435" 486.8 102.671577775345 101.718332823194
"2436" 487 100.010336061282 104.114570222792
"2437" 487.2 97.0324077152791 104.671473033468
"2438" 487.4 93.2168135386759 105.810980345692
"2439" 487.6 90.0086298691504 107.481084190116
"2440" 487.8 86.3021619976677 109.076338933263
"2441" 488 82.6020823851843 110.253588595879
"2442" 488.2 78.5372221695926 111.503491854667
"2443" 488.4 74.6357985848167 112.81291973596
"2444" 488.6 71.5735316826048 115.366056419511
"2445" 488.8 68.6992458790421 117.002609312186
"2446" 489 67.0254485055064 115.819256721539
"2447" 489.2 65.0419138676703 113.450625975248
"2448" 489.4 63.943635519091 111.063606732888
"2449" 489.6 62.3494799425957 107.66921841765
"2450" 489.8 60.5407587364564 105.1052019424
"2451" 490 57.814804378559 102.739337306676
"2452" 490.2 56.0800374726332 99.6411818089246
"2453" 490.4 54.7217100684609 97.0059784388773
"2454" 490.6 53.3323573014894 93.9156162047771
"2455" 490.8 51.6332356778189 91.2871004950875
"2456" 491 49.2990235112013 88.8062866570144
"2457" 491.2 47.1032505016093 87.1017206604882
"2458" 491.4 44.6039595752869 85.1274051576256
"2459" 491.6 41.5647458145652 83.3914379963029
"2460" 491.8 38.6167950778314 80.6837564132625
"2461" 492 37.615053123577 77.4760629799853
"2462" 492.2 36.1516799474954 74.0827068758094
"2463" 492.4 34.7910905835825 70.3985507543022
"2464" 492.6 34.9719969744064 66.5367684644833
"2465" 492.8 35.2413055049831 63.2378396033826
"2466" 493 35.3753455286098 59.3636404583569
"2467" 493.2 36.5446131951243 55.442926924768
"2468" 493.4 36.8065045751987 51.6389137537434
"2469" 493.6 36.8552681113042 47.9393048590117
"2470" 493.8 35.8992109269485 44.0276305372342
"2471" 494 34.1095165838325 40.6463639826065
"2472" 494.2 33.072338758126 36.6966214871609
"2473" 494.4 32.1069519826001 33.134233159275
"2474" 494.6 30.1201342679609 30.8077348960591
"2475" 494.8 28.8073723583525 30.6925504788519
"2476" 495 29.0563674019731 30.7530516141167
"2477" 495.2 30.6470158385778 29.1120192491857
"2478" 495.4 33.0962644837086 27.4491620682624
"2479" 495.6 36.4239716605906 26.2226628324868
"2480" 495.8 39.7610773892129 24.6103247835196
"2481" 496 43.4908605736626 22.9146801511187
"2482" 496.2 46.7101019786222 20.6921766630868
"2483" 496.4 50.2111959156677 19.374499992279
"2484" 496.6 54.2128559534295 19.9676572504467
"2485" 496.8 57.7952714198651 20.787583654487
"2486" 497 61.3634635736354 22.6870962061177
"2487" 497.2 65.0048957970277 24.2478754938415
"2488" 497.4 68.5776874283325 24.8939611685087
"2489" 497.6 70.9505413267617 24.3473148615862
"2490" 497.8 73.6323418115716 23.0397412188783
"2491" 498 75.8725463061828 21.3746952000029
"2492" 498.2 79.1472652738492 19.2389330242357
"2493" 498.4 82.6347515940472 17.3239021709051
"2494" 498.6 86.2314760193852 16.9048055158773
"2495" 498.8 89.5954227788893 18.3478063409904
"2496" 499 92.5391356085682 20.2249806942015
"2497" 499.2 94.8200020512011 22.6354312548553
"2498" 499.4 96.7426273355383 26.2366628487351
"2499" 499.6 98.7551523867251 29.336892303525
"2500" 499.8 101.547242149159 32.8273131904435
"2501" 500 104.26341295331 36.5666960343046
"2502" 500.2 106.682589917588 39.750269987752
"2503" 500.4 107.439541100206 43.2593935777833
"2504" 500.6 106.881299538506 46.5543931151061
"2505" 500.8 106.517228954789 50.8191734322913
"2506" 501 106.923633327311 55.2557544989869
"2507" 501.2 108.21604862135 59.0908429830875
"2508" 501.4 109.401175983296 62.89564869693
"2509" 501.6 112.228734405116 65.65310236449
"2510" 501.8 115.369473216065 67.4811716536794
"2511" 502 117.445232878849 67.6112134636357
"2512" 502.2 115.85502601918 68.1021587003847
"2513" 502.4 114.703514224359 70.7740291800553
"2514" 502.6 113.038253724698 73.1969042661606
"2515" 502.8 110.60382099278 75.5747699542342
"2516" 503 108.227514022485 76.9137208512913
"2517" 503.2 105.246333336725 79.4406952613375
"2518" 503.4 103.774590144297 82.951405190836
"2519" 503.6 102.876000478247 86.2411088593722
"2520" 503.8 103.215080537946 88.89412663787
"2521" 504 102.986590968506 90.0980909076115
"2522" 504.2 103.611794186322 92.3107426488474
"2523" 504.4 104.098632757572 93.9044983926237
"2524" 504.6 103.321968650923 96.5584803582333
"2525" 504.8 101.260935479029 97.9893696563654
"2526" 505 99.6235410286968 98.12718242115
"2527" 505.2 97.6081838956492 98.1395465753405
"2528" 505.4 94.8191579967122 97.9095369422382
"2529" 505.6 91.7621685651293 98.6762724818385
"2530" 505.8 88.2939440008107 99.0867483007152
"2531" 506 84.7723372228064 99.4578745159
"2532" 506.2 81.1168121678114 99.7312742559127
"2533" 506.4 77.5331724987218 99.5951879590731
"2534" 506.6 74.2024900841856 99.6483233154707
"2535" 506.8 70.8592194584247 101.171413813619
"2536" 507 68.8919290606375 102.781678400707
"2537" 507.2 66.7053661345236 105.41297345296
"2538" 507.4 64.6164991307286 108.419310438539
"2539" 507.6 61.6945661503189 110.776871297462
"2540" 507.8 61.5481281991254 112.185225735721
"2541" 508 62.7820707873349 113.767219264393
"2542" 508.2 63.2744732279707 114.241539129525
"2543" 508.4 62.8485146768107 112.752095326759
"2544" 508.6 62.1845677970318 111.686049205523
"2545" 508.8 61.0339660135441 111.413282599565
"2546" 509 60.0901341220853 110.952389413939
"2547" 509.2 57.6663457903246 111.546223766877
"2548" 509.4 55.7033309638718 112.327889053304
"2549" 509.6 52.9488589596492 112.78488721396
"2550" 509.8 50.5996696634588 114.293314025198
"2551" 510 50.3785199055518 115.139977583741
"2552" 510.2 50.1757093237169 114.970088780887
"2553" 510.4 50.1997036523203 116.115301537476
"2554" 510.6 50.8544918656771 116.593800616467
"2555" 510.8 51.1161541044155 116.777525505218
"2556" 511 51.557592480458 116.815501769134
"2557" 511.2 51.0325216476615 118.419957073805
"2558" 511.4 50.5131205841254 119.022603003055
"2559" 511.6 50.2021621062349 118.541019197336
"2560" 511.8 48.6344349093218 118.139992611612
"2561" 512 46.2888758706589 117.851570907862
"2562" 512.2 43.8843884187564 118.192421380823
"2563" 512.4 42.0008267741271 117.170964325495
"2564" 512.6 40.1170068596987 115.623411689458
"2565" 512.8 37.0280785403189 114.996138914963
"2566" 513 33.4217849420746 114.750506726741
"2567" 513.2 30.7397469950064 113.90075212965
"2568" 513.4 30.6423792807564 113.754700558275
"2569" 513.6 28.3951324358664 113.84622620967
"2570" 513.8 29.9468956075421 113.497371599186
"2571" 514 30.3502761380064 112.34286870165
"2572" 514.2 28.2081864245064 110.39551441665
"2573" 514.4 25.3001373589063 107.60430660815
"2574" 514.6 22.3511439211602 105.542108352496
"2575" 514.8 19.8442997704314 104.037402676125
"2576" 515 17.6723282411788 102.250201493529
"2577" 515.2 15.8949154839679 99.4753507723038
"2578" 515.4 14.0006141201939 96.1230303028375
"2579" 515.6 11.9153222400064 92.853097899275
"2580" 515.8 9.55887259745985 89.2780422516384
"2581" 516 8.2275966097328 86.538587298716
"2582" 516.2 6.58955793133715 84.5256617228423
"2583" 516.4 5.60264876613137 83.8736309184417
"2584" 516.6 5.05553494320279 82.2353804882036
"2585" 516.8 4.08436154192638 78.77048082825
"2586" 517 3.46082508463754 75.8954197314123
"2587" 517.2 2.94451016710637 72.27929987825
"2588" 517.4 2.52575351698312 69.4195572755337
"2589" 517.6 1.38509940241226 66.0027097337735
"2590" 517.8 1.65701800074776 63.9298505059431
"2591" 518 2.17855081500636 61.1973560317654
"2592" 518.2 1.92377196271887 57.787738407375
"2593" 518.4 1.91415393240882 53.9364890854427
"2594" 518.6 2.62660062204296 50.1130251844061
"2595" 518.8 2.75756415574639 46.18734893163
"2596" 519 3.20130761834785 45.2256408935159
"2597" 519.2 4.47018419089879 43.4139220289222
"2598" 519.4 6.36823836741776 40.4263354549728
"2599" 519.6 7.7148448831511 36.5241670001368
"2600" 519.8 8.28417125797627 32.7430026447886
"2601" 520 9.7368819131864 31.06549379051
"2602" 520.2 11.7017965508616 28.3709020858342
"2603" 520.4 14.1700530346975 24.5687380615765
"2604" 520.6 15.883834648205 22.1430187856158
"2605" 520.8 18.4176948812995 20.1434774908052
"2606" 521 20.940917026858 17.4853155245126
"2607" 521.2 23.7271776396677 14.4537660463113
"2608" 521.4 26.4317224134962 11.9587424061092
"2609" 521.6 29.7074398310225 9.67960715405323
"2610" 521.8 33.4507267243491 7.28857512220618
"2611" 522 36.0890099901288 6.6492213351704
"2612" 522.2 39.5550384026713 5.48933074378917
"2613" 522.4 43.5579202003887 4.33725437712059
"2614" 522.6 47.7395714809915 3.34694287458565
"2615" 522.8 51.7531050373724 2.79917121605722
"2616" 523 56.2379171642251 2.495859075275
"2617" 523.2 60.6226011519394 1.58257668336649
"2618" 523.4 65.0151494355367 1.68790374945304
"2619" 523.6 67.2182169094761 1.45579485487728
"2620" 523.8 67.6636340852222 2.39524577055
"2621" 524 68.3990661516999 4.52016526347258
"2622" 524.2 70.2710389805064 7.12350227779949
"2623" 524.4 72.9033247726443 9.54270749797759
"2624" 524.6 75.868646723134 11.3911939058521
"2625" 524.8 79.12264936687 12.0231423877977
"2626" 525 82.534842245111 11.5876637419291
"2627" 525.2 86.1819484122643 9.79109236031842
"2628" 525.4 87.9807712827133 10.254499064219
"2629" 525.6 89.1033798098357 12.4863406825281
"2630" 525.8 91.4308136091087 14.3643933349909
"2631" 526 94.1836644392678 16.4622249965591
"2632" 526.2 97.3998478975397 18.62319814555
"2633" 526.4 99.8795762665963 21.0644656596893
"2634" 526.6 102.267567847891 24.1662386868973
"2635" 526.8 104.364396473377 27.4445036636661
"2636" 527 106.743100202152 30.4346347593436
"2637" 527.2 109.938645765956 33.1780486306875
"2638" 527.4 113.635182399895 35.4040464038206
"2639" 527.6 114.720970982635 38.4836991373436
"2640" 527.8 114.60147741504 41.5846688926833
"2641" 528 114.452948027281 45.5360531501177
"2642" 528.2 115.022087125582 49.1300552589978
"2643" 528.4 115.62367728606 53.0065693070011
"2644" 528.6 115.538559348996 57.6349134297913
"2645" 528.8 116.004231025843 62.0714944964869
"2646" 529 116.101598740093 66.6985776128022
"2647" 529.2 116.588111666814 71.2579731876775
"2648" 529.4 117.424832024435 75.3630082487418
"2649" 529.6 117.53640224738 78.1739754630553
"2650" 529.8 115.678522710537 80.7094032699541
"2651" 530 112.924379610023 82.7619289336984
"2652" 530.2 109.857364891452 84.5295694571935
"2653" 530.4 106.206216719706 86.5815352380833
"2654" 530.6 102.454149796911 88.7108617012766
"2655" 530.8 99.8038838089595 92.1025551019312
"2656" 531 97.2743517325064 95.89421617435
"2657" 531.2 95.2561845644155 99.29559499215
"2658" 531.4 93.0810488388064 103.4174948954
"2659" 531.6 92.8676971932422 107.378952401584
"2660" 531.8 92.7095857741193 108.799940260553
"2661" 532 90.2731494221492 108.976727723293
"2662" 532.2 87.3959545413246 109.061871785105
"2663" 532.4 82.9192646807851 110.073083625199
"2664" 532.6 78.9524700187967 111.011129642231
"2665" 532.8 74.8842541315236 112.121273214047
"2666" 533 70.6331785492958 112.838248300466
"2667" 533.2 66.3631280085742 114.253916381336
"2668" 533.4 61.4929650496602 115.713289579535
"2669" 533.6 58.0122841372277 117.281486863773
"2670" 533.8 54.5672800859969 116.285342565433
"2671" 534 52.1216970443064 114.29022298665
"2672" 534.2 49.7421557437967 111.501109107489
"2673" 534.4 47.9549401741929 107.858140848284
"2674" 534.6 45.3124482277564 104.118542438
"2675" 534.8 44.3257887233564 100.7171636202
"2676" 535 44.3207400270619 96.6774853423167
"2677" 535.2 44.2510710873149 92.3099794080862
"2678" 535.4 44.4149431066084 88.1758046055581
"2679" 535.6 45.1300236596788 84.6098576773397
"2680" 535.8 44.9932984977147 81.3366610304833
"2681" 536 45.4490649430994 78.0105597840105
"2682" 536.2 45.3405766785397 74.18770707755
"2683" 536.4 44.3858844953774 71.4295833526016
"2684" 536.6 44.4074568371692 68.3371905915454
"2685" 536.8 45.3232668626731 65.8313934679167
"2686" 537 46.8265867406585 63.9638148560413
"2687" 537.2 48.5763554014767 62.3305689010411
"2688" 537.4 50.869031594037 60.3723544466602
"2689" 537.6 53.1497458609024 59.1453913972589
"2690" 537.8 55.3833245545946 57.8551321390029
"2691" 538 57.3955906490946 56.2017901676206
"2692" 538.2 59.6017844459583 55.5962158543327
"2693" 538.4 60.9899484581964 56.19285524796
"2694" 538.6 62.9013428611568 56.6050515404024
"2695" 538.8 64.9178017929655 57.1691553574561
"2696" 539 66.7696196092417 56.5683509742088
"2697" 539.2 68.4653104616882 54.3254801803621
"2698" 539.4 69.6928554402177 51.7681049477273
"2699" 539.6 71.5831398288462 49.2202303392277
"2700" 539.8 73.7923373474033 46.7210444606242
"2701" 540 75.8786630672151 43.7071380139267
"2702" 540.2 77.9761376875476 41.0757246158613
"2703" 540.4 79.7858120170164 39.74939566542
"2704" 540.6 81.7850075199724 39.2792703095869
"2705" 540.8 82.9560629144096 39.5599788174403
"2706" 541 83.312163150159 40.0304296364447
"2707" 541.2 83.4447903394445 40.2646615940675
"2708" 541.4 83.889679276924 40.250101111139
"2709" 541.6 85.1964277115397 41.1649058579167
"2710" 541.8 86.1519118843023 42.5997659517214
"2711" 542 87.0812306164761 43.0268912783015
"2712" 542.2 87.9585235569912 42.1692685830894
"2713" 542.4 89.8626033023246 41.2054265632409
"2714" 542.6 92.4315373389003 41.2723053972712
"2715" 542.8 94.9659255071626 41.8040167156188
"2716" 543 97.8667507706617 42.8071956453248
"2717" 543.2 100.133120812119 44.2848235371092
"2718" 543.4 101.861452937173 46.4495139610288
"2719" 543.6 103.175303651795 48.5800651491912
"2720" 543.8 105.311731984796 50.63121141
"2721" 544 107.46176091192 53.4054422837077
"2722" 544.2 109.107971306809 56.3987240353015
"2723" 544.4 111.570528656786 58.66599518991
"2724" 544.6 114.103202001164 58.2490759106072
"2725" 544.8 115.094218969613 56.6428642449655
"2726" 545 114.948910147792 54.5899044779357
"2727" 545.2 114.007787560209 51.9624559456819
"2728" 545.4 113.357384718855 48.5285216552895
"2729" 545.6 112.528626965006 44.9478372126926
"2730" 545.8 110.998562883935 41.272997098205
"2731" 546 110.197951362854 37.5296167651816
"2732" 546.2 108.405680097087 34.1325139715048
"2733" 546.4 105.323416110506 31.6038666939978
"2734" 546.6 102.297527144583 29.0795633444357
"2735" 546.8 98.630444100539 26.7143140870957
"2736" 547 95.0314415489319 24.5876266669691
"2737" 547.2 90.9539913338222 22.9224097810658
"2738" 547.4 87.2494004059899 20.3442884088643
"2739" 547.6 82.8695745286803 18.6327938043456
"2740" 547.8 79.3293772997645 15.7855051057307
"2741" 548 75.7119468527964 13.37053452081
"2742" 548.2 72.2486434291569 10.4886770552374
"2743" 548.4 69.6009815921193 10.4836760201177
"2744" 548.6 66.6953650486872 12.3275812854479
"2745" 548.8 64.0278211427964 14.64020951463
"2746" 549 61.8000478407564 17.86502821059
"2747" 549.2 60.4860473541635 21.5164102261214
"2748" 549.4 60.1019549042364 24.77813592234
"2749" 549.6 60.2695786235646 27.5081753790917
"2750" 549.8 60.9319377989695 28.5471888947921
"2751" 550 62.2602384060011 30.12557078895
"2752" 550.2 63.6583210254851 30.3095336192777
"2753" 550.4 65.4170021943169 30.7077272278342
"2754" 550.6 67.6664526243189 31.2883035766187
"2755" 550.8 69.9150709929257 31.0628135609565
"2756" 551 73.0998273102958 31.5645631132342
"2757" 551.2 75.8229857889655 32.9424783750888
"2758" 551.4 78.8519614105386 33.9775632004403
"2759" 551.6 81.1132781915367 35.3082870213924
"2760" 551.8 81.8797832343129 37.4157951746016
"2761" 552 81.9170642805825 40.4812622062696
"2762" 552.2 82.2451961797617 43.5059663803947
"2763" 552.4 82.6536722057781 44.994044092813
"2764" 552.6 82.1564642345738 44.3451955387905
"2765" 552.8 82.1985839761314 44.4156105966955
"2766" 553 82.5457908252976 44.9023518975017
"2767" 553.2 83.0483385732223 45.9336617779568
"2768" 553.4 83.6255619216397 47.62579463015
"2769" 553.6 85.0370645154629 48.6601502032696
"2770" 553.8 86.6009956275778 50.2302153949867
"2771" 554 87.9152490173246 52.1578191479682
"2772" 554.2 89.9750849907717 53.6440466823643
"2773" 554.4 92.1563052142372 54.4053338108135
"2774" 554.6 93.7887842648094 54.3018758859985
"2775" 554.8 95.9979550298148 54.823119003122
"2776" 555 98.0187658882617 54.9332070570542
"2777" 555.2 100.649765826506 54.48307818573
"2778" 555.4 103.485113665466 54.61939298568
"2779" 555.6 106.352207053525 55.3441762050368
"2780" 555.8 108.907296977324 56.5511684364
"2781" 556 112.011829097064 57.3713041833519
"2782" 556.2 114.226132020988 56.7844835252632
"2783" 556.4 115.166406860143 56.5875583902106
"2784" 556.6 114.768084392756 57.5248455789
"2785" 556.8 115.192687930156 60.0674478489541
"2786" 557 115.27299119964 62.898138098284
"2787" 557.2 115.839129249506 66.12046739289
"2788" 557.4 116.366537701694 69.8215764910562
"2789" 557.6 116.040146466023 72.6356866516984
"2790" 557.8 114.992453473419 75.1230015848674
"2791" 558 114.512211097169 78.6445821093593
"2792" 558.2 113.74464152964 82.0117438492833
"2793" 558.4 111.962535603088 85.66411499715
"2794" 558.6 110.675203886695 88.3720829558206
"2795" 558.8 108.627354279439 89.3925326394421
"2796" 559 106.711185830851 91.1122303186328
"2797" 559.2 105.181373797953 92.5692041912559
"2798" 559.4 103.195931554144 95.0454942651375
"2799" 559.6 102.037598598633 97.7431970691782
"2800" 559.8 100.626513835044 100.772096450031
"2801" 560 98.0060848577791 101.921572740105
"2802" 560.2 95.4135465268397 101.657148442531
"2803" 560.4 92.8481777222251 101.218607348587
"2804" 560.6 89.7852728155661 100.184983665598
"2805" 560.8 86.6230874619034 98.4250130765029
"2806" 561 84.2196595304921 97.0700472378643
"2807" 561.2 81.9768019603397 95.3035187079
"2808" 561.4 81.1228708043146 93.1387543212185
"2809" 561.6 78.7663720488189 90.7089796917281
"2810" 561.8 76.4499414956145 89.1219846329473
"2811" 562 73.8440107555933 87.8033824580631
"2812" 562.2 70.6943768685499 87.1373308475413
"2813" 562.4 66.9428334752336 86.4194524167864
"2814" 562.6 63.587031772874 87.2105433999441
"2815" 562.8 59.8756036061681 88.2014030802529
"2816" 563 56.4973712123159 89.6268264151976
"2817" 563.2 52.8681828535564 91.3828454141
"2818" 563.4 49.0448772740064 91.8451617462056
"2819" 563.6 46.7503859208107 92.8100585473239
"2820" 563.8 45.497305772202 94.1478062735413
"2821" 564 44.6285559490957 96.0546410749714
"2822" 564.2 41.8025739569349 98.3404640809357
"2823" 564.4 38.8188924554576 101.052963493248
"2824" 564.6 38.2394358145552 104.168730349248
"2825" 564.8 36.7670459893113 105.926098850345
"2826" 565 34.3991502555689 106.330412346712
"2827" 565.2 32.5606940720327 105.287979932308
"2828" 565.4 32.0896925925742 104.695377382421
"2829" 565.6 30.032549912559 103.197136384203
"2830" 565.8 26.8163069683425 100.706628752757
"2831" 566 23.2846869114875 98.1565764480934
"2832" 566.2 20.1059156452769 96.333062571691
"2833" 566.4 15.9463456099564 94.36229747015
"2834" 566.6 12.5591196948834 91.2635566625435
"2835" 566.8 8.81602554462578 89.0937837378963
"2836" 567 7.06722146797513 86.881211425275
"2837" 567.2 6.794122111559 83.4776119403079
"2838" 567.4 6.44190947292146 78.6168970374707
"2839" 567.6 6.43676551820639 74.8433163535
"2840" 567.8 6.09489665483971 70.0347937542056
"2841" 568 5.3662469734253 66.1484671896365
"2842" 568.2 4.83524258454252 62.1222440384874
"2843" 568.4 3.72145459466023 58.1315213369192
"2844" 568.6 2.24765048318381 55.2644488577629
"2845" 568.8 2.99244504181406 54.4665007082269
"2846" 569 4.81618678151857 51.7469029259671
"2847" 569.2 6.57091659117303 47.999037534775
"2848" 569.4 8.01520435254804 44.1908780441083
"2849" 569.6 8.66069341178486 40.6777660082259
"2850" 569.8 10.1951592882564 37.1852425337289
"2851" 570 12.2258040276148 34.6997417697163
"2852" 570.2 13.9275883345064 32.4735236697214
"2853" 570.4 16.1508178098814 29.174612779775
"2854" 570.6 17.5644280722461 26.3258290854514
"2855" 570.8 19.763318330043 23.6717537097842
"2856" 571 22.4467037468167 21.8043244787017
"2857" 571.2 25.867173423829 20.1157509781823
"2858" 571.4 28.708348998759 18.9908039719816
"2859" 571.6 32.318249468377 18.2398366353265
"2860" 571.8 35.9051042359689 18.3684192932625
"2861" 572 39.5386546896443 19.0064016554259
"2862" 572.2 43.0841824912995 19.0108783319431
"2863" 572.4 47.0619261902483 18.7714483427306
"2864" 572.6 50.8990972236368 18.9164301893348
"2865" 572.8 54.6594071546537 18.6833269796132
"2866" 573 58.6939107586932 17.4382366297104
"2867" 573.2 62.2656776029618 16.1879127142886
"2868" 573.4 65.360494051527 14.6639792823974
"2869" 573.6 69.2553600789181 11.8746609625912
"2870" 573.8 72.2871234167417 9.74402627429706
"2871" 574 74.8964690631635 7.81445455223572
"2872" 574.2 76.2951371273651 7.92234523684565
"2873" 574.4 77.9306325015064 9.05890667150714
"2874" 574.6 78.9006629131356 10.7719324499815
"2875" 574.8 80.4777154612346 12.2657919681717
"2876" 575 83.2784804432678 13.9660708676045
"2877" 575.2 85.4265353724629 16.2028343269761
"2878" 575.4 86.9975692965596 18.7165606630436
"2879" 575.6 89.0360763353255 21.4884330389266
"2880" 575.8 91.642216431634 22.4952566373415
"2881" 576 93.2671293593731 22.1846927601167
"2882" 576.2 92.976788427259 22.2004411235211
"2883" 576.4 92.9780013412251 22.2331061513687
"2884" 576.6 92.9994454211492 22.2519007696806
"2885" 576.8 93.0570916967435 22.3971841337582
"2886" 577 93.4867141884857 22.5979423074696
"2887" 577.2 94.9851285841397 22.9506521122167
"2888" 577.4 96.1849040431662 23.0877922513253
"2889" 577.6 98.0506439848941 23.078532792701
"2890" 577.8 100.567150796234 23.368448122453
"2891" 578 102.882196718176 23.0757467609026
"2892" 578.2 103.588500474779 22.4518146913318
"2893" 578.4 103.911584253881 21.417651544525
"2894" 578.6 103.754188871137 21.7568630150432
"2895" 578.8 102.705092230279 21.9798456570015
"2896" 579 101.991705016962 20.9001244692787
"2897" 579.2 102.196080813209 18.8293734771104
"2898" 579.4 102.005277142536 18.2360182935912
"2899" 579.6 101.814283688936 17.98965888483
"2900" 579.8 101.935397781652 17.6088093244704
"2901" 580 102.057259517645 19.080023038546
"2902" 580.2 102.207649254506 20.1642808699147
"2903" 580.4 103.28275109935 21.1214914136813
"2904" 580.6 104.168749569753 22.6431483244676
"2905" 580.8 105.583063348506 24.4198227339
"2906" 581 108.2556392293 26.0392604640121
"2907" 581.2 110.448498524211 27.8321185378432
"2908" 581.4 112.249427977157 30.5891818813789
"2909" 581.6 114.592822507106 33.2846121846167
"2910" 581.8 116.00357250024 35.7382785837167
"2911" 582 116.983450839661 38.8432937241912
"2912" 582.2 118.159893737609 41.4531499824387
"2913" 582.4 118.852403774717 44.2121167326553
"2914" 582.6 119.798080435094 47.6284714057995
"2915" 582.8 120.297759164538 50.2425519506187
"2916" 583 119.190290579517 52.8073263247434
"2917" 583.2 118.847170123783 55.8861676646075
"2918" 583.4 119.4756017078 59.7727697644109
"2919" 583.6 119.839672291517 63.8368134896283
"2920" 583.8 119.696548056602 67.8893280127883
"2921" 584 119.663024936415 71.9396930930932
"2922" 584.2 118.698011072166 75.8071876694585
"2923" 584.4 118.374833126996 79.7101828534372
"2924" 584.6 117.028941318144 82.3771521600511
"2925" 584.8 115.115826229364 85.3602421306995
"2926" 585 113.676894491679 89.03952909115
"2927" 585.2 111.573277862836 91.9368867998912
"2928" 585.4 108.509995849597 94.7222629591954
"2929" 585.6 104.850059222768 97.8455650322423
"2930" 585.8 102.542265061225 100.990616045854
"2931" 586 99.8651796073325 104.087779884802
"2932" 586.2 96.9759511754019 106.718793266613
"2933" 586.4 94.2075347656375 110.022005480019
"2934" 586.6 92.184860168897 111.849944648259
"2935" 586.8 91.0737284059825 111.220821708864
"2936" 587 88.8299154239155 111.032830364468
"2937" 587.2 85.0647494694111 110.942628239579
"2938" 587.4 81.1553584663099 111.550017314186
"2939" 587.6 76.8406040023554 111.604343774697
"2940" 587.8 72.7608705306135 112.655836354596
"2941" 588 69.0196244235884 114.357263052199
"2942" 588.2 65.4389598733199 117.138641203523
"2943" 588.4 62.4993250612791 119.565782776923
"2944" 588.6 61.8306491223778 120.738747604693
"2945" 588.8 60.6545453201681 119.93755041315
"2946" 589 59.0137306480406 121.372723845109
"2947" 589.2 58.0870923373564 121.07999826035
"2948" 589.4 57.2104272279584 121.607473402753
"2949" 589.6 55.5768599328349 121.656786053336
"2950" 589.8 53.22283737637 121.271193044695
"2951" 590 50.3608166847791 120.710591053559
"2952" 590.2 47.1766342568345 120.710406645009
"2953" 590.4 45.910265053958 119.692560680521
"2954" 590.6 43.960118863173 118.305482060007
"2955" 590.8 40.5781195131368 117.439856873693
"2956" 591 37.9305330029508 116.994881715817
"2957" 591.2 36.1552465304349 117.192708182864
"2958" 591.4 35.5012191389182 115.981748375385
"2959" 591.6 34.6483652384707 114.137216578543
"2960" 591.8 34.3459586338953 111.700963029928
"2961" 592 34.1748799537464 108.96226166289
"2962" 592.2 35.5691856218064 105.3518668185
"2963" 592.4 37.5473730163189 103.409380919212
"2964" 592.6 37.9544571387015 99.4285850408817
"2965" 592.8 37.1185196895308 96.3983117876378
"2966" 593 35.4036605075814 93.3172173372
"2967" 593.2 33.7308831767664 91.03881282375
"2968" 593.4 31.6701495978397 88.6572706574278
"2969" 593.6 29.9545234929903 85.7269328773113
"2970" 593.8 28.1632474794679 83.1375476427654
"2971" 594 25.3458102465546 80.666687735644
"2972" 594.2 22.6474080773397 78.88732208535
"2973" 594.4 19.799715606538 76.7226840590763
"2974" 594.6 17.9462857541131 73.7611854349028
"2975" 594.8 17.3261852176135 70.7668547169
"2976" 595 17.1104550385288 67.3196000247455
"2977" 595.2 16.9239174610264 63.44869731387
"2978" 595.4 17.1675343043325 59.6034346091935
"2979" 595.6 18.107234457896 55.9884589189812
"2980" 595.8 19.5240389373442 52.4801453568122
"2981" 596 21.0345542881415 48.7433303774878
"2982" 596.2 22.3058483178278 44.8948620733286
"2983" 596.4 23.9689459425448 41.0447357900731
"2984" 596.6 26.0925422630249 37.6870753533722
"2985" 596.8 28.6782374588167 35.6283015639431
"2986" 597 32.3392031549333 33.6588153950376
"2987" 597.2 34.9824933521128 31.3370737526394
"2988" 597.4 37.8602902718977 28.9114377260413
"2989" 597.6 41.3217985766822 27.4360819258863
"2990" 597.8 44.9297538783416 27.5345196150181
"2991" 598 48.1209198153787 27.24348644715
"2992" 598.2 51.0613312271838 25.6479122910532
"2993" 598.4 53.6112243627104 23.2573714515276
"2994" 598.6 54.9309126451193 20.7564933558274
"2995" 598.8 57.3250276938264 18.86207360451
"2996" 599 61.0338062633977 17.6760501773674
"2997" 599.2 64.0771959966032 18.2605295840855
"2998" 599.4 66.9605366960064 19.5617952888734
"2999" 599.6 69.6565405172397 20.68739368765
"3000" 599.8 70.0313646069679 21.1018306252269
"3001" 600 69.966624977334 21.0477661472879
"3002" 600.2 69.9915363654828 21.1127569569618
"3003" 600.4 70.2956371398958 21.4465202176974
"3004" 600.6 71.2939349675723 22.0733678179632
"3005" 600.8 72.4153167325288 22.3860409272624
"3006" 601 73.0185018739085 22.9677737779109
"3007" 601.2 74.2641852396383 23.7810477294247
"3008" 601.4 75.5871154203827 24.9508281033665
"3009" 601.6 77.6378388075915 25.6897463261394
"3010" 601.8 79.5284616584295 25.920997493161
"3011" 602 82.6544419110291 26.2344028631045
"3012" 602.2 85.5690919449948 26.9989349788012
"3013" 602.4 87.7323157360064 29.0047602115833
"3014" 602.6 89.2546023652483 30.6105248237952
"3015" 602.8 91.7596701775933 32.1965397372587
"3016" 603 94.757983287634 31.9047068101819
"3017" 603.2 96.6867994774445 30.5921327846552
"3018" 603.4 97.1083916422383 30.2669045432428
"3019" 603.6 98.6548095478731 31.67047185505
"3020" 603.8 98.8101375232298 34.0260799887351
"3021" 604 98.8378796656803 37.6025645675739
"3022" 604.2 99.3628186468542 40.066391075987
"3023" 604.4 99.8362044807731 42.9564718001167
"3024" 604.6 100.612476063602 45.5403301121713
"3025" 604.8 101.985094479078 48.4179836522112
"3026" 605 103.836345565597 50.9736703807258
"3027" 605.2 105.779765801537 54.1720522669985
"3028" 605.4 107.652127276319 57.1556596623687
"3029" 605.6 109.275966886992 60.5066113232094
"3030" 605.8 109.594895400865 63.4812096636717
"3031" 606 109.583253608944 65.8903550282125
"3032" 606.2 110.805323119248 68.2049321709887
"3033" 606.4 111.004872426537 69.0252775599541
"3034" 606.6 111.354313320415 68.8499893121197
"3035" 606.8 111.633630803719 69.3181411503318
"3036" 607 111.833688769183 70.2380143865618
"3037" 607.2 112.43800750818 71.265261729447
"3038" 607.4 113.055437545264 73.3240383700974
"3039" 607.6 113.734413002082 73.3269371430894
"3040" 607.8 115.530491966601 73.6750262576123
"3041" 608 115.740816217642 74.7400246488684
"3042" 608.2 115.21361544887 76.9344601316651
"3043" 608.4 114.033400730688 79.2953813241614
"3044" 608.6 112.667723699649 82.1160782888753
"3045" 608.8 111.5045477116 84.9447394142206
"3046" 609 110.569541630097 88.4326427758247
"3047" 609.2 110.583676821099 90.9436088364833
"3048" 609.4 110.391872468726 92.9040047635746
"3049" 609.6 110.890252893226 94.09226434263
"3050" 609.8 110.853902279906 94.17015851403
"3051" 610 109.781985473477 95.0637325459411
"3052" 610.2 107.787936615457 97.1886215034615
"3053" 610.4 106.161368560415 98.9769370182409
"3054" 610.6 104.356020756023 101.43768470565
"3055" 610.8 102.427784956289 103.653152986411
"3056" 611 100.40348278458 106.340435493768
"3057" 611.2 97.6496231311783 108.959340631462
"3058" 611.4 94.8774589458945 110.270534962538
"3059" 611.6 91.6659713917064 112.0507655589
"3060" 611.8 89.0260752494891 113.712731715926
"3061" 612 85.0089702738019 115.502893609582
"3062" 612.2 82.2472678332564 117.462787675962
"3063" 612.4 81.526182297289 118.853805419759
"3064" 612.6 80.5291021679525 118.475536734565
"3065" 612.8 77.8267736063064 118.805088998181
"3066" 613 74.8271131567328 118.695652774791
"3067" 613.2 71.0914137644 119.075742559363
"3068" 613.4 67.0156504965252 119.489291502263
"3069" 613.6 63.6740018488602 120.297061973458
"3070" 613.8 59.4023678773501 120.740834055712
"3071" 614 55.30001528037 120.763700715877
"3072" 614.2 51.3068041742756 120.884264188627
"3073" 614.4 46.8496778981882 120.450943815559
"3074" 614.6 43.1480450797408 119.724558538228
"3075" 614.8 39.6038152033953 119.043209926706
"3076" 615 36.6386076833189 118.631200246962
"3077" 615.2 36.8414570880064 117.105772723712
"3078" 615.4 36.195430031554 114.812608501198
"3079" 615.6 34.6861200664451 112.005062346089
"3080" 615.8 32.3746188482273 108.833102257755
"3081" 616 29.6306017283325 106.289136902628
"3082" 616.2 27.4292447105064 103.976457699428
"3083" 616.4 24.7153128656969 101.694240905102
"3084" 616.6 21.2474306823787 98.8646910652564
"3085" 616.8 18.1511834059731 96.25772230755
"3086" 617 15.2281849539427 94.38826219395
"3087" 617.2 12.2913208346573 92.7333784770368
"3088" 617.4 11.1927793113097 92.048883144691
"3089" 617.6 10.1987654998953 92.8909631214833
"3090" 617.8 10.9898054722967 93.4221231970694
"3091" 618 11.3263950956336 94.0554416434227
"3092" 618.2 12.0814524643199 93.4931393429466
"3093" 618.4 12.4569634045228 92.8214400905434
"3094" 618.6 12.8519069199349 93.6538314350357
"3095" 618.8 14.3878720745973 95.2238542144227
"3096" 619 15.4398580585334 97.5377130159608
"3097" 619.2 16.4625653160327 100.556250660861
"3098" 619.4 18.538181432135 102.778577227607
"3099" 619.6 20.875390289265 104.882487285667
"3100" 619.8 22.9596029706492 106.139154336579
"3101" 620 26.3906557585063 108.85061335055
"3102" 620.2 28.9384442813814 111.028404559275
"3103" 620.4 31.2970932214029 113.249395696391
"3104" 620.6 34.4072642317564 113.987301208983
"3105" 620.8 37.3344359655604 113.474439434826
"3106" 621 42.7437951946849 112.746249232114
"3107" 621.2 45.4325350753314 111.9339243018
"3108" 621.4 50.3828981214419 111.432009439311
"3109" 621.6 52.9197148819145 110.844598159925
"3110" 621.8 58.0416540707064 110.289800898321
"3111" 622 60.6862561826283 110.742238472272
"3112" 622.2 64.8184469825064 110.880088622452
"3113" 622.4 68.7751168252109 111.643591481127
"3114" 622.6 71.791473287641 112.575053251015
"3115" 622.8 75.6060548707328 113.176924216169
"3116" 623 78.273562815846 111.993814631697
"3117" 623.2 81.0331520494451 109.795411361477
"3118" 623.4 83.1966030471939 106.963302489337
"3119" 623.6 85.35418307887 104.698617971986
"3120" 623.8 87.7032173386443 101.706285296684
"3121" 624 89.9813190180946 98.0279055360323
"3122" 624.2 91.3249347310256 94.6144548839769
"3123" 624.4 91.6851032934537 91.9434784635184
"3124" 624.6 93.0048298108774 88.0763215953435
"3125" 624.8 94.5461180675512 85.3618391081351
"3126" 625 95.9245679290799 82.5082555529294
"3127" 625.2 96.6771630851064 79.77012269455
"3128" 625.4 97.6638225895064 79.2628119372269
"3129" 625.6 98.1814942702689 79.0771891281375
"3130" 625.8 98.3718141861459 79.1563287005337
"3131" 626 99.146916323952 79.3606138441826
"3132" 626.2 100.086726435409 79.5045487261174
"3133" 626.4 100.771213728152 79.9728150545371
"3134" 626.6 101.914542320888 79.9063705751088
"3135" 626.8 103.351719896944 79.8950779278375
"3136" 627 104.865687474444 80.5688725483562
"3137" 627.2 105.82540077064 79.6316441676167
"3138" 627.4 106.607385968748 77.4595476029852
"3139" 627.6 107.50201871685 75.2498265604937
"3140" 627.8 108.986876359163 73.5458915611187
"3141" 628 111.4238014727 72.0207124248949
"3142" 628.2 113.132306793356 69.95286062577
"3143" 628.4 114.390784500038 67.0668815754
"3144" 628.6 116.117322718792 63.9332308535173
"3145" 628.8 117.439811672781 60.6267027614357
"3146" 629 116.423335535006 57.8667647614988
"3147" 629.2 115.13542622379 55.1968720472864
"3148" 629.4 113.951693557891 51.7116720457105
"3149" 629.6 112.168789760169 48.2833794829109
"3150" 629.8 109.960929923238 45.4442224758201
"3151" 630 107.607500407288 41.8892134655875
"3152" 630.2 105.855274162539 37.6670666952468
"3153" 630.4 103.89102884754 33.98133227325
"3154" 630.6 102.095135451373 30.0303668016833
"3155" 630.8 99.6968052189532 26.2905258395968
"3156" 631 97.3799225875174 22.1846452056775
"3157" 631.2 94.9444321021553 18.6999874350862
"3158" 631.4 91.7860939051108 17.0316461746006
"3159" 631.6 88.2698438663603 16.2770373725208
"3160" 631.8 84.5516370705064 14.75445429935
"3161" 632 80.6761069896768 13.2535162315023
"3162" 632.2 77.0784923640277 12.9863670967564
"3163" 632.4 74.2758154013977 14.0946116445196
"3164" 632.6 70.7729344147847 16.2419385277686
"3165" 632.8 66.9431840340608 18.3974850020213
"3166" 633 63.6762487961122 21.0494018560154
"3167" 633.2 60.7663764500822 23.9467533343621
"3168" 633.4 58.6959651104664 26.67485899593
"3169" 633.6 56.9700191065973 29.4583560682712
"3170" 633.8 56.6196880234145 31.376646562252
"3171" 634 56.8935617183324 32.7299454761935
"3172" 634.2 57.2115943067251 33.6738125757437
"3173" 634.4 57.9886539128466 34.6956298553149
"3174" 634.6 58.9850390354397 35.4180469901833
"3175" 634.8 59.6043065296084 37.2028126475786
"3176" 635 60.6502801512085 39.6236877313628
"3177" 635.2 62.4350546728216 41.0189013240848
"3178" 635.4 64.1070665396186 41.0816244479051
"3179" 635.6 66.3473272615808 41.65390815615
"3180" 635.8 68.3798969841455 43.0270940643356
"3181" 636 70.2027812014445 45.9621785639954
"3182" 636.2 70.4699177159957 48.5898040563415
"3183" 636.4 70.2244718128216 51.7081829971826
"3184" 636.6 70.2503224455596 54.9000606011394
"3185" 636.8 71.1086107159903 57.3374389030855
"3186" 637 71.8090514464145 58.0196325349867
"3187" 637.2 71.7891804843227 57.9719422259663
"3188" 637.4 72.4618125511314 57.8696895668688
"3189" 637.6 73.3868058365064 58.5410620140335
"3190" 637.8 73.9729027572345 60.3220403989558
"3191" 638 74.3286894396594 62.6893086265684
"3192" 638.2 75.17916661719 63.2774891044867
"3193" 638.4 76.4032958073887 63.2619040361794
"3194" 638.6 77.6080404785367 62.7089387285137
"3195" 638.8 79.3777840191828 62.4982356891206
"3196" 639 81.6817861081891 61.8839232476308
"3197" 639.2 84.9885434806025 61.6142895774
"3198" 639.4 88.8143892982539 61.5244844040626
"3199" 639.6 92.3790214953083 62.0092718144519
"3200" 639.8 96.0343541753288 63.0311263165332
"3201" 640 99.2810539576207 63.9130949452643
"3202" 640.2 102.615491378346 65.5292065409236
"3203" 640.4 106.128077598082 67.4030757585651
"3204" 640.6 108.53280576867 66.8346970260346
"3205" 640.8 109.817604332948 65.2283500298559
"3206" 641 110.189873749457 63.5838167082193
"3207" 641.2 110.160392882926 62.4591900655694
"3208" 641.4 110.339800748666 60.06030085797
"3209" 641.6 110.891079043529 56.7768845012523
"3210" 641.8 111.298253121302 53.6389886192864
"3211" 642 110.918050421059 50.6071558570676
"3212" 642.2 110.837969381211 46.5045906478773
"3213" 642.4 110.390636944738 42.58863821295
"3214" 642.6 108.858613120199 39.4454799999742
"3215" 642.8 106.261496454248 36.8965006986016
"3216" 643 103.589642618055 34.4759183830532
"3217" 643.2 100.375086379991 31.9212364243816
"3218" 643.4 97.3659115480117 29.1539434930658
"3219" 643.6 94.3080787408094 26.6848514805439
"3220" 643.8 91.1055898802426 24.1533989883148
"3221" 644 87.5020496328327 21.94668279195
"3222" 644.2 83.538448391789 19.7334723132587
"3223" 644.4 79.5380362790218 18.7955824973768
"3224" 644.6 75.4908437996098 18.3080401187362
"3225" 644.8 72.6658704203575 18.9320126264904
"3226" 645 67.9212314766064 20.2113737513167
"3227" 645.2 63.3457603044751 21.1823462350875
"3228" 645.4 59.3337336767126 22.9914283279438
"3229" 645.6 55.1740243174136 24.7701457470263
"3230" 645.8 52.4916943584564 27.50443192134
"3231" 646 49.875876973843 31.0495036338728
"3232" 646.2 47.3192514471994 34.7166995250312
"3233" 646.4 46.3583659324419 37.6084366737629
"3234" 646.6 46.9429391952486 39.9032968813871
"3235" 646.8 47.9568989017346 42.267748093813
"3236" 647 49.5675881610327 44.5851888167289
"3237" 647.2 51.0246874637564 47.771846201525
"3238" 647.4 52.855542132759 50.1033759064342
"3239" 647.6 54.7283411717744 51.2581791865005
"3240" 647.8 56.2977784375268 51.5893892020684
"3241" 648 58.2707092083876 51.3521181101599
"3242" 648.2 61.4027875666164 51.81520281528
"3243" 648.4 63.9870764992949 53.5964328001211
"3244" 648.6 66.1128648307711 55.6214022238559
"3245" 648.8 68.2899804867275 57.8469080183423
"3246" 649 70.4453735545921 59.8106685848643
"3247" 649.2 72.1285153754295 60.7978987425346
"3248" 649.4 74.5441956474026 61.8843471999424
"3249" 649.6 77.3408623466207 63.51620559575
"3250" 649.8 80.1910908088005 65.1252548030029
"3251" 650 82.4831972947083 67.310300861025
"3252" 650.2 84.9385114551264 68.97918348327
"3253" 650.4 87.2791934929918 70.145781044451
"3254" 650.6 89.0093562331084 72.0445575794051
"3255" 650.8 89.877258715858 75.2896385425566
"3256" 651 91.1815949925409 78.1746351838052
"3257" 651.2 92.7408519462905 80.6585293236614
"3258" 651.4 94.3128458826123 83.4510041273735
"3259" 651.6 94.7590191143814 86.0752231239833
"3260" 651.8 93.9408162252806 88.1202941114564
"3261" 652 93.9754090853146 87.0352658224788
"3262" 652.2 94.7420090920124 86.2037432929934
"3263" 652.4 96.523229365435 84.6997109702929
"3264" 652.6 99.2037993114374 82.7050318192534
"3265" 652.8 102.221558927971 81.1017421008643
"3266" 653 102.877189042383 79.1131276608691
"3267" 653.2 103.8069657524 76.1883719124798
"3268" 653.4 104.225816422597 72.8248541317296
"3269" 653.6 104.514840744343 69.6153756614217
"3270" 653.8 105.239325811836 65.7302884070591
"3271" 654 105.489053141644 61.7318023359776
"3272" 654.2 105.866189326113 57.7216526608947
"3273" 654.4 105.780621029593 53.9010732572478
"3274" 654.6 106.076678427342 49.9825926366115
"3275" 654.8 106.877242550413 46.1449939759312
"3276" 655 106.673286694427 42.43284987015
"3277" 655.2 104.968953869866 38.9582446964646
"3278" 655.4 102.682316861475 35.55219806315
"3279" 655.6 100.985373692645 32.5717792354691
"3280" 655.8 99.8877576280281 29.0680727446174
"3281" 656 100.069702847996 26.4894045750862
"3282" 656.2 100.474901360098 22.8599522096908
"3283" 656.4 100.280793435664 20.9668561096026
"3284" 656.6 98.4526421875607 20.2838115677152
"3285" 656.8 95.9411069261468 20.2636435604646
"3286" 657 92.5314621850397 20.1594443037167
"3287" 657.2 88.8598056444955 18.8232958539652
"3288" 657.4 85.1119284788222 17.50671502215
"3289" 657.6 80.9939174689745 16.9763717275117
"3290" 657.8 76.5025726925064 17.2112543720121
"3291" 658 72.1972263711042 17.8072849226609
"3292" 658.2 67.8291879894277 18.3731782770489
"3293" 658.4 64.9379875425757 20.5376466419718
"3294" 658.6 62.2358392608462 23.5302788590529
"3295" 658.8 60.3280771018005 26.8616522736206
"3296" 659 59.2022772245664 30.55398873165
"3297" 659.2 58.9314451824679 33.6023471700923
"3298" 659.4 59.1243830531664 36.99583670643
"3299" 659.6 59.4086967787764 40.18170831669
"3300" 659.8 59.8189129202002 43.0250045404867
"3301" 660 59.9970663734374 45.7366371398741
"3302" 660.2 60.1885128151084 47.257519466048
"3303" 660.4 60.6443354063977 49.9851977928457
"3304" 660.6 60.5629654081274 52.8419709851289
"3305" 660.8 59.7681655400888 55.6363399124028
"3306" 661 57.8117528269627 58.0268092319752
"3307" 661.2 54.7436442476573 60.1317283434424
"3308" 661.4 51.782408009266 62.1984958629
"3309" 661.6 49.2028701688271 64.9670457756311
"3310" 661.8 46.5205965326092 67.6610976259164
"3311" 662 43.4399674655955 70.1315544823381
"3312" 662.2 41.3979984373414 73.3375631312737
"3313" 662.4 39.533473816821 76.3211905061949
"3314" 662.6 36.6625538081649 79.6368160028451
"3315" 662.8 34.5865698038998 83.8827646839861
"3316" 663 33.4034494634171 86.9646694660607
"3317" 663.2 33.9018794292206 89.2806300978643
"3318" 663.4 35.7351340739194 91.4045767590196
"3319" 663.6 37.8181533844366 94.3321059308477
"3320" 663.8 39.4694580611921 98.20507659255
"3321" 664 41.6141832917695 101.43768470565
"3322" 664.2 42.5629694396492 105.015252720664
"3323" 664.4 42.8968016027921 108.64289556015
"3324" 664.6 43.5310827127635 111.413702514236
"3325" 664.8 45.418587808155 115.000744144691
"3326" 665 47.7790969887564 115.635667765377
"3327" 665.2 50.1457285738941 114.993655044701
"3328" 665.4 53.17406319669 114.699564805742
"3329" 665.6 56.5784655177417 114.546051882915
"3330" 665.8 60.1368483136696 113.570894158925
"3331" 666 64.4679232112064 112.4791835016
"3332" 666.2 67.6745666005064 111.55094462575
"3333" 666.4 71.1729714914537 110.166614877887
"3334" 666.6 75.1518546139745 109.629002623618
"3335" 666.8 78.6102973303887 108.551255358503
"3336" 667 82.7422203806939 108.25342470315
"3337" 667.2 85.8293747943485 108.547236051413
"3338" 667.4 89.2855626061849 108.469024641846
"3339" 667.6 91.5894437847169 106.777535139782
"3340" 667.8 93.2156554332432 104.085403251045
"3341" 668 95.7984621691379 100.962803572992
"3342" 668.2 98.9685499604564 98.0038499831
"3343" 668.4 102.256333111631 95.0966123151187
"3344" 668.6 105.822737722045 93.2238441958423
"3345" 668.8 109.602958979685 90.9915199339714
"3346" 669 113.373955756904 89.3950687750023
"3347" 669.2 114.314043367359 88.5584984186447
"3348" 669.4 114.357349322299 87.0832214531155
"3349" 669.6 115.007674610967 84.416933039341
"3350" 669.8 116.932160364313 80.86064109415
"3351" 670 119.244927594762 77.4189340883202
"3352" 670.2 120.8258835558 74.8658445697382
"3353" 670.4 119.932716554996 73.1513278892776
"3354" 670.6 118.802494465811 70.3943173754217
"3355" 670.8 118.516181806817 66.4905094738052
"3356" 671 118.715221731968 62.5826168454907
"3357" 671.2 117.694350643603 58.7236201253113
"3358" 671.4 117.637696914978 54.5677115157792
"3359" 671.6 118.154074006282 50.3973100919478
"3360" 671.8 116.995242740812 46.5038452491079
"3361" 672 114.644751954706 43.1512072286167
"3362" 672.2 111.759934484085 40.5756888362447
"3363" 672.4 108.853513665443 37.3655854221606
"3364" 672.6 106.556740491006 33.86449101615
"3365" 672.8 105.051205296474 29.8441466858274
"3366" 673 104.025179920506 25.6227851389887
"3367" 673.2 102.26627927599 21.740640145021
"3368" 673.4 99.5852121507064 20.0945324942167
"3369" 673.6 96.3952200516694 18.8232958539652
"3370" 673.8 92.4008605967873 17.1259963192399
"3371" 674 88.5718418055397 14.7241621215833
"3372" 674.2 85.2065899348996 12.9818513576781
"3373" 674.4 81.1630947453716 11.4852330083073
"3374" 674.6 77.0889189277701 11.437817492194
"3375" 674.8 72.9659982438857 11.79447578615
"3376" 675 68.5400573938397 11.2448891323833
"3377" 675.2 64.2427074547672 10.9661446518783
"3378" 675.4 60.1209515439962 9.05360774828265
"3379" 675.6 57.3039504474475 7.12846218562059
"3380" 675.8 54.8682155685737 4.82269778504423
"3381" 676 54.8791507118664 3.25987107309
"3382" 676.2 54.4511036937921 1.90933451086429
"3383" 676.4 54.9455498210792 2.8845421675966
"3384" 676.6 54.3717026411001 3.80626622955625
"3385" 676.8 54.6541042905825 4.33667332511739
"3386" 677 54.3655517236677 5.7137049865371
"3387" 677.2 53.4223674271626 7.169509359275
"3388" 677.4 52.1294864614464 8.70467365395
"3389" 677.6 50.9723605969145 9.64576241861939
"3390" 677.8 50.7237016523379 10.1887626037816
"3391" 678 50.3245672327207 11.2592845404765
"3392" 678.2 49.6753573246945 13.0837142995856
"3393" 678.4 48.2318066704754 15.1498140627789
"3394" 678.6 45.8081694676748 16.8999604238763
"3395" 678.8 43.140755875858 17.968944171117
"3396" 679 40.6505373135596 18.7455638119691
"3397" 679.2 38.2060803559041 20.4100432288773
"3398" 679.4 37.0445682338612 22.5949633152145
"3399" 679.6 36.8287424036713 25.5410571340778
"3400" 679.8 36.0404025597811 28.7714105784577
"3401" 680 34.9632024711838 31.4648479939887
"3402" 680.2 33.813180062202 34.3386294507587
"3403" 680.4 32.9697817407322 37.3278501423758
"3404" 680.6 31.4286497474419 39.3087072967952
"3405" 680.8 28.0828394820236 40.7675262057362
"3406" 681 24.882015772196 41.2286238870121
"3407" 681.2 21.3234776294126 41.897327441775
"3408" 681.4 17.3858685682936 42.4908561680011
"3409" 681.6 13.9043567395274 42.9535109105605
"3410" 681.8 11.3557824421164 42.44453399586
"3411" 682 9.89534385130837 41.1063352680906
"3412" 682.2 8.57268539634797 39.9379226970906
"3413" 682.4 7.65236398149677 38.5044370913712
"3414" 682.6 8.09316216297697 37.8355664208559
"3415" 682.8 8.95719834993494 37.0637159129357
"3416" 683 9.25128858889413 35.1282842051908
"3417" 683.2 9.65860103313403 32.6670752962245
"3418" 683.4 10.0999315237701 30.0938995324467
"3419" 683.6 11.3674665678264 28.74424748279
"3420" 683.8 13.7928347046583 27.7069074668715
"3421" 684 15.5276222881557 25.8980416684227
"3422" 684.2 17.5387347893222 23.5178902229526
"3423" 684.4 19.2813373498586 22.3441200982977
"3424" 684.6 21.1081774681615 20.1613841968741
"3425" 684.8 23.1111982524629 17.925819531313
"3426" 685 24.447628927473 15.6978392640833
"3427" 685.2 25.074304644925 13.3583975220105
"3428" 685.4 25.5888879136932 13.9543984143478
"3429" 685.6 27.2491667873774 14.0307923198919
"3430" 685.8 29.2108667159319 13.2639686650436
"3431" 686 31.0276167588759 11.694285819313
"3432" 686.2 33.2794215416939 9.61587317980625
"3433" 686.4 35.2772918719903 7.36790916411774
"3434" 686.6 36.0199869470926 6.5254275253569
"3435" 686.8 37.7900070784419 7.61080496740807
"3436" 687 39.5249703034723 8.80115620716137
"3437" 687.2 42.9336856807423 9.4678614905882
"3438" 687.4 46.455781235995 9.95629136258182
"3439" 687.6 50.281119039203 9.63415241829607
"3440" 687.8 53.7063565937251 8.2811240969625
"3441" 688 57.111023707138 7.54856016264474
"3442" 688.2 60.4563733841064 7.48433163535
"3443" 688.4 63.2478634178651 9.26009296306304
"3444" 688.6 66.8123684351912 10.8687769376283
"3445" 688.8 70.4720561970225 12.2551402406661
"3446" 689 74.2232830180178 13.4084194132636
"3447" 689.2 78.2154068915709 14.6254682520855
"3448" 689.4 81.8729430651397 15.7108216259833
"3449" 689.6 85.455820393424 16.0496358159618
"3450" 689.8 89.0298386094185 16.2612642596555
"3451" 690 92.9036232261731 16.50707315585
"3452" 690.2 95.7150872021766 16.1021339527564
"3453" 690.4 96.6771630851064 17.0897521046559
"3454" 690.6 97.9996706473542 19.1661995432804
"3455" 690.8 100.234894696224 21.1812878903674
"3456" 691 100.575372516742 22.2678868470489
"3457" 691.2 100.165191620704 22.1894227679407
"3458" 691.4 100.264771646024 22.2698988364948
"3459" 691.6 100.422209820169 22.3160236945433
"3460" 691.8 100.718244218946 22.5227572683478
"3461" 692 101.278230163938 23.007990877275
"3462" 692.2 102.151436965867 24.1317347546242
"3463" 692.4 103.393968531575 24.9379980407707
"3464" 692.6 104.819644023735 24.9024279262696
"3465" 692.8 105.336693526086 25.5351256425818
"3466" 693 105.989139552123 27.1438543674523
"3467" 693.2 106.558978829265 28.8416599638052
"3468" 693.4 107.550173401615 31.2948300357261
"3469" 693.6 108.413782693224 34.0211260347261
"3470" 693.8 110.242126709023 36.3325984694983
"3471" 694 112.364524075821 37.2384464178017
"3472" 694.2 114.345444314418 39.000370449117
"3473" 694.4 114.910693671203 41.4965461937258
"3474" 694.6 114.364111961294 44.0570262099798
"3475" 694.8 113.734329298911 46.8620450417777
"3476" 695 113.797617174902 50.6245775657324
"3477" 695.2 113.770065321694 53.841100389775
"3478" 695.4 113.754818179627 55.2254695577654
"3479" 695.6 114.285573275473 55.9258513382167
"3480" 695.8 115.238349736049 56.9965739377564
"3481" 696 116.33218278124 58.9812179856606
"3482" 696.2 116.692650489315 61.6370777658415
"3483" 696.4 116.455434781462 63.1604032816995
"3484" 696.6 117.311329088966 64.50805804491
"3485" 696.8 118.970169472448 64.5983236435324
"3486" 697 119.56073966084 65.1267397136778
"3487" 697.2 119.491836510302 66.1376343607616
"3488" 697.4 118.832128117974 68.3411286184109
"3489" 697.6 117.689115820256 70.9785236609217
"3490" 697.8 117.151476702441 74.6615632869
"3491" 698 116.712228753111 78.4781636905236
"3492" 698.2 115.646581859529 82.4389462150264
"3493" 698.4 114.947673732373 86.23533892075
"3494" 698.6 113.147343326443 89.7363039576817
"3495" 698.8 110.698113937106 92.60708214127
"3496" 699 109.126484478859 95.7101721027088
"3497" 699.2 106.614819478454 99.3434247465184
"3498" 699.4 104.337936820825 102.311043597105
"3499" 699.6 101.935553176328 105.00961263389
"3500" 699.8 98.9056137277672 106.582651171672
"3501" 700 94.9481678707523 107.646871729134
"3502" 700.2 91.0700391019096 108.975830325005
"3503" 700.4 87.0426277600689 110.571993398728
"3504" 700.6 83.6737821229826 112.29032104634
"3505" 700.8 79.8543824921427 114.951143228832
"3506" 701 76.7412806371193 118.090704736408
"3507" 701.2 76.4671662509609 119.165689987459
"3508" 701.4 75.4931278182411 119.007589387252
"3509" 701.6 72.8960725566864 119.34555471051
"3510" 701.8 69.1891754888397 120.569358692283
"3511" 702 66.6645388446864 120.92680638993
"3512" 702.2 64.5103580956258 119.489949577493
"3513" 702.4 60.6381264507064 118.9314173659
"3514" 702.6 56.7673541104595 119.012557127775
"3515" 702.8 53.0400944522644 118.806828570247
"3516" 703 49.1802018938115 119.145406297218
"3517" 703.2 47.7525421575973 120.250307313468
"3518" 703.4 48.0391888281913 120.396379093999
"3519" 703.6 48.5865000346141 120.207184083381
"3520" 703.8 49.9949501221427 120.268010534241
"3521" 704 50.7183848626783 120.247910002322
"3522" 704.2 50.9578664833887 120.304111219738
"3523" 704.4 51.9156543973773 120.345866634198
"3524" 704.6 52.5553781066956 120.369126227664
"3525" 704.8 53.1110692810437 121.396612877434
"3526" 705 53.7672114151314 121.404151609041
"3527" 705.2 54.907911636691 120.878272329288
"3528" 705.4 56.645644467647 121.422408055462
"3529" 705.6 58.7981517014216 122.175357540658
"3530" 705.8 60.6545453201681 122.280103067753
"3531" 706 62.89469699187 122.191760524877
"3532" 706.2 64.6399395063814 122.593525285192
"3533" 706.4 66.4250142676314 122.9559495549
"3534" 706.6 67.34659114198 122.342703775676
"3535" 706.8 70.0957770948564 121.836220841025
"3536" 707 74.8797774550063 121.56034565065
"3537" 707.2 77.6299883311906 120.849732157176
"3538" 707.4 79.8092566352711 119.868820261915
"3539" 707.6 82.5393709760064 118.456170189204
"3540" 707.8 84.9386584252611 116.689510435905
"3541" 708 87.2809522234366 114.34909648829
"3542" 708.2 90.3695466940645 111.88546688122
"3543" 708.4 92.3178714213992 110.666753049204
"3544" 708.6 95.4784583363397 108.801568872261
"3545" 708.8 97.470151289031 106.363533331478
"3546" 709 99.4621989510638 103.26692077992
"3547" 709.2 102.181244450642 101.176937267489
"3548" 709.4 103.87775309893 100.945895233675
"3549" 709.6 104.050369577924 100.382625593031
"3550" 709.8 104.26471364007 100.030652665925
"3551" 710 104.775899108637 99.2843059818022
"3552" 710.2 106.395958932091 98.2470196079192
"3553" 710.4 108.368950516883 97.7568658685926
"3554" 710.6 109.834786870756 95.6929895649
"3555" 710.8 111.109840271649 92.9527838924357
"3556" 711 113.17852713 90.8680087370657
"3557" 711.2 115.194647712328 89.3733612542928
"3558" 711.4 114.968830173988 88.5635091548166
"3559" 711.6 113.734131998578 86.4337835955071
"3560" 711.8 112.643793078635 83.7083849947952
"3561" 712 111.894166375377 80.4292916503758
"3562" 712.2 111.086709578697 76.9075848302174
"3563" 712.4 111.265987573764 72.8325160095371
"3564" 712.6 111.516430726759 69.2421405102379
"3565" 712.8 111.161102888461 65.2015787349927
"3566" 713 111.743121135439 61.2237247011388
"3567" 713.2 112.616770369485 57.4336274044974
"3568" 713.4 113.972914726381 53.7843025564625
"3569" 713.6 115.882845366108 50.8104474880684
"3570" 713.8 118.294650271735 48.1636353374357
"3571" 714 118.814989098623 47.2842198655966
"3572" 714.2 118.26338662471 47.3409775068337
"3573" 714.4 117.22153679688 46.6613906032929
"3574" 714.6 116.184342054575 45.2653651937864
"3575" 714.8 115.171464923221 43.4514659576885
"3576" 715 113.900334763561 40.3827779964907
"3577" 715.2 112.789749471404 36.2411484048886
"3578" 715.4 111.944420679506 32.4205990584915
"3579" 715.6 110.12376173353 28.5620564569934
"3580" 715.8 107.835717133133 25.5272467366335
"3581" 716 105.634992796106 22.54387143935
"3582" 716.2 102.534970506666 18.9900189243415
"3583" 716.4 100.373367153797 16.7110218734403
"3584" 716.6 97.7110311782337 14.2537482051614
"3585" 716.8 95.0913393564955 11.4868502541717
"3586" 717 92.3629057107341 9.05789672821931
"3587" 717.2 89.2719655096524 7.30607943038595
"3588" 717.4 85.4105863636575 5.18403825590582
"3589" 717.6 82.5460859907822 2.52775539546035
"3590" 717.8 81.7234541806456 3.4808341593019
"3591" 718 80.5890207613372 4.19280357208846
"3592" 718.2 79.9277821472187 5.92395843931438
"3593" 718.4 78.3410426518935 6.57640387408549
"3594" 718.6 75.1055576619629 6.68196522487826
"3595" 718.8 71.1441384841108 6.05798378616099
"3596" 719 67.7866248821695 5.23633318003421
"3597" 719.2 64.0597902089751 4.378301550775
"3598" 719.4 60.7939147935064 2.34789833303235
"3599" 719.6 59.3621100724199 1.32494989621731
"3600" 719.8 58.9121415119187 1.94394139604691
"3601" 720 57.8284700226643 1.90328258276053
"3602" 720.2 56.2500881285064 1.19809554408204
"3603" 720.4 56.3602415022034 1.20794976405909
"3604" 720.6 55.5777384385274 2.10006785787632
"3605" 720.8 54.3388703147744 3.57811293005722
"3606" 721 52.5176590822564 5.3438647170875
"3607" 721.2 50.5887076298466 7.61335222165516
"3608" 721.4 48.1956701992074 9.60487330487165
"3609" 721.6 47.5661719872646 11.3821787983368
"3610" 721.8 48.1255449022506 11.8276864793826
"3611" 722 48.748137573435 11.7063811875429
"3612" 722.2 49.0515922887822 11.7452323444603
"3613" 722.4 49.0023488470926 11.9108693755983
"3614" 722.6 49.2440893790236 12.9270749450121
"3615" 722.8 49.6003857068853 13.22253559515
"3616" 723 50.6555015472251 14.2976374399937
"3617" 723.2 51.5052442469903 15.68918435615
"3618" 723.4 52.2385383014064 16.9441460064833
"3619" 723.6 53.5372221590581 17.76636226015
"3620" 723.8 54.8703669010489 18.9651590824053
"3621" 724 56.189503772973 20.0945324942167
"3622" 724.2 57.6211845128431 21.4053977845684
"3623" 724.4 59.1541860404846 22.7518714550087
"3624" 724.6 60.6222125877322 24.1025924390855
"3625" 724.8 62.8305228165689 25.3204740907125
"3626" 725 64.955646943495 26.4247124864114
"3627" 725.2 67.1809515216712 27.3633236339192
"3628" 725.4 69.301689291973 27.9402065357833
"3629" 725.6 71.3310421377023 28.1067465941088
"3630" 725.8 73.2310174937064 27.7723468740237
"3631" 726 74.4726033772337 26.9012241788773
"3632" 726.2 76.4866759228329 25.7770094447724
"3633" 726.4 79.2129719218329 24.7993581098541
"3634" 726.6 82.0330588619064 23.84730057411
"3635" 726.8 84.7738094494136 23.6659757916139
"3636" 727 87.2595884276912 23.3657113926717
"3637" 727.2 89.3043104269412 22.7561048338891
"3638" 727.4 90.3042098580404 22.3278348539461
"3639" 727.6 91.8908148509957 21.6665952394691
"3640" 727.8 93.6042817841468 22.022826532532
"3641" 728 95.09095450387 23.3930359290818
"3642" 728.2 96.551666920073 24.1839764927167
"3643" 728.4 97.9448693251437 24.1234396916225
"3644" 728.6 98.8950530406677 23.9225145159565
"3645" 728.8 99.2927673668538 24.1154205114553
"3646" 729 100.345351823334 25.94525025715
"3647" 729.2 100.62490598457 28.457475395033
"3648" 729.4 101.130389437272 31.1257650961819
"3649" 729.6 102.729796996858 33.3466231733258
"3650" 729.8 103.757246068528 33.6738988946394
"3651" 730 105.246377919012 34.8659875055786
"3652" 730.2 107.135302271332 36.0489145184543
"3653" 730.4 109.658396084072 38.0343692133783
"3654" 730.6 111.899324053959 40.2313146047921
"3655" 730.8 114.130482909119 43.3164880510855
"3656" 731 116.316545138732 45.9841540286016
"3657" 731.2 118.014365418921 48.378495399884
"3658" 731.4 117.493376600888 50.6759804827376
"3659" 731.6 116.584568094087 53.4134153223436
"3660" 731.8 115.819053432135 56.9195596851603
"3661" 732 115.081354429909 60.3696761865522
"3662" 732.2 115.389739799122 63.2631208703588
"3663" 732.4 115.705117771829 65.1226681844081
"3664" 732.6 115.948013575119 67.6814498363113
"3665" 732.8 116.41538715017 70.3277064546704
"3666" 733 117.321503021557 73.6024410074051
"3667" 733.2 117.627344904764 76.6644066993758
"3668" 733.4 118.913702072554 77.3766245496404
"3669" 733.6 119.077083041036 76.4810031237676
"3670" 733.8 119.009422025486 75.68197693224
"3671" 734 119.381816083372 74.515511715525
"3672" 734.2 119.034379953874 74.0276795961704
"3673" 734.4 118.692678102774 73.3977110751995
"3674" 734.6 119.388877917592 72.6149866645214
"3675" 734.8 120.212330586678 71.6876751002357
"3676" 735 120.828983595625 70.1585475120312
"3677" 735.2 121.224954814878 70.08528071715
"3678" 735.4 120.687230021538 69.484846479275
"3679" 735.6 120.218604737262 68.3906681585011
"3680" 735.8 120.906224582925 67.1364299427214
"3681" 736 121.114338480952 66.9965068908431
"3682" 736.2 121.623492718284 66.4862815015389
"3683" 736.4 120.986253908683 67.5499018049147
"3684" 736.6 120.596783051683 68.9015947792088
"3685" 736.8 119.749262407902 69.8461995970114
"3686" 737 119.544774296691 70.0209991193927
"3687" 737.2 119.478124630567 70.5455644572409
"3688" 737.4 119.425346051586 70.844941695655
"3689" 737.6 119.666276548394 72.3863381273847
"3690" 737.8 119.918103601313 74.7882460118919
"3691" 738 119.587786248131 77.4011367014796
"3692" 738.2 119.107103107093 80.2697197938741
"3693" 738.4 117.871540388334 83.2556630308741
"3694" 738.6 117.045538977287 85.9538433176012
"3695" 738.8 115.238499494133 88.2308687173789
"3696" 739 113.435809083141 90.7652332949305
"3697" 739.2 112.338884752622 93.5234371627654
"3698" 739.4 111.758152008767 94.9211034823674
"3699" 739.6 110.042222435898 95.8580913412369
"3700" 739.8 108.119260476828 99.5459691145071
"3701" 740 106.532825613822 102.28153822915
"3702" 740.2 104.049290021178 104.831645030936
"3703" 740.4 102.882732073306 105.10650017859
"3704" 740.6 99.8652602431207 106.511933585421
"3705" 740.8 98.055202617374 108.562710383709
"3706" 741 97.3689689463538 110.015945361099
"3707" 741.2 96.5635142120802 110.730714744396
"3708" 741.4 94.9566182991828 111.197366181062
"3709" 741.6 92.2671546119987 112.429750662058
"3710" 741.8 89.7505736898448 113.987634090058
"3711" 742 85.7571421040778 116.487951394007
"3712" 742.2 83.0561688439487 119.046261336554
"3713" 742.4 81.5082309201785 118.967065654724
"3714" 742.6 79.1329121035499 119.525501535454
"3715" 742.8 77.0768771765572 120.822111342608
"3716" 743 75.4196537242625 120.583502078418
"3717" 743.2 70.9804323271849 121.481524167686
"3718" 743.4 68.3236846955064 122.579178834541
"3719" 743.6 67.0136463583246 121.460027399605
"3720" 743.8 64.6117889767513 121.423898377619
"3721" 744 63.0658281260064 122.048061408515
"3722" 744.2 60.8729378659412 121.760725584324
"3723" 744.4 58.3119926655652 121.69016926965
"3724" 744.6 56.6639009140689 122.170922358759
"3725" 744.8 56.0473498741776 121.415405582862
"3726" 745 53.5614828576031 121.049426892005
"3727" 745.2 50.7001284162564 120.773767253179
"3728" 745.4 47.5129585698064 120.9177187366
"3729" 745.6 45.9763190067337 120.486350257105
"3730" 745.8 43.2028144190064 119.274007471594
"3731" 746 40.1276174439439 117.876600461525
"3732" 746.2 36.6605326828042 117.567578815235
"3733" 746.4 35.0974931394397 117.00353662375
"3734" 746.6 32.5255123074213 116.589758365746
"3735" 746.8 29.3239677986145 116.590206290826
"3736" 747 27.4292447105064 115.593452392765
"3737" 747.2 25.5468022350063 114.54987022465
"3738" 747.4 25.0924195685064 113.51128127265
"3739" 747.6 22.1713881410064 112.34286870165
"3740" 747.8 20.7303459701064 110.47340858805
"3741" 748 19.1568837078264 108.76752623439
"3742" 748.2 18.7496084687921 107.400298064007
"3743" 748.4 17.9150280609349 106.375618785471
"3744" 748.6 18.1881634671427 107.421373326832
"3745" 748.8 18.3156266567063 108.4286865888
"3746" 749 18.969072205673 108.469797401483
"3747" 749.2 19.0441662598005 109.192736770032
"3748" 749.4 20.1478330361585 109.32023618102
"3749" 749.6 20.5161369987564 110.1034112739
"3750" 749.8 20.9250813986064 110.43446150235
"3751" 750 21.9766527125064 111.36919155915
"3752" 750.2 22.3336676647563 111.7911183209
"3753" 750.4 23.5832199976314 112.878391130025
"3754" 750.6 24.1187424260064 114.09548755815
"3755" 750.8 25.2422160519679 113.765935294535
"3756" 751 26.1310085205063 114.30320534855
"3757" 751.2 26.8450384250064 115.26390012915
"3758" 751.4 28.0134509960064 116.402353403458
"3759" 751.6 28.8861542126175 116.086116382817
"3760" 751.8 29.825988445891 115.863086062996
"3761" 752 31.2590414710063 115.88705350035
"3762" 752.2 32.8464302669609 115.877611782605
"3763" 752.4 35.0851289852492 115.642243247379
"3764" 752.6 37.8475901352564 115.188169684733
"3765" 752.8 41.2554601340064 115.26390012915
"3766" 753 44.4857772420652 115.286810179562
"3767" 753.2 47.2396272206145 115.569161071123
"3768" 753.4 50.4249587890281 115.509436104215
"3769" 753.6 54.3448388010199 116.442838939528
"3770" 753.8 57.9599601836283 117.705217452296
"3771" 754 60.8325856587404 118.76913784215
"3772" 754.2 63.6341376418329 119.261937702028
"3773" 754.4 66.8423044715599 118.859550719668
"3774" 754.6 69.9205152092064 117.40598984265
"3775" 754.8 71.98235032187 116.267082639605
"3776" 755 73.5908143806492 115.52354736715
"3777" 755.2 75.2512939817191 114.244646609767
"3778" 755.4 76.9417632333787 113.747449771044
"3779" 755.6 79.568619864634 113.275112774256
"3780" 755.8 81.7519625042455 111.834863235998
"3781" 756 83.8619490945689 110.273804773837
"3782" 756.2 86.5413827413023 108.555463326946
"3783" 756.4 89.2205664956336 107.063768267223
"3784" 756.6 91.8260162466048 105.265353210101
"3785" 756.8 94.095911405265 102.418076862926
"3786" 757 96.2157899160449 99.7569681612115
"3787" 757.2 99.1283952913501 96.8309747251969
"3788" 757.4 102.63363300435 93.8186610655875
"3789" 757.6 104.71452505238 90.9521418443049
"3790" 757.8 107.115867213745 87.8460369573886
"3791" 758 110.609092026935 84.7089840859357
"3792" 758.2 112.719082493979 81.6024903455786
"3793" 758.4 114.650218212348 78.0673834390342
"3794" 758.6 117.695077108884 75.2596792458643
"3795" 758.8 119.159466656658 73.0633558560288
"3796" 759 117.894669883673 72.64280601145
"3797" 759.2 116.196144201756 72.1381166925875
"3798" 759.4 114.814205941612 69.5728190632026
"3799" 759.6 114.02829052263 66.7165585622737
"3800" 759.8 113.639033238155 65.21689500465
"3801" 760 113.218667722517 63.6293779244869
"3802" 760.2 112.945270207378 62.2868061153593
"3803" 760.4 113.072543161851 60.2768824678741
"3804" 760.6 113.441039028877 57.2896314377343
"3805" 760.8 114.21155103657 53.9898850899711
"3806" 761 114.263339115437 50.5714477784948
"3807" 761.2 114.311205118199 46.7041895985676
"3808" 761.4 114.985608009698 42.9921963137138
"3809" 761.6 116.560228757021 41.1371844448827
"3810" 761.8 116.381902465113 41.8237837427138
"3811" 762 115.163151095403 41.9225087471845
"3812" 762.2 113.658092450306 42.74442655575
"3813" 762.4 111.304575700149 43.0965400040173
"3814" 762.6 108.041844011385 42.3108943492712
"3815" 762.8 104.32902243306 41.4218829647457
"3816" 763 100.641206027451 41.0418825237214
"3817" 763.2 97.3126155360011 41.0143560120237
"3818" 763.4 95.0262835545166 41.773133928701
"3819" 763.6 92.9398325348737 42.8064239574765
"3820" 763.8 91.7942213910822 44.7185323743621
"3821" 764 90.9611763631971 46.2874068054077
"3822" 764.2 90.8312055215364 47.09092131987
"3823" 764.4 91.0481169437309 47.8973644454051
"3824" 764.6 91.2269556025574 49.324099523599
"3825" 764.8 91.0976919213208 51.515149648851
"3826" 765 91.6757081631314 53.6423079731812
"3827" 765.2 91.8612712707238 55.9330951198565
"3828" 765.4 92.2440431545504 57.9688851548753
"3829" 765.6 92.58027975563 59.7796192763073
"3830" 765.8 93.1063302804011 61.5005230902237
"3831" 766 94.4182321145064 63.0002257653415
"3832" 766.2 95.4797311169181 64.3883148480912
"3833" 766.4 96.8022658452336 66.3282638642712
"3834" 766.6 98.0924854824309 67.8329634026123
"3835" 766.8 99.1145700212442 69.5596841237228
"3836" 767 100.807052134141 71.1001518926019
"3837" 767.2 102.676526791089 71.6696330383442
"3838" 767.4 104.956200731049 71.9473223382357
"3839" 767.6 106.796981105548 71.4062695001706
"3840" 767.8 107.796366988934 70.4104699763927
"3841" 768 108.148988994624 70.6313035852971
"3842" 768.2 109.637845701157 70.9095976766257
"3843" 768.4 110.661920685749 72.0287009530894
"3844" 768.6 112.719544051771 72.7390282231794
"3845" 768.8 114.395147675912 72.0914230560368
"3846" 769 115.108407736849 70.6527953944929
"3847" 769.2 114.69432097287 70.5691687516046
"3848" 769.4 114.123883859082 71.4228573977561
"3849" 769.6 113.80777144633 72.8535784752382
"3850" 769.8 112.816673119663 74.9617804058375
"3851" 770 111.438108565406 76.99189724795
"3852" 770.2 110.596588949664 79.900821528959
"3853" 770.4 110.541440433268 83.2431995564796
"3854" 770.6 111.79497255996 85.4059773361151
"3855" 770.8 112.449448823748 87.0165632478313
"3856" 771 112.228505304612 87.5519031510794
"3857" 771.2 113.014395561375 88.6386451687434
"3858" 771.4 113.943439465945 88.7520625062214
"3859" 771.6 114.10240716268 88.3029787629459
"3860" 771.8 114.119949810022 87.5799968896652
"3861" 772 114.768084392756 86.8198274315087
"3862" 772.2 115.639968015813 85.7349278802409
"3863" 772.4 116.04251958594 84.8418987434833
"3864" 772.6 116.400302312281 84.7385982294403
"3865" 772.8 116.524060756644 83.7615274773224
"3866" 773 117.007541820506 83.7448668564696
"3867" 773.2 115.83118086467 84.3208379597418
"3868" 773.4 115.0642445236 84.9379141283687
"3869" 773.6 115.432906957797 85.3416498789887
"3870" 773.8 114.958394016063 86.1288245424341
"3871" 774 114.339666450056 86.83252756815
"3872" 774.2 113.497775376611 87.22199842515
"3873" 774.4 111.896283832012 88.9286684726781
"3874" 774.6 110.571535908581 90.6688155096
"3875" 774.8 110.099843426215 92.171523899525
"3876" 775 110.271986999448 93.1041538683706
"3877" 775.2 110.932878314798 93.9349613909417
"3878" 775.4 110.470423282245 94.7897167696269
"3879" 775.6 109.168555662343 97.1287207695682
"3880" 775.8 107.765098790929 99.3929627064
"3881" 776 105.89264274766 101.227969628804
"3882" 776.2 104.120125552312 103.132173583493
"3883" 776.4 102.520323041112 105.25833895777
"3884" 776.6 100.485200675661 106.651657234925
"3885" 776.8 98.2598310221882 108.099996789786
"3886" 777 96.1372758971271 110.818560347529
"3887" 777.2 94.7149718150778 111.09718016696
"3888" 777.4 92.0327231153814 111.649123737619
"3889" 777.6 89.1786319914282 113.018357219259
"3890" 777.8 86.3217321834102 115.091634173169
"3891" 778 83.5130481185064 118.164215021703
"3892" 778.2 82.6042827855064 118.919459927308
"3893" 778.4 80.7113706633128 118.580684201666
"3894" 778.6 78.286600489087 118.304285528956
"3895" 778.8 75.4590847360158 118.504591599659
"3896" 779 72.2462126124349 119.232793624293
"3897" 779.2 67.7844173550448 121.295705196535
"3898" 779.4 66.1198496022381 122.359869157906
"3899" 779.6 64.8435741345709 121.834650394021
"3900" 779.8 63.1289855622767 122.042798288826
"3901" 780 61.0479175263325 121.879260192976
"3902" 780.2 58.6695283007791 121.312500559832
"3903" 780.4 55.6048453654168 121.06527199909
"3904" 780.6 52.4497967359609 121.064655469014
"3905" 780.8 50.2871550075409 119.997985546133
"3906" 781 47.774460430935 118.65167837734
"3907" 781.2 44.3063151805064 117.493811702562
"3908" 781.4 41.039087435673 115.905805800872
"3909" 781.6 37.6567494153264 113.49570243837
"3910" 781.8 34.2925867016397 111.022995241817
"3911" 782 31.3758827281064 109.517041261417
"3912" 782.2 26.5772772108189 108.618553631587
"3913" 782.4 25.6766258540063 108.83763098865
"3914" 782.6 25.5097097724349 107.86395384615
"3915" 782.8 25.7307190285897 105.52712870415
"3916" 783 26.7494410328336 103.593936995768
"3917" 783.2 27.0736408845499 100.108403737193
"3918" 783.4 27.6239801390064 96.2683442400136
"3919" 783.6 27.316730907373 93.0467514642833
"3920" 783.8 27.1371415677564 90.3485839160667
"3921" 784 28.0811850580933 87.8993390460196
"3922" 784.2 28.2860805959064 84.67745549275
"3923" 784.4 28.4347876503973 82.2296901672409
"3924" 784.6 29.7979936932441 79.2154991681336
"3925" 784.8 31.4006672371882 76.9128228618318
"3926" 785 32.6404744872669 74.4243151944317
"3927" 785.2 34.5992624152775 72.6238799175958
"3928" 785.4 36.8127751256692 70.5834411156384
"3929" 785.6 38.8026689503154 68.1729350485095
"3930" 785.8 41.2855738600631 65.6204189338098
"3931" 786 43.5981863495973 63.3777270688167
"3932" 786.2 45.8548298937332 61.3081333624902
"3933" 786.4 47.7989893174741 59.100527406279
"3934" 786.6 49.4402492045973 56.58362434115
"3935" 786.8 51.7129534026301 54.0768239454077
"3936" 787 53.7730534779864 53.08098310053
"3937" 787.2 55.9838172364758 51.6172085489969
"3938" 787.4 58.3005376403593 49.6304240411794
"3939" 787.6 61.0614301296276 47.5038391092712
"3940" 787.8 62.8594085717964 46.79881817712
"3941" 788 63.2837004371004 46.6283379138728
"3942" 788.2 63.5461755163064 46.1940255748929
"3943" 788.4 64.6705923053119 45.5918912658167
"3944" 788.6 66.2730014076288 45.1710684464051
"3945" 788.8 67.9342138385064 45.1128721039619
"3946" 789 69.8160496615811 44.1763689402715
"3947" 789.2 71.2390442173219 42.323193026917
"3948" 789.4 73.0706017743876 40.088312433952
"3949" 789.6 75.4258003231534 39.1147109021794
"3950" 789.8 78.2514466369199 37.7030259048519
"3951" 790 80.7443345014173 37.3967217588431
"3952" 790.2 82.4862613136882 37.2812126252864
"3953" 790.4 84.1336335499899 37.5751639064687
"3954" 790.6 86.1109016008362 37.5603208506606
"3955" 790.8 88.7419835847638 37.8093294984371
"3956" 791 91.3444670175946 37.7821096365618
"3957" 791.2 93.5667419075358 36.6136970655618
"3958" 791.4 96.4851269595757 35.5149219745262
"3959" 791.6 99.9722488148501 34.8827950276812
"3960" 791.8 103.044433174992 34.8246716438035
"3961" 792 105.923201230286 34.43311846737
"3962" 792.2 107.758592479022 32.5111781393015
"3963" 792.4 108.824835481771 30.8403643617971
"3964" 792.6 107.986125030812 32.2549430867112
"3965" 792.8 108.66853802674 33.4577103432833
"3966" 793 110.185086808231 34.8896499385983
"3967" 793.2 113.104081096416 36.2582051597343
"3968" 793.4 114.475981250006 37.8724178585337
"3969" 793.6 114.462998888106 40.5287701248167
"3970" 793.8 114.77912609231 42.9909575930675
"3971" 794 115.734734999176 46.2352096802428
"3972" 794.2 116.826859464166 49.6480986333356
"3973" 794.4 117.354678888702 53.2872333195848
"3974" 794.6 116.444502429409 55.9119282254544
"3975" 794.8 115.911402192042 58.9873688743871
"3976" 795 116.186721519732 62.5722622498597
"3977" 795.2 116.503520711448 65.9729266682382
"3978" 795.4 116.236630433455 69.1256566468098
"3979" 795.6 115.852257480641 72.6321575573073
"3980" 795.8 116.354235866829 76.5345830803758
"3981" 796 117.341935990658 78.5120138049682
"3982" 796.2 117.786483534506 77.9171154752391
"3983" 796.4 117.622905774566 76.79975829183
"3984" 796.6 117.790457726925 75.3351889018133
"3985" 796.8 117.975434742358 73.7177712844173
"3986" 797 119.2030883183 71.8188078649735
"3987" 797.2 119.641489059599 70.5189183723665
"3988" 797.4 119.198315391131 67.7200566584937
"3989" 797.6 119.137460569725 64.4785231715875
"3990" 797.8 118.922440200756 61.4804089703062
"3991" 798 119.005696652072 57.749214659563
"3992" 798.2 119.222919060861 54.1756056016339
"3993" 798.4 119.051216855087 50.6159257258274
"3994" 798.6 119.025708988597 46.7701389594682
"3995" 798.8 118.915511412102 43.9994854522399
"3996" 799 117.109142913637 42.6191185408891
"3997" 799.2 115.319834773506 41.7502289057306
"3998" 799.4 114.126295050442 39.2207622645694
"3999" 799.6 113.798104758392 35.5061846285677
"4000" 799.8 113.336066546592 31.9836317555159
"4001" 800 112.286395090531 28.7728720075646
"4002" 800.2 111.350941278364 27.9853356985786
"4003" 800.4 109.451807194706 26.2904283500206
"4004" 800.6 107.458790809231 25.1976452787707
"4005" 800.8 105.594732887293 25.5805771700713
"4006" 801 103.299958324713 25.6094995183569
"4007" 801.2 101.805196035606 25.1446712733167
"4008" 801.4 100.21702042984 23.3833975088833
"4009" 801.6 99.4220859511803 21.2828889834978
"4010" 801.8 97.8849507317592 20.2972095140621
"4011" 802 96.5670368427822 20.9492792639086
"4012" 802.2 96.8304387126999 21.7364522863436
"4013" 802.4 97.1570916895387 23.0221249003113
"4014" 802.6 97.5030183341541 23.5877713575818
"4015" 802.8 97.7110311782337 24.1144421755705
"4016" 803 97.8116005387936 24.7906487094479
"4017" 803.2 97.7508634249723 26.2344028631045
"4018" 803.4 98.1370506200548 28.1229367694081
"4019" 803.6 99.0157788977133 28.9356701706672
"4020" 803.8 100.194653813832 30.2235949147567
"4021" 804 101.019160866135 31.7444847017582
"4022" 804.2 102.122051263957 32.8073558328643
"4023" 804.4 102.856767349506 33.5964680607952
"4024" 804.6 104.130661610944 35.0694164799937
"4025" 804.8 105.916089153767 36.1293487171826
"4026" 805 107.322699843106 37.9063330210167
"4027" 805.2 108.090281990444 40.1487655733687
"4028" 805.4 109.627880477975 41.9257263584312
"4029" 805.6 111.024606527868 42.4742829400436
"4030" 805.8 112.939264716409 43.8552651739761
"4031" 806 114.067665028958 46.0846626368597
"4032" 806.2 115.092985081359 48.5003958528868
"4033" 806.4 116.597786023038 50.80647329565
"4034" 806.6 118.171811084517 52.9982826930223
"4035" 806.8 119.847275933196 54.4005708643733
"4036" 807 119.393050819631 56.5430544602125
"4037" 807.2 118.242247303336 58.4757345329585
"4038" 807.4 116.740838951039 60.0564061494
"4039" 807.6 116.188767859768 62.4507667589114
"4040" 807.8 116.233076783024 64.6192586895983
"4041" 808 116.017291450049 67.0440933869585
"4042" 808.2 116.569387106381 69.7079808244312
"4043" 808.4 116.334819431143 72.2539252618091
"4044" 808.6 114.980618220635 75.0646446846016
"4045" 808.8 113.266998798069 76.9456475836812
"4046" 809 112.552695388754 78.9730931954309
"4047" 809.2 113.29258903066 80.2800013915896
"4048" 809.4 113.332968952289 82.7896507373348
"4049" 809.6 113.545578647173 85.31359122585
"4050" 809.8 114.113773352996 85.58622082575
"4051" 810 113.581873422377 84.7009075013436
"4052" 810.2 113.099087220259 84.6239987084559
"4053" 810.4 112.217878940804 85.1047685535862
"4054" 810.6 111.119658864683 86.1589720860441
"4055" 810.8 110.056632525577 87.8863898870912
"4056" 811 109.508929587066 89.69384013091
"4057" 811.2 109.887356293943 91.2428736107979
"4058" 811.4 111.072979636969 91.66196619495
"4059" 811.6 111.250972568262 91.2496970438817
"4060" 811.8 111.733112023049 90.4082014999691
"4061" 812 112.796120685473 89.6187421605346
"4062" 812.2 113.682790602214 88.2526713028207
"4063" 812.4 114.208487529539 87.4317135019962
"4064" 812.6 115.140621734235 85.7699494691608
"4065" 812.8 116.085346457955 83.4123467089776
"4066" 813 116.682269456418 82.0433199969082
"4067" 813.2 116.85533481892 80.8695944471845
"4068" 813.4 117.23614428005 78.8737752729326
"4069" 813.6 117.679891510485 76.7144846726131
"4070" 813.8 117.029925203093 74.0247560523224
"4071" 814 117.691187473751 70.8020728263096
"4072" 814.2 119.243987875651 67.2947421025624
"4073" 814.4 118.992185868411 63.9283265309585
"4074" 814.6 118.070928542428 60.3047485217006
"4075" 814.8 117.983312892345 56.7385751122145
"4076" 815 117.443579845191 52.7199605496065
"4077" 815.2 117.885922902251 48.8508323966713
"4078" 815.4 119.967520333706 45.58756381185
"4079" 815.6 118.766724792574 45.784924886577
"4080" 815.8 117.750670122368 43.7400394131845
"4081" 816 117.413946193028 41.4083721810848
"4082" 816.2 115.62226479504 39.9234183256159
"4083" 816.4 114.188111486137 37.3824288657913
"4084" 816.6 113.368003811989 33.846584310081
"4085" 816.8 112.127135402543 30.4554189468537
"4086" 817 109.282272821659 28.9617402280324
"4087" 817.2 106.523529797774 26.7815558958244
"4088" 817.4 103.717395835012 24.2239932861388
"4089" 817.6 101.257005334732 21.2548485384403
"4090" 817.8 97.8121924397921 18.991840158183
"4091" 818 94.115770704283 17.89618587915
"4092" 818.2 90.3201332080731 17.3076521396833
"4093" 818.4 86.3147255736999 16.6691432866661
"4094" 818.6 82.3043454588512 16.2845823329431
"4095" 818.8 78.2059727044405 16.72777330815
"4096" 819 74.4451505566151 17.7099172084109
"4097" 819.2 70.6814491308935 18.7002547452145
"4098" 819.4 67.421543016537 20.4873593359255
"4099" 819.6 65.4203564887791 22.719330027453
"4100" 819.8 64.5283309359655 25.4233063195378
"4101" 820 63.8065864226534 28.1331600714735
"4102" 820.2 63.8058227543064 30.7598518989214
"4103" 820.4 64.7765683957322 33.2572515079242
"4104" 820.6 64.8340258167864 36.11952727818
"4105" 820.8 63.9827862116617 39.1923010890917
"4106" 821 62.8481826470946 42.5588551474147
"4107" 821.2 62.0337303549564 45.79008865749
"4108" 821.4 60.0237960439044 49.1332611187325
"4109" 821.6 58.8819669500519 51.9493145477561
"4110" 821.8 58.4865341836507 55.3656914206345
"4111" 822 58.0956488940632 58.7286645914455
"4112" 822.2 56.9073201996939 61.7643981368688
"4113" 822.4 54.6543919959433 63.8386219233248
"4114" 822.6 51.7617200968656 65.6611942832665
"4115" 822.8 49.0430226508778 68.24178532735
"4116" 823 47.2135774362943 70.9429034123621
"4117" 823.2 45.1977706976397 74.12279526805
"4118" 823.4 44.3412676933141 77.2655254910731
"4119" 823.6 42.5978363544664 80.55945029807
"4120" 823.8 40.6952212858602 84.2919792086423
"4121" 824 39.801029902397 87.1915710144469
"4122" 824.2 40.405273751043 90.6227439570037
"4123" 824.4 40.7157648035921 93.2643605780357
"4124" 824.6 38.7938045891218 94.0926637999192
"4125" 824.8 36.4427131153635 94.4073383175581
"4126" 825 34.4953588303635 94.0576093847418
"4127" 825.2 32.8632904772206 95.07632737465
"4128" 825.4 33.1893137008748 97.0510129478605
"4129" 825.6 34.3964455968397 100.305334251039
"4130" 825.8 35.7639210503063 103.38503899065
"4131" 826 37.232782568135 106.350581373236
"4132" 826.2 38.2676622738778 108.142147315436
"4133" 826.4 40.2146328437477 111.798952504805
"4134" 826.6 42.5852249171921 113.16075750135
"4135" 826.8 44.6162167226354 111.670717383924
"4136" 827 47.6939002387876 110.918865880744
"4137" 827.2 51.3343343388037 110.253410185042
"4138" 827.4 54.3027338435064 110.1034112739
"4139" 827.6 57.4478947264498 110.465325230641
"4140" 827.8 61.4854752254872 110.829924218688
"4141" 828 64.9689243590745 110.572546624377
"4142" 828.2 68.0467276416397 110.64217929275
"4143" 828.4 72.1845262344629 109.955243013085
"4144" 828.6 75.5588548466987 109.961104614612
"4145" 828.8 79.2527138460166 109.771566206966
"4146" 829 82.7579515590166 108.388547245374
"4147" 829.2 85.5396168150996 106.589922059692
"4148" 829.4 89.3282509144029 105.715149117874
"4149" 829.6 92.0142568247478 106.353075521581
"4150" 829.8 94.1122192982921 107.036328275025
"4151" 830 95.6432949919791 105.13765784715
"4152" 830.2 96.3051512665236 102.465081966357
"4153" 830.4 97.2094399230064 98.64647689715
"4154" 830.6 98.6896420052113 94.9220288110844
"4155" 830.8 100.065559541006 91.0092667587362
"4156" 831 101.573188664877 87.3476341854726
"4157" 831.2 103.656843141018 83.5582551308128
"4158" 831.4 105.763141271635 80.3497223355048
"4159" 831.6 108.660566401012 77.1285536890026
"4160" 831.8 111.202768728411 74.1250050317776
"4161" 832 112.784217214913 70.53966338365
"4162" 832.2 113.812205649635 67.0448953173436
"4163" 832.4 115.762091058012 63.3273193632709
"4164" 832.6 116.577501082569 59.3545472091813
"4165" 832.8 116.475683768474 55.3356424552791
"4166" 833 116.609604205746 51.0520092707152
"4167" 833.2 115.586387523155 46.6093033154266
"4168" 833.4 114.184881898125 44.2356582700778
"4169" 833.6 114.225607127649 40.6010528723918
"4170" 833.8 113.725484036799 36.2144443892848
"4171" 834 112.130501200073 34.5568836508167
"4172" 834.2 109.316562369638 34.1897633802379
"4173" 834.4 106.160364122357 32.4681965607351
"4174" 834.6 102.706171951466 30.66693528018
"4175" 834.8 98.9829980728935 28.9144420594403
"4176" 835 94.1687957229446 26.4076557315657
"4177" 835.2 90.1547692224532 24.5130471411606
"4178" 835.4 86.2515150817876 23.5637982461187
"4179" 835.6 82.3569346272011 22.5206398443711
"4180" 835.8 78.3229256110933 20.9315185364217
"4181" 836 74.3455033306602 19.5225476995896
"4182" 836.2 71.2306630508466 17.4143662622428
"4183" 836.4 69.228262169829 14.4035117421823
"4184" 836.6 67.4766801132928 12.1373109741888
"4185" 836.8 64.9158146967564 10.69876444179
"4186" 837 62.3009394841662 11.5923792246139
"4187" 837.2 59.1048266441766 13.0816631575117
"4188" 837.4 55.7591925691626 14.3057514161813
"4189" 837.6 52.3297001613416 15.5080019428203
"4190" 837.8 50.3999949465579 17.9885346390572
"4191" 838 50.1190630247645 19.84354016415
"4192" 838.2 50.5934875863635 20.1124605177929
"4193" 838.4 51.1730573140421 19.7832649124714
"4194" 838.6 51.713637805495 19.9409078784
"4195" 838.8 52.0502271344651 20.9798314273562
"4196" 839 52.1866088538064 22.0721789569833
"4197" 839.2 53.324913394017 23.1374692206926
"4198" 839.4 53.9296617594327 24.1441183640763
"4199" 839.6 53.8361802127251 25.7464578405562
"4200" 839.8 52.6736568179903 27.8255988033113
"4201" 840 51.5468041923433 29.4575436016174
"4202" 840.2 51.2976121173359 30.2486081733205
"4203" 840.4 51.5004435309454 30.16451787465
"4204" 840.6 51.7625183650731 30.8698928712167
"4205" 840.8 52.2697815679569 31.989895023117
"4206" 841 52.5741834107536 34.3371073370039
"4207" 841.2 53.1475986880859 36.5730837943773
"4208" 841.4 54.8597190476032 37.5833095216984
"4209" 841.6 56.4075337941021 39.6816940292138
"4210" 841.8 57.565545818986 41.6777533106602
"4211" 842 59.447848849138 43.6258606005395
"4212" 842.2 61.0646108501447 45.8096450664798
"4213" 842.4 62.8438297375164 47.64007522824
"4214" 842.6 63.6182408721594 50.0156090043949
"4215" 842.8 63.6374708354741 53.0239444653436
"4216" 843 64.1358691918878 56.1687241154799
"4217" 843.2 64.7200092933745 58.2256791265236
"4218" 843.4 65.7218587642074 59.1600209037789
"4219" 843.6 67.4240070158364 61.11966158901
"4220" 843.8 69.7723706869643 62.9510481964023
"4221" 844 71.9793121453678 65.400061991853
"4222" 844.2 73.893496077652 68.1833016776257
"4223" 844.4 75.9467653236626 71.0792428001187
"4224" 844.6 78.1916463039169 73.7873037052658
"4225" 844.8 79.8996240563397 76.7106127401167
"4226" 845 81.2165130651615 80.0369326149776
"4227" 845.2 82.3979877196982 83.5353633266979
"4228" 845.4 84.2645623073655 85.9054772183894
"4229" 845.6 85.8380711133246 88.8506947362409
"4230" 845.8 86.9021278566116 92.0528036163605
"4231" 846 88.3566493219246 95.2875858092045
"4232" 846.2 91.1077298300064 96.83413917591
"4233" 846.4 93.1305937709553 96.450073220599
"4234" 846.6 95.8161542976671 96.5275699727571
"4235" 846.8 98.7738145319564 95.9526368029
"4236" 847 101.700718932697 95.9634554378166
"4237" 847.2 103.430291944835 96.9538398393019
"4238" 847.4 102.89063438055 98.8101675471935
"4239" 847.6 101.482634274553 100.428056407119
"4240" 847.8 100.25369376854 100.978901238506
"4241" 848 98.6135848548222 101.523094981308
"4242" 848.2 97.8966097684029 102.230056449202
"4243" 848.4 97.3832360581193 102.656351580779
"4244" 848.6 96.1372758971271 104.493016428667
"4245" 848.8 95.1406377363612 106.092489625602
"4246" 849 93.4600101647445 107.72176607296
"4247" 849.2 92.5422808199564 108.44816013165
"4248" 849.4 92.6030197274171 109.199282498721
"4249" 849.6 93.5336711850487 109.461444479947
"4250" 849.8 94.2198224326385 108.473879905225
"4251" 850 94.2374063594707 106.744225132275
"4252" 850.2 94.8772513388278 105.214161051204
"4253" 850.4 95.7424330283064 103.147815832295
"4254" 850.6 96.5334617689029 101.021353789547
"4255" 850.8 98.0468022655564 99.1073507446
"4256" 851 98.6142294606762 98.5680928253009
"4257" 851.2 99.0247322507477 98.1137523915983
"4258" 851.4 99.4687896794741 97.982701296779
"4259" 851.6 100.384217514915 98.06227061165
"4260" 851.8 101.27048500485 98.0663275997437
"4261" 852 102.451068540131 98.1515243497125
"4262" 852.2 102.620030161918 97.4627909592088
"4263" 852.4 102.343373947097 95.5720175562864
"4264" 852.6 102.226494618555 94.2073466990855
"4265" 852.8 102.721042656915 92.28511956615
"4266" 853 103.605476165931 90.1990496334514
"4267" 853.2 104.707164754494 88.0403802259348
"4268" 853.4 106.652989036127 86.4341033581155
"4269" 853.6 109.106207767575 84.0032680092534
"4270" 853.8 110.343738256232 81.153100895194
"4271" 854 112.193019098868 78.2765986351181
"4272" 854.2 114.720846590793 75.8926382482589
"4273" 854.4 116.84931928485 73.6432592753687
"4274" 854.6 116.539348130709 71.5685846193415
"4275" 854.8 114.8759217537 68.6781602015371
"4276" 855 114.099787808586 65.1151014852068
"4277" 855.2 112.971207484325 61.7691927591614
"4278" 855.4 112.70605257764 58.68676696895
"4279" 855.6 113.274748101169 55.7317480097343
"4280" 855.8 114.059289311603 54.3891863941823
"4281" 856 115.243238838296 53.17835081478
"4282" 856.2 116.682982773006 52.0168876257382
"4283" 856.4 118.407432353686 51.1849213925462
"4284" 856.6 118.843067839635 50.4266428063975
"4285" 856.8 118.397337826012 49.004658120371
"4286" 857 117.62984851593 47.6187389986826
"4287" 857.2 117.923212665155 45.54861672615
"4288" 857.4 117.721571725006 43.19880922225
"4289" 857.6 115.83480179554 41.1778882198167
"4290" 857.8 114.710101371911 38.5206369919702
"4291" 858 114.07292420032 35.4133169823593
"4292" 858.2 112.105908595823 32.1308707380403
"4293" 858.4 110.496505493483 29.9331263654912
"4294" 858.6 108.884962863073 26.530238612644
"4295" 858.8 106.795701547957 23.4900145615566
"4296" 859 104.639467288458 19.2545842340524
"4297" 859.2 102.290125435989 17.2409584373735
"4298" 859.4 98.6081185971801 16.5801843518132
"4299" 859.6 95.0864821112538 14.8829113539395
"4300" 859.8 91.4188588479546 14.3417047244603
"4301" 860 89.1696486606492 14.8360577170071
"4302" 860.2 87.7972275455064 15.6545647244167
"4303" 860.4 87.6803862884064 16.6195869589833
"4304" 860.6 87.7562306131906 17.0188515275921
"4305" 860.8 87.9045307408023 17.89618587915
"4306" 861 87.0020578791314 19.5514370214
"4307" 861.2 87.0225657310339 21.1403497209742
"4308" 861.4 86.9966485616731 22.12843585855
"4309" 861.6 87.2461677159213 23.0007400900436
"4310" 861.8 87.4121327655513 24.5478229874646
"4311" 862 87.0514322874213 26.1910864718521
"4312" 862.2 87.7972275455064 28.1633005987883
"4313" 862.4 89.3958695515645 29.0912086524523
"4314" 862.6 90.4272498495176 29.9654063691051
"4315" 862.8 91.8485711340824 31.3837309922152
"4316" 863 93.9854867178397 32.8994687815833
"4317" 863.2 96.121131287134 35.1406295688734
"4318" 863.4 98.6089385358264 37.19057213493
"4319" 863.6 101.242438869767 38.859878095063
"4320" 863.8 102.923773088345 41.6204052867307
"4321" 864 105.284469024806 43.96476857435
"4322" 864.2 107.593235513668 45.4062295311178
"4323" 864.4 110.097575002764 47.3033295119887
"4324" 864.6 111.694984287945 50.147873700386
"4325" 864.8 111.173945723267 53.0543974811609
"4326" 865 110.490698062099 55.5480545430802
"4327" 865.2 111.020463220879 57.4357644786287
"4328" 865.4 111.513071235732 60.0134805979565
"4329" 865.6 111.866526508106 62.8944187889605
"4330" 865.8 112.603525206737 65.6812641033808
"4331" 866 112.049117146442 69.1011339279565
"4332" 866.2 110.997915922378 72.3224737794523
"4333" 866.4 110.561580333304 74.9996152386219
"4334" 866.6 112.092981728053 77.3406811150778
"4335" 866.8 114.521222814203 78.7047822089379
"4336" 867 115.996415557141 78.8371402633904
"4337" 867.2 115.996491211931 77.7527423362712
"4338" 867.4 117.132011888207 75.9755255338407
"4339" 867.6 117.684198258931 74.5700966462409
"4340" 867.8 117.871680284475 72.1502876568687
"4341" 868 117.936960911075 69.8108807951727
"4342" 868.2 118.532627702654 66.8219249048132
"4343" 868.4 118.586824746144 63.5199148420071
"4344" 868.6 118.114458993033 60.2009203358132
"4345" 868.8 118.200552550896 56.9867608422553
"4346" 869 118.740901129133 52.4435348649083
"4347" 869.2 118.118558686264 49.1768452360974
"4348" 869.4 115.847504966861 46.9808643938274
"4349" 869.6 113.973768829138 44.2613130514342
"4350" 869.8 111.583348739163 40.7045729422125
"4351" 870 109.844664754811 35.7610447545848
"4352" 870.2 108.594971309306 31.9400467815618
"4353" 870.4 107.698238409287 29.0531010388207
"4354" 870.6 106.810486655415 26.8363123693773
"4355" 870.8 105.331975909561 24.4230326585456
"4356" 871 103.613844032938 21.3645263530658
"4357" 871.2 101.760642929995 21.3129074882864
"4358" 871.4 99.0131130116974 20.8062771140376
"4359" 871.6 95.7399470441127 18.9030094775649
"4360" 871.8 91.90593109188 17.3141195434137
"4361" 872 88.1079755697085 15.5676473511287
"4362" 872.2 84.348246734073 13.4518906553833
"4363" 872.4 80.9355387390345 11.3233181576444
"4364" 872.6 77.3233929932806 9.14356124334355
"4365" 872.8 74.1339540111594 7.40034370224183
"4366" 873 70.4740610229851 6.45651528152234
"4367" 873.2 66.5732057887701 6.33189735591924
"4368" 873.4 63.9649257426979 7.52548848477766
"4369" 873.6 60.6347761637645 8.45256456156936
"4370" 873.8 59.1489905300405 7.96025322045682
"4371" 874 57.1687313455607 6.9063343055413
"4372" 874.2 55.3210378550376 8.110730597025
"4373" 874.4 52.8787310226001 10.3704729652437
"4374" 874.6 50.5630187778227 13.6080322597316
"4375" 874.8 48.7243752146001 17.0929022365875
"4376" 875 48.0166742115264 21.0703733637
"4377" 875.2 47.5090772451146 24.8303731991397
"4378" 875.4 47.2512614851906 28.56768736095
"4379" 875.6 46.7080521320064 31.8705695634652
"4380" 875.8 46.3635202200448 34.7761096155017
"4381" 876 46.1914071176186 37.7830447406602
"4382" 876.2 47.0593789360012 40.0920095646758
"4383" 876.4 47.6309287279412 43.0043560190087
"4384" 876.6 48.2925835660116 46.3480569063079
"4385" 876.8 49.6663733224106 48.2127631203096
"4386" 877 50.3624488966234 50.6656008580117
"4387" 877.2 49.8216309494839 53.4999487168129
"4388" 877.4 48.0955420600689 55.4760665915562
"4389" 877.6 46.3653177778464 57.0964276362
"4390" 877.8 45.232479555228 59.4611581643459
"4391" 878 45.0690289421314 62.0240453748687
"4392" 878.2 44.8991763739397 64.4292983827167
"4393" 878.4 45.0409268782625 66.6037912271378
"4394" 878.6 45.8223200217322 68.4562036916339
"4395" 878.8 46.3763599186273 70.637387756194
"4396" 879 47.4023262683977 73.6878861444
"4397" 879.2 48.711663318573 76.6327185687167
"4398" 879.4 49.1711921465469 79.82205214215
"4399" 879.6 50.2906504946844 82.8844668259582
"4400" 879.8 51.6295475068246 86.4725620791045
"4401" 880 51.6652645311906 89.9141303138868
"4402" 880.2 49.1747008930064 93.5941743910667
"4403" 880.4 49.4138496648485 93.0025658816763
"4404" 880.6 51.5664514122756 93.3836271115346
"4405" 880.8 54.4789230407206 92.5818592667214
"4406" 881 56.2335149005489 91.5393243080649
"4407" 881.2 59.5119065558814 91.068023138025
"4408" 881.4 62.2749638347513 90.6874942139663
"4409" 881.6 65.7957983783743 90.3230682676783
"4410" 881.8 69.8373100715745 90.2226943461273
"4411" 882 72.700595278935 90.33776528115
"4412" 882.2 75.7236309785063 90.5523716717418
"4413" 882.4 80.3257457989758 90.6557006746194
"4414" 882.6 83.9617862798325 91.8702484358674
"4415" 882.8 87.1740741743064 93.62489931423
"4416" 883 90.695154769625 95.1236359815737
"4417" 883.2 93.9371210558593 97.9668120682676
"4418" 883.4 96.2377912745533 99.8980577240719
"4419" 883.6 99.8448593887064 99.9901513538
"4420" 883.8 101.996222217849 98.1327462905357
"4421" 884 102.918588120459 96.4580216054357
"4422" 884.2 102.962623531153 95.2091469233192
"4423" 884.4 104.239888213468 93.3786338954192
"4424" 884.6 106.373087566567 90.9932162356134
"4425" 884.8 107.870645048817 88.1621004937707
"4426" 885 108.755628037819 86.1899006541
"4427" 885.2 110.868950017563 83.8097026212068
"4428" 885.4 113.0583910877 83.1262726386339
"4429" 885.6 114.220661465973 84.5779240515167
"4430" 885.8 112.991123607694 85.1569914854312
"4431" 886 112.156859328779 86.0142453635439
"4432" 886.2 111.409433238572 87.8083446604138
"4433" 886.4 110.701614798742 90.3290131270601
"4434" 886.6 109.698294230232 93.0747317145884
"4435" 886.8 108.779969966381 96.2467684396969
"4436" 887 106.981808146764 99.29559499215
"4437" 887.2 104.748786977228 102.124047281511
"4438" 887.4 102.636631647724 104.409516679715
"4439" 887.6 100.729951002948 106.220157729106
"4440" 887.8 98.0414912993246 107.309252928605
"4441" 888 95.6765225755833 109.763373256442
"4442" 888.2 94.354289137984 111.630776463105
"4443" 888.4 93.8479355024707 111.612610844775
"4444" 888.6 93.3936241676295 111.231378794365
"4445" 888.8 92.4080599493451 111.237274010811
"4446" 889 90.3504253858397 111.62883879715
"4447" 889.2 88.0259643980302 112.562332438531
"4448" 889.4 84.6415149605833 115.583465960535
"4449" 889.6 82.7629560976175 117.79546069965
"4450" 889.8 81.6296368100288 118.501739940329
"4451" 890 79.8276074716705 118.838893816538
"4452" 890.2 77.4553853248099 120.041872964132
"4453" 890.4 74.9746485611987 121.090983335804
"4454" 890.6 70.8747188088563 121.5538544697
"4455" 890.8 66.5769669125973 122.179958377695
"4456" 891 64.1173994399064 122.076099482495
"4457" 891.2 61.2899572780437 122.344131529538
"4458" 891.4 60.0016088834328 122.085367639253
"4459" 891.6 57.5767232351626 120.679979234306
"4460" 891.8 54.1801226477841 119.259582625039
"4461" 892 51.1486583786211 117.830576924461
"4462" 892.2 47.5230559623953 117.297803493483
"4463" 892.4 43.3975498475064 116.552149886919
"4464" 892.6 39.9241056738533 116.336932082109
"4465" 892.8 37.2146999926314 117.057088866587
"4466" 893 37.4418913258814 116.018499914587
"4467" 893.2 36.6986511071064 113.69822728401
"4468" 893.4 35.095671053559 110.948973002913
"4469" 893.6 35.2064908862251 107.547508774837
"4470" 893.8 35.651407247173 104.445265212483
"4471" 894 35.8178477843525 100.973315606919
"4472" 894.2 34.7937845519609 97.86753518315
"4473" 894.4 33.4227684543397 95.1736950889
"4474" 894.6 32.4411196861116 92.6848396562289
"4475" 894.8 32.9931140962207 90.1059373900786
"4476" 895 33.0116603275064 86.98831591095
"4477" 895.2 33.942523297783 84.5702819519585
"4478" 895.4 35.0277447637417 81.9755968808559
"4479" 895.6 35.4968553197921 79.6968650809714
"4480" 895.8 36.608856437298 77.468999047775
"4481" 896 38.1423608866159 74.8282888249993
"4482" 896.2 39.6358313262381 72.5693448416744
"4483" 896.4 41.2276407870778 70.1826484314
"4484" 896.6 42.9328403022223 67.9520426140364
"4485" 896.8 45.2678659410119 65.728342998183
"4486" 897 47.6154363626766 63.0789485981394
"4487" 897.2 48.9841533231838 59.9799777285371
"4488" 897.4 49.4689677627397 56.6139165189167
"4489" 897.6 50.8177810709751 53.6179660446187
"4490" 897.8 53.0649106247242 51.2672828739817
"4491" 898 55.8943214802852 49.24858986765
"4492" 898.2 58.1462997757185 46.6304802178167
"4493" 898.4 60.6741745623899 43.9756082163248
"4494" 898.6 63.4590438950929 42.1257670790539
"4495" 898.8 67.124725390624 41.1231586549441
"4496" 899 70.3021966490664 39.73771153971
"4497" 899.2 73.650387123567 38.3099664546349
"4498" 899.4 76.4552538033382 37.3369694981874
"4499" 899.6 78.7363026076534 35.68202168215
"4500" 899.8 80.1126679439295 34.0891857413423
"4501" 900 81.0476597809918 31.8755427561306
"4502" 900.2 83.1613899660695 30.0529703961888
"4503" 900.4 86.3036257152636 28.8202762274316
"4504" 900.6 89.4874554394772 27.6102696814121
"4505" 900.8 93.2186618749464 26.8345420473
"4506" 901 96.567958511477 25.6321462348559
"4507" 901.2 98.600317239186 23.9726875024413
"4508" 901.4 97.6825600190528 22.6180181248407
"4509" 901.6 96.5261929384755 21.9233948437995
"4510" 901.8 95.9336979244173 21.0620826474371
"4511" 902 95.7979533419638 19.2096141947777
"4512" 902.2 95.7251232124397 16.5503476955167
"4513" 902.4 94.5019892880548 13.7292664951177
"4514" 902.6 92.0058973165574 12.7694776594561
"4515" 902.8 89.2504145065709 11.8907965357307
"4516" 903 86.321565742873 10.7905064658833
"4517" 903.2 83.0340437311615 10.7469334811155
"4518" 903.4 80.6076850588167 11.9959262294259
"4519" 903.6 77.4184711913855 13.2054159970401
"4520" 903.8 73.2862972282483 13.5910671587629
"4521" 904 69.3290629542738 13.6844661464756
"4522" 904.2 65.4109398819851 14.0139072301181
"4523" 904.4 62.0609933149464 15.24388934298
"4524" 904.6 59.2131213150946 17.2050660250618
"4525" 904.8 57.4557904624106 20.1708614163096
"4526" 905 57.8593303508361 21.5469401760841
"4527" 905.2 58.1605451744222 21.6105079469605
"4528" 905.4 58.6993378477847 22.0277890941294
"4529" 905.6 59.4388807701939 22.7564576154625
"4530" 905.8 60.7618235618434 23.1037175626332
"4531" 906 62.6140419318864 24.55613753385
"4532" 906.2 63.8544102077539 26.5108184983381
"4533" 906.4 64.2034929977695 29.0842487081289
"4534" 906.6 63.6423221173084 31.7011924936054
"4535" 906.8 63.3440215952921 34.2698586428235
"4536" 907 63.3275692933451 36.9341914266984
"4537" 907.2 63.7944449539895 39.0326380062286
"4538" 907.4 64.5890919222731 40.7148506453833
"4539" 907.6 65.5235942183379 43.6053621343816
"4540" 907.8 66.8072343374 46.6921694552138
"4541" 908 68.327784388738 48.4798973867289
"4542" 908.2 68.4633861985607 51.1493769849652
"4543" 908.4 67.4627491168748 53.4733237427921
"4544" 908.6 67.0140354400998 55.3966655388643
"4545" 908.8 67.3624374739745 57.4937707764798
"4546" 909 67.678894054473 59.2536634385833
"4547" 909.2 68.3605819345906 59.5613681916868
"4548" 909.4 68.6095728777723 59.6192872620223
"4549" 909.6 68.6307674866025 59.4572202155539
"4550" 909.8 69.3054758141939 60.040178197025
"4551" 910 70.6189158624869 60.4203534308199
"4552" 910.2 72.1128357435157 61.462323144879
"4553" 910.4 73.5677720932943 63.7396595823924
"4554" 910.6 75.0096010740064 65.914696956775
"4555" 910.8 76.9369824945448 67.6735573334192
"4556" 911 78.6811752988501 69.9757420386187
"4557" 911.2 79.8723422813325 72.8285102316717
"4558" 911.4 81.2670995098064 75.55085507705
"4559" 911.6 83.1668518011731 76.8282408070288
"4560" 911.8 85.816370391087 78.8546567876661
"4561" 912 88.1779462484165 81.2792857981163
"4562" 912.2 89.7292079808879 84.3573377795842
"4563" 912.4 90.7323702359412 87.61146928215
"4564" 912.6 92.297113908691 91.0867476984577
"4565" 912.8 94.6954825550827 93.4007225294212
"4566" 913 95.4187693161098 95.4814665994603
"4567" 913.2 94.07833027567 97.6456548161318
"4568" 913.4 92.3248262581314 98.7670274005071
"4569" 913.6 92.5934890252286 97.7593488339833
"4570" 913.8 93.3396974335833 96.8688919600731
"4571" 914 94.8077029715064 96.1126779883914
"4572" 914.2 97.2354046468064 94.66089179385
"4573" 914.4 99.7458994979969 92.5202717816972
"4574" 914.6 102.609291075788 90.8793731916656
"4575" 914.8 105.520555680099 88.702949338187
"4576" 915 107.408230697977 85.6320409265735
"4577" 915.2 109.917401901029 82.74308356965
"4578" 915.4 112.470620667155 79.6066001787032
"4579" 915.6 115.63644543617 76.5234724349051
"4580" 915.8 117.340214844194 73.7325130134312
"4581" 916 117.153593391881 70.3641064443205
"4582" 916.2 116.880540454093 66.4615083954978
"4583" 916.4 117.036544969432 62.3704431029585
"4584" 916.6 116.294195198212 58.0485813892342
"4585" 916.8 115.060187535506 53.7617439193698
"4586" 917 114.035709846441 49.1385220167587
"4587" 917.2 112.541904380586 44.6546040771273
"4588" 917.4 110.958043400365 40.4304616597043
"4589" 917.6 109.928336243271 36.1646600774912
"4590" 917.8 109.462676148855 32.4469982459058
"4591" 918 110.882648938399 29.3577568137214
"4592" 918.2 111.405153339045 29.4347950052159
"4593" 918.4 111.733261781133 29.7820856475958
"4594" 918.6 112.011981950619 30.6652661193643
"4595" 918.8 112.278252842649 31.3090852911398
"4596" 919 112.651394952539 31.7732018492152
"4597" 919.2 112.817655337833 32.1713177115079
"4598" 919.4 112.7274193816 32.4080322904938
"4599" 919.6 113.057194556649 32.4649638706665
"4600" 919.8 113.542594196162 32.82590206415
"4601" 920 114.015697509915 33.6077943149455
"4602" 920.2 114.415546117024 33.7257140441155
"4603" 920.4 114.027064841148 33.1675431667816
"4604" 920.6 113.377834039805 32.5394870696552
"4605" 920.8 112.744078928453 32.1864516854585
"4606" 921 112.045683102326 31.59777062841
"4607" 921.2 111.979827121052 31.3348974701803
"4608" 921.4 111.948520372738 30.3346551437605
"4609" 921.6 111.829349744484 28.1773313429114
"4610" 921.8 110.860471667856 25.8592225578127
"4611" 922 109.731518082915 23.34877787715
"4612" 922.2 108.193960575062 21.2235171512981
"4613" 922.4 105.922227553144 19.308017735775
"4614" 922.6 104.575455032859 16.92250873665
"4615" 922.8 103.6122303239 17.2291134538628
"4616" 923 102.110281540256 17.7457085025818
"4617" 923.2 100.217961180702 17.9808534567587
"4618" 923.4 97.2994788845709 16.9832326874726
"4619" 923.6 94.3466966509758 14.9831028364867
"4620" 923.8 91.6345404102643 12.4558929608447
"4621" 924 88.5242398119064 10.5265317739167
"4622" 924.2 85.1090319564303 8.76902101293261
"4623" 924.4 81.4034143097564 7.45465766529286
"4624" 924.6 77.6359766471468 6.94286503565562
"4625" 924.8 73.6975073066974 7.01725834541966
"4626" 925 69.9569495797 7.09151049140807
"4627" 925.2 67.2132784223574 8.59031838104362
"4628" 925.4 65.1244597987207 10.734691141252
"4629" 925.6 64.5084599738737 12.9681872803745
"4630" 925.8 64.9027654154652 14.3066297331912
"4631" 926 65.0131824110064 15.9210122472214
"4632" 926.2 65.6947564107564 17.3525494745875
"4633" 926.4 66.2105981309319 19.1598945109053
"4634" 926.6 66.7233836494173 21.6443608593876
"4635" 926.8 67.260297973585 23.9876851257118
"4636" 927 68.1165193460383 26.029497499267
"4637" 927.2 69.4506641966128 28.2793131944904
"4638" 927.4 70.4852479518564 30.95903842293
"4639" 927.6 70.4557365003208 33.47502015915
"4640" 927.8 71.5583426552222 35.4305738306132
"4641" 928 73.326578384393 36.7433632271706
"4642" 928.2 74.9725086114349 38.8163347694357
"4643" 928.4 75.9737122656327 41.6457087696868
"4644" 928.6 76.1255317564745 44.8774009938734
"4645" 928.8 75.3838798053787 48.4779347676287
"4646" 929 75.9345943593814 51.991113819025
"4647" 929.2 76.0383549033549 55.7378037931197
"4648" 929.4 75.3023665821594 59.0171548319969
"4649" 929.6 74.9028106777322 62.8779759333113
"4650" 929.8 74.3379346662327 66.73583134695
"4651" 930 73.9940453447322 70.4286851286984
"4652" 930.2 73.2630915642828 74.2732379324206
"4653" 930.4 71.3774902788018 77.5648914936273
"4654" 930.6 69.1794956575985 80.1756506833737
"4655" 930.8 68.2364897275213 81.9437963631201
"4656" 931 67.3682639994283 83.375973712275
"4657" 931.2 67.6540681343485 84.5230337143605
"4658" 931.4 68.0913687457169 85.9579263454132
"4659" 931.6 68.5604218830946 88.0238501895618
"4660" 931.8 68.4667556225676 90.5046813627214
"4661" 932 67.6472353122958 93.6072706333342
"4662" 932.2 67.4798311720064 95.7718110478643
"4663" 932.4 69.1641218079801 97.5019792033342
"4664" 932.6 71.5193430093525 97.4980371906115
"4665" 932.8 71.8588817051987 98.5466125748423
"4666" 933 71.3182828404397 99.73699529675
"4667" 933.2 69.6868326950064 102.340548965059
"4668" 933.4 67.8901227980913 103.572425912414
"4669" 933.6 64.8867752030327 105.971262137571
"4670" 933.8 62.0554084498271 108.216682169471
"4671" 934 61.2990466928882 110.74603818795
"4672" 934.2 61.1946746608542 113.61288236578
"4673" 934.4 63.109102665673 115.45863555765
"4674" 934.6 63.8043530529592 113.301848830678
"4675" 934.8 65.6885414502723 111.708942732278
"4676" 935 68.2471814914528 111.355281885686
"4677" 935.2 72.2183932655064 111.544056025558
"4678" 935.4 75.3758891418992 111.355281885686
"4679" 935.6 79.1431851029664 110.90182653075
"4680" 935.8 82.5283482159026 110.840099074169
"4681" 936 86.3712616658451 110.514868388956
"4682" 936.2 90.3063186434872 109.586613405958
"4683" 936.4 93.4950419349508 107.589881761594
"4684" 936.6 96.4931716802477 105.117512802822
"4685" 936.8 99.679179722554 102.664827009055
"4686" 937 102.004447068246 99.8939125405848
"4687" 937.2 104.294515488282 96.8948268736276
"4688" 937.4 107.287226910591 93.9801406198542
"4689" 937.6 109.161753898572 90.3428898976895
"4690" 937.8 110.734770017765 86.4522207313147
"4691" 938 112.706428877985 82.6541826131609
"4692" 938.2 113.745199910797 78.7541481794081
"4693" 938.4 115.597826653322 74.4795279950413
"4694" 938.6 116.167104708033 70.3394616975079
"4695" 938.8 116.699389054528 65.9808570703039
"4696" 939 117.53640224738 61.7670031502763
"4697" 939.2 118.048953025093 57.2073421628674
"4698" 939.4 118.421014706023 52.1958777574197
"4699" 939.6 118.976062999909 47.3986032969
"4700" 939.8 117.699934455173 43.8565822251833
"4701" 940 114.638260773756 40.6072052279625
"4702" 940.2 111.379906740709 37.133420568723
"4703" 940.4 108.140286727413 33.099135494836
"4704" 940.6 104.856051082106 29.8672901153605
"4705" 940.8 101.654190668243 26.0176781709079
"4706" 941 98.0951720332806 22.5907754565371
"4707" 941.2 95.184334129924 18.7906848803918
"4708" 941.4 91.9432076361516 15.249459195021
"4709" 941.6 87.8188648153397 12.9542334492167
"4710" 941.8 83.2354941744374 10.9797206600121
"4711" 942 78.6736655549319 9.14552151761808
"4712" 942.2 75.0020849697485 9.59020739197105
"4713" 942.4 70.5432497945387 10.7223839647307
"4714" 942.6 65.8612237931838 11.1495455498274
"4715" 942.8 60.9683652815376 11.2832952863375
"4716" 943 56.0881732778434 11.1263946906219
"4717" 943.2 51.8921142233379 12.3247027774342
"4718" 943.4 49.7142803094751 15.0603512016188
"4719" 943.6 48.4328516415778 18.3214244679153
"4720" 943.8 48.1184087202337 21.9954650003015
"4721" 944 48.464770681738 25.8003944296342
"4722" 944.2 49.1512791060734 29.1306132800366
"4723" 944.4 50.0101786991515 31.0125592568274
"4724" 944.6 50.3905209653266 32.8186086024084
"4725" 944.8 50.8477504346354 33.5755287674081
"4726" 945 51.5890014205386 34.2958404599242
"4727" 945.2 52.5610551796187 36.9890100262399
"4728" 945.4 53.7309574789745 40.1664609469691
"4729" 945.6 56.0878086047564 42.17320263215
"4730" 945.8 58.7921183456999 43.0652165304403
"4731" 946 61.7813611077185 45.1276734766652
"4732" 946.2 64.4058392429123 48.0666807818035
"4733" 946.4 66.7185926787791 50.4347056594227
"4734" 946.6 69.9091064669306 52.8541458316955
"4735" 946.8 71.8682628991125 56.2728344653621
"4736" 947 73.0947026937564 59.4924848043687
"4737" 947.2 75.0565175303777 63.063236849853
"4738" 947.4 77.2893825046276 66.300725520847
"4739" 947.6 78.835423642088 69.8587517493031
"4740" 947.8 80.090032030873 72.87648852565
"4741" 948 81.3579760431064 76.0614946451167
"4742" 948.2 82.1955787997656 79.5672131863352
"4743" 948.4 81.6808894390979 83.3711738953753
"4744" 948.6 81.6522429128397 86.96235118715
"4745" 948.8 83.3653177934374 90.7070910938224
"4746" 949 85.1982585574487 93.7980640491115
"4747" 949.2 87.3729825048457 95.546937993525
"4748" 949.4 89.9359008479801 97.1842529778868
"4749" 949.6 92.7165440623833 98.36086493535
"4750" 949.8 95.9265465243427 98.59454744955
"4751" 950 97.8121924397921 99.0544939854357
"4752" 950.2 97.8113494292791 101.384575043332
"4753" 950.4 97.258683364696 103.85509002496
"4754" 950.6 96.6715992157206 104.873374051329
"4755" 950.8 96.2085416991032 103.221712502231
"4756" 951 96.8767668993189 101.766300741244
"4757" 951.2 97.9087728140347 99.1265793372255
"4758" 951.4 97.954878767587 96.5253264770371
"4759" 951.6 98.9705718037031 93.6131513408385
"4760" 951.8 99.341387166272 90.2343120847594
"4761" 952 100.236690675143 87.5760628406045
"4762" 952.2 100.878866330624 84.8336256697235
"4763" 952.4 101.551698337454 82.8711989831368
"4764" 952.6 102.756903027199 82.1039519068808
"4765" 952.8 104.338798775394 81.8219193516893
"4766" 953 106.122856290664 81.6095183911184
"4767" 953.2 108.005951339057 82.2245184398242
"4768" 953.4 109.984366257865 81.6000712719326
"4769" 953.6 110.784294722485 79.7474726163415
"4770" 953.8 110.898776096039 77.163490205237
"4771" 954 111.095042746687 74.278307390384
"4772" 954.2 111.444258105254 69.9253926811184
"4773" 954.4 110.82361010214 66.2987584963167
"4774" 954.6 110.152854737306 62.6532603635735
"4775" 954.8 110.236379812663 58.368308067403
"4776" 955 109.040322767528 54.7646825488565
"4777" 955.2 107.441966376605 51.0654072170621
"4778" 955.4 105.344132645453 47.8895851751394
"4779" 955.6 102.9102241338 45.1935109447677
"4780" 955.8 100.149603252254 42.3590553919816
"4781" 956 97.4095289028053 39.3251133410985
"4782" 956.2 94.7421078798011 36.1111229070553
"4783" 956.4 92.6463537101328 32.8201955314467
"4784" 956.6 91.4429959801043 28.8535670003149
"4785" 956.8 89.8601391177482 24.8809819079852
"4786" 957 87.9612152747695 21.1718407711816
"4787" 957.2 84.834036901527 19.0605832866758
"4788" 957.4 81.2244049381971 16.7598946159438
"4789" 957.6 78.7528487551731 15.1148131933015
"4790" 957.8 77.0260550271838 15.8315715511823
"4791" 958 77.0950655919851 15.857678840384
"4792" 958.2 75.2458265250734 14.0817805786345
"4793" 958.4 72.3914914241731 12.2586935753015
"4794" 958.6 70.9683772768493 9.84712150115
"4795" 958.8 71.706735472977 7.94940565870882
"4796" 959 72.9405371461939 7.62794901386875
"4797" 959.2 74.4111141904164 7.82446951713
"4798" 959.4 75.9353821240598 8.21613351099466
"4799" 959.6 77.2853327482417 9.03381471153236
"4800" 959.8 79.7725854324668 8.8997946971599
"4801" 960 82.3815327865906 8.42179482097105
"4802" 960.2 84.3815233628512 9.3815471433569
"4803" 960.4 87.1465262356405 11.2039366411866
"4804" 960.6 90.1467528241477 11.986388962063
"4805" 960.8 93.0377742991397 12.37868207165
"4806" 961 95.5112632293129 13.2518506058919
"4807" 961.2 97.1609268864327 15.3379773026447
"4808" 961.4 99.2663328865376 17.2389538079625
"4809" 961.6 102.837804348978 18.9727008322062
"4810" 961.8 105.570844654953 21.5251378643735
"4811" 962 107.550173401615 24.7076924977696
"4812" 962.2 109.846589017938 27.4780541223886
"4813" 962.4 112.394166788185 30.8089994118286
"4814" 962.6 113.535962082803 33.551952674113
"4815" 962.8 114.855715335581 36.98025787215
"4816" 963 116.507379246254 39.8418437477921
"4817" 963.2 117.92195165868 42.7715201805848
"4818" 963.4 117.384312540865 46.0312219185196
"4819" 963.6 116.092941718113 49.4870860665994
"4820" 963.8 116.011316365233 53.1986442962763
"4821" 964 116.33039362595 57.2592972673091
"4822" 964.2 117.015828434485 60.6841171582883
"4823" 964.4 117.846096420782 63.8378502354765
"4824" 964.6 118.632986519619 66.5601720420582
"4825" 964.8 119.631120230847 69.6444510658203
"4826" 965 118.485855933635 73.0628482367952
"4827" 965.2 116.923784646958 76.3377537225371
"4828" 965.4 115.93866069074 80.1422837356833
"4829" 965.6 114.737103756404 83.5175994784568
"4830" 965.8 112.962355873938 86.9608759187523
"4831" 966 112.466769828895 90.0765907064559
"4832" 966.2 112.785870061914 90.414697796113
"4833" 966.4 111.378389700666 90.38450178399
"4834" 966.6 108.613773350679 90.8346763745638
"4835" 966.8 105.638936804785 92.9556010414918
"4836" 967 102.453069246589 94.8460238313555
"4837" 967.2 99.5321538020716 97.6022434399761
"4838" 967.4 97.0040632142605 100.578933389806
"4839" 967.6 95.1759299635791 104.025895582623
"4840" 967.8 94.3772351821906 107.180671640887
"4841" 968 94.4115170997305 110.106768781288
"4842" 968.2 94.7368900884154 110.080397086895
"4843" 968.4 95.4170364090709 109.34017402994
"4844" 968.6 95.6046202635218 109.002407120458
"4845" 968.8 95.4122547495362 108.730090528135
"4846" 969 93.9453032167207 108.649850396882
"4847" 969.2 92.1936273889301 108.299633109913
"4848" 969.4 89.2123049926064 108.33131887455
"4849" 969.6 85.8498732605064 108.055782775717
"4850" 969.8 82.6273160082322 107.86395384615
"4851" 970 78.7789627015236 108.327289865684
"4852" 970.2 75.0990079059592 108.767820174659
"4853" 970.4 70.9129446522286 109.493961506928
"4854" 970.6 67.5600163484476 110.46042622615
"4855" 970.8 64.3640643160064 112.07023910175
"4856" 971 60.942892716949 114.229567689248
"4857" 971.2 58.1075645234295 116.755873104427
"4858" 971.4 57.5717351350474 117.785883547429
"4859" 971.6 55.7632495572564 117.630684567842
"4860" 971.8 53.8576242926492 116.508815904204
"4861" 972 51.8000229661175 114.643631727261
"4862" 972.2 49.5157829465609 112.275596462714
"4863" 972.4 47.5109087231906 109.339843409518
"4864" 972.6 44.9084281720753 106.843271600219
"4865" 972.8 42.0055521548953 105.015046651428
"4866" 973 38.4317964207564 102.260884471582
"4867" 973.2 36.3571151248141 100.359150024727
"4868" 973.4 32.8122883411849 98.3775565435071
"4869" 973.6 28.9622682965702 97.1245021297245
"4870" 973.8 25.4580452709962 95.6870282762724
"4871" 974 22.0501377798649 94.8570969236972
"4872" 974.2 19.7191642265619 95.6244715437611
"4873" 974.4 19.7956159133064 95.5071057467864
"4874" 974.6 19.9352882206443 94.3063390136845
"4875" 974.8 19.6336454934111 91.9080128633405
"4876" 975 19.7521749331025 88.4952685345731
"4877" 975.2 20.9751562230778 86.0659500083405
"4878" 975.4 22.2315790916336 82.6333236008591
"4879" 975.6 22.8529621407564 79.2100265097214
"4880" 975.8 23.3627107624181 75.7784282444735
"4881" 976 23.9943281244647 72.2868729226917
"4882" 976.2 23.6661882611824 68.4670567338401
"4883" 976.4 24.6119035761038 64.8147789899552
"4884" 976.6 24.4303191116064 61.3394962505167
"4885" 976.8 23.9240069975064 56.8882105241885
"4886" 977 24.418503703585 53.027332395959
"4887" 977.2 23.62305224437 49.7752606856386
"4888" 977.4 21.5954684694851 46.3192718261713
"4889" 977.6 18.9657433949295 44.2004483749962
"4890" 977.8 16.5727445716314 41.9010723538615
"4891" 978 15.7224753460296 39.9601628012895
"4892" 978.2 16.734585502074 38.4065633079203
"4893" 978.4 18.790980830891 37.6343691832654
"4894" 978.6 21.8724919019134 36.3145344305337
"4895" 978.8 24.4131099342041 33.7875025909291
"4896" 979 26.7253817159281 31.0771935576199
"4897" 979.2 28.4346229692738 28.3122669384523
"4898" 979.4 30.0481004730926 25.5826394592535
"4899" 979.6 32.3856615071228 22.5538305114925
"4900" 979.8 33.9996686487272 19.1859919640201
"4901" 980 34.357243955024 16.1733500881853
"4902" 980.2 34.8841751144946 13.7815408251971
"4903" 980.4 37.0653663634727 12.8286886611051
"4904" 980.6 39.9388793021912 12.9092655579978
"4905" 980.8 43.4288865831271 13.4463694210121
"4906" 981 47.092994258111 13.9426038075105
"4907" 981.2 50.8638832084041 14.0988450234
"4908" 981.4 54.6877280239891 15.4340137946672
"4909" 981.6 57.6497490208501 15.3402833800875
"4910" 981.8 59.491490744829 15.0107512504081
"4911" 982 62.3941002996075 14.8416841017792
"4912" 982.2 65.4434118460645 14.689844405243
"4913" 982.4 68.5804786671547 14.9901340999962
"4914" 982.6 71.5567115944741 15.5970514652468
"4915" 982.8 74.4326882502479 16.5308498411275
"4916" 983 78.1484011527322 17.1716863279565
"4917" 983.2 81.9258496797645 18.4992375286984
"4918" 983.4 85.179117895673 20.10318740215
"4919" 983.6 88.8562381903828 20.9200551172062
"4920" 983.8 93.0957431605174 21.9749301288313
"4921" 984 96.47498832563 23.5588295753073
"4922" 984.2 98.1709461012251 25.799198685775
"4923" 984.4 101.060403577909 26.5449789318783
"4924" 984.6 104.730554917073 26.9275823075833
"4925" 984.8 107.921315123682 28.2706623337434
"4926" 985 108.90389251179 30.797408017275
"4927" 985.2 109.245616741 33.6537185523618
"4928" 985.4 109.791631217188 36.8475809867984
"4929" 985.6 111.182412481028 40.1764589268783
"4930" 985.8 111.319555348495 40.5539739775896
"4931" 986 111.320429736571 40.4603684330855
"4932" 986.2 111.405153339045 40.7337297577434
"4933" 986.4 111.356071087017 41.0034089588202
"4934" 986.6 111.22606332104 40.9874802452833
"4935" 986.8 111.46794037573 41.1318514754904
"4936" 987 111.22697436398 41.3218330043921
"4937" 987.2 110.893660763225 42.3314251678062
"4938" 987.4 111.2069120354 43.4603900035117
"4939" 987.6 112.244013646429 44.3716443560951
"4940" 987.8 113.572408861766 46.04324471454
"4941" 988 114.590413409022 48.1143061861809
"4942" 988.2 116.502819383374 49.6340865322316
"4943" 988.4 117.937502846404 49.594344608048
"4944" 988.6 118.695248867506 50.4740461500288
"4945" 988.8 118.654326204996 52.5463920155087
"4946" 989 117.959581693173 55.06468799885
"4947" 989.2 117.04140885155 57.9481834669435
"4948" 989.4 115.793062804055 61.0813845606984
"4949" 989.6 115.149088491996 64.1627836634217
"4950" 989.8 114.507390190087 67.5600019346661
"4951" 990 113.755259406383 71.3821785193253
"4952" 990.2 112.223199819254 75.0418098341289
"4953" 990.4 111.817616214437 78.8891335777081
"4954" 990.6 112.055698067221 82.5783074378423
"4955" 990.8 111.653436705886 86.6086937422879
"4956" 991 110.94855848819 89.6278437190234
"4957" 991.2 109.339834323319 91.6035455664
"4958" 991.4 107.987622552593 94.2098958304543
"4959" 991.6 105.724870686183 97.3602244258269
"4960" 991.8 103.325987001035 98.94507122085
"4961" 992 100.716532259135 101.526706615821
"4962" 992.2 99.5060815638873 104.197982128674
"4963" 992.4 100.945009863264 105.294702547553
"4964" 992.6 101.795922919964 104.308641308679
"4965" 992.8 102.243055696052 103.160798194195
"4966" 993 102.764808952715 101.524233784983
"4967" 993.2 104.116056453806 99.9855147959786
"4968" 993.4 106.718535598268 98.9642541138067
"4969" 993.6 108.753272367313 96.9336426980855
"4970" 993.8 111.461941856656 94.5463757358963
"4971" 994 113.307568679006 91.9394641805625
"4972" 994.2 115.113297197825 89.315404281525
"4973" 994.4 116.855140180811 86.277954934813
"4974" 994.6 118.70983579099 82.780280224532
"4975" 994.8 119.266472791106 79.82205214215
"4976" 995 120.450464196386 76.55439165192
"4977" 995.2 120.869103934591 75.0531057973947
"4978" 995.4 120.295495792233 72.6188911342658
"4979" 995.6 119.906935978173 70.2237592440833
"4980" 995.8 119.246999248256 69.0186616655932
"4981" 996 118.670121715442 68.0499813999242
"4982" 996.2 118.548852020549 67.2968351133096
"4983" 996.4 118.60004488024 65.2774793601833
"4984" 996.6 118.764797234828 63.1118977537214
"4985" 996.8 118.991793344591 60.0287332200868
"4986" 997 119.64268506574 56.84327157915
"4987" 997.2 120.748084842944 55.1231086274
"4988" 997.4 119.526402254365 55.120286374813
"4989" 997.6 117.168148359475 54.7594017360263
"4990" 997.8 114.417560621456 52.74993287208
"4991" 998 111.931990758538 49.4681851380862
"4992" 998.2 109.450149871911 46.0955332487458
"4993" 998.4 108.43485551254 42.4025576923833
"4994" 998.6 109.702891598262 40.4523491292351
"4995" 998.8 110.944644974424 39.5539776591294
"4996" 999 111.975269856298 38.137102001853
"4997" 999.2 112.814112884458 36.9991642244316
"4998" 999.4 113.112833250506 34.953334272279
"4999" 999.6 112.218820601484 32.5987107309
"5000" 999.8 111.986149699899 29.3809396028286
"5001" 1000 112.047384239403 28.8371832872879
"5002" 1000.2 112.300388667087 29.5468087197307
"5003" 1000.4 111.384836114851 29.2758975859776
"5004" 1000.6 110.144305377031 27.9844310043695
"5005" 1000.8 108.430430812416 26.1057064154646
"5006" 1001 107.587215466819 23.3852907699938
"5007" 1001.2 107.709484694196 22.9637836966672
"5008" 1001.4 107.835717133133 24.12771959115
"5009" 1001.6 108.021014256885 25.0583499547184
"5010" 1001.8 108.144005053833 25.4642195846447
"5011" 1002 109.194756429086 26.37886114461
"5012" 1002.2 109.71600495131 27.1511376872428
"5013" 1002.4 110.589386656194 27.95751635165
"5014" 1002.6 111.676659465319 28.4727538395563
"5015" 1002.8 112.004695931185 29.7796835754714
"5016" 1003 112.915751612024 31.6355915333187
"5017" 1003.2 113.269571522226 33.0475521453695
"5018" 1003.4 113.978833156071 34.2585438832323
"5019" 1003.6 114.38077726274 35.3401528187833
"5020" 1003.8 114.723607782543 37.2447133923352
"5021" 1004 116.294241262181 39.3433394764197
"5022" 1004.2 117.253523414401 40.32970724235
"5023" 1004.4 117.480769851055 40.7995849859565
"5024" 1004.6 116.926223729484 42.4842086644797
"5025" 1004.8 117.110259409166 44.4144433513698
"5026" 1005 118.698011072166 45.7267789266926
"5027" 1005.2 119.025708988597 45.3283099787561
"5028" 1005.4 118.748476551296 44.81251680642
"5029" 1005.6 118.859437562124 44.51002777415
"5030" 1005.8 118.370689820006 43.4979334382724
"5031" 1006 117.940729418467 42.6950678728827
"5032" 1006.2 117.752118458889 41.5851780049147
"5033" 1006.4 117.560590437446 40.51665325371
"5034" 1006.6 117.278644083712 38.8397902972382
"5035" 1006.8 117.268527446331 37.7712450765727
"5036" 1007 115.851428329201 37.2672363983605
"5037" 1007.2 114.555159391265 35.3196568554907
"5038" 1007.4 113.415245915942 32.1370732151029
"5039" 1007.6 112.406917322194 29.142156875025
"5040" 1007.8 111.092166804189 26.1987881483735
"5041" 1008 109.477771918506 23.5726117030121
"5042" 1008.2 107.562873538256 21.3819500493
"5043" 1008.4 106.029332038819 20.4520883782125
"5044" 1008.6 104.54916681647 20.5380183188006
"5045" 1008.8 102.260758916825 19.4319402811841
"5046" 1009 99.7638266243196 18.1101808555236
"5047" 1009.2 97.1983911043681 16.0358410409266
"5048" 1009.4 94.8518697697229 14.3387510409851
"5049" 1009.6 92.1190977006032 13.8046479513113
"5050" 1009.8 89.4548535100552 13.6025071629549
"5051" 1010 85.880505799821 14.0408620025545
"5052" 1010.2 82.7956018029801 14.7476214772974
"5053" 1010.4 79.2545480886712 15.2982868659742
"5054" 1010.6 75.8712199348432 16.4571935548658
"5055" 1010.8 74.1264070599003 18.4823591891803
"5056" 1011 72.9544931852364 21.21837228936
"5057" 1011.2 72.0470260884264 24.02645716833
"5058" 1011.4 70.6373729549123 26.869440178546
"5059" 1011.6 70.1454032201838 28.7553034296984
"5060" 1011.8 70.8906517075518 30.0494469396273
"5061" 1012 71.7326487135176 32.0396668884084
"5062" 1012.2 72.6492971924 34.6558626511181
"5063" 1012.4 73.8623702513695 37.0171551112342
"5064" 1012.6 76.0168281405176 38.1399182890601
"5065" 1012.8 78.5838075846001 40.4530396804
"5066" 1013 80.9490316432564 43.0211131437437
"5067" 1013.2 82.6603119263379 45.8109970929711
"5068" 1013.4 84.3089233480281 49.0115206503457
"5069" 1013.6 84.270590334869 52.4991735587654
"5070" 1013.8 84.1421933490448 56.2312459467214
"5071" 1014 84.0352931313018 59.8837997468659
"5072" 1014.2 84.3262290287262 62.8993294105236
"5073" 1014.4 84.443196165224 64.101175549597
"5074" 1014.6 84.76997679337 64.7964435112977
"5075" 1014.8 84.6684783276064 65.12601847135
"5076" 1015 84.9285443514741 66.2575778859887
"5077" 1015.2 85.1436898384734 67.8854123600291
"5078" 1015.4 85.4171278638397 70.0549885393833
"5079" 1015.6 85.6781710547322 72.3886029897306
"5080" 1015.8 86.5560566825394 73.4835209419632
"5081" 1016 87.0928653573149 73.6775278769266
"5082" 1016.2 87.5557556141664 73.32178353882
"5083" 1016.4 88.4681971407341 74.2152142601896
"5084" 1016.6 90.1497888837488 76.0847055345742
"5085" 1016.8 91.7548809004761 77.4734248529682
"5086" 1017 93.6839172695376 78.6820384878062
"5087" 1017.2 95.095572735376 80.9184972721826
"5088" 1017.4 95.2409892999189 83.8384703549625
"5089" 1017.6 94.1823553982951 86.9202956486007
"5090" 1017.8 92.5056520131671 90.7550554850786
"5091" 1018 91.7981554401427 94.2112299862227
"5092" 1018.2 91.4693813400778 98.1897759517393
"5093" 1018.4 90.1340526875064 102.300084460436
"5094" 1018.6 88.1931895834564 104.9883606853
"5095" 1018.8 86.1405231537899 105.538754699881
"5096" 1019 83.5895513225599 106.89027670365
"5097" 1019.2 81.1762229765064 109.3893813694
"5098" 1019.4 78.7535822219471 111.99630565093
"5099" 1019.6 77.3727966386158 114.844001861447
"5100" 1019.8 78.1253679300064 116.96458953805
"5101" 1020 79.094788560408 116.496160381625
"5102" 1020.2 80.0921957578564 115.74424751945
"5103" 1020.4 82.5321585527286 115.429785864539
"5104" 1020.6 85.2079675887842 115.602884023206
"5105" 1020.8 87.6576059175252 114.470261401678
"5106" 1021 90.7572060587064 112.294184844525
"5107" 1021.2 92.7326533235556 111.362806791002
"5108" 1021.4 96.0491413281939 109.872162952556
"5109" 1021.6 99.3691328390827 107.646114214269
"5110" 1021.8 102.184397263044 104.998145898374
"5111" 1022 104.839359473949 102.311212199207
"5112" 1022.2 107.742235117138 100.238524435413
"5113" 1022.4 110.502549847209 96.7681777286394
"5114" 1022.6 111.527522297366 93.9691696097979
"5115" 1022.8 113.077019838368 90.5839824895983
"5116" 1023 115.83027763912 87.5406563990591
"5117" 1023.2 118.024493502673 84.4264631626833
"5118" 1023.4 119.143481994159 80.8059785177289
"5119" 1023.6 120.922748856664 77.1654509280868
"5120" 1023.8 120.804882676256 74.840070763025
"5121" 1024 120.290224758078 71.7801209300291
"5122" 1024.2 120.650717128694 68.1622683607125
"5123" 1024.4 121.086286070188 64.2346580630951
"5124" 1024.6 121.45435742955 60.5239851727764
"5125" 1024.8 121.92210191296 56.718801511449
"5126" 1025 121.172830143791 53.4733237427921
"5127" 1025.2 119.952641671754 49.2026410586781
"5128" 1025.4 118.870228527898 45.226879931237
"5129" 1025.6 117.877360067806 40.9831527913167
"5130" 1025.8 116.447677463569 36.8179783484
"5131" 1026 114.657439262927 32.8200009905591
"5132" 1026.2 112.888314756471 28.8563539961382
"5133" 1026.4 110.209505043779 25.8405062009114
"5134" 1026.6 107.971817938106 21.86878862055
"5135" 1026.8 105.699904605606 18.6405079614167
"5136" 1027 102.468723125682 17.2028421556995
"5137" 1027.2 99.2970874737 14.9353697942145
"5138" 1027.4 96.1029200075762 11.6691808980453
"5139" 1027.6 93.3166983775367 9.61894665563485
"5140" 1027.8 89.9987628108643 8.41359543450789
"5141" 1028 86.1744323080064 6.45779773368572
"5142" 1028.2 82.2277942904064 3.670762827225
"5143" 1028.4 80.3380139581803 2.24538415818261
"5144" 1028.6 80.3155404653582 3.48576417015
"5145" 1028.8 79.2814998883983 5.06996319659595
"5146" 1029 77.6281862682317 6.60153102615
"5147" 1029.2 75.3555596191438 8.4718471196555
"5148" 1029.4 74.8557883080172 9.75539829207391
"5149" 1029.6 75.1413527665559 11.0476686313084
"5150" 1029.8 74.7210327327638 12.848489326546
"5151" 1030 73.5072607407332 15.434890669449
"5152" 1030.2 71.5804029092778 18.1855070872071
"5153" 1030.4 70.8155033418227 20.3681335633745
"5154" 1030.6 70.9857822015943 23.2802994847104
"5155" 1030.8 70.4190379061664 26.31265109892
"5156" 1031 68.558909668546 28.809082169348
"5157" 1031.2 66.6016125728887 30.7449058184147
"5158" 1031.4 64.0823470627764 31.23166802283
"5159" 1031.6 61.1423189955166 31.8098335358541
"5160" 1031.8 60.0237960439044 33.1157994658005
"5161" 1032 59.8054557537935 35.6190379461995
"5162" 1032.2 60.3847736912034 38.6600968210288
"5163" 1032.4 61.5890844598814 41.6457941799625
"5164" 1032.6 63.0409682840702 43.9575868422351
"5165" 1032.8 64.6258054833451 46.5746421021177
"5166" 1033 66.1858283608868 49.8539630475522
"5167" 1033.2 67.1354011624145 53.0439436271908
"5168" 1033.4 67.9788407075376 56.2550083055562
"5169" 1033.6 68.3400834684327 59.8319479449711
"5170" 1033.8 69.6695228791397 63.2089563641167
"5171" 1034 70.3746216552404 66.8700744934053
"5172" 1034.2 70.4879034349723 71.0943643011955
"5173" 1034.4 71.9077438914706 74.3184580081143
"5174" 1034.6 73.3630576135186 77.8461999895646
"5175" 1034.8 73.8256462387599 81.9394570830232
"5176" 1035 74.5846124344498 85.5832814230557
"5177" 1035.2 76.5674845020064 88.1668258745389
"5178" 1035.4 78.1334819061939 90.029434186025
"5179" 1035.6 79.8130749770064 90.9625414475875
"5180" 1035.8 81.5741605912672 91.438443790063
"5181" 1036 83.4081905800833 92.3225686870154
"5182" 1036.2 84.6312063853774 94.0628655747145
"5183" 1036.4 87.5493824546882 96.0559055907409
"5184" 1036.6 89.3204913417731 95.55667476495
"5185" 1036.8 90.2997849670808 95.5749053157032
"5186" 1037 89.6679646127359 96.8949221686746
"5187" 1037.2 91.0268397289371 98.90612413515
"5188" 1037.4 92.4312706237098 99.4474226143703
"5189" 1037.6 93.4197704629246 99.7700413088591
"5190" 1037.8 95.6078885504336 100.520657869623
"5191" 1038 97.709889034958 101.085904576747
"5192" 1038.2 100.02228500134 102.779195435317
"5193" 1038.4 100.506276563401 104.794308539005
"5194" 1038.6 99.7720850219993 105.049889766699
"5195" 1038.8 99.4973589071639 103.563768767492
"5196" 1039 100.051448278072 102.140425599802
"5197" 1039.2 100.875910195087 100.105945646231
"5198" 1039.4 102.764036193078 97.7043283478357
"5199" 1039.6 104.990316035441 95.3086433244395
"5200" 1039.8 107.142590113456 92.28511956615
"5201" 1040 109.753060556386 89.9342171642584
"5202" 1040.2 112.879150736306 87.88409888205
"5203" 1040.4 115.418677756154 87.0493920226159
"5204" 1040.6 114.938739633861 87.2471255772145
"5205" 1040.8 115.498342249631 88.1558433209114
"5206" 1041 114.075810644188 88.8569200446445
"5207" 1041.2 112.849129024413 89.510139710025
"5208" 1041.4 111.966301064731 90.3508935122848
"5209" 1041.6 111.107058336956 91.1118386094375
"5210" 1041.8 110.289169537256 93.372392375275
"5211" 1042 109.194756429086 97.09897935867
"5212" 1042.2 108.036509707574 99.3418033989127
"5213" 1042.4 105.744810808244 101.830347946724
"5214" 1042.6 103.825873237816 104.199636487333
"5215" 1042.8 101.786599679371 106.453437769447
"5216" 1043 100.023225752202 107.463193978802
"5217" 1043.2 97.4616686684921 108.21447761745
"5218" 1043.4 94.5598578806882 110.283394018423
"5219" 1043.6 91.9515833535064 112.66742774915
"5220" 1043.8 89.4005492401564 114.5693437675
"5221" 1044 85.0409722498141 117.840399644688
"5222" 1044.2 84.1540522373189 119.15860869915
"5223" 1044.4 82.7420547893431 118.546583066721
"5224" 1044.6 81.8520694636534 119.055513472297
"5225" 1044.8 80.145623170291 119.506136540781
"5226" 1045 78.3420735094141 120.045403881242
"5227" 1045.2 76.026552756173 120.276534307206
"5228" 1045.4 71.3209169428542 122.155840946498
"5229" 1045.6 68.107311997173 121.75508107915
"5230" 1045.8 65.9951461674851 120.219295288427
"5231" 1046 63.876178780087 119.35334412765
"5232" 1046.2 60.7118204461975 118.373939472547
"5233" 1046.4 57.09052524098 117.347910855203
"5234" 1046.6 53.7736413585252 115.873826188225
"5235" 1046.8 52.3218044846271 114.572253607236
"5236" 1047 50.9829584433635 112.846707984912
"5237" 1047.2 50.9776990643422 111.311061580493
"5238" 1047.4 51.3785100319326 110.25185713333
"5239" 1047.6 51.644440692554 108.908724875245
"5240" 1047.8 51.7016249056849 107.1823798464
"5241" 1048 52.0567852348064 105.47519925655
"5242" 1048.2 52.7784254893857 103.922240172719
"5243" 1048.4 53.2983090017695 102.15171461015
"5244" 1048.6 54.190220040373 99.0532575700167
"5245" 1048.8 55.0647420419846 97.7969788684761
"5246" 1049 55.9105494326602 97.7976301575346
"5247" 1049.2 57.0589891391987 97.1085663336115
"5248" 1049.4 58.3785916493203 96.3338049865919
"5249" 1049.6 59.8096706122505 95.01141556515
"5250" 1049.8 62.7372120904126 93.3318224943375
"5251" 1050 63.242448630925 94.6400596317314
"5252" 1050.2 64.7604406846553 93.7352770124266
"5253" 1050.4 65.7413235784412 91.4807775788674
"5254" 1050.6 65.6120857099781 88.6623057453764
"5255" 1050.8 66.1062135258128 86.0912765822468
"5256" 1051 67.5057958958064 83.1650103314
"5257" 1051.2 69.5133411314336 81.3870168584591
"5258" 1051.4 71.4229950364219 78.8017482069106
"5259" 1051.6 73.2719618658525 76.6164073960731
"5260" 1051.8 75.4653948667999 74.4456609639978
"5261" 1052 77.7621380172723 72.3226664914053
"5262" 1052.2 80.7787217925579 70.6233126226964
"5263" 1052.4 83.8678136516153 69.3526127683381
"5264" 1052.6 87.2678496816229 67.8013933615383
"5265" 1052.8 90.300428587584 65.8880705106451
"5266" 1053 93.6692496971987 64.3967592576981
"5267" 1053.2 96.8360363455856 62.8241557297144
"5268" 1053.4 99.1320340332487 59.9630535986242
"5269" 1053.6 101.505074375212 57.1792856518559
"5270" 1053.8 104.76427478115 55.67485900815
"5271" 1054 108.002503520779 54.9077194413318
"5272" 1054.2 111.314715462114 53.9786588271967
"5273" 1054.4 114.006325216565 53.8535100004147
"5274" 1054.6 113.947948645804 53.776188580275
"5275" 1054.8 113.334216685012 52.4074035025816
"5276" 1055 111.135845313343 50.4127690597696
"5277" 1055.2 108.90222054094 48.43070106795
"5278" 1055.4 106.019491684719 46.029240336916
"5279" 1055.6 102.434840587756 44.4856858455875
"5280" 1055.8 99.0362437046492 42.5004111412622
"5281" 1056 94.8118462784957 40.4730656641819
"5282" 1056.2 91.1954677703196 38.4825026062929
"5283" 1056.4 87.249654657447 36.8877103417738
"5284" 1056.6 83.658063863134 34.162809119384
"5285" 1056.8 80.3736769681428 32.1807180182106
"5286" 1057 77.4632674731064 29.4690342014357
"5287" 1057.2 75.3188867545652 26.4530897079441
"5288" 1057.4 74.0839586705364 24.13161429972
"5289" 1057.6 73.5712920319274 22.3197548760237
"5290" 1057.8 73.4305219531084 19.8594369338235
"5291" 1058 73.4140687964964 17.40155789076
"5292" 1058.2 73.5474123754754 14.6117821572325
"5293" 1058.4 73.8212156385449 11.9829696945058
"5294" 1058.6 74.1696422590764 9.33951115086
"5295" 1058.8 72.5217705646432 7.71664758513948
"5296" 1059 70.7072463403464 7.11173784882
"5297" 1059.2 69.0905809190837 7.54107927911907
"5298" 1059.4 67.9061076941868 7.55713993301598
"5299" 1059.6 68.6972587828329 7.0386921921704
"5300" 1059.8 70.3124720504 6.22034678312872
"5301" 1060 72.0197631284364 6.05627182635
"5302" 1060.2 73.4279998694583 6.64646997118846
"5303" 1060.4 75.3460826987614 7.45995658851735
"5304" 1060.6 78.4329934619846 7.44397342335652
"5305" 1060.8 81.6232293010178 7.3583437141841
"5306" 1061 85.2747244367971 8.21375922489419
"5307" 1061.2 88.1079755697085 9.19938450847979
"5308" 1061.4 91.2700093537564 9.60138393661429
"5309" 1061.6 92.5018584658587 10.2129880637864
"5310" 1061.8 93.2274361609202 11.8347658748052
"5311" 1062 95.0296594814096 12.9754519331823
"5312" 1062.2 97.6667731263018 14.7936964387295
"5313" 1062.4 99.596604835639 17.2444183225378
"5314" 1062.6 102.700979006706 19.35021041195
"5315" 1062.8 105.893712722542 21.5590665580786
"5316" 1063 108.288705589938 24.3578614611955
"5317" 1063.2 110.996708260806 25.8889933555833
"5318" 1063.4 110.134266355495 26.610596304525
"5319" 1063.6 109.86291532154 28.8316620529167
"5320" 1063.8 110.942245669421 31.6084098323085
"5321" 1064 111.511134351094 33.192653787825
"5322" 1064.2 113.247465151692 35.1771520527056
"5323" 1064.4 114.473577108914 37.5812931452981
"5324" 1064.6 114.344746504713 40.5786299205196
"5325" 1064.8 114.46100160166 43.9436544033478
"5326" 1065 114.587571214652 46.948961380532
"5327" 1065.2 114.962819821256 50.2349671467913
"5328" 1065.4 115.321215875836 53.9926763704691
"5329" 1065.6 114.658016541865 57.4909785478565
"5330" 1065.8 112.824963486637 59.56956757815
"5331" 1066 112.126455971365 61.8979259623891
"5332" 1066.2 111.10621166118 65.3057959611391
"5333" 1066.4 109.181988209238 68.2302751920572
"5334" 1066.6 107.44337679804 71.6033318984114
"5335" 1066.8 105.319441918088 74.0793440976092
"5336" 1067 103.006875908975 77.0835851788687
"5337" 1067.2 100.238657699673 79.9821679389167
"5338" 1067.4 97.9791085213635 82.1774235154357
"5339" 1067.6 95.192591818424 83.1256814115265
"5340" 1067.8 92.0438676127955 85.0400231419572
"5341" 1068 88.7267646575464 86.69231805963
"5342" 1068.2 86.2974740961631 89.3611816397172
"5343" 1068.4 84.9704229382483 93.0766248561822
"5344" 1068.6 83.602434872572 96.3394473398385
"5345" 1068.8 83.4175175309403 99.2147614180556
"5346" 1069 84.0037813983264 100.65874299165
"5347" 1069.2 85.1188664212141 102.345451395427
"5348" 1069.4 85.7952106840853 105.274314288203
"5349" 1069.6 84.5145446079349 107.72176607296
"5350" 1069.8 82.7139613601788 108.17284452584
"5351" 1070 81.3532551842337 109.634275923423
"5352" 1070.2 80.7496596569349 112.432508819531
"5353" 1070.4 82.2667413761064 113.2970723013
"5354" 1070.6 84.3622222821293 113.080309422691
"5355" 1070.8 86.5639031650064 112.058879535087
"5356" 1071 88.2857164169979 110.31960060554
"5357" 1071.2 90.7406056615228 108.636510792002
"5358" 1071.4 94.1294864791443 107.098442161702
"5359" 1071.6 97.5267865472286 104.647213064261
"5360" 1071.8 101.348522364065 102.720647528709
"5361" 1072 104.48634441785 100.737218462837
"5362" 1072.2 107.380309074038 98.2245501354
"5363" 1072.4 107.648257533829 96.2037955735039
"5364" 1072.6 108.355296935768 93.5973367612731
"5365" 1072.8 109.872435720266 90.60779840867
"5366" 1073 110.210348054292 87.8618434045071
"5367" 1073.2 108.842563496971 86.05358585415
"5368" 1073.4 107.198310701181 85.1931269840337
"5369" 1073.6 105.340920418686 84.570095735914
"5370" 1073.8 103.454784658304 83.4225859159053
"5371" 1074 101.139745291764 81.7065885469887
"5372" 1074.2 98.9580017914126 79.2500168209313
"5373" 1074.4 98.3666608027133 76.7510520513224
"5374" 1074.6 98.5552781066397 73.9972991030167
"5375" 1074.8 99.1861753428327 71.3192883798553
"5376" 1075 100.319168471146 68.6768454086965
"5377" 1075.2 102.072181130332 66.5673428675087
"5378" 1075.4 104.116056453806 65.46226164456
"5379" 1075.6 105.15031795184 65.4942454634227
"5380" 1075.8 105.770729173992 65.1532685775163
"5381" 1076 106.972050029458 64.6175636373248
"5382" 1076.2 107.801519896712 64.2088527865324
"5383" 1076.4 108.530823168153 63.7277417278853
"5384" 1076.6 110.768445567594 63.0596802093248
"5385" 1076.8 112.975141533385 63.1377500761197
"5386" 1077 114.977799469603 63.5990929832654
"5387" 1077.2 117.382315664035 64.6657569994613
"5388" 1077.4 118.635900927392 66.3055587811214
"5389" 1077.6 118.48979983938 68.6786481074024
"5390" 1077.8 119.115266458389 71.7500777137382
"5391" 1078 118.835670332955 73.7335893572112
"5392" 1078.2 118.734589358112 75.7660475606652
"5393" 1078.4 119.421489904487 76.4247865479223
"5394" 1078.6 119.509708364063 75.3027204996028
"5395" 1078.8 118.765944897655 74.3154740847638
"5396" 1079 118.736315522496 73.0102863370684
"5397" 1079.2 118.703624584861 71.7311091773758
"5398" 1079.4 118.162208361259 70.5388997153029
"5399" 1079.6 117.528345873472 69.5690053950802
"5400" 1079.8 117.235097826843 67.9760115814871
"5401" 1080 117.63935009964 65.8616856456833
"5402" 1080.2 117.66531482344 63.60708212905
"5403" 1080.4 117.176876975724 61.2756192669652
"5404" 1080.6 116.746556194682 58.1722906891191
"5405" 1080.8 117.083742640354 54.6292144246826
"5406" 1081 117.977075656017 51.19594415265
"5407" 1081.2 117.694134774599 47.5963500980057
"5408" 1081.4 116.635380779373 43.8306175013833
"5409" 1081.6 115.880126181822 40.1698192063184
"5410" 1081.8 114.692116176144 37.134334255139
"5411" 1082 112.423425066851 35.9148088610466
"5412" 1082.2 109.693641424518 34.3717088764291
"5413" 1082.4 107.361345013413 33.4252041193012
"5414" 1082.6 104.621462821727 32.981388491557
"5415" 1082.8 101.428707540506 32.355291445275
"5416" 1083 97.9446367219086 32.1076387807696
"5417" 1083.2 95.4031009482995 33.1840361855293
"5418" 1083.4 93.4089581732483 34.1660168409242
"5419" 1083.6 91.3828994572346 34.8170012642478
"5420" 1083.8 90.4447541576974 35.4048701359702
"5421" 1084 90.8200524924496 35.4622066908886
"5422" 1084.2 91.0009394337322 35.7657788556984
"5423" 1084.4 91.2522109543774 36.8546221118274
"5424" 1084.6 91.0823295567238 39.4102173495196
"5425" 1084.8 91.0204346379202 41.5598979492879
"5426" 1085 90.9935745788167 44.0489300928741
"5427" 1085.2 91.6629329665808 46.7543190600543
"5428" 1085.4 92.737357889559 48.74227775355
"5429" 1085.6 92.5066912416443 51.3772495515983
"5430" 1085.8 90.6809692101021 53.0811488328096
"5431" 1086 89.2739712116314 55.1231086274
"5432" 1086.2 89.2431940605753 58.0877876509431
"5433" 1086.4 89.5631238175859 61.5257734735364
"5434" 1086.6 90.0826938931767 64.7653656045017
"5435" 1086.8 91.8509038122411 66.2422366485888
"5436" 1087 93.8123885591731 67.74845557515
"5437" 1087.2 96.4212250933635 68.99476231755
"5438" 1087.4 99.4851345259627 70.9852230857519
"5439" 1087.6 100.832578677751 73.1016927626908
"5440" 1087.8 101.043470062387 76.6681848762261
"5441" 1088 99.9784410598353 79.8579244579263
"5442" 1088.2 98.1134556114088 82.7098360574671
"5443" 1088.4 95.6625156316752 85.9119600879682
"5444" 1088.6 94.1565563824595 89.4006010314937
"5445" 1088.8 92.3126552938501 93.0458048337281
"5446" 1089 91.7135733853397 96.7856716914833
"5447" 1089.2 91.5702264726939 100.91839022965
"5448" 1089.4 92.8058227665264 103.71998392767
"5449" 1089.6 93.2092496625689 103.51486260965
"5450" 1089.8 93.6698371343887 103.197940245621
"5451" 1090 93.7639210747464 102.85535862513
"5452" 1090.2 94.0092877146564 102.9111827813
"5453" 1090.4 94.5815586029257 103.322221110489
"5454" 1090.6 95.9186526291785 103.209457866593
"5455" 1090.8 96.7054882383427 101.993565837914
"5456" 1091 97.1308624694011 101.748578109045
"5457" 1091.2 98.1809166651844 102.662207484862
"5458" 1091.4 99.1505697879173 104.588130473575
"5459" 1091.6 98.7137005518542 105.645663312802
"5460" 1091.8 97.5924195990564 106.974662056
"5461" 1092 96.7424936804741 107.568709809392
"5462" 1092.2 96.600414416227 107.480210501753
"5463" 1092.4 96.4854235862756 106.491818057642
"5464" 1092.6 96.6187424565564 105.22853438045
"5465" 1092.8 97.6118931419064 103.4953890668
"5466" 1093 98.6528425233427 100.782665537059
"5467" 1093.2 99.6925916864216 97.8763367844381
"5468" 1093.4 100.309751586268 95.8027214333405
"5469" 1093.6 100.797496151575 94.185468747719
"5470" 1093.8 101.759167661597 92.8398204836955
"5471" 1094 103.42543137076 91.3964677515866
"5472" 1094.2 104.832783991948 89.8370170364357
"5473" 1094.4 107.425620254314 88.5828002146681
"5474" 1094.6 109.784627745234 87.5937660613773
"5475" 1094.8 110.71969906894 85.0212534621018
"5476" 1095 111.020559576855 81.96414185565
"5477" 1095.2 111.85147877045 78.9457427139
"5478" 1095.4 111.972240026435 75.8392489735429
"5479" 1095.6 111.965587573909 72.1257693375196
"5480" 1095.8 112.196431234036 68.6419475412088
"5481" 1096 112.761053121603 64.6033737084081
"5482" 1096.2 114.948910147792 61.4930767086398
"5483" 1096.4 116.499179859791 58.9792117528026
"5484" 1096.6 115.788328702941 56.2844655669326
"5485" 1096.8 113.523243400894 54.2509870578274
"5486" 1097 111.182598563616 50.9840891260401
"5487" 1097.2 108.037282188538 47.781859193416
"5488" 1097.4 106.638403735216 44.2545683948274
"5489" 1097.6 104.808309493184 40.6404463562145
"5490" 1097.8 102.457085646068 37.995507746577
"5491" 1098 100.964657157698 34.4362673806819
"5492" 1098.2 99.7092351399212 30.8813099838096
"5493" 1098.4 99.3264024844419 27.1052871107952
"5494" 1098.6 98.7431701195645 23.5253983820686
"5495" 1098.8 95.7616877673041 21.5283298264534
"5496" 1099 92.4501612945596 20.5106125894372
"5497" 1099.2 91.1077298300064 19.7699734467167
"5498" 1099.4 91.0810818240011 19.5606613311711
"5499" 1099.6 91.2474313330607 18.7132280030739
"5500" 1099.8 91.807187695639 17.0178893546908
"5501" 1100 93.0612336548538 15.87093742275
"5502" 1100.2 94.3304102545946 14.5742285694441
"5503" 1100.4 94.2507177674096 12.9754519331823
"5504" 1100.6 93.9736845706579 12.0816613675742
"5505" 1100.8 92.8524805883852 11.6174435784227
"5506" 1101 91.3024652585064 11.0825858314137
"5507" 1101.2 90.0848563687274 10.72992211035
"5508" 1101.4 89.6429807373759 9.6072300312587
"5509" 1101.6 90.8178910527041 9.22819494545233
"5510" 1101.8 92.5137196237764 10.00550631633
"5511" 1102 93.0762929240509 11.1826337797738
"5512" 1102.2 94.4704292396713 12.0862443319438
"5513" 1102.4 95.9549486481042 13.6247065887913
"5514" 1102.6 97.9321247354397 15.8103530672167
"5515" 1102.8 99.9512583112346 17.7353174816935
"5516" 1103 102.817056595459 20.0680586581853
"5517" 1103.2 105.001095401265 22.198272012219
"5518" 1103.4 107.327659397091 24.5346947563298
"5519" 1103.6 110.018946779731 26.7314854328916
"5520" 1103.8 112.094898056075 29.4696664593205
"5521" 1104 114.314493333689 31.1571935955402
"5522" 1104.2 114.051557880199 32.5912209067269
"5523" 1104.4 113.415755028173 35.3262088004463
"5524" 1104.6 113.179220328404 38.5691219365023
"5525" 1104.8 113.7384726059 41.9605128733628
"5526" 1105 115.881007836281 44.8953107724726
"5527" 1105.2 118.35719330516 47.3185882445955
"5528" 1105.4 120.240149933606 48.45406931937
"5529" 1105.6 119.023153884568 48.4194586102222
"5530" 1105.8 118.47427249474 49.8990890649798
"5531" 1106 117.572055759304 52.1171083706107
"5532" 1106.2 116.517562355248 54.3431199487307
"5533" 1106.4 115.191377718917 57.0523559339605
"5534" 1106.6 114.475981250006 60.0741093701727
"5535" 1106.8 114.841912659605 60.973374623161
"5536" 1107 114.869980837902 62.4181393113244
"5537" 1107.2 114.888485329732 63.6066633431823
"5538" 1107.4 114.784312345131 65.0018746356812
"5539" 1107.6 115.251028255436 66.32299223853
"5540" 1107.8 115.506456225819 68.1906672773688
"5541" 1108 114.984806079313 70.1313471626016
"5542" 1108.2 115.534855142475 71.9474382521812
"5543" 1108.4 116.705892823418 71.8111711815029
"5544" 1108.6 117.607021472948 71.0704128848559
"5545" 1108.8 118.023875294964 70.4970070516929
"5546" 1109 117.113761145143 71.1474739635136
"5547" 1109.2 115.874942661644 72.3504790348741
"5548" 1109.4 114.281245821506 74.1973683701267
"5549" 1109.6 112.609061163735 76.346448081313
"5550" 1109.8 110.512173011829 78.5280038108274
"5551" 1110 109.58495188303 80.3383274642198
"5552" 1110.2 109.507853000958 82.4248573816134
"5553" 1110.4 109.827532021459 84.8347711722441
"5554" 1110.6 110.468054407623 88.00094013915
"5555" 1110.8 109.809543389284 91.1022821485944
"5556" 1111 108.531426064217 92.664341190071
"5557" 1111.2 106.117731674125 93.9147476257026
"5558" 1111.4 103.644480929655 96.0798288620554
"5559" 1111.6 102.914846336954 96.7794082712684
"5560" 1111.8 101.531484572215 97.4077431991917
"5561" 1112 98.8284168187711 97.5544311608559
"5562" 1112.2 95.8277456922207 97.9602663395786
"5563" 1112.4 92.623014883022 97.5308051713687
"5564" 1112.6 89.7389373253325 96.2588512085848
"5565" 1112.8 87.0308494075386 94.03773842265
"5566" 1113 86.1521491495213 91.6166248115978
"5567" 1113.2 85.5463150925505 88.5966014498559
"5568" 1113.4 84.6025138941686 85.7641142712446
"5569" 1113.6 85.0370645154629 83.649026650063
"5570" 1113.8 85.397399764874 81.4543932339882
"5571" 1114 85.9326358176189 78.57574539975
"5572" 1114.2 86.8932704946915 76.2350736320018
"5573" 1114.4 88.4400890805546 74.2286875452343
"5574" 1114.6 89.6371415940926 72.5564061546672
"5575" 1114.8 91.4008578960643 71.0569080130342
"5576" 1115 93.14360021887 69.56598624115
"5577" 1115.2 94.3022195188042 67.7816020310649
"5578" 1115.4 94.2856462908468 65.8425343600436
"5579" 1115.6 95.7793302673906 64.86637123335
"5580" 1115.8 97.9348136388753 64.5268131463733
"5581" 1116 100.833046229801 63.9453872067971
"5582" 1116.2 104.04265617691 63.6065828074385
"5583" 1116.4 107.566618450343 63.1871526537462
"5584" 1116.6 110.694404690849 62.7743563443214
"5585" 1116.8 113.628309384771 61.4138266362971
"5586" 1117 116.812806392006 60.9098055272382
"5587" 1117.2 118.145995094814 62.0187400827462
"5588" 1117.4 119.118102940821 62.9598186571786
"5589" 1117.6 120.02777808894 64.290983155933
"5590" 1117.8 120.516713582567 64.3966457755136
"5591" 1118 120.361318644673 64.2973110367333
"5592" 1118.2 120.432701413376 64.3050964095238
"5593" 1118.4 120.651600829071 64.5170043061797
"5594" 1118.6 120.698415175628 64.5162114535051
"5595" 1118.8 120.380435067535 63.963403848383
"5596" 1119 120.333023753353 63.1646831812269
"5597" 1119.2 120.52380229361 62.1525676958009
"5598" 1119.4 120.455504407477 60.9250788941794
"5599" 1119.6 120.810610188859 59.1457316455324
"5600" 1119.8 121.598804038603 57.1615891065058
"5601" 1120 121.133619216447 56.6196150474074
"5602" 1120.2 120.303695178696 55.4329771074868
"5603" 1120.4 120.253132295506 52.68891577115
"5604" 1120.6 120.387143773184 49.31350167715
"5605" 1120.8 119.729694512517 46.281982063267
"5606" 1121 118.590285090443 43.1082089094159
"5607" 1121.2 117.842740436073 39.55076552835
"5608" 1121.4 116.8232760387 35.9207296267629
"5609" 1121.6 116.025578064028 32.6629319892351
"5610" 1121.8 114.594613177713 31.899230025081
"5611" 1122 112.768301338545 29.4654676184962
"5612" 1122.2 111.486219671271 26.1621320677147
"5613" 1122.4 109.810617579985 23.0877495368202
"5614" 1122.6 107.548963864792 19.4401596336857
"5615" 1122.8 105.692602027038 18.2329158909312
"5616" 1123 103.198636212873 16.3988868066833
"5617" 1123.2 100.582031764419 14.1157785389217
"5618" 1123.4 97.1222726359635 10.4072176859786
"5619" 1123.6 94.5220910097064 8.76958546345
"5620" 1123.8 91.1615928208681 7.72436722026702
"5621" 1124 87.1366060918608 5.74370913858038
"5622" 1124.2 82.9235787133172 4.30154772197433
"5623" 1124.4 78.9207159255284 4.18338779312803
"5624" 1124.6 74.7414870782455 3.23599481620435
"5625" 1124.8 70.8268463493501 2.49180208718125
"5626" 1125 66.5575693241598 1.97415450733812
"5627" 1125.2 62.2323604920264 0.860730593970003
"5628" 1125.4 60.3028987295658 0.805741936338121
"5629" 1125.6 58.5515068289609 2.08524270457425
"5630" 1125.8 56.1770623428189 3.696727551025
"5631" 1126 53.8483511770064 5.4899162884625
"5632" 1126.2 51.1175563397242 7.82778580363515
"5633" 1126.4 47.8686752858664 9.66277196217
"5634" 1126.6 44.4085167529106 11.0597293467032
"5635" 1126.8 41.0812231716643 12.3452012435921
"5636" 1127 37.4340390908612 13.2979170513436
"5637" 1127.2 33.5412816822905 12.5011293486614
"5638" 1127.4 29.918471492202 11.4868502541717
"5639" 1127.6 27.6902730508362 10.7779844714266
"5640" 1127.8 28.1118656749258 12.1923223605048
"5641" 1128 27.4934432034185 14.6734215349632
"5642" 1128.2 26.4238664517389 17.8554273010919
"5643" 1128.4 25.6161907210236 21.0835795594259
"5644" 1128.6 25.2111606834454 24.3034564412598
"5645" 1128.8 25.0574670556987 26.7491580517269
"5646" 1129 25.9417475819642 27.2904106467886
"5647" 1129.2 26.2431289187336 28.1419249013659
"5648" 1129.4 26.8007803730746 30.0494469396273
"5649" 1129.6 27.7975486731042 32.9458477990957
"5650" 1129.8 29.3590946873266 35.42237444415
"5651" 1130 30.1289858783473 38.7240251182636
"5652" 1130.2 29.3542156129202 41.8822186585293
"5653" 1130.4 27.9092901854134 44.8511921682663
"5654" 1130.6 26.5786761722305 47.4870176581155
"5655" 1130.8 24.983730027018 50.5936229435686
"5656" 1131 24.2430915550486 53.826045542391
"5657" 1131.2 22.8380706079887 57.8467317871853
"5658" 1131.4 20.0055502045186 60.8424723302964
"5659" 1131.6 18.4904135778966 64.4237043568573
"5660" 1131.8 19.0003260398767 68.1523512787055
"5661" 1132 19.634834354391 71.8628656542269
"5662" 1132.2 20.4341431341248 75.9478420383079
"5663" 1132.4 21.2209629899691 80.2347749906127
"5664" 1132.6 20.1780054819973 84.4532146962954
"5665" 1132.8 18.55993110337 88.39041099615
"5666" 1133 17.9358925711314 92.47985499465
"5667" 1133.2 15.1671945030225 96.519044689021
"5668" 1133.4 14.5321954744207 99.0841679554929
"5669" 1133.6 16.6819543051821 100.095589184907
"5670" 1133.8 19.9494069696602 101.572501540765
"5671" 1134 23.5744818694294 103.340100045612
"5672" 1134.2 26.6680062172791 104.987180470582
"5673" 1134.4 30.5922201552337 106.530311214605
"5674" 1134.6 34.0069747398397 107.258110290817
"5675" 1134.8 37.8251206627371 108.687834505188
"5676" 1135 41.4696691053563 110.220252531
"5677" 1135.2 44.0077208568064 111.48603281625
"5678" 1135.4 47.4802788312305 112.833064780288
"5679" 1135.6 50.0684865776602 114.385094092842
"5680" 1135.8 51.7474250500186 116.365817675784
"5681" 1136 53.5707972329374 119.803250117633
"5682" 1136.2 55.4945146659264 119.36113354479
"5683" 1136.4 57.9800633305296 117.47392080608
"5684" 1136.6 60.115402671563 115.998750802735
"5685" 1136.8 63.8204279114439 114.16039936765
"5686" 1137 67.7232504576314 113.495053320275
"5687" 1137.2 70.9653131168977 113.308079086389
"5688" 1137.4 73.1063868194664 112.77907606149
"5689" 1137.6 75.8209986927564 111.776365636923
"5690" 1137.8 78.5364760568397 110.337815030428
"5691" 1138 82.3970643167179 110.268187405708
"5692" 1138.2 85.3591399806864 111.40034922771
"5693" 1138.4 88.5599413071314 112.34286870165
"5694" 1138.6 91.4086845831428 111.245269013741
"5695" 1138.8 92.7920204659801 108.820548933518
"5696" 1139 94.9952259767286 105.931024407706
"5697" 1139.2 97.2082597082882 102.850401723314
"5698" 1139.4 98.7218850843564 99.73699529675
"5699" 1139.6 100.7966154939 97.1247738219861
"5700" 1139.8 102.877768229051 94.3069315149882
"5701" 1140 105.348382191083 91.9306012219577
"5702" 1140.2 109.023389252006 90.84407739525
"5703" 1140.4 112.193500878751 89.9392369623593
"5704" 1140.6 114.311878360821 87.5414520494309
"5705" 1140.8 115.797250662732 84.5585203063113
"5706" 1141 117.405299291485 81.2846395093947
"5707" 1141.2 117.842122228364 78.0073747425017
"5708" 1141.4 117.841517459952 74.3271263553456
"5709" 1141.6 118.489224428659 70.8261220212261
"5710" 1141.8 118.968805778971 68.1147436430429
"5711" 1142 118.551995218955 67.3455546885983
"5712" 1142.2 117.782006857989 67.0545707149776
"5713" 1142.4 117.373550577687 65.3600138135476
"5714" 1142.6 116.648363141273 62.3001910311167
"5715" 1142.8 115.901278854347 59.3209691587883
"5716" 1143 116.393552469471 55.90854152235
"5717" 1143.2 117.498613770637 52.9316294936283
"5718" 1143.4 116.588437311343 51.5981151462913
"5719" 1143.6 114.120639282537 50.824541531284
"5720" 1143.8 111.836011265702 48.2427914173562
"5721" 1144 110.075789227304 44.5873695046181
"5722" 1144.2 108.016209240087 41.3188794619565
"5723" 1144.4 106.156799987313 37.6126245324403
"5724" 1144.6 103.795491979199 33.3123839771061
"5725" 1144.8 101.031037297043 29.7729971710342
"5726" 1145 100.26894987744 26.6636076156167
"5727" 1145.2 100.804716597571 25.0657999348919
"5728" 1145.4 101.657571858537 24.4850691403562
"5729" 1145.6 102.681955347685 24.2202671215262
"5730" 1145.8 103.27494919917 24.32245501965
"5731" 1146 104.105847023574 24.7629730278102
"5732" 1146.2 105.798083717475 24.663242019525
"5733" 1146.4 107.444708836497 24.1655322957131
"5734" 1146.6 107.104394495429 23.6664045954801
"5735" 1146.8 106.426274180823 22.5004255153678
"5736" 1147 105.219021860176 21.8149854299954
"5737" 1147.2 103.678011141608 20.7493881124534
"5738" 1147.4 101.805614821474 19.4456935897952
"5739" 1147.6 99.8448593887064 18.6794550471167
"5740" 1147.8 99.0399529509064 18.97372191685
"5741" 1148 98.2996632689268 19.015914593025
"5742" 1148.2 97.3392635420064 19.752965546243
"5743" 1148.4 95.5374012438167 20.0002238422534
"5744" 1148.6 93.5842564750607 20.8680178532152
"5745" 1148.8 91.1466769157064 21.7703959829921
"5746" 1149 88.4941753948748 21.1349435320974
"5747" 1149.2 86.1765262373451 19.3158699707952
"5748" 1149.4 85.0181907012876 16.9509076533062
"5749" 1149.6 85.5450699811151 14.9243539050848
"5750" 1149.8 86.3553567132085 13.2556820510649
"5751" 1150 87.5143487125274 12.8986598298553
"5752" 1150.2 88.0992661693023 12.2727036071602
"5753" 1150.4 88.9494121641314 11.9445843456188
"5754" 1150.6 90.1539236495982 12.2130907208847
"5755" 1150.8 91.8700983160489 12.1867088478096
"5756" 1151 93.7975129361626 12.2934853216812
"5757" 1151.2 95.6850373230643 12.6854757818132
"5758" 1151.4 96.8320954480009 13.8431210266335
"5759" 1151.6 98.8354015902381 15.0986452111866
"5760" 1151.8 101.301706174093 16.1351002648891
"5761" 1152 103.272479150772 18.1282110705543
"5762" 1152.2 105.104612258259 20.5130799520264
"5763" 1152.4 107.760105574814 22.1054670644192
"5764" 1152.6 109.408110464409 22.2278617521256
"5765" 1152.8 108.384198845518 22.6935504353735
"5766" 1153 108.797075105371 23.7224593750824
"5767" 1153.2 109.32556491692 24.7723610096328
"5768" 1153.4 110.86814099941 26.3430968315048
"5769" 1153.6 110.494723600673 26.8453606822167
"5770" 1153.8 110.15970257655 28.728611583183
"5771" 1154 109.878325279567 30.9197113656622
"5772" 1154.2 109.574348025323 33.4227740685768
"5773" 1154.4 109.975186009282 36.3369745465433
"5774" 1154.6 111.236672563023 38.5758320282468
"5775" 1154.8 112.603206490815 41.1318514754904
"5776" 1155 113.848975969232 44.1191302839742
"5777" 1155.2 113.844172970873 46.82088819235
"5778" 1155.4 115.077307133616 48.2620730265676
"5779" 1155.6 116.449434097589 50.7040866270572
"5780" 1155.8 117.774184454812 54.0677792613711
"5781" 1156 118.916377009759 57.3696992210291
"5782" 1156.2 118.193458699686 60.4754155264534
"5783" 1156.4 116.354366737413 62.94498167215
"5784" 1156.6 114.002466681759 65.6576120270447
"5785" 1156.8 112.544854917381 68.5476822296187
"5786" 1157 111.598224362173 71.8292446657167
"5787" 1157.2 112.168159256932 74.9578097366394
"5788" 1157.4 113.763332447836 76.9756002404585
"5789" 1157.6 115.628814986726 78.85226970822
"5790" 1157.8 116.859542894846 78.17069570847
"5791" 1158 117.562242738052 76.6315383539985
"5792" 1158.2 117.507166051203 74.3025813101197
"5793" 1158.4 117.208426788854 71.8973451255079
"5794" 1158.6 117.04564223043 68.9211015250304
"5795" 1158.8 117.346212130941 65.1576277003239
"5796" 1159 116.856080931673 61.8458083646167
"5797" 1159.2 116.168324854828 59.2681913197571
"5798" 1159.4 115.361142288643 56.8255683583773
"5799" 1159.6 114.18830391245 55.5597880731273
"5800" 1159.8 113.095899734985 54.8747503997478
"5801" 1160 111.636267913528 52.6789293389192
"5802" 1160.2 110.265089349861 49.6862210994403
"5803" 1160.4 109.886998543615 46.4587931854435
"5804" 1160.6 109.594165507955 43.5206822638397
"5805" 1160.8 110.659166851406 41.55004926095
"5806" 1161 111.655328909362 39.7868571406345
"5807" 1161.2 113.018301489099 38.647798143383
"5808" 1161.4 114.084690435731 38.2797073670005
"5809" 1161.6 113.979596824418 37.4040938047676
"5810" 1161.8 112.835279306437 36.1073059512879
"5811" 1162 111.052860886374 34.5965085305114
"5812" 1162.2 108.779969966381 33.0678460813773
"5813" 1162.4 106.324912599935 30.7401643610951
"5814" 1162.6 103.761056005989 30.6770973358741
"5815" 1162.8 101.92176107224 31.4282265064053
"5816" 1163 99.5027527531437 32.0326940183918
"5817" 1163.2 97.2399087315472 33.9956393659561
"5818" 1163.4 94.8398242793002 35.7837391568304
"5819" 1163.6 92.6338197186594 38.1764897900786
"5820" 1163.8 92.5555454071151 40.1976258212804
"5821" 1164 92.3343622713827 43.1555792955108
"5822" 1164.2 92.5350763224185 45.9166880855126
"5823" 1164.4 92.8860280836712 48.6173046873478
"5824" 1164.6 92.6152883719895 52.3315361458129
"5825" 1164.8 92.5650356191108 55.4009454383918
"5826" 1165 93.5178424988612 58.1247563344403
"5827" 1165.2 94.2300608015738 61.1799639306893
"5828" 1165.4 94.7945747403715 64.4051327128129
"5829" 1165.6 96.0305577053128 66.5423522760532
"5830" 1165.8 97.6381149421796 67.370553159447
"5831" 1166 99.1159733793517 68.4109575483974
"5832" 1166.2 100.93812405717 68.8232453439865
"5833" 1166.4 102.919824535878 69.7774132778071
"5834" 1166.6 105.017948771683 70.9482259493265
"5835" 1166.8 107.374629290706 71.2054730868072
"5836" 1167 108.884292517364 71.53930524995
"5837" 1167.2 109.505501235186 73.250204089082
"5838" 1167.4 110.184165139536 75.5340543734147
"5839" 1167.6 111.64238205571 78.0098203993745
"5840" 1167.8 113.323147513286 79.82594685072
"5841" 1168 114.234509318666 80.33225896482
"5842" 1168.2 114.803061144477 79.9506153376645
"5843" 1168.4 115.416860846654 79.4038834325289
"5844" 1168.6 115.326890404974 78.5816721301826
"5845" 1168.8 115.182955523039 78.0567331490087
"5846" 1169 115.611247365091 77.7006789635968
"5847" 1169.2 116.12238078187 76.9069217882409
"5848" 1169.4 116.589373110885 75.1566012446131
"5849" 1169.6 117.825430620206 73.85535861291
"5850" 1169.8 119.064552948739 73.3976736368781
"5851" 1170 119.060053236896 74.85240400683
"5852" 1170.2 118.06865119621 75.8915758403847
"5853" 1170.4 117.916307153506 77.3878592859
"5854" 1170.6 117.011685127496 79.3580017593415
"5855" 1170.8 116.349768817573 81.8256633287167
"5856" 1171 115.868444260248 84.7302225120855
"5857" 1171.2 114.532976985177 87.535474968589
"5858" 1171.4 113.18185340238 90.2933951835171
"5859" 1171.6 111.806056032941 93.3612890394395
"5860" 1171.8 109.308002570583 96.0659828087192
"5861" 1172 107.125543974252 99.4144166095398
"5862" 1172.2 104.940030735647 101.954950687603
"5863" 1172.4 102.485842723792 104.180672312807
"5864" 1172.6 99.8228071575338 106.247383028739
"5865" 1172.8 97.8335919374295 109.248073353335
"5866" 1173 95.6200279018207 110.412206024807
"5867" 1173.2 94.8935185840657 112.260353689574
"5868" 1173.4 94.1606788058451 111.978524996715
"5869" 1173.6 92.0290899917153 112.642238091732
"5870" 1173.8 89.5343912092683 113.724562932436
"5871" 1174 85.6285830008473 115.148829194127
"5872" 1174.2 82.1976654127894 115.418218770603
"5873" 1174.4 79.7127567259609 115.157680804514
"5874" 1174.6 76.0526667025236 115.082594730202
"5875" 1174.8 73.3320364972408 113.712102183291
"5876" 1175 70.7128268182974 111.200614621046
"5877" 1175.2 69.632739520423 108.691579417275
"5878" 1175.4 68.4210524097564 105.739046670459
"5879" 1175.6 68.5508760287564 102.8852180575
"5880" 1175.8 70.3375340048722 100.169529598101
"5881" 1176 71.3550661991564 99.54225986825
"5882" 1176.2 72.4647931954451 98.5007565084765
"5883" 1176.4 73.3550122971594 96.8951827714561
"5884" 1176.6 74.5280460221343 94.8393237911267
"5885" 1176.8 76.3867840593442 93.0009038438797
"5886" 1177 78.7726314018778 92.7636123333214
"5887" 1177.2 80.0889501673814 92.236435709025
"5888" 1177.4 82.1220807720778 91.3313133857418
"5889" 1177.6 83.8448195892842 90.7055988683166
"5890" 1177.8 85.8430404384537 89.1420214219395
"5891" 1178 88.0568747835064 87.9205731369119
"5892" 1178.2 90.2638763065064 88.0540498014682
"5893" 1178.4 92.4409185328141 89.1573689914731
"5894" 1178.6 94.1973381956108 89.151913716553
"5895" 1178.8 95.9761155425064 88.53321697705
"5896" 1179 97.9234698275064 88.0933569526754
"5897" 1179.2 99.9743543403165 88.5185912782006
"5898" 1179.4 102.617618577664 88.4826540938605
"5899" 1179.6 103.677252621586 86.17302358363
"5900" 1179.8 104.112256738128 83.8165032486988
"5901" 1180 105.031312967756 82.1146192322182
"5902" 1180.2 107.067380059073 81.25011195115
"5903" 1180.4 109.772825598052 80.0974355763924
"5904" 1180.6 112.501364005016 78.27585283986
"5905" 1180.8 115.608626089241 76.6705175543847
"5906" 1181 118.775434043948 76.0037104068559
"5907" 1181.2 119.161554111261 74.8940535433745
"5908" 1181.4 118.214901477206 72.7812845383833
"5909" 1181.6 116.634822398216 71.3248868856661
"5910" 1181.8 114.98899393799 69.0801946345694
"5911" 1182 113.210200964756 66.0508706440957
"5912" 1182.2 110.854730941304 64.3260840019372
"5913" 1182.4 108.394086340959 61.9883865847816
"5914" 1182.6 108.037541145225 59.3383192568062
"5915" 1182.8 108.638447125902 57.1829263963012
"5916" 1183 108.921595732563 54.5020206319568
"5917" 1183.2 109.802330966006 51.9997457085862
"5918" 1183.4 111.225091851782 49.6221639549765
"5919" 1183.6 112.895187771595 47.2172320644735
"5920" 1183.8 115.651606244284 45.5810726309
"5921" 1184 116.648617697389 44.38020415515
"5922" 1184.2 115.324162227473 43.3719073809167
"5923" 1184.4 113.384651452788 42.1448037154938
"5924" 1184.6 111.503591028177 40.4426965898753
"5925" 1184.8 108.958477442506 38.0355982588597
"5926" 1185 105.930655618732 37.3446015770855
"5927" 1185.2 102.548436254381 36.0796065153375
"5928" 1185.4 99.1553830817129 33.7120893764543
"5929" 1185.6 96.4093025161084 30.9752531279969
"5930" 1185.8 95.095572735376 27.9716276145848
"5931" 1186 95.1594831004096 24.8187162729242
"5932" 1186.2 95.6645388569064 21.79478915772
"5933" 1186.4 96.3964355762985 18.2393829709619
"5934" 1186.6 97.2679248206747 14.5220571675163
"5935" 1186.8 96.4074649862806 13.9972894504726
"5936" 1187 94.4466310311626 12.1149778455563
"5937" 1187.2 92.2599144486314 9.47793558461875
"5938" 1187.4 89.7107147994629 7.96467902565
"5939" 1187.6 87.2537798380645 8.30886257369651
"5940" 1187.8 84.3367565976788 7.97587071694311
"5941" 1188 81.5656938335064 8.50788837883421
"5942" 1188.2 79.1137977564837 8.13285962299091
"5943" 1188.4 77.2084886208189 6.747582597525
"5944" 1188.6 75.2531810324272 4.99737383296188
"5945" 1188.8 73.5913763876579 3.23791907933182
"5946" 1189 71.8008162641868 3.2006875634799
"5947" 1189.2 68.8540279901447 3.94981455295851
"5948" 1189.4 65.4843165122161 3.76216284285968
"5949" 1189.6 61.5714899430959 2.93640527711842
"5950" 1189.8 57.7013795324853 2.66172583060263
"5951" 1190 54.0309156412251 3.55473296774375
"5952" 1190.2 50.4701748783468 4.84062555567128
"5953" 1190.4 47.7842216052958 6.72452182309737
"5954" 1190.6 45.7100330609439 9.72135487024375
"5955" 1190.8 43.6751514157936 12.5181734069585
"5956" 1191 41.610083598538 15.5716598168447
"5957" 1191.2 38.7159511786696 18.0789987303949
"5958" 1191.4 35.7530520961575 18.4622772410686
"5959" 1191.6 32.0020907726946 18.4643551293618
"5960" 1191.8 27.8486748641987 17.5623537160071
"5961" 1192 24.6046356796423 16.4517405648393
"5962" 1192.2 24.6406333743864 15.01799624592
"5963" 1192.4 25.6901223688529 15.8562840637738
"5964" 1192.6 26.8255648821564 15.08810100018
"5965" 1192.8 27.5932324397695 12.6198806901079
"5966" 1193 28.7622789839497 10.7491948950263
"5967" 1193.2 30.6689341119155 8.71706590849091
"5968" 1193.4 32.6400961765753 8.22656460190862
"5969" 1193.6 34.57910970638 7.26978102289737
"5970" 1193.8 36.3790440945579 7.33229077845928
"5971" 1194 39.1173855839806 6.96289573883042
"5972" 1194.2 41.638908245795 5.56963401327371
"5973" 1194.4 43.5502835169181 5.18874458409118
"5974" 1194.6 46.6593682748814 4.95845084818125
"5975" 1194.8 50.1983101966602 4.61993754493022
"5976" 1195 53.8839479757644 5.38286415102097
"5977" 1195.2 57.7284022416354 5.79327430140807
"5978" 1195.4 61.7109667404851 5.56156097182021
"5979" 1195.6 64.9810831645504 4.97088930618297
"5980" 1195.8 67.8453128820172 5.11984841799783
"5981" 1196 71.5663577858097 5.92761516122865
"5982" 1196.2 74.4011420245174 6.71280841386429
"5983" 1196.4 77.8430770375296 8.84325281934768
"5984" 1196.6 80.6915481322397 10.9592771705833
"5985" 1196.8 83.8890889459547 13.2852090663914
"5986" 1197 86.8533334685417 15.9305035538206
"5987" 1197.2 88.2032716304638 19.2551905716606
"5988" 1197.4 89.8576540147967 22.3060010664726
"5989" 1197.6 91.1293670998397 23.06316591535
"5990" 1197.8 91.583246574018 23.0770540234291
"5991" 1198 91.8782047862455 22.9550736412696
"5992" 1198.2 92.437374960087 22.9509313027952
"5993" 1198.4 93.5588562017781 22.5529026476283
"5994" 1198.6 95.4496879006273 22.4371592777984
"5995" 1198.8 96.9940507369382 23.1230618122977
"5996" 1199 98.1052228941064 25.1489987272833
"5997" 1199.2 99.6823704720225 27.0466570893113
"5998" 1199.4 101.350813369106 29.65820576055
"5999" 1199.6 102.330179411765 32.9411387596668
"6000" 1199.8 103.667140044948 36.0045308830342
"6001" 1200 105.23010538435 37.7510856099625
"6002" 1200.2 106.201797192251 38.4428452393947
"6003" 1200.4 107.4759754707 40.1211518802145
"6004" 1200.6 109.361613943612 41.6129112238342
"6005" 1200.8 111.817246522119 42.7905271878031
"6006" 1201 113.925277833926 45.0251343914726
"6007" 1201.2 113.944287889046 47.6972705552174
"6008" 1201.4 113.630652458109 50.4391314646159
"6009" 1201.6 114.193300789281 52.5046499893435
"6010" 1201.8 115.348233690163 54.035835818275
"6011" 1202 117.325477213976 55.1979559179459
"6012" 1202.2 119.223630996836 55.72549021956
"6013" 1202.4 119.639306058099 55.0849808169655
"6014" 1202.6 119.480492698934 55.6899840899752
"6015" 1202.8 118.784502605569 56.8148726624937
"6016" 1203 117.82458394443 58.5916570567696
"6017" 1203.2 116.718875185318 61.3748795505971
"6018" 1203.4 115.834985942517 64.4503832116181
"6019" 1203.6 115.473749373352 67.1020142557995
"6020" 1203.8 114.797718044919 69.4883742950087
"6021" 1204 114.376541882262 71.8544728016075
"6022" 1204.2 114.435322204495 74.7418114030401
"6023" 1204.4 114.317059233644 78.2373086550465
"6024" 1204.6 112.617527921496 80.7830291480087
"6025" 1204.8 111.001035714773 84.1105590231167
"6026" 1205 111.777504597935 86.1973191466143
"6027" 1205.2 113.390434818794 87.0231196896606
"6028" 1205.4 114.147488153446 86.812857322847
"6029" 1205.6 114.83533838095 86.3988899129335
"6030" 1205.8 115.409506757764 85.6159330354593
"6031" 1206 116.0382904832 84.7878055689
"6032" 1206.2 116.829739907528 83.4415910849217
"6033" 1206.4 118.356636747847 81.6328908690263
"6034" 1206.6 118.652434695283 80.2280962271074
"6035" 1206.8 118.898098272194 78.2601117260562
"6036" 1207 120.282806265564 76.1498983475786
"6037" 1207.2 121.341851159794 73.8527364328827
"6038" 1207.4 120.16140908643 72.0792021698348
"6039" 1207.6 119.078818650915 69.1071777694568
"6040" 1207.8 118.980296378789 65.6402328926935
"6041" 1208 119.598369695332 61.7370575649326
"6042" 1208.2 120.4519247121 57.8210057097438
"6043" 1208.4 120.211253708732 53.6060568215049
"6044" 1208.6 119.897592611654 49.6115058934909
"6045" 1208.8 118.495408015787 45.7455401931725
"6046" 1209 116.843554091243 41.9982823876026
"6047" 1209.2 116.269597038822 37.9559848612658
"6048" 1209.4 116.211095798327 34.1095513306669
"6049" 1209.6 115.254922964006 33.7822693907833
"6050" 1209.8 114.507682366274 31.735987495336
"6051" 1210 113.010828978435 28.8755548002929
"6052" 1210.2 110.905831727506 25.9542036101845
"6053" 1210.4 109.244089404306 22.98527174395
"6054" 1210.6 107.583252827285 21.025538927836
"6055" 1210.8 104.363016383586 19.5293079954341
"6056" 1211 101.782041926238 17.2979265214902
"6057" 1211.2 100.056904633073 14.1875578297167
"6058" 1211.4 97.8485715857756 12.3237566943808
"6059" 1211.6 95.0254716227322 12.3598367076016
"6060" 1211.8 91.6550388764222 11.7958423505605
"6061" 1212 87.9388533116882 10.0934913235705
"6062" 1212.2 84.6945889206412 8.15941445415
"6063" 1212.4 80.9328036908814 6.71660196117273
"6064" 1212.6 77.5318885288635 4.8608347469051
"6065" 1212.8 73.8438379646186 3.42615128387449
"6066" 1213 70.2448245959006 1.73689022573654
"6067" 1213.2 68.0278366406698 1.42606252255385
"6068" 1213.4 66.1965746303525 1.83372295254561
"6069" 1213.6 63.1429108997876 1.84268399218125
"6070" 1213.8 59.4548768946778 0.90783802143572
"6071" 1214 56.8382686064247 0.819081057425509
"6072" 1214.2 53.2934599022483 1.62635491737581
"6073" 1214.4 49.8757484356064 2.55536156731667
"6074" 1214.6 46.0382478559569 2.65546366182033
"6075" 1214.8 43.5779363496958 3.86293594745527
"6076" 1215 39.8431158157274 5.66270127611842
"6077" 1215.2 35.9855580740837 7.69767065461392
"6078" 1215.4 31.6933483201352 9.44426676590258
"6079" 1215.6 28.1078073376507 11.9457136103459
"6080" 1215.8 23.2958281958935 14.5123960677952
"6081" 1216 20.311043302783 17.0509512533202
"6082" 1216.2 17.5829346069751 20.2776378901812
"6083" 1216.4 15.4190503760413 23.6974901560919
"6084" 1216.6 13.6945314763016 27.8957328221259
"6085" 1216.8 11.2776591702122 31.8529885899971
"6086" 1217 9.71737817879707 35.8163740320454
"6087" 1217.2 8.29018859651815 39.9952205063382
"6088" 1217.4 5.30297257893973 43.2680484857167
"6089" 1217.6 4.00410428892211 46.642635987386
"6090" 1217.8 3.51754558306451 50.5845654817779
"6091" 1218 2.72365360080759 54.8865324542223
"6092" 1218.2 3.38869240639923 59.4304708435072
"6093" 1218.4 3.61717766276218 63.9397928921616
"6094" 1218.6 4.16348562129584 68.3736587929658
"6095" 1218.8 3.91694242558856 72.5074693346568
"6096" 1219 4.67393103267033 76.9999846209369
"6097" 1219.2 5.82032716178224 80.8293043585293
"6098" 1219.4 6.59688131497305 85.8891426034167
"6099" 1219.6 8.33150707340111 88.5407330813079
"6100" 1219.8 11.2242023859181 91.0403401604441
"6101" 1220 14.1872355725064 94.021510470275
"6102" 1220.2 16.9784433810064 97.9865401672333
"6103" 1220.4 19.2028602675308 101.26194785554
"6104" 1220.6 20.4057869226063 104.92994005675
"6105" 1220.8 22.1713881410063 108.83763098865
"6106" 1221 27.0397738535064 109.22710184565
"6107" 1221.2 29.9190762606135 108.795901968257
"6108" 1221.4 32.9305205656314 110.35656733095
"6109" 1221.6 35.5356730131808 112.564776515522
"6110" 1221.8 39.4618443451906 116.001844910834
"6111" 1222 39.8746089137336 118.503589530559
"6112" 1222.2 39.7624885155064 118.336392445483
"6113" 1222.4 39.6819978717264 116.89967772855
"6114" 1222.6 40.922246178573 115.462963011617
"6115" 1222.8 43.0879704483525 113.70601670115
"6116" 1223 46.8378757510064 112.07023910175
"6117" 1223.2 50.2934750214475 112.090858147121
"6118" 1223.4 54.0784930470518 112.643823454786
"6119" 1223.6 57.3342907844794 112.621814045177
"6120" 1223.8 61.0187313044576 112.119635405565
"6121" 1224 64.1368729827564 112.1805891779
"6122" 1224.2 68.0540510252756 113.046912173919
"6123" 1224.4 71.7267661181457 114.025255108527
"6124" 1224.6 75.524752243017 114.451811959235
"6125" 1224.8 79.1651370967245 114.605340316405
"6126" 1225 81.9046777275619 113.38145765365
"6127" 1225.2 84.0705260118593 111.49901517815
"6128" 1225.4 84.3128543427028 110.97972070215
"6129" 1225.6 84.3213838594498 110.928281154999
"6130" 1225.8 85.7225462495641 110.163329867285
"6131" 1226 87.4661773170564 108.33131887455
"6132" 1226.2 87.6797680806968 107.826861383579
"6133" 1226.4 90.0605676201479 107.849256832678
"6134" 1226.6 92.2112305915064 108.957205374571
"6135" 1226.8 93.3322076094102 109.863736900362
"6136" 1227 91.7931985383264 109.32057485133
"6137" 1227.2 91.2510257113554 107.518574029565
"6138" 1227.4 90.4724453993261 105.507974399707
"6139" 1227.6 90.5791622383635 102.745194011293
"6140" 1227.8 92.2040181682286 99.7932521983167
"6141" 1228 94.5172501289979 98.4308376655907
"6142" 1228.2 97.3132988182064 96.9133315835
"6143" 1228.4 100.538488438792 95.8645422042928
"6144" 1228.6 104.069640064 94.2164681994925
"6145" 1228.8 106.737051072951 92.0062391994093
"6146" 1229 109.806967523828 89.7257396487214
"6147" 1229.2 111.397306856578 87.4862822209714
"6148" 1229.4 111.417489520036 84.7431309705971
"6149" 1229.6 111.831906876373 81.4361924717167
"6150" 1229.8 111.369066004393 77.7507753117409
"6151" 1230 111.757799227194 77.2702066311812
"6152" 1230.2 111.883836323973 76.8058167273833
"6153" 1230.4 111.115224661377 74.9976389457629
"6154" 1230.6 110.064216542265 72.6951831267017
"6155" 1230.8 108.845405258216 70.2276679121823
"6156" 1231 107.811004164893 67.4092390222791
"6157" 1231.2 106.804216764725 64.7259994453062
"6158" 1231.4 106.730093205789 62.6440963434088
"6159" 1231.6 106.87244792812 59.7864320326159
"6160" 1231.8 107.27942530344 56.7437401379167
"6161" 1232 108.234409629321 53.9523538777067
"6162" 1232.2 109.027622630887 50.9842752086283
"6163" 1232.4 109.18043395241 47.3996502615694
"6164" 1232.6 110.438201752945 44.229184843252
"6165" 1232.8 113.245177716477 42.5236003611015
"6166" 1233 114.250699087624 41.2453455904735
"6167" 1233.2 112.824963486637 39.7107872500304
"6168" 1233.4 111.624189085973 37.23990511015
"6169" 1233.6 110.377264135864 33.4240180231143
"6170" 1233.8 107.781111518472 30.8337810139776
"6171" 1234 104.540331089517 29.6176013520543
"6172" 1234.2 101.48733756199 27.6371451628274
"6173" 1234.4 98.6212717796314 24.9269462456187
"6174" 1234.6 96.3495257456095 21.8631673916861
"6175" 1234.8 93.3243990693149 19.1391779759585
"6176" 1235 89.437332598873 17.1388814349833
"6177" 1235.2 85.4117185463814 16.1081605811045
"6178" 1235.4 81.1935327923731 15.23480168965
"6179" 1235.6 76.7014514279957 14.3536584032457
"6180" 1235.8 72.5905543066397 14.5164443311833
"6181" 1236 68.9407115588434 14.9510860279028
"6182" 1236.2 65.8205230416626 14.6100255232125
"6183" 1236.4 63.9389966602483 14.7385404363758
"6184" 1236.6 60.9237384125064 15.1739895733816
"6185" 1236.8 58.0814298178042 16.2512930043734
"6186" 1237 54.5745520457876 16.6182346296188
"6187" 1237.2 51.5976047389085 15.491626675063
"6188" 1237.4 49.6250265714126 13.3158463213062
"6189" 1237.6 48.2542514342964 11.294654853
"6190" 1237.8 46.3990154737346 11.3513821299978
"6191" 1238 43.8808691037835 13.156841715656
"6192" 1238.2 43.3448090022876 15.575588689525
"6193" 1238.4 42.8417424786626 18.7927802478687
"6194" 1238.6 43.0123123693868 21.0204194929109
"6195" 1238.8 43.3790036162206 23.0613112922214
"6196" 1239 44.1721641075397 23.9892410642167
"6197" 1239.2 45.5199472143041 25.1736020048916
"6198" 1239.4 47.2353694159221 26.5345619658691
"6199" 1239.6 48.8501418455064 28.7926177210601
"6200" 1239.8 50.8645018693451 31.8920095790855
"6201" 1240 53.3680037867064 32.9773629529833
"6202" 1240.2 56.4960697224011 34.48764438735
"6203" 1240.4 59.4197179753681 36.499634261384
"6204" 1240.6 62.5262487095376 39.4550206093375
"6205" 1240.8 65.4579991266327 41.6088115306026
"6206" 1241 67.930070531517 43.9783033771819
"6207" 1241.2 70.9201570755064 45.6824973332438
"6208" 1241.4 73.0281841562985 46.5704957073876
"6209" 1241.6 75.7236309785064 48.79420720115
"6210" 1241.8 78.3201033585064 52.0437317252106
"6211" 1242 80.5776677646958 54.9492133061605
"6212" 1242.2 81.8796550345574 58.444871123752
"6213" 1242.4 83.4327448490218 61.6373767673768
"6214" 1242.6 84.4988962252876 64.7706263143375
"6215" 1242.8 84.8829111327822 66.5531829450465
"6216" 1243 85.4563454154126 67.3630417062437
"6217" 1243.2 86.2870344265268 67.5219266073031
"6218" 1243.4 86.7433652265652 68.0921063313265
"6219" 1243.6 87.281867118567 68.7516380856046
"6220" 1243.8 87.3103889742564 70.0937474749109
"6221" 1244 87.1342984272085 69.8532555257457
"6222" 1244.2 87.7465963340964 68.936341689
"6223" 1244.4 88.1594354425164 67.90034920938
"6224" 1244.6 89.4535036110643 66.8834203032869
"6225" 1244.8 91.2985705499364 66.6774107184
"6226" 1245 93.635316208088 66.5681204268949
"6227" 1245.2 96.0429943765367 66.151231656544
"6228" 1245.4 97.9112988632251 66.0080076829313
"6229" 1245.6 99.9248101718925 64.624976424952
"6230" 1245.8 102.664528529064 63.512960005275
"6231" 1246 106.132904558389 63.3955459969147
"6232" 1246.2 109.388750008335 63.2083381564071
"6233" 1246.4 112.836800507196 62.5000521817908
"6234" 1246.6 116.662581918592 62.7929025756071
"6235" 1246.8 119.151559607556 64.0041367420114
"6236" 1247 119.521749729061 65.6892730242787
"6237" 1247.2 119.560311200051 67.74845557515
"6238" 1247.4 119.863661438506 69.845303724453
"6239" 1247.6 119.276805691394 71.7822608797928
"6240" 1247.8 119.298790585623 74.3031672323202
"6241" 1248 119.507693450926 76.6350916886339
"6242" 1248.2 119.687101316666 77.52806879442
"6243" 1248.4 118.816696769152 78.5447552455371
"6244" 1248.6 118.206935027859 80.3177423237863
"6245" 1248.8 118.421935985401 80.9822653266868
"6246" 1249 118.440955180805 80.3761447015933
"6247" 1249.2 118.450633838022 79.8630490744658
"6248" 1249.4 118.808844534131 79.5636532081788
"6249" 1249.6 119.014814698891 78.4888634393423
"6250" 1249.8 118.849738974116 77.60596296582
"6251" 1250 118.879386449557 76.7778207496806
"6252" 1250.2 119.414177776497 75.6076835291406
"6253" 1250.4 119.632575396686 74.66545799547
"6254" 1250.6 120.130945359977 73.3919646599147
"6255" 1250.8 120.166150470776 71.63148001944
"6256" 1251 121.495909852147 69.4197771168393
"6257" 1251.2 121.323193639991 67.5399509749379
"6258" 1251.4 120.776614630184 65.15198319515
"6259" 1251.6 119.716718221397 63.2888002675236
"6260" 1251.8 119.151639115743 60.5211613215418
"6261" 1252 119.287477960922 57.3290161311388
"6262" 1252.2 118.769012287393 54.31171100865
"6263" 1252.4 117.658086548682 50.8685318387984
"6264" 1252.6 116.845626969843 47.5616121668242
"6265" 1252.8 116.723905435517 43.6224293355522
"6266" 1253 116.312918539465 40.1763279976345
"6267" 1253.2 114.490638755377 37.0263243176016
"6268" 1253.4 112.139156108006 34.4208779547214
"6269" 1253.6 109.091429341482 32.2221440288006
"6270" 1253.8 106.57837776084 30.13855315085
"6271" 1254 104.086525147067 27.5858784093478
"6272" 1254.2 101.764315406645 24.51719044815
"6273" 1254.4 98.8531744538935 21.3972357334726
"6274" 1254.6 96.0134053054106 18.3022299641074
"6275" 1254.8 92.9609984585401 15.9181990548354
"6276" 1255 89.6439320584727 13.7345366094084
"6277" 1255.2 86.7854986526098 11.0603008373224
"6278" 1255.4 85.4646823030339 8.25785214328187
"6279" 1255.6 84.8454484187695 7.96672887226579
"6280" 1255.8 82.4655058134719 8.15046110111552
"6281" 1256 79.5725194476829 9.81810210396176
"6282" 1256.2 78.0737335360859 11.8461101800705
"6283" 1256.4 76.8797444698116 13.9358822174447
"6284" 1256.6 74.8352873383828 16.5133455329478
"6285" 1256.8 73.2988608042806 19.3577485575694
"6286" 1257 72.1150642626288 22.2121588454969
"6287" 1257.2 70.8100037018094 25.4731643698773
"6288" 1257.4 69.4999653646276 28.4355033125136
"6289" 1257.6 69.8985016390281 30.6132560359761
"6290" 1257.8 70.5673755021368 32.7045452029109
"6291" 1258 71.2810952689899 34.9558653956555
"6292" 1258.2 73.1128922667482 37.0273367669522
"6293" 1258.4 74.974981442273 39.4945086267833
"6294" 1258.6 76.4820742263485 42.8428191933079
"6295" 1258.8 76.7015414998868 46.5180604897696
"6296" 1259 77.7338031436677 49.9291169027306
"6297" 1259.2 78.6959085714011 52.9075660768342
"6298" 1259.4 79.743975308829 55.6874225841823
"6299" 1259.6 82.0624678858023 57.9957873804765
"6300" 1259.8 83.6104158327564 60.97945208049
"6301" 1260 83.7612822910998 64.9194419874907
"6302" 1260.2 83.7517560631193 68.5734637346016
"6303" 1260.4 83.9550319000457 71.9363613071612
"6304" 1260.6 84.7324628255421 74.9953954500428
"6305" 1260.8 86.0160474928264 78.45111472551
"6306" 1261 87.0234104480458 81.4978017505579
"6307" 1261.2 87.0577973677238 84.7497051589761
"6308" 1261.4 85.8803006712095 88.0800514069781
"6309" 1261.6 84.8872188781102 91.2342831029236
"6310" 1261.8 85.9055119543635 93.3184095949255
"6311" 1262 87.1710195009181 95.6070768758559
"6312" 1262.2 88.6328195659791 97.1216394812591
"6313" 1262.4 90.0774023810336 98.3396210704227
"6314" 1262.6 92.6153589538773 99.6662204851016
"6315" 1262.8 94.8726147810064 99.60717167775
"6316" 1263 95.2271331251987 99.6131635370885
"6317" 1263.2 94.5685541996642 100.703156334992
"6318" 1263.4 93.2095294548512 102.948563030219
"6319" 1263.6 91.557855984408 105.003577716052
"6320" 1263.8 89.2338003787031 106.733849884035
"6321" 1264 87.2130212600064 108.119544096056
"6322" 1264.2 85.3569492071157 110.918865880744
"6323" 1264.4 82.8801579758814 113.486939344088
"6324" 1264.6 80.1747264870778 115.65337098615
"6325" 1264.8 78.289556624624 118.018833691165
"6326" 1265 77.7840574477967 120.396120938327
"6327" 1265.2 76.9808702361906 120.190364829097
"6328" 1265.4 76.4448733062842 119.966400106261
"6329" 1265.6 74.9131105463713 120.200706397609
"6330" 1265.8 72.8545289986063 121.49543384115
"6331" 1266 72.1781031768512 121.535723929805
"6332" 1266.2 70.4787567709063 121.15789243175
"6333" 1266.4 68.0487640905652 120.773767253179
"6334" 1266.6 66.9944037270499 121.309165170411
"6335" 1266.8 67.9342138385064 121.11832713834
"6336" 1267 67.6788231126047 121.386892782642
"6337" 1267.2 67.1098338578564 121.14491006985
"6338" 1267.4 65.8764125940586 120.617671163434
"6339" 1267.6 63.7850509752664 120.92940286231
"6340" 1267.8 61.7293562126023 121.959597739218
"6341" 1268 60.8074029617142 122.041704653566
"6342" 1268.2 62.0921509835064 121.316072262268
"6343" 1268.4 63.1698648617803 121.484763406712
"6344" 1268.6 63.5888318482635 120.955738510736
"6345" 1268.8 64.1806178978542 120.970494859976
"6346" 1269 65.7863966124034 120.745129690165
"6347" 1269.2 66.9251302544609 120.692887832786
"6348" 1269.4 68.9078909810064 121.653076807079
"6349" 1269.6 71.2864451433992 122.594298044829
"6350" 1269.8 74.0034680267564 121.69016926965
"6351" 1270 76.4417178711001 119.6454472704
"6352" 1270.2 78.4046396685529 118.560816220964
"6353" 1270.4 80.4052296473431 117.616622040823
"6354" 1270.6 82.5712367733973 116.000354113295
"6355" 1270.8 85.4004838101218 114.462488942631
"6356" 1271 90.5916809444814 112.391552558775
"6357" 1271.2 92.2796830451609 111.248809657895
"6358" 1271.4 95.0427284886616 108.763765826116
"6359" 1271.6 97.8706602197776 106.484302844235
"6360" 1271.8 100.55410631777 103.292795892939
"6361" 1272 102.372679278659 100.437602759286
"6362" 1272.2 103.991846829142 97.6166598112987
"6363" 1272.4 106.211180563962 95.2576986070765
"6364" 1272.6 107.986554673236 92.953535766677
"6365" 1272.8 109.359750446688 91.0256618597474
"6366" 1273 109.667514130891 88.6900039630731
"6367" 1273.2 109.716285078995 86.4385279802546
"6368" 1273.4 110.119069313567 83.2381338758368
"6369" 1273.6 110.386537251506 80.454942284775
"6370" 1273.8 111.497414354995 77.7950333636727
"6371" 1274 113.002141533254 76.0708328352552
"6372" 1274.2 114.85750372217 73.9362731705479
"6373" 1274.4 116.781012852659 71.6391899527316
"6374" 1274.6 116.228600106506 69.2276161703521
"6375" 1274.8 115.397461267341 66.1664811663046
"6376" 1275 113.665630595926 63.5731604737629
"6377" 1275.2 111.018945375744 61.4860726863579
"6378" 1275.4 108.570331316312 58.4408969313337
"6379" 1275.6 105.816215970384 55.6987041626602
"6380" 1275.8 103.845016530874 52.8452340062724
"6381" 1276 102.394098069028 48.9419851504372
"6382" 1276.2 102.270467134668 46.4322549070855
"6383" 1276.4 102.030223641873 42.9694541620167
"6384" 1276.6 102.43700431474 40.5980093882833
"6385" 1276.8 103.277669187949 37.9272870086447
"6386" 1277 104.310791882306 34.62006447873
"6387" 1277.2 105.697761885681 31.6411039878393
"6388" 1277.4 106.094568407366 28.45474081242
"6389" 1277.6 105.526438152985 25.399714836884
"6390" 1277.8 103.843426853906 23.7177502679921
"6391" 1278 101.376510415341 22.4654419128201
"6392" 1278.2 98.5542432806911 20.592848225987
"6393" 1278.4 95.3437488822161 17.9715673353436
"6394" 1278.6 92.0353405270548 15.6179907586339
"6395" 1278.8 88.0582558858362 14.5483938317457
"6396" 1279 84.4640816065296 12.923639356057
"6397" 1279.2 80.3360161838772 11.5552502410264
"6398" 1279.4 75.9874660751838 10.8396440076984
"6399" 1279.6 71.9453159979546 10.4469961544603
"6400" 1279.8 67.9509652732161 11.5641435588919
"6401" 1280 63.6377353318116 12.5542855984026
"6402" 1280.2 59.6766030087085 14.0802001419479
"6403" 1280.4 56.3366372078397 16.6136858853924
"6404" 1280.6 53.7566716110115 19.7230852599232
"6405" 1280.8 52.2352236558149 23.199618825533
"6406" 1281 51.7630592968189 27.0406370424625
"6407" 1281.2 50.4784614923255 31.0428989563947
"6408" 1281.4 49.5337874987511 34.8133083167138
"6409" 1281.6 49.4866963644741 38.6470256257629
"6410" 1281.8 49.7633838550236 41.8822186585293
"6411" 1282 50.014366557829 45.8459546922468
"6412" 1282.2 51.0393780311695 49.6811075035816
"6413" 1282.4 52.0873566031516 53.4050396049887
"6414" 1282.6 52.9057188129629 57.1819418895848
"6415" 1282.8 53.174153519245 60.6760188764455
"6416" 1283 54.6394638552876 64.0768813503063
"6417" 1283.2 56.5719977143941 66.5561978496398
"6418" 1283.4 57.6112285462693 70.1254323518923
"6419" 1283.6 58.1931625139789 73.5947983296775
"6420" 1283.8 59.4096157549558 76.6537723616107
"6421" 1284 59.8448593718512 79.5534515511155
"6422" 1284.2 59.735605798114 82.1490172624538
"6423" 1284.4 60.2461658256708 85.0185537136294
"6424" 1284.6 61.2962757539846 88.0235181598457
"6425" 1284.8 60.7424330135581 91.1502820690293
"6426" 1285 58.9018046016979 93.8098565382351
"6427" 1285.2 57.0621762984213 96.9504832361713
"6428" 1285.4 57.2687042160448 100.633776911073
"6429" 1285.6 59.9051223249679 102.631063357227
"6430" 1285.8 62.9755848786527 104.434710446711
"6431" 1286 66.1908680976492 105.20256965665
"6432" 1286.2 68.8929113326602 104.875514001092
"6433" 1286.4 73.0051243966464 105.21555201855
"6434" 1286.6 76.342202339624 105.198751314915
"6435" 1286.8 79.9553816362948 105.489679583285
"6436" 1287 84.0694350570778 104.803825684007
"6437" 1287.2 88.3187224218284 104.701978583387
"6438" 1287.4 92.4771596175225 103.96924527615
"6439" 1287.6 96.3160173813427 103.678912455477
"6440" 1287.8 98.1479106603538 101.78424775637
"6441" 1288 98.8147589041025 99.3030848163231
"6442" 1288.2 99.3839855412564 97.4585907833
"6443" 1288.4 101.589867895127 94.2190438215983
"6444" 1288.6 102.207649254506 91.6096310485406
"6445" 1288.8 102.774673002198 88.2071305928559
"6446" 1289 103.305740698548 84.7661682990666
"6447" 1289.2 104.025179920506 80.89958817985
"6448" 1289.4 104.031289267283 76.9628778507617
"6449" 1289.6 104.296240223913 72.9613731996115
"6450" 1289.8 103.508738710858 69.4090565918093
"6451" 1290 101.573723285134 66.3604477337138
"6452" 1290.2 98.9789358499764 63.24227775966
"6453" 1290.4 96.6038064382539 60.1254143352277
"6454" 1290.6 94.0608825653002 56.8231957617789
"6455" 1290.8 92.3017137199003 52.5866304955742
"6456" 1291 90.138380141473 48.9153759122167
"6457" 1291.2 89.2196428493324 44.6257401302152
"6458" 1291.4 89.3282509144029 40.9063031777707
"6459" 1291.6 89.5297013576788 37.1369415502534
"6460" 1291.8 90.8584684815264 33.46723074201
"6461" 1292 92.2048036796747 31.2577355772193
"6462" 1292.2 92.9901723055064 31.2916229305136
"6463" 1292.4 93.3690453160574 31.5912529528439
"6464" 1292.6 93.7665432547737 31.7706031413876
"6465" 1292.8 94.0743376343894 31.4903761112457
"6466" 1293 94.3029805343737 31.7740658040888
"6467" 1293.2 95.058352532942 31.9556982021401
"6468" 1293.4 95.9491225128133 31.8747191130609
"6469" 1293.6 96.2319444387711 31.5085741654735
"6470" 1293.8 97.4520051058748 31.2570861208658
"6471" 1294 99.2685495913724 31.5477416915211
"6472" 1294.2 101.400601396187 32.2865317707789
"6473" 1294.4 103.912577801986 32.3344269350786
"6474" 1294.6 105.185724393385 31.26801863615
"6475" 1294.8 106.086778990226 29.5218909606
"6476" 1295 105.999028821629 28.0105055838949
"6477" 1295.2 104.35839387594 26.4991643648833
"6478" 1295.4 102.783568926028 24.0117069954479
"6479" 1295.6 100.902507552857 21.0492424980543
"6480" 1295.8 98.8308967726816 18.1812624858201
"6481" 1296 95.7440903511021 15.857678840384
"6482" 1296.2 92.7590862636864 12.84474886386
"6483" 1296.4 89.2181541886273 10.5818375866995
"6484" 1296.6 85.8715105303397 8.92537380625
"6485" 1296.8 82.2909154292995 6.62839108525345
"6486" 1297 79.016018339425 6.53360006271977
"6487" 1297.2 76.4205788278748 8.55298500438158
"6488" 1297.4 73.307321988139 10.5002137885684
"6489" 1297.6 70.1756583624655 12.1336068725173
"6490" 1297.8 67.7936831169084 14.4150391469954
"6491" 1298 66.5554870047264 16.63819501104
"6492" 1298.2 64.8813917674761 19.4265309637258
"6493" 1298.4 62.3375176234164 22.28941714611
"6494" 1298.6 61.0963904418981 25.1917379118201
"6495" 1298.8 60.8084868323737 28.3999764408949
"6496" 1299 60.649519135639 30.9514079734867
"6497" 1299.2 60.6828286040528 33.9849459203768
"6498" 1299.4 60.3354751389126 36.8058073841187
"6499" 1299.6 60.1674843212442 40.2283691941209
"6500" 1299.8 59.0558679758737 43.3508883187928
"6501" 1300 58.3632567387638 46.5974887370807
"6502" 1300.2 58.9724500784458 49.2112164015742
"6503" 1300.4 59.231843506829 52.29944491415
"6504" 1300.6 59.9284240001731 54.7314740434167
"6505" 1300.8 58.8757343554727 57.5740764456556
"6506" 1301 57.0290298425064 59.4047914463423
"6507" 1301.2 55.1865330959295 60.8727969842654
"6508" 1301.4 54.6184102223379 61.4677255443711
"6509" 1301.6 54.7046346214745 60.9119990427032
"6510" 1301.8 54.7984240251428 60.6450382400932
"6511" 1302 54.9328889379783 60.3616375232848
"6512" 1302.2 55.0061659015574 60.4399157177724
"6513" 1302.4 54.4409331798612 61.3829103854726
"6514" 1302.6 53.6929562391125 62.5633789132712
"6515" 1302.8 53.4880243977411 63.9968179322112
"6516" 1303 53.7354610735281 65.7884011535087
"6517" 1303.2 53.9046080785731 68.51441492725
"6518" 1303.4 53.7463469049349 71.1006868800428
"6519" 1303.6 53.3064130465296 73.5633460447779
"6520" 1303.8 53.7362307787791 75.4360791957068
"6521" 1304 54.2713971078857 76.3212911056672
"6522" 1304.2 55.1595697289064 76.9078937297735
"6523" 1304.4 56.1040365571314 78.1313945583546
"6524" 1304.6 57.413918689424 80.6513959670559
"6525" 1304.8 59.0651243227722 82.3018475987449
"6526" 1305 61.0490853549891 82.9109589390465
"6527" 1305.2 63.2653131991039 83.6312671093939
"6528" 1305.4 65.9495130329721 84.9652015414377
"6529" 1305.6 69.0460903173612 86.103840158279
"6530" 1305.8 72.0906979025556 87.2986156429205
"6531" 1306 75.5659880125778 89.2157182883643
"6532" 1306.2 77.4591677798748 91.2806947244131
"6533" 1306.4 79.1654664589715 94.4679678577081
"6534" 1306.6 80.8602371868649 97.1645280387538
"6535" 1306.8 83.5328517214047 99.4210178105059
"6536" 1307 86.2263617556064 100.7820754297
"6537" 1307.2 89.6125578111843 102.523582264574
"6538" 1307.4 92.8170741468397 102.894594207761
"6539" 1307.6 95.0255426033877 102.543385867472
"6540" 1307.8 96.1319038853064 101.572501540765
"6541" 1308 98.3908348559063 100.435682409914
"6542" 1308.2 101.546729012325 99.3900121696045
"6543" 1308.4 104.928535936048 98.12718242115
"6544" 1308.6 107.762397542867 95.7648182065599
"6545" 1308.8 110.260901491184 92.6368996950532
"6546" 1309 112.43005718021 89.9146364488537
"6547" 1309.2 114.047563307306 86.7042312858441
"6548" 1309.4 114.845759760304 82.7452716081725
"6549" 1309.6 115.281477795165 79.0032781814113
"6550" 1309.8 115.834753172461 76.0498737294084
"6551" 1310 117.14300994468 73.6751860077587
"6552" 1310.2 118.391406354953 70.8269326682457
"6553" 1310.4 117.095486852732 67.74845557515
"6554" 1310.6 115.453673555981 65.4076152696758
"6555" 1310.8 114.695576520443 62.0182620088628
"6556" 1311 114.883155327779 58.5870388252636
"6557" 1311.2 114.766012739262 54.7177550936075
"6558" 1311.4 114.852469745106 49.6553705405167
"6559" 1311.6 114.430693941053 45.2542492179523
"6560" 1311.8 113.821757731787 41.0062487534983
"6561" 1312 112.062955288159 36.5653867418674
"6562" 1312.2 109.580735478403 32.6289282973914
"6563" 1312.4 107.180527148153 28.4783940425159
"6564" 1312.6 104.187801085359 25.3945247997079
"6565" 1312.8 100.850921104298 21.8465331430071
"6566" 1313 97.1194009614419 18.7672604840532
"6567" 1313.2 93.1576866526032 15.81900797515
"6568" 1313.4 88.9169562593814 12.7534002446727
"6569" 1313.6 84.7083207486098 10.4425194779431
"6570" 1313.8 80.5241874968097 7.70867851852079
"6571" 1314 76.091464565673 6.49334467698334
"6572" 1314.2 71.29089050296 5.97516552417062
"6573" 1314.4 66.4391482906677 6.02779438734355
"6574" 1314.6 61.6805511005405 5.9951957146841
"6575" 1314.8 56.5767411053451 5.54200278076291
"6576" 1315 52.2268943273311 4.73448001063454
"6577" 1315.2 48.4971838813501 3.4289663368375
"6578" 1315.4 48.8618259712164 3.28323932451
"6579" 1315.6 48.1298301529903 4.44059594860161
"6580" 1315.8 46.3601540069333 6.20330801506011
"6581" 1316 43.9168443235064 8.6056831444625
"6582" 1316.2 42.0219719270383 11.4160537477883
"6583" 1316.4 41.6342312421877 14.0528361034797
"6584" 1316.6 42.1760276141882 15.2805350099795
"6585" 1316.8 42.538027956196 17.2784045197707
"6586" 1317 43.2366814500499 18.9545305992587
"6587" 1317.2 43.8035939324638 21.9441968077564
"6588" 1317.4 44.570062111738 25.2387364569079
"6589" 1317.6 45.4402001932617 28.3953257901926
"6590" 1317.8 46.5046617955731 31.50170115035
"6591" 1318 47.4758021547133 34.6926761718397
"6592" 1318.2 48.1062087478659 38.0392685170264
"6593" 1318.4 48.7580089546032 41.473830233021
"6594" 1318.6 48.9271800370009 43.7724584222489
"6595" 1318.8 48.8878325736032 46.9892401111823
"6596" 1319 48.8099902107641 50.6759804827376
"6597" 1319.2 49.3233698760548 54.2761142098919
"6598" 1319.4 49.4992599405064 58.1038170410532
"6599" 1319.6 50.3085859057617 62.192280902416
"6600" 1319.8 51.8643076083759 65.3396629921826
"6601" 1320 52.6329811267936 68.8381453133521
"6602" 1320.2 54.2297080578189 72.4261628472438
"6603" 1320.4 55.539624806946 75.7390279929412
"6604" 1320.6 55.2832840011299 79.5837876178676
"6605" 1320.8 54.6350823081464 83.35325457895
"6606" 1321 54.1142802030225 87.1780259090371
"6607" 1321.2 53.22283737637 92.4975582154227
"6608" 1321.4 53.4352760256428 96.0470539803545
"6609" 1321.6 53.8524081651001 100.902162277275
"6610" 1321.8 53.3602143695664 103.67324742483
"6611" 1322 52.9210396127206 108.179239778007
"6612" 1322.2 53.9892573000674 109.79230955276
"6613" 1322.4 55.8606172715064 108.687153612082
"6614" 1322.6 58.3466014651234 108.278284545086
"6615" 1322.8 62.1555532160413 109.041423878941
"6616" 1323 65.6848209297104 109.620546895068
"6617" 1323.2 69.9426615912711 109.444747324562
"6618" 1323.4 73.2363284599382 109.793604910377
"6619" 1323.6 74.4844055244155 110.147669325832
"6620" 1323.8 75.5153093573203 109.403722350569
"6621" 1324 76.98055965337 108.032134443491
"6622" 1324.2 79.6256880552422 107.415694935263
"6623" 1324.4 82.5185064658099 108.163011825632
"6624" 1324.6 84.2552472988271 110.208127494886
"6625" 1324.8 85.6412281585421 112.468055762829
"6626" 1325 86.1419764032564 113.679461869991
"6627" 1325.2 85.4004838101218 112.103194328112
"6628" 1325.4 86.0534602993928 110.2981467024
"6629" 1325.6 85.9894948884875 107.841908325942
"6630" 1325.8 85.7488993346175 105.043896344539
"6631" 1326 85.8184643204257 101.820873774634
"6632" 1326.2 86.7462744393159 98.7082976681024
"6633" 1326.4 88.3778931868518 95.24509807935
"6634" 1326.6 90.047503608173 93.3597706345389
"6635" 1326.8 91.4067878094885 92.1321131580428
"6636" 1327 91.7937977242602 90.1100746262885
"6637" 1327.2 93.0161370293064 87.5695262667808
"6638" 1327.4 94.5254777128107 85.1165979952804
"6639" 1327.6 96.5403489635448 82.2737212548038
"6640" 1327.8 98.542041188624 79.1347506297971
"6641" 1328 100.072274555782 75.6721730106673
"6642" 1328.2 101.710452415783 72.4303924731287
"6643" 1328.4 103.93540826907 69.6668067112245
"6644" 1328.6 105.701202841796 66.45541232991
"6645" 1328.8 106.925015655108 62.8244311687928
"6646" 1329 108.777853276941 58.9726611560087
"6647" 1329.2 109.349314863917 55.0394065572553
"6648" 1329.4 109.917497079635 50.7750643555694
"6649" 1329.6 111.462601062599 47.2430157122737
"6650" 1329.8 112.952945214475 43.4495737915816
"6651" 1330 112.188374952572 40.1388237234247
"6652" 1330.2 109.99273894054 37.8024741258167
"6653" 1330.4 107.840319175635 35.4139987267952
"6654" 1330.6 105.388327920006 33.15046111165
"6655" 1330.8 102.272561064006 30.1601904206833
"6656" 1331 98.8607678240229 27.3205246386445
"6657" 1331.2 95.281841406115 24.2420208209217
"6658" 1331.4 91.4459545216116 21.1513423050237
"6659" 1331.6 87.5781501884439 18.2937707123375
"6660" 1331.8 83.7162503047672 15.0090214826935
"6661" 1332 79.4792428138635 12.8529357002418
"6662" 1332.2 75.0124233265933 11.0592789872478
"6663" 1332.4 70.1255223965723 9.9826516528533
"6664" 1332.6 65.5800788806397 9.18502104425
"6665" 1332.8 60.9734580963787 9.00050577299043
"6666" 1333 57.1142265924751 9.960717167775
"6667" 1333.2 53.9768500652002 12.1455294497724
"6668" 1333.4 50.0595513488222 14.1695647316447
"6669" 1333.6 46.2508472129194 15.6778953458022
"6670" 1333.8 42.3921715887389 15.94883159415
"6671" 1334 40.0644039085296 14.2233851230221
"6672" 1334.2 39.3608466942251 13.0521420952125
"6673" 1334.4 38.8376775666749 13.5638696046556
"6674" 1334.6 37.027537608573 16.0700003052167
"6675" 1334.8 35.8929070975709 19.1986099278274
"6676" 1335 34.6879543090998 22.6597140532269
"6677" 1335.2 34.623515372394 26.7052289706219
"6678" 1335.4 34.6344555650064 30.4006863730436
"6679" 1335.6 34.3653268267423 34.3152269517792
"6680" 1335.8 34.6904140214719 37.5129823777017
"6681" 1336 35.3334532609906 40.0509281026026
"6682" 1336.2 36.1657841618473 41.0519986498773
"6683" 1336.4 37.4625450834496 43.8756623631273
"6684" 1336.6 38.9336146403525 47.4660117144577
"6685" 1336.8 39.6240099885731 50.6723222226833
"6686" 1337 40.3587714167273 54.5381475534175
"6687" 1337.2 42.0897477066327 57.8230982614974
"6688" 1337.4 43.9100115014538 60.7871764679289
"6689" 1337.6 46.3687708184342 64.1789752465624
"6690" 1337.8 48.6033484311697 68.0453789017738
"6691" 1338 50.942511875134 71.5685846193415
"6692" 1338.2 53.2398029629439 75.1565158343375
"6693" 1338.4 55.9314301545973 78.5120138049682
"6694" 1338.6 58.5869132705064 81.2964775293643
"6695" 1338.8 60.8251381955444 84.8062931095804
"6696" 1339 62.3828827499993 87.710208372657
"6697" 1339.2 63.7682666359528 91.749597137775
"6698" 1339.4 65.5763362177496 96.7587713019608
"6699" 1339.6 66.8826425246064 100.0161160776
"6700" 1339.8 67.9017579337564 103.693370085775
"6701" 1340 69.5169571084426 107.772801092384
"6702" 1340.2 72.3618825286116 108.314920101624
"6703" 1340.4 74.5399450405652 107.390479470974
"6704" 1340.6 76.8364048556492 105.725838325068
"6705" 1340.8 80.4751754339064 104.387041286386
"6706" 1341 84.429450134977 102.571732201032
"6707" 1341.2 87.7502224420753 101.263094321478
"6708" 1341.4 90.7215595734894 100.945895233675
"6709" 1341.6 94.5251456830946 100.166176907797
"6710" 1341.8 97.7254337985233 98.6090700916754
"6711" 1342 101.393829553312 96.6913719483291
"6712" 1342.2 104.746999242146 95.53590298591
"6713" 1342.4 108.694773216413 96.0824604219
"6714" 1342.6 108.929162431764 95.2187145696822
"6715" 1342.8 110.422488407537 92.4289241902731
"6716" 1343 111.559531832589 89.3113950227029
"6717" 1343.2 113.909084780373 85.9064524192833
"6718" 1343.4 115.891058697106 81.99010657945
"6719" 1343.6 118.409636905706 78.5142500012763
"6720" 1343.8 119.40299698399 74.3610844267952
"6721" 1344 119.77193822943 70.2376823568457
"6722" 1344.2 119.368457943352 65.9175410309026
"6723" 1344.4 119.167746457588 61.3901173980802
"6724" 1344.6 118.09373276614 57.2154326202833
"6725" 1344.8 117.181110354604 52.5548587732696
"6726" 1345 116.079813486978 47.7016466322624
"6727" 1345.2 115.22282371755 42.6768041432159
"6728" 1345.4 113.27546943255 38.2385483332269
"6729" 1345.6 110.373554889606 34.1544304319167
"6730" 1345.8 107.791574448472 29.7524033631733
"6731" 1346 105.036662842166 25.5186869375786
"6732" 1346.2 101.963194142134 21.8323275190436
"6733" 1346.4 98.6643111315825 17.7056838295304
"6734" 1346.6 94.8679304236198 14.8406464752634
"6735" 1346.8 91.194739276783 12.0872694800649
"6736" 1347 87.8924315327731 9.12876414268334
"6737" 1347.2 88.0655296914397 7.05158623868334
"6738" 1347.4 89.6286678849706 6.57834823704286
"6739" 1347.6 89.5126497471243 8.21192737868932
"6740" 1347.8 88.5679698730432 9.11464297710789
"6741" 1348 86.581212980873 9.53554481555
"6742" 1348.2 83.7234519148167 9.83816814811552
"6743" 1348.4 80.6084401608799 9.66098884258374
"6744" 1348.6 76.6803746054846 9.24315944754131
"6745" 1348.8 73.2428709545716 8.05781336101957
"6746" 1349 69.5732370283814 6.844950311775
"6747" 1349.2 65.8767917026151 5.87338985871522
"6748" 1349.4 62.0799800192251 4.34990263411875
"6749" 1349.6 59.7124840472364 2.1420897135
"6750" 1349.8 59.2834669186025 1.3623990170827
"6751" 1350 58.9121415119187 2.63454951361392
"6752" 1350.2 57.3842615032866 4.38454307091924
"6753" 1350.4 55.9997140061492 6.23987951607857
"6754" 1350.6 54.0378936607464 8.68130540253
"6755" 1350.8 52.6525016555992 11.1748022232943
"6756" 1351 52.2849433396872 13.2266789021394
"6757" 1351.2 51.4426801764458 16.2360171755742
"6758" 1351.4 50.6529502454342 18.9722496902428
"6759" 1351.6 50.4788381565973 21.8538392341197
"6760" 1351.8 49.5034477991838 25.245877858021
"6761" 1352 48.6251142392397 29.0393798433167
"6762" 1352.2 48.984292918473 32.2719879564167
"6763" 1352.4 50.1811905985503 36.1114382680731
"6764" 1352.6 50.6263001494075 39.5824367848533
"6765" 1352.8 51.7584731363651 42.8942881681174
"6766" 1353 53.4876556582383 45.9942998717892
"6767" 1353.2 55.1235541442806 49.2758109490532
"6768" 1353.4 55.9104333113552 52.468517534243
"6769" 1353.6 55.0775758642748 56.3882056304447
"6770" 1353.8 55.0070960316979 59.9217486722457
"6771" 1354 54.7268243322397 63.7801802877167
"6772" 1354.2 53.0073199060933 67.388618370313
"6773" 1354.4 51.0967737364116 70.5280475861605
"6774" 1354.6 49.685340461073 74.0275912807833
"6775" 1354.8 47.5768717360833 77.4552677034577
"6776" 1355 45.2561639372406 80.941164604669
"6777" 1355.2 42.9413125578778 84.3120947364214
"6778" 1355.4 41.0931806102564 87.57252219645
"6779" 1355.6 40.7686215627564 92.09038413765
"6780" 1355.8 41.8491657087015 95.1539049030768
"6781" 1356 42.1778911111116 98.90612413515
"6782" 1356.2 43.7221088950064 102.3789059434
"6783" 1356.4 44.8610160980518 105.715963059059
"6784" 1356.6 45.5674589079349 109.11026058855
"6785" 1356.8 46.7469992177064 109.7918345883
"6786" 1357 49.0367632978189 109.705826440712
"6787" 1357.2 52.8147554411218 111.62883879715
"6788" 1357.4 55.8274708155915 112.239286026916
"6789" 1357.6 59.4359597387664 112.29613219881
"6790" 1357.8 62.1388874863464 112.34286870165
"6791" 1358 64.9197094053264 113.05949507853
"6792" 1358.2 67.2201839340064 112.781023415775
"6793" 1358.4 71.2499792426956 112.295500624447
"6794" 1358.6 74.6367355636227 112.972362296103
"6795" 1358.8 78.3417406283397 112.350081124928
"6796" 1359 82.5549498102864 111.55613757051
"6797" 1359.2 85.7504338927617 109.985327024703
"6798" 1359.4 88.0546743831843 107.929965855811
"6799" 1359.6 90.3575195726703 105.252583673806
"6800" 1359.8 93.1719253721064 102.17767933395
"6801" 1360 96.2533659830827 99.4210178105059
"6802" 1360.2 100.083262761779 96.4559983802045
"6803" 1360.4 103.893577895767 94.0670821173555
"6804" 1360.6 107.157380146 91.2103772012639
"6805" 1360.8 110.442175945364 87.9731207922214
"6806" 1361 112.674118951817 84.7150595754948
"6807" 1361.2 114.354004113473 81.1702204933039
"6808" 1361.4 116.609695246152 77.5982991844403
"6809" 1361.6 117.67829718534 73.56455370635
"6810" 1361.8 119.169916474475 69.030463812775
"6811" 1362 120.266114657406 64.54181218585
"6812" 1362.2 119.949740142409 60.8903817888457
"6813" 1362.4 118.366632831913 56.9852661624312
"6814" 1362.6 116.864735839606 52.5417823362833
"6815" 1362.8 114.880109612377 48.2497855730855
"6816" 1363 113.014395561375 44.1490895806665
"6817" 1363.2 110.90291434281 40.2360591935882
"6818" 1363.4 109.205694759538 35.8532783710436
"6819" 1363.6 106.615945767803 31.6560628599742
"6820" 1363.8 103.666177872047 27.3348928727724
"6821" 1364 100.984202758061 22.9508402623891
"6822" 1364.2 97.6367165591657 18.6836873922049
"6823" 1364.4 95.0124763086919 14.6840550997686
"6824" 1364.6 94.2411999067791 11.8220141295742
"6825" 1364.8 94.7749054256537 12.4312948014553
"6826" 1365 94.1331555078363 13.5678396539335
"6827" 1365.2 92.6390584268473 14.5635545686841
"6828" 1365.4 90.0324515943759 15.7964299544543
"6829" 1365.6 87.3708594494222 16.7154742284553
"6830" 1365.8 86.4238303129274 18.20776256475
"6831" 1366 86.4240416373208 19.4099025089335
"6832" 1366.2 86.5695476701803 19.6869051455739
"6833" 1366.4 86.9263882135626 19.922309550959
"6834" 1366.6 87.1809220135504 20.0532552409962
"6835" 1366.8 87.1664540923216 20.8087505488891
"6836" 1367 87.4580109926354 21.581501515279
"6837" 1367.2 86.9249751053501 22.3669867584625
"6838" 1367.4 86.6403834158034 22.9824439027441
"6839" 1367.6 86.5625220626766 24.4467542293309
"6840" 1367.8 87.1723622144954 26.1820713643368
"6841" 1368 86.9768527616128 28.7433635772989
"6842" 1368.2 86.2115247705778 31.603175530099
"6843" 1368.4 85.7835803486766 34.4652705296075
"6844" 1368.6 86.5237891254277 35.8205974552399
"6845" 1368.8 87.104331718518 36.681361633057
"6846" 1369 87.512782537585 37.133420568723
"6847" 1369.2 88.4026007254085 37.5178969899652
"6848" 1369.4 89.8865764137876 37.9863909194
"6849" 1369.6 91.2899016824741 39.6814267190855
"6850" 1369.8 90.8517293228772 41.9821139345208
"6851" 1370 89.6442027436507 44.2517189239747
"6852" 1370.2 87.6888181317023 46.504225633016
"6853" 1370.4 86.848950676289 49.05385443915
"6854" 1370.6 87.0138091549891 49.720879240219
"6855" 1370.8 87.6523081568552 50.22226701015
"6856" 1371 87.8153424690878 51.2004728835453
"6857" 1371.2 88.4584222562273 52.2783108366384
"6858" 1371.4 89.2866325810668 52.8201660233258
"6859" 1371.6 90.1502806398814 54.6687259609
"6860" 1371.8 90.5815298423574 57.083583384533
"6861" 1372 90.7974371142646 59.9247992389302
"6862" 1372.2 91.1600780634741 62.7732794663758
"6863" 1372.4 90.6564018368946 65.4482865138088
"6864" 1372.6 90.1773272271731 67.9605008195167
"6865" 1372.8 90.5145701914719 71.271599994219
"6866" 1373 91.5121803353526 74.0998264739192
"6867" 1373.2 92.699978333624 77.3523487077617
"6868" 1373.4 94.3197452311271 79.6429850814603
"6869" 1373.6 96.3374318797233 82.4451149019452
"6870" 1373.8 98.2131981479576 85.3886356104915
"6871" 1374 99.7240669779846 88.8814829462804
"6872" 1374.2 99.6111768745064 93.2626150503853
"6873" 1374.4 98.5009610982305 95.8105023234776
"6874" 1374.6 99.3822152191791 96.9800137150773
"6875" 1374.8 101.265016890463 96.7217006328456
"6876" 1375 103.35472095663 95.8383742341226
"6877" 1375.2 105.181790344325 94.7079317804747
"6878" 1375.4 108.203306250295 93.2670249661923
"6879" 1375.6 110.471421925468 91.9106283574962
"6880" 1375.8 113.341933754624 90.49355362395
"6881" 1376 114.990170302787 88.4779325370489
"6882" 1376.2 116.452969187169 85.4905464630522
"6883" 1376.4 118.413531614276 82.20950849556
"6884" 1376.6 119.875832402788 78.7388363211187
"6885" 1376.8 120.144475570909 75.5717397461935
"6886" 1377 120.272467728123 73.5366554392883
"6887" 1377.2 120.823527557709 72.1527909048415
"6888" 1377.4 120.081875606613 70.234439768767
"6889" 1377.6 120.41946880735 67.4644664085875
"6890" 1377.8 121.300007861485 63.8330304702032
"6891" 1378 120.873552537885 60.2132194155079
"6892" 1378.2 119.628003347496 56.7289703493783
"6893" 1378.4 118.4241885641 52.9100439134028
"6894" 1378.6 116.682269456418 49.6016815786665
"6895" 1378.8 115.11881755699 45.4941745633436
"6896" 1379 114.213511759419 41.6877751871935
"6897" 1379.2 112.804680484528 37.7934387823698
"6898" 1379.4 110.714743029877 34.0876709454421
"6899" 1379.6 108.147079823756 31.0939369652182
"6900" 1379.8 106.144236411281 28.072682465279
"6901" 1380 104.632296256418 24.9677547729147
"6902" 1380.2 103.191575630085 22.2008637723079
"6903" 1380.4 101.798307435415 19.0010113714561
"6904" 1380.6 99.857984413924 18.8634431723588
"6905" 1380.8 96.2776413672806 18.5913704196016
"6906" 1381 92.2595691730489 16.7899229129904
"6907" 1381.2 88.3687336943651 14.5899169735304
"6908" 1381.4 84.4304683594397 11.8680425035833
"6909" 1381.6 80.6117090377086 8.7589370093073
"6910" 1381.8 77.1940821733023 5.65169903816021
"6911" 1382 75.0859679087123 3.18411517306176
"6912" 1382.2 75.8320403923105 3.71462848818093
"6913" 1382.4 75.9832782165064 5.00902796641667
"6914" 1382.6 75.7574980095498 6.7115988770413
"6915" 1382.8 75.6465482047251 9.019495930025
"6916" 1383 75.5169729727513 11.6328586278031
"6917" 1383.2 74.4461665675464 15.20883696585
"6918" 1383.4 74.1390191583593 18.5109388985324
"6919" 1383.6 74.1143887561767 21.9920497269412
"6920" 1383.8 74.8699423323549 25.835096883453
"6921" 1384 75.4250366548064 29.78802937955
"6922" 1384.2 76.7412806371193 32.9515378244726
"6923" 1384.4 78.7877333330676 35.9787613827214
"6924" 1384.6 80.4304277184213 38.7991696404798
"6925" 1384.8 82.5201114281328 41.5340709693808
"6926" 1385 85.2859519154751 44.3234063218375
"6927" 1385.2 87.6004845352693 47.7408959830778
"6928" 1385.4 88.9275397065825 51.2382779414543
"6929" 1385.6 91.2749269150821 54.8369065582409
"6930" 1385.8 94.271698524744 56.6196150474074
"6931" 1386 97.6805325602687 58.6325238330906
"6932" 1386.2 101.002144220935 60.8344205518357
"6933" 1386.4 104.799128418391 62.8426207417846
"6934" 1386.6 108.064549094535 64.63268871915
"6935" 1386.8 110.679604431031 64.9334681928728
"6936" 1387 112.304257884343 64.2559179987913
"6937" 1387.2 113.097254416226 64.90531831905
"6938" 1387.4 114.607053173035 66.0482654878615
"6939" 1387.6 116.293511916006 68.0424678887676
"6940" 1387.8 118.471802446343 70.6357827938712
"6941" 1388 119.371905305931 72.7407638330591
"6942" 1388.2 118.65197432784 75.4670598320591
"6943" 1388.4 118.645728517991 78.8945493796036
"6944" 1388.6 117.731449609061 81.8371404892369
"6945" 1388.8 117.184162325425 84.704024047336
"6946" 1389 116.094299810989 85.6999284092879
"6947" 1389.2 113.972355141817 87.7636762837362
"6948" 1389.4 112.048912860653 90.7747325841256
"6949" 1389.6 110.437337798072 94.0857167166283
"6950" 1389.8 108.593825806786 98.0699072951206
"6951" 1390 105.997723862924 101.120876321971
"6952" 1390.2 103.539218535871 104.10082326838
"6953" 1390.4 101.83981566734 105.694817545358
"6954" 1390.6 99.5787209697564 107.239654972429
"6955" 1390.8 98.1831170655064 109.576389201531
"6956" 1391 96.6472037884141 109.625560491658
"6957" 1391.2 94.4486595252095 111.375277041291
"6958" 1391.4 91.9268550451254 113.100173145817
"6959" 1391.6 88.8852731142683 113.866750705626
"6960" 1391.8 84.9696691236864 116.06621009457
"6961" 1392 83.0936179648141 118.553430905965
"6962" 1392.2 82.2732325570564 118.00317849005
"6963" 1392.4 79.8507657051031 117.192409050102
"6964" 1392.6 76.3237991843752 116.617470976429
"6965" 1392.8 72.1135357270833 116.387373755112
"6966" 1393 68.3542314293887 116.195575512562
"6967" 1393.2 64.1837537340619 116.879482943372
"6968" 1393.4 60.0413435021158 118.519633074384
"6969" 1393.6 56.2318316820845 120.047089091681
"6970" 1393.8 53.2841177559679 119.590022571519
"6971" 1394 49.878588327272 118.349239574447
"6972" 1394.2 46.711143170554 115.573003983912
"6973" 1394.4 43.6479239698635 113.657332844025
"6974" 1394.6 37.9125019447563 111.69375060665
"6975" 1394.8 34.0352696311602 111.309272965765
"6976" 1395 31.8026778755689 110.20077898815
"6977" 1395.2 28.0004686341063 107.72114786525
"6978" 1395.4 23.6569412669921 104.937358549264
"6979" 1395.6 20.8444699886692 101.732052213848
"6980" 1395.8 19.221858845921 98.2221753131012
"6981" 1396 19.0484088617286 94.1242875019833
"6982" 1396.2 18.4985873848785 89.4048467167081
"6983" 1396.4 18.9754361085652 85.5190180112088
"6984" 1396.6 19.1251696523278 82.1727869576143
"6985" 1396.8 18.3591945830827 77.9605134697093
"6986" 1397 19.0689593280543 74.2147388447938
"6987" 1397.2 19.6503538098848 70.6273820451365
"6988" 1397.4 19.3538869413165 66.9399337960614
"6989" 1397.6 18.7829916851064 63.0335672004088
"6990" 1397.8 18.8059604792372 59.0103273732269
"6991" 1398 18.5790319468353 55.275138918071
"6992" 1398.2 18.2666931387756 51.8949944088039
"6993" 1398.4 17.8559548798027 48.3037624182611
"6994" 1398.6 18.0552680564105 44.1081080769719
"6995" 1398.8 19.8942818637464 41.45657625527
"6996" 1399 22.2988076189138 38.4419756564463
"6997" 1399.2 24.0377850006749 34.8666126594421
"6998" 1399.4 27.1927802616135 31.6111239149357
"6999" 1399.6 30.2529084237564 28.6420408881955
"7000" 1399.8 33.3221081120716 25.6983031557913
"7001" 1400 36.0289403001271 22.9816904027362
"7002" 1400.2 38.9332924973774 20.3544589227952
"7003" 1400.4 42.325458026087 17.8543072923758
"7004" 1400.6 45.477489956166 16.383878828033
"7005" 1400.8 49.0578596359064 14.9535171818167
"7006" 1401 52.4838647896816 12.9495044789026
"7007" 1401.2 56.0412996278466 11.4759394838613
"7008" 1401.4 59.9054344009751 9.92420427493125
"7009" 1401.6 63.5967383994959 10.10676873915
"7010" 1401.8 66.761657960517 10.4133734563628
"7011" 1402 70.8764121604085 9.56489624245435
"7012" 1402.2 74.521715538087 9.14774910202097
"7013" 1402.4 78.6573625426477 9.26009296306304
"7014" 1402.6 82.0763334015731 9.53987226951667
"7015" 1402.8 82.4431224308857 8.30714477921897
"7016" 1403 82.2840511919731 6.50199958491667
"7017" 1403.2 82.3613869822161 6.94493543769839
"7018" 1403.4 83.89366736512 7.72568554521818
"7019" 1403.6 86.0888667409382 8.53118209037727
"7020" 1403.8 89.0743296579948 9.88486092527791
"7021" 1404 92.8340922242367 11.5027373164871
"7022" 1404.2 96.0904167722781 13.0701339554543
"7023" 1404.4 98.3654536090457 15.2355310358242
"7024" 1404.6 101.055635456433 18.3594512143184
"7025" 1404.8 104.13769372364 21.2672725191833
"7026" 1405 108.019079570192 24.3508995204421
"7027" 1405.2 109.87661149028 26.7335606859232
"7028" 1405.4 111.643044421114 30.6096274255071
"7029" 1405.6 113.254459016688 34.8602971846159
"7030" 1405.8 115.657671236586 38.586825157275
"7031" 1406 117.803417050028 42.3947494602261
"7032" 1406.2 118.602322487591 46.2455645755184
"7033" 1406.4 119.08180233981 50.6511225605545
"7034" 1406.6 120.23103465823 54.7799046984479
"7035" 1406.8 120.274997326075 58.9013175814026
"7036" 1407 120.517106987473 63.1570269165167
"7037" 1407.2 121.283607271319 67.6957147299312
"7038" 1407.4 120.381544788213 71.5246295364978
"7039" 1407.6 119.778934445054 75.7838543090447
"7040" 1407.8 118.350818857915 80.21152299915
"7041" 1408 116.994559458606 84.15816101675
"7042" 1408.2 116.091139804036 87.2632365158912
"7043" 1408.4 114.308737882 88.3812469759853
"7044" 1408.6 111.414177223591 90.8727011570295
"7045" 1408.8 109.382432698303 94.3724399403844
"7046" 1409 108.473957150167 98.175866278275
"7047" 1409.2 107.257567993574 100.662043592133
"7048" 1409.4 104.352406576616 102.368680110397
"7049" 1409.6 101.555022413047 104.695555793258
"7050" 1409.8 98.625614471112 107.68293218022
"7051" 1410 96.7264196934916 110.424151979665
"7052" 1410.2 94.8453936996032 110.929466398021
"7053" 1410.4 91.5880772203064 111.64831234
"7054" 1410.6 87.8035093335225 113.216037235892
"7055" 1410.8 84.2320712391218 116.095270612362
"7056" 1411 82.1144936774609 118.544897045695
"7057" 1411.2 80.7745811552251 119.748900466791
"7058" 1411.4 80.047902993727 118.654587590091
"7059" 1411.6 77.8851942348564 118.15896683285
"7060" 1411.8 74.4429979910827 118.22783936293
"7061" 1412 70.7956323797309 119.095021620456
"7062" 1412.2 67.2621856930946 121.075416250268
"7063" 1412.4 65.4191562704216 121.099361783184
"7064" 1412.6 62.7737249832564 120.625209895041
"7065" 1412.8 59.2653463762483 120.100876901569
"7066" 1413 55.7767312407679 119.631965586888
"7067" 1413.2 52.0493667422921 120.154541319193
"7068" 1413.4 48.5183703747286 119.497592593206
"7069" 1413.6 45.2700058907756 117.525827029419
"7070" 1413.8 42.7440309518623 115.310108535913
"7071" 1414 38.663315207973 113.195377133083
"7072" 1414.2 34.6680306388857 109.81130813115
"7073" 1414.4 32.3106127849064 107.586996792283
"7074" 1414.6 29.7660698525064 105.467861399824
"7075" 1414.8 26.4413186342137 102.715339102394
"7076" 1415 24.7595990179791 99.8833419218045
"7077" 1415.2 23.318163442173 96.05000451715
"7078" 1415.4 22.7980821563609 92.4267453323318
"7079" 1415.6 22.0372370680397 88.1913481136833
"7080" 1415.8 21.6391113031064 85.32657358775
"7081" 1416 21.8681116539982 82.1333382115598
"7082" 1416.2 22.0039840007169 78.7629647239921
"7083" 1416.4 23.1570490021833 76.3827248818731
"7084" 1416.6 24.7818955068442 74.1168303990689
"7085" 1416.8 25.9603831926778 71.0533939902643
"7086" 1417 26.9299230989679 68.0430553259577
"7087" 1417.2 28.1211282329417 67.5193550710324
"7088" 1417.4 28.3757494676343 67.5718350702314
"7089" 1417.6 28.7289395928547 67.6084211097118
"7090" 1417.8 29.2208106527064 67.32003763245
"7091" 1418 30.3583901141939 67.1115084444312
"7092" 1418.2 31.6363413637251 66.7058096350563
"7093" 1418.4 32.538432296958 65.1729224885371
"7094" 1418.6 33.4408419385534 62.45165191995
"7095" 1418.8 33.5646127788027 59.492635063187
"7096" 1419 34.4495801582026 56.646071145226
"7097" 1419.2 35.1235585017041 56.0824447887314
"7098" 1419.4 35.9259767402305 56.0016563939086
"7099" 1419.6 36.7459127391918 54.9878149120938
"7100" 1419.8 37.9925598431397 53.3856358597833
"7101" 1420 39.8923121345064 51.2856537320714
"7102" 1420.2 42.2164371398651 50.0105980661283
"7103" 1420.4 44.7358380050702 49.4723284450755
"7104" 1420.6 47.3473351043549 48.0073973890288
"7105" 1420.8 49.8861343251264 45.75503628036
"7106" 1421 52.63863109087 43.3888237918773
"7107" 1421.2 54.9984876074675 41.1396553740917
"7108" 1421.4 57.5750527106534 38.2555840117382
"7109" 1421.6 59.6530405659306 34.9502885568773
"7110" 1421.8 61.6351188553941 31.1103756702214
"7111" 1422 63.5607806734439 27.7424959826813
"7112" 1422.2 64.4959818643451 24.1235317324726
"7113" 1422.4 64.3844651704207 19.9548175518643
"7114" 1422.6 64.9443365524458 16.3265003039682
"7115" 1422.8 67.4406270098331 14.9886509664965
"7116" 1423 70.1398906307002 15.1301479559663
"7117" 1423.2 73.2204693246626 15.29971349915
"7118" 1423.4 76.0737171421019 15.7037712796331
"7119" 1423.6 79.8110251303906 15.6536536814763
"7120" 1423.8 83.595041983138 15.5306628845289
"7121" 1424 87.374253819087 14.8097340338919
"7122" 1424.2 89.0137769640008 14.9510860279028
"7123" 1424.4 88.8284401555178 16.2586379576727
"7124" 1424.6 89.4286776909397 17.5023875681833
"7125" 1424.8 89.4088310917133 17.6723520532879
"7126" 1425 89.2373639702273 17.8871284173593
"7127" 1425.2 89.4849345925064 18.0125794685983
"7128" 1425.4 90.190309589073 18.79196885025
"7129" 1425.6 91.2899016824741 19.8393523054726
"7130" 1425.8 92.566081816773 20.2633031989167
"7131" 1426 94.3679778103774 21.4935564830532
"7132" 1426.2 95.8134793604624 23.5285336573039
"7133" 1426.4 97.491665181702 25.7999042489217
"7134" 1426.6 99.1706052313042 27.1771935353202
"7135" 1426.8 99.5732508734502 27.4360338371275
"7136" 1427 99.4547984243473 27.5709960314455
"7137" 1427.2 99.7619397868935 27.7167144776984
"7138" 1427.4 100.356615719087 28.2904511165048
"7139" 1427.6 101.476844388001 28.6613354097118
"7140" 1427.8 102.939512073704 29.0282045501061
"7141" 1428 104.793910788068 30.0179192936444
"7142" 1428.2 105.470549545373 31.72240130265
"7143" 1428.4 106.487894632446 33.825150525544
"7144" 1428.6 108.443282659738 35.996331496571
"7145" 1428.8 110.3256824301 38.5259703358687
"7146" 1429 112.587894269332 40.4981957217913
"7147" 1429.2 115.140490804991 42.1718642443253
"7148" 1429.4 116.111340063539 44.8241171749565
"7149" 1429.6 115.315777785413 47.4229452254625
"7150" 1429.8 114.811247400104 50.8165112043356
"7151" 1430 113.86337604785 54.5916431871187
"7152" 1430.2 113.993376057637 57.1946420262261
"7153" 1430.4 114.88800041978 58.3642577680658
"7154" 1430.6 115.371764221106 58.3765568477605
"7155" 1430.8 115.725533582881 58.9650763521813
"7156" 1431 116.6715277478 59.9246733595324
"7157" 1431.2 118.0448060417 60.7022124173847
"7158" 1431.4 117.883851248756 61.9910602977587
"7159" 1431.6 117.670043793754 64.6487493730469
"7160" 1431.8 117.925580269149 67.7564039599867
"7161" 1432 118.786808683012 71.0774064791921
"7162" 1432.2 119.843494662739 73.1481097867616
"7163" 1432.4 119.420733797212 71.6049807277971
"7164" 1432.6 119.539102391006 70.2689933855462
"7165" 1432.8 119.0732646993 69.0314183982088
"7166" 1433 119.057991332359 68.0386495470323
"7167" 1433.2 118.919843728376 66.98119798686
"7168" 1433.4 119.994709808629 65.1838267243387
"7169" 1433.6 120.951888833065 62.6356959915912
"7170" 1433.8 121.745473702264 60.2842276943927
"7171" 1434 120.785856801058 59.3367803992534
"7172" 1434.2 119.643354691112 57.7559709612106
"7173" 1434.4 119.401762667748 54.6212378476342
"7174" 1434.6 119.654268504635 51.3739281464403
"7175" 1434.8 119.074028367648 49.4570713263971
"7176" 1435 118.537270728723 48.2936824050054
"7177" 1435.2 117.786483534506 46.3186050871155
"7178" 1435.4 117.05514381414 43.91283912675
"7179" 1435.6 117.492393295547 41.0975212175786
"7180" 1435.8 118.015347852537 39.8510997562222
"7181" 1436 118.197121285909 39.8928225418891
"7182" 1436.2 117.556795593199 39.9911671897269
"7183" 1436.4 116.605370826865 39.2112485421391
"7184" 1436.6 115.396362380496 37.9805830206553
"7185" 1436.8 114.013222866152 37.2064022407307
"7186" 1437 112.706242795397 35.2297789654137
"7187" 1437.2 112.255997365106 32.0253230803167
"7188" 1437.4 111.66239005892 28.5193392545638
"7189" 1437.6 110.175764787718 25.3190422125618
"7190" 1437.8 108.72569026361 22.7847166359776
"7191" 1438 106.397980282229 22.0255154473428
"7192" 1438.2 103.893881033109 21.4678106700477
"7193" 1438.4 102.178799561395 22.0072671474833
"7194" 1438.6 101.763194276518 22.8126826975147
"7195" 1438.8 101.738513904029 23.6010487731614
"7196" 1439 101.121230548138 24.6606797112553
"7197" 1439.2 101.009277386814 25.6085648276555
"7198" 1439.4 100.315371656355 26.9956413563318
"7199" 1439.6 100.227497423654 27.71085147555
"7200" 1439.8 100.372719546785 28.3958383642531
"7201" 1440 99.6641661067513 30.0929824111194
"7202" 1440.2 98.9701727556939 31.8643958859312
"7203" 1440.4 99.3404808178681 34.0675130586287
"7204" 1440.6 99.0756544461314 35.5765399917125
"7205" 1440.8 97.7368483751938 37.418412586275
"7206" 1441 95.7658012797264 38.61993018012
"7207" 1441.2 93.0588290270929 39.5642472118615
"7208" 1441.4 91.8379876868814 41.0846815189962
"7209" 1441.6 91.8745005797251 42.36793806065
"7210" 1441.8 92.2321698848935 43.5886988651177
"7211" 1442 92.6677071873451 45.54861672615
"7212" 1442.2 93.6695825782731 47.4916435571833
"7213" 1442.4 94.5983100376354 50.1133826845371
"7214" 1442.6 96.1808888796919 52.0571967178717
"7215" 1442.8 98.034161544759 53.0428559534763
"7216" 1443 100.456997422537 54.7267531845439
"7217" 1443.2 102.790000916878 55.6266388068072
"7218" 1443.4 105.666613202318 57.0322227870015
"7219" 1443.6 107.478740270603 58.9948144687908
"7220" 1443.8 109.580057194082 61.7490307577258
"7221" 1444 112.050296252283 63.8348406528684
"7222" 1444.2 114.377686224192 64.1245219819214
"7223" 1444.4 115.748378758555 64.1222172075481
"7224" 1444.6 118.205628361564 63.7610158487214
"7225" 1444.8 120.094189360095 63.020206572879
"7226" 1445 119.411245796537 63.1416841251803
"7227" 1445.2 118.923738436946 63.70574807949
"7228" 1445.4 119.434244852583 63.4979803569289
"7229" 1445.6 119.271818469536 62.9717100642971
"7230" 1445.8 118.769801044754 62.5349446972886
"7231" 1446 118.179699303593 61.7977902696404
"7232" 1446.2 118.530719924615 60.3099478211599
"7233" 1446.4 119.3675038451 58.1158001218233
"7234" 1446.6 120.828765323148 55.9614507708481
"7235" 1446.8 121.093311565638 54.9106143076217
"7236" 1447 120.556946331723 53.9724296950778
"7237" 1447.2 119.970907036811 51.9283186989652
"7238" 1447.4 120.02999795035 48.8469480463688
"7239" 1447.6 120.094305527581 44.9934135895755
"7240" 1447.8 118.937776507397 42.895079019117
"7241" 1448 117.574814590485 40.0113571505413
"7242" 1448.2 116.382676489495 36.9631382740401
"7243" 1448.4 114.448808864634 34.2811342585221
"7244" 1448.6 112.727891124402 33.08554930215
"7245" 1448.8 111.707956230614 33.1829170164
"7246" 1449 110.530785717062 32.82590206415
"7247" 1449.2 108.48500306733 32.2332954268324
"7248" 1449.4 105.721173581485 30.8108737649904
"7249" 1449.6 103.539003714659 28.41189901815
"7250" 1449.8 101.843038239443 24.9853841379479
"7251" 1450 100.623509364237 21.9746896850376
"7252" 1450.2 98.828047301829 19.3451849815371
"7253" 1450.4 95.9033572505393 17.0402059736555
"7254" 1450.6 92.7455572760222 16.1989128812763
"7255" 1450.8 88.9899820450689 14.5491707018063
"7256" 1451 85.5373908287273 12.534168499057
"7257" 1451.2 81.6472109896227 10.5415269051035
"7258" 1451.4 78.207589555373 10.4616199644167
"7259" 1451.6 74.6896785843278 11.79447578615
"7260" 1451.8 72.0509207969964 14.01316143486
"7261" 1452 69.4882789247711 17.2050660250618
"7262" 1452.2 68.7046887947455 20.3092118409978
"7263" 1452.4 68.8018469357836 23.8076593819322
"7264" 1452.6 68.7485619940518 27.3103652811803
"7265" 1452.8 69.0003411339306 31.1617993115136
"7266" 1453 70.1528849002929 34.4465092631275
"7267" 1453.2 71.1676333492251 37.9214791099
"7268" 1453.4 72.7062567600643 40.9487609203184
"7269" 1453.6 74.0584443552104 44.0821397237724
"7270" 1453.8 75.0275554042936 46.7874655159691
"7271" 1454 77.0606804154239 50.2102215197273
"7272" 1454.2 79.3083525398737 52.5869114990786
"7273" 1454.4 80.5050072442298 55.720435385033
"7274" 1454.6 79.8930189950222 58.3929556206868
"7275" 1454.8 79.5841003522866 60.5539444694687
"7276" 1455 80.4265962732483 60.3066307053758
"7277" 1455.2 82.6396892270518 60.5530798433015
"7278" 1455.4 85.5559329910724 60.6351010548481
"7279" 1455.6 88.9656401165064 61.1694527652382
"7280" 1455.8 92.1113662691987 61.9475867531019
"7281" 1456 95.2659039797417 62.81515805315
"7282" 1456.2 98.7488621941761 63.7894307168381
"7283" 1456.4 102.031638386439 64.8835978289481
"7284" 1456.6 105.789253802212 65.6827326963559
"7285" 1456.8 109.39788046066 66.5051447624192
"7286" 1457 113.157344205592 66.83969024215
"7287" 1457.2 116.913919018343 67.5462303224769
"7288" 1457.4 119.037078029461 69.3456434015628
"7289" 1457.6 118.969875753853 70.5571396400539
"7290" 1457.8 119.710469568086 70.79022296832
"7291" 1458 119.420733797212 69.4628910142971
"7292" 1458.2 118.816958510319 68.2150092059313
"7293" 1458.4 118.689007347362 66.6961352788327
"7294" 1458.6 119.359063975978 64.533483878216
"7295" 1458.8 121.291721247506 61.9397759364643
"7296" 1459 120.877908461944 59.6304223995562
"7297" 1459.2 120.635770330454 56.502997040929
"7298" 1459.4 119.709746838661 54.0527329645624
"7299" 1459.6 118.725541045273 50.8540752892833
"7300" 1459.8 117.699425342942 47.7067434749382
"7301" 1460 116.40261900006 44.7821049331181
"7302" 1460.2 115.724828019735 40.5997968149217
"7303" 1460.4 114.824019037113 36.8228122065543
"7304" 1460.6 113.108140830543 33.0433175224753
"7305" 1460.8 110.688949916942 29.1770947019029
"7306" 1461 108.748073646196 25.3006088386672
"7307" 1461.2 107.275247072024 22.4847793093224
"7308" 1461.4 104.001026689065 20.2556546756267
"7309" 1461.6 100.815498106081 17.8298929673202
"7310" 1461.8 97.9104874656064 14.5510639629167
"7311" 1462 95.2306766979257 11.2919327448597
"7312" 1462.2 92.2781499827435 8.52880949377887
"7313" 1462.4 90.247954541912 6.25615120956509
"7314" 1462.6 88.7269321718935 5.05202331550484
"7315" 1462.8 87.3938470150421 5.26156581575714
"7316" 1463 84.9900025372596 6.42955688150065
"7317" 1463.2 81.1269228680254 6.35503048374494
"7318" 1463.4 77.4719223810397 5.83124422008334
"7319" 1463.6 73.5291930315386 5.9733522245371
"7320" 1463.8 69.213318126759 5.24043287326579
"7321" 1464 65.05292433519 5.47683457175204
"7322" 1464.2 61.2329060000218 6.49312161234588
"7323" 1464.4 57.4671845566314 7.9971349304
"7324" 1464.6 55.1718688086011 10.5659343810868
"7325" 1464.8 52.7051084913227 13.8584063820888
"7326" 1465 50.4401465813002 17.4023207718201
"7327" 1465.2 48.0671849680322 20.7670277632222
"7328" 1465.4 45.5686427099319 24.1111463631926
"7329" 1465.6 42.614420274829 26.7953855686661
"7330" 1465.8 40.626157222959 30.7569235466132
"7331" 1466 38.118056008173 33.8566229180288
"7332" 1466.2 35.8113348937672 37.632198219737
"7333" 1466.4 34.4940649072506 41.6584368870453
"7334" 1466.6 32.8118194757873 45.9337115061051
"7335" 1466.8 31.3633379739109 49.7321463811163
"7336" 1467 31.7647829318361 52.3365373767214
"7337" 1467.2 32.318249468377 56.2521922785265
"7338" 1467.4 32.4965992303868 59.8278036898565
"7339" 1467.6 33.9732608542854 63.763172387243
"7340" 1467.8 35.9637365334629 66.4403415010957
"7341" 1468 37.7358734946958 69.9909877728237
"7342" 1468.2 39.1219302195613 73.6076380282599
"7343" 1468.4 40.9067478550645 76.8330897512198
"7344" 1468.6 42.9944927978203 79.5095697103709
"7345" 1468.8 44.9319711756871 81.7647140071861
"7346" 1469 47.022994615136 83.1686165430389
"7347" 1469.2 49.5055927999698 84.0919826353573
"7348" 1469.4 51.9564094123113 85.4551306348573
"7349" 1469.6 54.6365660066492 86.9741533343318
"7350" 1469.8 57.1548588886141 88.9536457739654
"7351" 1470 58.0176866333525 91.9780367750538
"7352" 1470.2 59.1613827845814 95.566411536375
"7353" 1470.4 59.7348273753485 98.895874902071
"7354" 1470.6 61.1963680124064 101.603209819875
"7355" 1470.8 63.3848627641872 101.425254784682
"7356" 1471 66.5799174493928 101.411129874491
"7357" 1471.2 70.191555132139 102.514690851028
"7358" 1471.4 73.486082721624 102.098257825856
"7359" 1471.6 77.4484304880778 101.640368518987
"7360" 1471.8 81.4836999688748 102.172213076308
"7361" 1472 85.1961186076849 101.910613603436
"7362" 1472.2 89.2040916616084 100.932962268517
"7363" 1472.4 93.1654341911564 99.7564688396
"7364" 1472.6 97.0314559292161 98.7302340706984
"7365" 1472.8 101.195025026306 97.82858809745
"7366" 1473 104.229696580575 95.6783177175472
"7367" 1473.2 106.830718907727 92.871854883189
"7368" 1473.4 110.097870616318 90.1499028677735
"7369" 1473.6 113.038439940742 87.3138960430938
"7370" 1473.8 115.170879252759 84.4342070276763
"7371" 1474 116.133304045751 81.3675056491819
"7372" 1474.2 118.188125355788 77.9436666547437
"7373" 1474.4 120.282991727876 74.96924526393
"7374" 1474.6 120.589146368212 75.3927757292088
"7375" 1474.8 119.550337127266 76.9422147476019
"7376" 1475 118.727383426665 78.3451478032292
"7377" 1475.2 118.013012502353 78.5821041076194
"7378" 1475.4 116.90132249587 78.8660782204227
"7379" 1475.6 116.82870316168 79.6352650984867
"7380" 1475.8 116.60264637511 81.0251700370411
"7381" 1476 116.462282620706 82.7164355636447
"7382" 1476.2 116.090400770152 85.5384792368274
"7383" 1476.4 115.619192765553 87.6985274737147
"7384" 1476.6 114.115608790368 89.9617244537017
"7385" 1476.8 113.025202307681 92.6502484945875
"7386" 1477 110.97348628952 95.5709370780232
"7387" 1477.2 109.628094003664 98.7216379397289
"7388" 1477.4 107.695647694052 100.717753727559
"7389" 1477.6 106.069901919756 103.8588952
"7390" 1477.8 104.634786479289 104.116002410672
"7391" 1478 102.922568361876 104.433409174218
"7392" 1478.2 100.893834230226 106.25414097055
"7393" 1478.4 98.5106720426756 109.182162900612
"7394" 1478.6 96.9984765421314 110.176437059587
"7395" 1478.8 94.6981642929751 110.663275630838
"7396" 1479 92.0871344851093 112.291321088224
"7397" 1479.2 89.7799882720518 113.676511333195
"7398" 1479.4 86.8168353882305 115.774241252116
"7399" 1479.6 85.7544926424655 118.371718600313
"7400" 1479.8 85.3335979384366 117.202196952359
"7401" 1480 84.4959983766492 116.30248908115
"7402" 1480.2 83.5130481185064 114.948614197293
"7403" 1480.4 82.8434315573485 113.248217623624
"7404" 1480.6 81.554067837775 111.497077512195
"7405" 1480.8 79.1591127171183 109.840373120478
"7406" 1481 76.5307952183759 107.615595618498
"7407" 1481.2 74.3549191096207 106.055696295793
"7408" 1481.4 72.808685033147 103.993587204712
"7409" 1481.6 72.1486372911183 101.963761012493
"7410" 1481.8 71.5186659630996 100.906288027879
"7411" 1482 69.8590986509872 98.5765718715346
"7412" 1482.2 68.3924148467417 95.5994401923853
"7413" 1482.4 67.515348954563 92.6525449029424
"7414" 1482.6 67.1264224313953 89.7319217258166
"7415" 1482.8 66.9782399167791 86.5351134591682
"7416" 1483 67.1438170993005 84.0260463927088
"7417" 1483.2 68.2038475087372 81.7574227084731
"7418" 1483.4 69.7271227836615 79.3385710782879
"7419" 1483.6 70.4105509292825 78.7524605348664
"7420" 1483.8 71.2888561534664 77.27231626499
"7421" 1484 72.4395742460249 75.1291687294092
"7422" 1484.2 74.1170636933814 74.2543892091273
"7423" 1484.4 76.3161238779851 73.3377767037989
"7424" 1484.6 79.1851525749043 71.0867772065786
"7425" 1484.8 81.966399426766 69.5123091679096
"7426" 1485 84.6035665181064 67.74456086658
"7427" 1485.2 86.9592750955973 66.0922209206349
"7428" 1485.4 89.2802127317756 64.3930143456115
"7429" 1485.6 92.0406052636778 62.9524001646643
"7430" 1485.8 94.7567441677867 61.4077244266079
"7431" 1486 97.3681132351175 59.5912048479833
"7432" 1486.2 99.720434375645 57.9731226791599
"7433" 1486.4 102.296671164678 57.4478787190643
"7434" 1486.6 105.001353671064 57.0904357768615
"7435" 1486.8 107.667877935977 56.8623632878265
"7436" 1487 110.344119633417 55.4319217409124
"7437" 1487.2 113.32458439606 54.7711353690917
"7438" 1487.4 115.946697390964 54.94784674175
"7439" 1487.6 117.0306787031 53.5077043385064
"7440" 1487.8 117.267189058506 51.1939771281197
"7441" 1488 117.424832024435 48.3106804569153
"7442" 1488.2 117.503232002143 44.9427731708167
"7443" 1488.4 117.690119611125 41.5575442327686
"7444" 1488.6 116.303179632315 39.5491082055543
"7445" 1488.8 114.53656560554 36.57780465325
"7446" 1489 113.22223517663 33.0943014562399
"7447" 1489.2 112.57391427396 28.99610530365
"7448" 1489.4 111.762385387648 26.3671770189
"7449" 1489.6 112.067188667039 25.4316002863239
"7450" 1489.8 111.342099470425 26.5053033112081
"7451" 1490 110.077810352665 27.3479786282963
"7452" 1490.2 108.272266884935 28.0095884625676
"7453" 1490.4 105.149847576409 27.3196872669978
"7454" 1490.6 101.989880603281 26.3137818207629
"7455" 1490.8 99.0918823985064 26.0876374521823
"7456" 1491 98.2686826325746 27.0708800446159
"7457" 1491.2 98.499021205073 27.37331006615
"7458" 1491.4 98.3917621674707 27.7071422292929
"7459" 1491.6 98.4730564812731 28.0181007071833
"7460" 1491.8 97.9480679868959 28.5430892015605
"7461" 1492 97.2019238187485 29.6459066808553
"7462" 1492.2 97.2134969111001 30.4647349935875
"7463" 1492.4 96.5101322845785 32.0496371257995
"7464" 1492.6 95.2601186134761 33.9116996048773
"7465" 1492.8 94.4985353839909 35.7315420316655
"7466" 1493 94.373135488959 37.0745508164763
"7467" 1493.2 95.1286954360668 38.1743498403148
"7468" 1493.4 95.4872053177617 38.4759916953096
"7469" 1493.6 96.4304982090064 39.4979087691857
"7470" 1493.8 97.6707281011553 40.3777696034266
"7471" 1494 99.3706615382538 42.0269802402237
"7472" 1494.2 101.117917664719 42.9167379046046
"7473" 1494.4 103.505885444506 44.8366807509887
"7474" 1494.6 104.844691515444 46.765713154275
"7475" 1494.8 105.659777305188 49.6734671661955
"7476" 1495 106.653417654091 52.513515775267
"7477" 1495.2 108.341815252256 55.5044655082125
"7478" 1495.4 109.257071766206 57.3668935091167
"7479" 1495.6 109.787673460635 59.3434232095694
"7480" 1495.8 111.157012207746 61.4576545588239
"7481" 1496 112.71541400867 63.5556825737724
"7482" 1496.2 114.604506632816 65.59078702737
"7483" 1496.4 116.090908389385 68.5549356325743
"7484" 1496.6 116.108444203815 71.3075562790117
"7485" 1496.8 117.24201917319 72.4459510136602
"7486" 1497 119.131600475812 72.7430586950111
"7487" 1497.2 118.991638639186 72.0583547757255
"7488" 1497.4 117.959135563898 72.0045288578304
"7489" 1497.6 116.484190356413 72.6087273114625
"7490" 1497.8 114.781994066221 73.6932360188093
"7491" 1498 112.926211798194 75.391821143775
"7492" 1498.2 111.3011373539 78.1810232502961
"7493" 1498.4 110.873375822756 81.2206065831955
"7494" 1498.6 110.776008108506 84.8552139864577
"7495" 1498.8 110.299479059942 88.7569718027382
"7496" 1499 109.899698680256 92.4582177248166
"7497" 1499.2 110.841834168844 95.1485531908542
"7498" 1499.4 110.622413967718 94.133734760643
"7499" 1499.6 110.333646147469 93.0544447157796
"7500" 1499.8 111.538016306985 91.730546932813
"7501" 1500 113.342975120552 89.8951847618318
"7502" 1500.2 114.626955908057 87.7777602098578
"7503" 1500.4 116.181521211704 85.1034481590511
"7504" 1500.6 116.927107621778 82.7600170851717
"7505" 1500.8 118.499132336677 79.6314600206394
"7506" 1501 119.2808662793 76.3803151123565
"7507" 1501.2 119.969143128944 72.48701766865
"7508" 1501.4 121.178125580881 68.6693918724312
"7509" 1501.6 121.41721741254 65.1043812015167
"7510" 1501.8 121.049383825373 61.9669770756833
"7511" 1502 119.80907650779 59.5518643573773
"7512" 1502.2 118.680982535748 57.2070630389852
"7513" 1502.4 117.662184324826 54.4194369903734
"7514" 1502.6 115.757135384875 52.3131105582553
"7515" 1502.8 114.082367086017 49.099430816033
"7516" 1503 113.116848413981 45.6449806495314
"7517" 1503.2 113.400703014376 42.1830805162043
"7518" 1503.4 114.432265133404 39.4045152473541
"7519" 1503.6 115.056253486446 37.0471367061803
"7520" 1503.8 113.983415166153 37.6538133542559
"7521" 1504 111.4914491393 37.9497016357696
"7522" 1504.2 108.776456698341 37.6909418070881
"7523" 1504.4 105.634992796106 35.5740630937184
"7524" 1504.6 102.668655575037 32.9861944916908
"7525" 1504.8 99.4233469576553 30.3841131450862
"7526" 1505 96.7875131612563 27.6289003160562
"7527" 1505.2 96.344186901869 25.069297487194
"7528" 1505.4 95.9551762491193 23.0640034870855
"7529" 1505.6 96.2400902344731 22.68667742025
"7530" 1505.8 96.0382651473468 21.7411747652777
"7531" 1506 95.9761155425064 21.0789584739887
"7532" 1506.2 96.7550572565064 20.1743809996661
"7533" 1506.4 97.4106022633381 19.0029000965658
"7534" 1506.6 98.5843900696882 17.4791766787258
"7535" 1506.8 99.2976405871101 17.1098956584141
"7536" 1507 98.6507470400676 16.92250873665
"7537" 1507.2 97.4505409297206 16.2031799089255
"7538" 1507.4 95.6946168042787 14.761138287655
"7539" 1507.6 93.6932764598925 12.7328049135757
"7540" 1507.8 91.0103621157564 10.68318560751
"7541" 1508 88.8106893454419 8.08822085663388
"7542" 1508.2 87.086764223946 5.02652800004011
"7543" 1508.4 85.2894151979942 5.21938444825976
"7544" 1508.6 81.6745165729622 5.01501003513529
"7545" 1508.8 79.0526794942921 5.36357008782857
"7546" 1509 75.5637429424748 4.19501109921316
"7547" 1509.2 71.7042917342664 2.99113618176
"7548" 1509.4 67.9106095441428 1.7941230740894
"7549" 1509.6 64.3029708482417 1.00002370047353
"7550" 1509.8 60.5626664721626 0.572846718837499
"7551" 1510 56.5608780042943 1.03485160539243
"7552" 1510.2 52.6515396893501 1.88325387311875
"7553" 1510.4 49.8913015622391 4.05647394080347
"7554" 1510.6 48.4363290599439 7.32773189493125
"7555" 1510.8 46.188088462094 10.8254830010366
"7556" 1511 45.1822679504624 14.1427139935566
"7557" 1511.2 45.2486304375176 17.0647312406107
"7558" 1511.4 46.1813813140178 19.2814629046159
"7559" 1511.6 47.491321299973 21.8341689888167
"7560" 1511.8 48.766384671958 23.5330436589565
"7561" 1512 49.970952422873 25.90630317145
"7562" 1512.2 51.4047356387322 28.8306848858919
"7563" 1512.4 53.4475913096585 31.3371638245304
"7564" 1512.6 56.2580365133431 32.8709429115582
"7565" 1512.8 58.6067842325982 35.9906839599765
"7566" 1513 59.7715537938814 39.3901087998375
"7567" 1513.2 60.5508407834638 43.1786451282351
"7568" 1513.4 61.9497637884741 47.0018036872145
"7569" 1513.6 63.7590862514664 50.18721463302
"7570" 1513.8 65.3390661893125 53.4373886766092
"7571" 1514 67.2069366259451 56.497516838752
"7572" 1514.2 69.3797499039102 58.9104630509192
"7573" 1514.4 71.9847107513064 61.59481603455
"7574" 1514.6 74.7242340624309 64.3460969564519
"7575" 1514.8 77.6035768459487 66.2841949493135
"7576" 1515 80.5485320807588 67.5556107818782
"7577" 1515.2 84.2270780230064 69.7950867452676
"7578" 1515.4 87.9919629740064 71.3606068567382
"7579" 1515.6 91.3062465289627 73.8363010098102
"7580" 1515.8 93.3627660920364 76.67902232616
"7581" 1516 94.7590191143814 79.8663101940818
"7582" 1516.2 95.6324647863299 83.1302634216088
"7583" 1516.4 96.9135628378436 84.4504151171965
"7584" 1516.6 98.9966784112397 83.67781362645
"7585" 1516.8 102.388035756696 82.8804232929079
"7586" 1517 105.642869734787 81.7562781960152
"7587" 1517.2 107.986125030812 79.3252780898541
"7588" 1517.4 111.240225897658 76.7770981692409
"7589" 1517.6 114.051458015876 74.80566750399
"7590" 1517.8 115.542007152414 72.3899845513562
"7591" 1518 115.449658392506 70.3406005011833
"7592" 1518.2 115.394019698649 68.7884711603258
"7593" 1518.4 115.180024722276 66.7555188847764
"7594" 1518.6 114.902741869911 64.3675170718308
"7595" 1518.8 114.452441802605 61.3200464848863
"7596" 1519 114.742343502782 57.1476855823224
"7597" 1519.2 115.09828794543 53.7825386485957
"7598" 1519.4 114.516640295517 49.9654730385017
"7599" 1519.6 114.309644738163 46.376242297275
"7600" 1519.8 115.259156342887 43.0339896711717
"7601" 1520 115.254922964006 41.3985883721167
"7602" 1520.2 113.39411775834 40.7797624548833
"7603" 1520.4 110.755723168038 40.4570966684937
"7604" 1520.6 107.420878954975 39.2440572284625
"7605" 1520.8 103.789874611069 37.0532836578375
"7606" 1521 99.9503079608737 34.9295745842724
"7607" 1521.2 97.0051385436327 31.8884388785289
"7608" 1521.4 94.0599189260664 28.45863552099
"7609" 1521.6 91.8379876868814 24.3954808053375
"7610" 1521.8 90.4673112558672 20.3976327235933
"7611" 1522 89.6534290767404 15.9985512780223
"7612" 1522.2 89.2597303554655 12.1177101028439
"7613" 1522.4 87.9773054686354 10.1360837498919
"7614" 1522.6 84.7290626831397 9.63940371075
"7615" 1522.8 81.8736475343901 10.1112974700453
"7616" 1523 79.0606880941655 11.6823553879227
"7617" 1523.2 76.6376952347309 13.4490645629969
"7618" 1523.4 74.5552184075064 16.2071541013439
"7619" 1523.6 73.6983825221064 18.4209466127921
"7620" 1523.8 74.0738499325626 20.6706187256444
"7621" 1524 74.4821926218189 23.8112745198375
"7622" 1524.2 74.0359239315064 27.3286831971187
"7623" 1524.4 74.5845334182483 30.7947906056016
"7624" 1524.6 75.828656827585 32.7879760630938
"7625" 1524.8 76.6220694327223 33.2404524839114
"7626" 1525 78.1107104246354 33.9985024938274
"7627" 1525.2 80.3268450436872 35.4099445231819
"7628" 1525.4 82.8414095998023 37.1273029916296
"7629" 1525.6 85.2863835099532 39.4248089958734
"7630" 1525.8 86.0851785699439 41.7715608108687
"7631" 1526 87.3422021878232 44.5884360984965
"7632" 1526.2 88.0063119003169 48.1519219282026
"7633" 1526.4 89.2225251498468 51.5522685537351
"7634" 1526.6 90.6168342706626 55.3137870678063
"7635" 1526.8 91.522600960289 58.5620234046065
"7636" 1527 92.9546416308327 62.0703804494132
"7637" 1527.2 94.4772428504155 65.3998282859682
"7638" 1527.4 96.58538678415 68.4734112297639
"7639" 1527.6 99.1186107906534 71.1849631369147
"7640" 1527.8 101.550417183319 74.4222009893687
"7641" 1528 104.119597097961 77.7566763853318
"7642" 1528.2 107.124236805744 79.428725138051
"7643" 1528.4 110.254117160126 80.04794523921
"7644" 1528.6 111.583348739163 82.2481310222125
"7645" 1528.8 112.594877162331 85.2023711976139
"7646" 1529 112.715248417319 85.4653225805562
"7647" 1529.2 113.024499654073 84.7125212537583
"7648" 1529.4 114.452441802605 83.0533762853917
"7649" 1529.6 116.417434461415 80.8921134866349
"7650" 1529.8 116.773859306306 77.8500996977605
"7651" 1530 117.942271877306 74.6767093757833
"7652" 1530.2 119.924516259913 71.12386966915
"7653" 1530.4 119.763152830248 67.6563226842468
"7654" 1530.6 119.178076034799 64.3876284046332
"7655" 1530.8 119.25321420874 60.4686651948415
"7656" 1531 118.828091640437 56.6032488416965
"7657" 1531.2 118.43127417554 52.44225089505
"7658" 1531.4 118.69092141354 47.8897693221167
"7659" 1531.6 116.789266944605 44.2432473702709
"7660" 1531.8 114.418202606385 40.720890059161
"7661" 1532 112.255997365106 37.1565446811079
"7662" 1532.2 109.77203878824 33.44905543535
"7663" 1532.4 107.322129189836 29.3577568137214
"7664" 1532.6 105.010983445001 26.5073437284247
"7665" 1532.8 101.507430373304 24.3846046244904
"7666" 1533 98.5596055606064 21.2499627033167
"7667" 1533.2 95.41116880488 17.9389848744247
"7668" 1533.4 91.8363466579895 16.1895158316219
"7669" 1533.6 87.8353279554303 15.3857922030522
"7670" 1533.8 83.701634007159 15.0878960155184
"7671" 1534 79.1074207898612 14.3574452967306
"7672" 1534.2 74.7783527526626 14.3584922614
"7673" 1534.4 70.1316494106327 14.3991475526132
"7674" 1534.6 65.8005908827672 14.7296184765848
"7675" 1534.8 62.0878710839789 15.9145923979302
"7676" 1535 60.6345273800806 17.6108309938233
"7677" 1535.2 59.0826034521428 20.2998898551803
"7678" 1535.4 57.2097121988466 23.3327172232531
"7679" 1535.6 56.1189397787002 26.7745317417826
"7680" 1535.8 55.418208628118 29.7315624074024
"7681" 1536 53.6221051613704 33.535520486451
"7682" 1536.2 50.4890043625856 36.3439936008134
"7683" 1536.4 48.4840392399264 39.27813592845
"7684" 1536.6 48.0549721791314 41.605224299025
"7685" 1536.8 49.3141922283149 44.276621480416
"7686" 1537 50.6007108553906 48.2380154860658
"7687" 1537.2 51.840019131567 51.5362393963924
"7688" 1537.4 52.4973741417876 54.70118186565
"7689" 1537.6 54.374269307037 58.0911679985173
"7690" 1537.8 56.6516044759291 61.6293464404283
"7691" 1538 59.219321394744 65.1378439891203
"7692" 1538.2 60.8146865725464 68.11066347216
"7693" 1538.4 61.8195213836064 72.1278389894167
"7694" 1538.6 63.3761208417482 76.1284988499412
"7695" 1538.8 65.4690924142005 78.9881263071618
"7696" 1539 68.1575868300211 81.7407688641353
"7697" 1539.2 70.7880951182478 84.2606769089948
"7698" 1539.4 72.3345512404011 85.0218297242026
"7699" 1539.6 73.5617854968977 85.6584704919761
"7700" 1539.8 75.3396456265345 85.697028027319
"7701" 1540 77.3280183894317 86.0593988520157
"7702" 1540.2 78.5594656560376 87.8792304963375
"7703" 1540.4 79.272143231173 90.2759445101976
"7704" 1540.6 80.0488073378221 93.3442069843079
"7705" 1540.8 81.6855310202756 96.3670737404769
"7706" 1541 83.6281190535291 99.2424853298318
"7707" 1541.2 83.5965061592921 101.173400909829
"7708" 1541.4 83.3222868824247 104.77203214466
"7709" 1541.6 84.2415028695619 105.000621804872
"7710" 1541.8 86.3302206508064 104.33275140935
"7711" 1542 88.3335480698998 102.819987009593
"7712" 1542.2 90.2256928891534 100.166176907797
"7713" 1542.4 92.2224222827995 97.2340854559603
"7714" 1542.6 95.0763035625409 95.8776524712362
"7715" 1542.8 97.2613693706064 94.3298415654
"7716" 1543 100.075136693228 92.4702778424287
"7717" 1543.2 102.926672375122 91.0567884017654
"7718" 1543.4 105.970911410269 89.7681641527875
"7719" 1543.6 109.917295255121 89.6761340662464
"7720" 1543.8 112.821800082638 89.1393934134577
"7721" 1544 114.190369288206 86.59884505395
"7722" 1544.2 114.95396821087 83.2653285824455
"7723" 1544.4 115.149721065851 79.8354821717017
"7724" 1544.6 115.449658392506 76.3526278412879
"7725" 1544.8 114.817291732216 73.0335332260532
"7726" 1545 115.047347836924 68.8569495527654
"7727" 1545.2 115.138956922315 64.947766266386
"7728" 1545.4 113.994267295296 60.9511641971921
"7729" 1545.6 113.324878494873 56.4884203538833
"7730" 1545.8 113.125533387148 52.004519518813
"7731" 1546 112.613209019809 47.7831565925743
"7732" 1546.2 111.529549549224 43.3514930872043
"7733" 1546.4 109.831334114932 39.1016310507032
"7734" 1546.6 108.093970161438 34.9222584573205
"7735" 1546.8 106.407738382836 30.2928662252523
"7736" 1547 103.536177622273 27.4036022439167
"7737" 1547.2 99.7382382888468 24.0862865212564
"7738" 1547.4 95.8490250523274 21.2251367831921
"7739" 1547.6 92.5093969252536 17.8405471852929
"7740" 1547.8 88.961452257829 14.6212803934081
"7741" 1548 85.4245889913685 12.5689408236328
"7742" 1548.2 81.5094369319397 12.7335332969167
"7743" 1548.4 77.0453459081128 11.8511009816713
"7744" 1548.6 72.7593250113397 12.3224251700833
"7745" 1548.8 67.8287321480689 13.7986279044625
"7746" 1549 64.2526893165485 16.2809067459079
"7747" 1549.2 59.9703462104751 18.4925631289313
"7748" 1549.4 56.1871433435367 20.7995140858773
"7749" 1549.6 52.9166757935946 23.5244215969735
"7750" 1549.8 51.1830722789364 27.52001075562
"7751" 1550 50.0431525758958 30.9496091284974
"7752" 1550.2 49.4087768121125 34.7614542019682
"7753" 1550.4 49.997154918869 37.3226498343478
"7754" 1550.6 50.433425546789 40.3796611131391
"7755" 1550.8 50.773405149661 43.9224755190881
"7756" 1551 52.5054881179751 47.0659302732125
"7757" 1551.2 54.3884174320464 48.8006983821
"7758" 1551.4 55.9569811948878 51.1618152631191
"7759" 1551.6 58.1000746992564 53.3502048304312
"7760" 1551.8 60.4860855938157 54.8878869672015
"7761" 1552 62.9773120221428 57.4648513307258
"7762" 1552.2 64.7503841142928 59.7548498305092
"7763" 1552.4 67.1191356532383 62.243666451985
"7764" 1552.6 69.1253140322442 64.9692217897616
"7765" 1552.8 70.866480002266 67.8870173223519
"7766" 1553 73.5569630070404 70.7432217765481
"7767" 1553.2 76.4061690150311 72.7460222154668
"7768" 1553.4 79.1193300129751 75.3350233104625
"7769" 1553.6 80.4957681458857 78.9043334561155
"7770" 1553.8 81.5404035181168 82.4269546272799
"7771" 1554 82.5534822389412 86.2003429886717
"7772" 1554.2 84.2441600781379 89.8936318477289
"7773" 1554.4 86.116353320559 92.7975812200974
"7774" 1554.6 88.1362114395619 94.2829608140944
"7775" 1554.8 89.4772979090358 94.3317507362676
"7776" 1555 91.6919361155064 94.9990514109595
"7777" 1555.2 94.2423420500548 96.6069897212468
"7778" 1555.4 96.6333476136939 97.6403438499
"7779" 1555.6 97.3908111554328 99.3013225047529
"7780" 1555.8 98.1892991426016 102.361905231388
"7781" 1556 97.8809820976518 102.198923198877
"7782" 1556.2 97.8904638226759 102.536784666506
"7783" 1556.4 98.1398425258397 103.59213857334
"7784" 1556.6 99.9729804028671 103.96924527615
"7785" 1556.8 101.316587142279 102.789030557968
"7786" 1557 102.335535207551 100.772096450031
"7787" 1557.2 104.06553050479 98.6692837491365
"7788" 1557.4 106.532519666566 96.1158851596276
"7789" 1557.6 108.87447392433 92.9495110280912
"7790" 1557.8 111.252597446677 90.230148333821
"7791" 1558 114.009521967785 87.5888256276733
"7792" 1558.2 114.863213768748 84.5494225443569
"7793" 1558.4 114.396316756529 81.6100774401955
"7794" 1558.6 113.573930931782 78.6267795120465
"7795" 1558.8 113.519055542216 75.6341934647306
"7796" 1559 113.753575628152 72.6901288145049
"7797" 1559.2 113.531937759669 68.8576008418239
"7798" 1559.4 114.1400091371 64.940841485128
"7799" 1559.6 114.85047245866 60.7679394458423
"7800" 1559.8 114.285573275473 56.9254932045167
"7801" 1560 113.532936646821 53.2111276318466
"7802" 1560.2 112.85026862781 49.7452746122511
"7803" 1560.4 111.505753503727 46.2906612010658
"7804" 1560.6 109.957681701102 42.0958919376893
"7805" 1560.8 109.076498914325 38.0778575600591
"7806" 1561 109.580423152134 33.5112500063128
"7807" 1561.2 109.447539020931 29.3829085520404
"7808" 1561.4 106.962439300381 27.7100400779312
"7809" 1561.6 103.912666117373 26.28279166655
"7810" 1561.8 99.7775133863501 25.0932827574625
"7811" 1562 95.4850435923759 23.3233776038674
"7812" 1562.2 91.3067451580339 21.8080140472599
"7813" 1562.4 87.3902523803266 21.1213546612736
"7814" 1562.6 83.6236932483359 20.7508302287523
"7815" 1562.8 79.8255048979745 20.5064692824479
"7816" 1563 76.4436991908668 20.726642688743
"7817" 1563.2 72.5274299237781 21.1516542382043
"7818" 1563.4 68.9827892227372 22.8309100343258
"7819" 1563.6 65.5501801077791 24.4739159084833
"7820" 1563.8 61.5313129494264 26.60475424167
"7821" 1564 59.1383423056648 29.4877640587738
"7822" 1564.2 56.4187249944239 32.431077655851
"7823" 1564.4 53.0410105463501 33.2194299092438
"7824" 1564.6 49.8179179144155 32.56625482615
"7825" 1564.8 47.4568801199497 30.4516020630572
"7826" 1565 46.3033079080652 27.63295730415
"7827" 1565.2 44.3075634845352 24.3898634372077
"7828" 1565.4 41.8915958671064 21.2419260030929
"7829" 1565.6 39.4154090443023 19.7759788930378
"7830" 1565.8 36.0241583956655 19.5558628265932
"7831" 1566 33.0262472509895 21.2176283562624
"7832" 1566.2 30.82826309887 24.1188679807636
"7833" 1566.4 30.0758762160291 27.0753058498091
"7834" 1566.6 30.0501544776123 30.5379516963618
"7835" 1566.8 30.4770806030761 34.1271574080802
"7836" 1567 31.0596694846849 37.5088254637929
"7837" 1567.2 32.5098701596862 40.0085031872511
"7838" 1567.4 33.6381347680296 43.0714009263942
"7839" 1567.6 35.7945815220277 46.9531977955436
"7840" 1567.8 37.8807593565943 50.8642519392709
"7841" 1568 40.3077477153064 54.53241116095
"7842" 1568.2 42.6533134573975 58.416579595546
"7843" 1568.4 45.7680791982852 60.9177359293039
"7844" 1568.6 48.5030886065955 63.6532273560015
"7845" 1568.8 51.1791775703664 66.5216223756
"7846" 1569 54.469109743584 68.2438020049267
"7847" 1569.2 56.8437475901471 70.5503769832762
"7848" 1569.4 59.3380356375778 71.8975124599255
"7849" 1569.6 62.2366968685785 72.5184697825315
"7850" 1569.8 65.2735129312116 74.5662454192658
"7851" 1570 66.8070393582476 77.4119148388323
"7852" 1570.2 67.923687599128 80.9536228753257
"7853" 1570.4 68.756430092173 85.6496901505944
"7854" 1570.6 70.1811610904295 89.5787964316115
"7855" 1570.8 72.0848604002492 93.7317256064357
"7856" 1571 73.1233402567711 97.1878703542676
"7857" 1571.2 73.5498401487389 100.137938938685
"7858" 1571.4 75.0843108924875 103.587122925886
"7859" 1571.6 77.6709852635064 105.85030664932
"7860" 1571.8 79.7190647701443 107.696078476753
"7861" 1572 82.069319941696 110.08662373696
"7862" 1572.2 83.5865331858649 112.633134717716
"7863" 1572.4 85.5577701177564 112.1805891779
"7864" 1572.6 87.8313916557695 110.672243709782
"7865" 1572.8 90.9059131131973 108.125961513586
"7866" 1573 93.5558323597207 105.561902887811
"7867" 1573.2 97.1247245106081 103.157297557319
"7868" 1573.4 100.669910870834 100.564732784788
"7869" 1573.6 103.803931217704 98.1162114110937
"7870" 1573.8 106.999834147159 95.338796865237
"7871" 1574 110.233109338143 91.7068143542409
"7872" 1574.2 111.898600578683 88.5645273792794
"7873" 1574.4 114.254385762403 84.9791834900121
"7874" 1574.6 116.547634744687 81.1354804577776
"7875" 1574.8 117.158304732893 77.1837011753758
"7876" 1575 118.15955561858 72.5532960425605
"7877" 1575.2 118.134521321613 68.2000760369904
"7878" 1575.4 118.155878574135 63.6851101392325
"7879" 1575.6 117.72721623018 59.0530953547369
"7880" 1575.8 117.271665735024 54.4706330250121
"7881" 1576 116.033864678006 50.0523914235862
"7882" 1576.2 114.562307264702 45.4803589470881
"7883" 1576.4 112.844531104573 40.8922762580167
"7884" 1576.6 110.059215999347 36.8766751974159
"7885" 1576.8 107.405070691024 32.3692810593914
"7886" 1577 103.856685436272 28.4077557111606
"7887" 1577.2 100.786722611385 24.4572718547654
"7888" 1577.4 96.8848808755064 20.8128898526833
"7889" 1577.6 92.6821864859638 18.525968541533
"7890" 1577.8 88.6396699427129 15.4154258552152
"7891" 1578 84.3690280240009 12.5291918716995
"7892" 1578.2 79.9992506064514 9.5461019010511
"7893" 1578.4 76.8364048556492 7.25329858276224
"7894" 1578.6 73.0055343659695 6.68762458401316
"7895" 1578.8 68.9414660548857 7.61773659556379
"7896" 1579 64.7884876858141 8.5660049092599
"7897" 1579.2 61.3257728455386 9.61678927389194
"7898" 1579.4 57.5991830558466 11.6204853689335
"7899" 1579.6 54.2909316963246 13.9188622788773
"7900" 1579.8 52.2112753414164 16.75503626814
"7901" 1580 50.9160307391585 19.6996052822152
"7902" 1580.2 50.0269301338612 23.1310092259242
"7903" 1580.4 48.9116372439801 27.1081965705079
"7904" 1580.6 47.5242836089106 30.9227430537032
"7905" 1580.8 46.4546866820225 34.9323949788919
"7906" 1581 46.4440774400397 39.01848869045
"7907" 1581.2 45.8026327685682 42.9508059583253
"7908" 1581.4 42.6708052586713 46.3034674593046
"7909" 1581.6 39.5068564409806 50.0817362885521
"7910" 1581.8 37.132513266087 54.0039033958597
"7911" 1582 36.0868573025689 58.1942486143687
"7912" 1582.2 35.3821434448027 62.2525890374833
"7913" 1582.4 34.0094907014482 66.4804109244523
"7914" 1582.6 33.0357017384323 70.4987929850759
"7915" 1582.8 32.4174676097756 74.8687817556885
"7916" 1583 31.6805111073374 79.1857335588824
"7917" 1583.2 29.4812329570885 82.6064781198067
"7918" 1583.4 27.1518942517337 84.9795904606045
"7919" 1583.6 28.0368192474264 87.06621008235
"7920" 1583.8 30.5385203855564 88.020413682
"7921" 1584 33.7656359609295 89.8733961824192
"7922" 1584.2 37.1437606579635 93.0863167576928
"7923" 1584.4 38.5641166478141 94.8616190816884
"7924" 1584.6 41.0384692279635 97.0032808052357
"7925" 1584.8 42.8968016027921 98.4943978006071
"7926" 1585 46.459223528923 99.5876981349
"7927" 1585.2 48.8924756343107 99.9729356130196
"7928" 1585.4 52.1273966178235 102.221376064248
"7929" 1585.6 55.6209428979679 104.278824675304
"7930" 1585.8 58.6867775928141 106.925229216458
"7931" 1586 61.6470414326492 108.373975206507
"7932" 1586.2 66.110350313043 110.20077898815
"7933" 1586.4 68.7687942463635 112.418378357599
"7934" 1586.6 72.0198394952711 114.775152387032
"7935" 1586.8 73.0831505920657 114.36613679776
"7936" 1587 74.2592205561864 112.20265919313
"7937" 1587.2 74.9128957251594 110.725372387374
"7938" 1587.4 76.8695740769872 107.841484373631
"7939" 1587.6 79.249013735834 104.74818699015
"7940" 1587.8 81.3603364725427 101.200461547295
"7941" 1588 84.1347035248718 97.73771156415
"7942" 1588.2 86.2532537909707 94.4619834633107
"7943" 1588.4 88.74855799949 90.8613162692484
"7944" 1588.6 91.00151050537 86.8148243473773
"7945" 1588.8 92.8136121836664 83.08841439619
"7946" 1589 93.4578930150543 81.6360259966705
"7947" 1589.2 93.9362619289689 79.637053485075
"7948" 1589.4 95.582062675424 75.7303171386088
"7949" 1589.6 97.3348377368132 71.6741447815023
"7950" 1589.8 99.0105643074844 67.5644198954687
"7951" 1590 100.485144124063 63.5164732733149
"7952" 1590.2 101.554343300829 59.2554781773436
"7953" 1590.4 102.552023485959 55.3427838563921
"7954" 1590.6 103.21519342805 51.1790106371283
"7955" 1590.8 103.761299303626 46.1412897694109
"7956" 1591 104.233825022471 41.6307253670428
"7957" 1591.2 105.579129299446 37.1769603251803
"7958" 1591.4 106.823903833264 33.1388453141605
"7959" 1591.6 106.4962544867 29.6068664203091
"7960" 1591.8 104.006835278691 27.8700265214543
"7961" 1592 100.399996472561 26.1766749692804
"7962" 1592.2 96.8959296941447 23.9702739255543
"7963" 1592.4 93.1924238382643 21.5244143890974
"7964" 1592.6 88.862922527847 19.2486341298313
"7965" 1592.8 84.3129291258935 17.8668708684081
"7966" 1593 80.0209386366412 16.9465771603972
"7967" 1593.2 75.3812390163086 17.0487657727104
"7968" 1593.4 71.2511359722976 18.2086185446555
"7969" 1593.6 67.9462593289291 19.6347516634902
"7970" 1593.8 65.4528428114342 21.5620301311191
"7971" 1594 64.3672777719222 23.341065582952
"7972" 1594.2 64.5408043913777 24.7292785385955
"7973" 1594.4 64.4938879350064 26.7282489592437
"7974" 1594.6 64.9067805789393 28.6487936631294
"7975" 1594.8 65.0449759503533 30.9355112038133
"7976" 1595 64.0356491214074 33.9300455168332
"7977" 1595.2 62.1261824176132 36.4168485741597
"7978" 1595.4 59.5089259115676 38.4467348745276
"7979" 1595.6 56.1813579772711 40.4129470921794
"7980" 1595.8 53.291607580141 42.7848716062846
"7981" 1596 50.0626454569215 45.6221017935085
"7982" 1596.2 46.5290528997488 48.034935732453
"7983" 1596.4 42.0542728100982 50.0553509285786
"7984" 1596.6 38.3266392893664 52.66814399211
"7985" 1596.8 34.9874135291626 57.0745199004937
"7986" 1597 32.522658029273 60.9543528474833
"7987" 1597.2 31.708787579685 65.0777982700072
"7988" 1597.4 32.2812069531329 68.6728623080295
"7989" 1597.6 32.9459848496593 72.2067513852794
"7990" 1597.8 34.377212468099 75.7542454134833
"7991" 1598 35.586495437673 79.3460322058167
"7992" 1598.2 37.5149171115689 84.219827235775
"7993" 1598.4 39.0874056967064 86.88445701575
"7994" 1598.6 41.3411437225464 90.01839917841
"7995" 1598.8 42.9510832553357 94.6124454189549
"7996" 1599 43.9100115014537 98.6498933081763
"7997" 1599.2 44.4760845284295 102.171687474612
"7998" 1599.4 44.7174233073397 106.24115860865
"7999" 1599.6 45.4926344575753 111.234891263633
"8000" 1599.8 47.365942093155 112.506025412015
"8001" 1600 50.7866774955897 112.2455009874
"8002" 1600.2 54.3124706149314 110.755774959375
"8003" 1600.4 57.4777680038325 109.32870293878
"8004" 1600.6 61.6377683170064 108.392521437793
"8005" 1600.8 65.2858120109064 107.7665861319
"8006" 1601 67.5101233497731 107.310039738417
"8007" 1601.2 69.0840801782206 106.964461628793
"8008" 1601.4 72.5970454875897 105.797594577067
"8009" 1601.6 74.9836363502064 105.06755309289
"8010" 1601.8 78.1139129048005 105.359121667797
"8011" 1602 81.9551646905064 106.186844645599
"8012" 1602.2 84.7609445378737 106.043773718538
"8013" 1602.4 87.4438188048953 104.394778249539
"8014" 1602.6 90.9513030103916 103.57977441915
"8015" 1602.8 95.2697870391335 103.091285547658
"8016" 1603 98.029089042964 100.959097635608
"8017" 1603.2 100.169418436206 97.72472920225
"8018" 1603.4 102.461395418915 94.7045597384227
"8019" 1603.6 103.877572244109 90.9566504785746
"8020" 1603.8 105.631146170358 87.1835321676685
"8021" 1604 107.287889993616 83.2031727688533
"8022" 1604.2 109.334518269955 78.9938669864603
"8023" 1604.4 110.143641448216 74.9264453482468
"8024" 1604.6 110.421545867866 70.4134864955208
"8025" 1604.8 110.517819562855 65.9892726030826
"8026" 1605 110.298021147643 61.2026896944341
"8027" 1605.2 110.411397093443 56.9882873237777
"8028" 1605.4 110.780241487387 52.2246552205957
"8029" 1605.6 111.49869292094 47.5262631889167
"8030" 1605.8 112.922425275973 43.0473483334167
"8031" 1606 113.270278916102 39.2217869533947
"8032" 1606.2 111.1699047707 36.4668644697409
"8033" 1606.4 107.95541916518 35.1968913164132
"8034" 1606.6 104.08380994199 33.5629651913758
"8035" 1606.8 100.006113989148 31.6752548304868
"8036" 1607 95.8990327687251 29.9616684699625
"8037" 1607.2 92.1135282803002 27.8015941700675
"8038" 1607.4 88.4589092165387 25.0825513696016
"8039" 1607.6 84.834036901527 22.7264275386448
"8040" 1607.8 81.2383725813468 20.5230425104053
"8041" 1608 77.7331348683468 18.2980866571181
"8042" 1608.2 74.1698045386001 16.2328207607125
"8043" 1608.4 69.9779320468878 14.6398883015521
"8044" 1608.6 66.4961675972756 14.9730145018863
"8045" 1608.8 63.2690303122672 16.308668798987
"8046" 1609 59.3380356375778 18.0233600365378
"8047" 1609.2 55.5198302716314 19.58389292615
"8048" 1609.4 51.6266921486354 20.7271783450855
"8049" 1609.6 47.7887267626932 22.2146045023698
"8050" 1609.8 45.3572032122011 24.8697640660658
"8051" 1610 44.0090190929964 27.94453398975
"8052" 1610.2 44.3692194082693 30.4676627169541
"8053" 1610.4 44.4458065158149 32.6256422263309
"8054" 1610.6 45.2807056395943 33.7403739298533
"8055" 1610.8 46.5045645494165 34.8447322742174
"8056" 1611 47.9359102548643 36.3202072618658
"8057" 1611.2 49.8627660737064 38.2224649213184
"8058" 1611.4 52.0570614552723 39.5076751356606
"8059" 1611.6 54.6840907243189 41.799959727525
"8060" 1611.8 57.3250276938264 42.74053184718
"8061" 1612 60.3454332005973 44.2267762417864
"8062" 1612.2 62.4617508784145 46.8283066848643
"8063" 1612.4 64.7555021975367 49.1718759109682
"8064" 1612.6 66.8918065447711 51.6274167687382
"8065" 1612.8 69.2727835800404 54.2606638574898
"8066" 1613 72.2940186746326 55.8790476127908
"8067" 1613.2 75.06226537228 58.0190326568858
"8068" 1613.4 78.0141823553183 59.6428343730312
"8069" 1613.6 80.6980607362292 61.0696087996649
"8070" 1613.8 82.7194093910347 62.0129460678198
"8071" 1614 84.9945647118005 61.9942145800618
"8072" 1614.2 87.5238489631891 61.6067997532269
"8073" 1614.4 90.36853004019 62.5899538161092
"8074" 1614.6 93.7042022100064 63.4833678568265
"8075" 1614.8 97.2919976613025 63.1050554548005
"8076" 1615 100.74807885837 63.7214025391791
"8077" 1615.2 104.143768803247 65.4453346419289
"8078" 1615.4 108.140709973291 65.6773441954023
"8079" 1615.6 112.026209559476 64.59763634202
"8080" 1615.8 113.739695867964 62.4887443825214
"8081" 1616 115.106924038346 62.24133765717
"8082" 1616.2 115.885403014694 63.7573433276748
"8083" 1616.4 115.395132472526 65.77383833016
"8084" 1616.6 114.813787605568 68.4161199014357
"8085" 1616.8 114.728112383748 72.159725492329
"8086" 1617 114.07765878262 75.976027429275
"8087" 1617.2 114.076261159927 79.6252668670342
"8088" 1617.4 113.617702879951 82.9859018200018
"8089" 1617.6 111.983805372911 84.9245579765545
"8090" 1617.8 110.162018757471 87.4236068687735
"8091" 1618 108.462645066326 90.4879227199934
"8092" 1618.2 106.647617024306 93.74952998847
"8093" 1618.4 104.633947431223 96.9114017729473
"8094" 1618.6 103.838911249767 100.17613779928
"8095" 1618.8 104.364271462671 99.4874239217172
"8096" 1619 104.559848246125 98.0759362557553
"8097" 1619.2 105.298125795117 96.6704602547084
"8098" 1619.4 106.958096608901 94.589031677981
"8099" 1619.6 108.429446195081 92.080647366225
"8100" 1619.8 110.10450663092 89.5274868315293
"8101" 1620 111.197553036083 86.6492471648559
"8102" 1620.2 111.450789011913 84.5726908513709
"8103" 1620.4 111.784050326624 82.2276074353853
"8104" 1620.6 112.398090029418 79.6508561610511
"8105" 1620.8 112.55026423484 76.55049694335
"8106" 1621 113.420310242875 73.6561135218553
"8107" 1621.2 115.014611158623 70.3960287413521
"8108" 1621.4 115.301490131691 66.77477843265
"8109" 1621.6 115.650675609023 62.9240423787629
"8110" 1621.8 116.853376272944 59.2166096139937
"8111" 1622 117.981218963006 54.9534527616614
"8112" 1622.2 115.945721273527 52.5180952198342
"8113" 1622.4 113.879345043538 49.2195867187245
"8114" 1622.6 112.122222592485 45.2014796579543
"8115" 1622.8 109.653171914389 41.1442813964585
"8116" 1623 107.647811331538 37.3117224312989
"8117" 1623.2 105.811324656638 32.7303176413698
"8118" 1623.4 103.534418108023 28.9040874638093
"8119" 1623.6 101.36944023618 24.7161592555304
"8120" 1623.8 98.91969528278 20.46669353535
"8121" 1624 96.0119289546443 18.4020503255983
"8122" 1624.2 92.3231475044374 17.4753782865293
"8123" 1624.4 88.5845449768612 15.2410834776661
"8124" 1624.6 84.8433755401693 13.0912532838017
"8125" 1624.8 80.9295581004064 10.93763990075
"8126" 1625 77.0137531923189 8.70710784680625
"8127" 1625.2 73.4728993943695 7.92573193995
"8128" 1625.4 71.1442736388327 9.63940371075
"8129" 1625.6 68.6266064731731 12.1721444959682
"8130" 1625.8 65.3313145466747 15.0117878490906
"8131" 1626 62.2352219105676 17.9001600715684
"8132" 1626.2 60.1998733853549 21.641400584847
"8133" 1626.4 58.7993519197791 25.2803959659076
"8134" 1626.6 57.8382217201569 28.8694327433636
"8135" 1626.8 57.3673580617185 32.7236167885742
"8136" 1627 57.4539071410518 36.7088084869682
"8137" 1627.2 57.2458486701146 40.6220111432737
"8138" 1627.4 56.6434536940764 44.39578298943
"8139" 1627.6 55.2366690618227 47.9251837923337
"8140" 1627.8 54.1633442736327 51.6325614818132
"8141" 1628 52.6435879926864 55.12959980835
"8142" 1628.2 50.10591236574 58.3247168015706
"8143" 1628.4 47.7619144509476 61.5283768883559
"8144" 1628.6 44.6392292133876 64.7753661618134
"8145" 1628.8 41.847303102977 68.0539229139735
"8146" 1629 39.0809145157564 71.9271533117125
"8147" 1629.2 36.5223642981485 75.7182592173395
"8148" 1629.4 34.6398648824647 80.195295046775
"8149" 1629.6 33.5791151782967 84.4831388501177
"8150" 1629.8 31.1085013170596 89.4345243574691
"8151" 1630 28.9047400726025 92.4573855221308
"8152" 1630.2 28.0412703429349 96.1464449198357
"8153" 1630.4 29.4608089105334 98.51665327815
"8154" 1630.6 29.9441136728492 102.166551595179
"8155" 1630.8 30.9549808896643 104.778934689387
"8156" 1631 31.8757036612564 108.83763098865
"8157" 1631.2 33.4410769134294 110.929788540996
"8158" 1631.4 35.4263796409063 110.27867315955
"8159" 1631.6 38.7916336255933 109.506504851759
"8160" 1631.8 42.4758021526064 109.44780199795
"8161" 1632 46.580466851265 110.026188603978
"8162" 1632.2 50.1927913788485 109.708815800361
"8163" 1632.4 53.8317458303901 110.101146908452
"8164" 1632.6 57.3717641966664 110.30204141097
"8165" 1632.8 61.4405362804487 111.009679998842
"8166" 1633 65.8270766378141 112.208051866535
"8167" 1633.2 68.1496658019532 112.106700203256
"8168" 1633.4 71.0728907449181 110.468062909621
"8169" 1633.6 74.9533441724397 108.469797401483
"8170" 1633.8 78.5453075955472 106.616057426783
"8171" 1634 82.302301758702 105.315459760128
"8172" 1634.2 86.338621002624 103.816511606738
"8173" 1634.4 90.2383752384885 102.668690807239
"8174" 1634.6 94.240578741138 101.782742219308
"8175" 1634.8 98.1810231361677 100.514261867279
"8176" 1635 101.284226416135 100.35093537886
"8177" 1635.2 103.418004840876 100.577852890581
"8178" 1635.4 104.38016637871 98.1819517604156
"8179" 1635.6 103.985891193704 95.1702786778737
"8180" 1635.8 103.921321025306 91.53214257595
"8181" 1636 104.467605148414 87.2373722747684
"8182" 1636.2 105.689424867687 83.4446003542464
"8183" 1636.4 107.270770395506 79.7792531468753
"8184" 1636.6 109.653171914389 76.0930758517245
"8185" 1636.8 111.177908886474 72.5174019199053
"8186" 1637 112.24273878274 68.5646870520543
"8187" 1637.2 113.278470281644 64.5521085418397
"8188" 1637.4 114.23707902329 60.4689641963768
"8189" 1637.6 115.239606694349 56.4800571844197
"8190" 1637.8 115.689020690038 52.4211545569625
"8191" 1638 114.649777385119 48.7062621689242
"8192" 1638.2 112.560420504353 45.5804102654969
"8193" 1638.4 109.448627840772 42.583869182048
"8194" 1638.6 107.012447888312 38.3950703730888
"8195" 1638.8 104.587748936173 34.3794580381833
"8196" 1639 102.195350174812 30.3346551437605
"8197" 1639.2 99.5674468133695 26.2226628324868
"8198" 1639.4 96.7837551091274 22.2664588640132
"8199" 1639.6 93.8235561823128 18.2018995626016
"8200" 1639.8 89.935173952017 16.0026945850117
"8201" 1640 85.5887993893306 13.8816401223808
"8202" 1640.2 80.8603188369397 12.7335332969167
"8203" 1640.4 76.1968590090548 11.6437128737629
"8204" 1640.6 71.1588650201193 10.4920517374726
"8205" 1640.8 66.4993212074537 10.0657718068342
"8206" 1641 61.8065390217064 10.8900379071167
"8207" 1641.2 57.4799960979801 11.9229328407395
"8208" 1641.4 53.7011748960608 14.2675514589817
"8209" 1641.6 49.7776446080528 16.7237581446758
"8210" 1641.8 45.5071836562564 18.7278684383687
"8211" 1642 42.6105778065579 21.1243773124284
"8212" 1642.2 41.6200711490702 24.5503369040649
"8213" 1642.4 40.5877958077207 26.5638995436092
"8214" 1642.6 37.5800851518959 27.55506313275
"8215" 1642.8 34.117399427265 27.391216772219
"8216" 1643 31.476354920202 26.0793072550304
"8217" 1643.2 30.0073724486912 24.4621565227043
"8218" 1643.4 27.9652906212161 22.8169198251177
"8219" 1643.6 24.7969589183684 23.1920941990466
"8220" 1643.8 22.3004824138322 25.0729522328579
"8221" 1644 18.6272033423064 27.42523951375
"8222" 1644.2 15.6532213825626 30.122945142723
"8223" 1644.4 11.9283046019064 32.8976868887735
"8224" 1644.6 9.68109963560315 35.9584203548597
"8225" 1644.8 6.87942218040961 38.5088262894081
"8226" 1645 4.96221073868079 42.1158387074756
"8227" 1645.2 3.66714635646143 45.6711468834084
"8228" 1645.4 3.21412061307614 49.5610722994291
"8229" 1645.6 3.14431188317712 53.1765459498329
"8230" 1645.8 2.39183247479209 57.3086133823188
"8231" 1646 3.58016507198785 60.6995138916685
"8232" 1646.2 5.45584240627381 64.2386891312546
"8233" 1646.4 7.07815992954435 67.9653760524665
"8234" 1646.6 8.58795974524665 71.8859511728903
"8235" 1646.8 10.7932752472207 75.8312403736695
"8236" 1647 12.2346181678172 79.2746876944743
"8237" 1647.2 13.9429911367606 83.2942838503195
"8238" 1647.4 15.0501808046828 87.5274657639735
"8239" 1647.6 16.1766948150199 92.1903834117446
"8240" 1647.8 17.9521205235064 95.46579823165
"8241" 1648 21.4647767290207 98.6168029270929
"8242" 1648.2 24.0385572495652 99.5094221293265
"8243" 1648.4 28.2172438862971 100.473065024941
"8244" 1648.6 31.6500219049715 101.342581356848
"8245" 1648.8 35.2792462060397 102.350777492617
"8246" 1649 40.3046930419181 103.568319393944
"8247" 1649.2 43.7480736188064 104.368452904575
"8248" 1649.4 49.0615688821635 105.182168802236
"8249" 1649.6 52.3819343896655 106.907979924423
"8250" 1649.8 55.7593548486864 108.68963206299
"8251" 1650 60.0347288476151 110.657983907237
"8252" 1650.2 63.4336617131731 112.90111026335
"8253" 1650.4 66.1284853196882 114.775291235823
"8254" 1650.6 68.3944975785973 113.166068467582
"8255" 1650.8 70.2710389805064 110.324701533559
"8256" 1651 72.8269414795689 107.21483575115
"8257" 1651.2 75.5938073595064 104.331384844939
"8258" 1651.4 78.5310667393814 100.8859343249
"8259" 1651.6 81.6825350906064 98.3024443068
"8260" 1651.8 85.0553527122264 95.89161970197
"8261" 1652 88.1470911967098 93.9618246115398
"8262" 1652.2 91.2200771926025 91.3638711928616
"8263" 1652.4 93.8169437738748 90.3240996370447
"8264" 1652.6 95.8935005122336 88.2428841563773
"8265" 1652.8 97.5231803355897 85.1069552989416
"8266" 1653 98.8971469700064 81.6536177939878
"8267" 1653.2 99.264980557173 78.0333711692611
"8268" 1653.4 99.6436327792564 73.78525385865
"8269" 1653.6 99.7380499567109 69.7843259640136
"8270" 1653.8 98.9848849103196 65.5100681222819
"8271" 1654 98.3933748832346 61.0385500496609
"8272" 1654.2 97.8983426754419 56.7385751122145
"8273" 1654.4 97.131827976865 52.393990375813
"8274" 1654.6 96.0891877267967 47.9733869003758
"8275" 1654.8 95.3212909148031 43.6911403312269
"8276" 1655 94.0022064263473 38.9541669883091
"8277" 1655.2 93.1849077340064 34.400013444525
"8278" 1655.4 92.0557275753416 29.5674718905676
"8279" 1655.6 91.0679451725709 24.6428262084726
"8280" 1655.8 89.3236385810216 20.0953193040288
"8281" 1656 87.5001054484136 15.8765586516139
"8282" 1656.2 84.4521056292731 13.15762378565
"8283" 1656.4 81.5535228692251 12.0744079646188
"8284" 1656.6 80.9505069116541 9.50928503807046
"8285" 1656.8 82.1000840791575 8.20923049399884
"8286" 1657 82.9953368573722 8.59163211252805
"8287" 1657.2 83.8822867231947 8.63487238347468
"8288" 1657.4 85.9104576160397 7.92140448598333
"8289" 1657.6 85.9450772477731 7.91707703201667
"8290" 1657.8 85.8906318385645 6.56077244809186
"8291" 1658 84.4744002338861 4.59994662182089
"8292" 1658.2 82.8239842945833 5.51300991299615
"8293" 1658.4 80.2441185659333 5.5425203812736
"8294" 1658.6 77.341432999891 5.33468076601814
"8295" 1658.8 73.8611119296846 4.56162921077377
"8296" 1659 70.4538518317513 4.52302839134388
"8297" 1659.2 67.1149820358512 4.60493329946034
"8298" 1659.4 63.5810656139126 5.11261639574375
"8299" 1659.6 60.6032363531001 6.33782680005625
"8300" 1659.8 56.8519976347791 7.48669206478637
"8301" 1660 53.1999624281805 8.73705662408259
"8302" 1660.2 49.3667031926853 10.0042764083605
"8303" 1660.4 46.3286191836919 12.2107143996448
"8304" 1660.6 42.8555027784858 14.2303416271809
"8305" 1660.8 39.0962508223965 15.794755211161
"8306" 1661 35.9431614016999 18.465734659279
"8307" 1661.2 34.0812299158586 21.6359912673886
"8308" 1661.4 34.0094907014482 24.5987076042663
"8309" 1661.6 34.9998579982592 27.4710424534871
"8310" 1661.8 35.8435271815174 30.3549734036225
"8311" 1662 36.9878539349638 33.6407524387245
"8312" 1662.2 37.8193220891838 37.0179486002468
"8313" 1662.4 39.4435739731803 40.4304616597043
"8314" 1662.6 40.5673949533064 44.2806727139167
"8315" 1662.8 42.2086388103485 48.0330308244868
"8316" 1663 44.5621062714074 51.0976124016253
"8317" 1663.2 47.0538068724043 54.1726142740071
"8318" 1663.4 49.0176561926032 58.4639728873113
"8319" 1663.6 50.7155022658748 61.9760875050868
"8320" 1663.8 51.3591541032327 65.8543973021605
"8321" 1664 51.9273896057591 69.9183646355786
"8322" 1664.2 52.5523030255288 74.3825883752848
"8323" 1664.4 53.3218442777286 78.187236199187
"8324" 1664.6 54.1274719578564 82.2951920841
"8325" 1664.8 54.8837477449326 86.0408163178549
"8326" 1665 55.4906199573564 90.522763938225
"8327" 1665.2 56.4997489342756 94.3822703346115
"8328" 1665.4 56.9373896408593 97.2947839228559
"8329" 1665.6 58.3119926655652 102.571732201032
"8330" 1665.8 59.4122205627207 105.758956595221
"8331" 1666 60.8310072560778 110.080228484793
"8332" 1666.2 61.3940428436007 113.691319687678
"8333" 1666.4 60.9945512955973 115.143518227895
"8334" 1666.6 61.8811876026314 114.622896010337
"8335" 1666.8 65.0330533730982 113.960365015925
"8336" 1667 68.8062898878759 112.224334092998
"8337" 1667.2 72.3007813314102 110.732556504438
"8338" 1667.4 76.3166888743928 108.846482599036
"8339" 1667.6 79.4504641791098 106.487375817098
"8340" 1667.8 83.0794862210913 104.035381836773
"8341" 1668 87.7015680367695 101.044797437624
"8342" 1668.2 90.7941727841165 98.8467133264551
"8343" 1668.4 94.3635695380853 96.1456640258868
"8344" 1668.6 97.7157520371064 93.083534823
"8345" 1668.8 101.58213545387 89.7417568484682
"8346" 1669 104.416233992372 86.1485787461012
"8347" 1669.2 106.491828681506 82.3492852586833
"8348" 1669.4 108.139589999583 78.0886928335236
"8349" 1669.6 110.165153817001 74.0906810044026
"8350" 1669.8 111.972819596163 70.9047923120875
"8351" 1670 114.707613917591 65.6371135608868
"8352" 1670.2 116.760065546788 61.06253919665
"8353" 1670.4 118.864702854412 56.5562930529395
"8354" 1670.6 119.558973353098 53.8904466123031
"8355" 1670.8 117.663953377248 51.2856537320714
"8356" 1671 115.051811818152 47.0688094260532
"8357" 1671.2 113.057799325061 43.0297562922913
"8358" 1671.4 110.892447849259 39.8149632849541
"8359" 1671.6 108.271095544012 36.1808176919921
"8360" 1671.8 105.285315700582 32.0780051286065
"8361" 1672 101.64151120464 27.7373515544799
"8362" 1672.2 98.1520722870499 24.7542596654543
"8363" 1672.4 94.3434851823549 21.6099281923621
"8364" 1672.6 90.5884353540064 18.269428783775
"8365" 1672.8 86.5832385976234 15.4309182204798
"8366" 1673 82.7722068144303 11.9355884154978
"8367" 1673.2 78.6549116390853 9.71729788215
"8368" 1673.4 74.2887383474537 9.48771506118158
"8369" 1673.6 69.2543150590748 10.1108684323816
"8370" 1673.8 64.4289761255064 10.577379358025
"8371" 1674 59.9257193414439 11.9526983218062
"8372" 1674.2 55.9467108293695 13.9686797632974
"8373" 1674.4 52.0255215877819 16.1793347544153
"8374" 1674.6 48.7537779221249 19.2814172777582
"8375" 1674.8 45.5274685967251 22.4684114608062
"8376" 1675 41.8269662828651 24.8643275163457
"8377" 1675.2 38.8427906672222 26.903211908929
"8378" 1675.4 37.5300867192238 29.7919805331717
"8379" 1675.6 37.8311798463378 32.5735482878916
"8380" 1675.8 39.0244694640172 34.5418316370196
"8381" 1676 40.3655401650548 36.0044868003113
"8382" 1676.2 41.7574447941397 38.3996627732167
"8383" 1676.4 43.5679433474439 41.0737588587437
"8384" 1676.6 45.7100330609439 44.6763642859937
"8385" 1676.8 47.3044293817876 47.7596752372437
"8386" 1677 49.4002192414754 50.6799956462119
"8387" 1677.2 51.3982756439638 53.7192181091713
"8388" 1677.4 52.0542422979394 57.2608485804696
"8389" 1677.6 51.3859357948868 60.4882107952044
"8390" 1677.8 49.8137810793208 63.9621564189541
"8391" 1678 49.3088519659731 68.00810281315
"8392" 1678.2 48.4233812256021 72.1155011419372
"8393" 1678.4 47.2709175486297 76.4875413801637
"8394" 1678.6 47.3026443070264 80.40366195527
"8395" 1678.8 46.9406527827147 84.901401235525
"8396" 1679 47.1965989087695 89.3811701937816
"8397" 1679.2 48.2381162130778 94.2213461123786
"8398" 1679.4 49.8238189880064 98.7728841051237
"8399" 1679.6 51.7248076947921 102.244445766579
"8400" 1679.8 53.7556200205778 105.842414636007
"8401" 1680 55.3609188134686 108.650244066886
"8402" 1680.2 58.5597408851343 112.619121286266
"8403" 1680.4 61.6281006006979 113.606577333405
"8404" 1680.6 64.5482018980574 113.443720001538
"8405" 1680.8 67.6607555772085 114.824709588278
"8406" 1681 68.9827892227371 117.530820245535
"8407" 1681.2 67.2427043577104 118.006092897823
"8408" 1681.4 67.0792778109454 116.194830470272
"8409" 1681.6 68.3744852420716 113.655216154585
"8410" 1681.8 70.1898992186314 111.0121766069
"8411" 1682 72.0715435981129 108.144883644642
"8412" 1682.2 74.5993094479215 104.92455115181
"8413" 1682.4 77.2899811642672 101.598553103107
"8414" 1682.6 79.2571938447427 98.8777989819136
"8415" 1682.8 81.2211619215448 95.0788239827077
"8416" 1683 82.210555416408 92.0808069854287
"8417" 1683.2 83.6590996898814 88.2374045880428
"8418" 1683.4 84.8984515955492 84.8684816749929
"8419" 1683.6 86.3216266929289 81.4951311757416
"8420" 1683.8 87.4028883027939 77.942855257125
"8421" 1684 87.9241337798097 74.8201960797792
"8422" 1684.2 87.1898384708992 71.2073277099357
"8423" 1684.4 86.6587742711987 67.3675445172049
"8424" 1684.6 86.6200628204165 63.2454722959028
"8425" 1684.8 86.5062848172479 59.2807464931837
"8426" 1685 85.5929027981559 55.3817520745314
"8427" 1685.2 84.6067137573549 51.3356028943015
"8428" 1685.4 83.4474530268011 47.1679955526237
"8429" 1685.6 83.3162628433906 43.2363897435395
"8430" 1685.8 82.1455726650397 38.7415316365833
"8431" 1686 81.247758440037 34.3970328002112
"8432" 1686.2 80.2228307744751 30.2740565531812
"8433" 1686.4 79.8252459412876 26.8824145068062
"8434" 1686.6 79.8892757968542 23.2810438150631
"8435" 1686.8 79.759576232913 19.5739064939192
"8436" 1687 80.5979177645973 16.9795524480288
"8437" 1687.2 81.1342212174181 13.7761951467676
"8438" 1687.4 79.778227584538 12.3820984826763
"8439" 1687.6 76.8375176295264 11.17391888733
"8440" 1687.8 75.195338825942 11.7147820794371
"8441" 1688 73.1474435389751 11.9445843456188
"8442" 1688.2 70.2165968176999 11.7023428952468
"8443" 1688.4 66.7303948259609 10.5198438905136
"8444" 1688.6 62.5976344362085 9.27810734127766
"8445" 1688.8 58.9763841275064 8.01283940044032
"8446" 1689 55.9724865602191 7.58763808961808
"8447" 1689.2 54.5037510600225 9.4785899375371
"8448" 1689.4 52.3196118267411 12.3561616479459
"8449" 1689.6 49.4964977358468 15.4640646763947
"8450" 1689.8 47.1545667003852 19.1314772841803
"8451" 1690 44.3297939201128 22.5781227771287
"8452" 1690.2 42.7430782012074 26.5368176756861
"8453" 1690.4 41.1743203721314 30.6310715054312
"8454" 1690.6 39.9825053856011 34.9099127902026
"8455" 1690.8 40.044888346527 38.7589752912325
"8456" 1691 40.3362251543128 42.3909712833758
"8457" 1691.2 39.613532994759 46.5120446355711
"8458" 1691.4 39.0534518271218 51.5490358636665
"8459" 1691.6 39.1465168764213 55.9773204183734
"8460" 1691.8 38.6126221757921 59.9119595403478
"8461" 1692 38.2819157819671 64.3876284046332
"8462" 1692.2 38.1257836045421 68.4161199014357
"8463" 1692.4 38.5138478653491 71.7700703794534
"8464" 1692.6 39.1602946201449 75.8851117924753
"8465" 1692.8 39.473776288178 80.4207909223142
"8466" 1693 41.406311522281 84.139144599319
"8467" 1693.2 43.0720219670288 87.5010223227022
"8468" 1693.4 45.6444970994295 91.9655537347654
"8469" 1693.6 47.952195147423 95.0330528349833
"8470" 1693.8 49.7737441635349 97.7599670416928
"8471" 1694 51.7433539260778 98.9339434820786
"8472" 1694.2 54.005994142935 101.95697918165
"8473" 1694.4 55.8416186931161 105.793108801613
"8474" 1694.6 58.3553360041821 110.169200270015
"8475" 1694.8 58.4917092832397 113.480989094883
"8476" 1695 59.35700337412 114.856726051377
"8477" 1695.2 60.7647707157717 113.133732992905
"8478" 1695.4 63.0380087790778 110.766439042364
"8479" 1695.6 65.9961326691492 108.38324832215
"8480" 1695.8 69.2296277759194 106.373804480237
"8481" 1696 72.5636060705746 104.128574263105
"8482" 1696.2 75.8652567446882 102.367103796218
"8483" 1696.4 79.5801561311534 100.884025154032
"8484" 1696.6 83.2559973528864 98.57896861527
"8485" 1696.8 85.6875937367564 96.41351065035
"8486" 1697 88.3424867453064 93.53142630855
"8487" 1697.2 90.2549229534719 90.384770384581
"8488" 1697.4 92.2209189212825 86.7918365830903
"8489" 1697.6 93.2871660640406 83.177903773013
"8490" 1697.8 93.9488697996602 79.2478322888808
"8491" 1698 94.0421912870581 75.1886919468052
"8492" 1698.2 94.0022064263473 70.86422243115
"8493" 1698.4 94.080120051836 66.4388063197434
"8494" 1698.6 92.9901723055064 61.9799594375833
"8495" 1698.8 91.4675670348433 57.8550491315739
"8496" 1699 89.6315096462161 53.9955276785049
"8497" 1699.2 87.1623900485964 50.36247651867
"8498" 1699.4 83.776629405567 47.2205875769076
"8499" 1699.6 81.2302090358925 43.5125710578728
"8500" 1699.8 78.1105860327935 40.3543865837837
"8501" 1700 74.6292178703364 37.59562182621
"8502" 1700.2 71.0347073275652 35.0138118784735
"8503" 1700.4 67.6642835415757 31.6896240523084
"8504" 1700.6 64.050740004766 28.8313291718423
"8505" 1700.8 60.828279869124 25.6626929687382
"8506" 1701 58.0551357542179 22.3863354709096
"8507" 1701.2 55.4904271500014 18.9064964190906
"8508" 1701.4 52.3977971765955 16.1377828020015
"8509" 1701.6 48.5957935307309 15.1380963408031
"8510" 1701.8 44.7962946457645 15.2620227710532
"8511" 1702 42.1050201902097 16.184226068161
"8512" 1702.2 39.0735381737678 17.0906893339909
"8513" 1702.4 36.967047328126 19.2127667109652
"8514" 1702.6 35.4277462053169 21.8359910746974
"8515" 1702.8 33.9246135191838 25.2333142819887
"8516" 1703 33.4097860924397 28.8186796910167
"8517" 1703.2 32.9316527483552 32.0711135815919
"8518" 1703.4 32.9299735560008 36.1181706942961
"8519" 1703.6 32.9505668597417 40.17391889955
"8520" 1703.8 33.8343469566042 43.9272326149435
"8521" 1704 35.0573658390215 46.8232486217864
"8522" 1704.2 36.4533673333362 50.0689646515436
"8523" 1704.4 38.0538421751193 53.4092274636661
"8524" 1704.6 39.8677139751169 57.1466488782869
"8525" 1704.8 41.8353865199789 60.6609419576555
"8526" 1705 44.1354946291906 64.0792301328868
"8527" 1705.2 46.9182121489024 66.9193839488629
"8528" 1705.4 49.8381679143169 69.8597975894132
"8529" 1705.6 52.5335417590489 73.4703625274585
"8530" 1705.8 55.9599720819655 76.2691241201296
"8531" 1706 59.5995374987064 79.1333036792447
"8532" 1706.2 63.1307399355064 82.1372400143167
"8533" 1706.4 67.0046767264664 84.75534966415
"8534" 1706.6 71.3301263986643 86.7300352373605
"8535" 1706.8 75.3424467354851 89.2853653058521
"8536" 1707 79.1460025517191 91.2327195908521
"8537" 1707.2 83.1803750948189 93.7375213037125
"8538" 1707.4 87.1633828174476 95.7063537609735
"8539" 1707.6 91.0553010607948 97.5954049048616
"8540" 1707.8 94.6544685359654 100.221386373543
"8541" 1708 96.9273232124872 103.864387737727
"8542" 1708.2 98.840224306291 104.574423069335
"8543" 1708.4 102.214250455472 103.236511968913
"8544" 1708.6 104.271844796606 100.753328771207
"8545" 1708.8 106.923242553876 97.7197359861346
"8546" 1709 109.791709033543 93.6376456331864
"8547" 1709.2 111.663772561962 90.0857547266206
"8548" 1709.4 112.690906488756 86.5914265614357
"8549" 1709.6 114.697271509665 82.6678448813659
"8550" 1709.8 116.664638131191 78.5943722668239
"8551" 1710 118.098060220106 74.3088757886167
"8552" 1710.2 119.319768803117 69.7122086330763
"8553" 1710.4 120.240961331225 65.395402480775
"8554" 1710.6 120.172504995285 60.7256810694553
"8555" 1710.8 120.202877991377 56.2276563535694
"8556" 1711 119.71652800364 51.3084579557833
"8557" 1711.2 118.468057534256 46.6550680244455
"8558" 1711.4 117.204327095622 42.3303575393605
"8559" 1711.6 115.35850563874 37.7923460420649
"8560" 1711.8 114.469266235231 33.5466469834259
"8561" 1712 114.281245821506 32.3464398348886
"8562" 1712.2 113.192497743984 32.8288526009455
"8563" 1712.4 110.849033894194 32.2141082596125
"8564" 1712.6 107.74679033184 30.0433491635833
"8565" 1712.8 104.439777929571 27.7920959338919
"8566" 1713 100.951291651281 25.1202420976984
"8567" 1713.2 97.6763861655386 22.4274489681177
"8568" 1713.4 95.0102278171464 19.0061778216
"8569" 1713.6 92.3494299278612 15.8818258553113
"8570" 1713.8 89.0804315269906 12.9273576824763
"8571" 1714 85.2022138578547 10.185538125959
"8572" 1714.2 80.9271427772622 8.70739089248721
"8573" 1714.4 76.7977506051801 8.27010617140263
"8574" 1714.6 72.4669916848681 6.6885404729266
"8575" 1714.8 68.8443457359169 6.13826569098158
"8576" 1715 65.83829850496 7.74986777977887
"8577" 1715.2 62.3659374275361 10.3111445353975
"8578" 1715.4 58.2360038844965 13.4770413036847
"8579" 1715.6 55.7169289941666 16.3647713443442
"8580" 1715.8 53.1421893706276 19.8160018207258
"8581" 1716 50.4462086908593 23.4060530031794
"8582" 1716.2 49.2976190003574 27.4547951036074
"8583" 1716.4 49.6737104285376 30.3267973984
"8584" 1716.6 49.5411385272806 33.8854303095371
"8585" 1716.8 50.0599874864 37.6473302974372
"8586" 1717 51.1139412018189 41.3496340491187
"8587" 1717.2 51.4662844708094 45.28896948815
"8588" 1717.4 51.1476264969003 48.7115921708773
"8589" 1717.6 50.2313580806404 51.3625734368304
"8590" 1717.8 48.7605635483964 53.98455548877
"8591" 1718 47.1071633567539 56.2494249259025
"8592" 1718.2 46.1961187890425 58.7504742294077
"8593" 1718.4 45.5274685967251 61.4925799345875
"8594" 1718.6 44.7628858855288 64.3569958653185
"8595" 1718.8 43.5516262304954 67.594379192161
"8596" 1719 42.3423555488901 70.5336250757895
"8597" 1719.2 41.5614729502207 73.3215980765071
"8598" 1719.4 39.692940148185 76.2565391774714
"8599" 1719.6 37.6041708496314 78.527061542625
"8600" 1719.8 36.6807737562933 81.7247130501172
"8601" 1720 38.1921220472179 84.7503564480346
"8602" 1720.2 40.1565959303278 87.3889145067214
"8603" 1720.4 42.2806848899328 88.6023289624588
"8604" 1720.6 45.1172134776449 89.3371247716269
"8605" 1720.8 47.2187733501479 89.8380668231122
"8606" 1721 48.3733757964202 89.6729788183397
"8607" 1721.2 50.5610316816135 89.5449138936857
"8608" 1721.4 53.1792602175449 88.7873716773231
"8609" 1721.6 56.2186791884257 87.7245414664403
"8610" 1721.8 59.1648377679903 87.1843076970532
"8611" 1722 62.6468519010518 87.0744715853773
"8612" 1722.2 66.2775094467899 86.0593988520157
[truncated: 18,364 more chars]
