# Supplementary material for: Adaptive switch to sexually dimorphic movements by partner-seeking termites
Source: Sci Adv. 2019 Jun 19;5(6):eaau6108. doi: 10.1126/sciadv.aau6108 (PMC6584256; doi:10.1126/sciadv.aau6108)
Supplement: Data file S1 [file aau6108_Data_file_S1.zip › Dataset/CfExperimetns/170703_172_F_05_set1_before-position_5FPS.txt]

"time" "x" "y"
"1" 0 58.1012110319654 59.6047904375728
"2" 0.2 64.2255989424286 60.3919953239278
"3" 0.4 72.3176568565909 60.1610104433694
"4" 0.6 78.2411999200193 62.297085601094
"5" 0.8 79.828811000665 68.7182971799102
"6" 1 77.5655553644063 75.8346307179233
"7" 1.2 72.0178292748146 80.4363036513612
"8" 1.4 64.8237149013929 82.6335631933207
"9" 1.6 58.2156822750618 80.8870395869904
"10" 1.8 52.9975419199546 76.1765241690967
"11" 2 48.1853076602835 69.1117832003844
"12" 2.2 44.8474367104694 60.7655694112543
"13" 2.4 42.210744410634 51.4771852215802
"14" 2.6 40.2965680553948 42.5753142099474
"15" 2.8 39.7281213433387 33.738667904255
"16" 3 40.7126869184 24.2997928265088
"17" 3.2 41.8710345121966 15.5128246125747
"18" 3.4 41.9577891117577 7.56334230396169
"19" 3.6 42.5861212244184 8.32610045089721
"20" 3.8 46.4918352503462 8.80208641977398
"21" 4 53.3806901981072 9.82569572342782
"22" 4.2 60.2762109663966 11.72540537978
"23" 4.4 66.1274306597273 15.9354144163012
"24" 4.6 71.1226570309506 20.1994588614333
"25" 4.8 75.7252216273966 25.5090923763662
"26" 5 79.2809236938637 30.341410320108
"27" 5.2 83.8945023747921 35.6690354815859
"28" 5.4 90.1102917226413 41.7621044079573
"29" 5.6 97.3156421390825 46.6149987449938
"30" 5.8 104.2353836951 50.5820150912211
"31" 6 111.098471130118 54.7948518173774
"32" 6.2 117.033315752851 59.0658441878689
"33" 6.4 119.772571586431 59.670344938256
"34" 6.6 118.315900678171 59.1790717978421
"35" 6.8 116.038641667241 61.2272303046539
"36" 7 111.920130542281 65.2458917932359
"37" 7.2 106.612813245596 68.5827213408974
"38" 7.4 102.370251035467 72.7413125293754
"39" 7.6 100.056917786429 78.6971256029278
"40" 7.8 100.478487889885 84.6684414236575
"41" 8 102.070462931362 91.4259157544869
"42" 8.2 102.520475508881 96.7920652606897
"43" 8.4 100.869535551974 102.217651342958
"44" 8.6 100.903811675713 107.048232507216
"45" 8.8 98.9500726225656 105.043415308888
"46" 9 93.3726874289546 104.424963448778
"47" 9.2 89.8973706524718 102.028545774882
"48" 9.4 86.6010733697985 96.1834536111347
"49" 9.6 84.2045979266231 89.1024173341191
"50" 9.8 79.3206479941342 83.1353292190202
"51" 10 72.9496821867069 78.5129423405042
"52" 10.2 65.3706179716932 76.055552160483
"53" 10.4 58.6344958802474 76.9225441041158
"54" 10.6 52.5711893530114 80.1184413278239
"55" 10.8 48.8990142463764 83.6527202793949
"56" 11 48.21000091565 84.4362568742921
"57" 11.2 46.2631215951098 82.1189052751421
"58" 11.4 46.3106180410854 77.9392180292884
"59" 11.6 48.5328994284884 71.9111458370258
"60" 11.8 51.5246604733427 63.8728520362488
"61" 12 54.8464220394063 55.5699751896421
"62" 12.2 57.2890976889432 46.3628251194262
"63" 12.4 61.6561811163144 38.2030547757864
"64" 12.6 67.923324055894 30.7933342059451
"65" 12.8 73.5018056238334 23.6018925231573
"66" 13 76.4081052931489 16.1947477674081
"67" 13.2 77.5479750826667 7.35781054700878
"68" 13.4 76.5296568360895 5.69037420543158
"69" 13.6 77.05421258507 7.60923562247211
"70" 13.8 80.5143174987588 8.21795566191269
"71" 14 85.604930700253 11.2420823162656
"72" 14.2 86.7826634963068 15.3290791048353
"73" 14.4 85.5851738610807 21.9121549992228
"74" 14.6 85.9277133887717 29.8155092073704
"75" 14.8 89.5176186793804 35.712605987816
"76" 15 94.2378361310652 42.0965413395117
"77" 15.2 99.6479141964787 47.8454698591421
"78" 15.4 106.617305462647 52.4186776589684
"79" 15.6 114.17467996574 56.4410916731321
"80" 15.8 121.53957387161 60.2033801517521
"81" 16 119.829438675259 62.3476634367456
"82" 16.2 117.073683256597 66.1401304914486
"83" 16.4 111.783660368319 68.1725339489506
"84" 16.6 105.465462485125 68.9255799942671
"85" 16.8 97.8555997859194 68.141926939255
"86" 17 89.5636396046291 66.7054914129002
"87" 17.2 81.009938256 66.5441279832359
"88" 17.4 74.20328591183 69.1378416113321
"89" 17.6 65.636437250949 72.4655918909278
"90" 17.8 59.6910453930714 77.2187260232951
"91" 18 53.6774844464177 83.3354289520068
"92" 18.2 47.8400036015 89.0681781378993
"93" 18.4 42.4378985664445 94.7190087414199
"94" 18.6 36.4958921317381 100.433308669785
"95" 18.8 30.2396301113572 102.683584732452
"96" 19 24.8334036915714 104.763853674999
"97" 19.2 25.6401647525 105.079982617369
"98" 19.4 28.301548942 108.927482598642
"99" 19.6 32.5987107309 114.782527815542
"100" 19.8 35.4927248106622 116.197605262642
"101" 20 36.626488510375 114.58292400133
"102" 20.2 38.3196048748333 114.959953428175
"103" 20.4 40.4328448952222 116.493314617031
"104" 20.6 45.2074691051111 119.652356012698
"105" 20.8 49.7564475010238 121.167995247214
"106" 21 54.2973175204565 121.14219179499
"107" 21.2 60.20570331125 120.702484841942
"108" 21.4 65.6928451433387 120.098595620658
"109" 21.6 68.2836829498455 120.276427328678
"110" 21.8 68.3095702825164 119.773075425265
"111" 22 66.9873646087625 121.095201289417
"112" 22.2 64.4826164909179 120.167882804896
"113" 22.4 61.1699577717258 119.351062846739
"114" 22.6 56.163372722871 117.535626110078
"115" 22.8 50.7950364530238 114.84991245588
"116" 23 42.79635600335 112.935786835267
"117" 23.2 35.9434392422273 113.97880159246
"118" 23.4 32.3373701413478 114.411119375099
"119" 23.6 27.392783609 111.134484121642
"120" 23.8 23.4673273397632 106.132858379116
"121" 24 20.3730350673572 101.202977268142
"122" 24.2 17.0285313588334 94.6036099689754
"123" 24.4 14.8716371975526 87.451922887221
"124" 24.6 11.2297430435 82.2772900903221
"125" 24.8 6.12280643108751 76.5932874914546
"126" 25 2.40965302582929 70.4870256557153
"127" 25.2 3.83505988018922 66.8084900992908
"128" 25.4 4.08753482763238 58.3210904099215
"129" 25.6 5.33275481123079 50.6566505321036
"130" 25.8 8.20385407757694 42.7174369086421
"131" 26 11.5742749554615 34.4386845893344
"132" 26.2 14.8833506067857 24.2701188564516
"133" 26.4 16.80177277098 24.2980618449221
"134" 26.6 24.3462560164667 21.1710436086088
"135" 26.8 31.9033995807674 17.0953870797235
"136" 27 38.4191363160667 12.8536770846754
"137" 27.2 44.7529345981211 6.89978370874737
"138" 27.4 50.0352029773182 4.19129445812696
"139" 27.6 57.9977182759849 2.77503679630878
"140" 27.8 64.4993054202742 2.60193863764211
"141" 28 68.7729921903682 5.605001472752
"142" 28.2 75.0293968740667 8.92867633690878
"143" 28.4 81.5205778240667 12.4209316880088
"144" 28.6 89.0863750837892 15.4091168589915
"145" 28.8 93.8804308672872 19.9485838997698
"146" 29 99.3272394992812 24.9681139984859
"147" 29.2 105.075646352543 30.2364151543549
"148" 29.4 111.137484621761 36.7159167824791
"149" 29.6 117.661162577277 40.0995373293897
"150" 29.8 117.576453898902 40.8942617374682
"151" 30 118.066467504313 41.6788479566421
"152" 30.2 120.38597725383 43.9246627265596
"153" 30.4 121.379559355681 49.1588981747698
"154" 30.6 122.123102816489 54.3606399561312
"155" 30.8 122.439900669375 58.3936389028921
"156" 31 121.029892178185 63.2514490958668
"157" 31.2 120.092997114847 67.7228324924526
"158" 31.4 120.036047028435 70.6972490557291
"159" 31.6 120.061447301717 69.6050373045769
"160" 31.8 120.482219505591 68.1471300363997
"161" 32 120.220728182094 66.7104644950796
"162" 32.2 119.360646706219 65.1566380551734
"163" 32.4 119.096771659574 61.3478095173474
"164" 32.6 117.473065379133 55.5959399134421
"165" 32.8 115.2444265863 49.8144614139754
"166" 33 112.523146499852 43.3045937309376
"167" 33.2 109.887038575567 37.3989959836088
"168" 33.4 108.3897395031 29.7480573705421
"169" 33.6 108.463699625439 23.0825980471573
"170" 33.8 105.425381397934 20.0076884235698
"171" 34 101.105378119597 16.1496614590937
"172" 34.2 95.264295401734 12.4491982490251
"173" 34.4 89.2522627941023 8.16370049707392
"174" 34.6 82.40424392406 6.50184015240211
"175" 34.8 75.4015579152 6.76494935357544
"176" 35 68.1406250129944 6.69940544405783
"177" 35.2 60.5682426728192 6.67757161284423
"178" 35.4 52.2540066475 5.80425457297544
"179" 35.6 44.5516303429659 6.84038474431256
"180" 35.8 36.3713298549468 8.91495738709955
"181" 36 28.78838751325 11.5638253367359
"182" 36.2 24.5127491138158 16.0134017625474
"183" 36.4 18.3407270777581 20.6097309505453
"184" 36.6 12.4530809917692 26.149945837796
"185" 36.8 9.77807894013639 32.7667515659717
"186" 37 8.45708146628572 39.7314936716421
"187" 37.2 6.45544298746631 46.4648175514623
"188" 37.4 2.39881956680338 52.3593933310017
"189" 37.6 4.21926761750001 55.6016394869592
"190" 37.8 4.89704806994159 63.2447428998759
"191" 38 5.22762367192468 70.6348502108613
"192" 38.2 5.7423768618393 77.8347258481421
"193" 38.4 6.94556361650001 85.0399367026421
"194" 38.6 7.11247969807143 87.2747575725707
"195" 38.8 7.55758924892858 87.0270329118258
"196" 39 9.73368038645238 87.0182013731183
"197" 39.2 14.7228097922188 90.1273997722046
"198" 39.4 19.8796190536163 94.1789156494561
"199" 39.6 23.98491361025 98.9635198403921
"200" 39.8 27.4187483328 105.526103780842
"201" 40 29.340137894 113.081838406642
"202" 40.2 30.99538903625 113.568676977892
"203" 40.4 35.2051107994118 113.425489162819
"204" 40.6 41.0520829509286 116.064072397385
"205" 40.8 45.9272689482334 117.513151268509
"206" 41 51.7750022601552 119.454387428935
"207" 41.2 56.8850282804851 122.155928074956
"208" 41.4 59.7154483289737 120.809760148168
"209" 41.6 64.1699602485714 120.071449322446
"210" 41.8 69.4312942364375 119.77586876133
"211" 42 75.5750494787728 118.416408932824
"212" 42.2 76.9440985518636 116.247174280806
"213" 42.4 81.0229206179 112.819830739206
"214" 42.6 84.2316138538158 108.770327691432
"215" 42.8 86.18340947315 105.246982999992
"216" 43 88.4790528605984 101.295556406281
"217" 43.2 90.6952279010517 96.9322278706938
"218" 43.4 94.0949788364818 91.6892664248785
"219" 43.6 97.6922732975 86.9534239565986
"220" 43.8 103.485036044019 83.4426131878573
"221" 44 109.447934471031 81.284324867285
"222" 44.2 114.820960678552 78.9087820774978
"223" 44.4 118.971544666318 77.17183858143
"224" 44.6 117.812257466851 77.1059736775699
"225" 44.8 116.85692546781 73.2886608448835
"226" 45 115.612212619028 67.9074988941696
"227" 45.2 113.703377429775 61.4705300048509
"228" 45.4 109.450978533309 56.1113673029187
"229" 45.6 104.917769092469 50.7827292390171
"230" 45.8 98.9157625553485 46.8481884222785
"231" 46 92.905027346875 42.8229185990796
"232" 46.2 85.8908875445323 38.8394797733518
"233" 46.4 78.4669226602941 35.2182137405245
"234" 46.6 71.6664560297353 29.3990609359362
"235" 46.8 66.121996997906 22.0767668700084
"236" 47 61.6437495524808 13.7293207507767
"237" 47.2 58.4816063104394 5.50526684436938
"238" 47.4 56.7421946186429 2.36083763092782
"239" 47.6 54.1088270764043 3.06046461113147
"240" 47.8 48.9872492780978 3.8225628815008
"241" 48 43.5982417925891 4.83978933743419
"242" 48.2 40.1025159091 6.86448079480878
"243" 48.4 37.7916554909 10.7083987208842
"244" 48.6 33.2997582735 15.5382340921905
"245" 48.8 29.0990368872857 20.6798775833921
"246" 49 26.4325364960517 27.0490690982973
"247" 49.2 25.4834810743966 33.2716494572628
"248" 49.4 24.5583012608333 41.3855427433458
"249" 49.6 23.274129296225 48.3469135875296
"250" 49.8 22.4633964369699 55.6747725688349
"251" 50 21.7876879621747 62.746249454365
"252" 50.2 20.7102836415263 70.3322872343526
"253" 50.4 19.7921100381616 78.3230623842267
"254" 50.6 16.36556541114 84.4687127790421
"255" 50.8 11.2862791356452 89.6319237424324
"256" 51 10.4508013295 90.2458638245421
"257" 51.2 12.5621433437632 92.060661361721
"258" 51.4 15.6307637276 96.7727462697671
"259" 51.6 18.6984194777353 102.142289335024
"260" 51.8 21.988875468125 104.379598945548
"261" 52 24.01996598738 105.339157769482
"262" 52.2 26.2243710379999 110.939748693142
"263" 52.4 31.0927567505 114.444986406142
"264" 52.6 33.7411585781 112.981688757699
"265" 52.8 38.0433135831154 114.400047461104
"266" 53 43.361088746 115.845226868214
"267" 53.2 48.3511841013125 118.234213285705
"268" 53.4 49.9243939287778 120.207712605087
"269" 53.6 49.0904100371316 119.381700339168
"270" 53.8 47.7871939937712 118.706061629761
"271" 54 46.34054080205 117.950224119142
"272" 54.2 42.9380428151207 117.480173084832
"273" 54.4 38.1669637712818 117.259798509006
"274" 54.6 34.1164668584818 114.80967275406
"275" 54.8 32.4559047499999 113.276573835142
"276" 55 22.0570328681 106.967145951742
"277" 55.2 19.3271138843837 103.852284841921
"278" 55.4 17.0934431683333 99.8470416919199
"279" 55.6 13.6055152712 94.0990288364621
"280" 55.8 12.3732957725638 87.5093476683017
"281" 56 13.3579230835357 82.9952147033921
"282" 56.2 14.5897543352458 76.9270607153031
"283" 56.4 15.7681603910417 70.9270274538504
"284" 56.6 16.357775994 64.0085104246421
"285" 56.8 18.0775281115127 57.0473351071231
"286" 57 20.2942770988836 49.384680026875
"287" 57.2 22.6301801045741 42.4722145171977
"288" 57.4 24.5273908753572 34.7830219604083
"289" 57.6 26.9583738069615 27.4332023794498
"290" 57.8 31.8605707257286 20.565818260985
"291" 58 37.2699456917558 15.7503540038049
"292" 58.2 44.3436174988864 12.2044606384489
"293" 58.4 51.8365056909432 9.27900340575575
"294" 58.6 59.6409705686 6.86880824877544
"295" 58.8 66.9605884873438 4.15576507754835
"296" 59 70.4377800652609 3.60666055859863
"297" 59.2 77.7472657258684 4.34157513224211
"298" 59.4 86.9120139160094 6.12432286635909
"299" 59.6 92.9066501421125 8.79614805917961
"300" 59.8 96.62122844075 13.610134853066
"301" 60 100.754177162638 18.1421020524081
"302" 60.2 105.6115140565 22.5774661477754
"303" 60.4 111.252940409409 27.5929852951421
"304" 60.6 112.519985210429 28.5156603016064
"305" 60.8 111.431193528914 29.5694379775042
"306" 61 111.94041548275 33.736424408535
"307" 61.2 113.182206621011 40.2296212532399
"308" 61.4 115.54163980767 46.4035990268442
"309" 61.6 117.747882483236 53.1760847206091
"310" 61.8 118.419285572328 60.3913557987111
"311" 62 118.202946407152 67.8857146864623
"312" 62.2 116.90893111416 74.0435999528761
"313" 62.4 115.354977420624 76.9935491002916
"314" 62.6 116.784721007855 78.8209665666744
"315" 62.8 118.620116900766 82.6575351837591
"316" 63 117.756586548567 81.1014673621927
"317" 63.2 117.960031228441 80.1028208389068
"318" 63.4 118.982022082694 78.4745708274992
"319" 63.6 119.134109725887 76.3333785122873
"320" 63.8 120.048703521995 72.7294454906627
"321" 64 121.136725537348 68.4747251435008
"322" 64.2 120.709154270424 65.0118212193051
"323" 64.4 120.802336171848 60.5951703295859
"324" 64.6 120.463888511032 54.9305248109506
"325" 64.8 118.682940997442 48.7104574601537
"326" 65 116.64375946684 41.8791077944613
"327" 65.2 113.779710696641 34.8715083109598
"328" 65.4 109.925412143271 27.9284933225578
"329" 65.6 105.725644710566 22.1296935483234
"330" 65.8 100.156188929679 17.1326180147684
"331" 66 94.2833995078814 12.489947886838
"332" 66.2 88.032490297721 8.76705096317699
"333" 66.4 80.5784656399118 5.40918348143034
"334" 66.6 73.5737780161211 3.25925611910526
"335" 66.8 66.21523863476 2.62011394430211
"336" 67 59.3667673490758 1.5594156365815
"337" 67.2 55.0267658364579 2.07034508194737
"338" 67.4 48.5650823246383 4.51062205740806
"339" 67.6 41.7885478126291 7.02012954231953
"340" 67.8 34.9730404739445 8.06895548219766
"341" 68 29.5107823416546 11.3014594984668
"342" 68.2 24.0988545524574 16.0994517066527
"343" 68.4 18.2321044933125 19.8684799646421
"344" 68.6 16.9857123406368 24.3234799429579
"345" 68.8 12.0643234513571 33.2774051842135
"346" 69 5.88584058698838 41.1882354429793
"347" 69.2 4.60873847450002 45.6546962885171
"348" 69.4 3.85297954960715 50.516127164285
"349" 69.6 1.84397621801852 56.9066776371236
"350" 69.8 3.64032445168922 62.6927305023448
"351" 70 5.2749386246316 70.6243903771026
"352" 70.2 5.99203151832761 77.4922600945731
"353" 70.4 7.27012266400001 86.0027952102254
"354" 70.6 8.84709780067648 91.9931370026127
"355" 70.8 12.69025875725 96.1831306668088
"356" 71 16.224706784525 101.193240496717
"357" 71.2 20.2988501422143 104.522752668285
"358" 71.4 26.2243710379999 110.550277836142
"359" 71.6 30.7647812919737 114.106761714537
"360" 71.8 35.7441515569571 117.588572609071
"361" 72 41.5232731395313 120.591323368173
"362" 72.2 44.8241010678077 118.794077642642
"363" 72.4 51.05313817175 118.817681937006
"364" 72.6 56.473274265 119.154698806531
"365" 72.8 62.8942444822755 119.885655826887
"366" 73 68.6805127927353 121.444006806936
"367" 73.2 72.9908331746923 121.770034447411
"368" 73.4 75.6006207976667 118.242327261892
"369" 73.6 77.7875305701072 116.009824670874
"370" 73.8 80.7572458547321 112.532406304803
"371" 74 82.4831062716017 109.649213904269
"372" 74.2 84.7284576287857 105.278511593178
"373" 74.4 87.8432814560763 100.374526546896
"374" 74.6 91.3757641257909 97.1276958462603
"375" 74.8 94.4678169000116 95.3745006058281
"376" 75 98.4844174134322 93.7667243798286
"377" 75.2 104.407695043955 92.4988937215512
"378" 75.4 108.486866803241 90.6271606018273
"379" 75.6 112.487637132605 87.2861872267351
"380" 75.8 116.703586998533 83.8372849354223
"381" 76 119.408109528092 81.375885630477
"382" 76.2 119.555154214039 78.5458383679455
"383" 76.4 120.521257377038 73.1632155139059
"384" 76.6 122.324233349255 67.1864268854825
"385" 76.8 122.833288618328 61.2016342483318
"386" 77 122.552813053795 53.6444859352105
"387" 77.2 121.4499955745 47.3801546773579
"388" 77.4 119.974106011132 40.8083464271368
"389" 77.6 117.623544783562 36.2757763081576
"390" 77.8 114.7510968341 31.4574016873754
"391" 78 111.417601691777 27.3935574466783
"392" 78.2 106.782779893852 24.0941674314333
"393" 78.4 102.026172408372 19.1406390368442
"394" 78.6 97.0228702620313 14.0101891572671
"395" 78.8 91.8783165868196 8.70364873064211
"396" 79 85.7876038491988 6.16035711023247
"397" 79.2 78.2767367453511 4.1501543493336
"398" 79.4 70.9845164440745 2.72900005198253
"399" 79.6 64.5453718657258 3.45626180783566
"400" 79.8 58.9689261749255 6.2590976069187
"401" 80 52.6130932532447 10.3029652285357
"402" 80.2 46.6305940981842 15.3656502319579
"403" 80.4 41.3888746190638 21.44017441594
"404" 80.6 35.4015343368895 26.2216379091789
"405" 80.8 28.8115703023571 29.9298104371421
"406" 81 21.3862775032667 32.7989124170421
"407" 81.2 14.0230447813387 33.4832085249324
"408" 81.4 10.950425560197 32.9845995327027
"409" 81.6 11.4810145641452 34.2244595108357
"410" 81.8 9.42790534243409 37.3104971722685
"411" 82 5.45118087170654 41.262565700066
"412" 82.2 6.01190060314384 44.262871496464
"413" 82.4 6.37673118061843 49.6237117983395
"414" 82.6 5.21194333839026 55.8771188736177
"415" 82.8 4.84335947269278 62.4740890964614
"416" 83 5.68887098458003 69.5441895388021
"417" 83.2 6.75082818800001 76.6541423128609
"418" 83.4 6.52892037412793 84.2972248358049
"419" 83.6 7.22252067036668 87.7748876095754
"420" 83.8 10.515713139 92.6995302236421
"421" 84 12.8553605335869 97.0288656920334
"422" 84.2 16.6021498650588 97.3311787485539
"423" 84.4 21.3216202498824 101.04260691526
"424" 84.6 25.185782086 106.525745647142
"425" 84.8 28.56119618 113.081838406642
"426" 85 31.4822276075 113.666044692142
"427" 85.2 35.0899576512895 112.815358346589
"428" 85.4 40.196638032875 115.430834512923
"429" 85.6 45.6931642434025 118.106962390862
"430" 85.8 51.4182671001875 119.946262261267
"431" 86 56.7852697364677 122.397730034561
"432" 86.2 59.5867228420893 120.801707179321
"433" 86.4 64.9625587328818 118.187447277497
"434" 86.6 69.7801952125 115.780315058714
"435" 86.8 73.6112167241227 112.471912347567
"436" 87 78.2593003284375 108.034945218017
"437" 87.2 83.2564513152174 105.698825639164
"438" 87.4 88.0985727995612 102.200499565152
"439" 87.6 93.2872236045345 98.8594371113662
"440" 87.8 99.0377180762273 96.3416728439512
"441" 88 104.544855132824 95.1767052240205
"442" 88.2 111.125926825452 93.7072087901659
"443" 88.4 113.073907143576 92.6962435497434
"444" 88.6 112.650059454176 92.4135673871962
"445" 88.8 111.48603281625 90.8495436528921
"446" 89 111.386260960907 87.6941084688643
"447" 89.2 111.852320884143 82.6103804042135
"448" 89.4 113.093305664522 76.7298139603486
"449" 89.6 115.038383939371 71.0692401547712
"450" 89.8 116.805660301242 64.3602905535453
"451" 90 117.059175317607 57.6935186718564
"452" 90.2 116.399438009532 51.1099056981905
"453" 90.4 115.92892518406 43.9571811384333
"454" 90.6 114.191675057682 36.9402858631421
"455" 90.8 110.957192485912 30.4636146117362
"456" 91 107.092086790039 23.8886360765972
"457" 91.2 103.348658185791 17.3037087009095
"458" 91.4 97.55595849755 13.2020371289921
"459" 91.6 91.5030733743043 10.5240016492291
"460" 91.8 84.4004481196512 8.75346477049094
"461" 92 77.6768579508043 8.60204763751167
"462" 92.2 70.6393650056573 7.89845055437245
"463" 92.4 62.9994077278077 6.73489494800475
"464" 92.6 55.9235955377447 5.96492281067402
"465" 92.8 48.5025055747474 4.72462172768334
"466" 93 41.6566067369944 5.49160817965334
"467" 93.2 36.2843204081702 7.373647187057
"468" 93.4 30.7202194090218 9.96942901589211
"469" 93.6 26.1059237155103 13.7306334003741
"470" 93.8 22.2192454724588 15.8626852051885
"471" 94 19.5483325435543 19.6511665154465
"472" 94.2 15.1023225875341 24.401979750858
"473" 94.4 13.2306495713375 25.7478671101046
"474" 94.6 15.2442888002693 28.6385647497037
"475" 94.8 17.1950561697025 32.5747612571484
"476" 95 18.9811630267195 38.7404011656177
"477" 95.2 20.2104828049118 45.5888298935833
"478" 95.4 21.7983472865371 52.1753279669014
"479" 95.6 23.0196509615741 59.2002282394569
"480" 95.8 24.9059898036724 65.2709332025042
"481" 96 27.3352481414887 70.9570245779376
"482" 96.2 29.116192151225 77.3965711340171
"483" 96.4 30.0648090787459 84.8228545856257
"484" 96.6 30.3445627357369 91.9581690309316
"485" 96.8 27.8534991349634 97.1515304264226
"486" 97 25.8390434879894 100.801076490174
"487" 97.2 25.7483511016667 105.941539361642
"488" 97.4 26.0296356095 104.124008695642
"489" 97.6 29.9243441795 111.913425835642
"490" 97.8 33.4177797453182 115.430465695824
"491" 98 38.0133542864231 115.378717819719
"492" 98.2 42.147099798117 118.48471072077
"493" 98.4 47.5226569772778 121.33285063642
"494" 98.6 53.6094532458729 123.07605666932
"495" 98.8 58.3706963888462 123.223060336988
"496" 99 62.184413300839 120.376165474184
"497" 99.2 67.8699333900714 118.168804702152
"498" 99.4 75.5258176648143 116.286627172814
"499" 99.6 79.75324562408 114.172356806242
"500" 99.8 84.5384462403302 111.670925113359
"501" 100 90.2923270145 109.441783858527
"502" 100.2 95.8610769873947 107.198778619326
"503" 100.4 101.386160956859 104.330915088423
"504" 100.6 106.13995104088 101.008241839642
"505" 100.8 111.037611438378 97.2327590421931
"506" 101 113.059869146585 93.4762715373201
"507" 101.2 115.006897446352 88.7952050892717
"508" 101.4 116.98435813458 83.4333694175171
"509" 101.6 119.003102581609 78.1437625064139
"510" 101.8 121.907027702612 72.8510885555094
"511" 102 123.036576855121 66.4560272838947
"512" 102.2 123.041381871919 60.8927435686421
"513" 102.4 122.134927081638 54.3344124708835
"514" 102.6 120.876038522079 46.9291884218842
"515" 102.8 119.323222130657 41.0034733993724
"516" 103 117.542447305918 36.3218403814223
"517" 103.2 114.475333560638 31.476502173849
"518" 103.4 112.34559080979 27.4861948988679
"519" 103.6 109.154491193628 22.9917947054677
"520" 103.8 106.065896723 18.0076747589754
"521" 104 102.190447700874 15.0165005336641
"522" 104.2 97.0413767967603 11.397933426327
"523" 104.4 93.3452759903387 8.79159376286792
"524" 104.6 88.3228437035341 5.88441082258529
"525" 104.8 83.4935205325218 2.97165372653341
"526" 105 81.1033827290165 3.58916879531244
"527" 105.2 77.2086741590165 5.07429393134541
"528" 105.4 71.0300928209574 4.89180630042934
"529" 105.6 65.4043755838529 2.81576577481857
"530" 105.8 58.6657037491327 1.37126371875435
"531" 106 53.4670460875313 0.735724114517103
"532" 106.2 51.6161775628478 2.69648409930515
"533" 106.4 49.92367268645 5.49440886896211
"534" 106.6 45.7122628143105 8.94963032453684
"535" 106.8 40.5564970592526 12.5421450120029
"536" 107 34.5353209922586 16.1976052205042
"537" 107.2 28.5655236339667 16.6661640293088
"538" 107.4 24.0897711486731 15.5493480248344
"539" 107.6 25.6401647525 15.6215766262659
"540" 107.8 26.6650880603948 13.7134738596316
"541" 108 27.7012970406685 13.4254358621365
"542" 108.2 29.8840540908448 9.83624788950418
"543" 108.4 32.7665541240357 8.12871556078496
"544" 108.6 37.0179650693539 5.58350579759716
"545" 108.8 41.0083668343265 4.89239820142782
"546" 109 46.6757343374894 3.04389138317402
"547" 109.2 52.0446991801327 1.29575406280537
"548" 109.4 57.82993108355 0.291078219442109
"549" 109.6 63.6260032309681 1.00952765139743
"550" 109.8 69.8560472146124 2.02137908301289
"551" 110 76.1729384733682 2.75030848792782
"552" 110.2 82.7519900737442 3.8533779417235
"553" 110.4 90.3125592668117 5.6789270100447
"554" 110.6 93.8172847708924 10.0446116813257
"555" 110.8 98.3110992147334 14.1259485508754
"556" 111 104.377476359412 16.9638548186641
"557" 111.2 107.609870477536 21.5144579912492
"558" 111.4 112.098551699511 26.5281553988761
"559" 111.6 115.196332836534 30.9079133848353
"560" 111.8 117.919078464335 37.1949398850267
"561" 112 119.875178630978 41.7663377868378
"562" 112.2 119.667743065837 48.2476408527834
"563" 112.4 120.6710538605 54.6179353169754
"564" 112.6 122.500755490781 60.5073296997359
"565" 112.8 122.123911439421 66.1659164077994
"566" 113 122.455081657081 72.4386699422873
"567" 113.2 120.96315700325 77.4493119792358
"568" 113.4 119.4247471181 83.7844659400774
"569" 113.6 117.369403186386 87.0182716239944
"570" 113.8 114.332879318607 89.722860102285
"571" 114 111.257133277487 93.5775478574052
"572" 114.2 107.788556282808 98.3358725746883
"573" 114.4 105.38432272325 103.363323428064
"574" 114.6 102.098857850986 107.256467159799
"575" 114.8 98.3285918807676 110.969918970797
"576" 115 94.0300846421269 112.640050568851
"577" 115.2 89.74057663375 115.561469529542
"578" 115.4 86.2219747246765 118.144959547642
"579" 115.6 83.9999384810938 119.575047850689
"580" 115.8 84.1664125179577 119.867872999795
"581" 116 85.6273316384334 119.815356778775
"582" 116.2 87.1209214646429 117.970095081234
"583" 116.4 89.1702800217143 117.727669343714
"584" 116.6 87.27782258132 115.987290999862
"585" 116.8 86.2800423367264 115.991847074038
"586" 117 85.1335463647632 115.726140541011
"587" 117.2 82.6287389206077 115.957930889104
"588" 117.4 79.9435299570714 117.30419706269
"589" 117.6 76.6742770490517 118.702305774039
"590" 117.8 74.5636962510385 120.406886447911
"591" 118 74.0921939864286 120.611608308642
"592" 118.2 73.4082390515811 120.387048535237
"593" 118.4 70.6852512992429 120.604189816128
"594" 118.6 67.3892768959167 121.379731387725
"595" 118.8 66.0350660296087 122.429138974642
"596" 119 65.560927595 122.379064150171
"597" 119.2 64.7408445932888 122.988660487515
"598" 119.4 64.1346221592297 122.229140426453
"599" 119.6 62.1892227472572 122.590491186828
"600" 119.8 59.3431076455704 123.910225332248
"601" 120 57.1357565560735 123.414271142348
"602" 120.2 52.9213811889219 123.798372456283
"603" 120.4 50.6819237611719 123.250679063626
"604" 120.6 47.7141745553923 122.417155255965
"605" 120.8 44.6029261506968 122.026898581347
"606" 121 41.0747505669445 121.599710297698
"607" 121.2 41.0968120969706 121.184359568936
"608" 121.4 38.8578319619375 120.863141570455
"609" 121.6 36.3320670887143 119.535926894071
"610" 121.8 32.8596245407927 117.631997931106
"611" 122 30.3937064943462 116.417306771719
"612" 122.2 28.1439059760714 116.002869834142
"613" 122.4 28.7466584928572 116.568529888356
"614" 122.6 27.6596432702778 117.04867120942
"615" 122.8 27.40057302614 117.334860165082
"616" 123 27.8688035453333 117.452566912975
"617" 123.2 27.9769898945 117.804172547767
"618" 123.4 28.3664607515 117.801308791466
"619" 123.6 29.11294656075 117.528297357392
"620" 123.8 29.4959262368 118.222853719042
"621" 124 30.508550465 119.118636690142
"622" 124.2 32.8110105313824 118.477155278613
"623" 124.4 35.9316370950455 119.750051564369
"624" 124.6 38.5292159263438 121.212042546517
"625" 124.8 39.8027413706818 120.753234074824
"626" 125 43.13389741275 120.319505165892
"627" 125.2 46.3092925588721 121.251668941851
"628" 125.4 49.4802750954039 122.511527040546
"629" 125.6 53.3853267559286 122.571326747833
"630" 125.8 58.1537688887222 122.515688053975
"631" 126 62.8605963198 122.948433450642
"632" 126.2 65.1288583630156 122.380455117517
"633" 126.4 67.9763301906053 120.809760148168
"634" 126.6 71.6085445134167 118.523611769725
"635" 126.8 75.7314279289318 117.153579184369
"636" 127 80.0527841195546 117.139416607751
"637" 127.2 85.0087506714245 116.726697747623
"638" 127.4 91.0712687285 116.197605262642
"639" 127.6 91.5846621309091 114.073218769915
"640" 127.8 93.703554520638 111.758980495797
"641" 128 96.2202054820593 108.388384519744
"642" 128.2 100.502572814676 105.093867496407
"643" 128.4 103.483535605935 102.712882402164
"644" 128.6 107.126122944833 100.909328606118
"645" 128.8 111.088020931684 97.6054964574316
"646" 129 112.64146302535 93.9003986993921
"647" 129.2 114.873757770672 89.5971933971938
"648" 129.4 117.845226420267 84.7240325630755
"649" 129.6 120.114666921929 80.4696154215197
"650" 129.8 120.716341169454 78.2423116287235
"651" 130 119.013731064755 74.8846912717166
"652" 130.2 117.826223252848 70.0791757391856
"653" 130.4 116.573495885813 64.8969908171734
"654" 130.6 115.456471830667 60.0272527753088
"655" 130.8 113.542424354287 55.6195707294848
"656" 131 112.721748684468 53.1730212135789
"657" 131.2 110.005544238038 50.231513845708
"658" 131.4 105.956358044469 47.3302323712359
"659" 131.6 102.046147509437 46.4987206325684
"660" 131.8 98.3924921787022 46.1342840725357
"661" 132 93.8314317585435 45.3139092886421
"662" 132.2 89.983995919375 43.2975862060484
"663" 132.4 86.9644720680545 40.4320270612956
"664" 132.6 86.4562484659839 36.724611141255
"665" 132.8 88.0867366177935 34.0065542990008
"666" 133 90.35074764305 33.4973634872621
"667" 133.2 91.16084702561 32.9209466189021
"668" 133.4 90.9949806224897 32.4212193728998
"669" 133.6 90.9121300987581 30.5433317333841
"670" 133.8 90.1754857574 27.0001241017088
"671" 134 88.3693146580625 22.1850201661734
"672" 134.2 88.0270373360306 16.6719045294686
"673" 134.4 90.1675450894418 13.1920167622829
"674" 134.6 92.7169740164118 12.3998035304068
"675" 134.8 93.7397225210149 12.4749605934738
"676" 135 93.1759849759243 11.9728435000057
"677" 135.2 91.2082255133792 11.0875527674443
"678" 135.4 87.0913634085313 9.92074515876711
"679" 135.6 81.8257616799432 7.87602315951711
"680" 135.8 75.7102030997258 5.74702050438405
"681" 136 69.5098408719021 5.74848841361118
"682" 136.2 63.9340753694063 6.68732564804835
"683" 136.4 59.2198552044688 9.4744764684546
"684" 136.6 56.833969783768 14.8468488462091
"685" 136.8 55.6893393348846 20.8146944185075
"686" 137 55.6172497772188 26.4894845336421
"687" 137.2 57.21846183806 31.7603234650421
"688" 137.4 58.1736814486413 37.0799873661965
"689" 137.6 57.91950938066 41.5827784785821
"690" 137.8 56.9366546080644 45.8229207057114
"691" 138 55.7828486548637 50.3612942333997
"692" 138.2 56.18117112225 52.9775597977359
"693" 138.4 56.6174468103105 54.1651469756211
"694" 138.6 56.3386676705632 58.0352573862316
"695" 138.8 55.0240056469555 62.5663114096124
"696" 139 53.6938686036818 67.2973754393088
"697" 139.2 54.1580863928334 71.5166430568088
"698" 139.4 55.285526261383 72.6307322695038
"699" 139.6 55.7257414910807 72.4889242464163
"700" 139.8 55.7710465076818 73.1300949277898
"701" 140 55.7706574259066 75.3973230672465
"702" 140.2 55.2553237341184 80.1869248397605
"703" 140.4 53.5539510430132 83.9227702970368
"704" 140.6 51.9294476 88.0614767384002
"705" 140.8 52.9730297681154 92.7993945459498
"706" 141 54.2839759627728 94.750153296483
"707" 141.2 57.2817213469546 99.1435025849148
"708" 141.4 59.373109999602 102.518434958622
"709" 141.6 59.2351670627581 106.567624233916
"710" 141.8 56.2040498747787 109.774528506216
"711" 142 51.9155379265357 112.358535386499
"712" 142.2 47.8797455256837 113.765399502601
"713" 142.4 45.5031784595 116.293135850208
"714" 142.6 47.1136930843919 117.460753988048
"715" 142.8 49.3150208897128 116.653369031472
"716" 143 52.8865515145426 117.672622550855
"717" 143.2 57.5519151845638 117.465457201387
"718" 143.4 62.1379115073667 118.318057706309
"719" 143.6 67.1221116234831 120.085712631676
"720" 143.8 73.2651479850313 119.87323647558
"721" 144 78.2263671309706 116.999457027054
"722" 144.2 83.0764942275364 113.088919694951
"723" 144.4 86.4933899667132 108.350725209314
"724" 144.6 88.7410447874661 103.074417742032
"725" 144.8 90.6817978715 97.3216987276938
"726" 145 92.4952715494063 91.6670267537827
"727" 145.2 94.3388632067203 87.7794351035743
"728" 145.4 95.8525359598289 81.5756959219579
"729" 145.6 97.0060627399286 75.9569199304635
"730" 145.8 97.0782839464647 69.1678537773715
"731" 146 96.0901318175682 62.3576850875853
"732" 146.2 94.41292868156 55.1636272621721
"733" 146.4 92.6637717882333 48.4945879541421
"734" 146.6 91.3980661142586 41.1550768041249
"735" 146.8 88.3449727295 33.9773758488679
"736" 147 84.3832584206613 27.3940620079647
"737" 147.2 81.4399789939375 20.0429304526734
"738" 147.4 78.5318344697941 13.220747003495
"739" 147.6 74.7853368731699 6.39707375229259
"740" 147.8 74.8433163535 4.34692081067152
"741" 148 75.1029635915 5.98915487882393
"742" 148.2 72.7945373661562 7.46626736204835
"743" 148.4 68.4653857945426 8.40947393439743
"744" 148.6 62.1206016915 8.36610732124211
"745" 148.8 55.1404184432667 8.30985041967544
"746" 149 48.8638702874278 7.17387144696169
"747" 149.2 43.7227402560714 4.9721469959564
"748" 149.4 45.3275347396765 5.73297886058328
"749" 149.6 44.9863805915577 5.47178959995942
"750" 149.8 43.4445467867857 6.53373967021354
"751" 150 39.1709949754663 7.67527062508031
"752" 150.2 35.2442592921484 8.03598440435639
"753" 150.4 34.1657246112253 10.4712472354883
"754" 150.6 30.2599520456383 13.5223147592698
"755" 150.8 24.6059032544667 15.0650060616421
"756" 151 23.5294839790807 16.1161585896744
"757" 151.2 24.0699822448053 15.9068097385263
"758" 151.4 25.60900708394 15.1377072882821
"759" 151.6 26.9807644392263 14.4596180277789
"760" 151.8 28.1695372844775 11.8500481259567
"761" 152 30.7460848887748 10.8778376905982
"762" 152.2 34.82518579675 8.26955100461085
"763" 152.4 40.0314947528235 5.83607408743623
"764" 152.6 45.7912246141563 3.12529010173585
"765" 152.8 50.6388480934706 1.48316450920093
"766" 153 55.3683924011702 0.574480417514447
"767" 153.2 60.5784544597424 0.5837714695512
"768" 153.4 66.3080757696531 0.33797368997884
"769" 153.6 69.9279731617872 0.92251820462083
"770" 153.8 75.4162336286522 1.96834293187037
"771" 154 81.2943456687577 2.30749331619881
"772" 154.2 86.5156399163182 3.28252912512696
"773" 154.4 91.2886478114767 5.84149080478164
"774" 154.6 95.1955601194684 10.0114508715158
"775" 154.8 101.058885790212 13.3310906078794
"776" 155 104.329067225568 16.1351737317772
"777" 155.2 108.253273745453 19.9530162746886
"778" 155.4 111.038443246093 24.1420923528863
"779" 155.6 112.7518131015 29.1091397027492
"780" 155.8 114.80434095126 32.9395820599079
"781" 156 118.034635751577 36.6471127455102
"782" 156.2 119.053557546224 41.2204910977237
"783" 156.4 120.721308164629 46.7335933802873
"784" 156.6 122.046372824281 50.4662841677046
"785" 156.8 121.95253861579 52.1568703675453
"786" 157 121.794839562469 55.6876278443609
"787" 157.2 123.409272436755 60.8490274520401
"788" 157.4 123.5531382023 65.9107680840947
"789" 157.6 122.539685312702 69.2912268360783
"790" 157.8 122.389805685957 73.7029480608378
"791" 158 121.584146647467 77.0990586738088
"792" 158.2 119.913051439887 82.5439729309002
"793" 158.4 117.96375643989 86.555073329264
"794" 158.6 115.398948357207 91.2287236132641
"795" 158.8 113.092875151415 95.0671609701506
"796" 159 110.0255171025 99.0532508711715
"797" 159.2 107.773822202467 103.530225257921
"798" 159.4 104.505484263461 105.29747932972
"799" 159.6 100.846438688697 109.477861603135
"800" 159.8 97.0262216869783 112.105339011555
"801" 160 92.1058006924063 115.211757155861
"802" 160.2 86.2852710819039 118.452042338738
"803" 160.4 83.0524372480753 120.417762083012
"804" 160.6 79.0802871917728 120.877156620233
"805" 160.8 72.2826573856379 121.126426108125
"806" 161 65.6288585584303 122.01249573227
"807" 161.2 61.5675175064452 122.877297221053
"808" 161.4 56.0720012608182 122.665181918278
"809" 161.6 50.3852779345704 120.454357164501
"810" 161.8 44.84756918355 117.424438462192
"811" 162 39.2579791033948 115.814967227695
"812" 162.2 34.0070731632241 116.284900454728
"813" 162.4 31.9922489678572 115.427936664285
"814" 162.6 29.080490656 112.108161264142
"815" 162.8 24.8855649670625 105.998337194955
"816" 163 23.7447399151 101.666014842575
"817" 163.2 22.8884684802174 96.9103310833812
"818" 163.4 22.2014220638659 90.9294960036177
"819" 163.6 22.04145403382 86.0759291822621
"820" 163.8 22.7934868522455 83.3050210669148
"821" 164 22.8742615477034 79.0658498283201
"822" 164.2 22.4889914549546 74.8277073483174
"823" 164.4 21.0128800467143 70.0174893612135
"824" 164.6 20.7282499442177 64.2971770598303
"825" 164.8 20.9418644142595 58.4721082422244
"826" 165 22.9479474534875 53.4781921285046
"827" 165.2 25.0817667768012 49.1335391392204
"828" 165.4 27.9905760871861 45.0874727438747
"829" 165.6 29.4504097631506 40.2320184677867
"830" 165.8 30.6985934735362 35.0985110273289
"831" 166 32.054413187537 31.0285029164569
"832" 166.2 31.2942071937759 25.6926361135731
"833" 166.4 28.6189748236209 20.9955201735432
"834" 166.6 28.3195365518615 17.6380163418228
"835" 166.8 31.6879032286124 16.7468783392488
"836" 167 36.1647295018864 17.3383946625398
"837" 167.2 40.9476822557135 19.1362164057882
"838" 167.4 46.8360342812333 21.7206302623754
"839" 167.6 52.1749835750652 23.8718452592399
"840" 167.8 57.5085172474382 26.245897949539
"841" 168 62.7413208698437 29.1833246278921
"842" 168.2 67.4693347943 33.3797022915158
"843" 168.4 72.6252660118617 36.927855942174
"844" 168.6 78.3996967042879 38.35457650043
"845" 168.8 84.3013488318235 39.3000210555539
"846" 169 89.3916756576875 37.9951027675171
"847" 169.2 93.94945836173 35.9821875549221
"848" 169.4 99.76815296531 34.8215644010621
"849" 169.6 105.284861079661 36.7078597065453
"850" 169.8 109.910415749572 37.9219933325906
"851" 170 113.483195667946 35.7506644830976
"852" 170.2 113.298100607193 34.2390548202857
"853" 170.4 112.477916929707 34.6984536130933
"854" 170.6 111.823814639759 34.9905274370495
"855" 170.8 110.978540487432 37.5687502005739
"856" 171 110.142212490365 41.8217998067769
"857" 171.2 109.728179136403 46.3985646860937
"858" 171.4 110.25694181463 51.0247373983486
"859" 171.6 110.444161806466 55.1163218693163
"860" 171.8 109.736866715574 60.3333971250783
"861" 172 108.266616457984 65.704593188997
"862" 172.2 107.964032163434 72.2344773164443
"863" 172.4 108.15874299481 77.54598021278
"864" 172.6 108.19923428241 82.6593507901927
"865" 172.8 107.9353568366 87.4692611731796
"866" 173 110.582502306597 91.8828977815454
"867" 173.2 112.042776413115 92.5811196700487
"868" 173.4 112.000202675711 91.8618262399895
"869" 173.6 111.105835074893 91.6794875029278
"870" 173.8 109.461762483007 91.9597134359161
"871" 174 105.999276707987 93.2393231658
"872" 174.2 101.644876184081 94.8188130851556
"873" 174.4 97.6922732975 98.3004920719278
"874" 174.6 92.9613478874706 100.452673117157
"875" 174.8 88.1928356759844 102.83388648183
"876" 175 84.0607933025 106.378218807369
"877" 175.2 81.3536516079427 111.096175512757
"878" 175.4 79.6999966577295 116.433841684101
"879" 175.6 80.7471999794524 117.477295221356
"880" 175.8 79.8179213906364 117.448632863915
"881" 176 78.1868066067623 115.693208578986
"882" 176.2 75.3106813819 113.782885949242
"883" 176.4 73.1668983168478 110.462788005946
"884" 176.6 71.0276308559348 105.557713009816
"885" 176.8 71.3580515049616 103.638668089227
"886" 177 72.9876022701471 102.711222253583
"887" 177.2 76.4846578222857 100.637317213928
"888" 177.4 79.3956097762609 98.0448766233378
"889" 177.6 80.3303927502969 96.012061002189
"890" 177.8 80.7113439323 93.5823308328421
"891" 178 81.7086947935588 91.0118231766421
"892" 178.2 82.1067240027241 89.5457116172456
"893" 178.4 83.7987856350637 89.0621084622057
"894" 178.6 85.0841088875588 87.1094779231715
"895" 178.8 84.9425120482083 84.4990049568088
"896" 179 85.30190710014 80.2260769101221
"897" 179.2 87.07919244425 76.2427637201546
"898" 179.4 89.4670197222857 73.4439055912492
"899" 179.6 92.7907411290851 72.9041905308017
"900" 179.8 96.8457703123877 71.7701082177135
"901" 180 101.074980853242 71.7410385630578
"902" 180.2 105.350542087694 71.6747275996727
"903" 180.4 111.09396548687 69.0326844799421
"904" 180.6 116.272324181441 66.8264466252892
"905" 180.8 117.491044388912 64.855709917704
"906" 181 116.069030400776 61.855229019849
"907" 181.2 112.739642137219 59.3470311049234
"908" 181.4 108.071470878376 56.0303806013534
"909" 181.6 103.27745111916 52.8878744651953
"910" 181.8 98.0345355657727 48.6224445486118
"911" 182 93.7809914995426 44.6882699332485
"912" 182.2 91.357156910766 39.7163015460144
"913" 182.4 89.7124481829667 34.0928211530754
"914" 182.6 91.3534363902041 30.307358716887
"915" 182.8 92.5594573715632 28.2058894332632
"916" 183 92.6967134276123 25.8165212841319
"917" 183.2 90.0467910394348 22.1573268126638
"918" 183.4 85.1689784213866 19.5566356014772
"919" 183.6 79.3410765730484 17.6866055937066
"920" 183.8 72.9270068469565 16.9460374108486
"921" 184 66.4717868573387 18.3817901341582
"922" 184.2 60.2944161175667 19.1674324220421
"923" 184.4 53.3748172248667 19.4876640155754
"924" 184.6 46.5474739442033 21.1367568579498
"925" 184.8 39.7442610683539 23.2497288280354
"926" 185 33.6820959646209 23.3837041098729
"927" 185.2 29.181538936768 20.2633043729411
"928" 185.4 26.2184699644091 15.6905198622785
"929" 185.6 27.38499419186 16.1269632650621
"930" 185.8 28.3837705673667 16.9993779847421
"931" 186 28.529096933544 18.7014940268179
"932" 186.2 29.6092666322641 22.2432311076983
"933" 186.4 30.9336181207581 27.5741399310937
"934" 186.6 34.2292401414468 31.7860119683761
"935" 186.8 37.9612375932187 36.0599194467983
"936" 187 40.6215153314205 41.0164524460626
"937" 187.2 43.5353257083421 45.4246010058947
"938" 187.4 46.6715910305 49.9198255105551
"939" 187.6 49.47967590947 54.7196304851921
"940" 187.8 53.4835861159135 58.8292970089594
"941" 188 57.901334074 61.6793219661127
"942" 188.2 62.51137078469 64.5615590415821
"943" 188.4 67.0281915661733 67.2862354588005
"944" 188.6 71.27057035862 70.4893054851221
"945" 188.8 74.2988947254355 75.4078617445776
"946" 189 78.3501768617375 81.0186501041171
"947" 189.2 82.3730862555 85.9746667594421
"948" 189.4 86.4755126159 91.6349765478421
"949" 189.6 87.8209573946273 96.0584213115876
"950" 189.8 87.6480248801316 101.172229568905
"951" 190 87.227999705651 102.595519294585
"952" 190.2 89.8646727401471 102.688312203172
"953" 190.4 93.5143131951364 100.491307793078
"954" 190.6 97.1771666801774 97.2140418779002
"955" 190.8 100.39303022391 92.49734589897
"956" 191 104.530198343816 87.7563726799459
"957" 191.2 109.389238706082 83.6917683514883
"958" 191.4 113.871887090957 79.7903667471208
"959" 191.6 118.66138423838 76.8182069113721
"960" 191.8 119.395727720912 76.4792145321127
"961" 192 118.637150496167 77.5534413403088
"962" 192.2 118.862520871064 78.7428484899589
"963" 192.4 118.846899540469 81.0299765525094
"964" 192.6 118.000970150139 82.4662169156627
"965" 192.8 117.54653485041 85.6832200282489
"966" 193 116.638884988029 87.271375612748
"967" 193.2 115.773569750638 89.4270796895387
"968" 193.4 113.527468141601 91.3109105014269
"969" 193.6 111.449758569765 95.3093667997156
"970" 193.8 110.339454217536 98.3952464535875
"971" 194 107.620957898413 100.985663818946
"972" 194.2 104.958839150021 104.764234761943
"973" 194.4 102.8852180575 106.817848789892
"974" 194.6 98.9565556179154 109.181137977304
"975" 194.8 94.8641156897462 112.830180314427
"976" 195 91.9141534190224 113.814276137717
"977" 195.2 87.1854117688864 116.861476041619
"978" 195.4 84.1496199891842 119.320204940695
"979" 195.6 80.6912802820909 118.835385157778
"980" 195.8 75.6002879165923 118.654267591411
"981" 196 69.5937212870273 118.952226414878
"982" 196.2 63.2949153360909 120.741431927642
"983" 196.4 59.3107206227329 121.879611601067
"984" 196.6 53.3595359030469 121.254640921501
"985" 196.8 48.1881669433636 120.056907391097
"986" 197 42.4537045153298 118.981907559493
"987" 197.2 37.2954407693889 117.971861388975
"988" 197.4 33.3890120115625 114.412530501392
"989" 197.6 28.6872014572647 108.728928828407
"990" 197.8 25.3026233431 105.474174333242
"991" 198 21.6762169190334 103.890326181442
"992" 198.2 18.548549564625 100.488947363642
"993" 198.4 16.1685649748192 95.8954010147698
"994" 198.6 16.2674639112174 91.406938538816
"995" 198.8 17.607328326875 87.4880392323564
"996" 199 19.4244203995676 84.897832471034
"997" 199.2 20.0534926234017 82.9585022865438
"998" 199.4 20.4212552687 82.7989813100575
"999" 199.6 20.8771277144345 82.3136407036421
"1000" 199.8 20.8214174825588 81.6568859251715
"1001" 200 21.8058913154828 80.8900575711594
"1002" 200.2 22.2169209041316 80.3799520627474
"1003" 200.4 21.8010948763571 79.4760673169278
"1004" 200.6 21.6415972873 76.5364896581421
"1005" 200.8 22.0030094911613 73.3244020525615
"1006" 201 23.7728387257877 70.2773906571764
"1007" 201.2 25.494648168566 68.382567741719
"1008" 201.4 27.4724481024773 67.0932966442898
"1009" 201.6 29.3335737784326 66.5991480352488
"1010" 201.8 32.0514542446539 64.9201290239938
"1011" 202 36.0650013582 64.4845303609754
"1012" 202.2 40.8536191563454 63.2295687106421
"1013" 202.4 45.5157420355323 62.0946590090615
"1014" 202.6 50.1609319738265 60.1853373181727
"1015" 202.8 55.4867432988367 59.5083867600976
"1016" 203 60.80548843103 60.4915885859321
"1017" 203.2 64.7569209248565 61.235940660454
"1018" 203.4 70.2107327244898 61.6518143205503
"1019" 203.6 75.7893577751238 61.6755414297411
"1020" 203.8 80.7617460432059 59.6441458212009
"1021" 204 86.6345130894794 56.8053071518792
"1022" 204.2 92.9308011535882 54.1304603554362
"1023" 204.4 98.0149777218714 51.0595317409564
"1024" 204.6 101.571085097827 45.7431220698258
"1025" 204.8 104.7027487235 40.2662127360381
"1026" 205 108.886549063644 38.5403285076215
"1027" 205.2 113.38405412603 39.4640570165021
"1028" 205.4 115.025914472523 41.2310294057095
"1029" 205.6 113.882613222136 40.6730182356047
"1030" 205.8 112.534044450274 38.621711122126
"1031" 206 109.834600015735 35.4396775611715
"1032" 206.2 106.170754261423 31.2330398432575
"1033" 206.4 101.557666856758 27.3521834211905
"1034" 206.6 96.0643726367809 24.1774571615634
"1035" 206.8 90.97390101425 21.4912752021421
"1036" 207 85.3439972839842 17.2474094252526
"1037" 207.2 80.0266951626263 13.1641149666
"1038" 207.4 76.1799697368775 7.67433289428496
"1039" 207.6 75.5289473413438 3.63647060154836
"1040" 207.8 77.0424497783788 5.22201531200574
"1041" 208 79.6146556973416 4.77423483675102
"1042" 208.2 83.3782552659753 4.1418267125134
"1043" 208.4 85.5821638376563 5.16189812479836
"1044" 208.6 89.6623006281765 6.83647962208328
"1045" 208.8 91.1275256300667 7.86845011507544
"1046" 209 91.9192305943734 10.1136318331991
"1047" 209.2 94.8404811334667 14.1302760048421
"1048" 209.4 99.4645845007023 16.9000410358219
"1049" 209.6 104.965313346197 20.0158078918219
"1050" 209.8 108.622107347741 23.5774914593636
"1051" 210 108.243799848638 26.4805311806076
"1052" 210.2 109.862092076229 30.5048527024774
"1053" 210.4 113.79644036136 34.6578054918863
"1054" 210.6 117.720517065045 39.6960872300967
"1055" 210.8 119.248638556674 44.9159716738812
"1056" 211 120.496010778702 50.6527232834736
"1057" 211.2 121.659079929311 54.3619322507368
"1058" 211.4 120.107564109947 56.5712743787379
"1059" 211.6 117.978624892543 61.2610475312399
"1060" 211.8 118.685599165576 66.3284020511204
"1061" 212 121.322821417112 70.347347331938
"1062" 212.2 120.865789289 72.1277855353666
"1063" 212.4 119.826470990826 76.0208419130129
"1064" 212.6 119.678531353952 80.9693380681905
"1065" 212.8 117.563753762261 84.7266666654899
"1066" 213 115.124451655638 89.9956176072283
"1067" 213.2 113.448587968032 92.7800537341611
"1068" 213.4 109.710231170643 95.3275311968278
"1069" 213.6 106.062805684452 99.2463498674992
"1070" 213.8 104.4301191236 103.873634573285
"1071" 214 102.317906626527 106.412816882669
"1072" 214.2 98.5107265477174 109.830603426468
"1073" 214.4 94.6933476986 113.282137704528
"1074" 214.6 90.4573570386525 114.877365069422
"1075" 214.8 84.888418873625 119.370169951955
"1076" 215 83.0126584961618 119.754390589069
"1077" 215.2 78.1692738307381 119.498834431499
"1078" 215.4 72.1395983751957 118.974701808207
"1079" 215.6 67.3545433838158 118.732582244168
"1080" 215.8 61.7464042014412 120.899893109657
"1081" 216 56.7155507370775 121.853160946684
"1082" 216.2 51.1200784752969 119.958433225548
"1083" 216.4 45.82124632605 117.106370595642
"1084" 216.6 41.3661324673667 114.025223371375
"1085" 216.8 36.3246485962 109.316953455642
"1086" 217 34.7834567763572 104.652576287285
"1087" 217.2 34.2011750997642 100.067632977453
"1088" 217.4 34.5736525349375 94.2411856992671
"1089" 217.6 34.8432168549445 90.982973483531
"1090" 217.8 36.3950266633421 88.3675210422737
"1091" 218 38.4653717452895 85.8188784166421
"1092" 218.2 40.9121432057728 85.3231882350058
"1093" 218.4 43.49350883738 83.3003002080421
"1094" 218.6 45.6927892714605 79.4131077423
"1095" 218.8 49.3199928581 76.5036519192186
"1096" 219 53.3637891970161 74.2980791950615
"1097" 219.2 57.23014596377 71.9498211988721
"1098" 219.4 61.6540480607188 71.3678868267046
"1099" 219.6 66.0809353875879 69.6879370975982
"1100" 219.8 68.1759462062857 65.9956066338258
"1101" 220 69.3428946011316 61.3150119714947
"1102" 220.2 70.2689429546177 55.9976294639951
"1103" 220.4 72.813903743283 52.8938939866704
"1104" 220.6 74.8077856788263 52.6031638543895
"1105" 220.8 76.7343320868585 50.4835837773119
"1106" 221 79.9182396416819 45.793863274036
"1107" 221.2 84.03353034251 42.1903530155021
"1108" 221.4 88.624786743267 39.5777220064188
"1109" 221.6 93.2885533104307 37.4473692066619
"1110" 221.8 98.5538300417728 37.0524062613694
"1111" 222 103.302227257924 36.7140780421573
"1112" 222.2 106.687000247584 37.3359062599895
"1113" 222.4 107.562686683235 35.2334871074656
"1114" 222.6 108.05998751084 33.1935762188021
"1115" 222.8 105.761759368376 31.8355919902151
"1116" 223 101.9764527245 31.0829067384848
"1117" 223.2 97.2520018939348 31.5638946849899
"1118" 223.4 92.6118423406334 32.1887414077421
"1119" 223.6 87.4194559617904 32.6330732134163
"1120" 223.8 82.2651276670684 32.0678004574105
"1121" 224 77.0042514310484 29.1320233590937
"1122" 224.2 70.9904863702742 27.1092876179002
"1123" 224.4 64.9365696747577 27.0288548270132
"1124" 224.6 59.1015119985851 27.9078766263336
"1125" 224.8 52.9652743473404 29.2005884070144
"1126" 225 47.0216771940955 30.5052645685522
"1127" 225.2 40.9677275118549 30.7652882432873
"1128" 225.4 34.9964186735345 30.6259336355731
"1129" 225.6 29.0811598499124 29.6226504313638
"1130" 225.8 24.4642623573269 26.124979757219
"1131" 226 22.7416816377737 21.9784554144947
"1132" 226.2 22.2525796942188 18.7690361912359
"1133" 226.4 22.7056368101535 20.5034588536124
"1134" 226.6 22.1127980135341 22.1580965179148
"1135" 226.8 21.4263716249579 25.5963606005216
"1136" 227 22.6397966689445 29.263863354494
"1137" 227.2 23.9966833339506 33.8608981531256
"1138" 227.4 26.1897514062667 38.3856554880088
"1139" 227.6 29.6364744156304 41.4065005820008
"1140" 227.8 34.0954514222097 44.7946148126421
"1141" 228 39.028225461875 46.8190518714233
"1142" 228.2 44.5602490162369 47.9787098891684
"1143" 228.4 50.14567107494 47.6857868077721
"1144" 228.6 55.1034343263763 46.072775185271
"1145" 228.8 59.9285798168462 43.5912497288344
"1146" 229 65.4664519910743 42.0593211370777
"1147" 229.2 71.2756634390577 42.183162784296
"1148" 229.4 77.1467215539753 41.3073724527708
"1149" 229.6 83.4935205325218 40.0179523092182
"1150" 229.8 88.6059583553248 39.7408623864153
"1151" 230 94.0002485408367 39.5076141654074
"1152" 230.2 99.5817853760149 37.852264652058
"1153" 230.4 103.053008961302 34.1515275568874
"1154" 230.6 106.2606321515 30.1282551118993
"1155" 230.8 109.575191424094 30.4166490083921
"1156" 231 112.957631034061 33.1833169864714
"1157" 231.2 113.467982955764 37.5202122491146
"1158" 231.4 115.283373672 42.9121723371421
"1159" 231.6 118.374380353242 47.7109618827555
"1160" 231.8 120.362722765375 53.4076005356734
"1161" 232 120.514418841924 58.4712508490334
"1162" 232.2 120.194573556723 63.89249782894
"1163" 232.4 121.499715258372 69.792566981791
"1164" 232.6 119.37801061526 73.5661252554221
"1165" 232.8 117.19827205225 78.7556621454233
"1166" 233 116.092607563767 84.8884758138088
"1167" 233.2 114.9068851769 89.5211425631833
"1168" 233.4 111.380124074434 94.2437480075368
"1169" 233.6 107.609668888065 99.5463149995986
"1170" 233.8 104.12113891038 104.575794889762
"1171" 234 101.497508832784 106.887146532466
"1172" 234.2 96.4558578784524 108.822387288023
"1173" 234.4 90.9694071197462 112.159092068519
"1174" 234.6 86.2212542828396 116.226999289585
"1175" 234.8 80.7917920109591 118.636586695003
"1176" 235 74.9888083403104 119.555112650573
"1177" 235.2 67.8544781973333 119.508107547142
"1178" 235.4 61.7792912092903 118.785701925287
"1179" 235.6 55.9264747849746 116.851124158286
"1180" 235.8 50.2032335473644 114.646323035608
"1181" 236 44.0194799566429 113.183842678714
"1182" 236.2 36.7859042778235 111.913425835642
"1183" 236.4 31.9175185653235 109.133673052348
"1184" 236.6 28.4894515484474 104.513479552642
"1185" 236.8 27.1259239477222 99.3133223693643
"1186" 237 28.3958547784434 93.7038261442081
"1187" 237.2 30.2184344184592 88.7200388820502
"1188" 237.4 32.2481869596 84.9685337121921
"1189" 237.6 32.5163398829828 81.24595335428
"1190" 237.8 32.4745780102671 76.3168565492859
"1191" 238 34.944718519122 71.5319474671787
"1192" 238.2 37.5147925121196 67.4460140755551
"1193" 238.4 40.9621139991596 64.1162364063655
"1194" 238.6 43.3332693990714 60.0838425579498
"1195" 238.8 46.4371522622087 57.0434102441178
"1196" 239 49.1843062369516 53.4969851443195
"1197" 239.2 52.0093916180158 49.1922190857158
"1198" 239.4 52.3911237282416 43.7166411672376
"1199" 239.6 52.1438532738031 37.7920074847633
"1200" 239.8 52.7801339455526 31.4077498471263
"1201" 240 54.3954130787948 25.3771011034737
"1202" 240.2 57.4119988946923 19.9645993748633
"1203" 240.4 61.96221687632 17.2797970017821
"1204" 240.6 66.7315282045225 17.0532037323949
"1205" 240.8 70.5937565582334 18.8515282824754
"1206" 241 76.0657005413876 20.6940998337882
"1207" 241.2 80.8068271101452 23.4951655792873
"1208" 241.4 84.9598909191915 27.4106797876102
"1209" 241.6 88.0538945100579 32.4367728482526
"1210" 241.8 90.9635427467766 37.5162055346634
"1211" 242 92.4090164547174 43.5062565066965
"1212" 242.2 93.4246670984574 49.5442257247804
"1213" 242.4 92.8114576640319 54.7896523733123
"1214" 242.6 92.2521112204681 60.7808742799293
"1215" 242.8 90.7936671602128 66.2003198220144
"1216" 243 87.77634527828 70.8086715878621
"1217" 243.2 84.3218216428298 75.1622928400038
"1218" 243.4 80.713094363118 79.6048490128219
"1219" 243.6 79.54812430606 84.8841483598421
"1220" 243.8 81.2323410131394 88.3536313712159
"1221" 244 84.0809383468276 90.6133989666076
"1222" 244.2 86.35218017785 91.0118231766421
"1223" 244.4 87.1030750911415 90.7570749431327
"1224" 244.6 86.8508208962818 91.4909903522239
"1225" 244.8 87.5103923216429 93.0916505422543
"1226" 245 85.9762237467623 94.1318465447405
"1227" 245.2 83.176994050077 97.5329634233344
"1228" 245.4 80.0720745256379 101.364137622763
"1229" 245.6 76.7866760656077 105.316388703996
"1230" 245.8 73.6091027701301 109.992747636738
"1231" 246 70.8051185203948 114.5303966818
"1232" 246.2 67.0836947981886 116.676462873708
"1233" 246.4 62.3895220451429 116.100237548392
"1234" 246.6 59.3084223753154 114.184340524919
"1235" 246.8 55.5515265701 111.158451558996
"1236" 247 51.2600445645313 108.183025283439
"1237" 247.2 45.8584852062368 105.005442740432
"1238" 247.4 40.8744671205385 101.36775339995
"1239" 247.6 37.6342774711327 96.0405013166829
"1240" 247.8 35.2517491163214 90.4507996802492
"1241" 248 34.4823703028281 84.766090006314
"1242" 248.2 34.84725581198 78.8707183277621
"1243" 248.4 35.3044764831744 72.6130991258049
"1244" 248.6 36.7203918302978 67.1461576658668
"1245" 248.8 38.3776320984773 60.8396339063239
"1246" 249 40.6163441274579 54.7432037212737
"1247" 249.2 43.2667324043557 49.3692243976112
"1248" 249.4 47.28306027599 45.2087521572521
"1249" 249.6 51.8912641826471 41.7743065000245
"1250" 249.8 55.9048041757424 38.1578740473997
"1251" 250 60.7553597626613 36.1173716330292
"1252" 250.2 65.9657147216573 35.9316001042826
"1253" 250.4 71.1190012834375 37.3906115415484
"1254" 250.6 76.1688838317105 38.3854277272737
"1255" 250.8 81.4870735155206 40.3873037057658
"1256" 251 85.968807096894 40.931378635127
"1257" 251.2 91.6745667226765 39.8956823662598
"1258" 251.4 96.024733026267 38.4395595990693
"1259" 251.6 100.520486903939 35.8319318822402
"1260" 251.8 103.045660454566 33.3211462957364
"1261" 252 104.540154093879 29.3266977993605
"1262" 252.2 106.147194037811 24.8232046858945
"1263" 252.4 105.569512297412 25.5425357832892
"1264" 252.6 106.798889628028 26.9125053146533
"1265" 252.8 108.413191511694 29.8146443235131
"1266" 253 109.284501389556 33.5291338066084
"1267" 253.2 112.158907295139 38.4640404016112
"1268" 253.4 114.032739475633 43.4833962607421
"1269" 253.6 116.419671979353 49.1553218466316
"1270" 253.8 119.713604670375 54.2230551425171
"1271" 254 120.383868279076 56.5731577000967
"1272" 254.2 118.549583192371 57.6990825412421
"1273" 254.4 115.349610212306 58.9135957442952
"1274" 254.6 110.983478754279 62.421929144021
"1275" 254.8 107.323563032062 66.8605730545484
"1276" 255 103.701252234071 70.6215666088054
"1277" 255.2 99.8177897830426 75.1664361469932
"1278" 255.4 97.8220969165 79.6947849410559
"1279" 255.6 95.2321978842975 84.4877754876548
"1280" 255.8 92.9372410433806 89.6554570079854
"1281" 256 92.2326000111909 94.6350823614603
"1282" 256.2 91.5328638182778 99.1979235969199
"1283" 256.4 90.9308038292541 104.028237173429
"1284" 256.6 92.53178444225 106.824339970842
"1285" 256.8 94.1190327364524 109.879522471309
"1286" 257 93.0384266163983 110.210315986388
"1287" 257.2 90.1270969539546 110.296531671733
"1288" 257.4 86.5150779093095 109.39732045788
"1289" 257.6 82.1074471581616 107.593295252611
"1290" 257.8 77.115229686 106.486798561442
"1291" 258 72.1025955079444 105.285208843364
"1292" 258.2 66.4811479532059 105.559705188113
"1293" 258.4 60.06159909416 105.323578935202
"1294" 258.6 54.23381683725 104.448567743142
"1295" 258.8 47.4505327445 103.057197217773
"1296" 259 42.8937237176 100.829085245422
"1297" 259.2 37.5885742583214 97.7672879224635
"1298" 259.4 32.97000628124 94.2158700935621
"1299" 259.6 30.6340466300334 88.7702020219088
"1300" 259.8 31.0868556769091 84.5088400794603
"1301" 260 29.6538783065833 80.3716957361004
"1302" 260.2 29.0813123244747 75.4510656030851
"1303" 260.4 31.1765669349177 69.6681628782624
"1304" 260.6 33.8996329268104 64.8948923750559
"1305" 260.8 36.2022434697143 58.7135613925707
"1306" 261 38.9730504238 53.1595833302088
"1307" 261.2 41.9508618516978 47.7705716174113
"1308" 261.4 44.2133179868549 41.8170472929969
"1309" 261.6 44.9882114374667 35.2915259018421
"1310" 261.8 46.3891176616868 28.8234564092905
"1311" 262 49.8556156655619 23.8608908458483
"1312" 262.2 53.6165119558168 19.8324892583847
"1313" 262.4 58.7010207992835 16.8504154198483
"1314" 262.6 64.7906407889334 17.0902545180421
"1315" 262.8 70.6437410827022 18.0421971445522
"1316" 263 77.0021810290056 20.0639447393163
"1317" 263.2 81.4438992296236 24.2212179320129
"1318" 263.4 84.7290432992474 29.1529185697579
"1319" 263.6 86.9606578355978 34.9463644104573
"1320" 263.8 89.3447484345825 38.6246469405802
"1321" 264 92.1475484085968 42.8975148317711
"1322" 264.2 94.1255401860263 44.1372973311789
"1323" 264.4 94.7753851769894 46.7267769720144
"1324" 264.6 93.7456352799 51.3074330324754
"1325" 264.8 92.4569650407737 55.6246377660632
"1326" 265 91.2680117387371 60.7803189913637
"1327" 265.2 89.6203827886868 66.2169385808179
"1328" 265.4 89.5696943400663 71.8683138640999
"1329" 265.6 92.4105715734898 76.0026231432748
"1330" 265.8 95.3673707327551 78.0413838538972
"1331" 266 99.0434987197449 79.0905706523462
"1332" 266.2 103.517026336633 79.6176368824088
"1333" 266.4 108.216016763448 79.6395418298071
"1334" 266.6 112.638217434875 78.9909674548609
"1335" 266.8 117.970972246106 80.018009594594
"1336" 267 117.578423887094 81.4691444889589
"1337" 267.2 116.700144470652 83.6429216720986
"1338" 267.4 115.437265714747 87.2586077644286
"1339" 267.6 113.735476676231 91.685907352219
"1340" 267.8 110.873585678565 93.4818439796941
"1341" 268 106.325543961 97.0191160921876
"1342" 268.2 103.539745469958 100.705320061975
"1343" 268.4 101.877631760784 106.309695893135
"1344" 268.6 100.595048278578 106.759022462533
"1345" 268.8 97.8902011100738 105.892589472511
"1346" 269 94.1469429962794 104.691032443333
"1347" 269.2 89.2495502038226 104.953204713771
"1348" 269.4 84.2395668106312 107.150388797577
"1349" 269.6 79.2396161787273 109.576600693642
"1350" 269.8 74.8371342764048 113.452763032356
"1351" 270 71.5305757307414 117.641333439452
"1352" 270.2 69.166890529638 117.399592907521
"1353" 270.4 65.8599855744822 115.321295834392
"1354" 270.6 63.8555173272273 111.990139792324
"1355" 270.8 61.3027128918 106.577675094742
"1356" 271 59.4389325615313 101.154293411017
"1357" 271.2 56.4334896075645 96.8371345969324
"1358" 271.4 52.79407290254 93.8341886537021
"1359" 271.6 48.5681447689348 92.0165450975986
"1360" 271.8 44.0217982355536 91.9391347409278
"1361" 272 39.1120255438115 90.7287651221011
"1362" 272.2 33.3830779095746 89.3531811189705
"1363" 272.4 29.294788547637 85.3707201702311
"1364" 272.6 26.7993042078572 80.5192928267492
"1365" 272.8 25.4665452138374 74.951233780353
"1366" 273 25.8829517802403 69.2031412056681
"1367" 273.2 25.7105510519579 63.4172655091963
"1368" 273.4 27.1799332569186 57.16559804177
"1369" 273.6 28.7197017613372 51.7628220836188
"1370" 273.8 28.4513454254616 45.7033801456421
"1371" 274 26.8987705745947 40.9272375308526
"1372" 274.2 25.7421690245714 35.6374131153207
"1373" 274.4 28.0978601604655 30.0126289527111
"1374" 274.6 32.5543194289194 27.2558626716099
"1375" 274.8 37.2545956775632 24.6678541744105
"1376" 275 42.5648372161334 22.2529071002754
"1377" 275.2 47.9812402859066 19.8570668992355
"1378" 275.4 54.1537589388667 18.1807729176421
"1379" 275.6 59.5849841329063 15.7952639185171
"1380" 275.8 65.0403083881939 12.4115702569788
"1381" 276 69.9722811793878 8.8626164273768
"1382" 276.2 75.0287786663572 6.0367006717564
"1383" 276.4 79.8329229150663 6.80321864528066
"1384" 276.6 83.0938311747759 10.8300700763318
"1385" 276.8 87.2390678269074 14.9544155713828
"1386" 277 89.4117842073696 18.5377878698921
"1387" 277.2 90.9026318625825 22.1705070231988
"1388" 277.4 93.7347468473387 26.4392302295131
"1389" 277.6 97.0206347787959 30.4703006060401
"1390" 277.8 100.101065880467 35.0860659135117
"1391" 278 102.653969736156 39.4718464336421
"1392" 278.2 106.94220615125 43.2559098738126
"1393" 278.4 111.73706930401 45.6874833759686
"1394" 278.6 116.84818942917 47.5940153737974
"1395" 278.8 119.33516882099 47.3586312878921
"1396" 279 117.865188546629 47.5921044091582
"1397" 279.2 117.082950007713 50.3397406667379
"1398" 279.4 116.991797253947 54.5079074980357
"1399" 279.6 118.000396555357 58.7228345082135
"1400" 279.8 119.763626915325 62.3903995445287
"1401" 280 120.892437295005 64.0536070501895
"1402" 280.2 120.888822511726 63.8326203601905
"1403" 280.4 118.87027462921 65.675278178255
"1404" 280.6 115.976464283113 68.9418079466421
"1405" 280.8 113.319289539191 73.424068771704
"1406" 281 110.921582298859 78.3384979349138
"1407" 281.2 107.958217082554 82.8978469891421
"1408" 281.4 105.486382857464 87.8084644813168
"1409" 281.6 102.695891946458 92.4885668427671
"1410" 281.8 100.6782165345 98.0037523713564
"1411" 282 99.6587818869426 103.938850419363
"1412" 282.2 98.3537555466905 108.61837874388
"1413" 282.4 94.8237895253095 109.706424312642
"1414" 282.6 89.9656740376613 111.580491070787
"1415" 282.8 84.6060525023 111.410109651211
"1416" 283 78.9185608936719 110.854551943173
"1417" 283.2 73.0918777117182 110.716688111406
"1418" 283.4 67.0402335693947 111.578617555063
"1419" 283.6 61.7333691727586 113.887640179746
"1420" 283.8 55.7592443605 115.210945758242
"1421" 284 50.5167305823364 116.247174280806
"1422" 284.2 47.499216601625 117.74853385391
"1423" 284.4 48.0093387567174 118.658609518468
"1424" 284.6 48.2677830673853 117.225552934396
"1425" 284.8 46.4207453937882 115.055597495507
"1426" 285 44.6478699107941 111.439951460466
"1427" 285.2 42.5477819563824 106.43028710376
"1428" 285.4 40.8295281755 101.836752571806
"1429" 285.6 38.5648272662778 98.3107955337532
"1430" 285.8 35.6006747549255 94.8181411975357
"1431" 286 33.624317321 90.6872641291421
"1432" 286.2 30.5321547593637 87.7898369960057
"1433" 286.4 26.3674898468976 85.5326407988469
"1434" 286.6 22.4548495291786 82.3368234927492
"1435" 286.8 20.3525251174647 77.2459375525598
"1436" 287 20.6208590829125 72.2506874359046
"1437" 287.2 22.0541830813415 67.4377538240811
"1438" 287.4 24.2499016933355 62.3816068447687
"1439" 287.6 26.6408884822917 56.9709884113504
"1440" 287.8 28.0449208579303 51.8715116251072
"1441" 288 29.9391342120443 46.3590715884396
"1442" 288.2 30.3138150365 40.1436836619671
"1443" 288.4 30.5474975507 34.1075344965621
"1444" 288.6 32.5333296794036 28.8153606957264
"1445" 288.8 33.3611035000605 24.0984473309608
"1446" 289 31.8716984645 19.8896140421537
"1447" 289.2 31.7202375756667 15.3982200170754
"1448" 289.4 34.3293938724655 13.4802625745387
"1449" 289.6 38.5802245743989 14.1299842663724
"1450" 289.8 42.8075149998146 14.6769938969904
"1451" 290 47.7447996142334 15.4804416424421
"1452" 290.2 52.4109362968407 17.8069950255762
"1453" 290.4 57.9099889819333 20.1151448407421
"1454" 290.6 62.2981156195204 23.340599407489
"1455" 290.8 67.5877657283673 27.1319789746115
"1456" 291 72.3722915154551 30.1245458656421
"1457" 291.2 76.5656430322334 32.9244085820754
"1458" 291.4 81.4013761375303 33.8343541297936
"1459" 291.6 87.0002733495421 35.5812375568737
"1460" 291.8 92.4239470813065 36.6534175437389
"1461" 292 97.7038417387971 36.699276669454
"1462" 292.2 103.603746800282 35.6619730998203
"1463" 292.4 109.884760968216 35.7616240590632
"1464" 292.6 114.205000062565 34.6851239653518
"1465" 292.8 114.091778311893 36.1196151287492
"1466" 293 113.431223374267 39.9521938239421
"1467" 293.2 113.950517850267 45.3658387362421
"1468" 293.4 114.858950302192 50.70230279373
"1469" 293.6 116.041164346949 56.7967354545747
"1470" 293.8 117.77728539299 62.8790449393421
"1471" 294 119.360254094468 66.634297815384
"1472" 294.2 118.207322484197 67.5575089080915
"1473" 294.4 115.948719719375 69.0310616847046
"1474" 294.6 113.033325370068 73.2164214227684
"1475" 294.8 110.04226853721 77.4850396485776
"1476" 295 107.09093265983 82.3564396989169
"1477" 295.2 105.020095347722 86.9536330123458
"1478" 295.4 103.2227594669 93.085291834385
"1479" 295.6 103.026330686848 98.6206161510769
"1480" 295.8 103.39412664398 103.563170661562
"1481" 296 103.616330017132 103.006842290037
"1482" 296.2 104.688499789707 102.471132375691
"1483" 296.4 105.292079625539 101.981918982142
"1484" 296.6 104.9623959615 102.24877864342
"1485" 296.8 103.313285125554 103.650327923615
"1486" 297 101.598436892706 106.529563988877
"1487" 297.2 98.8606858685 109.234338425369
"1488" 297.4 95.1519932302015 112.047124786553
"1489" 297.6 90.9933745571 114.940170781471
"1490" 297.8 87.8227277167046 116.728701885824
"1491" 298 83.4964579790918 116.165811723295
"1492" 298.2 78.460470979431 116.795241577694
"1493" 298.4 73.35813415214 118.292958473302
"1494" 298.6 67.55372014665 119.274425032942
"1495" 298.8 62.0810901552826 120.876900051816
"1496" 299 58.4105717907817 121.639226250586
"1497" 299.2 54.6213785233824 120.596334941701
"1498" 299.4 49.0822813350345 119.21936191178
"1499" 299.6 43.7289223331667 118.132595393452
"1500" 299.8 37.8794935990745 117.672622550855
"1501" 300 34.5255347691744 115.880594099968
"1502" 300.2 31.8494429869572 112.024703223356
"1503" 300.4 27.5646089870882 106.174458207495
"1504" 300.6 26.094547419 102.083923254214
"1505" 300.8 24.47954159864 96.5215375670021
"1506" 301 24.4551789535426 90.7411271200038
"1507" 301.2 25.1450746800424 84.8617042765574
"1508" 301.4 25.5233234954 78.7240176382921
"1509" 301.6 27.3447320097598 74.13981076972
"1510" 301.8 29.0455381431923 68.1129340714883
"1511" 302 30.4839287441552 62.0880161987455
"1512" 302.2 31.8763350223214 56.2144567268207
"1513" 302.4 32.1043693660844 49.9470950680187
"1514" 302.6 32.6277301280883 43.105380428948
"1515" 302.8 33.7274125478529 36.9838149589245
"1516" 303 34.9210782426023 31.509822891108
"1517" 303.2 38.9078532876648 28.4810644470927
"1518" 303.4 43.4246339910895 27.1686670456737
"1519" 303.6 48.7713469551957 27.3643828355986
"1520" 303.8 54.1666406623023 28.7025243645026
"1521" 304 58.4295112186684 31.0100796036632
"1522" 304.2 63.330504285067 34.0112241086937
"1523" 304.4 68.3671676120158 36.1633939957579
"1524" 304.6 73.1476609216633 38.0133178161013
"1525" 304.8 76.4641835174505 40.7790803002065
"1526" 305 78.7563695653152 44.8567043695551
"1527" 305.2 80.2704789828299 49.5539219174256
"1528" 305.4 81.4329349926319 54.6826093542795
"1529" 305.6 81.8956703662742 59.6657009761582
"1530" 305.8 82.5699156133387 63.9289411097711
"1531" 306 82.278540793837 67.7804510071095
"1532" 306.2 81.4811216261353 72.3340227442774
"1533" 306.4 81.3814215031386 77.1660560032927
"1534" 306.6 82.0860114923592 81.7760612108815
"1535" 306.8 84.3946254656429 85.4182798208707
"1536" 307 87.2945816303182 88.9700517141876
"1537" 307.2 90.8435780736385 90.1090497029806
"1538" 307.4 94.86860958425 90.3140212245171
"1539" 307.6 96.8045088440442 89.5360340959509
"1540" 307.8 96.7297238937715 90.008472064085
"1541" 308 96.2605564851479 91.1123907688252
"1542" 308.2 95.3620493564661 93.2716343073709
"1543" 308.4 93.7210615234464 97.10657843291
"1544" 308.6 91.1969044888226 100.285836217787
"1545" 308.8 87.9673040196818 103.59291207246
"1546" 309 84.4502641595 107.251759270319
"1547" 309.2 82.6716805792 111.446060807242
"1548" 309.4 81.6423049162903 112.799157945916
"1549" 309.6 79.4933623431364 111.70688825996
"1550" 309.8 76.4786751670323 109.783899698174
"1551" 310 72.5832051681818 107.109951932642
"1552" 310.2 67.7797312651818 104.135810842824
"1553" 310.4 62.9205442850441 100.584405907024
"1554" 310.6 57.5190756402778 98.6642042743643
"1555" 310.8 51.6507086533235 96.9913463341127
"1556" 311 45.6589668023 95.7720225399754
"1557" 311.2 38.9753082258696 96.0975223383378
"1558" 311.4 34.25526010934 96.7707989154821
"1559" 311.6 29.6893186623448 96.5561870432456
"1560" 311.8 26.7306831521 93.230808418319
"1561" 312 24.0228705158051 87.7992387064726
"1562" 312.2 24.8497680132941 82.3938258800833
"1563" 312.4 27.75369326982 77.0324158827221
"1564" 312.6 30.5009633703831 72.066004907772
"1565" 312.8 34.0603553456848 66.870274547816
"1566" 313 38.3533134636263 62.8482972401053
"1567" 313.2 41.9460112989 57.9111277856088
"1568" 313.4 43.4496048498637 52.3907717925398
"1569" 313.6 45.0598446116383 46.4035990268442
"1570" 313.8 45.463837968894 40.4592927478542
"1571" 314 45.0896166216546 34.4006949656937
"1572" 314.2 45.789066641766 28.0321758360144
"1573" 314.4 47.0942083434149 22.6458767498442
"1574" 314.6 51.082860947679 20.0229017430316
"1575" 314.8 56.9714018465978 19.4818313602291
"1576" 315 62.610262515337 19.6511665154465
"1577" 315.2 67.5336821532826 21.4715194340334
"1578" 315.4 71.8825002685645 23.8762607189324
"1579" 315.6 76.2957180910625 27.5361874618296
"1580" 315.8 80.8037897620934 30.9762458716091
"1581" 316 84.9510124042143 34.6483996661806
"1582" 316.2 90.0205088122188 38.2709779578921
"1583" 316.4 95.4987018040518 40.4029951492283
"1584" 316.6 99.8076346188529 40.8006293575245
"1585" 316.8 104.831311919015 39.1806886085062
"1586" 317 109.89050053874 37.5205974400721
"1587" 317.2 111.0641060545 37.7688660197009
"1588" 317.4 112.13385267506 40.7454161360321
"1589" 317.6 112.824241015258 45.3221086751053
"1590" 317.8 113.523849303851 51.2719847393442
"1591" 318 115.409140302906 57.1765424747671
"1592" 318.2 118.790705314339 61.1733301000292
"1593" 318.4 120.205957594374 63.4035071516324
"1594" 318.6 119.402132681242 65.2146137237389
"1595" 318.8 116.750945017217 68.2969232305225
"1596" 319 114.091482361394 72.8337543119825
"1597" 319.2 111.0641060545 77.3194883602359
"1598" 319.4 106.91494319126 80.4130229214821
"1599" 319.6 103.652083155779 84.6731095001188
"1600" 319.8 101.9764527245 89.0014117052707
"1601" 320 100.249992358396 92.9979307807466
"1602" 320.2 96.9985283334688 96.7788317519077
"1603" 320.4 93.8498817082911 101.002428841776
"1604" 320.6 89.3125643898594 104.720385945423
"1605" 320.8 85.0780679289926 108.274489171732
"1606" 321 80.3638160906692 111.482011963273
"1607" 321.2 75.7784521091094 115.862903744908
"1608" 321.4 73.8741158875173 118.285974857935
"1609" 321.6 74.879017848725 119.693106204217
"1610" 321.8 75.4254941449531 117.840685440611
"1611" 322 76.3762337009231 117.755488690642
"1612" 322.2 76.8043362826053 116.067781643642
"1613" 322.4 79.2192676491035 114.800882189263
"1614" 322.6 83.17150151235 113.841306577792
"1615" 322.8 88.4111092901227 113.287596595246
"1616" 323 92.9934958614355 113.414773171497
"1617" 323.2 93.0697011586804 111.734652327511
"1618" 323.4 93.3697852616148 108.733811298167
"1619" 323.6 95.97081210956 105.113264672422
"1620" 323.8 98.7865009433571 102.89377535369
"1621" 324 102.883189563453 100.868275750408
"1622" 324.2 107.061211135333 100.00751810985
"1623" 324.4 109.723271489516 97.9472443229077
"1624" 324.6 111.802610903566 94.4830087928552
"1625" 324.8 114.622234871537 91.2810869790125
"1626" 325 117.179246177052 87.5423988757801
"1627" 325.2 118.766974115167 82.8632273574088
"1628" 325.4 120.60810907553 79.4693232328239
"1629" 325.6 119.563225645033 77.5404589784088
"1630" 325.8 119.608475761511 73.7156481974791
"1631" 326 120.57368614625 69.4164755536109
"1632" 326.2 122.57556635123 66.0220747553321
"1633" 326.4 122.589710292879 63.5083478503895
"1634" 326.6 122.340806577213 60.4866994836847
"1635" 326.8 123.011853194918 56.3939577510503
"1636" 327 121.85697073968 53.6722164444848
"1637" 327.2 120.460090479625 50.1782380130484
"1638" 327.4 120.3594771749 44.9460757014754
"1639" 327.6 119.5156236514 41.3369790932754
"1640" 327.8 117.059224123479 37.1391209848737
"1641" 328 115.78699978019 32.10771356278
"1642" 328.2 113.994410597643 29.160141838785
"1643" 328.4 110.553869040291 26.2434234883282
"1644" 328.6 108.395683235054 22.2318954864373
"1645" 328.8 106.095679788535 18.4037640749833
"1646" 329 102.912840104096 16.18231784644
"1647" 329.2 100.852806918672 14.0085104035731
"1648" 329.4 98.7250274801067 14.5894723560915
"1649" 329.6 95.1497725343877 13.7273851782376
"1650" 329.8 91.4011266992245 11.461738268989
"1651" 330 88.1723207001082 8.22584427720911
"1652" 330.2 84.8913516361024 4.01122876678669
"1653" 330.4 82.79501301725 4.69438990858328
"1654" 330.6 79.4001253804 5.29361500490878
"1655" 330.8 74.562473422602 4.26050160690741
"1656" 331 69.6274615430882 2.77758235746564
"1657" 331.2 64.949992917353 0.776771288171516
"1658" 331.4 61.0405796696064 0.611770180418704
"1659" 331.6 56.72772855824 0.427393019392107
"1660" 331.8 53.9116492774684 0.918331283873687
"1661" 332 50.7831184281083 2.72507031751839
"1662" 332.2 46.5022558752826 3.36112458353341
"1663" 332.4 43.6551789849592 3.71603724559109
"1664" 332.6 40.99180769925 4.82922510111085
"1665" 332.8 38.2133000273913 5.3804463095008
"1666" 333 35.5759049848804 6.45572454513124
"1667" 333.2 33.4135212386031 8.65145160547716
"1668" 333.4 29.8300512351737 11.0691717252632
"1669" 333.6 25.7825519475323 13.0422703204486
"1670" 333.8 23.2363338716613 15.9067656558034
"1671" 334 20.0952239945928 18.4685262999617
"1672" 334.2 17.136717708 20.6906962183088
"1673" 334.4 14.9359979730162 23.4867898619324
"1674" 334.6 11.78538813282 26.6193081526421
"1675" 334.8 10.4241252434041 29.3669450205188
"1676" 335 8.18516978501614 32.3524866820292
"1677" 335.2 7.46067023382261 33.8601158059002
"1678" 335.4 7.00120231035715 35.6235034418564
"1679" 335.6 6.4848480905366 36.8785404833738
"1680" 335.8 5.93648003245457 37.7059501615626
"1681" 336 5.5997254328667 37.7625021168088
"1682" 336.2 6.86766944510002 37.9615649992754
"1683" 336.4 8.24232453810228 38.7238853559944
"1684" 336.6 10.4267103486546 40.0500299739308
"1685" 336.8 14.6316517536225 42.9413164148768
"1686" 337 19.4209301201948 46.6668080550632
"1687" 337.2 21.8940172310464 49.4977096287864
"1688" 337.4 25.3845745025938 53.3264607737984
"1689" 337.6 28.1399317836531 57.4908348585197
"1690" 337.8 31.8676414764063 61.4566649136734
"1691" 338 35.3454637850152 65.3736254486724
"1692" 338.2 38.0189137435412 68.963222151838
"1693" 338.4 40.6415077617759 72.35303545278
"1694" 338.6 42.4013212769643 75.636997440785
"1695" 338.8 43.6856477935 79.6210026799384
"1696" 339 45.6033281084429 83.0425075931707
"1697" 339.2 46.1347528222027 84.897832471034
"1698" 339.4 47.3696037352533 84.6251755302525
"1699" 339.6 50.5381450807169 84.0404512503409
"1700" 339.8 53.5538861744494 82.9151020271104
"1701" 340 56.8603409809074 82.2751744461606
"1702" 340.2 61.1363575102442 82.3045832418514
"1703" 340.4 64.3834575622093 83.3371338859909
"1704" 340.6 68.2695203732273 83.1397910063694
"1705" 340.8 72.7811180978462 83.961402021719
"1706" 341 76.8787652371072 84.9611152196778
"1707" 341.2 81.1806322735741 85.6265471292347
"1708" 341.4 86.0174207031429 85.0213904713564
"1709" 341.6 90.9785375720714 85.1883065529278
"1710" 341.8 96.1697963110455 86.9215361676291
"1711" 342 100.753695382756 86.1766481573747
"1712" 342.2 105.879537011855 84.1646742390615
"1713" 342.4 110.8044588165 82.0775977600058
"1714" 342.6 115.916263814625 80.6949024542359
"1715" 342.8 117.661162577277 80.8729766597877
"1716" 343 116.31058632749 81.3098498350854
"1717" 343.2 115.68193218233 82.3058512865021
"1718" 343.4 114.894586097205 83.3262649318421
"1719" 343.6 114.515623649293 85.4070241770559
"1720" 343.8 113.294290366607 88.4478067013921
"1721" 344 111.773142742885 92.5097880112575
"1722" 344.2 111.335555439682 95.9746260665966
"1723" 344.4 111.020195124544 94.5476076235245
"1724" 344.6 110.833308509611 93.6996529181606
"1725" 344.8 110.868527615487 93.5121923581616
"1726" 345 110.475791426627 93.2582647864269
"1727" 345.2 111.092176026176 92.6767233716556
"1728" 345.4 112.668355060714 90.8634533263564
"1729" 345.6 115.476599523535 88.7082087278747
"1730" 345.8 116.276806582609 87.3090277825551
"1731" 346 116.502788379036 85.0723926073921
"1732" 346.2 117.459990943745 81.3565367890995
"1733" 346.4 119.994604477289 77.9802649578632
"1734" 346.6 121.240602640629 74.3943999446421
"1735" 346.8 121.471875959725 70.2400441366421
"1736" 347 122.797870207059 65.6083956117303
"1737" 347.2 122.891866406798 63.1757057197804
"1738" 347.4 121.282481227403 60.5116484289969
"1739" 347.6 120.03868720021 56.6211277176744
"1740" 347.8 119.970834979298 52.1545091280783
"1741" 348 119.987316133767 47.3175204752088
"1742" 348.2 118.837295242125 42.8634884800171
"1743" 348.4 118.863089145374 38.4879200580632
"1744" 348.6 117.193635494429 38.4147112503564
"1745" 348.8 114.866681733597 37.5328678659969
"1746" 349 111.42112100675 35.7054862142444
"1747" 349.2 108.199134826114 32.8331386438694
"1748" 349.4 104.503685841033 29.8605711736754
"1749" 349.6 101.722271744142 26.8119937345263
"1750" 349.8 99.3785050761023 22.7688576345739
"1751" 350 97.7090247322097 18.1053914614486
"1752" 350.2 97.5557577393763 13.9916190261988
"1753" 350.4 97.0293441792022 14.1065210447698
"1754" 350.6 94.7077411867935 13.8810711014138
"1755" 350.8 90.3308461102473 13.6255331872355
"1756" 351 85.5094349047561 13.2395593213128
"1757" 351.2 80.4120663263947 13.4469937995789
"1758" 351.4 75.5580295402053 14.7793940998421
"1759" 351.6 70.3140617273673 15.9486015093258
"1760" 351.8 64.7015516822718 16.4126316719138
"1761" 352 59.7759084513788 18.9636486807027
"1762" 352.2 54.7125414323125 22.6069469279234
"1763" 352.4 50.1524868149375 27.1426596167359
"1764" 352.6 47.663336408634 31.3170494174875
"1765" 352.8 45.2191892929375 36.4047634347671
"1766" 353 43.6521449240807 41.6244057938357
"1767" 353.2 42.2880567930408 46.5856508625197
"1768" 353.4 40.3446767004592 51.5891591172441
"1769" 353.6 38.7578746808192 57.2342034970357
"1770" 353.8 36.4264576447842 62.3112374267684
"1771" 354 33.0487659434334 66.7218240617421
"1772" 354.2 29.6004278231832 70.8107539072956
"1773" 354.4 24.6924523338 73.6500778623755
"1774" 354.6 19.5070236780579 75.6065425767789
"1775" 354.8 14.4900557845722 76.150364770704
"1776" 355 10.5522260318437 75.2707093728921
"1777" 355.2 7.15054827807897 72.7162588485158
"1778" 355.4 3.93122146284375 69.0351186727984
"1779" 355.6 3.9172289937041 68.4158898166115
"1780" 355.8 3.04265566003687 68.8666469040632
"1781" 356 4.11343314548914 70.0622422236638
"1782" 356.2 4.18217515492857 72.3357682719278
"1783" 356.4 3.85413868906251 75.9177989738452
"1784" 356.6 4.74446316709093 79.1211598909603
"1785" 356.8 7.61828600586364 82.4977541996785
"1786" 357 9.99748279102461 85.2187102107733
"1787" 357.2 12.2559678413095 88.5884489553088
"1788" 357.4 15.5727105243868 92.9469299504157
"1789" 357.6 17.5792982273182 98.6832188448239
"1790" 357.8 19.8586862530334 101.847767909175
"1791" 358 23.799914953175 104.347954438417
"1792" 358.2 28.7759044729615 106.780399669027
"1793" 358.4 32.9240984397979 108.22588261511
"1794" 358.6 38.6645284115883 108.935119282113
"1795" 358.8 44.6865460174032 108.659459643287
"1796" 359 48.683857125 108.389641891356
"1797" 359.2 54.529165570475 108.067401122767
"1798" 359.4 59.6401419072021 108.631926700068
"1799" 359.6 66.3120499620714 108.586231942985
"1800" 359.8 70.6071152204783 107.358310160294
"1801" 360 75.11075300864 107.317669723042
"1802" 360.2 77.4119693865714 108.704927823214
"1803" 360.4 76.6167559790849 108.422885136114
"1804" 360.6 77.5955770763 107.692978003424
"1805" 360.8 78.851620590125 105.647117939981
"1806" 361 81.8068343002872 102.831296914961
"1807" 361.2 85.034470445 100.138887248124
"1808" 361.4 87.9828331607105 97.0657035152737
"1809" 361.6 90.7505280227353 96.0749443176421
"1810" 361.8 90.9270202629445 96.0388822012532
"1811" 362 91.3288220371613 95.6561584499002
"1812" 362.2 91.1060429121607 93.7195729443564
"1813" 362.4 92.6425821860517 89.4382713808318
"1814" 362.6 95.2236272500539 87.8740861697344
"1815" 362.8 97.7842316942917 88.1719315110171
"1816" 363 101.65968309414 89.1579418973221
"1817" 363.2 104.616199644167 91.0118231766421
"1818" 363.4 108.251801907913 91.8167296144421
"1819" 363.6 111.743183446192 90.3427322171806
"1820" 363.8 112.06768639014 87.7793609327769
"1821" 364 111.875914507487 84.4927054985029
"1822" 364.2 112.957740221293 80.2051260640214
"1823" 364.4 114.901749297467 75.3331245743344
"1824" 364.6 115.037636107464 70.9355278098564
"1825" 364.8 115.200555156431 66.4482991265387
"1826" 365 117.354131726709 61.8471611632685
"1827" 365.2 118.358826877889 56.8053494167579
"1828" 365.4 117.527794944006 51.8478556660774
"1829" 365.6 115.190062945844 47.1720098355796
"1830" 365.8 112.23528083016 41.9951203901634
"1831" 366 108.236684289121 37.4793955230947
"1832" 366.2 103.452114527133 33.2835872613088
"1833" 366.4 98.620374063117 30.5720230204932
"1834" 366.6 92.8109052231 27.7054990982754
"1835" 366.8 86.6543151457046 25.5880955426307
"1836" 367 80.6118124910667 25.9745175116088
"1837" 367.2 75.39117202568 28.2862434206021
"1838" 367.4 69.9825673244706 32.0146250246127
"1839" 367.6 67.1649854029536 35.7297140756627
"1840" 367.8 66.9960430354674 38.311900620403
"1841" 368 67.0263608700758 41.0454660578845
"1842" 368.2 68.0298146942586 43.1203377951938
"1843" 368.4 68.6146359078517 44.9586776278619
"1844" 368.6 70.6702231159536 47.0323992556112
"1845" 368.8 73.2408060564688 47.7683870853608
"1846" 369 76.9322964046818 48.74046602043
"1847" 369.2 81.2127876606875 50.5149680248296
"1848" 369.4 85.17078524495 52.7839603259021
"1849" 369.6 89.9590298387981 53.8822681426421
"1850" 369.8 95.0809639324714 55.2101783026993
"1851" 370 100.482850894257 55.1641188273314
"1852" 370.2 105.704245212929 54.5684787002135
"1853" 370.4 110.976284194588 54.088458596348
"1854" 370.6 115.527747543059 54.1342786971715
"1855" 370.8 117.258547303929 52.1500501405564
"1856" 371 116.359881403807 53.2884214893946
"1857" 371.2 116.382498356455 56.1140674355634
"1858" 371.4 115.12109414825 60.5879402892508
"1859" 371.6 113.73686654051 65.3937418232504
"1860" 371.8 111.437531295669 69.8768297419118
"1861" 372 111.142927537464 75.1223395226064
"1862" 372.2 112.260140672096 79.6992139933549
"1863" 372.4 114.734573828045 84.2491928414603
"1864" 372.6 115.104160632728 86.2972502301312
"1865" 372.8 113.594884555006 87.6911539822204
"1866" 373 109.94828026588 90.3988584945282
"1867" 373.2 106.01137080302 94.0393099717221
"1868" 373.4 101.702770500662 97.276689980007
"1869" 373.6 97.1410222383616 100.82249420015
"1870" 373.8 92.6231602971616 104.543438849334
"1871" 374 88.9731515311129 108.960985468061
"1872" 374.2 87.5421858609898 113.654122114887
"1873" 374.4 88.197242404431 114.572571686883
"1874" 374.6 88.7344435865 113.622770152475
"1875" 374.8 87.9555018725 112.37502092542
"1876" 375 85.2109494270781 111.554382389345
"1877" 375.2 81.7930678286774 110.060298370884
"1878" 375.4 78.0365585950323 108.383060970578
"1879" 375.6 73.5377316567642 107.61454939517
"1880" 375.8 68.8992492264286 107.789207653481
"1881" 376 64.7551258218966 110.127231905263
"1882" 376.2 61.0564736669099 113.739469525839
"1883" 376.4 58.3871256805807 117.881124450965
"1884" 376.6 58.550452169 119.800210689892
"1885" 376.8 59.1346584545 120.139522421369
"1886" 377 58.613163578178 120.07911143071
"1887" 377.2 57.1873041695 119.545798275239
"1888" 377.4 53.8438466586385 119.529079054827
"1889" 377.6 49.3379684361154 120.194175441396
"1890" 377.8 45.4503688517712 119.445396137964
"1891" 378 42.3649421309808 119.605475261392
"1892" 378.2 42.0516608647069 118.057664355556
"1893" 378.4 39.5690588564818 115.730240234242
"1894" 378.6 35.6120883930472 114.632373327906
"1895" 378.8 30.9559156385811 114.955509015993
"1896" 379 31.0611780323649 114.239724738264
"1897" 379.2 31.381718999242 112.931075494255
"1898" 379.4 29.3468529087759 107.696396556401
"1899" 379.6 28.0785909876304 104.869083378599
"1900" 379.8 25.2294500305727 101.787183553642
"1901" 380 20.6871114623913 99.3487573185117
"1902" 380.2 15.9102261495526 97.7011559661684
"1903" 380.4 13.4448585426875 96.8133161507046
"1904" 380.6 12.6964737177341 93.1939648577059
"1905" 380.8 10.7130980291122 87.7662327016421
"1906" 381 9.65360316907814 83.8654386495015
"1907" 381.2 6.81148348540167 78.8020182224946
"1908" 381.4 4.12938972742309 75.8509924171586
"1909" 381.6 4.41653207753899 73.4620303172785
"1910" 381.8 4.24922691419233 68.642214979719
"1911" 382 4.49746108678573 63.2202955949992
"1912" 382.2 3.18396533939875 57.8361368428193
"1913" 382.4 3.56677748044808 54.8382420643694
"1914" 382.6 6.05263043215854 51.0657288962885
"1915" 382.8 8.62176730485445 45.6738000805535
"1916" 383 10.4606613511962 39.6887669109586
"1917" 383.2 13.761303614 34.831443661825
"1918" 383.4 18.3779581628293 31.0792244297519
"1919" 383.6 23.2712655399236 27.4761440380421
"1920" 383.8 26.5776120478372 25.2108728441886
"1921" 384 28.1973484056974 25.3945247997079
"1922" 384.2 31.0484986985682 25.424340750483
"1923" 384.4 35.3812636314667 23.7848258044754
"1924" 384.6 40.3043989301067 21.4730415477882
"1925" 384.8 44.659324936 19.3621678505421
"1926" 385 49.5044790535211 16.8333404088632
"1927" 385.2 53.301155398555 14.8239050549278
"1928" 385.4 57.3693394613587 11.9210166797725
"1929" 385.6 61.8609544535 8.9876378972046
"1930" 385.8 67.1300027142931 7.85308019236625
"1931" 386 71.7732017591264 9.24291607110365
"1932" 386.2 76.5802668421897 11.98505261778
"1933" 386.4 81.3042051257333 15.2640689441088
"1934" 386.6 84.4592175125345 18.4672802147456
"1935" 386.8 87.0854074047341 21.9083681057378
"1936" 387 90.2118928157717 25.8572999541638
"1937" 387.2 94.2201820404149 28.7738277871102
"1938" 387.4 95.9923952862188 31.6986572460171
"1939" 387.6 98.2272607384341 35.5043795716751
"1940" 387.8 101.444987284219 40.2021042905171
"1941" 388 104.403471117595 45.1704200255368
"1942" 388.2 108.541818599643 48.6607907191256
"1943" 388.4 112.790886229549 51.1635346845547
"1944" 388.6 116.286495346644 52.0152171271266
"1945" 388.8 120.422861647706 51.8585470229362
"1946" 389 118.623439750926 51.0904176429589
"1947" 389.2 118.338047060235 49.7966424858774
"1948" 389.4 119.491186264294 46.883247741848
"1949" 389.6 119.273058468532 44.448874016779
"1950" 389.8 117.97899705772 41.8343509728069
"1951" 390 117.636266093579 37.5360605899391
"1952" 390.2 116.09053791187 34.6288609944247
"1953" 390.4 114.019700913032 30.8529069488629
"1954" 390.6 112.515348652607 26.2947491051421
"1955" 390.8 110.4409526833 23.5684531061421
"1956" 391 106.90013368213 19.8588634002717
"1957" 391.2 104.205551884777 16.3729099679506
"1958" 391.4 103.019229535177 16.7233980979002
"1959" 391.6 100.653136971739 16.1655562863466
"1960" 391.8 97.2132689101552 14.4785614378835
"1961" 392 93.5772579801061 12.020052088733
"1962" 392.2 90.2508939446064 7.88741725373785
"1963" 392.4 87.2019604317826 4.50837026013124
"1964" 392.6 83.5859589699931 6.80964661783389
"1965" 392.8 78.9511049938152 8.58511412198993
"1966" 393 73.830968345766 9.88034791562083
"1967" 393.2 68.4570991805638 11.5252407903974
"1968" 393.4 64.2700525380361 14.5095751143741
"1969" 393.6 61.4636154983788 19.0619999072179
"1970" 393.8 58.9700367520567 24.1138461447246
"1971" 394 58.4435386004118 29.7999868181421
"1972" 394.2 59.5477336058637 34.8336025911876
"1973" 394.4 62.3437360366563 39.9181151239546
"1974" 394.6 64.538054133721 43.4567482547368
"1975" 394.8 67.6945505507391 46.0886176237617
"1976" 395 71.16151851866 48.0752576647721
"1977" 395.2 73.6976563755206 50.3449091218483
"1978" 395.4 76.855582448 52.4055244765171
"1979" 395.6 80.7706918724143 54.1048229180707
"1980" 395.8 84.5505239840743 55.4247269822461
"1981" 396 88.4259518185792 56.4466059634837
"1982" 396.2 92.2699314631505 58.1361974059916
"1983" 396.4 96.4595791287427 59.176046781477
"1984" 396.6 101.181774814258 59.7597374391876
"1985" 396.8 104.97927303197 61.5120022312721
"1986" 397 106.711801362084 63.5419166256619
"1987" 397.2 106.05421259729 64.1136675560321
"1988" 397.4 106.137235444332 63.3992391829985
"1989" 397.6 107.5848330653 61.2900038427821
"1990" 397.8 111.188936457385 58.443571064046
"1991" 398 113.710216877059 54.9704955372009
"1992" 398.2 115.007498481625 51.2614538340796
"1993" 398.4 118.402291586714 47.3368889827683
"1994" 398.6 118.96906621541 47.6546291392121
"1995" 398.8 118.959004884937 48.5351578350796
"1996" 399 118.149742523079 50.7951991392632
"1997" 399.2 120.086847575 53.945855221336
"1998" 399.4 120.999669896094 56.2434352132046
"1999" 399.6 121.843566124732 59.6341377465474
"2000" 399.8 122.614392982026 63.7595702892401
"2001" 400 122.592728748335 68.3354888469168
"2002" 400.2 121.242560009359 72.0646304341095
"2003" 400.4 121.348570872156 76.6176294200171
"2004" 400.6 120.28581638238 79.3206418351747
"2005" 400.8 118.168591687362 83.8446640725386
"2006" 401 116.875977370198 88.3368527944561
"2007" 401.2 114.496515883671 90.1410550004226
"2008" 401.4 111.734565018377 94.0137720652996
"2009" 401.6 109.883445972274 99.1490696354723
"2010" 401.8 107.670145729214 102.071559100023
"2011" 402 105.804220990953 103.795392660048
"2012" 402.2 102.915450955075 104.241383474464
"2013" 402.4 100.035280516595 107.400509556118
"2014" 402.6 97.5854829012258 111.216147365852
"2015" 402.8 94.9360180018077 112.614473378242
"2016" 403 91.0889719492727 115.672409713051
"2017" 403.2 86.6996570682959 118.184701471826
"2018" 403.4 82.7699756050143 120.103441571414
"2019" 403.6 78.8431202341191 120.80943477569
"2020" 403.8 73.4510699566379 122.147108354056
"2021" 404 67.3634786126539 123.467727926642
"2022" 404.2 64.538566595375 123.049858152986
"2023" 404.4 59.9293895275676 124.487018773115
"2024" 404.6 56.1825822485435 124.145068547512
"2025" 404.8 52.1983679536429 123.257537305404
"2026" 405 48.6934029793383 122.589509327524
"2027" 405.2 45.4028602084546 121.856734836324
"2028" 405.4 41.4832828283214 120.857345873178
"2029" 405.6 36.6170933800526 119.866830704905
"2030" 405.8 32.0254369606842 118.257701111511
"2031" 406 29.2783925142317 116.758063325154
"2032" 406.2 26.6527889807 114.600774748942
"2033" 406.4 22.962552610625 112.643683692517
"2034" 406.6 22.7191333249999 112.497632121142
"2035" 406.8 23.8875458959999 109.381865265142
"2036" 407 24.0433342388 107.317669723042
"2037" 407.2 23.4331632295 104.06630930942
"2038" 407.4 22.2214761188334 101.058728802587
"2039" 407.6 19.8524466682442 96.8870967248747
"2040" 407.8 17.6610054001154 91.7707920261806
"2041" 408 15.3042073936539 87.9220210444421
"2042" 408.2 11.5797738137152 85.0300766809459
"2043" 408.4 8.04164588548572 81.3455274305278
"2044" 408.6 6.87782955441306 76.1329075382073
"2045" 408.8 6.99664176168036 70.1889659914618
"2046" 409 8.46804060295457 65.8142389434603
"2047" 409.2 10.8402721865 60.7953758543921
"2048" 409.4 13.4034114751352 56.1506727286827
"2049" 409.6 15.3731498715844 51.0198919646903
"2050" 409.8 17.266541327 46.1688453162031
"2051" 410 19.2338684764616 41.4940989603729
"2052" 410.2 20.0469305005833 37.1242026567254
"2053" 410.4 19.6753919014589 31.6770940764229
"2054" 410.6 20.2741218338334 25.8451747208273
"2055" 410.8 20.7527804616098 20.0363007404226
"2056" 411 21.1982249783608 18.874261110275
"2057" 411.2 24.0870896066852 19.0703051219014
"2058" 411.4 28.5947712538793 17.0705571413662
"2059" 411.6 33.4033254302304 15.0577125999005
"2060" 411.8 38.4595565775851 13.9159289232591
"2061" 412 43.2841003207791 13.9886776855142
"2062" 412.2 47.518266806587 15.1510847655443
"2063" 412.4 52.2436797687159 16.6878012991421
"2064" 412.6 56.228284532371 17.301322595384
"2065" 412.8 59.735092692375 16.9920754061734
"2066" 413 60.9682347363315 16.1342275529567
"2067" 413.2 61.8360946115638 15.6602611657804
"2068" 413.4 62.340303200577 14.4429939969828
"2069" 413.6 63.1119820547728 12.429193191036
"2070" 413.8 64.5948871359706 8.97856933558328
"2071" 414 67.6510878609 6.00702670169925
"2072" 414.2 71.4853013012217 5.31485075839469
"2073" 414.4 76.1784342534432 5.84015277065347
"2074" 414.6 80.0561164905235 7.17783937321858
"2075" 414.8 83.077379388575 7.92470701664211
"2076" 415 87.46736506506 8.58940394592211
"2077" 415.2 91.528896985475 9.92074515876711
"2078" 415.4 95.0802785282717 12.5517901329573
"2079" 415.6 98.6987710178371 15.8322782368556
"2080" 415.8 101.743616886076 19.9813700681204
"2081" 416 105.560413270298 23.9054420746102
"2082" 416.2 109.214810034915 26.354136505323
"2083" 416.4 111.3107709306 27.6016402030754
"2084" 416.6 113.213408191278 31.3025750010125
"2085" 416.8 115.672844529 36.0761473991734
"2086" 417 118.216576063781 41.0986986592359
"2087" 417.2 119.394915307777 45.8566825042485
"2088" 417.4 119.665967777919 51.524503707255
"2089" 417.6 120.567471185766 57.2134869620889
"2090" 417.8 119.904675722532 63.3258894602228
"2091" 418 119.510840675963 69.6209904586737
"2092" 418.2 120.105296194542 75.7787296925053
"2093" 418.4 118.562110602915 81.269527342323
"2094" 418.6 115.295500053995 86.2853874651366
"2095" 418.8 111.849304328452 90.7130724389433
"2096" 419 108.157185889935 95.3637366657291
"2097" 419.2 105.227944273091 101.214779415324
"2098" 419.4 102.186562002618 105.343667432037
"2099" 419.6 98.7085488149844 109.479232979392
"2100" 419.8 97.3454008154844 109.199300800923
"2101" 420 91.9595355953421 110.669852222063
"2102" 420.2 86.5274420635 112.613030893587
"2103" 420.4 81.3949324364828 114.780737144935
"2104" 420.6 77.3667629478125 118.12670310122
"2105" 420.8 76.0323826820682 119.587772040619
"2106" 421 73.8306921253 119.356646658309
"2107" 421.2 68.4448665599286 120.426145995785
"2108" 421.4 64.60802223154 121.541145420682
"2109" 421.6 59.6113242794851 120.859629550911
"2110" 421.8 53.7012207609427 120.22639396374
"2111" 422 47.8747777851607 119.056043159553
"2112" 422.2 42.3297122172778 118.93111368492
"2113" 422.4 39.4588903518269 118.077551130084
"2114" 422.6 35.3622391640283 116.822228335189
"2115" 422.8 30.927231636275 115.895765348467
"2116" 423 29.5905120163571 114.435713290499
"2117" 423.2 26.6138418949999 110.550277836142
"2118" 423.4 23.5865911428636 105.628782461324
"2119" 423.6 20.7598564627449 102.37536403156
"2120" 423.8 16.7977338139445 99.1907111736421
"2121" 424 12.6996814392742 95.3483508371098
"2122" 424.2 10.5435324859286 93.4537436292611
"2123" 424.4 10.4508013295 91.9725179572421
"2124" 424.6 8.70567229717309 90.8819995576421
"2125" 424.8 7.81268741133019 89.1183579410383
"2126" 425 7.77594487765095 85.62781724151
"2127" 425.2 7.56006207976668 80.0547097330421
"2128" 425.4 8.4076755222869 75.3159348139372
"2129" 425.6 8.86046199675002 70.1686411461921
"2130" 425.8 9.1116618074863 66.2653073083544
"2131" 426 8.81092403686843 62.7683532220895
"2132" 426.2 9.87772278277144 58.3611829981421
"2133" 426.4 12.6609311324759 55.0272186138228
"2134" 426.6 14.650770841473 51.4086018887232
"2135" 426.8 16.6977088911184 47.5994882652474
"2136" 427 19.2613920579756 42.7206033383738
"2137" 427.2 22.8622521338976 38.7961379588469
"2138" 427.4 27.8614326072583 36.3903187738619
"2139" 427.6 32.2308771437333 34.2356271339754
"2140" 427.8 36.5538155062609 31.7628634923704
"2141" 428 41.5384526567809 29.90136593635
"2142" 428.2 46.8903948827472 29.1268002993949
"2143" 428.4 52.0371735817234 28.3222073252698
"2144" 428.6 57.6233421941848 27.2331480903052
"2145" 428.8 62.84631572171 25.3535278673921
"2146" 429 67.6614233334806 22.6489741735159
"2147" 429.2 72.6308485728579 20.0966962212
"2148" 429.4 78.0903820968978 19.0998651294262
"2149" 429.6 82.7597949078404 19.9195807508442
"2150" 429.8 86.2007890866613 22.7999810388357
"2151" 430 88.7772425817748 26.0244021183234
"2152" 430.2 91.2746590649334 29.1119216374421
"2153" 430.4 94.7539320541334 33.7249875659088
"2154" 430.6 97.0345002945667 38.4029653038754
"2155" 430.8 96.8709977946957 43.5655238110225
"2156" 431 96.0646950845632 47.8926163313053
"2157" 431.2 94.6982160843125 52.2026750718296
"2158" 431.4 93.9273883465 56.9417780970754
"2159" 431.6 93.9508670861064 62.1233057444825
"2160" 431.8 94.1109320837069 67.5764216088835
"2161" 432 94.8534634953667 72.5898516405421
"2162" 432.2 94.722558012875 78.1365657623171
"2163" 432.4 94.40513926442 83.9078747449621
"2164" 432.6 93.1826107427632 88.8526514080105
"2165" 432.8 94.1091414131 93.3108814476603
"2166" 433 95.6280777554 95.5945969273421
"2167" 433.2 97.0154878738607 95.7408081179208
"2168" 433.4 99.8900017048571 96.0118871312707
"2169" 433.6 104.180037836474 96.9597947734579
"2170" 433.8 109.021806137694 98.107555904672
"2171" 434 108.292654014109 97.638472250816
"2172" 434.2 107.319802896756 98.2391990392641
"2173" 434.4 106.531098024417 99.7857360940588
"2174" 434.6 105.316298703705 102.800874825286
"2175" 434.8 103.528691647326 104.282054840512
"2176" 435 101.356839997455 106.944721872097
"2177" 435.2 98.1702602583637 109.452678148233
"2178" 435.4 94.3073133491618 112.440356995113
"2179" 435.6 92.0071613848732 113.302732325538
"2180" 435.8 88.6392395992334 115.167671218575
"2181" 436 84.7320090347766 119.3299453466
"2182" 436.2 82.0865789583966 118.850036099108
"2183" 436.4 77.4902756964445 119.90479082742
"2184" 436.6 71.8809774108636 122.269809987688
"2185" 436.8 66.0920242181818 121.951152013778
"2186" 437 62.3820033027298 122.850188549777
"2187" 437.2 58.4006556855385 124.661106578219
"2188" 437.4 57.3631942339516 122.906554863868
"2189" 437.6 53.3993859957742 121.160217795384
"2190" 437.8 48.6801478787429 120.337124085614
"2191" 438 43.3827260158333 119.565806933364
"2192" 438.2 38.2590205193 117.415586851806
"2193" 438.4 33.1266601148333 116.362048513375
"2194" 438.6 29.9799828733571 115.279566813999
"2195" 438.8 27.1980481805 112.497632121142
"2196" 439 21.5507207539999 107.823981837142
"2197" 439.2 19.2711707380294 105.406971518701
"2198" 439.4 19.7981018975 103.043227067467
"2199" 439.6 19.0970543549 98.6519431547921
"2200" 439.8 16.5432383068571 93.3022827404278
"2201" 440 13.6804135129308 89.5997416592113
"2202" 440.2 10.2211133881923 85.3794753984883
"2203" 440.4 8.02668099541381 79.88280535478
"2204" 440.6 9.20936297281252 74.7676428492671
"2205" 440.8 9.91241514482355 69.6787479015539
"2206" 441 11.0322648624859 65.4566837520787
"2207" 441.2 10.8503883126559 59.795143880733
"2208" 441.4 11.7114569982105 54.3486082477342
"2209" 441.6 11.0604078882826 48.6723898671204
"2210" 441.8 9.72266016206523 43.6501913886312
"2211" 442 10.4607877617308 39.6466089976806
"2212" 442.2 13.7381208248929 36.7826428972135
"2213" 442.4 18.5013930441941 33.8268100121833
"2214" 442.6 23.382108997309 30.759077037159
"2215" 442.8 27.898220507691 28.7066969030803
"2216" 443 31.9236279121 25.8836409783088
"2217" 443.2 35.4396096487414 21.7755441609869
"2218" 443.4 39.350414134309 18.4229158474623
"2219" 443.6 44.3770996773044 16.141695423566
"2220" 443.8 49.1819847065978 13.9784388156638
"2221" 444 54.5289391339303 13.1236900845026
"2222" 444.2 60.4999464037638 12.6753954921366
"2223" 444.4 66.4634111399839 11.7942884345776
"2224" 444.6 72.3258670459348 10.7399039721312
"2225" 444.8 78.8876043106087 9.74505993522907
"2226" 445 84.8170913620233 9.40107328852583
"2227" 445.2 87.3315109295645 7.12901386793243
"2228" 445.4 86.8614826112641 7.19827822718143
"2229" 445.6 88.6094282496852 7.85258278386433
"2230" 445.8 90.2317426589667 11.5554408946754
"2231" 446 93.6050173375225 15.3859183782713
"2232" 446.2 97.5569834208579 19.0143772080632
"2233" 446.4 102.214462692667 22.2355972844088
"2234" 446.6 107.031459889313 24.6638398914546
"2235" 446.8 110.420889033091 27.7877207236421
"2236" 447 111.894049904536 33.1012159869993
"2237" 447.2 113.586185124736 38.8854521096196
"2238" 447.4 116.088556330266 43.789172316557
"2239" 447.6 118.259835408736 49.1298484718331
"2240" 447.8 118.746343229977 54.5615777769444
"2241" 448 116.64954082543 59.8964227716654
"2242" 448.2 116.054799281742 64.9760380272947
"2243" 448.4 115.583072877564 70.2939071275038
"2244" 448.6 114.3875907009 76.1470188011421
"2245" 448.8 113.791911630465 81.8607676141072
"2246" 449 113.223505583867 87.1171146066421
"2247" 449.2 112.456293547724 90.9383703395763
"2248" 449.4 110.004863344932 91.7583089858921
"2249" 449.6 107.054553513846 94.1425696809883
"2250" 449.8 102.65802672425 97.0215748728504
"2251" 450 99.0337840271667 100.328213359166
"2252" 450.2 95.2469070969918 105.241343121462
"2253" 450.4 93.1229455644822 110.119077958749
"2254" 450.6 91.1969044888226 114.143460581368
"2255" 450.8 88.4289762476765 113.860780120642
"2256" 451 84.4711286696964 113.394806059589
"2257" 451.2 79.8039451637105 113.635296992905
"2258" 451.4 74.0175530064181 114.186403296167
"2259" 451.6 68.3696116599039 116.130196845084
"2260" 451.8 63.0544941765645 118.477894312497
"2261" 452 58.59978514422 121.141288674162
"2262" 452.2 57.1300290434706 122.222948520936
"2263" 452.4 54.8322225810781 120.804315243095
"2264" 452.6 50.8803890013065 119.143763842207
"2265" 452.8 46.5964299879211 116.648571518116
"2266" 453 43.7361347564445 114.661359104475
"2267" 453.2 38.2330557955 112.549561568742
"2268" 453.4 33.5784972201765 110.172262004348
"2269" 453.6 30.4147889623889 110.03819578342
"2270" 453.8 23.254655753375 111.475271121517
"2271" 454 27.49015132325 110.452910121892
"2272" 454.2 24.66648761 106.525745647142
"2273" 454.4 24.4457874577 103.345066981642
"2274" 454.6 22.6412391536 100.587613314082
"2275" 454.8 20.2757548353302 96.3345915556421
"2276" 455 18.451181850375 92.0017282715171
"2277" 455.2 16.3543595829737 86.7823063260631
"2278" 455.4 16.3586902448381 81.7212061605998
"2279" 455.6 15.7871333701866 76.8319837163138
"2280" 455.8 15.0456301305357 71.417729823285
"2281" 456 15.3033976829325 66.6032284314124
"2282" 456.2 17.7943768305658 63.1373256129316
"2283" 456.4 21.2668293461868 59.0955467224855
"2284" 456.6 25.2775539546035 55.3730014228835
"2285" 456.8 29.2961653778871 51.4700615444486
"2286" 457 33.6755634863948 47.9623111162421
"2287" 457.2 38.4003542735928 45.7676227612297
"2288" 457.4 43.82066435726 44.9244384316421
"2289" 457.6 49.9381207988871 44.1915631630937
"2290" 457.8 54.196007381201 42.6719317226009
"2291" 458 57.45603906083 40.2624722733521
"2292" 458.2 59.87075837423 36.8468128574621
"2293" 458.4 62.8231765707941 32.9730288001715
"2294" 458.6 63.7880237980312 28.2096474853921
"2295" 458.8 66.3919272948366 23.2606040294045
"2296" 459 70.3491281310588 18.7649792031421
"2297" 459.2 74.7936779109412 15.0000942521421
"2298" 459.4 80.1620695690258 12.791085147405
"2299" 459.6 84.4984010069944 13.15411908535
"2300" 459.8 87.1669435941296 13.3532576037162
"2301" 460 92.4065973810714 14.2033196234443
"2302" 460.2 94.5414978251405 16.7512544162938
"2303" 460.4 97.3874700181087 19.9517364159573
"2304" 460.6 100.690780110532 23.6291770569647
"2305" 460.8 102.535258736717 27.1992810592617
"2306" 461 103.042147706841 30.1801845594993
"2307" 461.2 105.109922801273 34.0015512148694
"2308" 461.4 108.199699822521 37.843526786823
"2309" 461.6 111.828015559984 41.9603602252105
"2310" 461.8 113.314382117167 46.8245841279148
"2311" 462 113.453413085032 51.9887768485038
"2312" 462.2 111.387340371194 56.3184480951013
"2313" 462.4 108.720657258469 60.6185242917748
"2314" 462.6 105.983585871778 65.3214688807143
"2315" 462.8 104.818761319202 70.70823782644
"2316" 463 104.728428120665 76.334621063763
"2317" 463.2 103.183331552981 81.3616008309754
"2318" 463.4 100.4575163822 85.2882243739796
"2319" 463.6 97.2205198650775 87.8540007820928
"2320" 463.8 93.2745610052429 91.3493645860421
"2321" 464 89.7340854528 95.9905589652921
"2322" 464.2 87.1951063897857 101.280253231833
"2323" 464.4 86.3771199783421 106.768310830011
"2324" 464.6 88.4727678544531 110.258174693392
"2325" 464.8 90.0598070998732 111.303061059747
"2326" 465 88.4918223968935 110.419390089118
"2327" 465.2 85.6316590924 110.576242559942
"2328" 465.4 81.0836516667882 109.867053536151
"2329" 465.6 76.466111591 108.962889040188
"2330" 465.8 71.7011790748906 106.978099819595
"2331" 466 66.4425479894818 105.993468809242
"2332" 466.2 61.3125158997653 105.379853499846
"2333" 466.4 55.6708538113936 106.129369278493
"2334" 466.6 50.9485580342222 107.643671255198
"2335" 466.8 45.843965459375 110.560014607567
"2336" 467 42.8178793928158 114.526980270774
"2337" 467.2 43.8612915133235 115.487393699877
"2338" 467.4 43.5646757848864 114.825605652756
"2339" 467.6 42.192676175 112.432720311642
"2340" 467.8 39.8836703799286 109.173220163178
"2341" 468 38.5785186460593 104.718116782591
"2342" 468.2 36.3403640869211 99.4093614793263
"2343" 468.4 34.679134225375 94.0870201517046
"2344" 468.6 32.9055665576273 90.3225777812239
"2345" 468.8 29.7085562722433 86.8241342772773
"2346" 469 24.6247585896071 82.4573739961064
"2347" 469.2 20.7219630001512 77.9207717351537
"2348" 469.4 17.5867729205334 74.8704198809754
"2349" 469.6 13.1480941795745 72.1542519657272
"2350" 469.8 9.45327903248979 68.8490767902135
"2351" 470 6.08375576271277 62.9602537563336
"2352" 470.2 5.44467592367076 58.9026424822641
"2353" 470.4 6.72161787372502 54.0088461711671
"2354" 470.6 9.53874932260128 49.2381979237307
"2355" 470.8 13.3944764114768 45.2822081723747
"2356" 471 17.7598710792 42.1332306231421
"2357" 471.2 22.5590175282334 40.0084507255088
"2358" 471.4 27.2068003345899 37.769552463159
"2359" 471.6 32.1765017438913 34.9167307582943
"2360" 471.8 36.3142341740165 31.464154417741
"2361" 472 40.5966923370761 27.7326867981965
"2362" 472.2 45.0888477605638 24.1954735638655
"2363" 472.4 49.0287011129688 20.0510444288609
"2364" 472.6 53.5162521312426 16.1344441904342
"2365" 472.8 57.93898292351 13.8329799173321
"2366" 473 62.61652791608 12.6373043863421
"2367" 473.2 67.5558838736334 11.6506448819421
"2368" 473.4 71.7614806706477 12.0982413138126
"2369" 473.6 77.3175129993256 10.7189339790723
"2370" 473.8 80.0808879825313 7.56363507629835
"2371" 474 79.6842651155928 7.3545538033019
"2372" 474.2 81.0780164952317 8.4614168561665
"2373" 474.4 84.3829482089074 11.1991471847532
"2374" 474.6 87.3441232016279 14.9170675190607
"2375" 474.8 91.0150118269333 18.5053319651421
"2376" 475 95.1823499968333 22.5428465160421
"2377" 475.2 98.5416512303192 26.9590593257698
"2378" 475.4 101.145313885335 31.6262170050029
"2379" 475.6 104.538127021057 36.2275943464669
"2380" 475.8 109.0648223219 39.8080212786316
"2381" 476 114.099768975372 42.140136134791
"2382" 476.2 116.821441916047 42.8458939632316
"2383" 476.4 116.216760725845 44.4902008094697
"2384" 476.6 114.169886478269 48.2156811682685
"2385" 476.8 111.768258074946 52.9805584411095
"2386" 477 109.587707663957 57.9468522992059
"2387" 477.2 105.858731373532 61.3360774165038
"2388" 477.4 102.339195189353 65.1616496287009
"2389" 477.6 98.5791871302723 68.8441188868005
"2390" 477.8 94.7354741382347 72.294701616938
"2391" 478 90.8305844910281 76.5197146961365
"2392" 478.2 87.7948451439875 81.2474642326046
"2393" 478.4 87.5188224267727 86.3086675246876
"2394" 478.6 88.90970547215 91.5505911954921
"2395" 478.8 91.3007783406607 95.6877917395528
"2396" 479 94.3952010425517 98.8124320079352
"2397" 479.2 96.473606422371 101.875128585868
"2398" 479.4 96.0175486124 104.708214981142
"2399" 479.6 93.1590879127459 106.186288807298
"2400" 479.8 90.1898346837105 105.859545497011
"2401" 480 86.0081475875 105.285339978333
"2402" 480.2 80.9582288484322 104.447467542981
"2403" 480.4 75.61576688655 104.331726486042
"2404" 480.6 70.4418768835323 102.886496456465
"2405" 480.8 64.8774444243824 101.420622747054
"2406" 481 58.1877097041471 101.603903150348
"2407" 481.2 53.4470409393448 102.351244794815
"2408" 481.4 47.5681088522736 102.992338658321
"2409" 481.6 41.8146603432059 103.146513211407
"2410" 481.8 36.4554708584231 103.127862080623
"2411" 482 30.556315758783 103.852113946416
"2412" 482.2 25.520938979949 105.300369651479
"2413" 482.4 22.9361242310429 105.581742474699
"2414" 482.6 21.9924377015732 103.383064138423
"2415" 482.8 22.1711568866628 100.691230676968
"2416" 483 23.2254454391 96.7154075047088
"2417" 483.2 25.1950552016429 93.1075473119278
"2418" 483.4 26.8275759018903 87.9562184855446
"2419" 483.6 29.2010411593571 83.661333510404
"2420" 483.8 30.7224401979427 78.4380864380847
"2421" 484 31.3001373366948 73.6188302726941
"2422" 484.2 30.8663202057326 68.2202301573165
"2423" 484.4 28.4932652165698 63.1525802854212
"2424" 484.6 25.67521712963 58.4819189638121
"2425" 484.8 23.0478802311774 53.3755372426744
"2426" 485 23.8445523598377 47.4332377182915
"2427" 485.2 26.3228842547706 42.5417931888186
"2428" 485.4 29.7748960599535 38.185686859363
"2429" 485.6 34.3036269553023 34.6487480300956
"2430" 485.8 38.7956248111667 31.0679308303754
"2431" 486 43.9409675775333 29.2806923421421
"2432" 486.2 49.251835458125 28.6234602709546
"2433" 486.4 54.6308837570638 28.0943254408549
"2434" 486.6 59.6799176543 27.9353096799789
"2435" 486.8 64.7015516822718 26.8098102022617
"2436" 487 68.86364046236 24.8238475018721
"2437" 487.2 73.2335034779 21.5450592728707
"2438" 487.4 76.87505599085 17.3771647160321
"2439" 487.6 80.6723968466 14.3003449457321
"2440" 487.8 84.3715413267021 15.4530958163123
"2441" 488 87.8870234800605 18.3120231698179
"2442" 488.2 90.6652246435426 22.848898792323
"2443" 488.4 93.7890049284451 27.4410488619168
"2444" 488.6 95.6267649322865 32.8770983269118
"2445" 488.8 95.7403902816047 37.8822618893747
"2446" 489 95.9309995330667 42.6438701912088
"2447" 489.2 94.8214314134278 47.5142188725184
"2448" 489.4 93.2196402300162 52.3495118667066
"2449" 489.6 92.2007342138 56.5003777924754
"2450" 489.8 90.7104957241211 58.5846162792632
"2451" 490 89.9211841978294 61.566299050748
"2452" 490.2 89.5089086239828 64.3845512520904
"2453" 490.4 89.2960062175233 68.5145976655142
"2454" 490.6 88.0086115348182 73.1566497589489
"2455" 490.8 85.6789519821786 77.7049022291421
"2456" 491 84.7641660442463 82.9065664859406
"2457" 491.2 86.1685179403824 86.0307963829509
"2458" 491.4 88.4827854942846 87.9519803411344
"2459" 491.6 89.8777290054355 90.2852296961098
"2460" 491.8 91.3992441870263 94.2779121178
"2461" 492 92.564240347 97.3537069647921
"2462" 492.2 94.8669592840085 99.4107512058455
"2463" 492.4 97.3593385326452 100.229300125642
"2464" 492.6 98.6688569389328 101.025680833239
"2465" 492.8 97.9109236031842 102.812106861537
"2466" 493 95.0934404880636 104.251471885206
"2467" 493.2 92.2456731588385 104.63930859875
"2468" 493.4 88.0169972709737 106.071362980642
"2469" 493.6 83.1891204320714 107.672520948309
"2470" 493.8 77.9109228347097 109.896971882465
"2471" 494 73.1370630752143 113.075656329547
"2472" 494.2 68.30669713685 115.457610634342
"2473" 494.4 64.1530862184673 118.304578751331
"2474" 494.6 62.6142730848026 120.881504779721
"2475" 494.8 63.3166815911394 120.386013167429
"2476" 495 64.0070183594184 120.449991150295
"2477" 495.2 64.5127927886618 118.465700253407
"2478" 495.4 66.1539854908864 119.543513988688
"2479" 495.6 66.90070734308 119.079689604442
"2480" 495.8 67.5906699459039 117.935244470796
"2481" 496 70.4735713594318 117.746637080256
"2482" 496.2 74.0954194179565 118.144959547642
"2483" 496.4 78.1709006931316 118.390941141537
"2484" 496.6 82.3378798503475 118.904097658744
"2485" 496.8 82.7086680631038 117.094123084416
"2486" 497 83.9545739778636 114.597234104788
"2487" 497.2 88.1352576526539 112.193045938104
"2488" 497.4 91.4827851057075 109.870540963076
"2489" 497.6 95.3249014216176 107.132861983054
"2490" 497.8 99.3822986234107 105.111595511606
"2491" 498 104.017060594979 103.575458192825
"2492" 498.2 106.985480690917 101.408531331559
"2493" 498.4 108.721379838909 98.0518039705967
"2494" 498.6 110.612814426548 94.1832287264993
"2495" 498.8 112.517131944077 90.906965638219
"2496" 499 115.745393021971 88.1969416493833
"2497" 499.2 117.1658161475 86.5978201306421
"2498" 499.4 116.546203420455 84.1060918068808
"2499" 499.6 115.882332641477 80.4282476913467
"2500" 499.8 116.780444983732 76.4305809163263
"2501" 500 118.7236995755 72.3841836967579
"2502" 500.2 121.041243982005 68.4430795885035
"2503" 500.4 121.924663181469 65.8016991620796
"2504" 500.6 120.265009775543 63.4615939020464
"2505" 500.8 118.7626466612 60.0964920387755
"2506" 501 117.337518353274 56.0013246334163
"2507" 501.2 116.897514001567 51.1776094134754
"2508" 501.4 116.763915369532 46.4160289478123
"2509" 501.6 115.236576786081 41.0342585925375
"2510" 501.8 112.87740334162 35.8480741119899
"2511" 502 111.82227598946 30.1816682580021
"2512" 502.2 112.248211590434 26.5165905639828
"2513" 502.4 111.412909271813 27.5343300455939
"2514" 502.6 109.155855269199 26.3518402147023
"2515" 502.8 106.004039586888 25.3134352791715
"2516" 503 102.12302777821 24.341113032126
"2517" 503.2 98.130940473279 22.4130228970421
"2518" 503.4 93.8352554555968 20.8107481670615
"2519" 503.6 89.2104635228334 20.3791195327088
"2520" 503.8 84.5538468342341 18.2622579550996
"2521" 504 79.3743033199176 16.6214628564663
"2522" 504.2 74.6737508103163 13.4567828630095
"2523" 504.4 70.2460329042059 10.1278901979068
"2524" 504.6 67.8304143177991 5.64976042201593
"2525" 504.8 68.243507477398 3.13580515250945
"2526" 505 68.6865295736515 4.34078832242999
"2527" 505.2 68.2594042470714 5.5640367201319
"2528" 505.4 66.4848850536277 6.9303133391953
"2529" 505.6 62.9577402002241 8.10377407733176
"2530" 505.8 58.6664647647021 9.30028493711019
"2531" 506 54.6938440089239 10.5748021957943
"2532" 506.2 49.1282533592693 11.0447537721696
"2533" 506.4 44.1336106107088 10.6124839198949
"2534" 506.6 39.8333815604808 8.12693226931519
"2535" 506.8 38.5713461873173 6.79748847859403
"2536" 507 39.4641921374775 8.24853671796795
"2537" 507.2 39.4889284887737 11.0732714184947
"2538" 507.4 38.3282597827667 14.8745980871088
"2539" 507.6 36.9760576962412 19.1643777486539
"2540" 507.8 35.1379426970682 23.4991154914489
"2541" 508 33.6440096677022 28.4922691278781
"2542" 508.2 33.13747874975 33.5874497898378
"2543" 508.4 32.9560207368296 38.9009175637216
"2544" 508.6 33.6992155627308 44.1283771195322
"2545" 508.8 35.2739726176035 49.4190216549525
"2546" 509 37.4581710695938 54.5192152733609
"2547" 509.2 40.3416196293682 58.573038024752
"2548" 509.4 43.5156725397577 62.2860052941988
"2549" 509.6 47.3829714733878 64.4099038588972
"2550" 509.8 51.539976743 66.9996466064021
"2551" 510 55.2871584732273 69.9410564080361
"2552" 510.2 59.8094841968267 71.5434218561075
"2553" 510.4 64.4747366493667 72.4773378374088
"2554" 510.6 68.9042274253526 73.9461668179895
"2555" 510.8 73.1970423763936 76.4881510765996
"2556" 511 76.9068286133947 78.0540594360316
"2557" 511.2 80.1439557065341 78.5561320946308
"2558" 511.4 82.741361419602 78.3593192473666
"2559" 511.6 85.4778042928617 76.6207369002591
"2560" 511.8 88.1358883746895 73.9133692721368
"2561" 512 91.99041995102 70.9333022621021
"2562" 512.2 95.4121672123447 67.804905962778
"2563" 512.4 98.3025781455825 63.4985846634153
"2564" 512.6 101.105870808853 59.346315165848
"2565" 512.8 104.560071280837 56.2962162266223
"2566" 513 109.121893298965 55.1817897150084
"2567" 513.2 112.511072215782 54.3587082201372
"2568" 513.4 113.499282423015 53.3078969797936
"2569" 513.6 113.676314630742 52.3833954505512
"2570" 513.8 114.66671148175 48.3769352994234
"2571" 514 117.023509488212 44.3289974098825
"2572" 514.2 118.315137009824 43.1221811325833
"2573" 514.4 117.991966450227 44.4208801518845
"2574" 514.6 118.633216447106 46.1282574441876
"2575" 514.8 120.18421528925 48.1920989218721
"2576" 515 120.65158031765 51.0352361779721
"2577" 515.2 121.68522054754 54.1830476163649
"2578" 515.4 121.698935709902 57.1706870280339
"2579" 515.6 122.157743690984 60.6582234827066
"2580" 515.8 122.711718871656 63.0267193059546
"2581" 516 122.932369346551 65.9518905172237
"2582" 516.2 122.655697908404 67.7830630919506
"2583" 516.4 122.439569486673 69.8664700493156
"2584" 516.6 121.777971033026 70.5516208222421
"2585" 516.8 121.6836780887 71.2916154505421
"2586" 517 121.73430930011 72.3938179758521
"2587" 517.2 120.946929050875 73.4004378616734
"2588" 517.4 121.42273261451 75.8250562260221
"2589" 517.6 121.178177372219 78.8124599787358
"2590" 517.8 119.784386164777 81.7294344181421
"2591" 518 118.604202835284 85.2258205207557
"2592" 518.2 117.58774290925 86.9084695046778
"2593" 518.4 115.869107294194 89.1179256759362
"2594" 518.6 115.072410291125 92.3133049571171
"2595" 518.8 112.678898466171 94.4032429222996
"2596" 519 110.496127721375 98.2402168202492
"2597" 519.2 108.235158821872 102.104194716317
"2598" 519.4 105.971479545545 104.04729473896
"2599" 519.6 104.53657449118 105.536489670362
"2600" 519.8 101.761961527891 107.301865108555
"2601" 520 98.6281659538731 110.81476923903
"2602" 520.2 95.3667371658478 112.872991715207
"2603" 520.4 92.4673719543616 114.747575302734
"2604" 520.6 89.9195477656572 117.232484968385
"2605" 520.8 88.9704865301364 117.87351016246
"2606" 521 88.0903187076154 117.598202383008
"2607" 521.2 84.8316210403125 119.80832466608
"2608" 521.4 83.5486124494589 120.033626443231
"2609" 521.6 81.5639116439247 120.375080345259
"2610" 521.8 78.2846409002231 121.799993744104
"2611" 522 74.2901548464565 122.750875769555
"2612" 522.2 70.737644402625 124.652368450017
"2613" 522.4 70.7500540132647 125.52199578023
"2614" 522.6 71.8039163322058 125.796916385171
"2615" 522.8 72.5843853829 125.986306135242
"2616" 523 73.1966062388158 125.934376687642
"2617" 523.2 74.2461277061 126.284900458942
"2618" 523.4 74.859544305875 125.61793161633
"2619" 523.6 76.1155878197 123.260010136242
"2620" 523.8 77.0394992415833 122.970070720475
"2621" 524 78.14862569324 122.156509374742
"2622" 524.2 79.6323654099445 122.198341429753
"2623" 524.4 80.0091337901269 120.784060578657
"2624" 524.6 81.6759512055274 120.807232940012
"2625" 524.8 82.8445509771316 119.976155857747
"2626" 525 84.7631177987295 119.34529595938
"2627" 525.2 86.7331625674539 118.899933824288
"2628" 525.4 88.0929621749706 117.648575122054
"2629" 525.6 91.1611466185769 116.487211797334
"2630" 525.8 92.3289350375625 115.897388143705
"2631" 526 93.7909635265339 115.313044333184
"2632" 526.2 94.4822796212581 114.243969189626
"2633" 526.4 96.5238607265 112.811189167032
"2634" 526.6 98.0126444863226 111.995089079852
"2635" 526.8 99.7791395312761 110.599688318
"2636" 527 101.849278567112 109.568652308805
"2637" 527.2 102.472142906136 108.287806221388
"2638" 527.4 103.270694341608 106.598646602427
"2639" 527.6 104.558500257944 105.412628321272
"2640" 527.8 106.78641780845 103.69072236723
"2641" 528 107.994405643952 101.900255737932
"2642" 528.2 108.923196555718 101.305655948624
"2643" 528.4 110.163454697687 99.6045239592046
"2644" 528.6 110.418233549975 98.6129960690921
"2645" 528.8 110.571983963872 97.4033720469444
"2646" 529 111.133546594895 95.7277416156654
"2647" 529.2 111.415393494147 94.6697945590539
"2648" 529.4 112.626245994598 92.8357386107897
"2649" 529.6 113.92865577763 90.9376382514993
"2650" 529.8 115.268277902349 87.9745543228282
"2651" 530 116.192139005 84.6115187599421
"2652" 530.2 117.378666499581 81.0048374748863
"2653" 530.4 118.676620680698 77.1820411702026
"2654" 530.6 120.217995924806 73.2127400655809
"2655" 530.8 121.752456984723 69.208360696291
"2656" 531 121.177784760468 66.4290927401905
"2657" 531.2 120.92793889384 62.6122159692272
"2658" 531.4 121.420361922337 58.272282041653
"2659" 531.6 121.735883756766 54.4374712792166
"2660" 531.8 120.714814630949 52.6132057996084
"2661" 532 119.554305790939 49.4709145582543
"2662" 532.2 118.407795435933 44.8595266221421
"2663" 532.4 116.733070750833 39.8526623827088
"2664" 532.6 115.145703570533 34.8195956472795
"2665" 532.8 113.46317539739 29.7137341397654
"2666" 533 113.511964554855 27.8184684228789
"2667" 533.2 112.562070889115 29.4504616900652
"2668" 533.4 110.734797362402 29.217363747508
"2669" 533.6 107.014173592217 28.1136908974356
"2670" 533.8 103.470835469293 27.0892132083704
"2671" 534 98.9961539926739 24.7481546874899
"2672" 534.2 94.7188936365323 23.4658505685453
"2673" 534.4 89.5176652000275 22.2067317398179
"2674" 534.6 84.609402789242 21.6860106306421
"2675" 534.8 79.4213822147198 22.6133221949278
"2676" 535 74.220439202766 24.1333239590251
"2677" 535.2 69.2722445478689 27.0465917142052
"2678" 535.4 65.4626325691857 31.0518574299278
"2679" 535.6 61.7502225431765 34.9471114773186
"2680" 535.8 58.9418136612282 39.1390946334868
"2681" 536 57.164167286906 43.5323693288995
"2682" 536.2 55.2714222769849 47.8907114233391
"2683" 536.4 54.1973039444063 52.4095814646109
"2684" 536.6 55.5489865427718 56.7270987502943
"2685" 536.8 57.9289561205958 59.5130223411847
"2686" 537 60.9496682735291 62.6661594126518
"2687" 537.2 64.0388118987653 65.2683294212646
"2688" 537.4 67.8519326361765 66.5973461211715
"2689" 537.6 70.7912458210758 66.8764321898239
"2690" 537.8 74.8677386184604 67.471330519553
"2691" 538 77.9565866014423 68.5885379064786
"2692" 538.2 82.1294996713969 68.8507975745596
"2693" 538.4 86.8138176936471 68.8807144788774
"2694" 538.6 91.0600339922404 68.7345894778536
"2695" 538.8 95.35934286407 67.3034338748621
"2696" 539 100.0290984395 65.6122139534656
"2697" 539.2 104.059754384113 65.3312416370949
"2698" 539.4 106.45536758 66.8995825554498
"2699" 539.6 108.529896022388 69.0756057580605
"2700" 539.8 110.331351589567 72.0862857953056
"2701" 540 111.79890773804 75.0772721805821
"2702" 540.2 112.521480874242 78.7120822410615
"2703" 540.4 112.787478930896 82.3607195984443
"2704" 540.6 113.364049486557 85.694955871233
"2705" 540.8 114.097128186302 86.2340286708069
"2706" 541 114.267333032774 85.1711268860526
"2707" 541.2 114.502338028661 83.8170819688357
"2708" 541.4 115.518678981437 82.3744955250484
"2709" 541.6 117.66823355303 80.4519700071821
"2710" 541.8 120.254044660076 77.2780579060664
"2711" 542 121.116163411357 74.1784688232441
"2712" 542.2 122.192800817232 71.4646689962813
"2713" 542.4 121.441528816739 70.4474797017834
"2714" 542.6 122.286332993742 66.9971867904632
"2715" 542.8 123.473716694206 64.0161471081127
"2716" 543 122.801951882707 63.560842772918
"2717" 543.2 121.963583517797 61.7487234741366
"2718" 543.4 121.883182548102 58.619505505336
"2719" 543.6 122.589404996574 55.038250792674
"2720" 543.8 122.042668617761 52.0111146774899
"2721" 544 120.795523928201 49.3210424359205
"2722" 544.2 120.761247111595 45.4450994720526
"2723" 544.4 120.303712029466 42.8841422375853
"2724" 544.6 118.501144800071 41.436320316752
"2725" 544.8 117.037330916325 38.1107060158792
"2726" 545 116.245248667318 33.9041835006194
"2727" 545.2 115.491597268708 30.7315134349928
"2728" 545.4 113.195113263939 30.9129868688372
"2729" 545.6 110.699661437307 29.6318417694373
"2730" 545.8 107.468429415904 27.253839324159
"2731" 546 104.321226251337 24.1036443518156
"2732" 546.2 102.840591188469 20.0835003336109
"2733" 546.4 102.800970815383 16.18231784644
"2734" 546.6 102.408722576775 17.0366131106311
"2735" 546.8 100.986202354043 17.0606989281847
"2736" 547 98.3810217604053 16.0461993084
"2737" 547.2 95.7946386963724 13.170133665174
"2738" 547.4 94.3074904887268 9.94031908070396
"2739" 547.6 93.3301996991 9.13821621318947
"2740" 547.8 91.3623469479421 9.59738185512632
"2741" 548 87.7585281057414 9.53631056284901
"2742" 548.2 83.567161634907 7.47636265800257
"2743" 548.4 80.3544003117088 4.58638538521354
"2744" 548.6 78.6829482366515 3.45956133285423
"2745" 548.8 77.0917509463936 4.32831654987615
"2746" 549 75.0168700336368 5.63707819342105
"2747" 549.2 71.5145804146461 6.73003798337245
"2748" 549.4 67.1168034412629 7.54326648659056
"2749" 549.6 62.2964917559516 7.61061761583566
"2750" 549.8 57.1748742485319 7.32392750318466
"2751" 550 52.1113433299176 6.64501705792782
"2752" 550.2 47.9556880144703 4.95161760330547
"2753" 550.4 46.69495928192 4.61031002357211
"2754" 550.6 45.8605752459235 6.23394529625387
"2755" 550.8 44.5010568162079 9.11937604991177
"2756" 551 43.117669460375 12.5293885030484
"2757" 551.2 40.4280118280773 16.7058695347761
"2758" 551.4 36.5586261640796 19.5645746747103
"2759" 551.6 32.2323196283889 21.657160937531
"2760" 551.8 26.7279971461897 22.7290762591593
"2761" 552 22.0078365493211 22.8147928337368
"2762" 552.2 19.0271085683367 21.8939933672033
"2763" 552.4 19.2118457653842 22.3228296459474
"2764" 552.6 18.9010061032865 24.5669280185635
"2765" 552.8 17.817900672753 28.0223417218349
"2766" 553 17.178910384175 33.1916288645171
"2767" 553.2 16.0483127161512 37.7735723478863
"2768" 553.4 13.6514528594616 42.3379524838729
"2769" 553.6 11.0071882680714 46.3756810297492
"2770" 553.8 6.83783763477662 49.0221690441208
"2771" 554 4.31766025505792 50.4262267484211
"2772" 554.2 6.22432128872224 52.7715549578643
"2773" 554.4 6.79887978724029 57.2307059002265
"2774" 554.6 5.87894456494319 62.2381883473694
"2775" 554.8 4.72894552912963 67.0425364834939
"2776" 555 4.32175994828948 70.8037519559842
"2777" 555.2 5.35172903246926 75.0754746227806
"2778" 555.4 6.30482123885486 79.8574615893357
"2779" 555.6 7.20261438212002 85.1256202911821
"2780" 555.8 9.98343630110002 86.9872909876421
"2781" 556 12.9635165359516 89.0037449408195
"2782" 556.2 17.2580745692391 92.6938857184682
"2783" 556.4 21.3084888795244 94.9001988871787
"2784" 556.6 24.80669711852 96.6617470755221
"2785" 556.8 28.7638799933367 99.4344616419686
"2786" 557 31.6899453979 102.176654410642
"2787" 557.2 35.133516891875 104.513479552642
"2788" 557.4 38.7828970053824 106.155366498819
"2789" 557.6 43.7188584867326 107.312235245968
"2790" 557.8 48.3888034454546 108.974691187369
"2791" 558 52.3562082199043 110.189810128068
"2792" 558.2 57.5304094482857 111.616686135071
"2793" 558.4 62.0133560931957 112.125094779664
"2794" 558.6 66.8735886315555 112.540906660809
"2795" 558.8 71.8833378403 110.719048540842
"2796" 559 76.511687967883 108.466194420493
"2797" 559.2 79.955121351625 105.59263838558
"2798" 559.4 83.1566645273214 102.420073696267
"2799" 559.6 86.2787968271102 98.3479578503031
"2800" 559.8 88.2555859754345 94.1510008491831
"2801" 560 90.2645076675714 89.6649031295171
"2802" 560.2 90.8910657946642 84.6620918413735
"2803" 560.4 92.1888807529348 79.9598820461204
"2804" 560.6 92.2443178573214 75.0110621348921
"2805" 560.8 91.6808752872826 70.2231106211204
"2806" 561 89.58738476333 65.6793404011721
"2807" 561.2 86.65077450155 61.4886339798521
"2808" 561.4 84.4860318912653 56.8430414943258
"2809" 561.6 84.090108313242 51.5412551419647
"2810" 561.8 82.9970771984355 45.9504638076099
"2811" 562 82.0788193857667 40.1123096207088
"2812" 562.2 82.1576970694318 34.0856415135398
"2813" 562.4 82.960114793587 28.6555633941312
"2814" 562.6 81.9477067379255 22.6293035218868
"2815" 562.8 79.8529019815103 16.9467793432297
"2816" 563 77.5160768395103 12.1245680106833
"2817" 563.2 75.3771828683673 10.1780741178564
"2818" 563.4 74.340249829875 9.75035165882961
"2819" 563.6 75.7422038024457 9.03808566219645
"2820" 563.8 77.89546963619 8.24407311938211
"2821" 564 80.8152028275 8.0383026832671
"2822" 564.2 85.3900742709565 8.18294312834863
"2823" 564.4 89.9641212361292 9.71014645097918
"2824" 564.6 94.7776617192912 11.3015477438179
"2825" 564.8 97.8444802990862 14.7919287940904
"2826" 565 101.595181253963 18.9364830366632
"2827" 565.2 105.691405514346 22.3907674194993
"2828" 565.4 109.490177010669 25.6478190486646
"2829" 565.6 110.55808899408 30.0625845929376
"2830" 565.8 113.696391846638 34.869822973918
"2831" 566 117.084676385625 38.8673552076734
"2832" 566.2 118.338285706594 42.2671112302358
"2833" 566.4 118.489131900261 46.8983475478012
"2834" 566.6 118.561063393456 52.2559063222026
"2835" 566.8 119.766925085321 57.3133209304992
"2836" 567 119.916971988436 62.3429010149187
"2837" 567.2 120.616611697694 67.8362132558034
"2838" 567.4 120.825219408062 73.0880497784546
"2839" 567.6 118.845147477145 76.8317336949002
"2840" 567.8 115.549926421649 80.7474706616634
"2841" 568 112.877160043983 85.4070241770559
"2842" 568.2 110.080947411736 90.1511946911365
"2843" 568.4 107.991613738167 94.2898695563921
"2844" 568.6 106.34121232881 98.9803073773318
"2845" 568.8 106.160123543242 102.672915663916
"2846" 569 105.772248060976 101.719180705594
"2847" 569.2 104.714732442177 100.894396512211
"2848" 569.4 101.455064319161 100.99567826361
"2849" 569.6 97.1915250527857 100.81659744969
"2850" 569.8 93.74044233514 100.369509634162
"2851" 570 89.6337672017546 101.071973434424
"2852" 570.2 85.7443124908226 102.742015332094
"2853" 570.4 80.8522952900714 103.499618909023
"2854" 570.6 76.0488213870714 105.375879307428
"2855" 570.8 70.9671540147857 107.69724925669
"2856" 571 66.1246354143421 109.152965726379
"2857" 571.2 61.1259852556129 110.920903329094
"2858" 571.4 56.2466953073113 112.516003387982
"2859" 571.6 51.3035122941071 114.257205814374
"2860" 571.8 48.6250307976406 117.566838744283
"2861" 572 48.9080979214546 119.319273192233
"2862" 572.2 48.9848118781364 118.45771644796
"2863" 572.4 48.4211188484524 117.971861388975
"2864" 572.6 47.2020771977931 117.768918720194
"2865" 572.8 44.9987817758443 118.994133711265
"2866" 573 44.4799923097542 118.442013591117
"2867" 573.2 43.6366577485943 116.844273855397
"2868" 573.4 41.2443993057826 114.23331746212
"2869" 573.6 37.5468452379286 111.004660502642
"2870" 573.8 34.6733759196936 108.068971569771
"2871" 574 33.10242637262 105.954521723542
"2872" 574.2 29.8675463461875 103.142217576955
"2873" 574.4 27.3073733333421 99.6348446070632
"2874" 574.6 24.56522518718 96.1710137957021
"2875" 574.8 21.1088211277885 94.1026239520652
"2876" 575 16.1335351975455 92.5165969423239
"2877" 575.2 11.6374703469219 91.7583089858921
"2878" 575.4 10.7774543063387 91.6169687555292
"2879" 575.6 11.2366978802321 92.6067990672135
"2880" 575.8 12.0933523351087 93.5744285255986
"2881" 576 13.5665681855 94.3955238846208
"2882" 576.2 15.5876061461487 96.7977460882908
"2883" 576.4 16.6286149232931 100.591910923539
"2884" 576.6 17.915659422 102.195200641928
"2885" 576.8 20.9152683031053 102.965845357721
"2886" 577 23.7144477373333 105.292421266642
"2887" 577.2 25.7180589239 107.512405151542
"2888" 577.4 29.1454024655 113.276573835142
"2889" 577.6 31.8539952437273 114.374173523051
"2890" 577.8 35.0239782133438 116.538392262517
"2891" 578 36.9725103335968 118.283158883997
"2892" 578.2 39.0089783555698 117.610569301991
"2893" 578.4 42.1689279520122 117.802985136618
"2894" 578.6 46.5547497734 118.670745204592
"2895" 578.8 50.92331455275 119.305258142455
"2896" 579 54.6167965133 120.538434996115
"2897" 579.2 58.0879555263125 122.398711563939
"2898" 579.4 58.5060388256579 121.609200328326
"2899" 579.6 61.1888031357742 120.205386016932
"2900" 579.8 64.8541101137778 118.28199558992
"2901" 580 69.169260534853 116.17469521223
"2902" 580.2 74.2825888076064 115.327510794876
"2903" 580.4 79.1998974141731 114.856926735661
"2904" 580.6 83.8256410869528 114.654418848114
"2905" 580.8 89.367333729125 115.087613320192
"2906" 581 91.5238970217703 114.344987132048
"2907" 581.2 92.5052296110909 111.426587264392
"2908" 581.4 94.4178331293889 108.776021709809
"2909" 581.6 98.0548840953966 106.292958468246
"2910" 581.8 101.823446316393 104.555208573035
"2911" 582 105.192218854595 103.076647877493
"2912" 582.2 107.747702696409 100.583364541097
"2913" 582.4 109.782803380022 96.6393948350334
"2914" 582.6 112.476376504432 92.4346198659529
"2915" 582.8 114.258694393464 89.4075741704278
"2916" 583 115.8545975956 86.7449535655088
"2917" 583.2 117.277093535214 83.9271628254993
"2918" 583.4 119.685454140745 80.894854010285
"2919" 583.6 119.542473536239 78.0648677181876
"2920" 583.8 119.2819411372 73.8188485670754
"2921" 584 119.996808613436 69.469478139997
"2922" 584.2 121.336217571331 64.8924779877208
"2923" 584.4 121.0605247175 61.1421799602039
"2924" 584.6 122.10041190569 56.6085641416421
"2925" 584.8 121.289127177043 53.2684282049791
"2926" 585 119.705663331979 48.8398635365889
"2927" 585.2 119.14127657682 43.8925414187658
"2928" 585.4 117.858664303637 38.4182252731263
"2929" 585.6 115.317993303733 33.3138794390754
"2930" 585.8 113.081121793598 27.8637150372031
"2931" 586 111.166307626904 24.5352247369932
"2932" 586.2 107.455904781603 23.1901739404352
"2933" 586.4 103.037425059086 20.0654537314007
"2934" 586.6 98.7308622495 17.0542389334163
"2935" 586.8 94.5191107362579 14.2259355135789
"2936" 587 89.8495601454895 11.7169232558526
"2937" 587.2 84.9141283262641 8.7824181174511
"2938" 587.4 80.5216885584565 4.95287504257689
"2939" 587.6 78.5806629610758 3.21958434015726
"2940" 587.8 76.0434942780851 4.66806772300381
"2941" 588 71.5180613850227 6.27388167958529
"2942" 588.2 66.3634087564011 7.09440650831244
"2943" 588.4 60.8809955229839 7.10388671586792
"2944" 588.6 55.4427992891875 6.93885890986086
"2945" 588.8 50.0724344931701 6.52743012761118
"2946" 589 45.3440398297581 5.82658981925501
"2947" 589.2 43.7726430021083 4.76477336242561
"2948" 589.4 43.7771144341591 6.88906860143756
"2949" 589.6 42.9674745820107 10.2449589306847
"2950" 589.8 41.9556069576957 14.6896464675769
"2951" 590 40.7727303421875 19.8847079170171
"2952" 590.2 40.2781424678371 24.5800562496983
"2953" 590.4 40.0548198403804 29.3456041516421
"2954" 590.6 40.315587250799 34.1999367919823
"2955" 590.8 41.8114919319787 37.1930275894932
"2956" 591 43.3549392061527 39.7834231192421
"2957" 591.2 45.1819653815619 41.4071552282194
"2958" 591.4 47.541015872894 42.6977666633391
"2959" 591.6 50.647439362375 43.2245604203609
"2960" 591.8 53.7815058242447 42.5503235267379
"2961" 592 56.8971881229592 41.8484134998258
"2962" 592.2 61.0157198276702 41.4647770955251
"2963" 592.4 64.957440574005 40.0579807926916
"2964" 592.6 68.2158848726683 37.9062507114441
"2965" 592.8 71.922284926 36.0353388718774
"2966" 593 73.8689965198168 34.4125814397411
"2967" 593.2 75.1672451892573 33.2894692375741
"2968" 593.4 76.4995510080152 30.3881271527027
"2969" 593.6 78.5098882726359 26.8915596254965
"2970" 593.8 80.94892115507 23.7255396851321
"2971" 594 84.8898649287871 21.6680152775134
"2972" 594.2 88.5277855807449 21.079283921438
"2973" 594.4 92.1617871281 21.7037759679789
"2974" 594.6 94.8970085009063 23.9376390226733
"2975" 594.8 97.5610385522065 26.6701086992073
"2976" 595 99.8512965265217 29.9425105737834
"2977" 595.2 103.1448652955 31.6321749895131
"2978" 595.4 108.046826081879 31.8928330899525
"2979" 595.6 112.021715917421 31.238972377256
"2980" 595.8 111.359566704638 30.3528563680214
"2981" 596 110.897440597676 31.5455881817232
"2982" 596.2 110.6746351975 35.0049522836051
"2983" 596.4 111.3107709306 39.0434284909421
"2984" 596.6 112.59376695663 43.6374912519899
"2985" 596.8 113.070349403789 48.1245237206009
"2986" 597 115.009377507689 52.4145779657368
"2987" 597.2 117.665978721753 55.0752788730316
"2988" 597.4 120.774382863378 58.4088733071625
"2989" 597.6 120.845918326908 61.4014401981931
"2990" 597.8 120.060749012418 65.3535901885081
"2991" 598 119.117185595974 69.8264822987967
"2992" 598.2 119.40527357525 74.5961910046095
"2993" 598.4 120.189234243593 77.142110148838
"2994" 598.6 118.698299302217 77.4579551277834
"2995" 598.8 116.391062292177 79.1727466955776
"2996" 599 114.316989991242 82.790633101541
"2997" 599.2 112.6219894825 87.0141510467456
"2998" 599.4 110.996790103907 90.463679007531
"2999" 599.6 109.975584941346 95.1422115472883
"3000" 599.8 109.7528875026 98.7363285071421
"3001" 600 107.7016743224 98.7648897033221
"3002" 600.2 104.379188319223 100.031568767473
"3003" 600.4 100.424654778641 102.432244660548
"3004" 600.6 96.3901617755895 105.280795270911
"3005" 600.8 92.4314207983308 108.540009028088
"3006" 601 89.3916756576875 112.114246746283
"3007" 601.2 88.006941419651 116.072680648133
"3008" 601.4 88.3449727295 115.632490685819
"3009" 601.6 87.4264093875189 114.316387538265
"3010" 601.8 85.2292058735 113.320289951744
"3011" 602 81.2115065065526 112.767528592221
"3012" 602.2 77.2225838324808 112.842164033104
"3013" 602.4 73.3637747645517 112.699082564418
"3014" 602.6 69.7652974201558 112.934988739249
"3015" 602.8 65.9948117953421 114.086263248379
"3016" 603 60.25763275885 116.067781643642
"3017" 603.2 56.1391693631618 118.717710807936
"3018" 603.4 53.6874016737192 121.628856391765
"3019" 603.6 54.5075121534254 120.865442548776
"3020" 603.8 53.9396197651613 119.564643639287
"3021" 604 51.0643115160082 117.608639023249
"3022" 604.2 47.9240071196765 116.014324859348
"3023" 604.4 44.8173710808696 114.063982306903
"3024" 604.6 41.7677988764545 111.77180006946
"3025" 604.8 36.9348196055 109.342918179442
"3026" 605 32.7568595031364 109.30515130846
"3027" 605.2 30.0423656513182 108.644231066278
"3028" 605.4 22.3296624679999 108.602923551142
"3029" 605.6 25.6401647525 108.602923551142
"3030" 605.8 23.108604182 110.745013264642
"3031" 606 24.17964903875 110.647645550392
"3032" 606.2 25.834900181 111.523954978642
"3033" 606.4 27.003312752 115.029192691642
"3034" 606.6 28.950667037 116.197605262642
"3035" 606.8 30.1060972461 116.639005567242
"3036" 607 31.8351855716563 117.280821083673
"3037" 607.2 32.6277301280883 116.81617662376
"3038" 607.4 34.5646112471857 115.986178225985
"3039" 607.6 36.8804748347558 116.994661900224
"3040" 607.8 40.9979480055541 120.176523747669
"3041" 608 44.1962873615667 121.641542352709
"3042" 608.2 45.3757152699364 121.487327629533
"3043" 608.4 47.9617132443125 120.798229760955
"3044" 608.6 50.5871641106964 120.746068485464
"3045" 608.8 54.6108046539616 121.62023796395
"3046" 609 57.9546198877687 122.772105848717
"3047" 609.2 59.7303197652059 123.568913982627
"3048" 609.4 59.7219557785476 122.694968289737
"3049" 609.6 61.4653981143594 121.753650457033
"3050" 609.8 64.3742585775781 121.53457309997
"3051" 610 68.0845397806633 122.095306811499
"3052" 610.2 72.2653902047857 123.180261341714
"3053" 610.4 74.0903393633 121.696933763482
"3054" 610.6 76.3844483467903 119.702842975642
"3055" 610.8 79.630562304125 118.144959547642
"3056" 611 82.8563186151111 117.430929643142
"3057" 611.2 87.5487211996334 115.583106799375
"3058" 611.4 93.0596199458158 114.332244842274
"3059" 611.6 95.1508109255509 112.236884682981
"3060" 611.8 98.603239030822 109.56339829171
"3061" 612 102.501648274091 107.198468036506
"3062" 612.2 105.365354986708 104.376911849538
"3063" 612.4 108.142075983777 101.337794103258
"3064" 612.6 110.46042622615 97.3017775171921
"3065" 612.8 113.4268959203 94.1954977718113
"3066" 613 116.154273782792 90.6764454942254
"3067" 613.2 118.208881776017 87.5289688462283
"3068" 613.4 117.97721376625 84.854474389785
"3069" 613.6 118.693740278808 80.854194964774
"3070" 613.8 120.484266816837 77.0756550962339
"3071" 614 122.212709336125 73.2016454450796
"3072" 614.2 122.461773126924 70.1172761491095
"3073" 614.4 121.94195876229 66.8946944596737
"3074" 614.6 122.792427039053 62.3719041638442
"3075" 614.8 122.796570346043 59.6041750949506
"3076" 615 122.474918882395 55.5672420608211
"3077" 615.2 121.458109550687 51.1722000960171
"3078" 615.4 121.740027063755 46.7433501999719
"3079" 615.6 120.409823407634 42.7111040491787
"3080" 615.8 118.799900395348 38.409268334653
"3081" 616 117.568873197186 35.3144714717119
"3082" 616.2 114.73162329125 32.2666355791421
"3083" 616.4 111.658240028512 28.1176254495715
"3084" 616.6 110.795803908567 23.9535965091754
"3085" 616.8 109.55785702042 23.0742381929035
"3086" 617 107.223369101388 22.7552321219567
"3087" 617.2 103.937237039052 20.4101578232283
"3088" 617.4 101.00700896088 17.5133101808269
"3089" 617.6 98.9555569746923 13.6519259009883
"3090" 617.8 97.6238527415406 11.6088907990745
"3091" 618 95.7323554364678 11.5095140445131
"3092" 618.2 92.7933408511177 8.95947762690681
"3093" 618.4 90.1348813489043 6.13065509024849
"3094" 618.6 89.6325175626412 6.87084469770093
"3095" 618.8 87.4408439543214 8.56918855382068
"3096" 619 84.400009855371 10.709633037126
"3097" 619.2 81.2143414008085 12.9546817017272
"3098" 619.4 77.9306842928438 14.8175297879234
"3099" 619.6 74.6612956093351 16.0714737058483
"3100" 619.8 73.139381354125 18.1199180962359
"3101" 620 71.89372372982 20.4695633206121
"3102" 620.2 70.0207507418235 23.5493613974656
"3103" 620.4 70.6081519663265 26.217914718387
"3104" 620.6 71.224482973875 27.4023068547359
"3105" 620.8 71.6485264250652 27.796187481403
"3106" 621 72.231151008566 28.4511051504003
"3107" 621.2 74.0509446099483 29.3903709168145
"3108" 621.4 76.0531012865989 29.3798433478619
"3109" 621.6 78.7034973652553 30.6093127833974
"3110" 621.8 81.0276414767728 32.4889093510663
"3111" 622 82.5112855918549 34.9782740727711
"3112" 622.2 83.2818515885 37.725942591918
"3113" 622.4 83.6536192247273 40.9677685889376
"3114" 622.6 84.5033738218182 44.1012386657103
"3115" 622.8 85.1772764259 47.5036009957754
"3116" 623 84.9653707768226 50.875385612255
"3117" 623.2 85.8637370450169 54.8887658629792
"3118" 623.4 87.0277735389719 58.6653203527657
"3119" 623.6 88.4278388692872 62.632932504174
"3120" 623.8 90.487062443 65.2626065841821
"3121" 624 93.9541167386471 67.4564730116127
"3122" 624.2 98.3798085858775 67.6607932571217
"3123" 624.4 102.05045218733 66.6685963779521
"3124" 624.6 106.62673475708 65.7844975325621
"3125" 624.8 110.357712833471 63.7412265031715
"3126" 625 113.766454007277 60.9759315186809
"3127" 625.2 117.184722499782 59.0626086677877
"3128" 625.4 118.374798599437 59.4484558072671
"3129" 625.6 118.005851329265 61.163845831848
"3130" 625.8 118.998620180441 63.8825051473774
"3131" 626 120.004536723778 66.7950338757555
"3132" 626.2 118.7236995755 69.4085894981028
"3133" 626.4 117.837760373313 73.608325064763
"3134" 626.6 118.395083539906 78.1714558599234
"3135" 626.8 118.392858739984 80.9400230574486
"3136" 627 115.903110632174 82.8220026643579
"3137" 627.2 112.441365316935 86.0474808761856
"3138" 627.4 110.681379281604 90.371135186772
"3139" 627.6 109.7658698645 94.9564639077959
"3140" 627.8 108.782919606357 99.2092574049278
"3141" 628 106.002982199946 101.122087167073
"3142" 628.2 102.194098203412 103.047236326289
"3143" 628.4 98.7937455649531 106.04702105208
"3144" 628.6 96.3754908762143 109.545690308166
"3145" 628.8 95.1575203429262 112.028351662298
"3146" 629 93.6142843242059 110.865291029304
"3147" 629.2 90.0438714677931 110.288392259883
"3148" 629.4 86.3336754679776 108.919731934821
"3149" 629.6 82.4557012857727 107.511224936824
"3150" 629.8 78.3591953467459 106.46721860579
"3151" 630 74.3600839938889 106.302160525531
"3152" 630.2 70.30598086945 107.402055075392
"3153" 630.4 67.1523860968793 109.59674573797
"3154" 630.6 63.6672934282069 113.316863923797
"3155" 630.8 60.7932671041379 114.646436849418
"3156" 631 56.9565066246111 113.500158956753
"3157" 631.2 53.5096777165164 111.58141789197
"3158" 631.4 49.3162237852903 108.577796399078
"3159" 631.6 44.8344643465377 105.740680177529
"3160" 631.8 40.6100082379182 102.998083854497
"3161" 632 36.1270281983889 100.063414390253
"3162" 632.2 33.0482250116875 95.6692455082671
"3163" 632.4 32.1848024867941 90.8743628741715
"3164" 632.6 33.9642791707542 86.4327901064896
"3165" 632.8 35.0832368427131 82.6009552702815
"3166" 633 37.0663975977298 78.861034187534
"3167" 633.2 38.6847708533904 75.3511822326147
"3168" 633.4 39.5374013322765 72.5264671677362
"3169" 633.6 39.4885092019659 68.8370638904035
"3170" 633.8 38.3000615343387 64.7539492692228
"3171" 634 37.5105591332391 60.0122007615117
"3172" 634.2 38.2958276552363 55.6327470493784
"3173" 634.4 39.1538977442209 53.9184979898049
"3174" 634.6 39.8274065322079 54.0879437637545
"3175" 634.8 40.2236846201667 53.7784092474421
"3176" 635 41.8072623060937 52.8396222025484
"3177" 635.2 44.4685235565606 52.3165166165209
"3178" 635.4 47.0109319752129 52.7022871303451
"3179" 635.6 49.9877652206845 52.9823257740402
"3180" 635.8 52.8913225953182 52.5840319526421
"3181" 636 56.5279030155693 53.3694005784738
"3182" 636.2 59.6234061966177 55.0354073467009
"3183" 636.4 63.18905007587 56.5968800159321
"3184" 636.6 66.7841685876165 58.3025733060693
"3185" 636.8 69.845107022 60.4695685028633
"3186" 637 73.2379973724039 61.9375740407863
"3187" 637.2 76.94905545368 62.1779973967421
"3188" 637.4 80.9712408311058 62.4131778757767
"3189" 637.6 85.6698193682879 62.3168693285815
"3190" 637.8 90.6123872237178 63.19871953385
"3191" 638 94.9697585689563 63.3543506357003
"3192" 638.2 98.5936201379858 63.3000443895278
"3193" 638.4 99.6785746682 61.4029503913121
"3194" 638.6 100.896373749933 58.7205401290854
"3195" 638.8 103.386866604704 54.9372425999528
"3196" 639 106.438014918054 51.3719163811867
"3197" 639.2 110.366767758157 48.4704778534707
"3198" 639.4 114.402777614821 46.9158837570572
"3199" 639.6 117.466595621223 44.4462761913649
"3200" 639.8 116.688523430588 43.0839977152303
"3201" 640 117.223091273529 40.6860791054656
"3202" 640.2 117.48344286583 38.5416539013897
"3203" 640.4 115.889217227333 38.0005120849754
"3204" 640.6 113.637668384088 35.5221537426539
"3205" 640.8 111.708230933385 31.4827006490267
"3206" 641 110.772424417007 26.6648307203434
"3207" 641.2 109.937422503893 24.3149389153921
"3208" 641.4 108.808229757288 25.6845780958421
"3209" 641.6 106.203096683989 26.6945468409262
"3210" 641.8 102.210972810436 25.5807192006421
"3211" 642 98.3769220671737 23.9135106198
"3212" 642.2 95.3140150856064 21.1501429266847
"3213" 642.4 93.1324010166686 17.3157683550915
"3214" 642.6 91.8020735950056 13.0841018526309
"3215" 642.8 91.8871076815842 9.60148154835789
"3216" 643 91.8456817116047 9.5097628300142
"3217" 643.2 90.4667775025313 8.89432717104835
"3218" 643.4 87.9948865659045 9.40382105783312
"3219" 643.6 84.6520382179458 8.81626680977464
"3220" 643.8 79.8565053333462 7.60514118525749
"3221" 644 75.572003763371 6.17418208948082
"3222" 644.2 71.5898577803788 3.47529752909665
"3223" 644.4 69.0333880576584 1.43866759610745
"3224" 644.6 68.6829762390162 2.94953090786792
"3225" 644.8 66.6093516696515 5.42265181409665
"3226" 645 62.9821584357728 8.02699229221787
"3227" 645.2 59.1068391075714 10.5278030506727
"3228" 645.4 54.9869945856237 13.2086621487246
"3229" 645.6 51.2193517445606 16.7645152558239
"3230" 645.8 48.6798001369063 20.7650743333609
"3231" 646 47.9782029378549 25.6225977874163
"3232" 646.2 48.0954629808226 30.622901048255
"3233" 646.4 50.1811561974667 35.4516416986088
"3234" 646.6 53.2540765037528 39.6130831180487
"3235" 646.8 56.2276800991598 43.3103427150029
"3236" 647 59.67602294573 46.0539039169421
"3237" 647.2 63.5133696429078 49.1745864245353
"3238" 647.4 66.8965372510758 52.1119460653694
"3239" 647.6 70.7873117720152 55.2749215100967
"3240" 647.8 75.6209976440146 57.5765693784576
"3241" 648 79.55851019558 59.2258083006821
"3242" 648.2 83.1208203687789 60.4508439424306
"3243" 648.4 86.4014367862353 60.8774702017009
"3244" 648.6 90.3356015541667 60.0783954130967
"3245" 648.8 94.6596943915388 60.5448666866615
"3246" 649 98.6884199125193 62.9487003041517
"3247" 649.2 101.055204351212 65.3491889516229
"3248" 649.4 103.064680119059 68.4034217619656
"3249" 649.6 104.456348793561 71.937024299285
"3250" 649.8 106.694269806717 75.0702857961369
"3251" 650 108.87787631054 77.2894666483421
"3252" 650.2 109.42775780183 79.9040572696751
"3253" 650.4 110.636218004122 83.3151371930707
"3254" 650.6 113.287004347173 86.0613041541625
"3255" 650.8 114.102246416665 85.7345599836833
"3256" 651 114.451088589797 84.4730830790877
"3257" 651.2 115.371764221106 82.7859777004293
"3258" 651.4 118.209758650799 80.3421954377967
"3259" 651.6 119.667262991943 78.5835538360854
"3260" 651.8 118.973135967062 76.7341424713387
"3261" 652 118.588409698858 72.9786392153368
"3262" 652.2 120.043131458398 69.1471412215911
"3263" 652.4 122.156664345964 65.3816963328277
"3264" 652.6 122.516122869924 63.2374368087633
"3265" 652.8 121.0215776318 61.9789345142754
"3266" 653 120.071531305343 58.6521921216309
"3267" 653.2 119.942366450629 53.9157710120615
"3268" 653.4 120.298516519022 49.4668539703486
"3269" 653.6 120.029312107489 44.6854449512103
"3270" 653.8 117.696159442138 42.1194195998442
"3271" 654 115.8416152337 38.5863126956211
"3272" 654.2 114.728186783688 33.7855719214421
"3273" 654.4 114.6991673865 30.3841931036421
"3274" 654.6 113.514526863125 31.5053970859148
"3275" 654.8 111.3237532925 32.0719001506421
"3276" 655 107.234309294 31.5266409508421
"3277" 655.2 102.958784774933 30.2024400370421
"3278" 655.4 98.9120446628297 29.6494770180927
"3279" 655.6 94.6052042941211 31.2478618110947
"3280" 655.8 89.5305048986099 32.3500936199278
"3281" 656 84.8758714877681 33.2322823946936
"3282" 656.2 80.3051814671429 35.0207509250707
"3283" 656.4 77.62673474486 38.8720613138621
"3284" 656.6 77.094033993102 42.5200520185299
"3285" 656.8 78.3150511970807 47.4371536380937
"3286" 657 80.3843596084011 52.0205118481916
"3287" 657.2 81.8128691169891 56.0285912350225
"3288" 657.4 84.3384358936287 58.5790553092362
"3289" 657.6 87.65950402118 60.5032727116421
"3290" 657.8 91.3563453351701 60.8847132416937
"3291" 658 94.0559265831337 59.9826928532758
"3292" 658.2 97.4734277683286 58.9231338060993
"3293" 658.4 101.34455612998 58.9851312078258
"3294" 658.6 105.007022830531 59.7608438904859
"3295" 658.8 109.013921180193 59.7436117331372
"3296" 659 111.866652062864 60.8966776177027
"3297" 659.2 112.557077673 62.6300890582009
"3298" 659.4 112.614121384379 62.7142082837027
"3299" 659.6 112.438302872638 61.2987876535996
"3300" 659.8 112.90889968049 59.7204362890721
"3301" 660 113.77352498303 57.6095042441321
"3302" 660.2 115.82214169085 55.4829933649121
"3303" 660.4 118.440448043136 54.5943310226118
"3304" 660.6 119.780834758786 55.0228613667135
"3305" 660.8 119.907385513441 55.4897900132009
"3306" 661 120.689960212782 57.1492858168945
"3307" 661.2 121.684434342791 58.9302642018169
"3308" 661.4 121.24357602029 59.7204362890721
"3309" 661.6 122.008103297418 62.1575200630235
"3310" 661.8 122.137530862878 63.3011041741727
"3311" 662 122.111677245532 63.2211929932873
"3312" 662.2 122.012993050955 62.7167011464738
"3313" 662.4 121.59799450016 61.7573688711821
"3314" 662.6 121.426391280136 60.4954046135209
"3315" 662.8 121.6057839173 59.6093443636707
"3316" 663 122.202468395306 58.0378843741275
"3317" 663.2 122.523990968045 56.2348294808845
"3318" 663.4 122.36135737988 54.1393189082621
"3319" 663.6 122.456449967342 51.9580507402362
"3320" 663.8 122.012564590167 49.7711868743088
"3321" 664 121.9952547743 47.0111822865158
"3322" 664.2 120.855089540181 46.0500520073674
"3323" 664.4 120.006103616842 43.5707897213372
"3324" 664.6 119.747863680944 40.1882804792347
"3325" 664.8 118.830291599521 39.3242574773053
"3326" 665 117.113619022335 37.5847196007555
"3327" 665.2 116.146851696047 33.901507432363
"3328" 665.4 115.831766545362 32.3360240651594
"3329" 665.6 115.039042703657 33.4985012672938
"3330" 665.8 112.811619487781 33.4985012672938
"3331" 666 109.233909669573 32.3473795373006
"3332" 666.2 105.883460374195 30.5714124278842
"3333" 666.4 102.615359973062 27.5820451025297
"3334" 666.6 99.3814390368483 24.6281930971927
"3335" 666.8 96.5812564317421 21.4372959079263
"3336" 667 94.6103734725435 17.602211137316
"3337" 667.2 93.0304251606818 13.1648603653694
"3338" 667.4 93.0579635041061 9.07738339139969
"3339" 667.6 92.9801039177528 10.3043311539168
"3340" 667.8 92.0996468340618 11.0929867971814
"3341" 668 89.6778285512333 12.0444431929088
"3342" 668.2 85.2245693156786 12.1578843076064
"3343" 668.4 80.5012108187558 11.4707033077002
"3344" 668.6 75.9030721999022 10.8203381708595
"3345" 668.8 70.9427067099091 11.9521897424376
"3346" 669 65.9401492189211 13.7216732460947
"3347" 669.2 61.5558020294588 16.5894297940236
"3348" 669.4 57.99740355206 20.5201945320221
"3349" 669.6 54.1357799290876 24.210210068106
"3350" 669.8 50.1403158506563 27.7674357831734
"3351" 670 45.7893203136224 30.5736296089176
"3352" 670.2 41.3132919768263 32.6294584301368
"3353" 670.4 36.7510243696124 33.2884495691365
"3354" 670.6 31.9805827901129 32.3650502580615
"3355" 670.8 28.0232636596881 31.3855059670183
"3356" 671 25.1056781508723 31.0650765522272
"3357" 671.2 20.350208936544 31.5240730111256
"3358" 671.4 17.2102844254333 33.6297835786421
"3359" 671.6 15.7927481976705 37.4138470188126
"3360" 671.8 12.5187061178572 41.980224215035
"3361" 672 9.63762041928025 45.5321841645432
"3362" 672.2 6.06159605342137 48.6353517657545
"3363" 672.4 4.72557973160002 51.3031055785088
"3364" 672.6 3.53120243680002 54.8343080153088
"3365" 672.8 4.13775046138373 58.9453892836421
"3366" 673 4.66901372617857 63.3083901936064
"3367" 673.2 3.57462619901726 67.6346184036076
"3368" 673.4 2.96015635377398 71.4724793142722
"3369" 673.6 2.64992916429412 73.653641647995
"3370" 673.8 2.86202069159092 73.9105119101876
"3371" 674 4.44688045600651 75.1413072591486
"3372" 674.2 7.58201599257318 77.3787599667762
"3373" 674.4 10.0034361559189 80.4978644108719
"3374" 674.6 12.5094330022143 84.4557304171421
"3375" 674.8 15.23350345346 85.9798597042021
"3376" 675 19.3580504097208 87.3110070246291
"3377" 675.2 23.0752209656857 87.8051797873421
"3378" 675.4 27.6888881646644 88.6838900633407
"3379" 675.6 32.1928411009737 90.7453431165895
"3380" 675.8 36.8791809116429 93.5341106314992
"3381" 676 39.5869306793572 96.1120367802135
"3382" 676.2 42.9965839695769 99.540236301719
"3383" 676.4 45.53563436425 103.063782473809
"3384" 676.6 46.3616040218673 106.333659680254
"3385" 676.8 49.3370322080938 110.830210014611
"3386" 677 52.5569284251667 113.849961485725
"3387" 677.2 53.097860171 116.032080148417
"3388" 677.4 52.2257841216304 116.104470927273
"3389" 677.6 53.097860171 114.728237938506
"3390" 677.8 55.2761797316628 112.420643695921
"3391" 678 57.3895294221731 109.321946671758
"3392" 678.2 61.0127734760334 105.612652860175
"3393" 678.4 63.9354828958878 103.225841209091
"3394" 678.6 68.3607903114334 100.211990309775
"3395" 678.8 70.7782142835625 96.7321763888296
"3396" 679 74.7691314283571 92.1709626319992
"3397" 679.2 78.5892027261098 90.4260336762762
"3398" 679.4 80.7892381037 88.6230685870421
"3399" 679.6 83.5245653109783 85.1810493319899
"3400" 679.8 87.4046788033143 82.4861206545992
"3401" 680 91.3087509583781 80.5040261119714
"3402" 680.2 95.2570104663682 78.6029678133234
"3403" 680.4 99.8002341214691 77.8728699011473
"3404" 680.6 103.501538606647 78.2262465517579
"3405" 680.8 106.383832116469 79.5873447046421
"3406" 681 109.926476403469 80.8199998912297
"3407" 681.2 113.90205036584 81.9046963037921
"3408" 681.4 114.973536890572 81.2014404212813
"3409" 681.6 114.739737267437 80.5204519662046
"3410" 681.8 114.31107763183 80.9422060901634
"3411" 682 114.705791040531 82.2381310476931
"3412" 682.2 116.13371837645 84.5920452170921
"3413" 682.4 115.365595297367 85.7409842452421
"3414" 682.6 114.493962311307 87.8834927446099
"3415" 682.8 114.17205221056 90.853845037859
"3416" 683 112.640779743145 92.0247890459447
"3417" 683.2 112.442233702346 94.022732494219
"3418" 683.4 111.494480243514 94.8674068203681
"3419" 683.6 110.034030126697 97.3944630681339
"3420" 683.8 108.699613583861 100.906085549281
"3421" 684 105.885070967964 104.075324838517
"3422" 684.2 103.887934693724 106.404463055708
"3423" 684.4 101.872228128965 107.579876863389
"3424" 684.6 99.2313113614516 110.399514923755
"3425" 684.8 96.9792420362231 112.159092068519
"3426" 685 94.1690600064846 113.746934793211
"3427" 685.2 92.5546944926618 114.77145462451
"3428" 685.4 92.2275103352188 114.840542745283
"3429" 685.6 89.890086621205 116.676462873708
"3430" 685.8 87.2889075210962 118.549410052988
"3431" 686 84.8119156695714 118.209871357142
"3432" 686.2 82.0790739418824 119.25036948001
"3433" 686.4 78.453649377119 120.982532934356
"3434" 686.6 77.4397887335 121.520373641642
"3435" 686.8 72.2946737278684 123.802536207221
"3436" 687 68.5988002796 123.091239431542
"3437" 687.2 65.8302425493085 123.274373600472
"3438" 687.4 64.3180573601618 123.465818755774
"3439" 687.6 60.9715657800523 123.551047562717
"3440" 687.8 57.1472115812794 124.336400671422
"3441" 688 55.5685659200938 124.467775491751
"3442" 688.2 55.073945912664 123.21446545679
"3443" 688.4 52.4527990640938 122.222232581861
"3444" 688.6 48.8662283993095 122.008757732166
"3445" 688.8 45.371154440178 121.689804466439
"3446" 689 40.9440784275588 121.291273137524
"3447" 689.2 38.0557357305244 119.835833024374
"3448" 689.4 33.0778017635968 118.40879464432
"3449" 689.6 31.5947414106334 117.374672741575
"3450" 689.8 30.119079608 116.197605262642
"3451" 690 23.6928104675 113.276573835142
"3452" 690.2 21.940191611 110.745013264642
"3453" 690.4 19.749418040375 108.262136551267
"3454" 690.6 18.1193482035345 105.077540793814
"3455" 690.8 16.1074018716429 102.510486573785
"3456" 691 13.3440134100714 99.5950190156707
"3457" 691.2 10.9800822377308 96.0549714531806
"3458" 691.4 8.35453171682355 91.3058354902597
"3459" 691.6 6.74303877086002 87.2209735018421
"3460" 691.8 5.18573233672223 84.3114819515865
"3461" 692 3.0713535126579 78.8289014568
"3462" 692.2 1.40181886473405 74.9219810346208
"3463" 692.4 1.38169423078573 72.196671537285
"3464" 692.6 1.68524204157597 68.8300610340851
"3465" 692.8 1.07104485675 64.3222508372254
"3466" 693 1.00040553464708 59.6269632833921
"3467" 693.2 2.02493181342685 55.5446437517885
"3468" 693.4 2.6360938741104 50.9536496205252
"3469" 693.6 2.76624172792309 47.0865010096036
"3470" 693.8 2.82005750161112 44.5205427280866
"3471" 694 4.17432867246154 41.5040853926036
"3472" 694.2 5.54903240068573 37.4076508915421
"3473" 694.4 7.45986487638463 34.3737727798344
"3474" 694.6 9.41984906097061 31.1967362249127
"3475" 694.8 10.8202993220385 26.8839486067575
"3476" 695 11.0913783969342 26.6910527841947
"3477" 695.2 13.7302588355435 24.2203934537291
"3478" 695.4 17.6750107623903 22.2828826350689
"3479" 695.6 20.8090688029043 20.1308894073017
"3480" 695.8 25.2375656643652 16.4274247149679
"3481" 696 29.0376764837766 14.2308202544506
"3482" 696.2 32.6891592742473 11.7680567923124
"3483" 696.4 37.1525882567258 10.0563270834486
"3484" 696.6 40.7443314255313 7.38918458826711
"3485" 696.8 43.1186630084796 4.14525002677476
"3486" 697 42.3915112967316 5.03032359514737
"3487" 697.2 41.9099957142742 6.05273418783566
"3488" 697.4 41.673381699 6.90640300511085
"3489" 697.6 41.8529250018723 7.10433223274849
"3490" 697.8 41.5800709728438 7.42569748111086
"3491" 698 40.634792747 7.97637151808088
"3492" 698.2 38.2802643842273 8.06633278282393
"3493" 698.4 34.8430547780169 8.18289556229379
"3494" 698.6 32.2140904266978 10.0304175841586
"3495" 698.8 29.1992654563617 13.2322832700144
"3496" 699 25.9153343797283 16.0019939205117
"3497" 699.2 22.1935570609839 18.109579320126
"3498" 699.4 19.1475571693242 19.6002729275872
"3499" 699.6 17.7964028417558 21.6422328986537
"3500" 699.8 14.3902766646724 24.2645763045731
"3501" 700 13.39130629985 25.4460271959296
"3502" 700.2 12.5756360050316 28.0687313419839
"3503" 700.4 10.9305154338537 31.6919285828372
"3504" 700.6 9.88470996758141 35.2737128936537
"3505" 700.8 8.24525849884832 39.5812483597657
"3506" 701 5.3588304953889 43.4579123651606
"3507" 701.2 4.67588862225863 47.1941134258835
"3508" 701.4 3.85975605719233 51.7508781779608
"3509" 701.6 3.60596293463795 55.9997361352973
"3510" 701.8 4.71742801598838 60.3266522067235
"3511" 702 6.12236385056819 64.9733359567557
"3512" 702.2 7.57470884703846 69.7557021734498
"3513" 702.4 10.615036028235 73.8954392884855
"3514" 702.6 12.9452694374286 77.3061582564992
"3515" 702.8 16.15654938455 80.9894397898421
"3516" 703 19.4727211815253 83.9306842618193
"3517" 703.2 22.169805026694 87.7022897251197
"3518" 703.4 25.945425694473 93.271455896534
"3519" 703.6 27.2216524748637 97.1135332696421
"3520" 703.8 28.3798907810517 101.182832223815
"3521" 704 29.637968549353 103.998003418377
"3522" 704.2 31.2725125306539 105.322380563334
"3523" 704.4 32.4506416303108 105.208211351615
"3524" 704.6 33.0116131679147 105.083436904349
"3525" 704.8 33.0401110355 105.274718045869
"3526" 705 34.581766511125 104.797468719205
"3527" 705.2 36.6892836304348 104.665881192338
"3528" 705.4 40.2630251107728 104.389557007233
"3529" 705.6 43.53245592308 103.329488147362
"3530" 705.8 47.2185075530958 102.392106374089
"3531" 706 50.9786805079118 102.096469234201
"3532" 706.2 51.8162293276163 102.620470038386
"3533" 706.4 53.711276770775 102.536914953367
"3534" 706.6 55.5923282789286 101.722271744142
"3535" 706.8 57.9993923394149 100.37017256328
"3536" 707 60.930993427602 99.7285518809278
"3537" 707.2 65.044455371587 99.3148902874682
"3538" 707.4 68.6343606621957 99.3995578650769
"3539" 707.6 71.9163838524091 99.4503584116421
"3540" 707.8 75.5703286199 99.7307774286821
"3541" 708 79.7576152971098 99.8018321118616
"3542" 708.2 82.8556381978208 98.1937637598119
"3543" 708.4 84.6757472872369 95.7743001473263
"3544" 708.6 86.9653217275848 92.1296265402353
"3545" 708.8 89.3920747056968 88.3791704438061
"3546" 709 91.4026096068433 84.4702629118063
"3547" 709.2 92.7358565008836 80.9531603127517
"3548" 709.4 94.0716368120556 77.4765088253458
"3549" 709.6 95.8254991898104 76.3059408175042
"3550" 709.8 97.4995877156158 74.6103171215052
"3551" 710 100.061219747294 73.0185372608071
"3552" 710.2 102.56065901 72.9742885204788
"3553" 710.4 105.429493312335 73.9942219850442
"3554" 710.6 108.375993472853 75.0511547231127
"3555" 710.8 110.62109968451 76.9855187733431
"3556" 711 112.029428211619 78.4227882807411
"3557" 711.2 114.49794077705 78.9836648762921
"3558" 711.4 115.623668915742 78.2615701712179
"3559" 711.6 116.182101096314 76.5558962816009
"3560" 711.8 116.6465216715 73.6941392118542
"3561" 712 118.13752626547 70.1259567138845
"3562" 712.2 118.710999438859 65.8161632065878
"3563" 712.4 119.596934233826 61.4953984736842
"3564" 712.6 121.113820729511 57.3383095368632
"3565" 712.8 119.443373985174 55.3978177818378
"3566" 713 117.52104780828 51.9263540585872
"3567" 713.2 115.435745603774 47.2735626533368
"3568" 713.4 113.886061562237 42.6163111422632
"3569" 713.6 112.759360986326 37.0082168265723
"3570" 713.8 112.57274604081 31.754056117918
"3571" 714 112.769122917367 28.0646777775088
"3572" 714.2 111.824501537214 29.0071354306778
"3573" 714.4 110.045372479524 29.1027576172774
"3574" 714.6 106.486348216352 29.0535010088921
"3575" 714.8 102.171188153 27.8612874410754
"3576" 715 97.3242019381374 26.9488604162575
"3577" 715.2 92.2310263915667 27.3636302349088
"3578" 715.4 86.6224675990567 27.325976924106
"3579" 715.6 81.0777033318517 27.4924076562465
"3580" 715.8 75.5662289266684 29.0832237848211
"3581" 716 70.4690552316837 30.8677198478768
"3582" 716.2 65.4655469769592 33.5582481151115
"3583" 716.4 61.1419313328846 37.0002044565267
"3584" 716.6 56.4083624555 39.6723660827906
"3585" 716.8 52.2899973537574 43.5323693288995
"3586" 717 49.4287362062921 47.8782471094837
"3587" 717.2 47.2004514573737 53.3739061819263
"3588" 717.4 44.9865334451122 58.1267056454584
"3589" 717.6 44.7577396149194 63.3300773189002
"3590" 717.8 46.5389141451484 67.9374581908619
"3591" 718 48.6517428613526 72.3718846170632
"3592" 718.2 51.3532716414485 75.584226720838
"3593" 718.4 54.3571492753 79.2757680190421
"3594" 718.6 56.9832956253572 82.9627587986421
"3595" 718.8 60.1007485023831 85.8846332366551
"3596" 719 64.7596391924836 88.5387896474946
"3597" 719.2 68.1481268593571 91.3604923248135
"3598" 719.4 71.9776974463049 93.1998261212519
"3599" 719.6 74.8844799400122 95.935621409447
"3600" 719.8 77.0264727219898 99.092681093989
"3601" 720 80.33745190958 100.618770982642
"3602" 720.2 84.0233441816346 100.746097993584
"3603" 720.4 87.6093055551667 99.6852773412611
"3604" 720.6 91.9893071771429 98.66446186091
"3605" 720.8 96.2202054820593 97.9716893952353
"3606" 721 101.370609169167 97.7379230562612
"3607" 721.2 105.294542103617 98.8332747161356
"3608" 721.4 106.497472537514 99.5977257629394
"3609" 721.6 107.217617685843 98.459989660985
"3610" 721.8 109.33570802244 95.8753647242541
"3611" 722 110.399486631858 94.6604481703287
"3612" 722.2 113.3490017489 92.1283063000421
"3613" 722.4 113.995015366054 91.2206698680769
"3614" 722.6 114.482794688167 90.0338185801754
"3615" 722.8 112.827291949756 91.1582521422584
"3616" 723 112.250863267315 91.4450389487399
"3617" 723.2 111.811711032879 91.9474485687455
"3618" 723.4 111.37511208683 92.8764327374443
"3619" 723.6 110.358304407542 94.4859763611492
"3620" 723.8 109.633845845178 98.077308610693
"3621" 724 108.27938942695 100.729121058792
"3622" 724.2 105.7543200374 102.543869790099
"3623" 724.4 103.518962302882 105.692141356721
"3624" 724.6 102.150135674243 106.487149436088
"3625" 724.8 99.3292679933281 108.09174305133
"3626" 725 96.4459665551 110.751005123981
"3627" 725.2 94.4623511903104 112.329756751746
"3628" 725.4 91.7893556210938 112.935786835267
"3629" 725.6 88.2151491105 115.464483649466
"3630" 725.8 85.4981262271429 118.302602513571
"3631" 726 82.8178012056915 117.714055620748
"3632" 726.2 79.4765297725656 118.234346301708
"3633" 726.4 75.6309129754333 119.997109845375
"3634" 726.6 72.0593209682778 122.833034678198
"3635" 726.8 69.6953105385385 122.474077919681
"3636" 727 66.271711909025 122.692031803117
"3637" 727.2 63.586609942977 121.398539168427
"3638" 727.4 58.9596787941087 121.582463198555
"3639" 727.6 54.6431800229677 122.410293610594
"3640" 727.8 51.4439804050071 121.013878677375
"3641" 728 47.306051620129 120.249358533045
"3642" 728.2 43.1390220292895 120.181140519326
"3643" 728.4 39.7052066449151 118.093520000491
"3644" 728.6 35.5960135345625 116.20571923883
"3645" 728.8 30.6337375261786 115.571669956749
"3646" 729 27.133136371 113.016926597142
"3647" 729.2 28.7559316085 113.332212528999
"3648" 729.4 21.6286149254 106.382939666242
"3649" 729.6 20.1442982148333 103.312611076892
"3650" 729.8 17.1875945316622 99.6714094385881
"3651" 730 13.7473939405357 97.4265009225885
"3652" 730.2 10.85585102078 94.7844975447821
"3653" 730.4 8.2252535752143 89.4751354415401
"3654" 730.6 6.709327195041 85.4741009366749
"3655" 730.8 4.33910480426925 80.9175374777806
"3656" 731 3.04321836302943 76.1126537255245
"3657" 731.2 3.09412958616667 71.4661560938643
"3658" 731.4 1.25928910430003 67.3871701091171
"3659" 731.6 1.80550996053703 65.7491085756791
"3660" 731.8 1.7665285299643 61.0874789971421
"3661" 732 1.45022481712196 57.3115115420811
"3662" 732.2 3.4815639942412 52.388532855795
"3663" 732.4 3.56850618555064 47.4387439641738
"3664" 732.6 3.87591830935527 43.5459165825237
"3665" 732.8 5.60532566741178 39.1396507026715
"3666" 733 6.88564502311539 35.1527144938344
"3667" 733.2 8.1044768983049 32.3141320251177
"3668" 733.4 10.0704944926647 28.9744613349715
"3669" 733.6 11.5892546038077 26.1449526216806
"3670" 733.8 12.7673942191883 25.6582761678369
"3671" 734 15.6592474171418 22.3816327085675
"3672" 734.2 17.4218920620955 19.6613456511814
"3673" 734.4 20.0837138593 18.4836946953088
"3674" 734.6 23.6131459740227 15.4662790658239
"3675" 734.8 27.1218473606522 12.6110574372834
"3676" 735 30.1474785246563 9.59212912317336
"3677" 735.2 29.806597176221 9.41013075031653
"3678" 735.4 29.6005144781742 10.6203704763275
"3679" 735.6 32.0172150484341 11.5968608112135
"3680" 735.8 36.6467734508438 10.9552771226734
"3681" 736 42.2642116385306 9.27990663130537
"3682" 736.2 45.765647950087 6.80709499220732
"3683" 736.4 48.09315965855 4.19357620658211
"3684" 736.6 49.955364922853 2.76230899052446
"3685" 736.8 53.6191216715303 1.91348005203605
"3686" 737 57.12888354095 0.832442710672109
"3687" 737.2 57.4483325098298 1.91276857507828
"3688" 737.4 59.3495389273276 3.34506693950417
"3689" 737.6 62.9362326891304 5.13491033443558
"3690" 737.8 67.0365893976333 6.76062189960878
"3691" 738 70.8744228583572 7.96750601191683
"3692" 738.2 74.6554864366489 10.489414043057
"3693" 738.4 78.372806830489 13.1419045406311
"3694" 738.6 81.7758976081 15.4631318265754
"3695" 738.8 85.3378954149884 17.3172948935956
"3696" 739 88.5462722735674 18.2741292279342
"3697" 739.2 92.1319553177766 19.9237240578336
"3698" 739.4 95.0916130588226 22.9172410818034
"3699" 739.6 96.7931756808085 26.0723916300464
"3700" 739.8 97.6580341012803 29.8891513916311
"3701" 740 99.5696103497809 33.79607450635
"3702" 740.2 103.079953486 37.0295396012046
"3703" 740.4 105.845761021217 39.7851164707943
"3704" 740.6 107.959752263907 43.4350333960817
"3705" 740.8 109.115276501102 45.6502704833239
"3706" 741 110.012953526468 48.228658928126
"3707" 741.2 111.042971976988 51.6813049275026
"3708" 741.4 110.49345278417 55.6883857432355
"3709" 741.6 110.553764931534 59.6750875559525
"3710" 741.8 111.470886727367 63.9825457008421
"3711" 742 111.29129738775 68.6218854569635
"3712" 742.2 110.930002535973 73.3172918968949
"3713" 742.4 110.050314872421 77.959444043923
"3714" 742.6 108.705643642667 82.2314190782754
"3715" 742.8 108.592875283418 86.2908254551244
"3716" 743 110.289641017017 87.9855898509869
"3717" 743.2 112.045299301258 88.0163139887684
"3718" 743.4 111.361444020597 86.8658430859969
"3719" 743.6 112.090131430468 86.4679965116421
"3720" 743.8 114.193538554605 85.5359995836632
"3721" 744 116.488299135844 84.7194346432359
"3722" 744.2 115.955970506606 83.7347950009932
"3723" 744.4 116.049600701665 81.5989416052297
"3724" 744.6 117.969617703436 79.0901478659187
"3725" 744.8 120.663341566302 76.409879495058
"3726" 745 119.514940369195 76.1804996292
"3727" 745.2 118.448006721669 74.8699336501927
"3728" 745.4 118.596793341197 72.0779964955185
"3729" 745.6 119.837078221054 67.8608852058378
"3730" 745.8 121.81220347151 63.8721956246921
"3731" 746 121.595011319128 61.017042778323
"3732" 746.2 120.852203096314 57.0342648458049
"3733" 746.4 120.738787922587 52.167749696066
"3734" 746.6 120.733015133205 47.3365022619262
"3735" 746.8 119.489513058365 42.9289472991477
"3736" 747 117.747928503661 38.332748873384
"3737" 747.2 116.32058152167 33.6339268856315
"3738" 747.4 113.562037615259 29.6975356489313
"3739" 747.6 111.302116022667 25.2648150610754
"3740" 747.8 109.262097777728 21.4291856452291
"3741" 748 107.313032126798 20.7399555347378
"3742" 748.2 104.036320812633 17.9038158637754
"3743" 748.4 101.958337800919 14.6770447816072
"3744" 748.6 100.250388699159 14.3863825986876
"3745" 748.8 97.293065669075 13.0170384719171
"3746" 749 94.0653259416875 10.3467289086109
"3747" 749.2 91.3593148831563 6.71572456470461
"3748" 749.4 89.659436871875 7.96896506857392
"3749" 749.6 86.161310284073 8.37544295227132
"3750" 749.8 81.6890156476923 8.01957812283441
"3751" 750 76.8330341352263 8.20758584962106
"3752" 750.2 72.0889902549432 8.0973134191762
"3753" 750.4 67.0680104764348 7.70033793597907
"3754" 750.6 62.2423113343125 6.06254948161086
"3755" 750.8 58.5300513145857 3.48103000058497
"3756" 751 56.8233127143598 1.36194108046453
"3757" 751.2 56.9884254340107 2.88644571757828
"3758" 751.4 55.405051660837 4.57187094333776
"3759" 751.6 53.6419148217577 6.93697680198231
"3760" 751.8 49.7955572729632 9.20791099812632
"3761" 752 45.7180589323276 11.0673339317456
"3762" 752.2 41.2771958272242 11.9447625291249
"3763" 752.4 36.9221194688587 11.1082079347291
"3764" 752.6 33.7514914783878 9.59386783235639
"3765" 752.8 33.53863373246 9.29174972471211
"3766" 753 33.3734082112019 9.18674238980557
"3767" 753.2 33.0610503288871 9.65848050909372
"3768" 753.4 32.1255109331067 10.891687253114
"3769" 753.6 29.2385368008696 13.4492664556095
"3770" 753.8 24.5236816291 14.9178726267754
"3771" 754 23.0874372875978 16.4549654607182
"3772" 754.2 19.7059690065968 18.9010846101582
"3773" 754.4 16.3982504163941 21.2262822857127
"3774" 754.6 14.3455098995 24.5613633773828
"3775" 754.8 10.9700958055 27.9574900715652
"3776" 755 8.50787284969319 31.0406875406307
"3777" 755.2 8.1954933436163 33.9241510868398
"3778" 755.4 6.71188110230001 37.9368730560539
"3779" 755.6 4.58950534575926 41.5826823129384
"3780" 755.8 3.45493106063752 44.2769431318796
"3781" 756 3.64738635912027 47.6507344306421
"3782" 756.2 3.43604600397256 52.5298198919608
"3783" 756.4 2.30436923725001 56.4462846178921
"3784" 756.6 2.70082427628482 60.4441125814649
"3785" 756.8 2.11712363292309 64.8573571642575
"3786" 757 1.78128121394159 69.2537218364473
"3787" 757.2 2.33585630902241 73.1872340545376
"3788" 757.4 4.80607037538001 76.3781048429621
"3789" 757.6 7.76085594382003 79.7742907160021
"3790" 757.8 10.9786368330658 82.6672392448658
"3791" 758 14.3916314483553 84.291742687879
"3792" 758.2 18.1353609310769 85.609163339796
"3793" 758.4 21.2770385301622 87.9504418907637
"3794" 758.6 24.4169828422344 90.5777254506109
"3795" 758.8 25.9084668984334 92.3619888142421
"3796" 759 26.538332239051 92.773715148785
"3797" 759.2 28.8496931111111 93.5578085936977
"3798" 759.4 31.7443714535577 94.5894625233152
"3799" 759.6 35.3044764831744 94.2060880348282
"3800" 759.8 37.2414243227128 93.2934042254506
"3801" 760 40.3469229831304 93.5998287988812
"3802" 760.2 44.0651322182692 95.4557855193344
"3803" 760.4 45.6890622776137 98.4678296587557
"3804" 760.6 47.4390777192941 102.863955922995
"3805" 760.8 47.6983778353182 107.381401317824
"3806" 761 47.051325116075 110.501593979017
"3807" 761.2 44.8800250883 114.029550825342
"3808" 761.4 42.8112475361177 114.570991683407
"3809" 761.6 41.0054182399516 114.12461521732
"3810" 761.8 40.5568985756 113.081838406642
"3811" 762 40.8145485271538 112.048242670757
"3812" 762.2 41.0550113032369 111.042241023932
"3813" 762.4 40.6012176731207 111.147914151194
"3814" 762.6 40.1804100805 111.355184273942
"3815" 762.8 40.53742503275 110.939748693142
"3816" 763 39.5595145113696 110.203140767946
"3817" 763.2 36.8096325443214 109.715697428285
"3818" 763.4 33.4567542778721 109.748692467665
"3819" 763.6 30.3277247099643 110.285994040321
"3820" 763.8 24.4717521815 109.771336122142
"3821" 764 20.917830611375 104.951634266767
"3822" 764.2 19.6271146919878 102.689616027179
"3823" 764.4 16.7602292129 99.3441390870057
"3824" 764.6 12.1744170370745 95.978267154557
"3825" 764.8 9.55770436431036 92.5607532516076
"3826" 765 6.65769385263044 87.2751607515117
"3827" 765.2 5.48504790275001 84.8097948325967
"3828" 765.4 4.36531918887501 81.33300872441
"3829" 765.6 2.81284507833334 78.8516775303088
"3830" 765.8 1.46862968993751 76.0699360273609
"3831" 766 1.67708511453637 72.9380149824057
"3832" 766.2 1.94882955339775 69.5894507732444
"3833" 766.4 0.903502213310836 65.8769179143043
"3834" 766.6 1.13890720304548 61.6463949672525
"3835" 766.8 1.09376399007502 56.8568518129796
"3836" 767 2.46152414446053 53.7797758118526
"3837" 767.2 4.37963797038238 49.5247765543245
"3838" 767.4 5.23189184570002 45.0206606433715
"3839" 767.6 4.32412515592309 40.2807474443344
"3840" 767.8 4.56321590679872 40.5087493646161
"3841" 768 5.36421808868075 40.2179412078951
"3842" 768.2 6.23786657146343 40.1272973881055
"3843" 768.4 8.26518252021766 38.9265872338421
"3844" 768.6 11.1930869628412 36.2598573659127
"3845" 768.8 13.7138071680244 32.7083525267153
"3846" 769 15.7635832762692 28.267069470719
"3847" 769.2 17.2298520433696 23.7293215035986
"3848" 769.4 18.5893992378448 20.9831724174352
"3849" 769.6 21.2640877075562 18.5104373883612
"3850" 769.8 24.2121049435 14.7361195601754
"3851" 770 27.5745366756 11.8021057707754
"3852" 770.2 30.6949992795213 10.9037447419932
"3853" 770.4 34.711590130125 9.21482923045461
"3854" 770.6 38.6988934872059 6.68756429440681
"3855" 770.8 41.0039786635312 5.4580582556421
"3856" 771 44.7201370522684 5.7641686836
"3857" 771.2 48.9556753272813 4.98339064867335
"3858" 771.4 54.00143255924 4.24810212656211
"3859" 771.6 59.259128522201 3.47189072372458
"3860" 771.8 64.25230551548 2.33190551012211
"3861" 772 65.7757388408712 2.36772076831221
"3862" 772.2 68.1942816849432 4.09638552453983
"3863" 772.4 70.5534303937967 6.77769394327947
"3864" 772.6 73.6645769037159 9.54897752253983
"3865" 772.8 78.0130548263876 11.8456720489118
"3866" 773 82.6887936926137 14.0677246247785
"3867" 773.2 87.4220961335652 16.0400943304356
"3868" 773.4 91.9101290358847 18.1750663849388
"3869" 773.6 97.1219766854643 18.352325557035
"3870" 773.8 100.688499593431 16.9480912283253
"3871" 774 99.6952662763572 16.7898055712135
"3872" 774.2 100.202625058955 16.1999986911174
"3873" 774.4 100.686084632621 16.1665397986118
"3874" 774.6 100.689344273271 16.0553748122993
"3875" 774.8 99.5043377058579 15.5583358138421
"3876" 775 98.8442870955737 15.1811640365368
"3877" 775.2 98.4103601900938 14.9879232878609
"3878" 775.4 98.0266674676515 14.4434263100664
"3879" 775.6 97.7188281286591 13.1737119757557
"3880" 775.8 96.5704278941848 12.9835947787617
"3881" 776 95.9961905331452 11.8152277279647
"3882" 776.2 95.0141592601908 10.3418354281266
"3883" 776.4 94.4762466169258 9.79879450676092
"3884" 776.6 94.10524670453 8.90617357628211
"3885" 776.8 94.0845432537105 9.02342480270527
"3886" 777 93.8492292289388 9.94359676517271
"3887" 777.2 91.775817132736 10.2440278504623
"3888" 777.4 88.7211661709205 9.30113243172165
"3889" 777.6 85.059671500453 7.55356419997152
"3890" 777.8 80.429104012552 5.46143029769405
"3891" 778 76.9434043079118 3.70162105740681
"3892" 778.2 73.6029223699852 1.99395277836488
"3893" 778.4 70.465449778768 1.17923237994108
"3894" 778.6 66.339869309 1.18199280482961
"3895" 778.8 61.7491261876287 0.698287353097555
"3896" 779 58.8650247842693 0.678837116631117
"3897" 779.2 55.3869950039796 2.11443770098904
"3898" 779.4 50.8594065341186 3.82924027293076
"3899" 779.6 45.4822391661129 4.59535936809372
"3900" 779.8 40.5513347062143 4.74535308194823
"3901" 780 39.1518075607308 5.66919996566409
"3902" 780.2 35.931508810837 8.2041100227508
"3903" 780.4 30.8855914010319 9.54474004948253
"3904" 780.6 27.9438434385851 10.8747415930676
"3905" 780.8 26.4533456627198 12.7395939850487
"3906" 781 22.8423332899694 15.745917695989
"3907" 781.2 20.2046923526099 17.8155548246311
"3908" 781.4 18.305130279 20.5652000532754
"3909" 781.6 14.9575355319286 23.512814412285
"3910" 781.8 13.0231204780581 25.8992399402816
"3911" 782 12.2861827431125 29.5354711944296
"3912" 782.2 10.4060345643276 33.6342602551593
"3913" 782.4 7.48519191234339 37.3743347097987
"3914" 782.6 4.78083024852328 41.0116149380607
"3915" 782.8 4.29716178890001 43.4747413528088
"3916" 783 2.2924117986579 47.5328682502342
"3917" 783.2 2.27684334334811 50.0762997679079
"3918" 783.4 2.41353909868184 53.8601391166762
"3919" 783.6 1.14294084828482 58.4178781228953
"3920" 783.8 0.876720262487348 62.8696779187307
"3921" 784 0.641004118812515 67.3774333376921
"3922" 784.2 1.64033896979731 70.9505652946827
"3923" 784.4 2.06615514389624 74.5830116175289
"3924" 784.6 2.46664876099997 79.3926092761421
"3925" 784.8 4.71323065564635 83.0450859716665
"3926" 785 6.79843018163334 87.2382833177088
"3927" 785.2 7.88195099609576 90.616827910323
"3928" 785.4 9.18502104424999 95.0688112703921
"3929" 785.6 11.5692817393462 94.9165181788729
"3930" 785.8 15.1244516135 97.9750900139149
"3931" 786 17.5022736878158 101.141481869668
"3932" 786.2 19.3986446082692 104.723194629488
"3933" 786.4 22.3296624679999 109.771336122142
"3934" 786.6 23.4980750389999 111.329219550142
"3935" 786.8 25.15332618125 108.765203074892
"3936" 787 27.8082191898 107.940823094242
"3937" 787.2 31.4295964106081 108.039769744399
"3938" 787.4 34.2363429534286 108.853297673499
"3939" 787.6 39.9457289230769 110.864850451411
"3940" 787.8 44.1965665521452 112.529041061223
"3941" 788 48.1537440140833 113.611951517559
"3942" 788.2 52.796020256825 112.643683692517
"3943" 788.4 57.1253428967955 111.364625991688
"3944" 788.6 61.682446977375 109.803792026892
"3945" 788.8 66.3756370407653 107.820007644724
"3946" 789 69.861334974375 105.20316752858
"3947" 789.2 73.0018708103158 101.264472666616
"3948" 789.4 74.3771315398182 98.2730942302558
"3949" 789.6 77.0070433368334 94.1795194802421
"3950" 789.8 77.5723745571596 90.3848027189187
"3951" 790 77.5436476287 86.5978201306421
"3952" 790.2 78.7233969100916 82.8183071662337
"3953" 790.4 80.2806349845588 81.2368683342892
"3954" 790.6 80.3288486727388 81.5463249853735
"3955" 790.8 80.2495427732857 80.9616204429135
"3956" 791 80.1609601159605 79.0287615018395
"3957" 791.2 80.3558269448846 76.561455738719
"3958" 791.4 81.4951540320125 75.0597459920171
"3959" 791.6 82.780463818569 73.8079553208835
"3960" 791.8 85.375257444875 71.8668963622358
"3961" 792 88.5220049372273 70.4092082462482
"3962" 792.2 90.80642854574 67.9149031203521
"3963" 792.4 93.73524939038 65.0289240699821
"3964" 792.6 96.1424201964485 62.3020659480957
"3965" 792.8 96.9133315835 58.0008105385042
"3966" 793 98.4631010353125 53.4076005356734
"3967" 793.2 100.21960048912 48.8022134861204
"3968" 793.4 102.735318621129 44.9886810472297
"3969" 793.6 106.035937426308 42.0633255975267
"3970" 793.8 108.297240174563 42.0886037541109
"3971" 794 107.072371411353 42.0792513289263
"3972" 794.2 106.9097502465 42.1115933533088
"3973" 794.4 105.7413376755 41.7459981044007
"3974" 794.6 103.132819805077 40.9735175730029
"3975" 794.8 100.092685518194 38.756491798336
"3976" 795 96.8403057978125 35.5041120779546
"3977" 795.2 93.2255294062813 32.2909775077046
"3978" 795.4 88.89672311025 29.4267439135171
"3979" 795.6 84.5772655259131 26.3907056930986
"3980" 795.8 79.4813008081044 25.549333270774
"3981" 796 74.22665416325 26.5854411215986
"3982" 796.2 70.0250054654715 29.4791370168993
"3983" 796.4 66.90849676022 33.3143121844721
"3984" 796.6 65.19871969799 38.0970143084321
"3985" 796.8 63.95630766416 42.7005598381721
"3986" 797 64.9564363690313 47.4154291212046
"3987" 797.2 66.0249779778085 51.097965845791
"3988" 797.4 66.6811797912097 55.2935765169324
"3989" 797.6 66.8577826826702 59.2147042379506
"3990" 797.8 67.7983133692553 63.6107529536634
"3991" 798 68.961307769577 67.1199973811146
"3992" 798.2 70.2817243511632 69.9858631562842
"3993" 798.4 72.8584872094072 72.4925508456833
"3994" 798.6 74.5700034713948 75.2457695724
"3995" 798.8 74.844880493488 78.1796187154855
"3996" 799 75.2327872105 82.0332216866021
"3997" 799.2 76.3991712874531 86.5734782020796
"3998" 799.4 75.9735455071471 90.9965498097009
"3999" 799.6 75.3167907286765 94.9065317466421
"4000" 799.8 73.5179077781279 98.1551413755723
"4001" 800 71.1130510342334 99.9696528876421
"4002" 800.2 68.4885602234661 102.962197325608
"4003" 800.4 65.9686548984219 107.172835248095
"4004" 800.6 62.8569782845164 110.789706641675
"4005" 800.8 62.0835092289286 112.734096570035
"4006" 801 63.8022232563594 114.688405691767
"4007" 801.2 65.9801038563475 115.682711587286
"4008" 801.4 68.4891714457778 115.209503273587
"4009" 801.6 70.348173545625 113.333371668455
"4010" 801.8 72.7073503956132 111.046302040812
"4011" 802 76.6175724798333 108.67504778392
"4012" 802.2 80.1873285974273 107.17604395686
"4013" 802.4 83.6429972922636 106.220070035133
"4014" 802.6 86.0247208154575 105.060396075238
"4015" 802.8 86.5958945171546 105.632323105478
"4016" 803 86.6313009587 105.77394887166
"4017" 803.2 87.5103923216429 105.375879307428
"4018" 803.4 89.464701443375 103.852770063089
"4019" 803.6 90.2329162058051 101.899403970066
"4020" 803.8 91.9847549203727 99.754853808933
"4021" 804 94.5324154010849 96.6873198789629
"4022" 804.2 96.8463912799531 93.8456293601265
"4023" 804.4 100.1069926109 92.2062004714421
"4024" 804.6 104.146361784929 91.3883116717421
"4025" 804.8 108.178027139808 91.491171923719
"4026" 805 112.167606816 91.1566264439882
"4027" 805.2 113.235701135955 89.4834451165967
"4028" 805.4 113.085871438195 87.2342725067153
"4029" 805.6 111.982144503143 84.2053562947849
"4030" 805.8 112.000901487057 79.9900929772217
"4031" 806 111.7132241495 75.4958067768034
"4032" 806.2 111.643206916781 70.5244891445634
"4033" 806.4 112.054011149375 65.8894776317444
"4034" 806.6 113.2581252156 61.0615142733421
"4035" 806.8 114.347879946853 55.6875801150892
"4036" 807 115.3742502053 50.3337558899754
"4037" 807.2 115.783408600126 45.1084741113234
"4038" 807.4 114.228211492043 40.5491062508761
"4039" 807.6 110.86580404306 36.5443951568509
"4040" 807.8 107.082372860775 32.0119815572575
"4041" 808 103.50807969023 27.8446097252264
"4042" 808.2 99.0934730473965 23.8795821240904
"4043" 808.4 95.3594633189742 19.8136060638277
"4044" 808.6 92.5143607460158 14.3571256969895
"4045" 808.8 91.3237828006209 10.9719954802025
"4046" 809 91.2413824361552 11.6448252024697
"4047" 809.2 89.1895555991742 12.5808529924623
"4048" 809.4 84.6721719733721 13.1870923170375
"4049" 809.6 79.7324470772835 14.136164911271
"4050" 809.8 74.9163421391875 15.7668650018609
"4051" 810 69.8061599363 18.0782122586321
"4052" 810.2 65.8842262190146 21.7301254526324
"4053" 810.4 61.9412577229846 25.4629410720648
"4054" 810.6 59.3577534114223 29.8485131223314
"4055" 810.8 58.4327995142812 34.6602585544546
"4056" 811 59.0940885735625 39.4393905288921
"4057" 811.2 60.5723859798085 43.4494211434293
"4058" 811.4 62.2975042053022 47.4709786504883
"4059" 811.6 64.9767213095 50.2269218701733
"4060" 811.8 68.3392815798367 53.3077022248896
"4061" 812 70.826496458698 55.3437478931669
"4062" 812.2 73.6207055726262 57.5576630261761
"4063" 812.4 76.9624960165882 60.1138018546421
"4064" 812.6 79.9750235573679 62.3293766355006
"4065" 812.8 83.1176628938824 64.8676373150833
"4066" 813 86.0157842709706 67.9299473867892
"4067" 813.2 89.4828385666177 70.1102205176421
"4068" 813.4 93.4435003120455 71.4910717379149
"4069" 813.6 95.8472042880758 73.127636147127
"4070" 813.8 96.1127525996667 75.7402381282754
"4071" 814 95.3554481555 79.6905779438469
"4072" 814.2 94.485807748774 84.1062736892859
"4073" 814.4 93.4545978534254 87.6674117379257
"4074" 814.6 93.3909113326912 87.3595793068333
"4075" 814.8 93.3641213543871 86.591538342626
"4076" 815 93.551064185095 84.9216164422877
"4077" 815.2 94.9247392077588 83.6699156880186
"4078" 815.4 96.7071411297941 81.5988471307951
"4079" 815.6 98.9874903335698 78.7314145654212
"4080" 815.8 102.154614925043 75.920518019057
"4081" 816 106.004918962561 73.2731959623694
"4082" 816.2 107.882102658194 69.4372572681319
"4083" 816.4 110.501095461898 65.4392196952544
"4084" 816.6 113.179701151878 61.6041240115299
"4085" 816.8 116.559526462892 58.4756151571576
"4086" 817 119.648201104742 57.6314168973997
"4087" 817.2 119.69348200943 58.6338125980421
"4088" 817.4 119.517914656441 59.3081317484951
"4089" 817.6 119.221142551272 59.6356396143649
"4090" 817.8 119.052076964735 59.4646837596421
"4091" 818 118.574205711197 59.0201362157936
"4092" 818.2 117.719908706943 57.3593997113225
"4093" 818.4 118.126793153359 53.3996629502725
"4094" 818.6 119.11740381138 48.9122813370117
"4095" 818.8 118.854889758911 45.0023326030421
"4096" 819 117.10366654266 44.3982384439932
"4097" 819.2 114.607607570995 43.0098816924947
"4098" 819.4 111.989099339875 39.2527690765796
"4099" 819.6 110.070673143891 34.7516289819573
"4100" 819.8 108.422866909328 29.8425152450559
"4101" 820 107.355732561182 25.1164088456303
"4102" 820.2 107.449543188658 22.1752406896105
"4103" 820.4 106.4943146657 23.0751233539421
"4104" 820.6 104.127009195761 23.7702441661095
"4105" 820.8 100.527258837988 23.9609431170723
"4106" 821 95.939654441 24.0750474455008
"4107" 821.2 90.9343119436209 23.5591799904992
"4108" 821.4 86.1422986604667 22.9409722809754
"4109" 821.6 80.6728156324678 22.7455388760292
"4110" 821.8 75.5545840533404 23.7687129439613
"4111" 822 71.1923582518265 25.8880567476625
"4112" 822.2 67.0798639373 28.9709702796707
"4113" 822.4 63.2840210463846 32.9444646668056
"4114" 822.6 59.8349570146827 36.9964595444402
"4115" 822.8 57.6947964983182 41.60016697543
"4116" 823 55.3124983774706 46.5548703526127
"4117" 823.2 53.3727807759412 51.1406987767009
"4118" 823.4 51.99955235426 56.0165684390021
"4119" 823.6 52.1036845623421 61.3027128918
"4120" 823.8 52.8308517999639 65.7711671898277
"4121" 824 53.7271630820474 69.998162235979
"4122" 824.2 55.8587758017334 73.3731208085088
"4123" 824.4 57.5179015248605 76.9923819016072
"4124" 824.6 59.4338860641464 80.5847700701299
"4125" 824.8 61.9708052080385 83.4870464907575
"4126" 825 63.193601723235 85.6077195182686
"4127" 825.2 64.5378809072465 87.9307978524872
"4128" 825.4 65.8572641166304 92.2112805260986
"4129" 825.6 69.5904530001154 96.1548357754883
"4130" 825.8 72.5435836740714 99.8064460523278
"4131" 826 75.4247003864131 101.372312423359
"4132" 826.2 79.4635098532059 102.589035318054
"4133" 826.4 83.460359064625 103.215243362642
"4134" 826.6 85.6186767305 103.272453771015
"4135" 826.8 86.98831591095 105.331368352342
"4136" 827 87.4934178048729 108.639230156456
"4137" 827.2 86.2199650711316 110.608356823589
"4138" 827.4 84.8329021944474 112.357559269063
"4139" 827.6 84.6981092503182 111.608930438351
"4140" 827.8 85.2411895921769 110.487363313088
"4141" 828 86.7669442571724 108.31417791578
"4142" 828.2 89.80548844325 106.947672408892
"4143" 828.4 93.8769013835556 105.840565435753
"4144" 828.6 98.15314714495 104.474532466942
"4145" 828.8 102.347948003485 103.410977434365
"4146" 829 105.986560066944 102.700757168827
"4147" 829.2 105.687553604771 101.041625055956
"4148" 829.4 106.656384796516 97.5281312787066
"4149" 829.6 108.710347396978 93.484116442816
"4150" 829.8 111.177701721125 89.8352966294546
"4151" 830 114.399687901761 85.9959106243694
"4152" 830.2 117.375209081371 82.5816636589969
"4153" 830.4 120.086847575 80.0001838130621
"4154" 830.6 119.172437736826 80.0276161082073
"4155" 830.8 117.5552870045 79.1329620381421
"4156" 831 116.145571837315 75.9678057618704
"4157" 831.2 114.758554786681 72.518862980791
"4158" 831.4 112.619167229913 69.1054985966856
"4159" 831.6 111.493628879064 65.210069451557
"4160" 831.8 111.049353370523 60.6581758934035
"4161" 832 109.164730063478 56.5323633217943
"4162" 832.2 108.333482601533 51.7445058831088
"4163" 832.4 109.023584231159 47.3529037752892
"4164" 832.6 109.233145358948 42.6905768495387
"4165" 832.8 107.493956532 38.1476455198421
"4166" 833 104.405626626407 33.7502384828689
"4167" 833.2 99.9462322997128 31.0609332452379
"4168" 833.4 94.8864079836291 28.6546074698679
"4169" 833.6 89.7454104919043 27.08750184244
"4170" 833.8 84.2324955082742 24.9232253882873
"4171" 834 78.5900863809186 24.2507818943747
"4172" 834.2 73.5694220920625 25.3413569031109
"4173" 834.4 68.78964099953 27.5851958780021
"4174" 834.6 64.8087142731471 30.9263976300539
"4175" 834.8 61.2423830923824 34.5881873542009
"4176" 835 57.5538649760882 38.7539981874068
"4177" 835.2 54.0295355544118 42.5494298722892
"4178" 835.4 50.4660397759258 46.0851387084441
"4179" 835.6 47.431252009005 49.1392072108599
"4180" 835.8 44.3964642420842 52.9105190736916
"4181" 836 40.2963690411602 55.5535896843314
"4182" 836.2 37.0443582840313 55.8864202609546
"4183" 836.4 33.25821471542 55.0117336279421
"4184" 836.6 29.9799828733571 52.8847458456319
"4185" 836.8 26.9106716258204 49.9308405157974
"4186" 837 22.9991814174143 47.3057745287278
"4187" 837.2 19.6207191309456 45.4874359080976
"4188" 837.4 15.7603224004388 44.5468901518972
"4189" 837.6 13.5424772046546 45.3380002694875
"4190" 837.8 12.0343641546649 45.8103776338289
"4191" 838 8.79978356613044 47.1681292382725
"4192" 838.2 6.83313903922167 48.7709650399514
"4193" 838.4 6.78157588723685 49.3931040540632
"4194" 838.6 7.49569120201252 51.3166288721546
"4195" 838.8 8.19472014565855 55.1789211177763
"4196" 839 6.9594732899643 59.7196944398207
"4197" 839.2 5.15121573960714 64.0316932137493
"4198" 839.4 3.25886789057957 67.049038592358
"4199" 839.6 4.15826615796991 67.3964376385457
"4200" 839.8 6.7243826359815 68.9466162288273
"4201" 840 9.91409148997563 72.0116615715324
"4202" 840.2 12.7372243605941 75.9675567395833
"4203" 840.4 15.3065418843052 79.3394996138239
"4204" 840.6 18.7677296302468 82.8312918426927
"4205" 840.8 21.93240219386 86.1252621574821
"4206" 841 25.266921847875 89.3349347645588
"4207" 841.2 29.4549818646538 94.177522193796
"4208" 841.4 32.6333303626334 94.7853630355754
"4209" 841.6 37.2784703616765 98.0413903113186
"4210" 841.8 40.9935159047632 101.243974200458
"4211" 842 43.4608312825488 104.608472444593
"4212" 842.2 46.5158026877 108.630742898071
"4213" 842.4 48.0180474218429 112.503195990528
"4214" 842.6 49.1382397915 116.338247516559
"4215" 842.8 51.058865684353 115.269748220966
"4216" 843 53.3210934670854 112.511881054935
"4217" 843.2 55.0322320941 109.213094560442
"4218" 843.4 57.9287967626346 104.685745508623
"4219" 843.6 60.9315353629318 100.663029034574
"4220" 843.8 63.7321079186522 97.4352700645552
"4221" 844 67.8800495162273 94.9714435561421
"4222" 844.2 71.4679022595 91.475478958785
"4223" 844.4 74.191997858178 87.9708699315913
"4224" 844.6 76.3492703339 83.350232369196
"4225" 844.8 78.43164118266 78.5591416421621
"4226" 845 80.6885456382317 74.0682576822763
"4227" 845.2 83.8201090650281 70.8570709999792
"4228" 845.4 86.9955939017122 68.2966239007027
"4229" 845.6 91.3257744370347 67.0471543386619
"4230" 845.8 95.793602869625 65.753639456969
"4231" 846 100.478487889885 63.993530776296
"4232" 846.2 105.534431282719 63.5257288414859
"4233" 846.4 110.627199644404 63.7126623698056
"4234" 846.6 114.901539498471 64.1001506262892
"4235" 846.8 116.933707252924 65.0667696219451
"4236" 847 116.66066087753 63.7077309509193
"4237" 847.2 116.826599594629 59.963038942255
"4238" 847.4 117.069495397919 55.0381171376099
"4239" 847.6 117.517596276403 49.9456809858679
"4240" 847.8 117.739552786306 44.7652998019002
"4241" 848 118.04725019229 40.3614798648947
"4242" 848.2 115.943540585638 39.8115976067698
"4243" 848.4 112.569248637281 39.1716293147046
"4244" 848.6 108.43517776975 35.9868936611108
"4245" 848.8 104.866736452763 32.3875765294737
"4246" 849 101.017124508311 28.3780765489895
"4247" 849.2 98.3128587289835 23.5078211961696
"4248" 849.4 96.1343898695 18.8256111131146
"4249" 849.6 93.7373372753866 14.2004075268586
"4250" 849.8 90.5465079948579 10.6469033224105
"4251" 850 87.4642374960568 10.4872482234944
"4252" 850.2 82.5942672360185 11.2808879819014
"4253" 850.4 77.2037457898637 12.629829693127
"4254" 850.6 71.6105655770824 14.6484291743015
"4255" 850.8 66.2013461691392 16.6576875730854
"4256" 851 61.231506603803 19.3688557339451
"4257" 851.2 56.4398348479849 23.0432575565512
"4258" 851.4 51.0664621747527 26.6808035511158
"4259" 851.6 45.487753871104 29.5152746239985
"4260" 851.8 40.4781577284239 32.8042746969573
"4261" 852 39.5689827135968 37.2941599213841
"4262" 852.2 40.978687227117 42.5627534477059
"4263" 852.4 43.6150914788261 48.2137738217399
"4264" 852.6 46.8456099240532 52.7635752555144
"4265" 852.8 50.6646508270152 56.679377024733
"4266" 853 54.93616261604 58.4546560038221
"4267" 853.2 59.45402455724 60.6317980944521
"4268" 853.4 63.040935465797 61.7526643717213
"4269" 853.6 67.6236106289175 62.7077533876712
"4270" 853.8 71.8802831669118 64.3521611808186
"4271" 854 75.3686773537523 65.755669409315
"4272" 854.2 79.886270718733 66.8784947009819
"4273" 854.4 84.3815340082647 68.7356174929362
"4274" 854.6 89.24465040917 70.1621499652421
"4275" 854.8 94.12472024738 71.4045619990721
"4276" 855 99.2740018800102 72.0641984566727
"4277" 855.2 103.580609917688 73.4329339346223
"4278" 855.4 106.815333069045 71.6444996512785
"4279" 855.6 108.482665883016 68.2926898516421
"4280" 855.8 110.413663228694 66.0432969428462
"4281" 856 113.606592375114 63.0213367672956
"4282" 856.2 115.902986399045 62.541110125036
"4283" 856.4 117.417595287379 64.6733647158845
"4284" 856.6 117.650667622541 67.4620836362033
"4285" 856.8 117.082058973952 70.6504542870292
"4286" 857 117.455847636755 74.4496440378336
"4287" 857.2 117.83960073011 78.2709332079821
"4288" 857.4 118.586742790621 78.9581994741037
"4289" 857.6 118.38485992991 77.8035681795821
"4290" 857.8 118.258719062551 76.654390699887
"4291" 858 118.43549114132 75.3031652776421
"4292" 858.2 119.394669170728 74.1231842653451
"4293" 858.4 120.384678230353 72.4737740517892
"4294" 858.6 120.564461836479 69.5717941398947
"4295" 858.8 122.3587609075 65.5742619507633
"4296" 859 122.78929841949 61.6041240115299
"4297" 859.2 122.746893376675 57.0863685950751
"4298" 859.4 121.369561375772 54.6315762044791
"4299" 859.6 119.142804084663 52.2227836215117
"4300" 859.8 117.216070451629 48.0862717330937
"4301" 860 115.277091883984 43.6136386656099
"4302" 860.2 113.906560028395 38.9470857
"4303" 860.4 113.872142850648 33.5865090389754
"4304" 860.6 113.72850939793 30.1290745965375
"4305" 860.8 111.468001758056 29.5138940281236
"4306" 861 107.398412183185 28.4922691278781
"4307" 861.2 103.04326420237 25.9208006373704
"4308" 861.4 98.6825236679575 24.0960341961208
"4309" 861.6 94.2779121178 20.9416885483754
"4310" 861.8 90.1746743597812 18.0063224296109
"4311" 862 86.9196751251596 14.0733745888549
"4312" 862.2 83.6665141633148 8.79981437434581
"4313" 862.4 82.3929416325235 8.65782862981857
"4314" 862.6 79.3367409075941 10.0278496444421
"4315" 862.8 75.6952838531875 12.2737982531421
"4316" 863 71.3745915333438 14.7688459307984
"4317" 863.2 67.0512497518878 17.0415044243768
"4318" 863.4 62.7517654562128 19.7414185503017
"4319" 863.6 59.2841523188031 23.1219385377633
"4320" 863.8 56.0705560999388 26.9491661233666
"4321" 864 53.5355328667376 31.5474641451768
"4322" 864.2 50.6987999951495 35.9585783936936
"4323" 864.4 49.1316161374694 40.8389686255605
"4324" 864.6 49.3281922445632 45.4491991652842
"4325" 864.8 50.6919353608226 49.3300657602873
"4326" 865 52.7651871473125 52.9085910001421
"4327" 865.2 55.4625046599286 55.7779579262033
"4328" 865.4 57.5727180384063 59.8338696761734
"4329" 865.6 59.7650391199536 63.7194186544978
"4330" 865.8 61.1285799071848 68.1826220007508
"4331" 866 62.4556303856936 72.9872794290292
"4332" 866.2 63.6534055567387 76.7946616277444
"4333" 866.4 65.6258394045 79.0355943238921
"4334" 866.6 67.9297978075127 80.2824762342244
"4335" 866.8 69.24532190222 81.6437508296021
"4336" 867 71.4617201824048 84.2548129115469
"4337" 867.2 74.6355985631 86.1096833232021
"4338" 867.4 78.6823862296429 88.4524432592135
"4339" 867.6 82.0180583994592 91.9788766651115
"4340" 867.8 86.1130051259231 93.8030309851421
"4341" 868 89.8107994094818 95.6901943195148
"4342" 868.2 92.2904818460652 98.0674546440334
"4343" 868.4 92.3613909423125 100.545745196955
"4344" 868.6 91.51916021405 103.422961153042
"4345" 868.8 91.2917239305755 105.160148145397
"4346" 869 92.3262303788333 104.544389938118
"4347" 869.2 94.9292347648208 103.139308793038
"4348" 869.4 97.3656203206613 100.650179922723
"4349" 869.6 100.458176502297 98.3677614532014
"4350" 869.8 103.869713834917 95.5231939368921
"4351" 870 108.71170207822 92.8760903454821
"4352" 870.2 113.397802916524 91.4873217329795
"4353" 870.4 114.0500492915 90.347725433296
"4354" 870.6 113.603582699329 87.7852312800324
"4355" 870.8 114.968692508554 83.4778198957617
"4356" 871 116.890646520272 78.6306010776638
"4357" 871.2 117.461129214896 76.180544680774
"4358" 871.4 118.829918900136 73.9577204989148
"4359" 871.6 120.773339136076 71.0386560959451
"4360" 871.8 121.753372873637 67.9114183811053
"4361" 872 121.474086555345 63.7716157796627
"4362" 872.2 121.267960282641 58.6490527620117
"4363" 872.4 120.160414292433 53.8649583267755
"4364" 872.6 118.646711150279 48.3934462974793
"4365" 872.8 116.7763452905 43.4784242923549
"4366" 873 114.620669384314 38.2898476699561
"4367" 873.2 112.506243123392 32.3299832486542
"4368" 873.4 111.122144848876 26.9537948886539
"4369" 873.6 110.984684546406 25.3088532690892
"4370" 873.8 109.701671371588 26.6064684540597
"4371" 874 106.491597427163 26.4653313022002
"4372" 874.2 102.7553944385 25.6999757808863
"4373" 874.4 98.2366949255646 25.0991154527389
"4374" 874.6 93.4470409562 24.3517222741088
"4375" 874.8 88.3877717247748 23.1654292339718
"4376" 875 83.3580524083478 22.8473675701747
"4377" 875.2 78.2187304475 24.1891722844859
"4378" 875.4 73.721747356366 26.0571852662504
"4379" 875.6 70.10605249619 29.3027623573721
"4380" 875.8 66.3456535296485 32.6426099212956
"4381" 876 64.0388118987653 37.0316922887645
"4382" 876.2 61.4863205815286 41.4859671512707
"4383" 876.4 59.7937629817308 46.1490246839402
"4384" 876.6 60.3776505513085 49.9792729586634
"4385" 876.8 61.3314491310618 54.1667131505635
"4386" 877 62.4800081314684 58.7199061559053
"4387" 877.2 64.3096488842128 62.7448017928868
"4388" 877.4 66.3676886559286 65.2166649198258
"4389" 877.6 67.100742787366 65.3094233902916
"4390" 877.8 67.4099103748814 65.5864696700132
"4391" 878 69.147305069875 65.9558647096421
"4392" 878.2 71.2006183380294 67.3801061769068
"4393" 878.4 74.1719427809572 68.9195524690993
"4394" 878.6 76.50895338527 70.5516208222421
"4395" 878.8 79.7648117283182 72.3565625312482
"4396" 879 83.3281253536882 74.1116158240481
"4397" 879.2 86.7456562316064 77.1262203529613
"4398" 879.4 88.7761726068929 80.0973660649992
"4399" 879.6 90.8601098301265 83.744828792618
"4400" 879.8 91.5326418975616 87.9519803411344
"4401" 880 90.9013178090818 91.1369259367694
"4402" 880.2 89.9102046642359 93.5568560094912
"4403" 880.4 90.9705435068621 93.5814354975386
"4404" 880.6 92.5387392789821 92.6972119447314
"4405" 880.8 93.4680124638846 90.2468624677652
"4406" 881 95.0958009175 87.5630305153812
"4407" 881.2 97.7771579714616 84.2959475014498
"4408" 881.4 100.739020001627 80.2726162125282
"4409" 881.6 103.140439490307 76.2812682253353
"4410" 881.8 106.227129282081 72.6103721480615
"4411" 882 109.153304050578 69.0602877542732
"4412" 882.2 113.370384462618 66.0169581774068
"4413" 882.4 117.02212787016 62.9762235900693
"4414" 882.6 120.69653326236 61.2894942547449
"4415" 882.8 119.918326531106 62.151034029719
"4416" 883 118.688994251609 62.7128449993748
"4417" 883.2 117.174015533963 61.6675855894105
"4418" 883.4 114.766173125339 60.3692612339647
"4419" 883.6 111.129017864 57.570318706887
"4420" 883.8 107.44072884821 54.9065764965521
"4421" 884 103.64338799246 52.4295418460321
"4422" 884.2 99.3813050753061 49.5186048672748
"4423" 884.4 94.9421321439898 47.5036893111625
"4424" 884.6 90.0407937526875 47.2815485141109
"4425" 884.8 84.4379650798053 46.7447022264632
"4426" 885 79.379430724302 47.8088364617015
"4427" 885.2 74.9203991272813 50.6123357390796
"4428" 885.4 70.7037975305286 54.0566027167278
"4429" 885.6 66.4769053512778 57.5101170513643
"4430" 885.8 63.9393806615289 61.3608575794594
"4431" 886 63.2890142625 65.8666109715796
"4432" 886.2 63.5693152580682 70.8065472013694
"4433" 886.4 64.1847972336 75.9869030043754
"4434" 886.6 65.8714516566622 78.971559701007
"4435" 886.8 67.21617873725 82.8405718631127
"4436" 887 67.3710093648279 86.4318161588061
"4437" 887.2 68.4208655547353 90.1870613618186
"4438" 887.4 71.7240407510406 94.0609238499124
"4439" 887.6 71.8919927482334 96.3086268318421
"4440" 887.8 70.8757798996708 100.941746815276
"4441" 888 69.7946200590555 104.888525563087
"4442" 888.2 68.7392879815893 109.159310489714
"4443" 888.4 66.3712782490807 111.806635439368
"4444" 888.6 63.1962831060714 113.934965045785
"4445" 888.8 59.4449148999068 114.850960265557
"4446" 889 57.5420008428393 114.104199406267
"4447" 889.2 56.7401339262778 113.045776290253
"4448" 889.4 53.9811244359821 112.692367549642
"4449" 889.6 52.6126718999915 113.405297253981
"4450" 889.8 52.15534069706 115.418663548642
"4451" 890 54.1436615462778 114.45219882942
"4452" 890.2 55.3010433522647 113.410215795877
"4453" 890.4 56.7473463495556 112.237984883142
"4454" 890.6 60.0607336033667 110.312267867975
"4455" 890.8 64.288932349266 108.640213314046
"4456" 891 68.6361245700625 106.79350686133
"4457" 891.2 72.9898770269256 105.226128354812
"4458" 891.4 77.3829909001875 103.977957124267
"4459" 891.6 83.0568239822334 102.289168213775
"4460" 891.8 87.04024535855 100.313685477992
"4461" 892 91.4925331248469 97.9322169078258
"4462" 892.2 95.503178480569 94.8707183345042
"4463" 892.4 99.7778269188549 92.5027008658034
"4464" 892.6 104.065911241108 89.960953612034
"4465" 892.8 107.424515991605 86.8876589079444
"4466" 893 110.984536739629 84.0180991853518
"4467" 893.2 114.658324000747 80.7557572756421
"4468" 893.4 116.374703469219 76.7920799080483
"4469" 893.6 119.791733059644 73.5766449837246
"4470" 893.8 120.092631795649 73.5370499062956
"4471" 894 119.856705704955 74.484883073036
"4472" 894.2 119.019859706344 74.8406686349546
"4473" 894.4 117.788074183397 74.3899232681249
"4474" 894.6 116.076126409298 72.4069936920783
"4475" 894.8 114.189438861374 68.7887527326632
"4476" 895 112.848133851081 64.6576285196421
"4477" 895.2 111.637842693306 60.2352497562873
"4478" 895.4 111.72650156508 55.2852483888807
"4479" 895.6 111.69994673392 50.3106433517444
"4480" 895.8 112.943132118974 45.2647129698632
"4481" 896 114.991932894653 40.163355914438
"4482" 896.2 116.843111723129 37.5393291336707
"4483" 896.4 116.8542394619 38.2542375438632
"4484" 896.6 115.641180231683 38.5171678695324
"4485" 896.8 114.227081499227 38.5999628105853
"4486" 897 111.088447983062 37.5407201010171
"4487" 897.2 107.158108474152 35.9285083107182
"4488" 897.4 102.721527407457 34.709295193153
"4489" 897.6 97.9300555049316 34.4169246791053
"4490" 897.8 92.9073456257858 33.8951373493454
"4491" 898 87.3451970244175 33.9309208392091
"4492" 898.2 82.2098426949753 35.2262284776322
"4493" 898.4 78.5812082748069 38.4846727762956
"4494" 898.6 74.3644386645472 41.5992391336704
"4495" 898.8 71.0884178347308 45.5086447171421
"4496" 899 69.7583437122723 49.7369100112065
"4497" 899.2 70.9737349355646 53.1075142873195
"4498" 899.4 72.6237512544678 57.2116157911905
"4499" 899.6 74.4470126744474 60.4089797673158
"4500" 899.8 76.3697273890152 64.3311024476118
"4501" 900 79.4554007975619 67.6221575514462
"4502" 900.2 82.8099926655962 69.7831648620844
"4503" 900.4 86.1989088235816 72.6960950511931
"4504" 900.6 90.1070447621408 74.4750670477101
"4505" 900.8 94.4692032462041 76.1337714930809
"4506" 901 97.3266475950102 77.357822757938
"4507" 901.2 100.643418451057 77.053776552405
"4508" 901.4 104.628954245332 75.6721376684842
"4509" 901.6 108.554182753833 74.166225099127
"4510" 901.8 111.475004110752 72.0626164965838
"4511" 902 115.313920405882 70.3889594643186
"4512" 902.2 118.506494674481 69.7831648620844
"4513" 902.4 118.452597312294 70.6829717779362
"4514" 902.6 117.837189720043 72.1243412352707
"4515" 902.8 117.442862427222 74.8976337667452
"4516" 903 117.579885163889 78.6608140343053
"4517" 903.2 117.932057724859 82.1824059583486
"4518" 903.4 115.872388239685 83.9773063397162
"4519" 903.6 112.80105654319 86.5485766889525
"4520" 903.8 110.757250227773 90.3205545559928
"4521" 904 109.99306119775 95.0103906418421
"4522" 904.2 110.277527657029 98.0375719695833
"4523" 904.4 108.482058521056 97.7193768249754
"4524" 904.6 105.367845110069 98.7313352910267
"4525" 904.8 102.341581652938 101.403798178783
"4526" 905 99.1298789608382 104.725397518951
"4527" 905.2 97.6856720965339 108.923081797998
"4528" 905.4 96.8614021359 110.258174693392
"4529" 905.6 95.1728836912813 110.172977943423
"4530" 905.8 91.2210652119616 111.613832868719
"4531" 906 87.4237243562116 113.898229241508
"4532" 906.2 83.4564419726724 116.983261991418
"4533" 906.4 80.1837879532728 118.605243287733
"4534" 906.6 76.4258215023448 118.94404630597
"4535" 906.8 70.9857002460714 121.193959971014
"4536" 907 67.050653623025 122.234403546142
"4537" 907.2 64.4574268335 120.888189062164
"4538" 907.4 59.71626826762 121.037429778962
"4539" 907.6 55.4232302877941 122.371863848613
"4540" 907.8 51.395495618629 121.3612350119
"4541" 908 46.5622658776579 120.481784689642
"4542" 908.2 42.6261195481129 119.96667807232
"4543" 908.4 38.2304063338878 118.24828855052
"4544" 908.6 33.9639721381512 117.021834285596
"4545" 908.8 30.4529117711429 115.168289426285
"4546" 909 25.055958467 112.108161264142
"4547" 909.2 22.3296624679999 108.602923551142
"4548" 909.4 21.21577581698 105.043159918162
"4549" 909.6 19.5134885789231 102.820779289527
"4550" 909.8 16.6634896774516 101.083623295836
"4551" 910 17.0293181686455 99.7406912323148
"4552" 910.2 17.6343749141667 95.8326068955088
"4553" 910.4 19.0435021120625 91.5879154859546
"4554" 910.6 18.0496263479894 86.3657949392379
"4555" 910.8 17.5435593309225 82.6866550455576
"4556" 911 15.885954333903 77.8492583428063
"4557" 911.2 15.0998015592595 74.1544727500345
"4558" 911.4 15.1745264379714 69.4221553369421
"4559" 911.6 14.8469536278875 64.9675824100046
"4560" 911.8 13.4221576430169 61.3872402747208
"4561" 912 10.5176801635303 58.457567200127
"4562" 912.2 7.31189759090596 55.9838683116025
"4563" 912.4 5.65126147556064 54.7477589359754
"4564" 912.6 4.47485786740627 53.9877498330796
"4565" 912.8 5.65940404222095 51.4639258445258
"4566" 913 7.34502090573077 48.1400696099498
"4567" 913.2 9.00613617388373 43.9326463655607
"4568" 913.4 11.5367377190177 40.3699204097833
"4569" 913.6 13.8694899631667 35.5434798883458
"4570" 913.8 16.06956755982 30.3374566008021
"4571" 914 18.1594745113415 25.6028842087641
"4572" 914.2 20.9351777328793 21.4308400691593
"4573" 914.4 24.4759855603804 17.9959153731965
"4574" 914.6 26.9792443282528 13.5610942505297
"4575" 914.8 28.2031342630807 11.7775369998679
"4576" 915 31.2211992671702 11.3760817387804
"4577" 915.2 36.1516445126196 11.146308344653
"4578" 915.4 41.2758880340843 10.8041657122151
"4579" 915.6 46.4880472932931 11.3627945818835
"4580" 915.8 51.6542779727718 11.2817764688269
"4581" 916 56.213627027 10.0841065460088
"4582" 916.2 61.4158449026429 8.5966512424553
"4583" 916.4 66.8409301306461 7.7846725512039
"4584" 916.6 71.9434359650506 8.15226302297918
"4585" 916.8 77.3141529731774 7.72368980012598
"4586" 917 82.0052526683334 8.91569397500878
"4587" 917.2 86.0562304093519 11.6222760170495
"4588" 917.4 89.5412046474286 15.6074833267492
"4589" 917.6 93.2711370856209 19.1765628743674
"4590" 917.8 98.276479583 22.1005610504035
"4591" 918 102.893872965433 24.1829515694088
"4592" 918.2 107.540914011213 24.7713932353868
"4593" 918.4 107.647848574747 24.2737308565522
"4594" 918.6 107.505148223293 24.6361404555042
"4595" 918.8 107.681315618511 25.8093858022898
"4596" 919 109.761444059307 27.2300692693012
"4597" 919.2 112.098218329983 29.9723388640559
"4598" 919.4 113.45411195609 33.4608564599433
"4599" 919.6 114.902557722933 37.5115097867421
"4600" 919.8 117.309305410605 41.0912252601158
"4601" 920 118.877865123062 46.0441671455171
"4602" 920.2 120.97643441883 50.3416239880967
"4603" 920.4 119.975869320048 53.5011730029969
"4604" 920.6 119.251369768855 58.2460168845131
"4605" 920.8 120.711623741438 62.4465700085483
"4606" 921 121.562420151778 65.0082861297246
"4607" 921.2 121.650880542847 64.7136576604737
"4608" 921.4 121.425135732564 64.969757646174
"4609" 921.6 120.24657438714 65.811454167159
"4610" 921.8 119.6454472704 69.0802864735754
"4611" 922 118.612422187786 72.4973854302748
"4612" 922.2 117.505567320628 76.6331668212272
"4613" 922.4 117.747928503661 81.1871067194163
"4614" 922.6 118.164893563283 83.7572229018704
"4615" 922.8 117.325931944267 83.4387787349755
"4616" 923 117.278329950633 84.2307028108754
"4617" 923.2 117.100174991826 84.6373376145073
"4618" 923.4 116.3868744335 86.4369517331856
"4619" 923.6 114.981198007086 89.4584164251594
"4620" 923.8 113.897218955209 93.3913750793256
"4621" 924 111.657585455643 94.954751947985
"4622" 924.2 107.746613267439 97.137500706996
"4623" 924.4 104.444929987176 98.8085543233463
"4624" 924.6 100.780993566208 101.971100347225
"4625" 924.8 97.3725584148881 104.978519381896
"4626" 925 94.0685009758479 108.233208462251
"4627" 925.2 90.5248469291269 111.28562206615
"4628" 925.4 87.4756181379822 115.432573222106
"4629" 925.6 85.5709864214796 118.327772398887
"4630" 925.8 85.1417736402959 117.07987597952
"4631" 926 82.490140338205 116.178450958199
"4632" 926.2 78.4883641177308 117.815407284027
"4633" 926.4 74.5259697292778 119.443195737642
"4634" 926.6 68.4288493601818 120.596855624665
"4635" 926.8 64.084183928875 121.742155657434
"4636" 927 60.2457958994706 121.655924773245
"4637" 927.2 55.3579713563182 120.062808464688
"4638" 927.4 49.9856339591546 118.980551568115
"4639" 927.6 45.2736688473393 117.859811241624
"4640" 927.8 39.6458422375588 117.702031906348
"4641" 928 37.0110204253479 117.298283771555
"4642" 928.2 34.2224332799643 114.618857324446
"4643" 928.4 29.8644255861154 111.329219550142
"4644" 928.6 23.6928104675 108.602923551142
"4645" 928.8 21.0444086399 107.979770179942
"4646" 929 21.1612498969999 109.381865265142
"4647" 929.2 22.7191333249999 110.550277836142
"4648" 929.4 28.5611961799999 107.045040123142
"4649" 929.6 27.149364323375 113.909463977767
"4650" 929.8 28.4443549229 116.119711091242
"4651" 930 32.0963931896923 114.714620076373
"4652" 930.2 35.484040663175 116.801285090992
"4653" 930.4 38.2505995277973 119.734421693777
"4654" 930.6 39.0001953623182 118.298387461006
"4655" 930.8 41.8880899919616 115.818120837873
"4656" 931 46.5217945470385 116.092747724219
"4657" 931.2 51.7903508653571 116.726172854285
"4658" 931.4 56.3319956207941 117.534024869995
"4659" 931.6 61.2094759290636 118.768112918842
"4660" 931.8 65.672661037582 120.609480052593
"4661" 932 70.7457583788125 122.295258367548
"4662" 932.2 76.9946791826429 120.773887832392
"4663" 932.4 80.0939604997222 119.356646658309
"4664" 932.6 84.5069144659727 117.019034706497
"4665" 932.8 90.1995958580714 114.797364800571
"4666" 933 93.5768645752 112.250967245042
"4667" 933.2 97.7990636937742 108.741122887497
"4668" 933.4 102.148841464484 106.780072245019
"4669" 933.6 105.259135662071 104.316215092603
"4670" 933.8 106.864594205109 99.8059622375986
"4671" 934 109.467681239609 94.7523661990796
"4672" 934.2 112.0767302827 90.6587029329621
"4673" 934.4 115.0496911578 87.4806207398421
"4674" 934.6 117.806558525145 83.3145389275454
"4675" 934.8 120.289295297698 79.7917205008896
"4676" 935 119.549208457185 77.2251192893595
"4677" 935.2 117.936291103739 73.4277784336095
"4678" 935.4 117.213418141133 69.4264827909088
"4679" 935.6 117.670357939523 64.8007295542216
"4680" 935.8 117.597620793304 60.1095684757617
"4681" 936 116.634350707219 55.0871936064859
"4682" 936.2 115.036156354968 49.8591170559719
"4683" 936.4 113.2711075775 44.398010789763
"4684" 936.6 110.330383803298 39.2661708125298
"4685" 936.8 106.950040335155 33.8804774636076
"4686" 937 103.123698401098 29.7774087974465
"4687" 937.2 98.4539051956333 26.1086685845754
"4688" 937.4 93.3149595351304 22.8050337813704
"4689" 937.6 87.8926839923387 20.7981845910292
"4690" 937.8 81.9612320159138 20.1505105852283
"4691" 938 76.8157977905645 22.004287890126
"4692" 938.2 71.6418926767165 23.7886179033122
"4693" 938.4 66.1287351075737 25.3033066253053
"4694" 938.6 61.231506603803 27.8152590670663
"4695" 938.8 57.8414639584418 31.024488234244
"4696" 939 52.8782649005638 33.5800638947698
"4697" 939.2 47.479847755242 34.3961617166098
"4698" 939.4 42.0321799427198 32.7310046778729
"4699" 939.6 38.0389895609124 29.8996967110854
"4700" 939.8 34.9569185866177 26.073285284495
"4701" 940 34.2977773445625 23.3250338205171
"4702" 940.2 32.9873701902813 19.2964446434234
"4703" 940.4 32.2230689115761 17.7292125037291
"4704" 940.6 33.2898803894457 16.9502707897291
"4705" 940.8 33.4027218333966 15.767844274849
"4706" 941 34.5804901553202 14.7295068215297
"4707" 941.2 36.0550736696883 12.337182725948
"4708" 941.4 35.8788316117784 12.048279904673
"4709" 941.6 34.7947374737371 12.8994945612091
"4710" 941.8 32.4135709611957 14.7362136352617
"4711" 942 29.1454024655 17.20780909173
"4712" 942.2 24.3981854640667 19.7949132472088
"4713" 942.4 19.6254498681083 21.006109615673
"4714" 942.6 18.8223749083842 21.3020060312842
"4715" 942.8 17.9449054021044 24.3210021063894
"4716" 943 14.436084517407 27.2442730162002
"4717" 943.2 11.7546820246739 28.9349664002399
"4718" 943.4 10.8219441461706 29.1806517886774
"4719" 943.6 11.5264827440714 29.9205373214993
"4720" 943.8 10.9777324889706 33.2082386510656
"4721" 944 8.44077357325864 36.5530533444007
"4722" 944.2 5.23189184570002 39.0777935665598
"4723" 944.4 5.05921079103014 41.1611176206301
"4724" 944.6 3.81102708064461 44.2909617365216
"4725" 944.8 2.44553287116268 47.6507344306421
"4726" 945 2.51090681293184 49.3015597676989
"4727" 945.2 3.30909115820654 51.1348052492399
"4728" 945.4 2.84924660287649 54.8124161893598
"4729" 945.6 3.62532456057502 58.2151314267671
"4730" 945.8 4.85340606415386 61.656705634296
"4731" 946 6.13296392720371 65.4654199267532
"4732" 946.2 7.53229893353899 69.4813346749538
"4733" 946.4 9.06331140143751 73.2633116641046
"4734" 946.6 10.5605114300634 77.310860117952
"4735" 946.8 11.12848062068 81.7528026695621
"4736" 947 12.0654825908125 85.0318227264546
"4737" 947.2 13.631479995 86.1380281466838
"4738" 947.4 15.3772660294474 89.0713017136947
"4739" 947.6 15.9590320213571 94.0255857605707
"4740" 947.8 15.5711975965294 97.5717342778774
"4741" 948 18.0844301267 98.6714166976421
"4742" 948.2 20.9748010824787 98.1162135610676
"4743" 948.4 24.1672567842091 97.0922894047148
"4744" 948.6 28.5901993289256 96.60804981694
"4745" 948.8 32.87653327556 95.9139630300821
"4746" 949 37.21523862254 95.2362837389021
"4747" 949.2 41.6592704360652 94.8190419164464
"4748" 949.4 46.5141453649043 94.2049317631102
"4749" 949.6 50.85840274325 93.7218912232671
"4750" 949.8 55.8099072362073 94.3967365598372
"4751" 950 59.673288363117 95.7048088932591
"4752" 950.2 63.6181020408954 97.8200152893165
"4753" 950.4 67.02144330875 100.353222671051
"4754" 950.6 71.7245303435698 101.343367925898
"4755" 950.8 75.2154773946334 100.514912087442
"4756" 951 79.4482364862647 100.404943845466
"4757" 951.2 82.840941184349 97.8630809566987
"4758" 951.4 85.9745725136207 95.0923138221076
"4759" 951.6 89.5192863740909 92.2274443363694
"4760" 951.8 93.7975647275 89.6826766011659
"4761" 952 98.0013771522619 87.1480249921183
"4762" 952.2 102.576032859618 84.6402166125632
"4763" 952.4 106.709715894776 81.9241698466421
"4764" 952.6 110.96238857982 79.1577222128998
"4765" 952.8 115.156763508916 77.3045056220282
"4766" 953 118.391503844529 78.4342055005833
"4767" 953.2 117.734125663327 78.9316029556115
"4768" 953.4 117.125246266562 78.0822021218608
"4769" 953.6 115.967111398733 76.7918094421754
"4770" 953.8 114.612126551034 73.4399012913126
"4771" 954 113.000171329152 69.6981716399465
"4772" 954.2 111.743516327267 65.2764544368754
"4773" 954.4 110.035184818809 60.6234286143336
"4774" 954.6 107.607883381327 56.3899835586319
"4775" 954.8 106.369516477113 51.0470878180292
"4776" 955 103.624529403595 45.9821592853895
"4777" 955.2 100.560563879781 40.9607610640484
"4778" 955.4 96.85880566352 37.5205974400721
"4779" 955.6 91.4521797864451 34.2760484072905
"4780" 955.8 86.637595437197 31.0215090514603
"4781" 956 81.6811691652253 27.5523262496311
"4782" 956.2 76.3786793577959 23.9089089233156
"4783" 956.4 71.2969464047772 20.3183637928599
"4784" 956.6 65.5348290324175 17.5610993547864
"4785" 956.8 59.6426639201522 16.9756710630117
"4786" 957 54.5302474339667 18.8515282824754
"4787" 957.2 48.1714681606489 21.2495822944293
"4788" 957.4 43.8468081481207 22.3351287256421
"4789" 957.6 39.3097451574239 20.3073402419138
"4790" 957.8 34.289841697522 17.9995905043124
"4791" 958 29.0169599488298 16.8328170437698
"4792" 958.2 25.4866233569519 14.7104877174498
"4793" 958.4 26.7662435346957 16.1882625912508
"4794" 958.6 25.9902509160955 18.6460957767545
"4795" 958.8 24.2371845062614 22.1182642711762
"4796" 959 21.8450882621977 26.3022969899677
"4797" 959.2 19.706461695853 30.8210113981598
"4798" 959.4 18.6025169411279 35.731114714084
"4799" 959.6 16.7221672882387 40.4499493813353
"4800" 959.8 14.8128749279 45.5246817524303
"4801" 960 12.6736350011586 50.6287615933128
"4802" 960.2 12.1023549636139 56.0909130025915
"4803" 960.4 14.0634792789138 60.704723154918
"4804" 960.6 17.2199741593152 65.0837886602725
"4805" 960.8 21.2342756826875 68.5969639586734
"4806" 961 25.1973978834895 72.2037971945684
"4807" 961.2 29.3442812009894 76.2602691921847
"4808" 961.4 33.6327840787609 79.0962727545117
"4809" 961.6 36.9858217415357 82.3507331662135
"4810" 961.8 39.6757207616375 83.2970546175671
"4811" 962 41.7142520975741 83.8907572603828
"4812" 962.2 45.146554542247 85.3120970605457
"4813" 962.4 49.2131380332308 87.3667754124113
"4814" 962.6 52.8465886503548 87.4772704529002
"4815" 962.8 55.1947938431087 86.3212393771204
"4816" 963 58.1582385594859 85.6981973060224
"4817" 963.2 62.4661322466846 84.584555392919
"4818" 963.4 66.7869379687958 83.7508430210224
"4819" 963.6 71.8595013725492 81.8475526288716
"4820" 963.8 74.3336384418704 78.7747450153458
"4821" 964 77.9124050543539 75.6182428248781
"4822" 964.2 80.6307942777841 71.8598888373466
"4823" 964.4 84.1370814085103 68.220416909106
"4824" 964.6 86.65466921012 66.6062810408321
"4825" 964.8 87.4008009549546 66.7387404727027
"4826" 965 88.9597257488824 67.2693742665833
"4827" 965.2 92.7690591633835 67.5704671944868
"4828" 965.4 97.5410224792476 67.92590661738
"4829" 965.6 102.180641329141 69.3249766862149
"4830" 965.8 106.922354481354 71.0152045801858
"4831" 966 111.580879683529 72.5957756309237
"4832" 966.2 115.01983172543 74.0997003295121
"4833" 966.4 116.696938610917 73.0911220607003
"4834" 966.6 116.618899624904 70.8076771941847
"4835" 966.8 115.8675799575 67.9194469470171
"4836" 967 115.984973655532 62.9685403703123
"4837" 967.2 116.321962624 57.9995314880707
"4838" 967.4 117.1138866999 53.5057796475421
"4839" 967.6 118.180063170938 48.1740858947359
"4840" 967.8 119.271392968156 42.7742347419546
"4841" 968 117.817756495087 40.648725762403
"4842" 968.2 114.882853996362 39.2149614003017
"4843" 968.4 110.693970630117 36.6709709088336
"4844" 968.6 106.78268883216 33.2361694146527
"4845" 968.8 103.059668545531 29.2157805326421
"4846" 969 99.1974158802812 25.5076934149546
"4847" 969.2 96.2122840409 20.6132575683789
"4848" 969.4 94.1373159006277 15.0967714152272
"4849" 969.6 92.4145457659082 10.7940739427033
"4850" 969.8 93.4683213226134 9.76766705131221
"4851" 970 93.85209064748 10.4718464214221
"4852" 970.2 92.4463393052551 11.0762416044074
"4853" 970.4 89.3938885602841 11.2263576907557
"4854" 970.6 84.8530124320796 9.72600973026711
"4855" 970.8 80.3061191979382 7.92908309368705
"4856" 971 75.3349887829043 5.97320942465274
"4857" 971.2 70.2623972259286 4.08563714049925
"4858" 971.4 65.3145276650612 1.83624423170333
"4859" 971.6 61.60779839645 1.49843787614211
"4860" 971.8 58.4185346206613 3.41438322106146
"4861" 972 53.1600097758404 4.41946930364211
"4862" 972.2 47.7353071345645 6.34588429525501
"4863" 972.4 43.0064652814684 8.93323155161053
"4864" 972.6 37.8561485145323 11.1367946222228
"4865" 972.8 32.1174360290357 12.445350892535
"4866" 973 27.7146095276789 12.1145934993158
"4867" 973.2 27.9683349865667 13.1739086782088
"4868" 973.4 27.6210219069194 16.9579181838357
"4869" 973.6 27.4163230564011 21.7915814856531
"4870" 973.8 28.4553617079891 26.1663366124356
"4871" 974 29.8130667917857 30.9291669768069
"4872" 974.2 30.8132541354765 35.5358997729009
"4873" 974.4 32.025774847489 40.0924318651256
"4874" 974.6 32.9462626362229 45.1731366897264
"4875" 974.8 33.2807952729719 50.8321424423163
"4876" 975 33.4337251994894 56.1072239959293
"4877" 975.2 34.6165406947857 61.3424896773207
"4878" 975.4 36.5834491584239 66.3114685355986
"4879" 975.6 38.39533531925 71.2705191124546
"4880" 975.8 40.4544821650556 76.235972021568
"4881" 976 42.6128947312368 81.0991065837868
"4882" 976.2 43.4429340710218 86.2196382839899
"4883" 976.4 43.2659853971977 92.0685270522235
"4884" 976.6 42.0310872024149 95.5639364556208
"4885" 976.8 39.8292962018409 99.7070551128467
"4886" 977 39.5007452516177 105.166415989377
"4887" 977.2 40.6093924737174 109.94913803512
"4888" 977.4 42.5633016679516 114.300505281771
"4889" 977.6 45.5031784595 114.899369072642
"4890" 977.8 48.0505283890676 113.787096444993
"4891" 978 51.0250097209667 112.830846076575
"4892" 978.2 55.2222466637273 112.267490251097
"4893" 978.4 60.3030710255 111.357038897071
"4894" 978.6 64.5955370664787 110.943892000131
"4895" 978.8 69.0137365387885 109.022353704834
"4896" 979 72.5356352892347 106.413143528622
"4897" 979.2 74.8621997889909 102.297036311897
"4898" 979.4 77.2556752374636 98.3102709938785
"4899" 979.6 79.9528030727143 93.4042870124993
"4900" 979.8 82.0936354146017 89.6805809818116
"4901" 980 83.761200335577 85.6451144958267
"4902" 980.2 85.81600863138 81.6125931610421
"4903" 980.4 86.933140872875 76.6224978057296
"4904" 980.6 88.7525585100814 72.0470077638863
"4905" 980.8 90.4598900576279 67.2601392075026
"4906" 981 92.9021832727474 63.1372199507349
"4907" 981.2 94.2395485090393 57.4662752424511
"4908" 981.4 95.0539223307258 54.5732648244163
"4909" 981.6 96.1737303601061 52.9223601718542
"4910" 981.8 95.7364522547392 50.5632991003812
"4911" 982 93.6426139564355 47.4329657794163
"4912" 982.2 90.532638819883 44.0833471128017
"4913" 982.4 87.2605636766765 40.1667846294656
"4914" 982.6 82.9480194253571 35.8235377935809
"4915" 982.8 78.3417212444474 32.2645857325263
"4916" 983 73.8778319636553 28.2755046125062
"4917" 983.2 71.2660972279852 23.449555237256
"4918" 983.4 70.1019920553404 18.3036910249932
"4919" 983.6 70.5454055821827 13.9989544210075
"4920" 983.8 72.0023218173253 11.830759398011
"4921" 984 72.090779410234 12.3539021882698
"4922" 984.2 70.2425262638367 11.9187703971013
"4923" 984.4 66.2895444229832 12.8784262315185
"4924" 984.6 61.5493777679 14.1726395015684
"4925" 984.8 55.9967625725341 15.0281243516989
"4926" 985 50.4223647185652 16.4464987029573
"4927" 985.2 45.1272937951861 16.5338244487002
"4928" 985.4 39.6949826355435 15.0494836724138
"4929" 985.6 34.98357061193 13.1747741690021
"4930" 985.8 33.4057367379898 11.9744090909584
"4931" 986 32.05085505872 11.6753113695521
"4932" 986.2 31.3452708226209 13.4928563018839
"4933" 986.4 29.6646969415 17.2070957751421
"4934" 986.6 27.6335854829516 21.4682419794163
"4935" 986.8 26.4619054617748 26.6621071479168
"4936" 987 26.2607501839835 31.1303222545982
"4937" 987.2 25.1238894304303 36.3017348068979
"4938" 987.4 24.2334876572177 41.2863224262539
"4939" 987.6 23.4959350892363 46.6963168360157
"4940" 987.8 23.1783242736852 52.0791623231977
"4941" 988 23.9118878245625 57.7623715555046
"4942" 988.2 25.7669692175698 63.0121896276654
"4943" 988.4 26.4660306661386 68.5930047293289
"4944" 988.6 27.5067750793415 74.2914909783616
"4945" 988.8 28.6639732117083 79.8307639902671
"4946" 989 29.3560998143689 84.9186261078388
"4947" 989.2 31.3947953742959 89.0856645845401
"4948" 989.4 32.2889886684286 95.2496370254278
"4949" 989.6 31.8716984645 99.4503584116421
"4950" 989.8 34.1992504908572 101.879914710071
"4951" 990 38.0105010200714 102.195200641928
"4952" 990.2 41.9094246426364 101.459673969347
"4953" 990.4 45.3820097484334 99.6753860179088
"4954" 990.6 50.4751468467341 98.5388308739825
"4955" 990.8 54.957583513175 97.4153731838171
"4956" 991 59.1916541896708 97.0850354020567
"4957" 991.2 63.4365411022727 94.8298177899603
"4958" 991.4 67.7453510973044 93.2611584884464
"4959" 991.6 72.5157643271429 90.0659653810707
"4960" 991.8 75.6340602146818 86.5340885358603
"4961" 992 79.4290860338693 83.1704765890421
"4962" 992.2 82.7998814029625 78.9252442477421
"4963" 992.4 85.862096016125 74.2896558884035
"4964" 992.6 89.9621234618261 69.9183073417291
"4965" 992.8 92.6545524297826 64.7366515920769
"4966" 993 93.7881798875723 58.8468484644011
"4967" 993.2 94.6202672119495 53.1339589679567
"4968" 993.4 94.5433599855851 46.9836620053549
"4969" 993.6 93.8668039909667 41.0816593092421
"4970" 993.8 92.0344762243065 34.9657104967389
"4971" 994 90.0768750510532 28.885697075823
"4972" 994.2 88.9208924010213 22.8944751692059
"4973" 994.4 89.9069994644894 18.7967445567272
"4974" 994.6 92.1741267988168 17.7038960597312
"4975" 994.8 93.8281114613824 17.2681892429068
"4976" 995 93.3564293690612 17.919800948836
"4977" 995.2 91.9486973258793 17.4465979688145
"4978" 995.4 88.3244742633421 16.6324554405158
"4979" 995.6 83.7016146232667 14.7577568300088
"4980" 995.8 78.2438575995645 12.8245016692228
"4981" 996 73.0647327732 12.7584730974088
"4982" 996.2 67.1763464905114 12.8506281966535
"4983" 996.4 61.2358777694259 12.1896533149014
"4984" 996.6 55.449342818371 12.837065245255
"4985" 996.8 49.3259195885326 14.2536084428921
"4986" 997 43.5956564212387 16.2894788317557
"4987" 997.2 38.7751764023132 18.9154890031916
"4988" 997.4 33.2967036001118 21.7990335460068
"4989" 997.6 27.5504265749286 23.285623079035
"4990" 997.8 22.7402492148374 23.6161593757746
"4991" 998 18.1368894666224 23.5631541829176
"4992" 998.2 14.312662959753 25.2491215231963
"4993" 998.4 14.8879871646071 26.6007619213564
"4994" 998.6 14.5124259810714 30.9266703687492
"4995" 998.8 14.65189364034 35.7225403169221
"4996" 999 15.5424203380854 40.2317895692519
"4997" 999.2 16.1461803552403 44.9800771254993
"4998" 999.4 17.7682714310177 49.4972844938303
"4999" 999.6 19.3728176283621 54.4597594133662
"5000" 999.8 21.9827200379138 59.1065496382628
"5001" 1000 24.8970364506379 63.7757232457456
"5002" 1000.2 28.8005584775313 67.5056341614546
"5003" 1000.4 32.6879299414043 70.7911039662272
"5004" 1000.6 37.4951807364898 73.2365852200911
"5005" 1000.8 42.3874116035 75.2865920496847
"5006" 1001 46.9270504098226 76.3626935230292
"5007" 1001.2 51.7004729752802 78.2905351478179
"5008" 1001.4 55.8951773262765 78.6984347486656
"5009" 1001.6 57.5059621434091 77.4806614326876
"5010" 1001.8 57.7217907711277 76.9356282314506
"5011" 1002 58.6788946856702 76.7036030400464
"5012" 1002.2 58.7451875975 76.8437388897755
"5013" 1002.4 62.0009889189382 74.6511297979455
"5014" 1002.6 65.0375761309063 72.1671134811734
"5015" 1002.8 68.9857311092718 69.2875338885443
"5016" 1003 73.4240795088981 65.6231129094868
"5017" 1003.2 77.4980273663224 62.7563798189599
"5018" 1003.4 80.3302734271177 59.670874213348
"5019" 1003.6 82.5952586344072 55.3397724837864
"5020" 1003.8 84.4148577179546 49.9388757155171
"5021" 1004 85.6143968309726 43.2338781182905
"5022" 1004.2 86.4260173611563 38.5143972435171
"5023" 1004.4 88.3891395277165 32.8749328454875
"5024" 1004.6 91.8120270251471 26.8216802646127
"5025" 1004.8 95.7523375050143 22.8099122465564
"5026" 1005 99.0590275086389 18.8731655523088
"5027" 1005.2 99.7757533189272 18.9735792899819
"5028" 1005.4 100.2887456775 19.879934989848
"5029" 1005.6 100.65614651927 19.1920989096521
"5030" 1005.8 99.8424769871875 17.5600537392984
"5031" 1006 97.6176937716915 15.3287966066315
"5032" 1006.2 95.160712727 12.1816234836521
"5033" 1006.4 91.6849803819546 9.30555823691483
"5034" 1006.6 88.0093648633617 5.7080377773336
"5035" 1006.8 84.2853117965353 4.20411482977152
"5036" 1007 82.0201854320212 5.44525874390971
"5037" 1007.2 78.3514073328517 6.20846730612563
"5038" 1007.4 73.5450801635 6.07688417287544
"5039" 1007.6 68.2892734406158 6.40372082772632
"5040" 1007.8 62.9443101706724 6.56379735540072
"5041" 1008 57.6623730170495 7.11152610642233
"5042" 1008.2 52.4580151916429 6.90181102957617
"5043" 1008.4 46.9657658267447 6.75215113865274
"5044" 1008.6 41.3557281631489 7.03389601392934
"5045" 1008.8 37.1842559970618 6.40183220500166
"5046" 1009 36.6117358263977 7.21657818573302
"5047" 1009.2 33.7739561239526 11.0363741794105
"5048" 1009.4 30.508550465 14.973282852566
"5049" 1009.6 27.6171526896631 19.6596332732073
"5050" 1009.8 24.7807888397718 24.3671505882508
"5051" 1010 22.4199057153537 29.573587092325
"5052" 1010.2 20.3780748041196 34.9886981992617
"5053" 1010.4 18.2541281429643 40.6031665420707
"5054" 1010.6 16.6775853969025 46.1973431837885
"5055" 1010.8 14.6880565568615 51.8598351382204
"5056" 1011 12.1939208968049 57.1262754027763
"5057" 1011.2 9.02126625210228 59.9987309196194
"5058" 1011.4 4.21489154045507 62.2974643000691
"5059" 1011.6 3.13634864925612 63.9657636232641
"5060" 1011.8 4.47410657331483 67.0473447656791
"5061" 1012 6.39131662769233 71.2287009274882
"5062" 1012.2 9.76673072169231 74.8437893950267
"5063" 1012.4 13.0472737095 78.3323830543088
"5064" 1012.6 17.1122704031234 81.7016150712135
"5065" 1012.8 20.5474635464114 83.6398136217813
"5066" 1013 24.3026398356974 86.1878508074842
"5067" 1013.2 28.2779446476364 89.0467656708694
"5068" 1013.4 32.5891447800263 93.1470800680895
"5069" 1013.6 37.236659519675 94.8838126133171
"5070" 1013.8 41.3234912136464 95.1756782738372
"5071" 1014 45.5810726309 95.0796299053088
"5072" 1014.2 50.5755727161429 95.5185573790707
"5073" 1014.4 55.6034560177 94.8026728514421
"5074" 1014.6 61.3894897318684 93.9977664136421
"5075" 1014.8 65.5524608372391 91.9826780665552
"5076" 1015 70.1034295291939 89.7533289108258
"5077" 1015.2 73.5825292843654 86.3206966362383
"5078" 1015.4 77.1042446105462 83.0865905583036
"5079" 1015.6 79.9268383489143 78.5469011295135
"5080" 1015.8 81.4691292046852 73.3894689679384
"5081" 1016 83.2420193417614 67.7969996700057
"5082" 1016.2 84.3246283991775 62.2035433346744
"5083" 1016.4 84.3750254712159 55.997803024983
"5084" 1016.6 83.8507416043427 49.4930628665634
"5085" 1016.8 82.1954328821316 43.5510411990632
"5086" 1017 79.9025034454394 37.5048219033391
"5087" 1017.2 77.7859850508334 31.9066700900967
"5088" 1017.4 76.3760726294355 25.4048291361905
"5089" 1017.6 74.7176360414894 19.4431004470676
"5090" 1017.8 70.7741572954688 15.3936220972359
"5091" 1018 67.0849439919565 13.8302705548486
"5092" 1018.2 62.9081166633585 10.9118750047647
"5093" 1018.4 60.7712228637122 7.37000609909665
"5094" 1018.6 61.9488994857258 4.53254148793243
"5095" 1018.8 63.8556276276682 2.99990262859537
"5096" 1019 65.8830600327991 3.4366923747636
"5097" 1019.2 68.1182079390755 3.29882202642513
"5098" 1019.4 71.1862095012925 2.65950194040626
"5099" 1019.6 73.6126414346122 3.88692751958088
"5100" 1019.8 77.41642048208 3.79631593244211
"5101" 1020 80.1812098143253 3.39474500998191
"5102" 1020.2 80.3946871920435 3.25105673264211
"5103" 1020.4 80.9282750117903 5.00995737715824
"5104" 1020.6 84.9009375797429 5.20953875641353
"5105" 1020.8 89.3493975712368 5.77236807006316
"5106" 1021 91.3965914443471 7.5169081193127
"5107" 1021.2 94.5541230589138 9.64822747578003
"5108" 1021.4 97.6875236529025 11.1687142767763
"5109" 1021.6 98.7760182908913 12.9031605800334
"5110" 1021.8 101.474091764022 14.0151280992943
"5111" 1022 102.295110698409 15.2234920380837
"5112" 1022.2 103.613058985298 17.305154040557
"5113" 1022.4 106.844838437 19.2459167008012
"5114" 1022.6 109.729213783841 21.7669594754303
"5115" 1022.8 110.609723388 24.5271506002959
"5116" 1023 112.816724911 27.0996555429421
"5117" 1023.2 114.155075140579 29.0567830666758
"5118" 1023.4 116.112802348944 32.1007498437532
"5119" 1023.6 117.650390353302 35.2872990863398
"5120" 1023.8 118.248630727951 37.2762579760487
"5121" 1024 118.75180571982 40.2829094554359
"5122" 1024.2 120.552162756784 43.6863310757053
"5123" 1024.4 120.855089540181 46.2897263809058
"5124" 1024.6 121.827420941077 49.3210424359205
"5125" 1024.8 121.8394664315 51.8629464166747
"5126" 1025 122.839791580005 55.1408739647368
"5127" 1025.2 122.458520109468 56.4937727311579
"5128" 1025.4 122.700796211404 57.7282928555171
"5129" 1025.6 123.326913640681 59.3514333685996
"5130" 1025.8 123.393493712401 61.5560008696718
"5131" 1026 123.690456793119 64.3618448103741
"5132" 1026.2 123.031969983345 65.3977569867246
"5133" 1026.4 123.3194556881 66.1649490644526
"5134" 1026.6 123.37008689951 67.6266946861721
"5135" 1026.8 123.405549245963 68.8584475176
"5136" 1027 122.961605237312 69.6461974833946
"5137" 1027.2 122.212003772978 71.7979275646421
"5138" 1027.4 121.713699800594 75.2585384086108
"5139" 1027.6 121.119792021826 78.5967340466204
"5140" 1027.8 119.506784596489 81.8205871719081
"5141" 1028 118.533492877895 85.6739590279909
"5142" 1028.2 116.837610369129 88.9652778119567
"5143" 1028.4 114.955442582448 92.707960328772
"5144" 1028.6 111.831456373946 97.2178558206242
"5145" 1028.8 109.263657443632 101.981918982142
"5146" 1029 107.788556282808 103.195270498181
"5147" 1029.2 105.545633414022 104.455349573985
"5148" 1029.4 103.21756652214 106.476412671922
"5149" 1029.6 100.467938841754 109.697281804262
"5150" 1029.8 97.7769408751087 111.168351152686
"5151" 1030 94.4360415422541 113.975705947298
"5152" 1030.2 91.9548444040821 115.56980149315
"5153" 1030.4 88.2098501872755 116.674508352846
"5154" 1030.6 83.8775128992059 118.77116759223
"5155" 1030.8 80.8682293761056 120.920625091896
"5156" 1031 78.44592178075 121.130902784642
"5157" 1031.2 73.2286350921875 122.636045367423
"5158" 1031.4 68.1596383132586 123.624411604746
"5159" 1031.6 65.2407693481441 123.498533531151
"5160" 1031.8 61.7141973189783 123.828976257773
"5161" 1032 58.6764574462647 124.009932453054
"5162" 1032.2 56.8457681872077 122.854560987673
"5163" 1032.4 53.1442257492143 122.095306811499
"5164" 1032.6 48.9745491414565 122.02273460212
"5165" 1032.8 46.8073157230909 121.756416585278
"5166" 1033 44.7551471309762 120.593062077356
"5167" 1033.2 41.0841821973846 119.845149634931
"5168" 1033.4 37.217185976825 119.108899918717
"5169" 1033.6 36.9780941451667 118.469518595142
"5170" 1033.8 36.5078996276346 118.0176325367
"5171" 1034 35.9409974186724 118.030804296452
"5172" 1034.2 37.0947808503393 117.84590156816
"5173" 1034.4 36.9233645802941 118.293874875319
"5174" 1034.6 37.3057442312143 118.061501506856
"5175" 1034.8 38.1453371340135 117.713383733129
"5176" 1035 39.36901246175 117.508324492931
"5177" 1035.2 40.6737398327 117.781453414442
"5178" 1035.4 41.6265848130814 117.20298352141
"5179" 1035.6 43.9950147153723 117.415737517514
"5180" 1035.8 47.7361447063 117.885312309642
"5181" 1036 50.8675883766698 118.394808776661
"5182" 1036.2 54.266272742 118.2123679652
"5183" 1036.4 58.1204114310625 117.041458786142
"5184" 1036.6 61.9678680220882 116.594712803113
"5185" 1036.8 67.2036956969616 115.768188676719
"5186" 1037 70.9486077835 114.201567120517
"5187" 1037.2 74.6241059804345 112.481670200773
"5188" 1037.4 77.5912496223333 110.745013264642
"5189" 1037.6 78.795446908827 110.220725572527
"5190" 1037.8 79.6246252483781 109.83308150191
"5191" 1038 80.2084185213044 108.374321091599
"5192" 1038.2 80.5489543885339 106.59945905793
"5193" 1038.4 82.5548393221 103.929273267142
"5194" 1038.6 85.2597526073824 100.59586093223
"5195" 1038.8 88.1998757435588 98.6714166976421
"5196" 1039 91.4996866712 97.9703691550421
"5197" 1039.2 94.68685651765 98.1261574978421
"5198" 1039.4 97.3437993728158 98.0906268231684
"5199" 1039.6 98.9866911457647 97.7321046307597
"5200" 1039.8 100.627729571556 95.7431728468643
"5201" 1040 102.706710581375 92.7076441998296
"5202" 1040.2 105.243139537588 89.6843766723671
"5203" 1040.4 108.0521980937 86.7060064798088
"5204" 1040.6 111.700384450918 84.1539975004553
"5205" 1040.8 114.497716943224 81.3332485463662
"5206" 1041 115.377600492242 77.4557246378357
"5207" 1041.2 115.695877751726 73.1464180587711
"5208" 1041.4 114.690512478567 68.4657880103088
"5209" 1041.6 113.831774415599 63.6618385629168
"5210" 1041.8 113.570003816593 58.7144240079793
"5211" 1042 113.586185124736 53.4884212085972
"5212" 1042.2 112.6090071206 48.5941193953754
"5213" 1042.4 111.381288760011 43.7161936139035
"5214" 1042.6 109.655802013609 38.6632710674791
"5215" 1042.8 107.857900272904 33.638535732732
"5216" 1043 107.164760926679 28.5342065328921
"5217" 1043.2 106.921039256848 24.1554816442291
"5218" 1043.4 105.93745420633 22.7618893455464
"5219" 1043.6 103.244396736733 22.6596877731421
"5220" 1043.8 99.2078229366957 22.5848980795878
"5221" 1044 94.6503009196684 22.6057084789263
"5222" 1044.2 89.6138939087581 21.6566956199002
"5223" 1044.4 84.400009855371 20.5134102009647
"5224" 1044.6 78.7856269171334 20.0069584915754
"5225" 1044.8 73.3544880419894 20.5327901852698
"5226" 1045 68.3521354035 22.7009952882785
"5227" 1045.2 63.3987620641289 24.7121055023844
"5228" 1045.4 58.2563619300408 27.2392821699074
"5229" 1045.6 53.6338844948093 29.9117422015081
"5230" 1045.8 50.7133447199796 33.2363385292237
"5231" 1046 48.4916924612327 36.9113647598995
"5232" 1046.2 45.5719086107353 40.4493419178774
"5233" 1046.4 42.0257600934286 44.3084386067952
"5234" 1046.6 40.2370352760213 48.3965296887272
"5235" 1046.8 40.1831722851596 52.0674996813017
"5236" 1047 41.1817092695958 54.9139515829932
"5237" 1047.2 42.4482664249063 58.7019699980171
"5238" 1047.4 43.8914320406383 61.7462648084506
"5239" 1047.6 44.9272587879787 65.1727796886528
"5240" 1047.8 46.4565706615313 68.9580358990171
"5241" 1048 48.2167743218587 72.1492980117182
"5242" 1048.2 50.0859522102 75.7359106743088
"5243" 1048.4 51.4251327723462 79.3626499794498
"5244" 1048.6 53.2541293420185 81.6981805839384
"5245" 1048.8 55.0306092988625 83.8715241316421
"5246" 1049 57.382039598 86.2294017523989
"5247" 1049.2 60.15766857222 87.1794299437621
"5248" 1049.4 63.0124335089783 88.1331255379465
"5249" 1049.6 65.661652816638 89.8814623560387
"5250" 1049.8 69.8636532532857 90.5852598570707
"5251" 1050 73.3627746559681 91.2963302565783
"5252" 1050.2 76.8764469581964 91.8348121899457
"5253" 1050.4 81.3192239365588 91.7449447898186
"5254" 1050.6 85.3453638483947 91.5584489408526
"5255" 1050.8 90.0640165121207 92.7420586505559
"5256" 1051 94.2491251414131 94.2687026619899
"5257" 1051.2 98.7108893850385 94.9924150638267
"5258" 1051.4 103.197974957818 94.5465662575967
"5259" 1051.6 106.611704473303 96.3126495355294
"5260" 1051.8 107.864335680324 98.0643003617303
"5261" 1052 106.610157279577 98.8561656939113
"5262" 1052.2 105.4816904375 99.006657435313
"5263" 1052.4 105.318208843204 98.5752510539384
"5264" 1052.6 106.330953278458 97.4380923171421
"5265" 1052.8 108.150711310471 95.6014699424656
"5266" 1053 110.842642233853 92.9668141451127
"5267" 1053.2 113.774356437669 90.5231612399567
"5268" 1053.4 115.771687511648 87.4121682861876
"5269" 1053.6 118.047043137076 83.8518538863391
"5270" 1053.8 118.197271933621 82.0910859282135
"5271" 1054 117.416808477567 79.3752994602754
"5272" 1054.2 116.903435780679 75.4794520866
"5273" 1054.4 117.377124803957 71.1930047441953
"5274" 1054.6 118.000970150139 66.4778359612916
"5275" 1054.8 118.766498570775 61.761563172719
"5276" 1055 119.940294108191 57.7408402413741
"5277" 1055.2 120.517625947136 53.9058724370058
"5278" 1055.4 118.943835277283 50.415130839566
"5279" 1055.6 116.557267933438 46.7622540381109
"5280" 1055.8 114.414921989111 42.0054568507579
"5281" 1056 112.319067704833 37.3903410756754
"5282" 1056.2 110.048236235825 32.5003180933421
"5283" 1056.4 107.764170808756 26.7144115014444
"5284" 1056.6 106.017212865875 22.0105696781421
"5285" 1056.8 106.097150557204 20.0127284301977
"5286" 1057 105.953382919867 21.1147867070421
"5287" 1057.2 104.350817226211 21.4811082922204
"5288" 1057.4 101.218009476658 22.0563495858947
"5289" 1057.6 96.3375920557609 22.2081273592291
"5290" 1057.8 91.6875742604561 23.1739890330267
"5291" 1058 86.4408929841667 23.8540650679421
"5292" 1058.2 80.8816242139651 24.4138162066072
"5293" 1058.4 75.5949267792895 25.9182606100421
"5294" 1058.6 70.33584030182 27.4917228723221
"5295" 1058.8 65.2440052309706 30.8271207449362
"5296" 1059 61.5017337601505 35.1196041384285
"5297" 1059.2 58.2373481467059 39.6054883943774
"5298" 1059.4 56.19804819272 45.0179114373221
"5299" 1059.6 54.9856015697245 50.3253659282033
"5300" 1059.8 55.0975626894678 55.5029694508034
"5301" 1060 56.4663687533511 60.0226491008761
"5302" 1060.2 56.888986066266 64.8081686735889
"5303" 1060.4 57.5767750265 69.0962297250316
"5304" 1060.6 59.7019312244783 73.5505464211421
"5305" 1060.8 62.1841323986702 77.432825070174
"5306" 1061 65.6814780983571 80.8067594116778
"5307" 1061.2 69.3549109433621 84.6504658456421
"5308" 1061.4 72.8458029429773 88.8461291687785
"5309" 1061.6 74.608635196077 92.5896794691037
"5310" 1061.8 78.4956875013667 96.1788032128421
"5311" 1062 81.350725255875 99.4016745545171
"5312" 1062.2 83.6077353668061 103.050976742683
"5313" 1062.4 83.7751813407 106.525745647142
"5314" 1062.6 83.5275178213769 109.516682100257
"5315" 1062.8 85.063201901664 110.247001349134
"5316" 1063 88.3272695087273 109.647413576733
"5317" 1063.2 91.0371046182368 108.011884443589
"5318" 1063.4 94.5016081997693 105.337360211681
"5319" 1063.6 98.2203693747881 103.259251369083
"5320" 1063.8 102.0543468959 100.930347668242
"5321" 1064 106.6501030085 98.6885992354509
"5322" 1064.2 110.1553407215 96.7420379906575
"5323" 1064.4 111.980622051321 94.67207416606
"5324" 1064.6 114.414392996435 93.1560068194808
"5325" 1064.8 113.00231783112 93.2681942448956
"5326" 1065 112.416435419083 92.5156134300588
"5327" 1065.2 112.809512487722 89.8770685809384
"5328" 1065.4 113.511791814972 86.0464344229792
"5329" 1065.6 114.184349587017 82.644914765918
"5330" 1065.8 115.603789412511 78.5763777992379
"5331" 1066 117.5552870045 74.4545287787053
"5332" 1066.2 119.66492081325 70.2116452199859
"5333" 1066.4 121.437824610219 66.1992839952671
"5334" 1066.6 121.002518419649 63.022403361174
"5335" 1066.8 120.191389752405 58.4001300838421
"5336" 1067 119.2429940515 53.1033264286421
"5337" 1067.2 117.643803108364 48.3588632615512
"5338" 1067.4 116.551976209837 43.3961886558051
"5339" 1067.6 114.058335905479 38.5644622029719
"5340" 1067.8 111.270643630182 33.6342093838353
"5341" 1068 107.647848574747 29.2493304566533
"5342" 1068.2 103.417942563052 25.0882847837456
"5343" 1068.4 98.7048975257 21.9456578686421
"5344" 1068.6 93.5647288890761 18.9484256212943
"5345" 1068.8 87.9680654485323 16.1496614590937
"5346" 1069 82.1003107863652 14.0380866484286
"5347" 1069.2 76.2036421004131 13.0809624930117
"5348" 1069.4 70.3230939828637 12.182331612483
"5349" 1069.6 64.0859103067872 12.7102265893549
"5350" 1069.8 57.8421287972033 13.4628970051916
"5351" 1070 51.9335045880937 14.6268513475171
"5352" 1070.2 46.7884322876 17.0210152545754
"5353" 1070.4 43.2077863873936 20.7565287626953
"5354" 1070.6 38.5569015264121 24.0085694408839
"5355" 1070.8 33.7305366456364 26.1191921658126
"5356" 1071 29.2780793508517 25.7804478452575
"5357" 1071.2 25.5671389668125 24.1161464987984
"5358" 1071.4 24.5767780305787 22.965283820114
"5359" 1071.6 23.9937652206364 25.5571149062785
"5360" 1071.8 24.0999845452727 29.075630034858
"5361" 1072 26.3195750252667 33.0758694709088
"5362" 1072.2 28.5591022506613 37.5077407139324
"5363" 1072.4 31.1526753438846 41.9755876572135
"5364" 1072.6 32.9383175160568 46.1548122753467
"5365" 1072.8 35.0546154682586 50.5337141077456
"5366" 1073 37.7875557976684 54.9973847016316
"5367" 1073.2 40.3765566352935 59.275592836316
"5368" 1073.4 43.4839800358301 62.3825641284285
"5369" 1073.6 47.30253381884 64.6550320472621
"5370" 1073.8 51.0973962236818 67.9976361720967
"5371" 1074 54.94395203318 70.6256202850721
"5372" 1074.2 58.41024266048 73.7764395182021
"5373" 1074.4 61.5259257593065 77.3342767361905
"5374" 1074.6 64.3775353756539 79.0352376655981
"5375" 1074.8 66.7786105756205 79.1603344879313
"5376" 1075 70.44878685035 80.7898359756296
"5377" 1075.2 74.6149519152591 81.9804788862084
"5378" 1075.4 79.7005103747069 83.5850168345387
"5379" 1075.6 84.2398603631897 84.7892428176766
"5380" 1075.8 88.9496774811579 86.7003124614316
"5381" 1076 93.2337039345299 89.4054980997615
"5382" 1076.2 98.2606902239325 90.9398938742232
"5383" 1076.4 101.562639938938 89.7525340723421
"5384" 1076.6 103.365916322446 87.0557115436016
"5385" 1076.8 104.174181131857 84.2563584308207
"5386" 1077 105.792391907691 80.4756883447657
"5387" 1077.2 107.847213432121 76.5658707929684
"5388" 1077.4 110.452462818593 72.0709586808895
"5389" 1077.6 112.291280895153 67.1898723723474
"5390" 1077.8 113.098501174966 62.2603173733353
"5391" 1078 113.211541446429 56.4527757988421
"5392" 1078.2 112.787343776174 51.5208448412526
"5393" 1078.4 112.744176418029 46.9496868880421
"5394" 1078.6 113.534942674177 43.0399020268034
"5395" 1078.8 112.70017870758 38.3299886938012
"5396" 1079 111.227587648796 33.3076286722347
"5397" 1079.2 110.5448115785 27.7781041592717
"5398" 1079.4 110.925118415335 25.8724405092186
"5399" 1079.6 111.572693427902 27.5468109151885
"5400" 1079.8 111.024160325577 28.6094614329168
"5401" 1080 110.497315132524 29.1556183677397
"5402" 1080.2 109.354015624914 29.5201945358145
"5403" 1080.4 106.582952860741 28.8665997642973
"5404" 1080.6 103.442203261597 27.7249028434808
"5405" 1080.8 99.9746562766936 26.2675280237389
"5406" 1081 95.8802088891421 23.7454231973053
"5407" 1081.2 91.5053664545313 21.6778966544546
"5408" 1081.4 86.8750343337258 19.7428442043195
"5409" 1081.6 82.1179156940173 19.2865120174007
"5410" 1081.8 76.8748419958737 19.3434789559388
"5411" 1082 71.7623475809433 20.4961838544462
"5412" 1082.2 66.50214883275 22.4811802970171
"5413" 1082.4 60.9093607101083 24.2302858854772
"5414" 1082.6 55.9196147133824 26.0121918167303
"5415" 1082.8 50.3672367180333 27.0953280889754
"5416" 1083 44.8343045963913 27.7623204503595
"5417" 1083.2 39.466380176 28.3800409853296
"5418" 1083.4 34.3634743775645 27.1553540633518
"5419" 1083.6 29.0376764837766 26.2919869004825
"5420" 1083.8 24.5352528647065 25.0444912091204
"5421" 1084 22.3581069687921 26.7768469262601
"5422" 1084.2 21.1006655414667 30.1072360497754
"5423" 1084.4 19.2288752603462 34.5028830822465
"5424" 1084.6 17.855123689545 39.0298626521028
"5425" 1084.8 15.9174705873916 43.7701031205337
"5426" 1085 14.2362680737561 47.7647259009836
"5427" 1085.2 10.6030083310862 51.0709152898145
"5428" 1085.4 7.75912496223335 54.1289330187421
"5429" 1085.6 5.13640866785486 55.8254345689647
"5430" 1085.8 3.31987099927321 56.2632600828586
"5431" 1086 3.71851937278571 55.309003220836
"5432" 1086.2 3.16158695682353 55.0163156380245
"5433" 1086.4 3.81248694463336 55.6002673674088
"5434" 1086.6 4.97771086534211 56.9775365324842
"5435" 1086.8 6.47516375025327 59.5169504114473
"5436" 1087 8.60793922564635 62.7356056724958
"5437" 1087.2 11.7893276081552 66.12150174078
"5438" 1087.4 14.3986195618182 69.8372958640626
"5439" 1087.6 17.4136747618667 73.0875088467088
"5440" 1087.8 20.7898939635814 76.1228655697002
"5441" 1088 24.3697479094286 79.8052629222492
"5442" 1088.2 28.3379628839147 82.0999066967519
"5443" 1088.4 32.0442488441836 83.3538729925915
"5444" 1088.6 36.1703027380556 84.2273370133458
"5445" 1088.8 41.1505784765406 84.4820460155881
"5446" 1089 46.3301371284726 84.9012210549435
"5447" 1089.2 51.2574732340493 84.3323065540083
"5448" 1089.4 56.2494993427763 83.7741564173921
"5449" 1089.6 60.8719034613816 82.6006192298526
"5450" 1089.8 64.4147000728165 80.312056299313
"5451" 1090 67.1061658653052 76.4867520378759
"5452" 1090.2 70.4818262320393 72.6512625884062
"5453" 1090.4 72.928774631544 68.1257737700707
"5454" 1090.6 74.3705890451848 63.3565700770551
"5455" 1090.8 75.7676040757283 58.6998533085769
"5456" 1091 78.4429712439546 55.082153106127
"5457" 1091.2 79.9854023761598 50.5818037668277
"5458" 1091.4 80.5341560918627 45.0699550155762
"5459" 1091.6 81.0991919940625 39.3907066717671
"5460" 1091.8 81.6162421787766 33.6505001135889
"5461" 1092 81.3558968011374 27.877598613719
"5462" 1092.2 79.747916022879 23.0279768817789
"5463" 1092.4 77.7219563952041 18.4165750011319
"5464" 1092.6 76.3882174196 13.1007747061721
"5465" 1092.8 77.48652523634 9.63058937030211
"5466" 1093 79.7155204077353 8.18435425464211
"5467" 1093.2 82.0736970933163 8.19097790867271
"5468" 1093.4 83.8787580106413 7.47173547643558
"5469" 1093.6 83.76869015975 7.31933383673993
"5470" 1093.8 81.7849696200301 6.89237462459392
"5471" 1094 79.2857183161563 6.90234601701711
"5472" 1094.2 74.9303115621083 5.39113886440499
"5473" 1094.4 70.1587335542158 3.78401685274737
"5474" 1094.6 64.8862381811061 2.86158587564211
"5475" 1094.8 59.9771872471939 1.88393454072373
"5476" 1095 54.72974306183 1.10896701914211
"5477" 1095.2 53.1455504800204 1.63753461078496
"5478" 1095.4 49.248393165197 3.0504202305512
"5479" 1095.6 44.0577196087784 4.00992262927097
"5480" 1095.8 39.4884635751083 4.41545414016788
"5481" 1096 38.4080354558913 5.62598228456602
"5482" 1096.2 36.6288067892857 8.74339065482578
"5483" 1096.4 34.7477909469616 12.5555583053674
"5484" 1096.6 33.3376842745562 17.3113922780466
"5485" 1096.8 32.3276643458659 22.0074032484104
"5486" 1097 31.5986211969483 26.9863956270559
"5487" 1097.2 32.1298870101517 31.7218139870466
"5488" 1097.4 33.5311829856304 36.6100823104682
"5489" 1097.6 35.2584015688478 42.2743432524899
"5490" 1097.8 37.5297256398187 47.2313042769498
"5491" 1098 40.521197080375 51.7482924053296
"5492" 1098.2 43.7442778149839 56.4284862185131
"5493" 1098.4 47.8438219432353 60.2436254736421
"5494" 1098.6 52.4762047646346 63.1846297656036
"5495" 1098.8 57.4209866837 64.8653463100421
"5496" 1099 62.5188955128981 65.0861725046907
"5497" 1099.2 67.699161161401 66.5689920983847
"5498" 1099.4 72.6388855952327 67.9379243185332
"5499" 1099.6 76.958677674853 69.6329278007303
"5500" 1099.8 81.4025601717136 70.8488286801081
"5501" 1100 85.2252316810816 69.8307023175503
"5502" 1100.2 89.0819126844118 67.1090039137009
"5503" 1100.4 93.010910719302 64.0200788659391
"5504" 1100.6 96.0885697686765 60.2092603980245
"5505" 1100.8 99.8417115177359 56.6673521955289
"5506" 1101 102.216764529883 51.8727642528017
"5507" 1101.2 103.670851710624 46.923989841807
"5508" 1101.4 103.914955399114 41.538697458858
"5509" 1101.6 103.538663606467 36.4209913871421
"5510" 1101.8 102.962830003641 31.009322051653
"5511" 1102 102.818981517194 26.098688945836
"5512" 1102.2 103.61062425851 22.9494487371988
"5513" 1102.4 105.41937510038 22.2221821771121
"5514" 1102.6 105.600059031294 23.9426505962009
"5515" 1102.8 106.854673559652 25.3800826985512
"5516" 1103 109.002352738896 25.4393271403451
"5517" 1103.2 108.762798695057 25.7742298780195
"5518" 1103.4 109.526788744361 25.2388074911966
"5519" 1103.6 109.257703127271 24.6534076363564
"5520" 1103.8 108.983288235949 24.2351641214739
"5521" 1104 108.080733582233 24.4945711010876
"5522" 1104.2 107.87693620805 24.1033264164221
"5523" 1104.4 107.704428156742 23.9598909876724
"5524" 1104.6 107.236403223339 22.8879260710615
"5525" 1104.8 106.425584514465 20.296134238995
"5526" 1105 105.223552776465 17.6388347871654
"5527" 1105.2 103.632773841632 16.9039362252795
"5528" 1105.4 101.937933628753 14.6612688728839
"5529" 1105.6 98.9523260701471 12.0656986285686
"5530" 1105.8 95.9246747926539 9.17800426160365
"5531" 1106 94.397998965375 8.9632959686421
"5532" 1106.2 92.1207901957842 8.78564259527368
"5533" 1106.4 88.825018204407 7.52617869785141
"5534" 1106.6 84.74236730225 5.6527936841421
"5535" 1106.8 80.0612271940769 4.27466603629595
"5536" 1107 76.3728008648438 3.2916266135796
"5537" 1107.2 72.0978884527527 1.90225765945263
"5538" 1107.4 67.7963280346563 0.581558566954605
"5539" 1107.6 64.5990525996818 0.505090488339082
"5540" 1107.8 60.2156387922959 1.28780567796864
"5541" 1108 55.4554018479468 1.4777213411953
"5542" 1108.2 50.7693216429787 1.73460637453572
"5543" 1108.4 46.8726082470162 2.72338653928727
"5544" 1108.6 43.2677780198438 4.78054124398586
"5545" 1108.8 39.3193350565204 6.91923633479516
"5546" 1109 34.7066840049884 7.67109808650257
"5547" 1109.2 31.4629944787593 8.52574228979025
"5548" 1109.4 29.0255652787308 11.6396598064883
"5549" 1109.6 25.7976104180958 14.81916984694
"5550" 1109.8 22.7277882329334 18.5486065048088
"5551" 1110 18.708458713309 22.343880879732
"5552" 1110.2 15.0603614724747 25.495265679275
"5553" 1110.4 11.3103232208104 28.3293985822283
"5554" 1110.6 11.4680075677824 28.4383661553362
"5555" 1110.8 10.7404078641923 29.3106516388344
"5556" 1111 11.1663408109651 31.7775326424444
"5557" 1111.2 11.7397644038572 35.9202431424278
"5558" 1111.4 12.4856771553989 40.7190283914511
"5559" 1111.6 13.8799355417069 45.3810594364007
"5560" 1111.8 16.1246835871591 49.5317016377444
"5561" 1112 19.0784274878261 53.4927972856421
"5562" 1112.2 21.599404611125 57.6958369507671
"5563" 1112.4 25.0498089271526 60.6057650424316
"5564" 1112.6 28.9048469361765 64.0581488672009
"5565" 1112.8 33.4295818925 65.8057561501734
"5566" 1113 37.90070733086 68.2576374745121
"5567" 1113.2 42.3715148338265 70.4625989120707
"5568" 1113.4 46.9298717040895 72.0644076246947
"5569" 1113.6 51.2617832737143 72.8709595176013
"5570" 1113.8 56.1102980241224 73.2167142579992
"5571" 1114 60.8973152196856 73.8376306095493
"5572" 1114.2 65.93092490915 73.4142316211921
"5573" 1114.4 70.4457120804263 72.5071744937053
"5574" 1114.6 74.1968477201122 69.8346765099686
"5575" 1114.8 78.3806886256584 67.3864952833748
"5576" 1115 83.0474128202087 64.530325747613
"5577" 1115.2 87.5262890913163 61.5047692010707
"5578" 1115.4 91.39842424838 57.2083492614221
"5579" 1115.6 94.6223265423235 52.8093141150245
"5580" 1115.8 97.3417495262 48.2622036761321
"5581" 1116 98.89314177325 42.2589972540484
"5582" 1116.2 100.165613997624 36.5207012800854
"5583" 1116.4 101.781717296 30.6928553814686
"5584" 1116.6 103.050448118045 24.9001287131573
"5585" 1116.8 103.271866661913 20.2057391487834
"5586" 1117 102.057592486375 18.9678286078296
"5587" 1117.2 102.73154928399 19.2233360620605
"5588" 1117.4 104.104773266288 19.9550290439754
"5589" 1117.6 104.965129090321 20.7690459111789
"5590" 1117.8 106.57298006652 21.9803631925332
"5591" 1118 109.0648223219 23.5597981982088
"5592" 1118.2 111.410762739277 25.8693695875676
"5593" 1118.4 112.299618473523 27.4595149452713
"5594" 1118.6 112.90063529889 28.7376496431543
"5595" 1118.8 113.801761620163 29.7837588657671
"5596" 1119 113.827494516071 29.8602620698207
"5597" 1119.2 113.1153192347 29.643434806995
"5598" 1119.4 112.608605604253 29.8635602398174
"5599" 1119.6 111.955225458704 29.4590422653314
"5600" 1119.8 111.863613886361 29.5692606833847
"5601" 1120 111.34759844701 29.6913588920401
"5602" 1120.2 111.243568116059 29.3799692272598
"5603" 1120.4 111.143997512346 27.9161177094663
"5604" 1120.6 110.840124645896 26.0586413145432
"5605" 1120.8 109.909804746435 23.5712753587291
"5606" 1121 109.00443245868 22.190718183159
"5607" 1121.2 107.106068889866 20.5160148447763
"5608" 1121.4 105.207618352944 18.4019538981606
"5609" 1121.6 103.398868028326 16.4549654607182
"5610" 1121.8 100.835532213994 13.6338915792539
"5611" 1122 98.3449001389595 11.5509964824935
"5612" 1122.2 95.5881807407805 10.4752661655324
"5613" 1122.4 91.9800340615 8.6225089687671
"5614" 1122.6 87.8304865356852 6.80918554967914
"5615" 1122.8 82.5659125131324 5.34159883271563
"5616" 1123 78.3376215512158 5.03852298161052
"5617" 1123.2 73.3884887880052 3.94568001368334
"5618" 1123.4 68.4779848300816 3.42592119905027
"5619" 1123.6 63.2638443771837 3.68424370624414
"5620" 1123.8 56.9818689921814 4.94161704599376
"5621" 1124 51.7429987854787 5.94834958271657
"5622" 1124.2 46.4618759536539 7.89046782042233
"5623" 1124.4 42.1537290893 10.7329968802737
"5624" 1124.6 36.9845392893723 12.8842454829081
"5625" 1124.8 32.5978993332813 16.0386832041421
"5626" 1125 28.5371277562528 19.0136862485297
"5627" 1125.2 24.634388363544 22.1125739502135
"5628" 1125.4 21.056392358577 22.9129151618509
"5629" 1125.6 17.7830135504131 22.9997692098704
"5630" 1125.8 18.0031492521957 23.1183038185225
"5631" 1126 17.6358671396724 25.8045530265042
"5632" 1126.2 17.7224513301941 30.0558157144068
"5633" 1126.4 18.5142905540556 34.6827973771977
"5634" 1126.6 19.916843012439 39.3578549633006
"5635" 1126.8 21.8233503539 44.0113456446754
"5636" 1127 24.6686275597638 48.1044037805542
"5637" 1127.2 26.8648342250667 52.7181830256088
"5638" 1127.4 29.9159684621452 56.8388963689002
"5639" 1127.6 33.278562580602 59.9190664261421
"5640" 1127.8 37.1314831075495 63.1215965918698
"5641" 1128 41.4503678584406 65.3427373208995
"5642" 1128.2 46.2480887393932 66.9957140851275
"5643" 1128.4 50.6770315108235 68.1017727648774
"5644" 1128.6 55.46973769013 68.3588998973321
"5645" 1128.8 60.2066673480248 68.6705922673451
"5646" 1129 64.80145942385 67.8331142403821
"5647" 1129.2 69.2769613903969 67.5057178106937
"5648" 1129.4 74.44475784317 67.3579597948421
"5649" 1129.6 79.0347646240715 65.9336092320993
"5650" 1129.8 82.8036893482228 64.343995222256
"5651" 1130 87.6729445840882 62.6109973495245
"5652" 1130.2 92.0892915626386 59.8284469693154
"5653" 1130.4 95.076130672197 55.8374905257633
"5654" 1130.6 98.7025838374406 52.0120367996223
"5655" 1130.8 102.149142632792 47.7352422581044
"5656" 1131 105.004787347296 42.9850325314788
"5657" 1131.2 108.481365018817 39.7152657192671
"5658" 1131.4 111.935778924929 39.0675385916135
"5659" 1131.6 114.516679469226 39.8760143041138
"5660" 1131.8 114.790807588147 39.9949592513774
"5661" 1132 113.781579089102 39.2752203699139
"5662" 1132.2 112.531506354106 38.3703126966724
"5663" 1132.4 111.201477558326 35.4141035514096
"5664" 1132.6 110.273660981854 30.8541874711611
"5665" 1132.8 108.330516593758 26.085426753159
"5666" 1133 105.617158561674 21.789022850066
"5667" 1133.2 102.341063739564 16.8908233416208
"5668" 1133.4 98.8338258093966 13.2295686895731
"5669" 1133.6 94.5848821588549 10.0772663768357
"5670" 1133.8 90.5637763996819 7.10642481203605
"5671" 1134 86.8467021877755 4.30819191592782
"5672" 1134.2 84.41780825475 5.4580582556421
"5673" 1134.4 81.1325494517222 6.81399383186432
"5674" 1134.6 76.8374675244186 7.60769585396769
"5675" 1134.8 71.8587542188298 9.06411643871657
"5676" 1135 66.6774107184 10.0451594603088
"5677" 1135.2 61.2745601294775 10.5109685502039
"5678" 1135.4 55.7910097140851 10.9948974957591
"5679" 1135.6 50.5828728284575 11.0819069425357
"5680" 1135.8 46.1401255902188 12.0182080032359
"5681" 1136 40.8338080750275 15.423090988774
"5682" 1136.2 36.3675468355218 19.0796603665878
"5683" 1136.4 33.1829170164 23.2222567888088
"5684" 1136.6 32.0096360596875 27.1548305810171
"5685" 1136.8 31.6017243477159 32.5277580855398
"5686" 1137 32.6116930928 39.2987482749754
"5687" 1137.2 34.8635427750909 44.3712127824944
"5688" 1137.4 36.9182463775426 48.5125422844293
"5689" 1137.6 40.4646554778895 51.8447206065474
"5690" 1137.8 44.38539709991 55.5608875363121
"5691" 1138 49.0840415816262 58.9227016609042
"5692" 1138.2 52.2977096479555 61.0007156874144
"5693" 1138.4 56.1686880819616 62.7090259306133
"5694" 1138.6 60.1556014777039 63.7135713290499
"5695" 1138.8 64.5793823543788 64.6851668630664
"5696" 1139 68.4246838964706 64.3597978642892
"5697" 1139.2 71.5939809664135 62.6528522493152
"5698" 1139.4 73.4568980826698 61.7708901235761
"5699" 1139.6 77.0881305810631 60.2045523455936
"5700" 1139.8 81.2306384083 58.370456113785
"5701" 1140 85.6375830827816 57.0963480305062
"5702" 1140.2 90.3634803441443 55.6948055925267
"5703" 1140.4 94.72061065859 53.0565899258021
"5704" 1140.6 97.9506351531337 49.0505158275827
"5705" 1140.8 99.753223249125 44.2712633485484
"5706" 1141 101.363325335757 39.5258324930282
"5707" 1141.2 102.411020207047 34.4415228384947
"5708" 1141.4 104.309343817439 29.1764400420361
"5709" 1141.6 105.764941969864 24.4241087768239
"5710" 1141.8 106.463315964837 24.3182507424074
"5711" 1142 105.985952704984 24.9425336209263
"5712" 1142.2 104.060536140149 24.1457538799932
"5713" 1142.4 101.25966061534 21.6556263793868
"5714" 1142.6 97.479469633366 18.7937545413741
"5715" 1142.8 93.2652878896 15.8828948613421
"5716" 1143 88.8064110274674 13.2248973749465
"5717" 1143.2 84.0784965232727 9.85878388606256
"5718" 1143.4 78.8663898501517 7.66651847099042
"5719" 1143.6 73.6945740278031 5.23381745918756
"5720" 1143.8 68.5783626999753 2.71890843297874
"5721" 1144 64.5554569131531 2.27340539772373
"5722" 1144.2 60.7433424290652 3.82679626038124
"5723" 1144.4 55.5216947597766 5.84891021497189
"5724" 1144.6 50.7750881011598 8.38645081617819
"5725" 1144.8 45.8512162466064 11.5376707113655
"5726" 1145 40.6122444342263 14.6687023825895
"5727" 1145.2 35.2202524993966 17.30782099678
"5728" 1145.4 29.82697646525 20.328507136316
"5729" 1145.6 25.0580984167638 23.674737277741
"5730" 1145.8 19.7604111694033 26.6905017501582
"5731" 1146 14.7123371020233 29.1010526832933
"5732" 1146.2 10.6282269421334 31.8382176364421
"5733" 1146.4 7.92595577377588 35.8099250425387
"5734" 1146.6 5.55191488723496 39.9645505298469
"5735" 1146.8 4.25172352225001 42.239871453035
"5736" 1147 4.45109550857144 44.9429846629278
"5737" 1147.2 5.17394618160977 49.3416079073738
"5738" 1147.4 4.76547674621954 54.8844431527275
"5739" 1147.6 6.62247983739775 59.8216987118921
"5740" 1147.8 9.05855493263795 63.7891532752973
"5741" 1148 12.4912899498696 67.0946436284791
"5742" 1148.2 16.6739593241452 70.5960121242228
"5743" 1148.4 21.0963380875 73.5987067959324
"5744" 1148.6 25.4684625467258 76.8945515750615
"5745" 1148.8 29.9863054522046 79.4501447436535
"5746" 1149 34.6999987355714 81.9844450983207
"5747" 1149.2 38.8388993508333 85.2082265791236
"5748" 1149.4 43.3783437839684 86.3562495990851
"5749" 1149.6 46.330804030625 85.9357196737421
"5750" 1149.8 49.563412143725 86.7584768591546
"5751" 1150 53.8590986642273 89.5011483373694
"5752" 1150.2 58.7533015736875 91.9936142953296
"5753" 1150.4 62.76452684174 94.7767081276421
"5754" 1150.6 67.0462625300294 97.0524398018774
"5755" 1150.8 72.1413622830625 99.0690015308296
"5756" 1151 77.5325198899286 102.019011444714
"5757" 1151.2 81.6635330275173 102.720570607487
"5758" 1151.4 85.9861020672925 101.522637311152
"5759" 1151.6 87.4787358234138 99.5980887367111
"5760" 1151.8 88.0004408175385 98.9784994887383
"5761" 1152 88.57086582656 99.4893054973421
"5762" 1152.2 89.1239144435 102.009738329071
"5763" 1152.4 90.3479657083572 105.131687262166
"5764" 1152.6 90.6463914299545 107.891254076078
"5765" 1152.8 90.5004004860479 107.159747293354
"5766" 1153 91.4427640074847 105.508128202827
"5767" 1153.2 93.3378614208771 102.681051094298
"5768" 1153.4 95.7140086270238 99.499815028404
"5769" 1153.6 98.2217102437344 96.158112573564
"5770" 1153.8 100.131254729861 92.4654220582323
"5771" 1154 101.203895778648 88.7111783874782
"5772" 1154.2 101.929084647297 84.2399425098854
"5773" 1154.4 102.168897147959 79.4315563618421
"5774" 1154.6 102.254646193786 74.1718451692135
"5775" 1154.8 101.254308843812 69.3840196488609
"5776" 1155 99.6437272757316 63.7994260698316
"5777" 1155.2 96.9451251228469 59.1083311727952
"5778" 1155.4 93.73135468181 54.1315294911221
"5779" 1155.6 89.8681508336089 49.3165899774144
"5780" 1155.8 85.788833901034 44.6937809338071
"5781" 1156 81.346065744797 41.0451544500382
"5782" 1156.2 76.3292183689852 36.6645713455629
"5783" 1156.4 71.4271005506715 32.8026216632993
"5784" 1156.6 65.6182027210294 28.9255865607597
"5785" 1156.8 60.314639466797 28.4702587601669
"5786" 1157 54.9324728921316 30.0835489333263
"5787" 1157.2 48.4980750495345 30.7244205189525
"5788" 1157.4 42.8017423024362 29.4947632032591
"5789" 1157.6 37.4665971217885 26.9189011195652
"5790" 1157.8 33.6763753068366 23.4187060604639
"5791" 1158 29.64781987103 19.8113575722821
"5792" 1158.2 25.530507909267 17.1888196346033
"5793" 1158.4 22.7662797971632 17.6819769078
"5794" 1158.6 20.2121709138895 20.5148649308211
"5795" 1158.8 16.1090689486124 23.0353010528331
"5796" 1159 12.7340742286625 25.4801058959171
"5797" 1159.2 10.5613918197593 28.9849829877532
"5798" 1159.4 8.47748232070002 31.6824292936421
"5799" 1159.6 7.7749074414059 34.1017306171245
"5800" 1159.8 6.13039205533723 37.6467678828165
"5801" 1160 4.1567599490926 41.8471378331236
"5802" 1160.2 3.11260042626832 45.0431795465811
"5803" 1160.4 2.5874340267785 47.7789147126927
"5804" 1160.6 3.05085504650001 50.6925511239206
"5805" 1160.8 3.06493230639159 54.9849868341481
"5806" 1161 4.33381786955885 59.1607437575127
"5807" 1161.2 5.1209193275411 64.2912769372585
"5808" 1161.4 5.90040131670254 69.2392519344776
"5809" 1161.6 7.08766784810814 74.7031696330746
"5810" 1161.8 8.32214164555174 79.9230954434352
"5811" 1162 10.6383243347222 84.1960831791421
"5812" 1162.2 12.8355613462077 87.7182978269344
"5813" 1162.4 15.0767613044796 92.6385926065605
"5814" 1162.6 18.8793501322692 97.4231126687959
"5815" 1162.8 22.0464109356364 99.2025133208239
"5816" 1163 26.27110754084 99.9800387771621
"5817" 1163.2 31.631386659117 101.231980417068
"5818" 1163.4 36.6473530205714 100.730048370356
"5819" 1163.6 41.6899870456163 100.664058291596
"5820" 1163.8 46.53138152198 100.205931874222
"5821" 1164 50.4941753677222 98.0799979888643
"5822" 1164.2 52.4500668068061 93.8626438714176
"5823" 1164.4 54.4220610848 89.2072748725421
"5824" 1164.6 56.4968785593637 84.4852357850966
"5825" 1164.8 57.8883517121 79.8551059188296
"5826" 1165 59.4963099645714 74.6679568561064
"5827" 1165.2 61.291405673371 70.3866191903518
"5828" 1165.4 62.1162742375334 65.1552857258088
"5829" 1165.6 61.9055813225313 59.9190664261421
"5830" 1165.8 62.3234510961875 54.0932315235171
"5831" 1166 62.0065142687425 48.4768847333694
"5832" 1166.2 60.5343193468438 42.6809240157983
"5833" 1166.4 58.8624069816456 36.76823805738
"5834" 1166.6 56.7168542234208 30.5602904878302
"5835" 1166.8 53.7775249998824 25.2065217105833
"5836" 1167 50.1468694468077 20.3465804076902
"5837" 1167.2 46.1398135142116 15.2085610249594
"5838" 1167.4 41.6124039385606 11.3473296993694
"5839" 1167.6 37.4655691067059 7.61160299434799
"5840" 1167.8 37.376487587665 7.43485707278644
"5841" 1168 38.1111002746213 7.22444628385423
"5842" 1168.2 38.1386386180455 7.86176223167241
"5843" 1168.4 35.6521058047283 8.68671521512037
"5844" 1168.6 31.5922954583913 9.71542628306602
"5845" 1168.8 28.6113857234278 11.7953246057967
"5846" 1169 25.1898390740938 13.4056979312984
"5847" 1169.2 21.6156325635 16.032401416126
"5848" 1169.4 18.3769476001489 18.6310122771527
"5849" 1169.6 15.1375798446348 21.7837430179792
"5850" 1169.8 12.1877518181897 24.5555602781938
"5851" 1170 9.87438446114003 28.1148762435221
"5852" 1170.2 8.45151759690002 31.2237191731754
"5853" 1170.4 5.76197685626626 34.9701702942915
"5854" 1170.6 3.92589995898054 38.1921564749278
"5855" 1170.8 2.21928213560814 41.8455134134664
"5856" 1171 2.54849408602176 42.3392550619899
"5857" 1171.2 2.6719104288784 43.6665528259259
"5858" 1171.4 1.86726828626626 45.5566963163824
"5859" 1171.6 1.37229050788029 48.7039513960506
"5860" 1171.8 0.971991121474047 51.3178301621356
"5861" 1172 0.236790967049319 54.5514997560787
"5862" 1172.2 0.401428295592108 54.1282497365368
"5863" 1172.4 0.742527772085377 53.1175753624348
"5864" 1172.6 1.4744253872143 51.3321613408564
"5865" 1172.8 1.98746832457866 50.4689280475859
"5866" 1173 2.18076057873405 49.4074965941315
"5867" 1173.2 2.91826922284044 48.3509533118442
"5868" 1173.4 3.16729478725259 47.5383098533637
"5869" 1173.6 3.41192698684376 46.9448185023296
"5870" 1173.8 4.0068289682273 46.423311123733
"5871" 1174 4.08017088285714 45.8067091485197
"5872" 1174.2 4.29970181622828 45.7330137978051
"5873" 1174.4 4.09087063167585 43.7303464634773
"5874" 1174.6 4.33482490474177 43.2595575154553
"5875" 1174.8 4.53627878017443 41.8584876154909
"5876" 1175 4.65142021225344 41.0617411649572
"5877" 1175.2 4.43564031583334 40.3211092746004
"5878" 1175.4 4.63470319830001 39.7522654506821
"5879" 1175.6 4.90473632582001 38.8902366205221
"5880" 1175.8 5.32486230833871 37.1036123515615
"5881" 1176 5.74972352035917 36.2902535173041
"5882" 1176.2 5.70346736985138 35.7666101724529
"5883" 1176.4 6.57581280289243 35.3059872669965
"5884" 1176.6 7.41292864490003 33.6245906338821
"5885" 1176.8 7.67041215591667 33.0509866106004
"5886" 1177 7.835030843973 31.6719030542637
"5887" 1177.2 8.69818247300002 31.4788422547557
"5888" 1177.4 9.50882530326745 30.6227062641305
"5889" 1177.6 10.5325421266482 28.5666624376421
"5890" 1177.8 11.4858334700206 26.1818203406695
"5891" 1178 13.1511326047 23.6658208203921
"5892" 1178.2 14.7862269218947 21.4946916131684
"5893" 1178.4 16.9562486112583 19.8185478034883
"5894" 1178.6 18.4598137399362 18.0675225265996
"5895" 1178.8 20.1159459302241 16.8332932859525
"5896" 1179 21.9979702546209 15.025060332719
"5897" 1179.2 24.1036808221374 12.7738331812685
"5898" 1179.4 26.3026667257474 11.1368377960235
"5899" 1179.6 28.9988274117903 9.28994894548082
"5900" 1179.8 32.2172852812747 6.80017848586746
"5901" 1180 35.5448115468966 5.55430680076279
"5902" 1180.2 38.0661397139286 4.61420473214211
"5903" 1180.4 41.2786119187755 3.4219470066319
"5904" 1180.6 44.444919262197 2.11018250506635
"5905" 1180.8 46.9548425628637 1.93315029733908
"5906" 1181 50.0050033654118 1.45261777531857
"5907" 1181.2 50.761035029 1.33210136429835
"5908" 1181.4 51.9314551817371 0.8981709367452
"5909" 1181.6 52.29555020558 0.89865275636211
"5910" 1181.8 52.8878513755588 0.654584352642105
"5911" 1182 53.9880792727143 1.08114767221353
"5912" 1182.2 58.2494974158637 5.8435950635815
"5913" 1182.4 59.6484285211809 5.29370707839743
"5914" 1182.6 61.4799503542609 4.4914367446095
"5915" 1182.8 64.1642767260807 3.38925606899695
"5916" 1183 66.30741340425 2.05424524498586
"5917" 1183.2 66.339869309 1.9813817388221
"5918" 1183.4 67.0538992135 2.46031287146029
"5919" 1183.6 67.7994209859753 3.07367396608765
"5920" 1183.8 69.4267150617574 3.88346485687973
"5921" 1184 72.7284477214033 4.6121108028034
"5922" 1184.2 76.3869334497418 5.20269091716958
"5923" 1184.4 80.1970653688523 5.26037229034665
"5924" 1184.6 85.1620557257414 5.82290739179728
"5925" 1184.8 89.3042250254445 4.88106439341988
"5926" 1185 88.13206199434 4.54929292264211
"5927" 1185.2 87.9760003386579 5.28040488227368
"5928" 1185.4 88.3626759502727 4.95941753721029
"5929" 1185.6 89.24335217298 4.63757298356211
"5930" 1185.8 89.5613201752077 5.10254126822672
"5931" 1186 90.198316807638 5.81619237702142
"5932" 1186.2 90.2614166290238 6.8861180646421
"5933" 1186.4 90.5178101422369 8.44229328712894
"5934" 1186.6 92.1445779506977 10.5966582448979
"5935" 1186.8 94.4294613220204 13.1388474695401
"5936" 1187 97.8287888556237 15.7542757913844
"5937" 1187.2 102.0932939816 17.6095489940421
"5938" 1187.4 105.561354930977 19.1131425450057
"5939" 1187.6 106.881930899571 21.5515504538207
"5940" 1187.8 108.540461558329 24.1447433173128
"5941" 1188 111.493088447717 26.5558074694356
"5942" 1188.2 112.405156416723 27.3485301827698
"5943" 1188.4 113.019376413829 29.7350750086421
"5944" 1188.6 115.058678946808 32.8608282968729
"5945" 1188.8 116.614430439837 35.4677359375185
"5946" 1189 118.211460730967 38.049431129816
"5947" 1189.2 118.766498570775 41.6888343888729
"5948" 1189.4 120.230782456935 45.3181426675225
"5949" 1189.6 121.228087760628 49.2629626293863
"5950" 1189.8 121.535052428328 52.7093788951249
"5951" 1190 122.272653405102 56.0760223575809
"5952" 1190.2 122.59114518551 59.8450669633121
"5953" 1190.4 123.028377468658 64.0208095043368
"5954" 1190.6 122.470239884685 66.7813735913269
"5955" 1190.8 121.261824261567 70.485104451159
"5956" 1191 121.155820778255 74.6070897034293
"5957" 1191.2 120.289958720855 78.0922791568034
"5958" 1191.4 119.348664439058 82.1007903515607
"5959" 1191.6 118.325171256709 84.9855919318979
"5960" 1191.8 116.01068099208 88.4743615325512
"5961" 1192 114.742945118488 91.8375617765607
"5962" 1192.2 112.477741016944 94.6132265333458
"5963" 1192.4 110.099702027643 99.2278036362135
"5964" 1192.6 107.862488095613 101.140159387981
"5965" 1192.8 104.548027424144 103.185010465067
"5966" 1193 101.65449014938 106.268694881522
"5967" 1193.2 98.5929246543125 110.093866675595
"5968" 1193.4 96.7098766582015 111.430947012791
"5969" 1193.6 93.7724375754355 112.478786757094
"5970" 1193.8 90.5148817899286 115.103377616785
"5971" 1194 86.9987582455218 118.669898528816
"5972" 1194.2 84.9413361096304 119.906045161903
"5973" 1194.4 82.898108244103 119.868940841127
"5974" 1194.6 80.5826021767917 121.033535070392
"5975" 1194.8 79.9241407152727 121.302033918778
"5976" 1195 79.5188758083677 120.934258185274
"5977" 1195.2 78.3355717046 121.416514746442
"5978" 1195.4 76.1267155584714 121.271854142414
"5979" 1195.6 71.9871967355 123.154360570435
"5980" 1195.8 69.2009821431154 123.807266622488
"5981" 1196 66.9767067913919 122.70282119848
"5982" 1196.2 64.734980777569 122.442569004194
"5983" 1196.4 60.5812644947857 122.779662745942
"5984" 1196.6 57.0842089426471 123.024800285348
"5985" 1196.8 54.7817488762647 122.801427293833
"5986" 1197 52.7319936083637 123.514936515369
"5987" 1197.2 53.9540778486905 122.800063600356
"5988" 1197.4 54.120221170625 121.315495742908
"5989" 1197.6 53.4473168988562 118.817196917259
"5990" 1197.8 51.280329505 115.900092802434
"5991" 1198 48.2294744585 113.821038196458
"5992" 1198.2 43.9452950315 112.712340414104
"5993" 1198.4 38.35638823355 112.439211492592
"5994" 1198.6 34.6345073563438 112.461119228298
"5995" 1198.8 32.2038941954706 113.31093891076
"5996" 1199 30.5498579801364 114.214844536097
"5997" 1199.2 29.6097715642308 112.842164033104
"5998" 1199.4 29.4569791511 111.017642864542
"5999" 1199.6 23.9264929817 107.356616808742
"6000" 1199.8 20.7934163098333 104.499054706087
"6001" 1200 18.8006765320122 101.663692794106
"6002" 1200.2 16.0882269545509 98.5789998841167
"6003" 1200.4 12.203420186 95.7828411748921
"6004" 1200.6 11.1663408109651 94.1789156494561
"6005" 1200.8 11.4957231409634 91.0909839199348
"6006" 1201 11.0773414038043 87.1481593850986
"6007" 1201.2 9.6527053110574 83.8779088997897
"6008" 1201.4 7.31006839292308 80.3413203380652
"6009" 1201.6 4.11477543635368 77.4595039249348
"6010" 1201.8 2.82324220799352 76.4007649655512
"6011" 1202 3.07410703796271 75.0473933715526
"6012" 1202.2 3.57869055006581 71.6083167526816
"6013" 1202.4 3.41182803591465 67.4377538240811
"6014" 1202.6 3.31683514396343 62.7736028292763
"6015" 1202.8 1.76469547222095 58.3611829981421
"6016" 1203 2.80999806914474 55.8603701268789
"6017" 1203.2 4.08122731375319 52.1419743132624
"6018" 1203.4 4.09871711414285 47.1546227437492
"6019" 1203.6 4.60873847450002 44.0506256114498
"6020" 1203.8 7.12347005735185 41.0345381438273
"6021" 1204 9.37975647275002 36.6968665775171
"6022" 1204.2 10.3305942748704 31.8411026057532
"6023" 1204.4 11.3799004823434 28.8388227955457
"6024" 1204.6 15.1300154828857 25.2283408062135
"6025" 1204.8 17.6512625394025 21.2379608236055
"6026" 1205 19.3593875988104 18.6642539815042
"6027" 1205.2 22.8019994647872 16.5635020894613
"6028" 1205.4 26.7186994334231 14.335996508796
"6029" 1205.6 30.8028173347334 12.2132138976088
"6030" 1205.8 34.3299715081452 9.96838205122275
"6031" 1206 37.8868594781667 7.17330364606635
"6032" 1206.2 42.0822591794588 4.67242460251839
"6033" 1206.4 45.2897184705673 3.55064969956519
"6034" 1206.6 49.057100029625 3.9591855635512
"6035" 1206.8 54.0249701458152 4.05963209880515
"6036" 1207 58.550452169 4.43216944028341
"6037" 1207.2 63.4013335733202 4.78268369837245
"6038" 1207.4 66.7739670350313 3.98131458951711
"6039" 1207.6 68.3818093735572 2.36454687718497
"6040" 1207.8 68.5534944860306 3.57296631852986
"6041" 1208 69.577613301533 4.71906227056519
"6042" 1208.2 72.1588989412742 6.5594650878034
"6043" 1208.4 75.2803892041334 8.12809735307544
"6044" 1208.6 78.6710191846613 9.2438825000292
"6045" 1208.8 82.6141872622143 10.4469944714992
"6046" 1209 86.9580765070122 10.4657668763372
"6047" 1209.2 91.3655355982334 11.1832798535421
"6048" 1209.4 94.7690035317414 12.9654447750559
"6049" 1209.6 97.3970953848263 16.1855888782737
"6050" 1209.8 100.990604617719 19.0327404173296
"6051" 1210 104.255081071776 22.0262380459525
"6052" 1210.2 107.701255536532 23.4867898619324
"6053" 1210.4 107.89480368551 22.9775548815184
"6054" 1210.6 107.277056095378 22.8053435408006
"6055" 1210.8 106.434651045053 22.3641318745676
"6056" 1211 106.3125615991 21.7008476156707
"6057" 1211.2 106.101134562443 21.3076675124135
"6058" 1211.4 105.797676227141 21.5488385049063
"6059" 1211.6 105.45442747751 21.6925018115921
"6060" 1211.8 105.282898020906 21.2397419403296
"6061" 1212 104.783888485375 20.5338260120171
"6062" 1212.2 104.371120072985 20.2489531450778
"6063" 1212.4 104.392761714867 19.1597489833666
"6064" 1212.6 104.530096694108 19.2434528504875
"6065" 1212.8 104.179397259406 19.0733102982671
"6066" 1213 103.894491998758 18.6037466440615
"6067" 1213.2 103.394946582626 18.3338281316211
"6068" 1213.4 102.895095941554 17.8181134602182
"6069" 1213.6 102.009250270353 17.6983756807263
"6070" 1213.8 101.150302421773 17.2877437808845
"6071" 1214 98.9034848637747 15.9323990325432
"6072" 1214.2 95.6064404855667 13.1392890464754
"6073" 1214.4 92.1125071421122 10.9172739076727
"6074" 1214.6 87.9423736413652 8.30542571955222
"6075" 1214.8 83.4544019681836 6.04637288351553
"6076" 1215 78.8622040373261 4.16546657081602
"6077" 1215.2 74.3436921228031 2.7238941585209
"6078" 1215.4 70.6297206416845 1.29613990672948
"6079" 1215.6 68.3493731988404 2.45968509767402
"6080" 1215.8 64.7963348073105 3.32485121081053
"6081" 1216 60.2402531453387 3.72847262186792
"6082" 1216.2 55.2478982693368 4.3956241491319
"6083" 1216.4 50.1768287435 4.80894016064211
"6084" 1216.6 45.323100536371 5.13978099615824
"6085" 1216.8 41.8574100249021 4.41946930364211
"6086" 1217 41.5478855339667 5.75232512537544
"6087" 1217.2 38.3888441383 6.92073769637544
"6088" 1217.4 34.4941355683 7.61745778500877
"6089" 1217.6 33.1043095284121 8.01030500719156
"6090" 1217.8 33.5550780575334 9.58644933984211
"6091" 1218 33.2911033655667 12.8060750910421
"6092" 1218.2 32.9237174460517 16.9720702579869
"6093" 1218.4 33.4425642544 20.2579508216421
"6094" 1218.6 34.5514272958152 23.6813432096204
"6095" 1218.8 35.8256743388261 28.1052241396747
"6096" 1219 37.8142699277581 31.5484178159647
"6097" 1219.2 40.7406272190109 35.2300007954465
"6098" 1219.4 43.0337674938404 39.7287314669825
"6099" 1219.6 43.6814599348226 42.7300004846744
"6100" 1219.8 45.0302495617143 45.4331350611931
"6101" 1220 46.6177280396383 47.775033640323
"6102" 1220.2 47.8525671775323 50.9591427858034
"6103" 1220.4 48.388613088242 54.1000367938679
"6104" 1220.6 49.2638755518226 57.6513409523195
"6105" 1220.8 50.5984209082938 60.8285009530545
"6106" 1221 51.85934284574 64.1448252245921
"6107" 1221.2 53.7056707508637 67.6396377075815
"6108" 1221.4 55.2714222769849 71.089798733733
"6109" 1221.6 58.2106197545588 73.2183506901715
"6110" 1221.8 61.26506404229 74.4930658950821
"6111" 1222 63.9207333157784 76.7727151092091
"6112" 1222.2 66.833500976593 79.2159887712235
"6113" 1222.4 68.9277389190663 79.8360429627265
"6114" 1222.6 68.5841951224625 80.0985252044546
"6115" 1222.8 68.2482765083 81.9297337160278
"6116" 1223 68.7354241834048 85.9487020356421
"6117" 1223.2 69.5305344067308 89.9682410085267
"6118" 1223.4 71.470724512087 94.4465045749682
"6119" 1223.6 72.14947625925 98.1034383645171
"6120" 1223.8 73.8821222512885 102.805799641181
"6121" 1224 76.6979394820714 105.477883579499
"6122" 1224.2 79.3871430185 106.793768602497
"6123" 1224.4 82.8445509771316 108.647336894484
"6124" 1224.6 86.2219747246765 110.561732861348
"6125" 1224.8 87.04414006712 110.223122316262
"6126" 1225 87.5660310155 109.848050078824
"6127" 1225.2 89.6978714959211 109.070971861747
"6128" 1225.4 91.7753122007692 107.427021155969
"6129" 1225.6 94.3750559982242 106.877164753746
"6130" 1225.8 97.5579730019828 106.219093305711
"6131" 1226 100.349839145265 107.17677291301
"6132" 1226.2 99.3348243031087 107.917116172512
"6133" 1226.4 97.7910123880071 108.095514336036
"6134" 1226.6 96.42649301225 108.912209231701
"6135" 1226.8 94.8794282191667 110.108259323833
"6136" 1227 94.2908944797 110.861854521742
"6137" 1227.2 92.5908435476148 112.845601985183
"6138" 1227.4 90.7775693937132 114.28217481838
"6139" 1227.6 88.0951235004812 115.874270966265
"6140" 1227.8 85.6911364248256 118.389511015991
"6141" 1228 85.5927120067 116.587076119642
"6142" 1228.2 84.0749558791182 115.029192691642
"6143" 1228.4 80.7063185018871 114.407295678045
"6144" 1228.6 76.5816326079068 114.580311025947
"6145" 1228.8 72.4505327550345 115.929004671608
"6146" 1229 68.5032028874273 117.543050041369
"6147" 1229.2 65.3153916199348 119.877822636033
"6148" 1229.4 64.8153690973143 120.581934338585
"6149" 1229.6 64.3535679383 119.762761569027
"6150" 1229.8 63.82778228135 118.385133242792
"6151" 1230 62.54252845325 116.432433279363
"6152" 1230.2 60.6360968307609 113.358419160164
"6153" 1230.4 57.6262316432619 110.69555664788
"6154" 1230.6 54.1523708875943 108.834401513321
"6155" 1230.8 50.27419645775 108.22156667033
"6156" 1231 46.4503007708409 108.487852616119
"6157" 1231.2 43.3441552304783 109.017794681425
"6158" 1231.4 39.5024422923889 111.754752523531
"6159" 1231.6 36.2940772278549 112.101879476126
"6160" 1231.8 33.7059805652097 110.116834463029
"6161" 1232 32.3168080153571 107.994872111132
"6162" 1232.2 29.9964684122778 104.160070812031
"6163" 1232.4 28.5207793929528 100.765741117359
"6164" 1232.6 27.0231837140918 96.7797011064992
"6165" 1232.8 26.1854239523 92.8081099777148
"6166" 1233 25.1881003649107 89.0806968440171
"6167" 1233.2 24.32375325584 84.6660446799221
"6168" 1233.4 23.3372066415435 81.5516325051639
"6169" 1233.6 21.4872676368483 78.5545905220354
"6170" 1233.8 19.8195013951374 75.5000406559059
"6171" 1234 18.2952025904882 71.784181534395
"6172" 1234.2 15.8909634065319 69.4196693527485
"6173" 1234.4 12.7715658176031 67.8389763790545
"6174" 1234.6 9.89838858334695 67.8555286856217
"6175" 1234.8 7.29086767528353 68.6540545643225
"6176" 1235 4.18386117595457 68.3989091762785
"6177" 1235.2 4.05507892288236 67.4259262777303
"6178" 1235.4 3.62100825984022 65.4178328040957
"6179" 1235.6 3.33163636201165 62.2921214153049
"6180" 1235.8 3.2881189019138 58.0187172445731
"6181" 1236 2.88662034776509 54.4875903179795
"6182" 1236.2 4.38350231623496 51.7472170590879
"6183" 1236.4 5.62991206297563 47.9927088416665
"6184" 1236.6 6.09707353517858 43.7560258606421
"6185" 1236.8 5.83784780243509 39.6387625152135
"6186" 1237 6.48240908385138 38.6297472833718
"6187" 1237.2 9.08301677217859 37.9974210464278
"6188" 1237.4 12.465889676587 36.169810906903
"6189" 1237.6 15.7272041302857 33.1614912386778
"6190" 1237.8 18.7075834979 29.6571808372421
"6191" 1238 20.9807634022927 25.678878522325
"6192" 1238.2 23.6547100575761 22.2038939803486
"6193" 1238.4 27.2865642843637 18.8121877918694
"6194" 1238.6 31.0670773533352 16.7798191389828
"6195" 1238.8 34.9665260271129 13.8212120344486
"6196" 1239 38.9108717431211 11.1757637492842
"6197" 1239.2 43.136719665337 9.19472068077254
"6198" 1239.4 47.6749018251631 6.68009362579428
"6199" 1239.6 50.8444930697857 2.99273422544823
"6200" 1239.8 51.6830476700612 2.97683745577476
"6201" 1240 55.1226898415323 3.40600750370663
"6202" 1240.2 58.5753120109362 5.05753858000381
"6203" 1240.4 62.9150657947283 6.48112481841385
"6204" 1240.6 67.6118645547341 7.50623301071657
"6205" 1240.8 72.1776047100333 8.91136652104211
"6206" 1241 77.0961379773236 10.1011618057598
"6207" 1241.2 81.529232732 9.8593611650008
"6208" 1241.4 85.6965709019 8.14609045114737
"6209" 1241.6 89.776278128975 9.35601241611711
"6210" 1241.8 92.4071956465968 12.2926436171905
"6211" 1242 96.2048260883192 15.312223378674
"6212" 1242.2 99.7108211800162 18.2812815259002
"6213" 1242.4 104.554378873214 20.3460454202492
"6214" 1242.6 107.380862760809 24.8606665509308
"6215" 1242.8 109.389829037052 29.3679875342283
"6216" 1243 112.12216854935 33.9900441213671
"6217" 1243.2 114.154745758436 38.3955667535453
"6218" 1243.4 117.070612160233 42.6352152832754
"6219" 1243.6 119.555382134719 46.2754154668609
"6220" 1243.8 119.763715160676 50.1630354532685
"6221" 1244 119.963305744016 54.8538513558034
"6222" 1244.2 120.788313903468 59.5023744877389
"6223" 1244.4 122.2289372885 63.6825402508486
"6224" 1244.6 120.96705171182 68.1758485945421
"6225" 1244.8 119.544975078304 72.5387688687182
"6226" 1245 118.740272803457 77.3913920002804
"6227" 1245.2 118.54463251481 82.1659103785731
"6228" 1245.4 116.230239414924 85.3616734975552
"6229" 1245.6 112.876768334788 88.7885937012671
"6230" 1245.8 110.114876216877 92.4651733010317
"6231" 1246 108.247728360684 97.7414556717441
"6232" 1246.2 107.39658881775 101.378239153792
"6233" 1246.4 104.909655116281 102.44441562483
"6234" 1246.6 101.085471448897 103.643839145916
"6235" 1246.8 97.0393368607647 106.220278308319
"6236" 1247 93.1174439772164 109.530096710717
"6237" 1247.2 89.9156256937951 113.349998668839
"6238" 1247.4 87.4362073965 116.615925812753
"6239" 1247.6 86.3476862833462 116.097740940334
"6240" 1247.8 84.0041429960273 114.823835330678
"6241" 1248 80.6449423435656 114.314098659118
"6242" 1248.2 76.07014955305 114.561827663242
"6243" 1248.4 71.8809774108636 116.296743298969
"6244" 1248.6 68.5649610084181 119.249524437167
"6245" 1248.8 67.54073778475 121.731337022517
"6246" 1249 67.20319637535 120.300031623042
"6247" 1249.2 65.0086451502377 119.255909205314
"6248" 1249.4 61.5594286287258 118.176368487723
"6249" 1249.6 58.8634198219464 117.755488690642
"6250" 1249.8 54.7622969466698 117.26313873934
"6251" 1250 50.1253891963491 117.968595385982
"6252" 1250.2 47.2527062774524 119.709025052737
"6253" 1250.4 46.7740833612895 119.347536228905
"6254" 1250.6 45.0108285081981 117.336623806699
"6255" 1250.8 41.4832828283214 114.92487014066
"6256" 1251 37.1796298584714 112.603345639471
"6257" 1251.2 33.6521366679286 112.497632121142
"6258" 1251.4 29.2288605062857 112.831464284285
"6259" 1251.6 26.3356484257143 112.803644937356
"6260" 1251.8 24.6664876099999 111.329219550142
"6261" 1252 21.3559853255 106.655569266142
"6262" 1252.2 18.9192958611923 103.994185076642
"6263" 1252.4 16.9790747420714 101.991192097785
"6264" 1252.6 15.2398503859445 97.6111904758088
"6265" 1252.8 13.1956435597857 92.9591774616421
"6266" 1253 11.7761648428732 88.7021253580153
"6267" 1253.2 9.38584195489064 84.522670720689
"6268" 1253.4 6.65469297646204 82.7672017016674
"6269" 1253.6 6.25128948010871 81.9241698466421
"6270" 1253.8 5.66832830604412 79.2837865366862
"6271" 1254 4.11940329519231 75.587778596219
"6272" 1254.2 1.70655241104841 72.7820743538357
"6273" 1254.4 2.65222016933532 71.1656101732774
"6274" 1254.6 2.26733132241767 66.9639069277598
"6275" 1254.8 1.62584991088824 61.969515937995
"6276" 1255 2.02617576796429 57.6007875154278
"6277" 1255.2 2.38383024543105 52.9958861922283
"6278" 1255.4 2.70519966091252 49.4423003728421
"6279" 1255.6 4.22925404973077 45.5186311493729
"6280" 1255.8 5.40765305296155 40.5803404112575
"6281" 1256 6.49881763347061 37.2610265689068
"6282" 1256.2 9.0691070987143 34.1073490342493
"6283" 1256.4 11.258953357775 29.8616530371671
"6284" 1256.6 13.7646042144831 24.1108517855235
"6285" 1256.8 16.361021584475 21.3371096545796
"6286" 1257 19.8602515023404 19.4555303680357
"6287" 1257.2 24.3273416390169 16.6287242590354
"6288" 1257.4 28.0320238199457 13.1571633128595
"6289" 1257.6 32.217453204898 10.7106159019176
"6290" 1257.8 36.2263141103192 7.32807081017402
"6291" 1258 39.8853564009546 5.23381745918756
"6292" 1258.2 43.5839303188196 5.45939664346685
"6293" 1258.4 48.6524481849194 5.12721742012598
"6294" 1258.6 53.5467765798579 4.98112727636842
"6295" 1258.8 58.64781988325 5.34657927845732
"6296" 1259 63.7958788175319 5.3392834552804
"6297" 1259.2 68.7700051771563 4.93064980345461
"6298" 1259.4 73.7859899719536 4.66037911209571
"6299" 1259.6 78.31609816175 6.85808796508529
"6300" 1259.8 82.5029098745 9.87206130164211
"6301" 1260 86.54302089778 12.7904962567621
"6302" 1260.2 90.1266899833621 14.9620425017456
"6303" 1260.4 94.6517451297841 15.7628080137671
"6304" 1260.6 98.9676833566869 17.289127182752
"6305" 1260.8 102.483670584779 19.6767636900723
"6306" 1261 104.690318802532 23.7645696369719
"6307" 1261.2 107.066128696659 28.0355658144603
"6308" 1261.4 109.564261420876 31.6595192432303
"6309" 1261.6 112.116281199186 34.4268402162235
"6310" 1261.8 115.92947261307 35.0201039635142
"6311" 1262 115.621842392964 35.1830304488207
"6312" 1262.2 114.891498673907 36.380120988568
"6313" 1262.4 114.594370007307 39.7533916314734
"6314" 1262.6 114.620669384314 43.6609225118398
"6315" 1262.8 114.782423837815 47.7735024181747
"6316" 1263 115.206031941532 51.6200225264506
"6317" 1263.2 115.481026485197 55.9390243537657
"6318" 1263.4 115.427546217311 59.9539138186105
"6319" 1263.6 116.937641301985 63.6819843526118
"6320" 1263.8 119.756822269858 67.3989567271579
"6321" 1264 121.6057839173 69.6502739817564
"6322" 1264.2 120.909063828667 69.5260142321421
"6323" 1264.4 119.155504221304 71.4042233287617
"6324" 1264.6 116.994113941726 74.9513851487389
"6325" 1264.8 115.09001934583 78.9285588933336
"6326" 1265 112.877448861823 83.2224060366421
"6327" 1265.2 111.208682357477 87.5006843900512
"6328" 1265.4 109.296507549654 91.8257174034498
"6329" 1265.6 106.510591059724 96.636867444657
"6330" 1265.8 103.592466131157 101.327956722254
"6331" 1266 100.762220052676 105.653254560627
"6332" 1266.2 97.3151665946905 107.616882254452
"6333" 1266.4 93.6083931683857 109.348482048828
"6334" 1266.6 88.4468343382539 112.230994380581
"6335" 1266.8 84.1462869052561 117.394515701227
"6336" 1267 84.0422470712143 118.237690704071
"6337" 1267.2 85.0652181442369 117.823816911168
"6338" 1267.4 85.9699641701471 116.831449990701
"6339" 1267.6 87.41803208984 116.002869834142
"6340" 1267.8 88.2584236501667 115.072467231309
"6341" 1268 91.341513812949 114.37742513503
"6342" 1268.2 92.2588356039427 114.211942368757
"6343" 1268.4 93.0951262175536 113.436535079981
"6344" 1268.6 95.2391881981866 112.884196479209
"6345" 1268.8 96.4314439129746 111.728592208591
"6346" 1269 99.8720537390968 110.0665801589
"6347" 1269.2 101.4571582485 108.223701927221
"6348" 1269.4 103.483535605935 106.336654723816
"6349" 1269.6 105.461717573038 104.768133574527
"6350" 1269.8 107.100270622435 102.409325312227
"6351" 1270 110.304499773117 99.6989568310038
"6352" 1270.2 111.252217828969 97.685816977887
"6353" 1270.4 113.5307548155 96.0902176845833
"6354" 1270.6 113.807428101893 94.7703233594946
"6355" 1270.8 114.974217426754 93.1000030822523
"6356" 1271 115.467290465583 91.1362374781838
"6357" 1271.2 116.2310860907 90.075565783148
"6358" 1271.4 117.100174991826 88.2913619470354
"6359" 1271.6 119.016896737511 85.4775444071365
"6360" 1271.8 119.753633619567 83.8022848681754
"6361" 1272 120.181074395242 81.2708638929647
"6362" 1272.2 121.636782618163 78.6931514105094
"6363" 1272.4 121.541402000122 76.578881043938
"6364" 1272.6 122.67293406548 73.3246533240821
"6365" 1272.8 123.079414466031 70.8004052676319
"6366" 1273 123.794688814621 67.584561020733
"6367" 1273.2 123.88808313932 65.0250293614121
"6368" 1273.4 124.050286296235 61.8091455851127
"6369" 1273.6 124.11787094495 59.2569659692421
"6370" 1273.8 123.969633567745 55.6030934597952
"6371" 1274 123.455356157351 52.2788083377591
"6372" 1274.2 123.236053848015 50.3455580371573
"6373" 1274.4 122.29686825193 48.6787563438863
"6374" 1274.6 121.558404988304 46.6951255237761
"6375" 1274.8 121.255260146 44.0170542009719
"6376" 1275 120.581800122437 41.4192007186421
"6377" 1275.2 119.916971988436 39.1238086465357
"6378" 1275.4 119.032030670625 37.6056319105171
"6379" 1275.6 118.173068363879 35.0041232694352
"6380" 1275.8 116.762599260253 32.044408090148
"6381" 1276 115.210086145145 28.5164081335131
"6382" 1276.2 114.242690790661 27.4987584749002
"6383" 1276.4 112.747625242823 26.1460801220937
"6384" 1276.6 110.977998552102 23.8969863460605
"6385" 1276.8 108.360388076196 20.6417771734682
"6386" 1277 105.720398382113 17.6782298763518
"6387" 1277.2 103.862108655916 15.4866114778005
"6388" 1277.4 102.440316891264 15.4515595339455
"6389" 1277.6 99.7773672758293 14.4507186936909
"6390" 1277.8 96.2102608156689 12.3353380205902
"6391" 1278 93.3488265661739 10.3843001461747
"6392" 1278.2 89.3789251236786 8.05453063564211
"6393" 1278.4 84.8220317957273 5.12169706096029
"6394" 1278.6 82.3641329024655 2.6019386376421
"6395" 1278.8 82.097211065125 2.45183007817335
"6396" 1279 82.0740543240955 2.82657725928255
"6397" 1279.2 81.5576772327921 3.79369028621514
"6398" 1279.4 80.4928821182586 4.59405968781452
"6399" 1279.6 78.0741845624278 5.15825938289984
"6400" 1279.8 74.129286449 5.50744767591384
"6401" 1280 70.0821762393043 5.06294289346819
"6402" 1280.2 65.6761791751327 4.29229514625435
"6403" 1280.4 61.53769364219 2.44485205865211
"6404" 1280.6 59.0307995593 1.17758807489925
"6405" 1280.8 58.2258931215 2.00002913136938
"6406" 1281 55.9742647294688 3.55127385157961
"6407" 1281.2 52.5997474433632 5.24350764318947
"6408" 1281.4 48.9726484407347 7.19742980408088
"6409" 1281.6 45.2918698030426 9.59860304034423
"6410" 1281.8 41.8491541269719 11.981330437305
"6411" 1282 39.2074462545879 14.8495844520927
"6412" 1282.2 37.1275051873842 18.4117223030211
"6413" 1282.4 33.746294457533 21.5561870116421
"6414" 1282.6 31.1095081852097 25.6812278089002
"6415" 1282.8 29.9914943272586 29.936525451918
"6416" 1283 29.456103935691 34.6625377612488
"6417" 1283.2 29.1906897744535 39.3314557758863
"6418" 1283.4 30.1853725198298 43.1179565842804
"6419" 1283.6 31.880258263555 45.3952273796641
"6420" 1283.8 33.4498668329688 46.7947099428608
"6421" 1284 34.6106946001413 48.9207480947725
"6422" 1284.2 36.18703556006 50.1784002925721
"6423" 1284.4 38.373477260949 50.6194561671625
"6424" 1284.6 41.4950317758107 51.776100498477
"6425" 1284.8 44.83718329403 53.4343766570921
"6426" 1285 48.1193210848031 53.9609491238542
"6427" 1285.2 50.9866196342921 54.3797111184144
"6428" 1285.4 53.2807934523182 54.1340472825209
"6429" 1285.6 55.7516076770294 54.1991905066715
"6430" 1285.8 58.7609237937425 53.7209721311573
"6431" 1286 62.3468289879753 53.0879018402461
"6432" 1286.2 65.7896944576068 51.8403820962343
"6433" 1286.4 69.8900459670385 50.1298662319306
"6434" 1286.6 73.9014827401887 49.21229211201
"6435" 1286.8 77.3507668233286 47.4578536252707
"6436" 1287 80.4999168956429 44.5609322984421
"6437" 1287.2 84.7633681817941 42.3585127855245
"6438" 1287.4 88.2503349511636 39.4973258355019
"6439" 1287.6 91.8910121513286 35.8738775642135
"6440" 1287.8 95.6723705195294 32.7630200047303
"6441" 1288 99.6018148779369 29.4476984539625
"6442" 1288.2 102.044970745639 27.0700846075032
"6443" 1288.4 104.06791122659 27.4488810780521
"6444" 1288.6 105.709572321915 29.3870372215357
"6445" 1288.8 106.336832971348 32.0973004239247
"6446" 1289 107.962450461435 35.615238273566
"6447" 1289.2 108.740946556605 39.2463633059053
"6448" 1289.4 109.7658698645 43.5189566433378
"6449" 1289.6 112.086467054125 47.4762839426108
"6450" 1289.8 114.6991673865 50.6366776676421
"6451" 1290 118.196291123312 53.5617660832359
"6452" 1290.2 117.432296207553 53.357507409
"6453" 1290.4 116.312294907692 52.0177799974293
"6454" 1290.6 116.565713092327 50.9135464061217
"6455" 1290.8 117.279254261189 49.2350867518363
"6456" 1291 119.058056631981 47.0334598648308
"6457" 1291.2 118.684359084894 45.9433571383391
"6458" 1291.4 118.364775452382 44.2256818940833
"6459" 1291.6 118.800066410206 40.6326223211715
"6460" 1291.8 117.837844292912 39.9185924166715
"6461" 1292 117.850226100092 38.4660284922635
"6462" 1292.2 117.344654806327 37.198608370336
"6463" 1292.4 117.256299275894 37.2648449106421
"6464" 1292.6 117.092790361813 36.3398516252671
"6465" 1292.8 117.085512878015 35.7256989121885
"6466" 1293 116.532434248742 37.595305031733
"6467" 1293.2 115.810157972173 38.6479657746036
"6468" 1293.4 115.449830688441 38.8972805158896
"6469" 1293.6 114.970269649706 39.185470803495
"6470" 1293.8 115.278074748776 39.7102979787441
"6471" 1294 115.885575310629 40.4860131206817
"6472" 1294.2 116.788775211468 41.8791077944613
"6473" 1294.4 119.053903128174 43.8068264072073
"6474" 1294.6 119.183983315591 45.5263479379148
"6475" 1294.8 119.657592060565 48.7060748173518
"6476" 1295 121.048094796532 52.3078114866847
"6477" 1295.2 121.286669086081 55.1302500285131
"6478" 1295.4 121.891663556665 58.6723581673947
"6479" 1295.6 122.738863049727 61.3103205699617
"6480" 1295.8 121.823238479125 62.5033678418609
"6481" 1296 121.953244434669 65.7108043951253
"6482" 1296.2 122.114849865742 69.2289935280664
"6483" 1296.4 121.978856001374 73.2861162077053
"6484" 1296.6 121.245010912921 75.2990655844105
"6485" 1296.8 119.88432272936 77.5815697910921
"6486" 1297 118.766974115167 81.0197319676088
"6487" 1297.2 118.483676838047 83.7809495137351
"6488" 1297.4 116.372625499707 86.2795939426055
"6489" 1297.6 114.4395201485 89.585346582508
"6490" 1297.8 113.644789075432 93.4293494872097
"6491" 1298 112.240632601687 96.1479701033296
"6492" 1298.2 110.119934279955 99.4786835648785
"6493" 1298.4 107.878434172885 102.109245993084
"6494" 1298.6 105.817441176293 102.58627031197
"6495" 1298.8 103.224893553788 104.225377822806
"6496" 1299 101.4311935247 108.030700984319
"6497" 1299.2 99.2136438326563 109.886960282814
"6498" 1299.4 95.5444560713971 111.798875583583
"6499" 1299.6 92.307415361587 115.000970165773
"6500" 1299.8 90.0697722390714 115.808134405642
"6501" 1300 86.9601874601667 116.078600278559
"6502" 1300.2 82.9585172921227 117.784882717585
"6503" 1300.4 80.3338567939769 119.936525489842
"6504" 1300.6 79.9324022183 121.147425790697
"6505" 1300.8 78.7380249235 119.750051564369
"6506" 1301 75.5874273404512 119.911827337935
"6507" 1301.2 69.9799238571154 122.773670886604
"6508" 1301.4 67.7946575101471 123.322630940701
"6509" 1301.6 65.4059340906837 122.492726053336
"6510" 1301.8 62.2936998501667 121.940754884118
"6511" 1302 58.3392602254155 122.730841751191
"6512" 1302.2 55.3957382273 123.319358076356
"6513" 1302.4 52.4148329217836 122.10942409203
"6514" 1302.6 48.5422313588182 121.744614438097
"6515" 1302.8 44.9221645580738 120.596710516298
"6516" 1303 41.2804944309737 119.108387457063
"6517" 1303.2 36.6059331040334 118.430571509442
"6518" 1303.4 33.699826976949 117.556779069724
"6519" 1303.6 32.5147782516396 115.799076943851
"6520" 1303.8 28.431372561 113.795868311142
"6521" 1304 23.1086041819999 111.329219550142
"6522" 1304.2 22.7191333249999 108.213452694142
"6523" 1304.4 21.794140039625 104.854266552517
"6524" 1304.6 20.7983338711591 102.81397035846
"6525" 1304.8 18.6596486231923 99.4004262504883
"6526" 1305 16.7066769700625 95.7990691272671
"6527" 1305.2 14.9513534548333 92.9072480140421
"6528" 1305.4 12.9855542840738 89.1900359985438
"6529" 1305.6 10.9287882903637 85.8306805638239
"6530" 1305.8 8.04365506054166 84.0121663855588
"6531" 1306 6.69156088367392 83.5949433781204
"6532" 1306.2 6.79077391692309 82.6731522639498
"6533" 1306.4 5.39820642787839 80.1557616310746
"6534" 1306.6 5.13393402409093 76.5600939525058
"6535" 1306.8 4.66283164908334 72.3226313581004
"6536" 1307 4.53571268881251 68.0979544231421
"6537" 1307.2 3.00271819900564 64.249194662114
"6538" 1307.4 2.67065730514287 60.7953758543921
"6539" 1307.6 2.81439059760715 56.7059318558921
"6540" 1307.8 1.84168389744188 52.6595108008979
"6541" 1308 3.34422270501951 52.4508362915902
"6542" 1308.2 5.39237260846387 49.1616936590036
"6543" 1308.4 7.13783403957597 45.4618096140851
"6544" 1308.6 7.99998471715854 41.333707115886
"6545" 1308.8 8.95361465843509 37.2311244901226
"6546" 1309 10.2180141506035 32.8642718941938
"6547" 1309.2 12.4131352628462 28.9960790235652
"6548" 1309.4 15.8701458153171 26.415073434947
"6549" 1309.6 18.8725358608647 23.178218580795
"6550" 1309.8 20.8859342911897 19.0805848976076
"6551" 1310 22.5676724361667 15.7814401072347
"6552" 1310.2 23.4165578828837 16.4930658706421
"6553" 1310.4 26.3891471698077 17.1992492926751
"6554" 1310.6 30.3267973984 17.0989094259754
"6555" 1310.8 34.2809833008256 16.1443535917002
"6556" 1311 37.9534356930385 14.8153452558729
"6557" 1311.2 41.1205613433682 14.1947598243894
"6558" 1311.4 44.2119979009674 13.5085337599356
"6559" 1311.6 47.7262255983315 11.7625265850578
"6560" 1311.8 51.6802700086936 10.6091244288679
"6561" 1312 55.8890679795 8.70364873064211
"6562" 1312.2 60.2951226406633 6.55361063230537
"6563" 1312.4 64.4314621097 4.91143249143158
"6564" 1312.6 64.50156686396 4.43894284649211
"6565" 1312.8 63.8545825036881 4.11868982991934
"6566" 1313 63.8555173272273 5.22594936106635
"6567" 1313.2 65.5343727638409 6.61466867946029
"6568" 1313.4 68.1371150345313 9.37305176611086
"6569" 1313.6 70.7654881524895 11.6390290844526
"6570" 1313.8 74.8228946606236 13.1322387001253
"6571" 1314 79.0960647990579 15.5952330529263
"6572" 1314.2 82.3947235253333 16.5017207785754
"6573" 1314.4 86.5742389494186 16.7104449536189
"6574" 1314.6 91.311580533883 16.5800753174187
"6575" 1314.8 95.1414531791264 17.5459211544004
"6576" 1315 95.916114993599 19.8356674015982
"6577" 1315.2 97.4561047991064 23.1182137466315
"6578" 1315.4 97.887008726 26.5909092359859
"6579" 1315.6 99.1962937346383 30.4808702667272
"6580" 1315.8 100.388277118733 34.9366746765754
"6581" 1316 100.987795933654 38.7314238153894
"6582" 1316.2 101.599545443532 41.1846806327066
"6583" 1316.4 102.493014071679 42.2555381378842
"6584" 1316.6 102.415643265372 42.5461802197485
"6585" 1316.8 102.618665307851 42.7160558063123
"6586" 1317 102.994102383113 43.0524656028357
"6587" 1317.2 103.981202714742 44.2684875145895
"6588" 1317.4 105.217986211406 45.8494317170171
"6589" 1317.6 107.250537246375 47.0178442880171
"6590" 1317.8 109.695433645681 48.6948477919613
"6591" 1318 111.679357118457 51.3253072988595
"6592" 1318.2 113.876951132833 53.7603126217633
"6593" 1318.4 116.213776274833 56.2426975790058
"6594" 1318.6 118.233720110242 58.7276206324163
"6595" 1318.8 120.410181871377 60.1909611753685
"6596" 1319 121.075361702529 59.5351594385278
"6597" 1319.2 119.921786116557 58.630103351785
"6598" 1319.4 120.377041546882 58.9072058662892
"6599" 1319.6 120.482738281291 59.189343556708
"6600" 1319.8 120.010133618318 60.0705273149755
"6601" 1320 120.040280407315 61.3668820032508
"6602" 1320.2 120.380020692632 64.1197878123564
"6603" 1320.4 120.377946926881 66.7548822410132
"6604" 1320.6 120.163930348781 68.3494876849546
"6605" 1320.8 120.807782991149 71.0148425436527
"6606" 1321 120.647449566136 73.5603815437936
"6607" 1321.2 119.199719511833 76.00342601043
"6608" 1321.4 118.424421969595 79.841525685
"6609" 1321.6 117.833480473786 83.3022974944883
"6610" 1321.8 115.644588800159 87.1843174211833
"6611" 1322 113.929179025535 90.6223523196421
"6612" 1322.2 111.84824071326 93.8212062918021
"6613" 1322.4 109.364228043219 97.2230719481734
"6614" 1322.6 107.41668056831 100.934056914499
"6615" 1322.8 106.602894419773 102.867080020778
"6616" 1323 104.195256394682 103.262451951369
"6617" 1323.2 101.218851879377 104.385434339382
"6618" 1323.4 97.643589440375 106.94071757216
"6619" 1323.6 95.1457330786539 109.456763506873
"6620" 1323.8 93.2310616627727 112.704169696824
"6621" 1324 92.2332965313525 114.026784092478
"6622" 1324.2 90.3187318183644 114.382274996964
"6623" 1324.4 86.30025073025 115.739977005667
"6624" 1324.6 83.1796952981394 117.263861543281
"6625" 1324.8 79.5964109416642 119.324998114373
"6626" 1325 77.5788854681429 120.899074893571
"6627" 1325.2 74.8247701222143 121.516664395385
"6628" 1325.4 69.2479183746 123.454745564742
"6629" 1325.6 66.9041027300385 122.648840483719
"6630" 1325.8 64.2429356368913 122.643630171251
"6631" 1326 61.0018275630588 122.119853294083
"6632" 1326.2 56.5402800038387 122.22183997011
"6633" 1326.4 53.4304083642846 122.47707384935
"6634" 1326.6 50.8364164851936 122.240685334158
"6635" 1326.8 47.5523943532539 122.393187818611
"6636" 1327 47.1030049028693 121.176840372904
"6637" 1327.2 44.3156115840574 120.009311846724
"6638" 1327.4 40.3601658606539 118.614321862488
"6639" 1327.6 36.2574789846304 117.696221386316
"6640" 1327.8 33.1755791596739 117.332150802599
"6641" 1328 31.7443714535577 116.729382778931
"6642" 1328.2 30.6298008261415 116.778137294774
"6643" 1328.4 30.433040809051 116.857321204091
"6644" 1328.6 30.1135157386143 117.132335319442
"6645" 1328.8 28.7875103266352 116.523918683372
"6646" 1329 28.950667037 116.392340691142
"6647" 1329.2 25.8349001809999 116.002869834142
"6648" 1329.4 24.66648761 116.002869834142
"6649" 1329.6 24.66648761 116.002869834142
"6650" 1329.8 24.6664876099999 115.613398977142
"6651" 1330 24.6664876099999 115.613398977142
"6652" 1330.2 24.6664876099999 115.613398977142
"6653" 1330.4 24.6664876099999 115.613398977142
"6654" 1330.6 22.3296624679999 115.223928120142
"6655" 1330.8 22.3296624679999 115.223928120142
"6656" 1331 22.3296624679999 115.223928120142
"6657" 1331.2 22.3296624679999 115.223928120142
"6658" 1331.4 22.3296624679999 115.223928120142
"6659" 1331.6 22.3296624679999 115.223928120142
"6660" 1331.8 19.213895612 112.497632121142
"6661" 1332 18.824424755 112.497632121142
"6662" 1332.2 18.824424755 112.497632121142
"6663" 1332.4 18.824424755 112.497632121142
"6664" 1332.6 17.656012184 109.187129836642
"6665" 1332.8 18.7854776693 108.602923551142
"6666" 1333 17.7672895717143 106.878124041571
"6667" 1333.2 16.6689050119483 105.238701148435
"6668" 1333.4 15.4408966848125 104.050982909955
"6669" 1333.6 15.14003044778 102.628440604762
"6670" 1333.8 14.7609454803 101.761218829842
"6671" 1334 13.1770973285 99.5671996687421
"6672" 1334.2 10.87142985506 96.8642719211621
"6673" 1334.4 9.99792823996512 95.4741326855258
"6674" 1334.6 8.08615684057143 92.5650700468207
"6675" 1334.8 6.14371185208823 90.0801477932303
"6676" 1335 7.30257856875 89.6054006374754
"6677" 1335.2 8.2579110694348 87.9440346146204
"6678" 1335.4 9.34008814472224 85.465469676031
"6679" 1335.6 10.3729071581 81.7138555838621
"6680" 1335.8 10.17038231246 77.6010433339421
"6681" 1336 9.86659504400001 74.5963477964199
"6682" 1336.2 9.91666986847144 70.8687613772278
"6683" 1336.4 9.55761483078003 67.2904515129621
"6684" 1336.6 9.4910338604643 63.2202955949992
"6685" 1336.8 9.33661887782912 59.1130096524775
"6686" 1337 9.28238875850001 55.0806400103344
"6687" 1337.2 9.53704278038462 51.7401784291421
"6688" 1337.4 8.43695202013416 47.9309634618982
"6689" 1337.6 7.03791237640722 46.5104280039617
"6690" 1337.8 7.32969925628083 44.7803875667243
"6691" 1338 9.76101559481326 41.3159674794373
"6692" 1338.2 12.5294888104651 38.5706289854677
"6693" 1338.4 15.1156994594101 35.8790871797432
"6694" 1338.6 17.62355627925 33.1336718917493
"6695" 1338.8 19.6271146919878 29.9820565277153
"6696" 1339 20.16809921165 26.7020707097546
"6697" 1339.2 21.692565078463 23.6766394553088
"6698" 1339.4 24.5023847208146 21.4249047002938
"6699" 1339.6 27.6134837613 20.0285957614088
"6700" 1339.8 31.2572000012333 19.6088327266421
"6701" 1340 35.0715556191705 19.1972328436762
"6702" 1340.2 38.0332149437809 19.5694480332376
"6703" 1340.4 40.6163441274579 20.2647836436947
"6704" 1340.6 43.170729394545 21.3505113905297
"6705" 1340.8 46.8466341122978 22.4138981124511
"6706" 1341 51.0627679456868 22.8273171713015
"6707" 1341.2 54.5052662224318 23.5699283745398
"6708" 1341.4 55.708190128309 25.1708266507657
"6709" 1341.6 55.8262500993387 25.9199357535131
"6710" 1341.8 56.9016922077 25.4682053975088
"6711" 1342 59.5774253235105 24.1307943610737
"6712" 1342.2 63.0082001300978 22.7288329615225
"6713" 1342.4 67.0915899415968 21.5813141637066
"6714" 1342.6 70.740014777691 21.3723917757545
"6715" 1342.8 74.4435186177159 22.3793867775739
"6716" 1343 77.4151905741105 24.5735612300842
"6717" 1343.2 79.4813008081044 27.8604790156091
"6718" 1343.4 81.5080658375978 31.009322051653
"6719" 1343.6 83.1645915455323 34.986649790126
"6720" 1343.8 84.9752031406739 38.2483999371965
"6721" 1344 87.1966359758712 39.2791185868792
"6722" 1344.2 89.5050095831452 39.0739998592873
"6723" 1344.4 91.5821874871452 38.0689137767066
"6724" 1344.6 94.2239328235842 36.6184599444632
"6725" 1344.8 97.36771425 34.7332843401421
"6726" 1345 100.152495146668 32.3264058591768
"6727" 1345.2 101.675673250777 29.3224672690481
"6728" 1345.4 102.027595362288 29.0702207173997
"6729" 1345.6 102.863803852304 30.5059863956937
"6730" 1345.8 103.357715647581 32.2666355791421
"6731" 1346 102.980877566237 34.9211869465895
"6732" 1346.2 103.521636015859 38.3034338626421
"6733" 1346.4 103.4304772573 42.3106562357754
"6734" 1346.6 103.875670162006 46.7755190216533
"6735" 1346.8 104.479010146074 50.8037910495464
"6736" 1347 104.873944704599 54.7296882490817
"6737" 1347.2 104.510107224339 58.6606148935776
"6738" 1347.4 104.939817940804 61.9637884253921
"6739" 1347.6 106.713690087194 64.9583424126319
"6740" 1347.8 108.654255126812 68.3373167206734
"6741" 1348 109.802382757344 71.3962857433609
"6742" 1348.2 109.470556797104 74.1946713000267
"6743" 1348.4 108.832024968739 78.0427386922217
"6744" 1348.6 109.913458820837 81.6371913204316
"6745" 1348.8 112.225685803447 85.0399367026421
"6746" 1349 114.57202054315 86.4733500629411
"6747" 1349.2 113.930823518949 85.9381041891931
"6748" 1349.4 112.809512487722 86.0737173724569
"6749" 1349.6 110.511564066317 87.6664901650933
"6750" 1349.8 107.349153264654 89.5488108548344
"6751" 1350 104.066296347427 91.4329583309592
"6752" 1350.2 100.991956947083 94.0302223183921
"6753" 1350.4 97.2039814767836 95.8928037178511
"6754" 1350.6 93.2652878896 98.1651045835421
"6755" 1350.8 89.5197700686476 101.665872958839
"6756" 1351 85.4393964947381 104.791673021928
"6757" 1351.2 81.8056314047097 108.628050703207
"6758" 1351.4 79.7040006648729 113.147850416303
"6759" 1351.6 79.5726053313571 115.863773099499
"6760" 1351.8 79.3749720542188 116.386255209001
"6761" 1352 77.8351606640909 115.023291618051
"6762" 1352.2 74.6383316919211 114.393740240747
"6763" 1352.4 71.1060987311394 113.343613900691
"6764" 1352.6 66.5693789211607 112.39330957016
"6765" 1352.8 62.5505094134345 113.47769403179
"6766" 1353 59.0581552504464 115.627308650606
"6767" 1353.2 57.0461915401522 118.28607217699
"6768" 1353.4 54.9283731989 120.949149718042
"6769" 1353.6 53.4337082288478 120.78094346386
"6770" 1353.8 50.9203640159546 119.289767824278
"6771" 1354 48.1607443072647 117.73257864023
"6772" 1354.2 44.6784166446765 116.319792198172
"6773" 1354.4 40.5115927820306 114.76689599203
"6774" 1354.6 34.9609104893409 114.365321912665
"6775" 1354.8 31.3524039885 114.889382640411
"6776" 1355 30.3917092079 114.717616006042
"6777" 1355.2 26.4191064665 112.497632121142
"6778" 1355.4 23.4980750389999 109.381865265142
"6779" 1355.6 24.2919964013462 105.052746893104
"6780" 1355.8 22.822228551853 102.344661446995
"6781" 1356 20.1767541195834 99.2231670783921
"6782" 1356.2 17.396364946 95.7782046170707
"6783" 1356.4 15.640500499025 91.0962085289921
"6784" 1356.6 15.1445966578276 87.3700468298662
"6785" 1356.8 14.4548350523421 82.7031115606421
"6786" 1357 15.8765332683966 78.1906216312628
"6787" 1357.2 17.1150804381667 74.1726179288504
"6788" 1357.4 19.5402831611761 70.8763627199097
"6789" 1357.6 21.810367992 67.9331782913344
"6790" 1357.8 23.0563580914268 64.5404706195689
"6791" 1358 23.2648733530185 60.6715625881236
"6792" 1358.2 23.498075039 56.2333422184348
"6793" 1358.4 23.1875509773379 51.3770231705881
"6794" 1358.6 22.3166801061 46.4875148044021
"6795" 1358.8 21.8820238856039 41.7985554494863
"6796" 1359 23.6346136727759 38.097506742849
"6797" 1359.2 26.4500871028523 35.6833571882785
"6798" 1359.4 29.680924893875 33.1739256437444
"6799" 1359.6 32.7691747871522 30.9669882628486
"6800" 1359.8 36.002715194927 29.3324759205073
"6801" 1360 39.5773584309516 28.884939697126
"6802" 1360.2 43.2096278571667 27.2467889778088
"6803" 1360.4 46.7699836680579 24.9179354615368
"6804" 1360.6 50.4840779751334 23.3564078617754
"6805" 1360.8 54.7924727296489 22.1942562880038
"6806" 1361 58.6991211520484 22.0461664769002
"6807" 1361.2 63.045594976875 21.4750472497671
"6808" 1361.4 67.4463206072955 20.8126517391876
"6809" 1361.6 72.2826573856379 20.8085820332628
"6810" 1361.8 76.7876514845698 19.6133614575375
"6811" 1362 82.0239054871552 19.90429337678
"6812" 1362.2 82.8415801849348 20.3708409251204
"6813" 1362.4 82.4658174119286 20.2162218012492
"6814" 1362.6 83.0163032769091 19.2016586488694
"6815" 1362.8 84.2850340989546 17.5237867245209
"6816" 1363 86.89224643289 15.0403395740321
"6817" 1363.2 91.0215490446277 13.2032801210889
"6818" 1363.4 92.5828783913119 12.544371241256
"6819" 1363.6 92.0468004941286 12.2125956898993
"6820" 1363.8 90.4911194310938 11.8964983604234
"6821" 1364 89.6637750373614 12.0469282654837
"6822" 1364.2 89.2608712283792 13.1718638373234
"6823" 1364.4 91.0757454050172 14.4024579370904
"6824" 1364.6 94.0320848134355 16.3758058276744
"6825" 1364.8 97.9565570933215 18.6258824684992
"6826" 1365 101.561854715436 21.1122739918357
"6827" 1365.2 103.840049835952 24.1107808048679
"6828" 1365.4 107.309207535731 26.8547026266531
"6829" 1365.6 111.772790280571 28.772852891348
"6830" 1365.8 112.789137391963 31.3026952080671
"6831" 1366 113.345292502643 35.196940122285
"6832" 1366.2 113.978855693984 39.321083521255
"6833" 1366.4 115.871907411467 43.5699453400754
"6834" 1366.6 118.031767308277 47.6631643516102
"6835" 1366.8 118.825124277844 51.8537740957671
"6836" 1367 118.476223301781 55.9878449632984
"6837" 1367.2 117.79818280779 60.3273826471905
"6838" 1367.4 118.355168011887 63.2421322866744
"6839" 1367.6 118.6198406803 65.5707213066088
"6840" 1367.8 118.448778970559 67.4908380872303
"6841" 1368 119.282505587717 70.1130427702291
"6842" 1368.2 118.654730777906 73.9643592067046
"6843" 1368.4 116.621394519436 76.6977222172228
"6844" 1368.6 114.509214933437 80.1899996096842
"6845" 1368.8 111.9469066637 83.1661491350755
"6846" 1369 108.643033670383 85.1062296144719
"6847" 1369.2 105.602240940857 88.7306367284992
"6848" 1369.4 102.334344863365 91.9135710167232
"6849" 1369.6 100.57039691872 95.938519497676
"6850" 1369.8 100.322699547085 100.289218719027
"6851" 1370 101.173906716136 103.958778635097
"6852" 1370.2 102.09069750922 104.321340596522
"6853" 1370.4 101.1066344772 104.851020962042
"6854" 1370.6 98.7099229561129 106.052517616594
"6855" 1370.8 95.7269434344846 107.137913942888
"6856" 1371 92.4993285375 109.046017207294
"6857" 1371.2 88.8074693721875 111.572638835767
"6858" 1371.4 85.0194907966539 115.351255131084
"6859" 1371.6 82.5220641789427 116.114603276724
"6860" 1371.8 79.3180433503226 116.122223806449
"6861" 1372 74.7434520311923 117.090392304073
"6862" 1372.2 70.1408163763889 118.678678870198
"6863" 1372.4 67.4517457878548 120.839846606561
"6864" 1372.6 67.0031868623281 120.895597475205
"6865" 1372.8 68.0198749548729 120.277147459693
"6866" 1373 69.7643630638415 120.633773316764
"6867" 1373.2 71.9871967355 119.864330891959
"6868" 1373.4 75.3589015832429 120.325996346842
"6869" 1373.6 78.7380249235 120.308686530975
"6870" 1373.8 80.9504357639583 120.086904515184
"6871" 1374 82.787523193077 118.0176325367
"6872" 1374.2 83.9332080217586 116.29833048428
"6873" 1374.4 86.565625480853 113.692773084289
"6874" 1374.6 89.9123554466951 110.783010421423
"6875" 1374.8 92.5248296055179 109.395774938606
"6876" 1375 95.9099490366526 108.282765304286
"6877" 1375.2 99.0943683827 105.766867583351
"6878" 1375.4 102.56065901 103.150331553142
"6879" 1375.6 106.020076622176 101.792911066245
"6880" 1375.8 107.307734127697 101.238093492954
"6881" 1376 107.581181776016 98.9878617689546
"6882" 1376.2 107.635951115281 95.3244015202984
"6883" 1376.4 107.727470444097 92.4044765440967
"6884" 1376.6 109.361974160944 90.1799903586051
"6885" 1376.8 112.578211750512 87.8975658976072
"6886" 1377 115.512728732233 85.6717449817754
"6887" 1377.2 117.817756495087 81.7971684802291
"6888" 1377.4 119.929802874597 78.3896171229002
"6889" 1377.6 119.196927606048 75.6926361346421
"6890" 1377.8 118.260662001067 71.2483409108754
"6891" 1378 117.750022433 66.4986379252485
"6892" 1378.2 117.686521749793 61.8791208477834
"6893" 1378.4 117.997867523818 56.630693167608
"6894" 1378.6 118.948068656163 51.583543410566
"6895" 1378.8 119.108982573823 46.3399346646099
"6896" 1379 117.15706399341 42.6401262141814
"6897" 1379.2 113.370546945245 39.7618779228974
"6898" 1379.4 109.728580101596 36.5259551642059
"6899" 1379.6 105.855100640603 33.557510636106
"6900" 1379.8 102.519225940106 29.61906241294
"6901" 1380 99.7851441664341 24.6933533652795
"6902" 1380.2 97.8785419682392 20.006770341403
"6903" 1380.4 97.85455282125 15.7546940375796
"6904" 1380.6 95.60081479541 13.9498211744321
"6905" 1380.8 91.1131473152742 13.5448133617389
"6906" 1381 86.4247908298721 14.1200108814793
"6907" 1381.2 81.5148838056895 15.0212760005053
"6908" 1381.4 76.1313416970618 14.9789432130915
"6909" 1381.6 71.2463554314239 13.3264984680769
"6910" 1381.8 66.3763822018438 11.3934318367984
"6911" 1382 61.7576254506224 8.68377776855027
"6912" 1382.2 56.8580607646134 7.39470543804417
"6913" 1382.4 52.1068732126334 7.71266177227544
"6914" 1382.6 48.2294744585 9.92827359028128
"6915" 1382.8 44.0458036397581 12.6444237460937
"6916" 1383 39.2979012097697 14.943934596732
"6917" 1383.2 34.4962009440568 15.3777629619603
"6918" 1383.4 31.0148625791 14.5990075976526
"6919" 1383.6 28.5819931675097 12.8365773393897
"6920" 1383.8 28.8263678273192 13.2032801210889
"6921" 1384 28.7821880707697 14.4800704299679
"6922" 1384.2 28.1445042415968 16.6689559350937
"6923" 1384.4 26.2849553935334 19.4833365616088
"6924" 1384.6 23.2990597109726 22.6818005873674
"6925" 1384.8 20.368721990314 25.8765962858049
"6926" 1385 16.4477140433072 28.7355895563409
"6927" 1385.2 11.8537339864355 30.4511988424808
"6928" 1385.4 11.7242397495787 30.5446492619567
"6929" 1385.6 12.4414301541667 31.2020819033421
"6930" 1385.8 12.8672909649773 33.944015747358
"6931" 1386 12.1000421190185 38.3034338626421
"6932" 1386.2 11.2342717743954 42.1845562399561
"6933" 1386.4 10.7406401068023 46.2422991221886
"6934" 1386.6 9.46251902986253 50.7859748294921
"6935" 1386.8 8.48936978460846 55.3509955913289
"6936" 1387 6.89201137366252 59.7340677690671
"6937" 1387.2 5.58740883311539 63.928618966796
"6938" 1387.4 3.65534627246876 67.2906137924859
"6939" 1387.6 2.99265825177587 67.3884011951593
"6940" 1387.8 3.42392713057369 66.7840027424211
"6941" 1388 3.8660266076628 67.201265705863
"6942" 1388.2 5.75218496492308 68.8768961371421
"6943" 1388.4 8.49869739990246 70.6485135720324
"6944" 1388.6 11.6689335843723 72.0175228350783
"6945" 1388.8 14.9043159117174 73.9823510669464
"6946" 1389 18.0708833142826 75.6503023458377
"6947" 1389.2 21.0892824560326 77.8220257115008
"6948" 1389.4 24.2226719822558 79.6552756680723
"6949" 1389.6 27.2258675274286 82.1652708533564
"6950" 1389.8 29.3271555321 84.8010612436821
"6951" 1390 30.5734622745 88.2725448157421
"6952" 1390.2 30.0455128905667 91.9811728651755
"6953" 1390.4 28.5222490943 95.8023147177421
"6954" 1390.6 27.0221581160484 99.0985782827389
"6955" 1390.8 27.1591010948 102.202619134442
"6956" 1391 29.5918690576708 103.791533573813
"6957" 1391.2 32.066433893 104.941897495342
"6958" 1391.4 35.0280352014375 104.68387305258
"6959" 1391.6 39.17427703325 104.876395578483
"6960" 1391.8 42.48477931775 105.308649219017
"6961" 1392 46.7321753860334 105.171252555575
"6962" 1392.2 50.3308055939419 104.060606463107
"6963" 1392.4 53.4467611470625 102.200996339205
"6964" 1392.6 57.4640334626316 100.649518681879
"6965" 1392.8 60.4265617850366 99.8493285578372
"6966" 1393 63.6861218029706 98.969247352995
"6967" 1393.2 66.2007725743571 98.1845781263921
"6968" 1393.4 67.5671553816395 96.3617639410142
"6969" 1393.6 68.1184528893 93.9198722422421
"6970" 1393.8 70.0090947512631 90.8000056930105
"6971" 1394 71.2797904850306 87.1462586843768
"6972" 1394.2 74.0269678340255 85.0201330997438
"6973" 1394.4 76.8410499533358 83.8831501273735
"6974" 1394.6 80.0800976601753 82.9408405253045
"6975" 1394.8 84.0213532157152 81.431168761832
"6976" 1395 87.6520769025117 80.4613897674444
"6977" 1395.2 90.9951652277069 81.1541814856766
"6978" 1395.4 93.8018446270275 81.8942105499498
"6979" 1395.6 97.5424768140385 82.1638442201806
"6980" 1395.8 100.247902291747 84.0290629052601
"6981" 1396 101.700759870669 86.6459569781365
"6982" 1396.2 103.529467766788 89.2754322725171
"6983" 1396.4 104.759005625067 92.3533339063088
"6984" 1396.6 104.417770047646 91.9411703028982
"6985" 1396.8 104.101359900191 90.5440763140686
"6986" 1397 102.717703710403 88.1368581945937
"6987" 1397.2 101.251604185083 85.7864225118921
"6988" 1397.4 99.75906531198 82.1059229132421
"6989" 1397.6 98.3042989299286 78.3889728369498
"6990" 1397.8 96.9306413993667 74.1607174304421
"6991" 1398 96.2295938567667 69.8938478193088
"6992" 1398.2 94.3983442409575 65.6202568435038
"6993" 1398.4 93.9203327150326 60.6345074569356
"6994" 1398.6 94.1613561873352 55.7697038342575
"6995" 1398.8 94.1616353112174 50.8511688642508
"6996" 1399 94.1787489705213 45.7655297504825
"6997" 1399.2 94.1271169911154 40.3663454348839
"6998" 1399.4 93.7975647275 35.2604252986091
"6999" 1399.6 93.1843552930745 30.6258860113549
"7000" 1399.8 93.3840028896547 25.2621828983534
"7001" 1400 91.3141645317904 20.9196324926744
"7002" 1400.2 88.1521653745495 17.245014554949
"7003" 1400.4 84.4738684538637 13.6723526941876
"7004" 1400.6 80.6571566826304 10.2107316120769
"7005" 1400.8 77.9276522280579 5.95685426548421
"7006" 1401 78.5611224096978 4.07279744191684
"7007" 1401.2 79.6647856096287 4.99789136849359
"7008" 1401.4 80.4051658526386 5.83467528897874
"7009" 1401.6 80.7964653979536 7.05743170620911
"7010" 1401.8 81.1802514195396 7.01465630127577
"7011" 1402 80.66460742946 8.40765087932211
"7012" 1402.2 80.3649634679894 9.45773060270594
"7013" 1402.4 80.1660847325 9.78830412809372
"7014" 1402.6 78.4567404156667 10.3567361459088
"7015" 1402.8 75.7658927097979 10.592996717791
"7016" 1403 71.5299918164131 10.6425362578812
"7017" 1403.2 67.2966129359783 10.4393340716204
"7018" 1403.4 62.8677780519149 10.5847101038123
"7019" 1403.6 59.1387154425937 11.4340017177359
"7020" 1403.8 54.1014966101923 11.0447537721696
"7021" 1404 49.0335433245646 9.66266836777114
"7022" 1404.2 45.5146334847059 7.20685877040681
"7023" 1404.4 44.4682987537572 6.06637464181354
"7024" 1404.6 44.2094189460173 7.09204518443521
"7025" 1404.8 42.0022206460275 9.82498240683991
"7026" 1405 38.3335644037581 13.536437644384
"7027" 1405.2 34.8199022773721 15.6597793858979
"7028" 1405.4 30.8287820585334 18.0293120288088
"7029" 1405.6 26.1181517133637 19.533594038358
"7030" 1405.8 21.7900830515313 20.2701217859234
"7031" 1406 19.1749485263 20.0843971415053
"7032" 1406.2 18.8608039009835 21.500548317785
"7033" 1406.4 16.5884866422229 24.188634611365
"7034" 1406.6 13.0841554194432 27.2300692693012
"7035" 1406.8 11.1015026393659 28.9418843608494
"7036" 1407 9.97686691315062 30.354474443871
"7037" 1407.2 8.88435810244508 31.6524699969498
"7038" 1407.4 7.59173117470457 33.5324158643921
"7039" 1407.6 7.52976990200002 35.8126318702002
"7040" 1407.8 6.90383459610714 37.8397780804992
"7041" 1408 4.79821078331084 40.7507845181151
"7042" 1408.2 3.19690661787501 43.3470814607921
"7043" 1408.4 4.56844838584483 45.7033801456421
"7044" 1408.6 5.79592072535544 48.3733671050759
"7045" 1408.8 7.06643388246554 51.9170071515731
"7046" 1409 8.68006754941862 55.1186116770723
"7047" 1409.2 10.4915599075581 59.3031590243747
"7048" 1409.4 12.0978407368133 63.590885047859
"7049" 1409.6 15.3581341277 67.3493048869088
"7050" 1409.8 17.8247828887 70.9930211268421
"7051" 1410 20.6965403517159 74.0019785508467
"7052" 1410.2 24.3824984434375 76.0537080749858
"7053" 1410.4 28.316206447371 77.7740018973195
"7054" 1410.6 32.7512899505337 79.4123016228443
"7055" 1410.8 36.5951647883488 81.0320098602584
"7056" 1411 40.8770246214756 81.1642267110324
"7057" 1411.2 44.1939932895844 80.2536683395096
"7058" 1411.4 48.1552895333572 79.1468717116064
"7059" 1411.6 51.9515766259659 78.3968031076762
"7060" 1411.8 56.0356430332097 77.8451954948357
"7061" 1412 59.6445842157268 76.8208970708998
"7062" 1412.2 63.3942397221105 75.9755149676211
"7063" 1412.4 67.1230444018804 74.5538572158052
"7064" 1412.6 70.7859866186474 74.2126468780421
"7065" 1412.8 75.04843767152 72.7638152900021
"7066" 1413 78.8328960296923 70.2512788729017
"7067" 1413.2 82.5293787676942 67.4570290807974
"7068" 1413.4 84.7322947800862 63.6235162441593
"7069" 1413.6 87.4696273380248 59.8477277048104
"7070" 1413.8 90.0916905124091 55.7666776426724
"7071" 1414 91.1424623260162 51.423995098997
"7072" 1414.2 91.387981293533 46.6235585440487
"7073" 1414.4 92.1568151597128 41.5766463842379
"7074" 1414.6 91.1996657143242 36.3903187738619
"7075" 1414.8 90.839336645118 31.5642752134286
"7076" 1415 89.9418032432 27.8526325331421
"7077" 1415.2 89.2756030930684 23.1345689058
"7078" 1415.4 89.9553690820393 18.0203167593275
"7079" 1415.6 92.41104847658 14.8027623512621
"7080" 1415.8 94.1870355845 14.3471578154068
"7081" 1416 94.1369056722129 15.5058922132956
"7082" 1416.2 93.4883971399846 16.1879134466009
"7083" 1416.4 92.2271177234678 16.0491528508357
"7084" 1416.6 89.6404757906789 15.5706348935368
"7085" 1416.8 86.0983408385948 13.5125888912842
"7086" 1417 82.3847557942865 11.1017389512713
"7087" 1417.2 78.6860954759 8.19733661654211
"7088" 1417.4 75.8932491168689 5.21353609946735
"7089" 1417.6 76.0965116960919 4.63804988665231
"7090" 1417.8 76.4859825530918 2.96094068610129
"7091" 1418 77.1801414955 4.70843155238405
"7092" 1418.2 77.094033993102 5.67531410784619
"7093" 1418.4 76.9946791826429 6.0886301193564
"7094" 1418.6 76.320572481279 7.55983431903158
"7095" 1418.8 74.4903583893438 9.4014506827671
"7096" 1419 71.8981748253286 11.6376625200421
"7097" 1419.2 69.2089712889 14.4270157054135
"7098" 1419.4 65.9580351354706 16.764168133848
"7099" 1419.6 63.1462082816 20.2397755149821
"7100" 1419.8 60.91064556242 24.0449057878721
"7101" 1420 59.7439296961436 28.2273214929292
"7102" 1420.2 58.8787204627572 32.7210182456421
"7103" 1420.4 59.2170465204039 37.1237865553825
"7104" 1420.6 61.3731705646359 41.0788863775741
"7105" 1420.8 63.986816214625 43.7073420035171
"7106" 1421 66.9355306197059 46.7305140724362
"7107" 1421.2 70.0791829411061 49.2833647907936
"7108" 1421.4 73.5808478952653 51.4699333446931
"7109" 1421.6 76.4813849579412 54.4702927698774
"7110" 1421.8 79.946771046034 57.0055975395547
"7111" 1422 83.14943149712 58.6766543923121
"7112" 1422.2 87.7434137820545 59.7744609099292
"7113" 1422.4 91.8880231470631 60.6091482844188
"7114" 1422.6 95.8394507739078 60.0722078796227
"7115" 1422.8 100.242925576676 58.5521000849068
"7116" 1423 105.147858274357 57.7510119888421
"7117" 1423.2 108.983218904243 57.5581311834707
"7118" 1423.4 110.743521199418 56.0164094713054
"7119" 1423.6 112.378078440742 52.8554813378239
"7120" 1423.8 113.402255927306 49.4271984416523
"7121" 1424 114.554771728633 44.9443093937339
"7122" 1424.2 116.811050614391 42.525914936058
"7123" 1424.4 117.869859619769 42.9995536191613
"7124" 1424.6 117.539550808258 44.6726592917633
"7125" 1424.8 117.901483321833 46.4941240068239
"7126" 1425 119.578022745694 48.928031327255
"7127" 1425.2 120.429751264315 51.1729056591638
"7128" 1425.4 119.937208772047 54.1323494297684
"7129" 1425.6 120.975327967531 57.4727026056109
"7130" 1425.8 121.81320996923 60.4726401723275
"7131" 1426 121.977158148621 64.4530579684906
"7132" 1426.2 122.013034965598 67.5814821997291
"7133" 1426.4 120.241013122562 70.2441011247358
"7134" 1426.6 119.604065991844 74.0292710162046
"7135" 1426.8 120.03868720021 77.7153718758357
"7136" 1427 119.51976088761 80.4133653134443
"7137" 1427.2 117.6591458997 83.7893025062754
"7138" 1427.4 116.212284049328 87.9273930562628
"7139" 1427.6 114.92635871975 91.1648295847493
"7140" 1427.8 112.14423856458 94.6053409505621
"7141" 1428 110.190114905161 98.8731069628742
"7142" 1428.2 107.833495227846 101.577468476796
"7143" 1428.4 104.445195414839 102.547279903594
"7144" 1428.6 101.485612740336 104.801581282478
"7145" 1428.8 98.2582231365781 108.347333301236
"7146" 1429 95.458543382353 111.329219550142
"7147" 1429.2 93.2844523285952 112.537815622261
"7148" 1429.4 90.146275443125 112.734965924626
"7149" 1429.6 85.96141108466 113.852990703502
"7150" 1429.8 81.9316859509 115.464101815292
"7151" 1430 78.7800266825882 118.47142776601
"7152" 1430.2 78.0269909486693 120.128264988673
"7153" 1430.4 78.4879235398382 119.244641967407
"7154" 1430.6 77.5232467742857 117.859811241624
"7155" 1430.8 75.2019816059915 115.445068352507
"7156" 1431 72.2853853603906 113.964233317033
"7157" 1431.2 68.4746105157642 113.566839851208
"7158" 1431.4 65.1891599587727 113.768723372624
"7159" 1431.6 60.6781170359444 113.889629813753
"7160" 1431.8 56.7841676683948 114.523563859747
"7161" 1432 52.2020771999 116.303824587278
"7162" 1432.2 48.8867065296875 118.266669190455
"7163" 1432.4 48.0749225311191 119.931579828166
"7164" 1432.6 46.7861412825588 118.740620858348
"7165" 1432.8 44.0345487695625 116.254403095955
"7166" 1433 41.62794343235 113.695255006417
"7167" 1433.2 37.129555034 110.072290875278
"7168" 1433.4 32.2611693215 108.172145179006
"7169" 1433.6 29.6377524168019 107.239775551642
"7170" 1433.8 26.09195094662 106.787989357522
"7171" 1434 21.1890692439286 106.099182327571
"7172" 1434.2 21.2612491710946 103.450329375426
"7173" 1434.4 20.98209330278 100.369509634162
"7174" 1434.6 21.0530635478334 95.0688112703921
"7175" 1434.8 20.9584004923125 90.7602899148296
"7176" 1435 20.5388601941471 86.544363346348
"7177" 1435.2 19.8259212444286 83.08562758091
"7178" 1435.4 20.4252159892797 78.6895813732523
"7179" 1435.6 21.5599938696429 74.6849575681183
"7180" 1435.8 22.3200853157787 70.5975911529044
"7181" 1436 23.6578579546923 66.2155119476421
"7182" 1436.2 25.3685600759079 62.1277761546553
"7183" 1436.4 26.8803219550526 57.105651945971
"7184" 1436.6 27.8945137130177 52.3839508457127
"7185" 1436.8 29.9765902700732 47.4417500683494
"7186" 1437 32.9509550561868 43.7325637608228
"7187" 1437.2 36.0736562661333 39.6535995002421
"7188" 1437.4 38.2285791189828 34.7937194731249
"7189" 1437.6 39.4704371640938 29.9135824847671
"7190" 1437.8 40.2276186692273 24.888818322108
"7191" 1438 38.8735189825667 20.8075374754088
"7192" 1438.2 38.3343467509835 16.2362718989938
"7193" 1438.4 38.6895784117638 13.8908869579388
"7194" 1438.6 41.6427090857198 13.0135075548069
"7195" 1438.8 44.4748003539382 13.4910770178106
"7196" 1439 48.2169108824678 14.3698215211905
"7197" 1439.2 52.6536883509382 15.8716629302601
"7198" 1439.4 57.4440008707046 16.9356463899603
"7199" 1439.6 62.2504253105 18.4318603565872
"7200" 1439.8 67.2250303476364 19.5247424279717
"7201" 1440 72.2628895893315 20.9610405335297
"7202" 1440.2 77.4672807939941 21.5836790721362
"7203" 1440.4 82.551593731625 22.7688576345739
"7204" 1440.6 87.1556208651129 24.0856536528034
"7205" 1440.8 90.97390101425 24.5788195322725
"7206" 1441 92.7670897516875 23.8646132369858
"7207" 1441.2 92.7193454075947 24.4259722737474
"7208" 1441.4 93.5320164159091 26.251966321608
"7209" 1441.6 93.0821236967065 28.9984670834465
"7210" 1441.8 93.7290863350605 32.1874574378839
"7211" 1442 94.239232709665 35.8782751242091
"7212" 1442.2 94.5593868433901 40.0539127693784
"7213" 1442.4 94.8516760687283 44.4714668914356
"7214" 1442.6 95.6507612228956 49.3113354473015
"7215" 1442.8 97.5878790471701 53.3643120544669
"7216" 1443 100.865882359985 56.7512415843055
"7217" 1443.2 103.757431109422 58.9189203904479
"7218" 1443.4 106.542799813204 59.0129505547543
"7219" 1443.6 109.423607596227 58.1035027846724
"7220" 1443.8 112.669885574947 57.1908797919139
"7221" 1444 113.813880793106 56.9110255518655
"7222" 1444.2 113.109192726837 57.5931814767545
"7223" 1444.4 111.997213316062 59.3105182120796
"7224" 1444.6 110.794580932446 62.3151588724682
"7225" 1444.8 110.238486185354 66.6472848827432
"7226" 1445 109.008565420333 70.6900993491754
"7227" 1445.2 107.676128384468 74.4572178248034
"7228" 1445.4 105.063521727879 77.6194919534842
"7229" 1445.6 102.870951725742 81.1323884340597
"7230" 1445.8 102.057592486375 85.2725373533504
"7231" 1446 102.784459427828 88.9869622534331
"7232" 1446.2 104.293045614188 91.9441928040058
"7233" 1446.4 105.987075240036 93.1029107541064
"7234" 1446.6 107.9743039223 94.6804859159127
"7235" 1446.8 108.129164953536 94.9018951888207
"7236" 1447 106.973747805162 95.3526861555999
"7237" 1447.2 104.785031298923 97.1848448350083
"7238" 1447.4 102.618256812796 99.4668149267266
"7239" 1447.6 100.023106580162 102.937620546627
"7240" 1447.8 97.6443384227923 106.161240870719
"7241" 1448 94.9964047092031 107.075467533845
"7242" 1448.2 91.9762157197647 107.789616761524
"7243" 1448.4 87.7046562357881 108.731646969981
"7244" 1448.6 84.1613019107581 110.34297883161
"7245" 1448.8 81.0606506071719 113.812096263517
"7246" 1449 78.2426978848539 115.172997315765
"7247" 1449.2 75.3245590791035 113.894355194521
"7248" 1449.4 71.8778715826579 112.576209574747
"7249" 1449.6 67.987392854881 110.751195341737
"7250" 1449.8 64.2403779704844 108.919368622455
"7251" 1450 60.1660349832222 107.643671255198
"7252" 1450.2 56.2176012194184 106.651595073724
"7253" 1450.4 52.37344437698 107.200828465942
"7254" 1450.6 49.2379257846607 108.331684918589
"7255" 1450.8 45.5981713514512 109.890077237081
"7256" 1451 41.8099203327759 113.498169322746
"7257" 1451.2 39.2408970482632 114.475734105379
"7258" 1451.4 36.2312593476936 112.755185429803
"7259" 1451.6 34.5201002921 109.771336122142
"7260" 1451.8 32.9937454572857 106.646296150499
"7261" 1452 30.73444356206 103.734537838642
"7262" 1452.2 28.7775688783333 100.10668892992
"7263" 1452.4 25.9044485483214 97.1413526165707
"7264" 1452.6 22.4781894897373 94.057177222337
"7265" 1452.8 19.1253795081364 91.5724251677785
"7266" 1453 15.8700101111857 88.3059280320564
"7267" 1453.2 14.4753335185 84.8651741386036
"7268" 1453.4 12.9733741109923 80.066693451719
"7269" 1453.6 13.8852261594091 76.6958186450967
"7270" 1453.8 15.6883124064702 72.5884952743735
"7271" 1454 17.2912260996268 69.1045445958111
"7272" 1454.2 19.4227083003916 65.8760935702566
"7273" 1454.4 21.4639109846687 62.4975511962807
"7274" 1454.6 22.8359745821 58.6493914323221
"7275" 1454.8 24.1022541889615 54.7910334756421
"7276" 1455 25.7088949037353 50.7985753572186
"7277" 1455.2 28.531985865725 47.0129759023046
"7278" 1455.4 31.3024718273462 43.8801429469388
"7279" 1455.6 34.50062674925 41.1482644702943
"7280" 1455.8 37.9211968846413 39.6962155143051
"7281" 1456 40.4143779213352 37.7128077278509
"7282" 1456.2 41.9465819521704 33.8566182535982
"7283" 1456.4 42.7243695359607 29.51189507935
"7284" 1456.6 42.3336914852931 24.5734669842628
"7285" 1456.8 42.7943867686798 19.2674987171365
"7286" 1457 44.8848432844691 16.0072310902607
"7287" 1457.2 47.7353071345645 13.5866919485131
"7288" 1457.4 50.2670219945947 13.7708695648737
"7289" 1457.6 53.8941117008667 13.9874700239421
"7290" 1457.8 58.4452502708449 14.7023952637456
"7291" 1458 62.4954856250169 16.2042447856758
"7292" 1458.2 66.3961262105667 17.7783196987421
"7293" 1458.4 70.6706159036848 18.673255994066
"7294" 1458.6 75.5223937451923 18.4874990504443
"7295" 1458.8 79.8007048563454 17.8421607979823
"7296" 1459 84.1110476066291 16.3632422516421
"7297" 1459.2 88.50725225325 14.9676383473921
"7298" 1459.4 92.1207901957842 15.5419370409158
"7299" 1459.6 93.1805378641629 17.3157683550915
"7300" 1459.8 94.7795284839787 20.2883350728974
"7301" 1460 96.7020229270426 24.5145082020464
"7302" 1460.2 99.2934312651667 28.2118112123754
"7303" 1460.4 100.851314693167 32.7253456996088
"7304" 1460.6 102.090230727669 36.8505762837208
"7305" 1460.8 103.166502565333 40.8955787886754
"7306" 1461 104.341975719121 45.1171240135263
"7307" 1461.2 106.934548016421 49.4843107124736
"7308" 1461.4 109.243898612851 53.7377222575699
"7309" 1461.6 112.611662603716 55.7366805185853
"7310" 1461.8 114.61088732558 55.6855182105521
"7311" 1462 116.553210945344 57.2455112723609
"7312" 1462.2 116.642044994983 60.1585686198145
"7313" 1462.4 114.77011750386 63.0393620130375
"7314" 1462.6 113.195004076707 66.5512626864352
"7315" 1462.8 112.160891801224 69.8819100152628
"7316" 1463 109.907864447781 72.7310348262046
"7317" 1463.2 108.3897395031 75.7878401219088
"7318" 1463.4 106.712920888661 77.8326319188034
"7319" 1463.6 104.387857392309 79.9768155616421
"7320" 1463.8 101.643238769067 81.8246384054088
"7321" 1464 98.5070284236379 84.2386116060559
"7322" 1464.2 95.60990244874 87.4702348503221
"7323" 1464.4 94.7613400685509 91.4497028407268
"7324" 1464.6 95.1546272448594 94.7827936097827
"7325" 1464.8 96.9689702773571 96.8600681087373
"7326" 1465 98.6302946573169 99.0279745244731
"7327" 1465.2 99.9290991654054 99.8608817473989
"7328" 1465.4 99.1427164890862 100.000989623263
"7329" 1465.6 96.7971736086053 100.919415152958
"7330" 1465.8 93.7855810088231 100.858445356181
"7331" 1466 90.097591586 102.389646285564
"7332" 1466.2 86.3685534551717 103.717098845045
"7333" 1466.4 83.2879370706406 105.907054962845
"7334" 1466.6 81.1892708822458 108.942885400896
"7335" 1466.8 77.9109228347097 111.963680139771
"7336" 1467 75.6836292328454 111.69390589806
"7337" 1467.2 74.6465524309531 109.893045764955
"7338" 1467.4 74.7326470389427 108.740196066314
"7339" 1467.6 73.3192999565435 105.992339908207
"7340" 1467.8 70.6985063998383 103.161786578348
"7341" 1468 67.3877313766429 100.859871989356
"7342" 1468.2 63.7843413011462 98.695384134996
"7343" 1468.4 58.9254981794444 97.2000823489754
"7344" 1468.6 54.9914943377931 95.6429450337283
"7345" 1468.8 49.6796319047766 94.901007337323
"7346" 1469 45.4879050925588 95.1203588838186
"7347" 1469.2 40.1267872813478 95.7927190589464
"7348" 1469.4 35.9481601011 95.9061736129421
"7349" 1469.6 31.4317406445556 97.9862364862532
"7350" 1469.8 29.2779882891596 100.917089085876
"7351" 1470 28.5385525255233 103.84322738013
"7352" 1470.2 28.2862755750588 107.365780828907
"7353" 1470.4 29.0990368872857 107.035767007499
"7354" 1470.6 28.4113996965385 105.891607200488
"7355" 1470.8 27.7621094216724 104.009853444452
"7356" 1471 27.8046011545164 101.716951104019
"7357" 1471.2 26.8652276299727 98.274864552333
"7358" 1471.4 25.5833669191875 94.0789061755171
"7359" 1471.6 24.1240103448929 90.3186577823385
"7360" 1471.8 21.6106393473846 86.3057169878921
"7361" 1472 19.3172736789815 83.8186330276051
"7362" 1472.2 16.2241340332647 80.7786673260539
"7363" 1472.4 13.0338436799483 78.3204452502628
"7364" 1472.6 9.58719203789132 76.9541830410117
"7365" 1472.8 6.00434237875001 75.3761910633296
"7366" 1473 5.11734159364119 72.5127211374892
"7367" 1473.2 5.97188647400001 68.8307745882868
"7368" 1473.4 7.13783403957597 65.3494733753256
"7369" 1473.6 8.59948095444522 60.9460957408339
"7370" 1473.8 9.2111440895366 56.6560605876177
"7371" 1474 10.2710455493462 51.9449002898729
"7372" 1474.2 11.8024943037941 47.481200057595
"7373" 1474.4 14.2012614339445 43.2511562311977
"7374" 1474.6 16.5303464143781 39.1868677577885
"7375" 1474.8 20.0438394620357 36.3468064619992
"7376" 1475 23.5719402015345 35.2816772135042
"7377" 1475.2 27.2932521677667 34.5428763656088
"7378" 1475.4 31.0627974538077 33.6854222724993
"7379" 1475.6 35.0001654571413 32.2581688213812
"7380" 1475.8 39.2306478151842 31.3503541418842
"7381" 1476 43.8657257166291 31.2092012630937
"7382" 1476.2 48.0968886348404 29.3414608446527
"7383" 1476.4 52.4052444716959 27.3299920875803
"7384" 1476.6 55.5023302513211 24.2660842377158
"7385" 1476.8 56.7126365625313 20.6798775833921
"7386" 1477 57.0930112251737 16.6570535999053
"7387" 1477.2 57.0704629124 12.2205705693521
"7388" 1477.4 57.4428944194063 9.7665796112046
"7389" 1477.6 59.150886406875 9.47041948036086
"7390" 1477.8 62.1028363541632 10.4132208082105
"7391" 1478 66.0332645917872 11.4382313436208
"7392" 1478.2 70.7002495558478 12.3697548410986
"7393" 1478.4 75.2341983367935 14.5414782067617
"7394" 1478.6 79.9247821363152 17.212740280316
"7395" 1478.8 84.2425463691 20.0588879391754
"7396" 1479 88.4146675144369 23.2329615433579
"7397" 1479.2 92.6505516541374 25.6905699551806
"7398" 1479.4 97.1146311275674 28.7242012112601
"7399" 1479.6 100.43607360468 32.8114571712376
"7400" 1479.8 103.327170803032 36.8159866534613
"7401" 1480 104.859383742076 41.4149673397617
"7402" 1480.2 104.968297035091 45.9335220156876
"7403" 1480.4 104.309178173268 50.3073356447053
"7404" 1480.6 104.050808375913 54.8051447385769
"7405" 1480.8 104.124691977847 60.0359076832421
"7406" 1481 104.524241247375 64.6697994839234
"7407" 1481.2 104.659474183833 69.4870671464421
"7408" 1481.4 105.017826270736 73.9203249314399
"7409" 1481.6 103.190931740952 77.3719674642873
"7410" 1481.8 100.555526081379 79.2363929433894
"7411" 1482 97.6201490647222 82.4001897829754
"7412" 1482.2 94.6072541407369 85.926495363971
"7413" 1482.4 91.6608843314583 89.4809863359338
"7414" 1482.6 89.0960950965714 93.6639342504992
"7415" 1482.8 89.9932690350179 97.3430428818028
"7416" 1483 91.9305774447381 98.8445148563088
"7417" 1483.2 94.1762169495833 98.4225880945588
"7418" 1483.4 96.6351381142143 98.356130765785
"7419" 1483.6 98.8141818855746 99.5375533796272
"7420" 1483.8 101.137592417115 99.3724642402421
"7421" 1484 102.893759085066 98.4510581864447
"7422" 1484.2 104.712485494925 98.9002308261296
"7423" 1484.4 103.756890927929 99.4958809793434
"7424" 1484.6 101.994428302515 100.468974499181
"7425" 1484.8 100.849983168869 104.153967992334
"7426" 1485 98.7328907435469 106.801620837517
"7427" 1485.2 95.2030465158043 108.453344164033
"7428" 1485.4 91.5905632045 110.052620629975
"7429" 1485.6 88.2646057272619 112.129798533975
"7430" 1485.8 84.8058679854565 115.054592964925
"7431" 1486 84.6233623181667 113.319848374809
"7432" 1486.2 84.2816872213955 110.884525213418
"7433" 1486.4 81.915960836486 108.100999841065
"7434" 1486.6 78.1228606980846 105.669908404965
"7435" 1486.8 74.5703049194265 103.780357939466
"7436" 1487 69.8880148282797 102.935792521744
"7437" 1487.2 65.8364965975943 103.440597569208
"7438" 1487.4 61.3676247013 104.799091514442
"7439" 1487.6 58.0411441252308 106.872774167161
"7440" 1487.8 55.4039376137632 109.460442718747
"7441" 1488 53.192086991242 113.056711254578
"7442" 1488.2 49.7308217943548 115.217646332126
"7443" 1488.4 46.53917093912 114.491722908982
"7444" 1488.6 44.5974322804303 112.52933323741
"7445" 1488.8 39.36901246175 109.527916836517
"7446" 1489 37.5047769572073 105.966870799496
"7447" 1489.2 34.4605341610294 102.978506175054
"7448" 1489.4 30.6820420285727 100.654177424188
"7449" 1489.6 26.9268095479464 97.2804493512135
"7450" 1489.8 24.3124231945455 93.7410697124376
"7451" 1490 24.4343030606346 89.7510361075075
"7452" 1490.2 25.4146816247632 85.5114014242737
"7453" 1490.4 26.6303448974153 81.1584305345743
"7454" 1490.6 28.8780045636791 76.8901136949705
"7455" 1490.8 30.4967483178182 71.868740447733
"7456" 1491 32.0082661676039 67.6047932730447
"7457" 1491.2 33.2684215378793 62.893817971849
"7458" 1491.4 33.2606547738012 57.8051312324252
"7459" 1491.6 33.750895349525 52.7041188002171
"7460" 1491.8 33.9631036144178 46.7224066345051
"7461" 1492 34.9586156273889 41.3422682036791
"7462" 1492.2 36.2454114218448 36.1009090161593
"7463" 1492.4 38.5519703378261 30.7595526977073
"7464" 1492.6 41.0784683109021 25.944760688972
"7465" 1492.8 44.9905076375306 22.831902777938
"7466" 1493 49.0712340526613 19.3994397927711
"7467" 1493.2 53.5108704754011 16.4716663730047
"7468" 1493.4 57.80266812356 13.7044545345221
"7469" 1493.6 59.8906901180883 10.9755620631421
"7470" 1493.8 59.069746645 9.0119798257671
"7471" 1494 58.6262964937842 9.21201069135789
"7472" 1494.2 60.1404348434561 10.1673743690377
"7473" 1494.4 62.7613440691452 11.668652674255
"7474" 1494.6 66.8648082901739 12.0268511517834
"7475" 1494.8 71.8797564990862 12.7326575961593
"7476" 1495 76.8822304540053 13.3527008552526
"7477" 1495.2 82.1178648226932 14.6917631570171
"7478" 1495.4 87.1423209622803 16.6899412489058
"7479" 1495.6 92.0913114492143 17.7263902511421
"7480" 1495.8 96.4144588003764 19.1405924828331
"7481" 1496 99.338490321933 18.1151919142297
"7482" 1496.2 99.5688146994091 16.6189554405815
"7483" 1496.4 99.1258575158192 17.3300138824932
"7484" 1496.6 98.1994911577791 18.7664887801072
"7485" 1496.8 99.1407547993764 21.643708552541
"7486" 1497 99.8766967998043 25.3789281406747
"7487" 1497.2 100.734473436067 29.4321532309754
"7488" 1497.4 102.183618073968 33.4516213780996
"7489" 1497.6 104.648885732638 36.4389457174293
"7490" 1497.8 107.767715032935 38.8072059494138
"7491" 1498 111.74133029382 41.5878375845596
"7492" 1498.2 115.753984290875 43.9467043010483
"7493" 1498.4 118.109379563943 47.3174758622813
"7494" 1498.6 118.556783493929 51.4598450100927
"7495" 1498.8 117.967141244086 55.511778394918
"7496" 1499 117.031804669823 59.6070709546744
"7497" 1499.2 116.48847552663 64.143978548816
"7498" 1499.4 116.527746871138 68.4377055962698
"7499" 1499.6 116.913302075379 72.9149813413124
"7500" 1499.8 118.160660184402 77.3097868669682
"7501" 1500 116.821112055672 81.1094147205042
"7502" 1500.2 115.721150991884 84.9855919318979
"7503" 1500.4 114.133507332286 88.8326410005707
"7504" 1500.6 111.599232679159 90.5970208817884
"7505" 1500.8 108.30145944218 93.2915259262821
"7506" 1501 105.360638684649 96.7187992929529
"7507" 1501.2 104.389895084271 100.797544490773
"7508" 1501.4 103.209777105 104.513479552642
"7509" 1501.6 101.138500274591 104.855741820915
"7510" 1501.8 97.5270432369546 105.729100712369
"7511" 1502 93.3242078397616 107.018076756119
"7512" 1502.2 88.9384521306429 108.60601458969
"7513" 1502.4 84.644999588 111.266401669981
"7514" 1502.6 80.8591137574559 113.900872708863
"7515" 1502.8 77.5476422015923 116.599059838319
"7516" 1503 75.3715641825345 119.49467751759
"7517" 1503.2 75.8141712434131 119.499640789381
"7518" 1503.4 74.6905826840883 119.061361564113
"7519" 1503.6 70.6889605455 117.998907976267
"7520" 1503.8 67.570993289178 115.801533204676
"7521" 1504 64.5684050884516 113.546690719836
"7522" 1504.2 60.7350296123545 111.495629825406
"7523" 1504.4 56.5252037126 109.522074773662
"7524" 1504.6 52.69281047972 108.525029379742
"7525" 1504.8 47.4047126436765 107.667429825995
"7526" 1505 43.0955404344091 108.806510590028
"7527" 1505.2 38.0360820287414 109.804911196021
"7528" 1505.4 33.4295818925 110.472383664742
"7529" 1505.6 31.183909504266 108.217596001131
"7530" 1505.8 27.8871120044231 105.472177046796
"7531" 1506 24.8179484988333 102.429089225364
"7532" 1506.2 21.8394663893621 98.9735923625559
"7533" 1506.4 18.1578304035962 95.6530175558921
"7534" 1506.6 14.0951357771429 92.7366226862135
"7535" 1506.8 12.315153628582 88.9984929541175
"7536" 1507 11.3765001780217 85.3842515182508
"7537" 1507.2 10.6774025553909 80.982358501533
"7538" 1507.4 11.1880140231071 75.7969586856242
"7539" 1507.6 11.6939069415685 71.8619501712722
"7540" 1507.8 12.4530106647817 67.3052989465717
"7541" 1508 13.7254312982237 62.4608762297211
"7542" 1508.2 16.2534240977152 58.1171474611611
"7543" 1508.4 18.7986164451988 54.0558876813048
"7544" 1508.6 22.0364401561207 50.4889473425731
"7545" 1508.8 25.4365777136137 47.3763345086648
"7546" 1509 29.3212925299516 45.6950044282873
"7547" 1509.2 33.2689753535309 44.8120138543638
"7548" 1509.4 37.5629984071129 44.7192333564486
"7549" 1509.6 41.0664228204794 44.6473921519204
"7550" 1509.8 45.28896948815 43.6625528549621
"7551" 1510 48.9006901907766 42.9107912348123
"7552" 1510.2 53.0316099736753 43.5673131773534
"7553" 1510.4 56.0756894318125 44.2915482890171
"7554" 1510.6 57.2931797422767 44.4593421655159
"7555" 1510.8 57.3896762814706 43.7560258606421
"7556" 1511 58.0457297318673 41.558297453285
"7557" 1511.2 58.7923961862273 37.9296992018845
"7558" 1511.4 58.4320048465103 33.4370557318792
"7559" 1511.6 57.2142971991931 29.4767131530084
"7560" 1511.8 56.1939346802978 24.6632017135522
"7561" 1512 56.603097884 19.8481950241734
"7562" 1512.2 58.0370587665909 16.3199677119754
"7563" 1512.4 60.5054431374706 14.259335955495
"7564" 1512.6 64.4006290001875 13.4138119074859
"7565" 1512.8 69.0371621590745 12.6356470635464
"7566" 1513 73.6921252829796 12.4990024901829
"7567" 1513.2 78.6514758441667 11.7588312311088
"7568" 1513.4 82.2676045650625 11.0201889321734
"7569" 1513.6 83.8620008859063 8.94301102817336
"7570" 1513.8 82.3940255488871 8.54032224222276
"7571" 1514 80.3544003117088 7.80058993034541
"7572" 1514.2 77.0423694916633 7.32062976905027
"7573" 1514.4 72.8919050804062 6.40333648148586
"7574" 1514.6 68.4137012434382 5.55174540337406
"7575" 1514.8 64.344749730217 2.94976795647229
"7576" 1515 62.8516473130534 2.48345883001103
"7577" 1515.2 61.6378201083438 4.53712195836086
"7578" 1515.4 59.959176545383 7.06704246984423
"7579" 1515.6 56.7054845525928 9.30592325177613
"7580" 1515.8 53.1612624035349 11.1084048360723
"7581" 1516 48.9592198537211 13.0042269305684
"7582" 1516.2 44.7645268341552 13.7891532542283
"7583" 1516.4 40.994629951837 13.2841646792725
"7584" 1516.6 37.2135585521765 11.5101299060833
"7585" 1516.8 34.9989203457059 9.01293441120093
"7586" 1517 34.3203518723713 8.51855366988963
"7587" 1517.2 34.0410092594033 10.1149571049324
"7588" 1517.4 32.034334646544 13.4457774070817
"7589" 1517.6 29.5483033520517 17.0123603466421
"7590" 1517.8 25.2171910260807 18.9974053597389
"7591" 1518 20.9789443894681 19.5011067449187
"7592" 1518.2 20.0447667736 20.5175980596421
"7593" 1518.4 17.5835524896744 23.8296099211072
"7594" 1518.6 13.2919412991538 26.1349661894498
"7595" 1518.8 11.414741700575 28.1041657949546
"7596" 1519 10.1123326085357 30.588201647785
"7597" 1519.2 8.93275014823866 33.700596461733
"7598" 1519.4 6.57321235760992 36.1506444003234
"7599" 1519.6 6.83178561333148 36.290438421968
"7600" 1519.8 7.49370778561112 38.4236409172717
"7601" 1520 7.03365821510716 42.2213252217492
"7602" 1520.2 5.9990588593721 45.8800006505607
"7603" 1520.4 5.19534890109261 50.0596838054199
"7604" 1520.6 4.60873847450002 54.2813555640125
"7605" 1520.8 3.98366179042593 58.7530579962347
"7606" 1521 2.64621000026626 62.9716074936681
"7607" 1521.2 3.01141495971521 65.6551340479079
"7608" 1521.4 5.80033383460715 69.6882937558921
"7609" 1521.6 8.53302710958861 73.2128406780472
"7610" 1521.8 11.7279034419884 76.6527270844561
"7611" 1522 15.0110613639937 79.7303150192371
"7612" 1522.2 18.2709661687369 82.928594688379
"7613" 1522.4 21.2704917227439 85.3154160893006
"7614" 1522.6 24.6887430875429 87.9387126525992
"7615" 1522.8 28.41189901815 90.1290225674421
"7616" 1523 32.3285777390577 92.3724745680844
"7617" 1523.2 36.3376309581 95.6941283685754
"7618" 1523.4 40.0332766456334 97.9097847995088
"7619" 1523.6 43.9042980991842 100.567524817247
"7620" 1523.8 47.7201664147308 102.026857927181
"7621" 1524 51.218239948087 102.803194484946
"7622" 1524.2 55.5297886618023 104.151181081014
"7623" 1524.4 60.0820199985541 104.450322116372
"7624" 1524.6 63.8595549038947 103.7550363048
"7625" 1524.8 67.7122904241429 104.142554926928
"7626" 1525 72.5806761366429 103.011234818499
"7627" 1525.2 75.9327058520652 101.363845665599
"7628" 1525.4 79.4294768073044 99.4503584116421
"7629" 1525.6 82.2508993199706 99.3281714761127
"7630" 1525.8 84.9033220951939 101.040035378989
"7631" 1526 84.6485402321546 102.644019439042
"7632" 1526.2 84.2665514911038 104.550222086321
"7633" 1526.4 84.0110736186277 106.974603904323
"7634" 1526.6 84.1480884945862 107.098760241349
"7635" 1526.8 84.4700677623983 107.589639202845
"7636" 1527 84.7632318124464 105.695801797106
"7637" 1527.2 86.3388303906132 102.757186442774
"7638" 1527.4 88.9090339706724 99.8801193572973
"7639" 1527.6 91.9677865502736 97.3266399649817
"7640" 1527.8 95.9297526395509 94.8295177353709
"7641" 1528 99.4412179006321 93.3364008074157
"7642" 1528.2 102.140143374544 91.3900050232943
"7643" 1528.4 104.528511761158 90.3234163548395
"7644" 1528.6 105.390645302097 88.5704647310317
"7645" 1528.8 105.880434410143 86.2639879674992
"7646" 1529 106.9097502465 82.5992526654421
"7647" 1529.2 109.447592605016 79.2230009997066
"7648" 1529.4 111.594333045784 75.3195640505684
"7649" 1529.6 113.845064629921 71.0148861574105
"7650" 1529.8 116.179968040719 66.9782257092671
"7651" 1530 119.691812848614 63.563400873785
"7652" 1530.2 121.340338731267 62.0573748691858
"7653" 1530.4 119.883825532521 61.0916223041315
"7654" 1530.6 117.589906636233 58.6943969535754
"7655" 1530.8 116.423387326344 54.4218475591109
"7656" 1531 115.453029537739 49.6069403260285
"7657" 1531.2 115.603605265533 44.4657283111754
"7658" 1531.4 117.177618294682 39.5544614639148
"7659" 1531.6 116.704072347964 37.6690380337143
"7660" 1531.8 114.321867493781 37.2080470773296
"7661" 1532 111.105478416599 36.2490820894553
"7662" 1532.2 107.207088212597 34.9322076273195
"7663" 1532.4 102.788540894415 33.1491599678761
"7664" 1532.6 98.6050956185938 30.6925241987671
"7665" 1532.8 94.5642073618053 28.2140888197263
"7666" 1533 89.8567897120484 26.388975925384
"7667" 1533.2 85.0537299928737 25.9045649315542
"7668" 1533.4 79.9837792249681 26.1966908397272
"7669" 1533.6 74.5752933981452 26.8622039559324
"7670" 1533.8 69.8234697521667 29.416417034733
"7671" 1534 66.3454331783857 32.8693880959278
"7672" 1534.2 62.3694302945833 35.8331788900032
"7673" 1534.4 59.3120412210545 39.7109275537807
"7674" 1534.6 57.7001717336683 43.9102717446025
"7675" 1534.8 57.8176848349536 48.4256609811679
"7676" 1535 59.0088918235938 52.1783331432671
"7677" 1535.2 60.0710458340958 56.3516791083017
"7678" 1535.4 62.5790413460938 59.6026213548296
"7679" 1535.6 64.980577456599 63.191007239652
"7680" 1535.8 67.0244546813557 64.7272246865287
"7681" 1536 68.86753517093 66.0064959210521
"7682" 1536.2 71.1439734237427 67.4229976466906
"7683" 1536.4 73.0761254581327 70.4069602182135
"7684" 1536.6 74.9773278311774 73.5275131984163
"7685" 1536.8 76.1554622169643 77.0743303654278
"7686" 1537 77.4497751657308 81.6595293925267
"7687" 1537.2 78.3372650561522 85.3108729509899
"7688" 1537.4 79.971349304 87.9913955408452
"7689" 1537.6 82.5455082494844 91.533146146689
"7690" 1537.8 84.2762452659468 96.5583301330676
"7691" 1538 84.4183403187623 99.6482862242159
"7692" 1538.2 83.3700336693302 101.669607445869
"7693" 1538.4 81.2221499409039 104.401132190046
"7694" 1538.6 79.05609279005 107.038548942192
"7695" 1538.8 75.7827672691728 108.726846096551
"7696" 1539 72.9747835514643 110.731103591178
"7697" 1539.2 70.2785503951129 112.422250664949
"7698" 1539.4 70.4231312304048 112.834555322833
"7699" 1539.6 71.7855064702679 113.721683385999
"7700" 1539.8 73.5702073155645 113.3770824434
"7701" 1540 75.5957634513775 111.802148447928
"7702" 1540.2 78.1347269293235 109.469687125054
"7703" 1540.4 81.23712958925 106.947672408892
"7704" 1540.6 84.7122718269364 104.648024030515
"7705" 1540.8 88.1780566479286 101.787183553642
"7706" 1541 92.304593109 99.0933434593921
"7707" 1541.2 95.5038180057857 96.359319864023
"7708" 1541.4 99.946096453582 94.3361591254618
"7709" 1541.6 103.9497717333 91.6609412716421
"7710" 1541.8 108.159903614648 89.4347066199014
"7711" 1542 112.392634422267 88.3114919014421
"7712" 1542.2 114.9198675388 88.4759351521755
"7713" 1542.4 114.290463400759 87.9729888356051
"7714" 1542.6 113.232641320019 85.7948370057162
"7715" 1542.8 113.412733343682 81.9861311193467
"7716" 1543 114.175685051823 77.9080133749969
"7717" 1543.2 115.329739250214 73.7795210458619
"7718" 1543.4 116.433441601185 69.6135040623378
"7719" 1543.6 119.25685870984 65.7063008595256
"7720" 1543.8 121.300501710197 62.3680119663694
"7721" 1544 120.396834583633 59.2712730619482
"7722" 1544.2 119.288646313126 55.140558603719
"7723" 1544.4 118.67234078117 50.4155495253894
"7724" 1544.6 118.329948818973 45.5493037626531
"7725" 1544.8 116.528500199682 41.3882200822898
"7726" 1545 115.696448823364 36.8871762008239
"7727" 1545.2 113.857660072982 33.2356203016783
"7728" 1545.4 110.704140565455 31.996661462358
"7729" 1545.6 106.55273529425 29.7223748720008
"7730" 1545.8 102.066645975595 27.4966425042
"7731" 1546 97.2483602776936 25.3629505494163
"7732" 1546.2 92.4432683383864 23.4504316343239
"7733" 1546.4 87.7939128999149 21.4443177229293
"7734" 1546.6 83.3647177282872 19.7248453223442
"7735" 1546.8 77.9850479333 19.4817422364632
"7736" 1547 73.2562590785337 20.1689705883949
"7737" 1547.2 68.530642879625 21.3525999727557
"7738" 1547.4 63.3345194485412 21.7368693679823
"7739" 1547.6 58.1406963715312 21.5561870116421
"7740" 1547.8 52.9818475752979 21.7343492121847
"7741" 1548 48.4304916750162 21.1164618505131
"7742" 1548.2 44.9478932772426 19.3003409587213
"7743" 1548.4 42.7344648424109 16.9056736102362
"7744" 1548.6 41.5121059661186 14.1040436034772
"7745" 1548.8 41.3645588477425 12.500006074127
"7746" 1549 39.4760205437475 12.0430721183847
"7747" 1549.2 36.5411153696196 12.9539611265986
"7748" 1549.4 33.4833020107069 15.0784360911938
"7749" 1549.6 30.1923671348549 17.690793452384
"7750" 1549.8 26.0834986003617 19.7952815411634
"7751" 1550 21.7920233501848 22.0895927505769
"7752" 1550.2 17.4612767555 23.8296099211072
"7753" 1550.4 14.6641678734091 24.6896570884148
"7754" 1550.6 14.0264253419579 26.1312964764011
"7755" 1550.8 12.0135531432125 28.9463965232171
"7756" 1551 9.60184238278092 31.2973345136871
"7757" 1551.2 9.14268725544566 33.473148560066
"7758" 1551.4 8.61851797952275 36.9358600579489
"7759" 1551.6 5.92040469405173 40.7700826236421
"7760" 1551.8 4.59946535885716 42.986357262285
"7761" 1552 3.66892836304349 46.8506258222399
"7762" 1552.2 2.58528068870691 50.6098176085387
"7763" 1552.4 3.3180501693256 54.1721069199444
"7764" 1552.6 4.61332048458236 58.2076856603833
"7765" 1552.8 5.44964146120457 62.2116335162103
"7766" 1553 6.61636801117857 66.5539806686064
"7767" 1553.2 8.06404402634617 70.8292436382575
"7768" 1553.4 9.89817376213515 74.7926426677908
"7769" 1553.6 11.2651494850455 78.7375901075512
"7770" 1553.8 12.8597507042778 83.3378048090865
"7771" 1554 15.0679155213549 87.125490323997
"7772" 1554.2 18.2867224524254 88.8241983131944
"7773" 1554.4 21.9661563348 90.5509493291921
"7774" 1554.6 25.910409836949 91.9391347409278
"7775" 1554.8 30.1789982013846 92.8892724360267
"7776" 1555 35.2048444034768 94.658961124363
"7777" 1555.2 39.726027414 95.2403639097849
"7778" 1555.4 43.5727576900218 94.6751070345117
"7779" 1555.6 47.8320552166633 94.3713405009686
"7780" 1555.8 51.653572409625 93.3405343424546
"7781" 1556 55.307683946587 91.7540756070117
"7782" 1556.2 57.2450035557222 88.9490701191977
"7783" 1556.4 58.9306499103571 86.2516238133088
"7784" 1556.6 60.4044401526644 82.5590606957243
"7785" 1556.8 63.358141124565 79.0714222706941
"7786" 1557 65.548906889537 74.8031039303828
"7787" 1557.2 68.7002338984011 71.2843396213454
"7788" 1557.4 71.8059578218465 67.8299521997609
"7789" 1557.6 75.333621089335 65.2147357002052
"7790" 1557.8 78.2457234771931 61.2667898372461
"7791" 1558 81.009938256 57.2211693437984
"7792" 1558.2 83.5750016959194 52.6468498328034
"7793" 1558.4 84.8354551169726 47.6122153348949
"7794" 1558.6 85.4302230900162 43.0650291788679
"7795" 1558.8 85.6601098003936 39.4884196615996
"7796" 1559 84.8028377774158 36.1633939957579
"7797" 1559.2 83.8110239485544 31.1955907223921
"7798" 1559.4 82.6510781353152 26.2891045999682
"7799" 1559.6 83.1736652393333 21.3051946815754
"7800" 1559.8 85.10846990783 17.1590610361121
"7801" 1560 88.10739550673 15.1610755397021
"7802" 1560.2 89.71201543757 15.8153865794621
"7803" 1560.4 90.8504347374175 17.2198104594772
"7804" 1560.6 90.891190805371 17.820617071384
"7805" 1560.8 90.1365386717 17.6575837330721
"7806" 1561 88.424542044371 17.4227704970292
"7807" 1561.2 85.8216987729787 16.6380816152698
"7808" 1561.4 82.4266217684897 13.6904817656318
"7809" 1561.6 78.8842340478107 10.2577508881858
"7810" 1561.8 76.32979679105 6.79524153134211
"7811" 1562 76.644619067125 5.64467970795461
"7812" 1562.2 77.5393201747334 6.63512573457544
"7813" 1562.4 78.5968574931311 7.73942476428288
"7814" 1562.6 80.285310505051 9.23221632228496
"7815" 1562.8 83.5697213523696 9.32595542606602
"7816" 1563 87.5403516183352 8.36981656749925
"7817" 1563.2 91.4526256093125 9.53127430176711
"7818" 1563.4 95.550183584 11.1909512492103
"7819" 1563.6 96.8771017363372 12.5666561843747
"7820" 1563.8 97.5624496785 16.3023874302359
"7821" 1564 99.6655923063 19.9896486757088
"7822" 1564.2 103.429639685565 23.0303132660937
"7823" 1564.4 107.517560826364 24.7206377247671
"7824" 1564.6 109.544579604841 27.7301852561307
"7825" 1564.8 112.557077673 31.9235303003564
"7826" 1565 115.2184618625 36.0020151621876
"7827" 1565.2 117.699832889572 40.1544242242607
"7828" 1565.4 118.924336077591 44.5585718690057
"7829" 1565.6 119.701520024989 48.8647233785251
"7830" 1565.8 120.584044413723 53.4140744528442
"7831" 1566 121.514907384 57.8216035816734
"7832" 1566.2 121.736502871603 62.114876257849
"7833" 1566.4 121.753372873637 66.5831177740737
"7834" 1566.6 122.29523020033 69.92929611244
"7835" 1566.8 120.527118978565 70.9343182730334
"7836" 1567 117.715893543469 74.1186920527452
"7837" 1567.2 115.521839161637 77.6399904196421
"7838" 1567.4 114.8289910055 81.9066655384623
"7839" 1567.6 115.046759656726 86.1915978389325
"7840" 1567.8 114.632067538478 89.9586473011589
"7841" 1568 112.1026950065 92.8812832902421
"7842" 1568.2 108.557364705279 96.2372238413921
"7843" 1568.4 105.973022903254 100.271243141011
"7844" 1568.6 104.324405605271 103.762357185571
"7845" 1568.8 103.686737792196 105.219042699381
"7846" 1569 101.127189883542 105.568296457017
"7847" 1569.2 97.3538805856804 107.32277753756
"7848" 1569.4 93.70019701325 109.710481300736
"7849" 1569.6 91.0138058151722 112.245433779314
"7850" 1569.8 87.1359902775625 114.90748304883
"7851" 1570 83.8920225978 118.021627109592
"7852" 1570.2 81.4473874069783 118.64732050812
"7853" 1570.4 78.09539800945 118.469518595142
"7854" 1570.6 74.0829208707857 118.144959547642
"7855" 1570.8 69.7131894736613 117.755488690642
"7856" 1571 64.80145942385 119.008286613992
"7857" 1571.2 61.0989462550218 120.49307369999
"7858" 1571.4 58.6603029235385 122.424145758527
"7859" 1571.6 56.8908412783508 121.382799358821
"7860" 1571.8 53.6882485335952 120.16031668069
"7861" 1572 49.6114678220484 118.383667492255
"7862" 1572.2 45.3757152699364 117.281042373933
"7863" 1572.4 41.0509919961471 116.411432399819
"7864" 1572.6 36.6801655836154 116.497198229565
"7865" 1572.8 33.5823155619118 116.128875111407
"7866" 1573 31.2802797557222 113.860780120642
"7867" 1573.2 32.4559047499999 113.276573835142
"7868" 1573.4 23.8875458959999 107.823981837142
"7869" 1573.6 19.75136539466 104.887371575362
"7870" 1573.8 18.8861701347683 103.734537838642
"7871" 1574 18.6446689748462 101.592448125142
"7872" 1574.2 16.8668212369211 97.1032840365632
"7873" 1574.4 14.8111815763478 93.9469658670769
"7874" 1574.6 11.8528964147 91.1676115194421
"7875" 1574.8 8.61864265009158 89.384456684952
"7876" 1575 7.41970205110871 87.0324470290334
"7877" 1575.2 5.25337989298276 83.2201676983835
"7878" 1575.4 3.74679477458199 79.0318698758061
"7879" 1575.6 3.67251045286541 75.6027582445652
"7880" 1575.8 4.18140239529168 72.3009940882671
"7881" 1576 3.32011884887038 67.7878202221977
"7882" 1576.2 1.67412085431397 63.8590623050956
"7883" 1576.4 3.3361013079648 59.6639904423323
"7884" 1576.6 4.79568448586002 55.4868880734821
"7885" 1576.8 6.15777029211366 50.9523851047557
"7886" 1577 6.48959773513416 45.9503616647153
"7887" 1577.2 6.87286238986001 41.0556945854421
"7888" 1577.4 7.46307968676029 37.2363904188065
"7889" 1577.6 10.4770577917697 34.3955970615073
"7890" 1577.8 14.3316002260357 32.4520978919993
"7891" 1578 18.8288505601932 30.3015780733694
"7892" 1578.2 22.6337998226236 28.2078241199567
"7893" 1578.4 24.4977169053 25.8273840767421
"7894" 1578.6 27.9174237634294 23.4302291353245
"7895" 1578.8 32.1682274124432 21.4189870506535
"7896" 1579 36.6881547294 19.6391249044088
"7897" 1579.2 40.8803287220652 18.9230253480117
"7898" 1579.4 44.886872927544 17.6828779392795
"7899" 1579.6 48.5236492547447 15.1092013361953
"7900" 1579.8 51.8236131279891 11.3749108041965
"7901" 1580 55.9632529046429 8.84671965770333
"7902" 1580.2 58.7451875975 9.02486180858025
"7903" 1580.4 61.5753424917 10.7288971870421
"7904" 1580.6 65.8318638433478 13.2121972383051
"7905" 1580.8 69.9013639235667 15.6145927154088
"7906" 1581 74.3910276163387 17.9378771143518
"7907" 1581.2 78.6801687454674 19.9559697948378
"7908" 1581.4 82.8880532775333 21.7509224401421
"7909" 1581.6 87.7910586217667 22.5255367001754
"7910" 1581.8 92.8382365113105 23.8110182890105
"7911" 1582 97.1358863589286 26.2084377980047
"7912" 1582.2 100.751242320188 29.9784942942671
"7913" 1582.4 104.653029039628 33.1657331958336
"7914" 1582.6 108.995779760886 36.2631376685853
"7915" 1582.8 111.792793464371 40.2214731369002
"7916" 1583 114.751908231719 43.9183053843921
"7917" 1583.2 116.415273350156 48.3525933708609
"7918" 1583.4 117.507105042809 51.2804422113431
"7919" 1583.6 117.291312312533 53.4668325618421
"7920" 1583.8 118.579764693565 54.6273428255986
"7921" 1584 120.392860391214 54.844022707887
"7922" 1584.2 120.241841079316 53.2622941253768
"7923" 1584.4 119.609554858088 51.6943583283186
"7924" 1584.6 119.342270936618 51.453802798995
"7925" 1584.8 119.048888834743 50.9858149731081
"7926" 1585 118.948394300692 49.8939367704786
"7927" 1585.2 119.923584538985 48.1857651028845
"7928" 1585.4 120.292605763604 46.9085352503214
"7929" 1585.6 119.718093252947 46.5030383945889
"7930" 1585.8 118.806565715287 45.106743939174
"7931" 1586 118.379325344047 42.3006347634316
"7932" 1586.2 118.305225569574 38.8337771572804
"7933" 1586.4 117.279903570258 36.5213096381876
"7934" 1586.6 116.914282885687 34.5426058997359
"7935" 1586.8 115.325053886521 34.8965887872
"7936" 1587 113.010033706324 34.2075700148509
"7937" 1587.2 109.81511330619 32.1972470931249
"7938" 1587.4 107.376531797961 29.51189507935
"7939" 1587.6 106.251678798466 26.6685515943318
"7940" 1587.8 105.699965313401 22.7245995826421
"7941" 1588 105.931436546179 19.1127210397492
"7942" 1588.2 105.304210046968 20.333544321313
"7943" 1588.4 103.613105539309 20.864766838541
"7944" 1588.6 100.349600498906 19.4830660957359
"7945" 1588.8 97.2126091894053 17.7557713859684
"7946" 1589 93.6536298455652 16.0697279825986
"7947" 1589.2 90.6515056937333 13.3946088305088
"7948" 1589.4 89.0419205788684 10.2615321586421
"7949" 1589.6 88.8031737377353 7.7689186738421
"7950" 1589.8 88.9007345142079 7.16326961082188
"7951" 1590 87.8962345681739 6.32448979983776
"7952" 1590.2 85.7805347489935 6.71582994101873
"7953" 1590.4 82.2671775136842 6.78191752833947
"7954" 1590.6 78.4944233013315 5.72791634008031
"7955" 1590.8 74.794632496375 4.0705683275796
"7956" 1591 71.9186787143611 1.70038572791988
"7957" 1591.2 71.5725987264355 2.68988366986791
"7958" 1591.4 69.9028856656209 4.047118044752
"7959" 1591.6 67.4119390890579 6.05524690304211
"7960" 1591.8 63.9474054731429 7.82932639860129
"7961" 1592 60.1023128517887 10.0326678406112
"7962" 1592.2 57.8058755306177 13.2703854460539
"7963" 1592.4 56.9831155648592 17.1207567663897
"7964" 1592.6 56.4935592054688 20.8421571071421
"7965" 1592.8 56.46678308405 25.0925823932021
"7966" 1593 57.336463221117 29.0265695134613
"7967" 1593.2 57.4880836432228 32.2685636526916
"7968" 1593.4 57.6801040293775 36.0500667614278
"7969" 1593.6 59.3765403551632 39.726027414
"7970" 1593.8 61.7196758092941 43.3589183201715
"7971" 1594 64.543534335898 46.1206703495707
"7972" 1594.2 67.7878525446782 47.7509942552164
"7973" 1594.4 71.9146482425294 49.3766248949951
"7974" 1594.6 75.2518789191765 51.8967304402892
"7975" 1594.8 77.8653960617681 54.6692401835906
"7976" 1595 80.8281851894 56.7955101530021
"7977" 1595.2 83.8286844079243 60.0783954130967
"7978" 1595.4 86.9618051999673 62.2649913545206
"7979" 1595.6 90.0250430930294 65.0738277687892
"7980" 1595.8 91.4996866712 68.6042665372421
"7981" 1596 93.4789067535909 72.0143002629755
"7982" 1596.2 96.4623653280263 74.6144168147368
"7983" 1596.4 98.7269282004394 76.9003891962482
"7984" 1596.6 99.1443222534892 77.0219171030986
"7985" 1596.8 100.693248743016 76.6232664982105
"7986" 1597 103.871609884335 75.0221038344462
"7987" 1597.2 107.389704231894 73.556447494733
"7988" 1597.4 110.537174895029 72.0346647522303
"7989" 1597.6 113.632759087571 72.2430371154992
"7990" 1597.8 115.765219027135 73.8426495638921
"7991" 1598 117.038563293233 76.5525569377213
"7992" 1598.2 117.299696754594 79.4778060261109
"7993" 1598.4 116.696775975629 82.4727793333841
"7994" 1598.6 115.3482854815 85.453448970568
"7995" 1598.8 114.931954565397 88.8048216536421
"7996" 1599 114.359749009114 90.3939878814011
"7997" 1599.2 111.819006357574 91.9205885096421
"7998" 1599.4 108.539994380172 95.8046557993962
"7999" 1599.6 106.675230160565 99.1928051029808
"8000" 1599.8 105.723634454727 103.274254098551
"8001" 1600 104.36001436934 104.259025259402
"8002" 1600.2 101.765025687843 105.999032678628
"8003" 1600.4 98.5045982278143 109.025777624456
"8004" 1600.6 95.9031415481563 112.175101567689
"8005" 1600.8 94.354807645977 111.673751462104
"8006" 1601 90.9436834477586 112.67893752009
"8007" 1601.2 87.2756981948273 114.894648213769
"8008" 1601.4 83.8979236713909 118.123715682715
"8009" 1601.6 81.2631857381338 119.494393784572
"8010" 1601.8 77.7950954802368 120.5022831558
"8011" 1602 75.29769902 121.767038517742
"8012" 1602.2 73.6965410523333 121.141721419559
"8013" 1602.4 68.5428138439063 120.859084582361
"8014" 1602.6 66.1132100397623 119.907155556363
"8015" 1602.8 62.3702624972693 120.254094034781
"8016" 1603 57.8917882196618 121.438279294333
"8017" 1603.2 54.4953732461177 122.108398268877
"8018" 1603.4 52.2140609185769 120.517735845673
"8019" 1603.6 48.669199619629 119.640025095481
"8020" 1603.8 43.7696513116765 119.382102269877
"8021" 1604 39.7779568616 118.643482244602
"8022" 1604.2 35.522987748875 117.528297357392
"8023" 1604.4 31.5245613963043 116.654810181729
"8024" 1604.6 27.7043602946 114.328145149042
"8025" 1604.8 23.3033396105 112.497632121142
"8026" 1605 22.6660236626818 110.497168173824
"8027" 1605.2 21.8010948763571 106.488653184571
"8028" 1605.4 20.6572287879412 103.597077536172
"8029" 1605.6 18.6462625544575 101.662884343961
"8030" 1605.8 15.3000953333235 98.9387006191127
"8031" 1606 12.2136694190789 96.6830654803263
"8032" 1606.2 10.9503400373913 94.979910313903
"8033" 1606.4 9.45215810642308 90.2328814626421
"8034" 1606.6 8.85058411269566 86.022080602903
"8035" 1606.8 9.32133584420002 82.2669042008021
"8036" 1607 7.56454408566073 77.5913065625171
"8037" 1607.2 5.59215238842503 75.3421123633421
"8038" 1607.4 3.03035658034211 71.6339398353789
"8039" 1607.6 2.3954040920366 68.0267097541787
"8040" 1607.8 2.41796490387501 63.4437776819921
"8041" 1608 1.93533357953705 59.1665702641606
"8042" 1608.2 3.0413557573049 54.8369467067519
"8043" 1608.4 4.04771497810715 50.5393099533921
"8044" 1608.6 4.06947113403846 45.8631630613344
"8045" 1608.8 4.62352850704431 41.4192007186421
"8046" 1609 6.69390552428464 38.5311245175037
"8047" 1609.2 8.6044209703889 34.7453050456051
"8048" 1609.4 10.670737813453 30.8897415493951
"8049" 1609.6 11.813949329 26.6603050849579
"8050" 1609.8 14.6965822213028 24.1124323547689
"8051" 1610 18.304366610653 21.8311076165833
"8052" 1610.2 21.1815348374688 18.3755083461421
"8053" 1610.4 24.6275405243 15.0048772275789
"8054" 1610.6 28.3374576025745 12.4491982490251
"8055" 1610.8 32.5462459281701 10.5466087653122
"8056" 1611 36.2553172592447 8.05314953331232
"8057" 1611.2 40.3724960473878 5.69915926235639
"8058" 1611.4 44.7157699877391 5.6598493156095
"8059" 1611.6 49.3643841600807 5.95641343825501
"8060" 1611.8 53.7764836339546 5.21021316482393
"8061" 1612 58.5038850013152 3.95379762679428
"8062" 1612.2 63.5998041382879 2.68455366791483
"8063" 1612.4 65.1158180441429 1.53817980032578
"8064" 1612.6 64.9071729421786 2.36547418874925
"8065" 1612.8 66.4999851057667 4.83923233840878
"8066" 1613 69.9359835553 7.37944781684211
"8067" 1613.2 73.1684490050825 10.0817763784883
"8068" 1613.4 76.7666814915109 12.3909217355008
"8069" 1613.6 79.9670218500333 14.5803312173754
"8070" 1613.8 83.6506059105532 16.3811965819293
"8071" 1614 88.0837422766342 16.5785594733982
"8072" 1614.2 92.982486542232 16.260186389137
"8073" 1614.4 96.7267101311875 14.6430792998921
"8074" 1614.6 96.6890907870455 14.0342852077633
"8075" 1614.8 96.4796026745682 15.0989372347898
"8076" 1615 97.5355896193965 18.4001300669869
"8077" 1615.2 99.2078229366957 21.9795248996856
"8078" 1615.4 101.011242339761 24.8455224017399
"8079" 1615.6 102.061120302109 26.9833787363595
"8080" 1615.8 103.811293206367 28.4108740948421
"8081" 1616 106.71803397193 29.9524540916188
"8082" 1616.2 110.323630597981 30.7928970893828
"8083" 1616.4 113.722323814268 32.6228589239592
"8084" 1616.6 116.070715737818 36.2048732449245
"8085" 1616.8 117.563317331448 39.6204074821885
"8086" 1617 118.613007858247 43.8913157372842
"8087" 1617.2 120.497955701833 47.941854061127
"8088" 1617.4 121.05629133862 52.459852838816
"8089" 1617.6 121.509262878826 56.9430010731965
"8090" 1617.8 122.0991136695 61.6046795438034
"8091" 1618 122.429573790591 65.8496453850058
"8092" 1618.2 121.445895881268 69.7521806420842
"8093" 1618.4 119.758100668823 74.3608970752228
"8094" 1618.6 119.321492053686 78.9940809573514
"8095" 1618.8 118.867432867964 82.5037395743207
"8096" 1619 116.4907333287 85.0832112423088
"8097" 1619.2 113.869223536464 88.7677291910707
"8098" 1619.4 111.538987187158 92.5321260833526
"8099" 1619.6 109.62368209131 96.9651634193564
"8100" 1619.8 106.686054164531 100.642738419996
"8101" 1620 104.376280505132 104.799855182789
"8102" 1620.2 101.332743946958 107.677930265767
"8103" 1620.4 97.3829876169412 109.977526575848
"8104" 1620.6 92.8828983209091 111.819008658188
"8105" 1620.8 89.29917632915 114.568318844192
"8106" 1621 85.803675387575 118.232590490467
"8107" 1621.2 82.822624757112 118.476300425985
"8108" 1621.4 78.7874815402619 120.543605460594
"8109" 1621.6 74.2544735101786 121.580648893321
"8110" 1621.8 67.849068879875 123.500183831392
"8111" 1622 65.8113017173571 121.880700420907
"8112" 1622.2 62.4687650333637 121.018782386415
"8113" 1622.4 57.3348310092727 121.366945728278
"8114" 1622.6 52.9587634363571 121.666888868799
"8115" 1622.8 50.0174997565455 121.626592966278
"8116" 1623 45.7039993701406 120.895597475205
"8117" 1623.2 40.0419315535667 120.083658924709
"8118" 1623.4 36.2274133550306 117.596520993907
"8119" 1623.6 32.1213592702692 115.618392193257
"8120" 1623.8 25.9517414381 112.964997149542
"8121" 1624 21.9401916109999 110.160806979142
"8122" 1624.2 20.2957591036667 106.677206535975
"8123" 1624.4 17.7782879181744 104.23269823713
"8124" 1624.6 17.4100305901053 101.602697358221
"8125" 1624.8 15.9122449378864 97.6446298928239
"8126" 1625 13.6864053722693 94.4396660398537
"8127" 1625.2 9.99983507402632 91.4354581439053
"8128" 1625.4 7.79165547825863 89.3644062182973
"8129" 1625.6 6.60477661662502 85.8567436388504
"8130" 1625.8 4.22811922788637 81.1009700807103
"8131" 1626 2.96430596716668 76.1325939545866
"8132" 1626.2 1.84703603395455 71.6704643750785
"8133" 1626.4 1.21834473215385 67.8532868334883
"8134" 1626.6 1.64312905734339 63.8301984660156
"8135" 1626.8 2.90105856303846 59.6793920526036
"8136" 1627 4.79607888672785 55.435221559794
"8137" 1627.2 5.52845278741568 50.8415800060638
"8138" 1627.4 5.52055848088824 45.9645547203362
"8139" 1627.6 4.34571919444808 42.20320049572
"8140" 1627.8 4.94596324092685 42.1078991852885
"8141" 1628 7.05042115492309 39.9312223162575
"8142" 1628.2 9.16507825940364 36.3326174778228
"8143" 1628.4 11.6454703627697 32.6495423205747
"8144" 1628.6 15.2453218794655 29.7440283616766
"8145" 1628.8 18.5677280537955 27.5531530484035
"8146" 1629 22.2605627998226 26.2926551758034
"8147" 1629.2 26.4407437363333 25.1825934357088
"8148" 1629.4 30.1235054131932 24.1275798288807
"8149" 1629.6 34.1856135560882 23.2927688328539
"8150" 1629.8 37.7966274592872 21.9498011756315
"8151" 1630 40.7199894969688 19.2964446434234
"8152" 1630.2 42.7336079208334 15.0174040680088
"8153" 1630.4 45.3603724786 11.9795313834088
"8154" 1630.6 49.2609302446209 11.5840211126311
"8155" 1630.8 53.876801885 12.1635991346886
"8156" 1631 57.5767750265 13.7093741664
"8157" 1631.2 61.9769670492021 15.3370832206102
"8158" 1631.4 65.3790318650824 18.1194276910817
"8159" 1631.6 67.96785749126 21.4003986688421
"8160" 1631.8 71.1877565553421 24.2045888392421
"8161" 1632 72.6614419825645 24.5672574007066
"8162" 1632.2 72.5957449495625 24.7409226652358
"8163" 1632.4 72.4496933781875 24.3473948201421
"8164" 1632.6 74.3975885949334 22.3481110875421
"8165" 1632.8 76.6073902352059 20.3266809728774
"8166" 1633 80.6596715611733 18.5715291570084
"8167" 1633.2 84.2220893139849 15.6315091263694
"8168" 1633.4 87.1154666907353 12.9305530316127
"8169" 1633.6 87.3979435930053 10.8846855298421
"8170" 1633.8 86.7389073398093 11.7150213363122
"8171" 1634 87.8556375501923 12.753147000219
"8172" 1634.2 90.2533799288 14.9789979140546
"8173" 1634.4 93.3056015397105 17.6040827364
"8174" 1634.6 96.0515237297128 20.2220421610676
"8175" 1634.8 99.0173208870761 23.2622387004573
"8176" 1635 101.73887550173 26.8490959582721
"8177" 1635.2 105.155720263707 29.7012079775986
"8178" 1635.4 108.951521708955 33.067706319108
"8179" 1635.6 112.611662603716 37.0553567981648
"8180" 1635.8 116.468014195375 39.9343430763296
"8181" 1636 117.542158773365 42.9158190680129
"8182" 1636.2 116.818223877274 46.3776253927066
"8183" 1636.4 117.012513788894 50.9363768732059
"8184" 1636.6 116.647948304676 55.2732354890707
"8185" 1636.8 116.136180548534 59.9436881469869
"8186" 1637 115.2184618625 64.2357017578921
"8187" 1637.2 115.016853418876 68.2377057306539
"8188" 1637.4 115.861935452326 71.836027974566
"8189" 1637.6 117.271297837937 75.5993254084858
"8190" 1637.8 118.762218671247 79.0737567613454
"8191" 1638 117.138643762128 82.0509743117119
"8192" 1638.2 114.369825363563 83.8551253587158
"8193" 1638.4 111.574447177466 86.7903172208835
"8194" 1638.6 108.547055182594 89.3424441699715
"8195" 1638.8 105.594308516633 92.6181949442686
"8196" 1639 104.077401150289 96.6033813020224
"8197" 1639.2 103.365916322446 100.781927693007
"8198" 1639.4 102.637372966682 104.118107622051
"8199" 1639.6 99.5806168465909 105.959242582415
"8200" 1639.8 95.750646525103 106.907579820672
"8201" 1640 91.4485686212188 108.462957461908
"8202" 1640.2 86.8861073159915 109.464380277218
"8203" 1640.4 82.2043155508 110.212736426742
"8204" 1640.6 77.0771779356035 111.483664889987
"8205" 1640.8 72.8799837769308 113.477301122981
"8206" 1641 69.61791568875 116.762338005292
"8207" 1641.2 65.0923454701719 119.106465725861
"8208" 1641.4 61.0515853287969 118.534430404642
"8209" 1641.6 56.6232429283276 116.513210957108
"8210" 1641.8 52.5445642709762 113.761866887118
"8211" 1642 48.2294744585 111.560697512321
"8212" 1642.2 43.3699403563864 107.567285135938
"8213" 1642.4 39.3021914813824 105.330604683995
"8214" 1642.6 34.2517981461667 104.102371425809
"8215" 1642.8 28.9745819141842 103.290404405221
"8216" 1643 23.8772966629211 101.261056255589
"8217" 1643.2 18.8562905523909 98.7705547339694
"8218" 1643.4 14.5546701745556 95.6421989209754
"8219" 1643.6 11.5375506562903 91.5415872993357
"8220" 1643.8 9.42844032987501 88.5086615227984
"8221" 1644 8.10849068247185 86.3783999295154
"8222" 1644.2 7.13648070326472 81.3590552698186
"8223" 1644.4 7.98205863916129 77.1625745304163
"8224" 1644.6 7.66704241717216 72.4427891475437
"8225" 1644.8 8.25930113414181 67.79858503306
"8226" 1645 9.22138729896991 63.5533456881481
"8227" 1645.2 10.74290447225 58.8633954190105
"8228" 1645.4 12.94990599525 54.8605818429635
"8229" 1645.6 16.887319703079 52.7097558784105
"8230" 1645.8 20.4246419718043 51.4142082553486
"8231" 1646 23.9914047912 49.9313026710754
"8232" 1646.2 27.5711202645737 49.7128801261263
"8233" 1646.4 31.6789706177371 48.7950560207967
"8234" 1646.6 36.5579123245323 48.2872889496099
"8235" 1646.8 40.754018519551 47.487792541489
"8236" 1647 44.46329127131 45.1775944886921
"8237" 1647.2 47.80495122437 42.4474037811221
"8238" 1647.4 50.6986440664709 38.3034338626421
"8239" 1647.6 53.33933210234 34.8683009039021
"8240" 1647.8 54.6345347899555 30.4985921342461
"8241" 1648 55.5743868160543 26.2002036434791
"8242" 1648.2 56.5116914583775 21.977451407989
"8243" 1648.4 57.7834330322551 17.8800590246523
"8244" 1648.6 60.9200545613416 15.1009967678995
"8245" 1648.8 64.3543709709949 13.8390428141782
"8246" 1649 68.4302945210612 14.7007050899584
"8247" 1649.2 72.1797441254775 16.1692361693163
"8248" 1649.4 75.6557609369194 18.469735166384
"8249" 1649.6 78.773838335638 19.4521490485387
"8250" 1649.8 80.9100178301405 18.602335006305
"8251" 1650 81.7159378335516 16.4649597263225
"8252" 1650.2 83.2933066137059 13.2131103200245
"8253" 1650.4 85.294117683 9.28785501614211
"8254" 1650.6 86.2746276475526 8.07639566621053
"8255" 1650.8 84.6233623181667 7.42945395156803
"8256" 1651 82.4066876627706 6.88917273803034
"8257" 1651.2 80.325223362242 5.83077767793243
"8258" 1651.4 78.3816723366531 3.32656638859109
"8259" 1651.6 78.9775963441289 4.68045492946685
"8260" 1651.8 79.6482655248978 5.49051416039211
"8261" 1652 81.0600973815228 6.08799786147165
"8262" 1652.2 82.5029098745 6.66676091529728
"8263" 1652.4 85.7448433461479 6.13643237745901
"8264" 1652.6 87.9357818291076 6.30766345846489
"8265" 1652.8 90.3693652059945 7.29556178610365
"8266" 1653 92.5735134626429 8.3790896831421
"8267" 1653.2 94.2597938764671 10.6809623123344
"8268" 1653.4 97.0739883120125 12.0092826294296
"8269" 1653.6 98.6613138821786 12.9785550419992
"8270" 1653.8 100.68860242402 14.7066928732021
"8271" 1654 103.28072722236 16.8191344951072
"8272" 1654.2 105.799534470224 18.8433210421938
"8273" 1654.4 108.156369816898 21.363797793124
"8274" 1654.6 110.884466395651 23.5760009909677
"8275" 1654.8 111.901539728709 26.7691046361036
"8276" 1655 114.367893324224 29.7932718033662
"8277" 1655.2 116.277632607756 33.0503269377397
"8278" 1655.4 117.678277801447 36.8644415383579
"8279" 1655.6 119.482356349031 40.1209645286421
"8280" 1655.8 120.564461836479 43.2189660473053
"8281" 1656 121.9692900505 47.2193849868679
"8282" 1656.2 122.012564590167 50.8617052739088
"8283" 1656.4 121.740027063755 54.7937956803017
"8284" 1656.6 123.233362130237 58.7322052356
"8285" 1656.8 123.062912927946 61.6674519037617
"8286" 1657 122.557823789967 65.0254621068088
"8287" 1657.2 122.423672717 69.2584186093054
"8288" 1657.4 121.916504622995 73.3814903898069
"8289" 1657.6 121.935787181081 76.9866844659647
"8290" 1657.8 120.364728467354 78.9571896101702
"8291" 1658 118.162041602774 82.4202327276632
"8292" 1658.2 116.798225675725 86.2477339670466
"8293" 1658.4 115.517689472146 90.1600535788128
"8294" 1658.6 112.830020100898 93.3455200386662
"8295" 1658.8 109.782561472657 96.5460185922992
"8296" 1659 106.900061916724 99.717756313463
"8297" 1659.2 104.477843017345 103.08176274029
"8298" 1659.4 102.827724740514 106.271662278528
"8299" 1659.6 99.6991300745417 109.565782058725
"8300" 1659.8 96.5837793198846 112.003303725719
"8301" 1660 92.8127598462286 113.610405998285
"8302" 1660.2 88.9709080353929 116.072418201464
"8303" 1660.4 84.7983019466064 119.553683924025
"8304" 1660.6 83.5991982127222 119.212398192753
"8305" 1660.8 80.4370209808478 120.07538031712
"8306" 1661 77.2728726519286 121.242180172356
"8307" 1661.2 72.6131320413929 122.512597015428
"8308" 1661.4 67.4968268547941 123.24244576426
"8309" 1661.6 64.8711020940424 122.719591817151
"8310" 1661.8 60.6685744451462 122.584927317442
"8311" 1662 55.9898266091717 123.806819468806
"8312" 1662.2 53.0833276763358 123.574299554179
"8313" 1662.4 49.5865369758594 121.790163349876
"8314" 1662.6 45.1967095884181 119.964618469691
"8315" 1662.8 40.50237265562 117.996960621982
"8316" 1663 35.81184530115 116.476726043492
"8317" 1663.2 31.4459977603372 115.835306791014
"8318" 1663.4 29.729608751 115.029192691642
"8319" 1663.6 22.3296624679999 112.108161264142
"8320" 1663.8 20.60949951625 108.635379455892
"8321" 1664 18.1623242981 106.133678317762
"8322" 1664.2 17.4920244547369 103.1708300193
"8323" 1664.4 15.9830578209773 100.220448515256
"8324" 1664.6 12.4537943083571 97.5679159361421
"8325" 1664.8 11.2297430435 96.3428781696208
"8326" 1665 11.765265471875 96.5488005269921
"8327" 1665.2 11.3422568466333 96.3692111873754
"8328" 1665.4 11.943772948 96.5293269841421
"8329" 1665.6 12.5568289266111 96.3273791323643
"8330" 1665.8 12.935356796569 96.2070062749007
"8331" 1666 13.4036985543909 96.015933581733
"8332" 1666.2 13.3210322104348 96.5293269841421
"8333" 1666.4 13.8262154235 97.6528006101036
"8334" 1666.6 14.1917714033158 98.6099212991684
"8335" 1666.8 14.7526839772727 99.1405520481194
"8336" 1667 15.5039360382692 100.259259422334
"8337" 1667.2 16.1207724104768 101.470172390968
"8338" 1667.4 17.5637690862895 102.637869899195
"8339" 1667.6 18.4699064108077 104.293778043565
"8340" 1667.8 19.7424632036429 106.405195143785
"8341" 1668 21.6286149254 109.732389036442
"8342" 1668.2 24.033597467375 113.130522263767
"8343" 1668.4 26.4191064665 114.444986406142
"8344" 1668.6 27.3415374436052 115.213678887063
"8345" 1668.8 29.8391474295313 116.964376012361
"8346" 1669 31.9633386661471 117.801308791466
"8347" 1669.2 33.3405599823286 116.854141850156
"8348" 1669.4 36.9577296559118 117.709668589819
"8349" 1669.6 40.1686079333182 119.490404326369
"8350" 1669.8 42.95214434615 121.523619232117
"8351" 1670 45.3986862783537 121.156234222496
"8352" 1670.2 48.62543649645 121.241252860792
"8353" 1670.4 53.126591627664 121.975820436167
"8354" 1670.6 56.213627027 122.87171949396
"8355" 1670.8 59.9525472542 123.597551545642
"8356" 1671 61.9930963514107 122.589100219481
"8357" 1671.2 64.5192476044524 121.804749188023
"8358" 1671.4 68.8470879509375 120.984851213267
"8359" 1671.6 74.6965592189782 121.430061558859
"8360" 1671.8 77.2728726519286 122.484777668499
"8361" 1672 76.7860340806786 121.580648893321
"8362" 1672.2 77.3841500396429 119.925397751071
"8363" 1672.4 78.457181992602 118.113166008295
"8364" 1672.6 79.6643934590763 115.867545214337
"8365" 1672.8 82.1134390175 113.539637484168
"8366" 1673 83.8472125099516 110.807831144803
"8367" 1673.2 85.3058230912705 108.325186136724
"8368" 1673.4 86.7556803614194 105.443184179029
"8369" 1673.6 88.410984739161 102.783964899523
"8370" 1673.8 90.2117468371897 100.222585110866
"8371" 1674 92.1694488498771 98.269176304347
"8372" 1674.2 95.0156969823724 96.276585257791
"8373" 1674.4 97.9382548913948 95.4053277564842
"8374" 1674.6 101.897238312907 95.159577783676
"8375" 1674.8 104.67029281875 95.9451206986421
"8376" 1675 107.672464008125 97.2433568886421
"8377" 1675.2 107.405440428136 96.9719075034603
"8378" 1675.4 107.356714420486 95.0604654663135
"8379" 1675.6 107.606076930227 92.707960328772
"8380" 1675.8 108.435969377183 89.4856040459592
"8381" 1676 110.085792354179 86.2361686205707
"8382" 1676.2 111.7651535971 83.8369044999088
"8383" 1676.4 114.61088732558 81.5152254467921
"8384" 1676.6 117.618874083194 80.1437316432135
"8385" 1676.8 119.148938164265 78.4785450199176
"8386" 1677 118.654004790563 76.3116898126105
"8387" 1677.2 118.516534226032 73.2646582388762
"8388" 1677.4 119.66492081325 69.8140603867984
"8389" 1677.6 121.367380544227 66.4594229893997
"8390" 1677.8 122.06925423713 65.0834499899621
"8391" 1678 120.623451866867 64.2724851166088
"8392" 1678.2 118.874462487887 62.4338755619324
"8393" 1678.4 116.975224025989 59.9439262680783
"8394" 1678.6 115.881846289258 56.398849064796
"8395" 1678.8 114.965506563624 52.5974158308895
"8396" 1679 114.605252428074 49.28734069144
"8397" 1679.2 114.011948881576 45.0937735868595
"8398" 1679.4 113.994410597643 40.3920248320487
"8399" 1679.6 113.857842894539 35.6934733144343
"8400" 1679.8 113.859739668193 31.7222615403807
"8401" 1680 113.061766991863 31.5558512651171
"8402" 1680.2 110.178802821319 31.3164205364614
"8403" 1680.4 106.83156102142 30.4077973980057
"8404" 1680.6 102.763681052479 29.7019285527272
"8405" 1680.8 98.6786505766413 27.4871508231312
"8406" 1681 94.1747365048053 26.3159308535053
"8407" 1681.2 89.5678274633065 25.4257684295776
"8408" 1681.4 85.1729489719334 24.1310221218088
"8409" 1681.6 80.8137917012065 22.4155629243704
"8410" 1681.8 76.4891448137258 22.8586110603195
"8411" 1682 72.0527918272053 23.8807130739474
"8412" 1682.2 67.9690914583317 26.0023246168005
"8413" 1682.4 65.7371167922143 28.6371381165278
"8414" 1682.6 63.5124606836635 32.161778040719
"8415" 1682.8 62.7268653879952 35.6111692977489
"8416" 1683 61.4714835965 39.0900122601127
"8417" 1683.2 59.2464867203713 42.3176829927114
"8418" 1683.4 56.8245617046471 45.1497205940245
"8419" 1683.6 55.73457787289 48.9515670930221
"8420" 1683.8 55.56710540438 52.1023863261521
"8421" 1684 55.66057841006 54.6495257309321
"8422" 1684.2 56.1887671850638 57.4869452233868
"8423" 1684.4 57.3571797560638 60.8927435686421
"8424" 1684.6 58.5301672285312 64.2194738055171
"8425" 1684.8 58.9210776619516 67.0321443897389
"8426" 1685 59.3418238039681 70.811820501174
"8427" 1685.2 60.8044111712128 74.3874944329932
"8428" 1685.4 62.8368196345225 77.3030324871814
"8429" 1685.6 65.6861146561786 79.9814521194635
"8430" 1685.8 68.5160377224875 81.5103570610796
"8431" 1686 71.6456607532077 83.5479637273652
"8432" 1686.2 74.622794041774 84.527755849601
"8433" 1686.4 78.2235387296852 85.3332419159384
"8434" 1686.6 82.1235551436559 87.1289167538239
"8435" 1686.8 86.2819942838281 88.5390889335015
"8436" 1687 89.7391655074565 89.8772776366856
"8437" 1687.2 93.3168116383906 90.5898964148921
"8438" 1687.4 96.7220125660263 91.7907648906421
"8439" 1687.6 100.532164963125 91.2985170019338
"8440" 1687.8 103.4953890668 91.5538367859671
"8441" 1688 104.659474183833 94.5651437114939
"8442" 1688.2 104.076437480486 97.58195092198
"8443" 1688.4 102.354468556294 100.532858293598
"8444" 1688.6 99.2878474535968 102.817396788287
"8445" 1688.8 96.3625085143143 103.167023161299
"8446" 1689 92.782386592041 104.321936508216
"8447" 1689.2 88.6485308974559 106.254643383936
"8448" 1689.4 84.7950416394672 107.507935813839
"8449" 1689.6 80.4646790562 108.200470332242
"8450" 1689.8 75.5992248447742 109.312765596965
"8451" 1690 71.1952726596 110.861854521742
"8452" 1690.2 67.3371507458637 113.441803895688
"8453" 1690.4 64.1198854241 116.615401272878
"8454" 1690.6 63.9558355782727 118.469518595142
"8455" 1690.8 63.8617655227941 117.121643962583
"8456" 1691 63.3075604937857 115.070921712035
"8457" 1691.2 62.9928541316563 112.205528978392
"8458" 1691.4 63.1083138198379 110.066070824737
"8459" 1691.6 62.3624648721027 107.18642337945
"8460" 1691.8 61.4221140512465 104.348914401797
"8461" 1692 59.0580412367295 101.576486204773
"8462" 1692.2 56.2343435619468 99.7983961987485
"8463" 1692.4 53.1509698333182 98.3102709938785
"8464" 1692.6 50.28588058346 97.5107935437821
"8465" 1692.8 46.5540149227264 97.1943668437364
"8466" 1693 43.1289041966346 95.9076715777767
"8467" 1693.2 39.4274330903 94.0990288364621
"8468" 1693.4 37.3964146952778 90.3627050816421
"8469" 1693.6 36.1002391976429 87.0318019427278
"8470" 1693.8 34.5979944635 83.5098726215707
"8471" 1694 33.9729177794259 79.3805885706791
"8472" 1694.2 32.2354899243352 75.5642391488179
"8473" 1694.4 31.0880643305362 71.605538346124
"8474" 1694.6 29.7103492031264 67.8047813055102
"8475" 1694.8 26.873489133 65.9558647096421
"8476" 1695 22.8251773702228 64.5985009307906
"8477" 1695.2 18.5304124413824 64.5621699762598
"8478" 1695.4 14.9817741708366 65.0689508768698
"8479" 1695.6 11.3801327803614 65.3620180563946
"8480" 1695.8 8.40815098374469 65.6492599924293
"8481" 1696 5.46708686808252 65.8197389732149
"8482" 1696.2 3.73991887042309 65.6038429735075
"8483" 1696.4 3.28930659160205 64.4456715906625
"8484" 1696.6 2.93248645270589 63.0691983577598
"8485" 1696.8 2.58811739461883 60.7809153027708
"8486" 1697 1.76937029120971 58.2920833299647
"8487" 1697.2 3.29126915575927 57.2624905188273
"8488" 1697.4 4.40577478845776 54.7050938968675
"8489" 1697.6 4.80123556474139 51.0395785541938
"8490" 1697.8 3.8611334961207 47.2836469562283
"8491" 1698 3.83443331832144 45.2211781322135
"8492" 1698.2 4.62979095325678 41.4034113595745
"8493" 1698.4 5.80665641345456 38.5276746590967
"8494" 1698.6 6.41827999471541 36.2662016875652
"8495" 1698.8 7.21111192809093 35.3351938464148
"8496" 1699 7.63125174502115 33.3116242870083
"8497" 1699.2 9.36331776774678 30.974300462733
"8498" 1699.4 10.4408148972692 27.8476393170267
"8499" 1699.6 12.0028717596343 25.4741475731048
"8500" 1699.8 14.4635313713182 22.3233265784603
"8501" 1700 16.6602060155341 20.1222261290512
"8502" 1700.2 19.1209537029432 18.0111170519035
"8503" 1700.4 21.8889454456053 16.6816517592947
"8504" 1700.6 24.9897082696753 15.0837434911885
"8505" 1700.8 28.2366371325 13.0255188857389
"8506" 1701 31.5246452255891 11.1638705798104
"8507" 1701.2 34.5209116897188 8.60222402829836
"8508" 1701.4 36.6309467390495 6.75629444564211
"8509" 1701.6 39.8381478122273 5.99702297694514
"8510" 1701.8 43.285579090051 5.1745658631319
"8511" 1702 47.0691758636875 4.3139876132046
"8512" 1702.2 49.9041991436 3.82660811020877
"8513" 1702.4 51.4834406508549 3.83735694748082
"8514" 1702.6 54.3106184336386 2.52610107802824
"8515" 1702.8 57.9743598596875 1.37267124523586
"8516" 1703 59.6600766861132 1.07222448546286
"8517" 1703.2 60.8833031185816 1.51036045339721
"8518" 1703.4 64.0369111980435 2.22234566469645
"8519" 1703.6 67.5308301927737 3.54623464531579
"8520" 1703.8 70.9611713595323 5.11465384409372
"8521" 1704 74.8020088383637 6.17208816014211
"8522" 1704.2 78.3995562025357 6.84438904424925
"8523" 1704.4 82.9731246896586 8.53266152512991
"8524" 1704.6 87.2025248823 10.6769677394421
"8525" 1704.8 91.5657654345787 12.7952807676646
"8526" 1705 95.25808044125 15.0893479902046
"8527" 1705.2 99.6806245148158 17.4851916326842
"8528" 1705.4 103.045425927755 21.1708594616315
"8529" 1705.6 106.321897230129 24.7857318708106
"8530" 1705.8 109.596534709283 28.4819948600334
"8531" 1706 112.757922448276 32.6446514109362
"8532" 1706.2 115.041841357581 36.9266996704561
"8533" 1706.4 116.882179762511 40.6868261723269
"8534" 1706.6 119.564136687974 45.0761270812105
"8535" 1706.8 119.350239649804 49.1281836599138
"8536" 1707 118.860428706149 53.4762240576847
"8537" 1707.2 119.075070022576 58.1029468864356
"8538" 1707.4 117.785619231758 62.8610371470292
"8539" 1707.6 116.76306787492 67.5801352155398
"8540" 1707.8 115.415247137616 72.2570932065789
"8541" 1708 115.912735998891 76.8060147801964
"8542" 1708.2 117.836348447696 81.2978043446627
"8543" 1708.4 117.604483323279 83.0515854853263
"8544" 1708.6 115.634487550659 85.2125431051762
"8545" 1708.8 113.002506986466 87.7483259955731
"8546" 1709 109.969878408643 90.0242363606778
"8547" 1709.2 106.805006190261 91.8246960637898
"8548" 1709.4 104.249988852238 95.5459130702171
"8549" 1709.6 102.00467525037 99.6761386185986
"8550" 1709.8 100.458859385155 104.506764537866
"8551" 1710 100.357714475094 107.239775551642
"8552" 1710.2 100.476032209828 106.46721860579
"8553" 1710.4 98.5371254642231 105.951525793873
"8554" 1710.6 94.8281645337154 106.185208308073
"8555" 1710.8 90.497311676079 106.734146719747
"8556" 1711 86.7936905024661 108.223354495591
"8557" 1711.2 83.1413866892541 110.432159625413
"8558" 1711.4 79.4242354810714 112.995289327309
"8559" 1711.6 75.9123327162031 116.380169726861
"8560" 1711.8 71.5185114669068 117.4716370491
"8561" 1712 66.8491773527692 117.013996097508
"8562" 1712.2 61.936115496079 116.019951889274
"8563" 1712.4 57.1463072371842 115.657812320484
"8564" 1712.6 51.6914376318333 116.796236394698
"8565" 1712.8 46.5827643438158 117.721324580379
"8566" 1713 42.685242258853 117.20564748076
"8567" 1713.2 41.7012010459286 115.094104501142
"8568" 1713.4 39.0415028774545 111.736393627915
"8569" 1713.6 35.01862298906 107.270933220202
"8570" 1713.8 33.7382191754057 104.006432587869
"8571" 1714 32.1937609039423 100.094483290527
"8572" 1714.2 30.4797007718889 95.5556498416421
"8573" 1714.4 27.5367184909348 91.4916061164247
"8574" 1714.6 25.4165796308889 86.504058628031
"8575" 1714.8 22.8912907328044 83.1320939538595
"8576" 1715 19.5024794397771 79.784426343124
"8577" 1715.2 14.6812606382931 78.2040516608145
"8578" 1715.4 11.32711075775 78.4231655125225
"8579" 1715.6 7.14270318609261 79.3709720063088
"8580" 1715.8 6.35431870105423 79.5216508251481
"8581" 1716 5.7547676629138 78.6875327246766
"8582" 1716.2 5.13098348729548 76.6795906927217
"8583" 1716.4 4.42494323861236 73.1195028322151
"8584" 1716.6 4.33118453043105 68.9462846231593
"8585" 1716.8 3.67931938393184 64.6591037880398
"8586" 1717 2.16322379101165 60.7161230637235
"8587" 1717.2 2.82980401955408 57.0664555546016
"8588" 1717.4 4.31293782361395 53.3202469059586
"8589" 1717.6 6.29486230663416 49.5648412034592
"8590" 1717.8 7.63962065653847 46.0229459770267
"8591" 1718 7.80037627666885 41.166297564746
"8592" 1718.2 8.34411805754548 36.2911677681421
"8593" 1718.4 9.04383785858751 32.9482095788921
"8594" 1718.6 11.4455943618374 30.2324715248108
"8595" 1718.8 15.6218481296687 28.2522703000638
"8596" 1719 20.5858952218864 24.548031322233
"8597" 1719.2 23.3252199957247 20.6765955256084
"8598" 1719.4 25.9195677586087 16.6835679202617
"8599" 1719.6 28.2765828614231 12.9963879566971
"8600" 1719.8 31.0484986985682 10.4828224183012
"8601" 1720 35.2940700377128 9.51988020754636
"8602" 1720.2 40.1134043416613 8.72458802402921
"8603" 1720.4 44.7713156403022 8.63945023773002
"8604" 1720.6 49.6590616041941 9.09311958764211
"8605" 1720.8 54.0059422217948 9.05212265532632
"8606" 1721 58.8274092228667 8.13675226100878
"8607" 1721.2 63.6413926569286 7.71071204026848
"8608" 1721.4 68.2955102079787 7.05875585586551
"8609" 1721.6 72.6984043874131 7.95857404768558
"8610" 1721.8 76.7539813548696 9.89746157492471
"8611" 1722 79.8358811798261 11.9125499220117
"8612" 1722.2 82.4423255189667 15.0174040680088
"8613" 1722.4 85.7511771251495 19.0989069654153
"8614" 1722.6 87.8226235801118 23.8105359721598
"8615" 1722.8 90.3461900053617 28.3180640182804
"8616" 1723 93.2465048979149 32.3204985700038
"8617" 1723.2 96.8889896549375 35.2931486970796
"8618" 1723.4 100.638704998283 38.3711679247291
"8619" 1723.6 104.635014661413 41.4530677496856
"8620" 1723.8 107.270688439984 45.2967896905322
"8621" 1724 110.367385965867 48.8321293635421
"8622" 1724.2 111.733299966871 53.2478723137143
"8623" 1724.4 113.457729029812 57.7485777959859
"8624" 1724.6 113.669233342433 62.0048992380754
"8625" 1724.8 112.442969544721 65.0498325054632
[truncated: 17,744 more chars]
