# Supplementary material for: Adaptive switch to sexually dimorphic movements by partner-seeking termites
Source: Sci Adv. 2019 Jun 19;5(6):eaau6108. doi: 10.1126/sciadv.aau6108 (PMC6584256; doi:10.1126/sciadv.aau6108)
Supplement: Data file S1 [file aau6108_Data_file_S1.zip › Dataset/CfExperimetns/170703_172_F_05_set1_tandem-position_5FPS.txt]

"time" "x" "y"
"1" 0 100.028282029057 32.5238531516296
"2" 0.2 100.765784786133 33.464792253546
"3" 0.4 101.776721330137 34.1442852542765
"4" 0.6 104.004200994448 35.9584209299513
"5" 0.8 106.535574679346 38.1089441187083
"6" 1 109.003659139306 40.4146415532257
"7" 1.2 112.23541760099 42.8611157655277
"8" 1.4 114.16523425354 45.40129848125
"9" 1.6 114.641200190316 45.0312227625916
"10" 1.8 114.954191515765 43.9590770612849
"11" 2 114.766496271084 42.8212438789124
"12" 2.2 114.937206491592 41.6900267963524
"13" 2.4 115.113051165916 41.5420961544041
"14" 2.6 114.569317485345 41.3870941054313
"15" 2.8 113.450585795809 40.0637049194971
"16" 3 112.659433972428 38.0405586375879
"17" 3.2 112.13027900672 34.9949252683074
"18" 3.4 112.040535663884 32.8264171173403
"19" 3.6 111.214262399288 31.325974860192
"20" 3.8 109.126413368285 30.3173468598332
"21" 4 106.610412260244 27.3506616244639
"22" 4.2 104.818072412561 25.2850348619348
"23" 4.4 103.620994438341 23.2473362374941
"24" 4.6 101.945272499602 20.014693326767
"25" 4.8 100.790365656629 16.3191091938532
"26" 5 100.029780805738 15.2981459557459
"27" 5.2 98.555260223275 15.6706545593561
"28" 5.4 96.2462263306437 16.5505047093915
"29" 5.6 94.159388358626 18.3125546967115
"30" 5.8 91.2231360711777 20.7488600192801
"31" 6 87.8743909978552 23.2521152236914
"32" 6.2 85.71633993864 26.222541005962
"33" 6.4 83.27820859277 28.9687360911417
"34" 6.6 80.2259192008064 32.2187050021101
"35" 6.8 77.6244509530445 36.0478451142225
"36" 7 74.8501254438046 39.1698454113421
"37" 7.2 71.3607151649469 42.436543647658
"38" 7.4 68.9854322577783 46.2974223915335
"39" 7.6 66.1616782402043 50.1011487205066
"40" 7.8 63.6298654240287 54.0272363396525
"41" 8 62.369965328139 57.9758180209597
"42" 8.2 62.0057313605951 62.0586072310797
"43" 8.4 61.1185192809093 66.6357161570566
"44" 8.6 60.1061555271043 70.7839170721575
"45" 8.8 59.3087411326826 75.2000976345304
"46" 9 58.8462811153299 79.0661774114549
"47" 9.2 58.7051202052756 82.9685131710106
"48" 9.4 57.505402792006 87.0152258867329
"49" 9.6 54.8962302334217 90.1454512363865
"50" 9.8 52.6309608720368 93.5900475917499
"51" 10 50.7756081314277 97.7253665253554
"52" 10.2 48.7782880138103 101.723289493029
"53" 10.4 46.9817806095131 105.360313197874
"54" 10.6 46.5522549122691 108.660622918596
"55" 10.8 46.4072294007933 112.055107449241
"56" 11 45.7816565382496 114.455845706273
"57" 11.2 45.6067150953288 116.73686535866
"58" 11.4 46.584494797629 118.372433641295
"59" 11.6 46.8170589694618 118.174586290736
"60" 11.8 47.2715220499184 118.194498892769
"61" 12 46.4197732197231 117.902120065869
"62" 12.2 45.1069983636848 118.018712856076
"63" 12.4 43.8025249065321 118.385068587969
"64" 12.6 42.3560413249923 117.992794649935
"65" 12.8 40.5848079678309 118.027930910421
"66" 13 38.6596115610423 117.439618614568
"67" 13.2 36.2682205602057 117.380740882316
"68" 13.4 33.8405112498734 116.786063257954
"69" 13.6 31.4200550024107 116.118672149355
"70" 13.8 29.5650540486903 115.48021955135
"71" 14 29.0720915071539 115.471339915134
"72" 14.2 29.4245501559777 115.559880856643
"73" 14.4 30.0980638671717 115.408447777
"74" 14.6 30.7700222230009 115.088509253432
"75" 14.8 31.3973662407092 114.993215716522
"76" 15 31.9053495893864 115.188343772437
"77" 15.2 32.9130303480336 116.015169818451
"78" 15.4 33.7219304513919 116.628623346347
"79" 15.6 34.4197069428864 116.778087552146
"80" 15.8 35.2475519386345 117.281947856219
"81" 16 35.9145822977276 117.828873757601
"82" 16.2 36.704920809417 117.861968859145
"83" 16.4 37.4143849925551 118.288133465366
"84" 16.6 38.1922990474373 118.547995323642
"85" 16.8 39.3547118026587 118.853564041376
"86" 17 40.680891845482 119.367351299075
"87" 17.2 41.4333936541963 119.775619043243
"88" 17.4 42.5252473281996 120.022329894484
"89" 17.6 43.2399735512637 120.602527965886
"90" 17.8 43.8134859482625 120.764583605166
"91" 18 45.1248648918217 121.272064591903
"92" 18.2 45.17983232543 121.103981160097
"93" 18.4 45.7250367141765 121.417881350231
"94" 18.6 46.0512072752866 121.696365169132
"95" 18.8 46.5748382525969 122.098926136188
"96" 19 47.3757518782456 122.183959185068
"97" 19.2 47.3969289786956 122.09953575399
"98" 19.4 48.2016647098841 121.683794803095
"99" 19.6 48.9095804051578 121.574281301709
"100" 19.8 50.1907945403588 121.599041090978
"101" 20 51.2390044233488 121.638340593149
"102" 20.2 52.3681132583174 121.490027703601
"103" 20.4 53.4476750466958 121.452268869004
"104" 20.6 55.1692437580354 121.248385457734
"105" 20.8 56.6090702666378 120.896948685757
"106" 21 57.695192323565 120.906767016276
"107" 21.2 58.9686115506479 120.905810991403
"108" 21.4 60.2310707878975 120.50383359406
"109" 21.6 61.5133940131827 120.540075040141
"110" 21.8 62.5325513146633 119.776226613424
"111" 22 63.5038749309649 119.208800689231
"112" 22.2 65.3139168711599 118.424812168255
"113" 22.4 66.4214288885758 117.832607215151
"114" 22.6 68.3884826766305 116.435375845974
"115" 22.8 70.1817857020297 115.05466485994
"116" 23 71.7839717245182 113.936866947048
"117" 23.2 74.1663698827425 112.668189077951
"118" 23.4 76.3183246931208 111.390894334257
"119" 23.6 79.6272664186459 109.922158037344
"120" 23.8 82.8672836991055 108.891914069025
"121" 24 85.0211271103745 108.301008510394
"122" 24.2 86.0121637734494 108.606979347104
"123" 24.4 87.9463350599621 109.038706007046
"124" 24.6 90.0826702895632 109.146950447955
"125" 24.8 92.3303823016543 108.094061832045
"126" 25 95.4697357262838 106.895788155276
"127" 25.2 99.4258423632065 105.850643949324
"128" 25.4 100.844740717143 105.076220383375
"129" 25.6 100.788426436881 103.713131073678
"130" 25.8 102.250260465352 101.058762243547
"131" 26 104.150923023369 98.384062007658
"132" 26.2 106.568230083805 95.2490459284376
"133" 26.4 108.966940826115 92.1042508230868
"134" 26.6 111.648183476853 88.4931586429528
"135" 26.8 114.199800550262 85.414464030227
"136" 27 115.329643723037 81.7764156446035
"137" 27.2 116.352265833987 77.6890328958411
"138" 27.4 118.092550511457 73.2232967510424
"139" 27.6 119.454187588553 69.7207512435732
"140" 27.8 120.251936966467 65.8731175157198
"141" 28 121.209223055344 62.550072551055
"142" 28.2 120.382504441649 61.0956286347115
"143" 28.4 120.348396699178 60.5615152929622
"144" 28.6 120.806566042395 59.7699164313715
"145" 28.8 120.775391753138 59.7348047191124
"146" 29 120.052506291663 59.6557556520972
"147" 29.2 119.304009650658 59.2929916106041
"148" 29.4 118.376117088874 58.0656972801887
"149" 29.6 117.465903270814 56.4009097074617
"150" 29.8 116.520715325456 54.3703111301696
"151" 30 115.470794653605 51.8107423312185
"152" 30.2 114.513431679435 48.4480690125466
"153" 30.4 114.295344697813 45.1078379888746
"154" 30.6 115.47057516019 41.4378538051063
"155" 30.8 115.588994598742 39.9289022888269
"156" 31 114.395301977995 39.8574575639466
"157" 31.2 113.594854327711 40.2540687829704
"158" 31.4 111.82763197225 40.3667547882223
"159" 31.6 109.603990115968 39.2883536352264
"160" 31.8 107.887787682337 38.7031689870038
"161" 32 105.383739465467 38.1151792918241
"162" 32.2 102.024658232075 37.1160478144839
"163" 32.4 97.8206520494359 36.1105140414192
"164" 32.6 93.6460731443262 35.6342608617737
"165" 32.8 89.183437027712 35.7156413035846
"166" 33 84.9289577051718 36.8426337027771
"167" 33.2 81.172069749259 39.043238251081
"168" 33.4 77.9830491631052 41.5718030101017
"169" 33.6 74.1490255731933 43.5383637732914
"170" 33.8 70.8316857318616 45.809419538906
"171" 34 68.1572147910337 48.9492057865049
"172" 34.2 66.4725868982525 52.716641875338
"173" 34.4 65.0343558832393 56.5279653249018
"174" 34.6 64.4600544505722 60.3634892857438
"175" 34.8 63.9893590821715 64.925353926423
"176" 35 63.0581697123819 68.0430746057886
"177" 35.2 62.9352635826937 72.2581798588418
"178" 35.4 63.6429557250583 76.3718727703401
"179" 35.6 64.493794738089 80.4325938452867
"180" 35.8 65.9032754170495 84.4131389613432
"181" 36 67.9151208174102 88.1552859779937
"182" 36.2 69.5721104844629 91.6912794458338
"183" 36.4 71.1807067219116 95.6705095355262
"184" 36.6 71.9094545726851 99.1745944730951
"185" 36.8 71.9277698585111 103.689907999159
"186" 37 72.069728729361 107.264876388483
"187" 37.2 71.4828282598421 111.104381079659
"188" 37.4 71.5176420723143 113.459030816817
"189" 37.6 72.0153026480641 113.431139660699
"190" 37.8 72.5974430808696 113.027104704674
"191" 38 73.3861531208809 112.694590263669
"192" 38.2 75.1815039077219 112.436291889697
"193" 38.4 77.2137419651341 112.185086192614
"194" 38.6 79.837289462222 111.175687326541
"195" 38.8 83.1489211899274 110.274943537403
"196" 39 85.1474976398267 109.968023402811
"197" 39.2 86.5390315876376 110.137735806733
"198" 39.4 88.037628644822 111.147717198476
"199" 39.6 89.7771068754371 112.34364749825
"200" 39.8 89.7059593096444 112.049860457934
"201" 40 89.6311340038215 111.694682951863
"202" 40.2 89.4759663591505 111.884061954877
"203" 40.4 88.5534765229442 112.435356503592
"204" 40.6 88.0102793831456 112.371309078484
"205" 40.8 87.5193587830054 112.236400219895
"206" 41 86.5808166974419 112.55815322969
"207" 41.2 85.9571267608984 112.429414340425
"208" 41.4 85.0485414568198 112.402015553598
"209" 41.6 83.522397546324 112.660470962881
"210" 41.8 81.5876128481768 114.13357395667
"211" 42 80.0876303109368 115.50744839111
"212" 42.2 78.9674005921434 116.957561337107
"213" 42.4 78.2556489110041 117.600568746799
"214" 42.6 77.6665277507897 117.350073925929
"215" 42.8 75.9347076800618 116.433837494815
"216" 43 73.9448786987101 115.636598128784
"217" 43.2 70.8666521517803 114.860990837118
"218" 43.4 67.555687550346 114.558368526594
"219" 43.6 64.4609744706304 115.226207326606
"220" 43.8 61.5417842867246 116.55563750592
"221" 44 58.3712155631238 118.340323016996
"222" 44.2 55.4712471418589 119.910591549332
"223" 44.4 52.6559037468798 120.048063130089
"224" 44.6 49.5039135054387 119.547084027663
"225" 44.8 46.2327027572061 118.769010989898
"226" 45 42.4599473181312 117.553787242503
"227" 45.2 38.5843681908087 116.366983121465
"228" 45.4 35.0113328304945 115.10770979791
"229" 45.6 31.0532193861002 114.857076046135
"230" 45.8 29.9143584981621 114.869807640073
"231" 46 30.4978866562394 114.548495574553
"232" 46.2 30.4120202772204 113.287869119488
"233" 46.4 29.7493876052372 111.584167752654
"234" 46.6 29.8214385429942 109.761834782798
"235" 46.8 29.7798396551043 107.07813537825
"236" 47 29.7040925019063 103.866675228165
"237" 47.2 29.208452535699 99.907125874422
"238" 47.4 29.5175159505082 96.137770640721
"239" 47.6 30.7918295532714 92.2812908616697
"240" 47.8 32.7049497899222 89.148492778623
"241" 48 35.0955541242194 85.5939178969589
"242" 48.2 37.3084187553162 83.2033617459116
"243" 48.4 40.4952376698526 80.2346869955456
"244" 48.6 43.6269656950002 77.4202244495471
"245" 48.8 46.3616165071064 74.246577321896
"246" 49 48.9107541528025 69.6111008674279
"247" 49.2 50.4804094042029 65.4581398978231
"248" 49.4 52.2715098808407 61.311744246716
"249" 49.6 52.9698655620386 56.8320777627174
"250" 49.8 54.5350071106838 53.1969882830095
"251" 50 56.2777312676298 49.0093791610344
"252" 50.2 56.6069834643474 44.764980161221
"253" 50.4 57.3668821197331 40.0804397560879
"254" 50.6 58.6536906694395 35.1422892316297
"255" 50.8 60.1990584291092 30.6818313632063
"256" 51 62.2236313236786 27.2184914370732
"257" 51.2 64.6485012116907 24.8881050193168
"258" 51.4 68.1345977391864 23.1403304607181
"259" 51.6 70.351438067805 20.6324371724896
"260" 51.8 69.6980321064765 17.8750681974556
"261" 52 67.5661428522549 15.1621526299274
"262" 52.2 67.0357304084449 14.1767466715972
"263" 52.4 67.920809102237 14.0787682550575
"264" 52.6 68.9797297221202 13.9501314408136
"265" 52.8 70.7764600540895 13.7871670334103
"266" 53 73.9102579481786 13.7586050750243
"267" 53.2 78.2419494811271 14.0609848049172
"268" 53.4 82.1115995738942 14.5665752198445
"269" 53.6 86.109376654657 15.9710457588194
"270" 53.8 90.683470252795 17.3968901695048
"271" 54 94.9191699839418 18.9983560744968
"272" 54.2 98.752914035141 20.76384113448
"273" 54.4 101.379794188041 23.2955122007663
"274" 54.6 103.567604002504 27.0019038660943
"275" 54.8 104.769161173087 31.3805726161376
"276" 55 106.436421964511 35.1225348686116
"277" 55.2 108.123980705034 38.4235292201186
"278" 55.4 110.281843957587 41.3275277412534
"279" 55.6 113.164515410462 45.1281644589043
"280" 55.8 116.35865194047 48.3056625390125
"281" 56 116.539256807567 51.2610696353738
"282" 56.2 115.472876651598 55.1106718850397
"283" 56.4 114.878331681026 58.5171481822381
"284" 56.6 114.918745588985 61.6203328106226
"285" 56.8 114.868463953153 64.7896174884292
"286" 57 114.799782805853 68.722183481742
"287" 57.2 116.000274204207 72.7794352139294
"288" 57.4 116.240957243294 75.4945407148785
"289" 57.6 113.978279842823 77.9670211478243
"290" 57.8 111.574151819539 80.6586024217514
"291" 58 108.897501069653 84.2313828207676
"292" 58.2 106.514553207292 88.2377633126945
"293" 58.4 104.382503482835 92.1361187349565
"294" 58.6 103.630705127747 96.4114273679464
"295" 58.8 104.191811600985 99.6998382704098
"296" 59 104.062777076239 99.1508083730132
"297" 59.2 102.775364218799 99.7720609215905
"298" 59.4 99.9571944188433 99.5156689372168
"299" 59.6 96.7511319871788 100.171934228114
"300" 59.8 94.1439930086525 100.592023812914
"301" 60 91.0381660260305 102.10387146923
"302" 60.2 87.8634259444184 104.536716428631
"303" 60.4 85.123835271701 108.049871094993
"304" 60.6 83.3910425336112 111.117520845447
"305" 60.8 83.4838942748468 112.835566376426
"306" 61 82.852871861729 112.019838500398
"307" 61.2 81.3745612715562 111.211747632322
"308" 61.4 78.9225794954201 110.117924257204
"309" 61.6 77.0182864261902 109.350800802921
"310" 61.8 73.8208381420046 108.47759608446
"311" 62 69.8211110693723 107.676734962841
"312" 62.2 65.8610453336228 107.818126451784
"313" 62.4 63.9230065010909 108.876449211753
"314" 62.6 62.5299448010065 110.590290185388
"315" 62.8 61.3579962159466 112.5536182922
"316" 63 60.2966925827526 113.66487031309
"317" 63.2 57.8328883823147 113.74845308378
"318" 63.4 54.5423935622581 113.207320317446
"319" 63.6 50.7741611284975 112.58769111118
"320" 63.8 47.0406606005407 111.202548195873
"321" 64 43.1454065380339 108.961747350549
"322" 64.2 38.9922796965308 107.225367957068
"323" 64.4 35.7800085631616 104.809402359358
"324" 64.6 32.2198189546527 102.744998886393
"325" 64.8 27.7966543526533 101.502899567533
"326" 65 23.5389582577764 101.757257394112
"327" 65.2 20.2860410832002 102.705202621336
"328" 65.4 20.5938127780654 101.88877470713
"329" 65.6 19.0891590552602 99.6662864352716
"330" 65.8 17.9497476179918 96.9925435362341
"331" 66 17.2826771186565 94.2291321453457
"332" 66.2 16.3948843139997 90.204473398763
"333" 66.4 16.6652170396063 86.5470694006686
"334" 66.6 16.9945561469919 82.4211280748828
"335" 66.8 17.0997266043518 78.8419889031812
"336" 67 17.8689124925248 75.28546526074
"337" 67.2 19.5487510512731 71.4560772095496
"338" 67.4 20.7289238280583 67.5026329021363
"339" 67.6 22.4159209102057 63.4319534626964
"340" 67.8 24.1095664826473 59.5839334539291
"341" 68 26.0828545849203 55.2561010159203
"342" 68.2 28.4744625556067 51.0729387281172
"343" 68.4 30.6773385464242 47.4065538127113
"344" 68.6 33.3581183828311 44.6401311013335
"345" 68.8 36.2463372574195 41.0827175635047
"346" 69 38.4745182922474 35.8156513371241
"347" 69.2 41.1103697990456 31.8128035808787
"348" 69.4 44.1054259698982 29.1022591178604
"349" 69.6 47.9882795087454 26.7996269471096
"350" 69.8 51.8918762506901 25.8417601642207
"351" 70 57.0132575423013 26.1499845382489
"352" 70.2 60.2603036631271 27.0837672173205
"353" 70.4 64.13670186918 28.4752634026861
"354" 70.6 66.371704408967 30.2602463238073
"355" 70.8 69.4658121467153 32.534332993746
"356" 71 70.4168412765276 34.4053214754392
"357" 71.2 70.2474109330585 34.8604832999302
"358" 71.4 70.6877674158039 34.3950887653187
"359" 71.6 72.9497413111463 33.8773362290416
"360" 71.8 75.3598136518936 32.3055484311679
"361" 72 78.0562931228642 30.6899782555435
"362" 72.2 80.8351280651821 28.6396362816709
"363" 72.4 83.6321980275849 25.9099727951256
"364" 72.6 87.5744748557721 23.8509209798685
"365" 72.8 90.6571364210855 24.3148171013576
"366" 73 93.2635903658799 25.9945997289435
"367" 73.2 95.3753453445632 28.2938654379183
"368" 73.4 97.6837001052959 29.5066685224699
"369" 73.6 100.318545296033 31.4873541785993
"370" 73.8 103.293104616203 33.3652764421467
"371" 74 106.957516073682 35.4664939609435
"372" 74.2 110.528314322046 37.660428339703
"373" 74.4 112.711170621605 40.2457518722279
"374" 74.6 113.746206666662 43.4536326099541
"375" 74.8 115.820540080846 47.258649167502
"376" 75 118.215900925721 49.1611077563983
"377" 75.2 118.222868376833 49.4392549840651
"378" 75.4 118.134306279641 50.5557028141961
"379" 75.6 118.129599269068 50.9569883479588
"380" 75.8 117.976849866897 51.1629112767947
"381" 76 117.557353456614 52.0403880005509
"382" 76.2 117.493959935668 53.7133021519304
"383" 76.4 118.130851527478 54.1117601282426
"384" 76.6 117.880487379329 53.5365161078431
"385" 76.8 117.679027510561 53.4710912589173
"386" 77 117.341986990636 52.2277403575394
"387" 77.2 117.765419392531 52.0055670506125
"388" 77.4 118.519999802383 52.2269721905789
"389" 77.6 118.545439837604 52.0535906034391
"390" 77.8 119.057107134851 51.601906458473
"391" 78 119.007121085569 51.1457852336504
"392" 78.2 118.519564960781 51.0683017438949
"393" 78.4 118.034327873388 50.7530221357437
"394" 78.6 118.14902987343 50.1141697502339
"395" 78.8 117.865908426947 50.3008353701986
"396" 79 118.221504015958 50.0776303314143
"397" 79.2 118.301036072681 49.7886315278638
"398" 79.4 118.07991177429 49.5876368863295
"399" 79.6 118.239458669427 49.2239832825303
"400" 79.8 118.120587886587 48.8850122731925
"401" 80 118.142083562764 47.8117734212476
"402" 80.2 117.844220163307 47.22078717375
"403" 80.4 117.715216622055 45.3185671962767
"404" 80.6 117.323844060101 44.2028401848474
"405" 80.8 117.024116233175 43.5527761164945
"406" 81 116.637285156765 42.0813308570034
"407" 81.2 115.501576518089 40.1385348716078
"408" 81.4 113.208316064387 37.9778546325758
"409" 81.6 112.058527997461 37.4354053272667
"410" 81.8 111.589512936453 37.1183659760008
"411" 82 110.499324324636 36.6173752738172
"412" 82.2 108.084326865188 35.2393311419807
"413" 82.4 104.943847277541 33.6077094038727
"414" 82.6 101.306711470191 32.6309181881026
"415" 82.8 97.1709646915757 32.4449180459402
"416" 83 93.9641592615904 32.8405900866394
"417" 83.2 90.6123896379378 33.9200231777021
"418" 83.4 86.9887281055161 35.1318800609188
"419" 83.6 83.7307720750256 37.0813723842518
"420" 83.8 80.3220296173186 39.0094686054768
"421" 84 76.5840093100074 40.9879328238895
"422" 84.2 73.9955944061023 43.985102774557
"423" 84.4 71.6629439056867 47.294470505187
"424" 84.6 68.3643738506456 50.1355916741855
"425" 84.8 65.718918831726 53.6663986274107
"426" 85 63.3683696083709 57.1266022241519
"427" 85.2 61.8194100544865 60.5801899789081
"428" 85.4 60.9203141559437 64.761093462231
"429" 85.6 59.3767989776904 68.9573688650603
"430" 85.8 58.2124040296277 72.9634694838895
"431" 86 56.9520589511836 76.6521247538074
"432" 86.2 55.2031277989555 80.9137129833317
"433" 86.4 53.1491588201739 84.8308977134133
"434" 86.6 50.9300062646729 89.0758879940181
"435" 86.8 49.1286345824591 92.8522506943431
"436" 87 48.7758859070385 96.9225014941618
"437" 87.2 49.1004956494875 100.888179990474
"438" 87.4 49.2682700067268 105.878899494539
"439" 87.6 48.5674039393176 110.045356617305
"440" 87.8 46.7846516174125 111.639729470756
"441" 88 44.0472939515503 111.614537052312
"442" 88.2 42.7530616295857 111.759437371036
"443" 88.4 42.3801038266409 111.563264901229
"444" 88.6 42.7452183094122 111.649424822548
"445" 88.8 43.1066117857591 111.716411720567
"446" 89 43.7783151634548 111.738086448914
"447" 89.2 45.0705382504615 111.988312518303
"448" 89.4 47.2903075606538 112.782180291367
"449" 89.6 50.1028984589857 113.535624895416
"450" 89.8 52.6264447529977 114.200423383576
"451" 90 56.2799601826893 115.653478206252
"452" 90.2 59.8264336052199 116.165972321633
"453" 90.4 63.9730071018966 116.325397736134
"454" 90.6 67.2012895875721 116.334013882527
"455" 90.8 70.4883114983578 115.811972070473
"456" 91 74.0949907803913 114.858760439325
"457" 91.2 78.161677305138 114.014481518367
"458" 91.4 81.908111552543 112.822756866818
"459" 91.6 85.453093063928 111.862375641636
"460" 91.8 89.3844271437981 111.345385835642
"461" 92 90.7320911838385 109.554700155714
"462" 92.2 93.0017120214627 106.707841907854
"463" 92.4 95.1414717647442 103.852382189116
"464" 92.6 96.6933212654668 101.893342789589
"465" 92.8 99.6911642774437 98.9643698330987
"466" 93 102.719331537304 96.5711028909455
"467" 93.2 106.595724165808 94.9652456649652
"468" 93.4 109.744623975086 93.7322963024592
"469" 93.6 110.151985220128 93.0379028298413
"470" 93.8 109.572474166895 92.7303357367084
"471" 94 109.134856245307 91.0525438925372
"472" 94.2 109.584073312348 89.1227386956358
"473" 94.4 110.536257518647 86.4303651819828
"474" 94.6 111.843581375394 83.1713416397358
"475" 94.8 112.863245841636 80.0068547576127
"476" 95 114.435548350169 76.6628933853546
"477" 95.2 115.934877699206 73.3612612537379
"478" 95.4 117.922253371102 69.9313829371944
"479" 95.6 118.878789700916 67.9894348769077
"480" 95.8 117.926357139972 68.0421106267791
"481" 96 116.682389095219 67.4508510222924
"482" 96.2 115.259073027528 65.5683056420326
"483" 96.4 113.699263778808 62.6198441912087
"484" 96.6 112.176043084534 59.7506357507818
"485" 96.8 110.267895783767 56.7232350794937
"486" 97 107.667317327182 54.3098136001247
"487" 97.2 105.341423866573 51.3321939664707
"488" 97.4 103.912290372925 48.6633052336565
"489" 97.6 103.007320224245 45.2629626345843
"490" 97.8 102.224286260932 41.8182421316281
"491" 98 103.03965416433 38.6841733696849
"492" 98.2 104.360405006398 35.7820080274896
"493" 98.4 105.91166891376 32.4014004101866
"494" 98.6 107.049701068022 29.8225015595937
"495" 98.8 107.353895760539 29.0591405491986
"496" 99 106.449947438913 28.7627644971887
"497" 99.2 105.528692949088 28.3494720090359
"498" 99.4 104.166578870662 27.2577945750934
"499" 99.6 102.498823331772 26.3497883813606
"500" 99.8 99.9618656088413 25.5489444466299
"501" 100 96.7746847707402 24.1604161350209
"502" 100.2 92.7932673066515 22.6620979696905
"503" 100.4 88.6962260249892 20.6321037518964
"504" 100.6 84.8089391870684 19.0837986572456
"505" 100.8 80.8955281064286 16.6809166034153
"506" 101 77.2072405374257 14.617871251911
"507" 101.2 73.1541811102373 13.1422070065228
"508" 101.4 69.6922264621902 12.0511789668746
"509" 101.6 65.467302688512 11.6631171264668
"510" 101.8 60.8124918869497 11.3146878314413
"511" 102 56.5063437072952 11.4437353722878
"512" 102.2 53.0463557558163 12.7312905627035
"513" 102.4 50.6723063541587 11.8415014801052
"514" 102.6 49.0471990754461 9.58420441350069
"515" 102.8 48.5783274499898 7.16928888141246
"516" 103 49.2322166123755 5.84476925453348
"517" 103.2 50.3848275379038 4.1213260371536
"518" 103.4 51.1899487664852 2.79994099199376
"519" 103.6 51.5885591360702 2.55237632665487
"520" 103.8 51.144513592127 3.16541062908199
"521" 104 51.0706646630782 3.83342412610877
"522" 104.2 51.2624866457047 4.03468798249845
"523" 104.4 51.190731226487 4.55349220151447
"524" 104.6 50.9552301095547 4.8556124493684
"525" 104.8 50.9908240293936 4.71415241373067
"526" 105 50.5109205791073 4.98682456781443
"527" 105.2 49.4874053097984 5.4913326363292
"528" 105.4 48.9822077582983 5.86941246309229
"529" 105.6 47.8909262901339 6.48981019019715
"530" 105.8 46.1584333570686 7.18803740429117
"531" 106 45.1941014494624 8.42059005668534
"532" 106.2 43.6993505119062 9.93417544319483
"533" 106.4 42.4008764813281 11.4087283319609
"534" 106.6 41.1361642865006 13.5657532685177
"535" 106.8 39.4086853207247 17.180240266715
"536" 107 38.0340266755652 20.7007781321158
"537" 107.2 37.1272164081134 24.1342577564136
"538" 107.4 36.2335308039022 28.2655915185932
"539" 107.6 35.6141434102878 32.5282612062065
"540" 107.8 34.8998369839772 37.0731717103081
"541" 108 35.0481475848631 40.5605770207539
"542" 108.2 35.0885210707161 44.6755352415886
"543" 108.4 34.1814627181484 48.9519991669036
"544" 108.6 33.7835796129636 53.181292090169
"545" 108.8 33.5826581082785 57.5709782800332
"546" 109 32.7039548672405 62.7640734019211
"547" 109.2 32.3283520323429 66.4115596223518
"548" 109.4 32.053761572694 70.9350766616362
"549" 109.6 31.3907278731527 75.5988824380914
"550" 109.8 30.3072601463484 80.3999991699561
"551" 110 29.0620821811799 84.9897582960726
"552" 110.2 28.545939393535 89.7648353716422
"553" 110.4 28.6276374847988 94.5458786104356
"554" 110.6 30.415357726521 97.5874369825492
"555" 110.8 32.7805301328909 100.710961330449
"556" 111 35.3270917847605 103.241804665928
"557" 111.2 36.9564759371693 103.654000433686
"558" 111.4 37.6301849391812 104.959194864286
"559" 111.6 37.3014285397621 107.518199844024
"560" 111.8 35.2751938851639 109.49680344542
"561" 112 33.3647736124066 109.528433094913
"562" 112.2 31.7832988971026 109.438776455357
"563" 112.4 32.264794782823 109.626015330401
"564" 112.6 32.9045977667899 109.53284690798
"565" 112.8 33.6538307994977 109.651193204301
"566" 113 34.9487965197602 110.153134883892
"567" 113.2 37.1232769097768 110.710190397259
"568" 113.4 39.8312016112921 111.753566313773
"569" 113.6 41.9765340123528 112.194118111591
"570" 113.8 44.120706656646 113.278365057472
"571" 114 47.2570456764833 115.337237309323
"572" 114.2 50.3362484563054 117.719727834871
"573" 114.4 52.75250150239 118.235165648996
"574" 114.6 56.3564902895153 118.410100839409
"575" 114.8 60.7583583905652 119.001592486398
"576" 115 64.178534603848 119.615169528671
"577" 115.2 68.0845065226436 119.955924216995
"578" 115.4 71.3416071838575 120.682797023572
"579" 115.6 71.0654616595156 120.092754090236
"580" 115.8 71.4663587070628 118.390359358644
"581" 116 72.5965364639636 116.234445338956
"582" 116.2 74.367300731162 113.899324107721
"583" 116.4 75.9576113759777 111.40814460494
"584" 116.6 77.661000386416 108.910313389437
"585" 116.8 80.4796295189853 106.144826083955
"586" 117 82.9166792958297 103.235328234738
"587" 117.2 85.9474841956783 100.64437717399
"588" 117.4 89.5030443067165 98.8260152591462
"589" 117.6 93.5001479863776 98.2817445145602
"590" 117.8 97.229465048542 98.5509405732871
"591" 118 100.821007205714 98.1659184294037
"592" 118.2 102.747587257732 96.0836497946921
"593" 118.4 103.957279361461 93.5582474787821
"594" 118.6 106.982541600615 90.5967738395876
"595" 118.8 109.997701443646 88.3214749453139
"596" 119 110.498886676399 85.9727470488113
"597" 119.2 109.604585315401 83.4508271510783
"598" 119.4 109.438999272141 79.6839687551139
"599" 119.6 110.118231608076 76.0510118163204
"600" 119.8 110.84465212188 71.9390616583954
"601" 120 112.423954846099 67.9816226490301
"602" 120.2 113.968871653987 64.5475152207236
"603" 120.4 114.289255293196 59.9005028879005
"604" 120.6 114.074119552584 55.357044171502
"605" 120.8 114.182761296448 51.2337180470595
"606" 121 114.067484859464 47.6210754754721
"607" 121.2 112.467516528802 44.4427593885955
"608" 121.4 109.995236029381 40.7709748751591
"609" 121.6 107.184048399335 37.8113240916731
"610" 121.8 104.056181137075 34.3848103821655
"611" 122 100.237005388369 31.7283381790897
"612" 122.2 96.4136389186552 29.1547148777342
"613" 122.4 92.1742986605084 26.6398200227793
"614" 122.6 87.8688336975134 24.3721043630144
"615" 122.8 82.933565172287 23.8114514744683
"616" 123 77.6481033656525 24.7301306662346
"617" 123.2 72.8672691662522 26.8115073332575
"618" 123.4 69.0803244630812 28.9784811669104
"619" 123.6 65.328467691442 31.6563575919115
"620" 123.8 61.0316404011672 34.5527816138448
"621" 124 56.6845045649035 36.4239794027222
"622" 124.2 52.4474908665673 37.2234864104517
"623" 124.4 47.6674411055512 37.7949053449289
"624" 124.6 43.1277701374588 39.2324697284034
"625" 124.8 39.5228236031382 41.782492147322
"626" 125 35.9502215071444 45.2132700662999
"627" 125.2 33.831621040565 49.0111314838811
"628" 125.4 32.9101126071286 53.0178310693817
"629" 125.6 31.8869587142139 57.7528631152118
"630" 125.8 31.1152711282088 62.4142954181419
"631" 126 29.8270099928888 67.2265536009032
"632" 126.2 28.0294820835857 71.7614397991611
"633" 126.4 27.3783161514141 76.233391387836
"634" 126.6 27.5025672835361 80.7222022508673
"635" 126.8 28.027975093124 85.0073690456599
"636" 127 28.9216083896695 88.5939545556804
"637" 127.2 30.1536343809505 92.1820176690448
"638" 127.4 30.8883129574692 96.1087340109545
"639" 127.6 30.9937673278722 100.061736232073
"640" 127.8 31.4289487088655 104.391255218785
"641" 128 32.9872156943483 107.595456517615
"642" 128.2 34.713617404067 108.041464260538
"643" 128.4 34.8095143455809 107.886458162648
"644" 128.6 34.8331288673039 108.061885150296
"645" 128.8 34.2842337361732 108.427930031003
"646" 129 33.1643490509511 109.372714903995
"647" 129.2 32.2425038488817 109.930330678259
"648" 129.4 32.6808426032107 109.626376046301
"649" 129.6 34.0021001394699 109.369811404131
"650" 129.8 35.9769023312939 108.881616742957
"651" 130 38.520202638611 108.618807003635
"652" 130.2 40.5239365525659 108.16132605242
"653" 130.4 43.5138652711727 107.936176436162
"654" 130.6 46.9266191614652 107.672485844305
"655" 130.8 50.4248724004128 107.154055615668
"656" 131 53.9822714665494 106.258876056865
"657" 131.2 58.0682122443681 105.426003356467
"658" 131.4 62.5165037139161 104.717362879192
"659" 131.6 66.4943087174395 104.126080316447
"660" 131.8 70.6242804721999 104.20125118367
"661" 132 74.7670795800183 104.366018598586
"662" 132.2 78.2973115556754 103.551256865478
"663" 132.4 81.1796694688448 101.894901998139
"664" 132.6 84.3312641042177 100.066940322924
"665" 132.8 86.9360292079148 98.0728952088329
"666" 133 90.374711606582 97.3357657616649
"667" 133.2 94.2859318365394 97.6097796260254
"668" 133.4 97.5704387633408 98.933975490776
"669" 133.6 98.8485741540451 100.147112260625
"670" 133.8 99.0906527207566 98.5859321421675
"671" 134 99.2712618113433 95.9527409538998
"672" 134.2 100.118542854355 92.4227073977216
"673" 134.4 100.988669672718 88.6606631931188
"674" 134.6 101.25864298093 85.4174773601872
"675" 134.8 100.543629627686 81.4021021996888
"676" 135 100.098757885162 77.047106492368
"677" 135.2 99.2343237987667 72.4792846788129
"678" 135.4 97.960527343762 68.2539105193531
"679" 135.6 96.8537635403789 63.7523854957228
"680" 135.8 95.6126306285649 59.2540620255185
"681" 136 93.5963701135512 54.8106288728027
"682" 136.2 92.4768801765624 50.0006970937723
"683" 136.4 89.618543514751 45.5564341731676
"684" 136.6 86.1170852396389 42.5886729261808
"685" 136.8 81.5171832238502 39.5396534271437
"686" 137 76.5807771850349 37.033402340604
"687" 137.2 71.5112658880486 34.9594942032907
"688" 137.4 66.3842643529594 32.759584228796
"689" 137.6 62.679441226305 29.7431930002059
"690" 137.8 60.3091857970103 25.7028058696631
"691" 138 58.8423913675105 21.1887389006356
"692" 138.2 58.5761847324116 17.0402685484048
"693" 138.4 57.432874577833 14.8866138383932
"694" 138.6 54.9040958834165 14.6628047715448
"695" 138.8 51.3616932756921 14.875070907215
"696" 139 47.5721438533217 16.2508927821457
"697" 139.2 43.6967670375732 16.9079126254124
"698" 139.4 39.6070049379395 18.8681012903612
"699" 139.6 36.1961478087969 21.4888551341247
"700" 139.8 33.226570956821 25.7050496698373
"701" 140 30.7627108620467 29.4980178772696
"702" 140.2 28.9674472089492 31.896498341354
"703" 140.4 27.2304650191121 36.0957185941186
"704" 140.6 26.7044550013708 40.9734297065388
"705" 140.8 26.0682948740575 45.8976874915905
"706" 141 25.6016346207283 51.10438039245
"707" 141.2 25.2049137264682 56.1291145023398
"708" 141.4 24.2826471433707 61.2152556719265
"709" 141.6 22.8948391945233 66.7023407444317
"710" 141.8 21.7815488475291 71.9256223885646
"711" 142 20.1819058677281 76.7022372623883
"712" 142.2 18.660355864387 81.0456727984809
"713" 142.4 15.9499367503441 84.5453144589468
"714" 142.6 13.6825715055342 87.1403440671445
"715" 142.8 13.6475404392343 90.8087577459319
"716" 143 15.1307778869661 94.09678706281
"717" 143.2 17.3246121485488 95.6741244907552
"718" 143.4 20.8810054822594 97.594288895709
"719" 143.6 23.5104900020454 99.4354586113422
"720" 143.8 26.7238708924092 102.024785005535
"721" 144 30.1656667265082 105.101601219614
"722" 144.2 33.706439093077 108.577848305254
"723" 144.4 38.7234282294513 111.86917099387
"724" 144.6 43.2886944609959 112.523758587297
"725" 144.8 48.1465050624751 112.271867914747
"726" 145 52.4297666736939 111.230914981697
"727" 145.2 56.8983622275619 109.978090249066
"728" 145.4 61.3962631024992 108.337243926001
"729" 145.6 65.7766055208116 106.171206318866
"730" 145.8 69.8940728232766 104.428677831096
"731" 146 74.9082429918255 103.009869576194
"732" 146.2 79.2995056670609 100.092129171814
"733" 146.4 83.3404756856278 96.9498218725216
"734" 146.6 87.6040022916992 93.420733048752
"735" 146.8 91.2532155374734 89.5516344662805
"736" 147 94.1194817894861 85.1230037547089
"737" 147.2 97.576038793026 80.7475096478225
"738" 147.4 100.864490821588 76.5763238808109
"739" 147.6 104.635625117786 72.7971186018804
"740" 147.8 108.012458998397 67.9261239321966
"741" 148 110.792713933414 63.9047261169933
"742" 148.2 114.819099164057 62.4908306032004
"743" 148.4 115.380721043351 62.7160649746907
"744" 148.6 114.478373558467 61.4199409637411
"745" 148.8 112.462889749472 60.8512094984559
"746" 149 109.699956118148 59.095970338738
"747" 149.2 107.348101829214 56.2858606375422
"748" 149.4 104.88359543024 52.8915890018666
"749" 149.6 101.75180191741 49.5880541157702
"750" 149.8 98.7224943424859 45.1535004188058
"751" 150 95.113538760952 41.8579813966178
"752" 150.2 91.9577484095647 40.6786313564294
"753" 150.4 87.6947655059295 38.7358833208859
"754" 150.6 82.1440966239091 37.2520274433245
"755" 150.8 76.7089137822424 35.9694115585465
"756" 151 71.1746397723137 34.3634797697699
"757" 151.2 65.9250349295694 32.2156101166783
"758" 151.4 60.974056911097 29.5451154364177
"759" 151.6 57.5434560386061 25.9686439077119
"760" 151.8 53.581573629614 22.7728832110893
"761" 152 50.1897365064656 21.7896829497972
"762" 152.2 46.6889617496906 22.8084749449039
"763" 152.4 42.9372501774648 25.1470431553553
"764" 152.6 40.9968790441365 27.3903390008551
"765" 152.8 38.3502170477866 30.5406005703604
"766" 153 36.2364833282619 32.7129699677591
"767" 153.2 34.322818639487 35.8101408428091
"768" 153.4 34.212092531424 39.8933530595527
"769" 153.6 34.7543627325095 43.7491507668621
"770" 153.8 35.832695636273 48.3435795114889
"771" 154 36.228594372458 52.4458883569016
"772" 154.2 36.2779148868755 56.8027940489088
"773" 154.4 36.3138096380684 61.9998258420285
"774" 154.6 36.1436717552746 66.6049519732691
"775" 154.8 36.0883076041476 71.8543130695295
"776" 155 35.1488987198796 76.5362630760893
"777" 155.2 33.7182729245537 81.1559538337389
"778" 155.4 32.6378253324638 85.9095148921516
"779" 155.6 31.1676210994045 90.3472214680757
"780" 155.8 28.8131128112331 94.408210808106
"781" 156 27.2865929194178 98.6355198752593
"782" 156.2 28.181765443338 102.010250986076
"783" 156.4 30.6370403471747 104.250782404996
"784" 156.6 33.6210920886454 105.520264153202
"785" 156.8 37.3333968396992 107.128263017037
"786" 157 40.185751420276 107.872151066217
"787" 157.2 43.7128086997667 109.421855233154
"788" 157.4 47.8603955931826 111.723018846218
"789" 157.6 52.0435782586616 114.048510045097
"790" 157.8 56.6109042519941 115.730135583689
"791" 158 60.9534671574805 115.486324771806
"792" 158.2 66.064935624264 115.049921964589
"793" 158.4 70.3053991988553 114.089549618634
"794" 158.6 74.2993728765347 112.649585641839
"795" 158.8 78.0259093357145 110.138684975177
"796" 159 82.0324687214679 106.968313428411
"797" 159.2 85.1733388833864 103.321828588164
"798" 159.4 88.3986076380832 99.4717680279469
"799" 159.6 91.7934728336594 95.9202014473993
"800" 159.8 95.2816548207299 91.6263883980295
"801" 160 98.2406302752822 87.0797988441147
"802" 160.2 100.528315276187 82.9624131159935
"803" 160.4 103.511162995413 78.2846171082139
"804" 160.6 106.062117981928 73.9588324093377
"805" 160.8 108.694026243523 69.4192488856355
"806" 161 112.050365179702 64.7581971714758
"807" 161.2 115.717734105936 61.6174128938529
"808" 161.4 116.473222908427 60.2221077019979
"809" 161.6 114.909863619867 57.8607033751652
"810" 161.8 112.904826703465 54.6518151519458
"811" 162 110.435539156342 50.8690364213569
"812" 162.2 108.503617348184 47.5329638140412
"813" 162.4 106.570450626928 43.6820109778927
"814" 162.6 105.044863925215 39.0175676170288
"815" 162.8 104.494744099206 33.8550740139226
"816" 163 104.758944211496 29.1643916551458
"817" 163.2 105.844910392708 25.4919493301749
"818" 163.4 105.543188647307 25.7269462986225
"819" 163.6 103.619745626265 25.5677374184183
"820" 163.8 101.955034786664 26.7174432464832
"821" 164 99.9998987454455 27.4590038451557
"822" 164.2 97.5976886908934 28.0833588021131
"823" 164.4 94.466874017927 28.4316434371346
"824" 164.6 92.1458416637527 28.0700584317338
"825" 164.8 88.7276270793668 27.2347034658296
"826" 165 85.4903731406114 26.2931277422972
"827" 165.2 81.0572508374866 25.6384737720791
"828" 165.4 76.5918628818761 26.0291873713693
"829" 165.6 71.9546097132814 27.9169388497732
"830" 165.8 67.2015088652314 29.9287481491087
"831" 166 62.4429868198135 32.5264713856817
"832" 166.2 58.5390843841123 35.3519681655836
"833" 166.4 54.4447603252876 38.4499050851651
"834" 166.6 51.1309717399055 42.1859518819935
"835" 166.8 49.159475955123 46.2232485693611
"836" 167 48.5445136411496 50.4280570352444
"837" 167.2 47.6966916340298 54.9142627322127
"838" 167.4 47.9032835406644 59.4065543900398
"839" 167.6 49.0194567045302 63.9418893381278
"840" 167.8 50.0262200654799 68.5592412694503
"841" 168 52.1972812207025 72.8442022610321
"842" 168.2 53.1965974889021 77.2616901310017
"843" 168.4 55.3589034196112 81.6147481248687
"844" 168.6 57.9911753021608 85.0444679701895
"845" 168.8 61.0983183020138 88.6508730765199
"846" 169 63.5340542742866 93.0218939777465
"847" 169.2 66.645480895991 96.6188852183006
"848" 169.4 70.2878096743454 99.1679665600311
"849" 169.6 74.200203549037 101.409960076153
"850" 169.8 78.3827318486682 103.050480178412
"851" 170 82.7539902721982 103.175579920204
"852" 170.2 86.5678238009571 105.007074284335
"853" 170.4 87.8240242066931 107.60373149145
"854" 170.6 87.1700269464964 109.379442285962
"855" 170.8 85.8559786045267 109.765799470274
"856" 171 85.5836207728276 109.295500647066
"857" 171.2 85.4955788287719 108.48709404471
"858" 171.4 86.6713832453421 107.858260493833
"859" 171.6 89.0539535332653 107.095485220975
"860" 171.8 91.555752014525 106.208922344197
"861" 172 94.473668318254 105.018471789887
"862" 172.2 97.664908058555 104.086185311031
"863" 172.4 99.0159246595953 102.619104328975
"864" 172.6 99.8546003102139 99.9852066896188
"865" 172.8 101.779830835338 96.9038907951795
"866" 173 103.614448651447 94.198028701775
"867" 173.2 105.099357527065 90.8033619041121
"868" 173.4 107.163566643734 87.0690513512775
"869" 173.6 108.676711368463 82.5626955185317
"870" 173.8 110.452618269991 78.5003256124368
"871" 174 112.830544736128 74.7376230594167
"872" 174.2 115.891578290485 71.3520467925069
"873" 174.4 118.043530574229 68.021682969509
"874" 174.6 117.70104550833 64.643498434012
"875" 174.8 116.821890587847 60.9642406558172
"876" 175 115.974637838218 56.5312437632062
"877" 175.2 115.591846270586 51.6872217848415
"878" 175.4 115.193156378418 46.859008264405
"879" 175.6 115.193848842898 41.8137189978213
"880" 175.8 113.110323780327 37.65348800252
"881" 176 109.984302066698 34.2077637910839
"882" 176.2 106.4929169637 30.0925309649167
"883" 176.4 102.710140831375 26.7535560642546
"884" 176.6 98.2507598266346 24.8548334948405
"885" 176.8 93.3845857331346 23.8402383562918
"886" 177 88.6828169791882 23.5986370413751
"887" 177.2 83.2430658002574 24.3142017424689
"888" 177.4 77.9237813886866 24.6752285266634
"889" 177.6 72.5518102724185 24.9337159007356
"890" 177.8 66.9872483898399 25.269471453902
"891" 178 61.649374738615 24.8757417798452
"892" 178.2 56.2537623086714 24.8290108523181
"893" 178.4 51.8857051336337 26.4437231067284
"894" 178.6 47.7142169073021 29.4400007824106
"895" 178.8 44.7878845835174 33.5505806239221
"896" 179 43.8244082651984 37.4788981718633
"897" 179.2 43.5859288665879 42.4173833642056
"898" 179.4 44.433478735621 47.1434023302583
"899" 179.6 45.1538746003082 52.3035488170063
"900" 179.8 46.8527492648253 56.9577789540828
"901" 180 49.0647997544606 61.6543829041457
"902" 180.2 51.7817737040313 65.6115832418466
"903" 180.4 53.3410911385941 69.1416187091961
"904" 180.6 55.5162544820188 73.0325438454912
"905" 180.8 57.8211795150088 76.7433752019027
"906" 181 59.8011989276887 80.9267548091301
"907" 181.2 61.0533311121628 85.5656331959322
"908" 181.4 62.5494054543739 89.9663038573029
"909" 181.6 65.1515261516464 94.092179194162
"910" 181.8 67.9017631898305 97.3965899508031
"911" 182 71.6847493833629 100.701512855967
"912" 182.2 74.5408673737873 104.023623262561
"913" 182.4 77.0144161730457 105.546313220701
"914" 182.6 80.5118405109987 105.735338227733
"915" 182.8 83.2493657440249 106.728914672475
"916" 183 84.3467953989105 108.071892558052
"917" 183.2 83.6246223811797 109.768726899166
"918" 183.4 82.3722661671698 111.741265832147
"919" 183.6 80.5378007137142 113.214451057925
"920" 183.8 80.0314183892218 113.920408969018
"921" 184 80.0410290652387 115.533165653847
"922" 184.2 80.310270518448 115.481253459776
"923" 184.4 80.9037359750561 115.053096113504
"924" 184.6 81.2959625660049 114.41346898092
"925" 184.8 81.2311136336955 113.501481884913
"926" 185 81.9338442304879 112.868641438913
"927" 185.2 83.0483657628271 112.611141561922
"928" 185.4 84.8592548655921 111.718633621847
"929" 185.6 87.0856134850726 110.219981064611
"930" 185.8 89.3546619224036 108.956054942645
"931" 186 92.1745468723688 107.410765001584
"932" 186.2 95.7360567556235 105.577336456421
"933" 186.4 99.4602988647951 103.564238913687
"934" 186.6 102.472493745892 102.153672082266
"935" 186.8 103.539139957807 100.292281368856
"936" 187 104.218526860443 97.6677924188433
"937" 187.2 105.916771121018 94.4882471293314
"938" 187.4 107.804561858086 91.9292071206861
"939" 187.6 110.716489963419 89.0626188838898
"940" 187.8 113.525909611223 86.2606975213857
"941" 188 115.081074754369 82.8872640487019
"942" 188.2 116.656443604244 78.572239286325
"943" 188.4 117.704832255936 74.5056529710782
"944" 188.6 118.47252913292 70.2489114388463
"945" 188.8 119.661271480329 65.8565348789231
"946" 189 120.033575608735 61.7117276795294
"947" 189.2 120.677417285357 57.4836170953216
"948" 189.4 120.46120065938 53.39573590053
"949" 189.6 119.784879963549 49.0411153014109
"950" 189.8 119.272970677484 45.2190269400523
"951" 190 118.714089909192 42.2241628430547
"952" 190.2 118.569772098382 40.3542666723801
"953" 190.4 118.660247074634 40.4588626173989
"954" 190.6 117.499922829747 41.0617669636714
"955" 190.8 116.220071663789 40.8766566892981
"956" 191 114.524269607488 40.025635669527
"957" 191.2 112.171400025799 38.9980667326589
"958" 191.4 109.274784777365 37.1709844001306
"959" 191.6 105.924543742374 34.3741556067272
"960" 191.8 103.113297246595 32.0776280959382
"961" 192 99.9370100182573 29.4438271785006
"962" 192.2 95.9810521772806 28.3599553662887
"963" 192.4 91.671300382114 28.1506339560631
"964" 192.6 87.3800798269778 29.0284167438778
"965" 192.8 82.8241555598569 29.6720620192434
"966" 193 78.3713914025686 31.4035037553228
"967" 193.2 74.9840580023974 33.721458818004
"968" 193.4 72.2052247757822 36.5567838120436
"969" 193.6 69.8038485163919 40.6040830540236
"970" 193.8 67.4519879269977 44.3787488827132
"971" 194 66.0688949388586 48.8985941122659
"972" 194.2 64.2882075134192 52.9766656041459
"973" 194.4 62.3401031908872 55.7970732540125
"974" 194.6 59.858188101086 59.7100304693769
"975" 194.8 57.6765447583447 63.5609375456043
"976" 195 54.9823539666438 67.5217210769411
"977" 195.2 52.7643074565173 71.6249906706152
"978" 195.4 51.8857651246355 75.9227477669915
"979" 195.6 51.9900491154239 80.3632311059354
"980" 195.8 53.4429913469842 83.5716953696178
"981" 196 55.9654596306867 87.3085172168795
"982" 196.2 58.5622345725498 90.7408126832863
"983" 196.4 61.0673657704862 94.8281686742984
"984" 196.6 62.2584008339496 99.0537024858206
"985" 196.8 62.9421919187734 103.408552615284
"986" 197 63.2960266506472 108.025926955984
"987" 197.2 64.0964206432292 112.024647169799
"988" 197.4 64.7936512966455 112.254610047673
"989" 197.6 64.1791452431419 110.801998247744
"990" 197.8 62.6778936814796 111.86365762092
"991" 198 60.3664575656145 112.576306959618
"992" 198.2 57.5276334846729 113.63450429808
"993" 198.4 54.0578495290291 114.649835140763
"994" 198.6 50.4158313204998 115.041482720986
"995" 198.8 47.8168682882025 114.176473770246
"996" 199 43.6382816968634 113.335376125291
"997" 199.2 40.4706684007192 113.831182872021
"998" 199.4 38.9550586301589 115.089196316855
"999" 199.6 39.4528415746719 115.369831666545
"1000" 199.8 39.9401894636928 115.151941447002
"1001" 200 40.5010382604996 114.742351171873
"1002" 200.2 40.8365564146142 114.382777859531
"1003" 200.4 41.3338035609859 114.104332494274
"1004" 200.6 42.5059965134881 113.882550244178
"1005" 200.8 44.2739018109528 114.518866171214
"1006" 201 46.8880356757593 114.969574580968
"1007" 201.2 50.02390999373 115.545606439054
"1008" 201.4 53.1416421861773 116.331709628692
"1009" 201.6 56.2720067553498 117.593791044516
"1010" 201.8 59.7600539171143 119.565583505466
"1011" 202 63.1546511907569 120.2677484618
"1012" 202.2 65.5457543229341 118.912456367615
"1013" 202.4 67.9260866088426 117.618323548924
"1014" 202.6 70.9299257838841 115.725164553411
"1015" 202.8 74.7574913366478 114.257631287593
"1016" 203 79.4435297004297 113.364487853955
"1017" 203.2 82.6799885651977 113.170891730189
"1018" 203.4 86.8667445569546 112.353292133862
"1019" 203.6 89.977137452718 110.3596661422
"1020" 203.8 93.4677924486641 107.689058048901
"1021" 204 97.5393485510508 105.236046647949
"1022" 204.2 101.620691110432 102.932750660078
"1023" 204.4 104.470239915765 100.236478353492
"1024" 204.6 107.45387237702 96.4115811483246
"1025" 204.8 110.872386098168 93.3704661345548
"1026" 205 113.255056789567 90.4451729363999
"1027" 205.2 114.101233099367 87.0584655140762
"1028" 205.4 115.338108323884 83.2047985719355
"1029" 205.6 116.649993008961 80.0388424821472
"1030" 205.8 118.863918435645 76.5954120078209
"1031" 206 120.29082277075 73.2006160249829
"1032" 206.2 121.136424328654 69.1989184752403
"1033" 206.4 122.133133232471 65.0767451296491
"1034" 206.6 121.168891655981 62.1105521552481
"1035" 206.8 120.417021193258 58.6422205420335
"1036" 207 119.766854475418 54.8983453774115
"1037" 207.2 119.344787433803 50.6442745124328
"1038" 207.4 118.992515196941 46.6153064283956
"1039" 207.6 118.397061901989 43.3785144147676
"1040" 207.8 118.530294081664 42.6766596433927
"1041" 208 118.827158609174 42.6020367525738
"1042" 208.2 119.40030131504 42.2502392693158
"1043" 208.4 118.022509390717 43.1941381521422
"1044" 208.6 116.616113150377 42.6498265950806
"1045" 208.8 114.825036159244 41.4928435219638
"1046" 209 112.439923868913 40.3789702633864
"1047" 209.2 109.69800436544 38.991900029475
"1048" 209.4 106.381628283396 36.9797509329626
"1049" 209.6 103.144463515616 34.4603397556578
"1050" 209.8 100.099343267692 32.2844799714796
"1051" 210 96.5388225080787 30.9345426419503
"1052" 210.2 93.0550375245433 30.0190796198529
"1053" 210.4 88.4489210128931 30.1968630959495
"1054" 210.6 83.6135684807937 30.6680821080346
"1055" 210.8 80.6540094376756 31.9779294450582
"1056" 211 78.5452231727213 33.5915162381998
"1057" 211.2 74.410846889059 36.4298023471688
"1058" 211.4 71.4982767650534 39.5702338812303
"1059" 211.6 70.5663181061407 43.48586028629
"1060" 211.8 69.9778836359828 47.9460981179815
"1061" 212 69.9325960973589 52.1210551326282
"1062" 212.2 71.3303066035937 56.0895271288118
"1063" 212.4 73.300175405329 59.7816063995597
"1064" 212.6 76.1350066624279 63.3817802493728
"1065" 212.8 79.0418554880217 66.8342122660171
"1066" 213 82.0536331853856 68.5632322143829
"1067" 213.2 85.3231149942461 69.8425435373838
"1068" 213.4 88.5733922667102 71.9958563194835
"1069" 213.6 91.6318044052054 74.3243167185613
"1070" 213.8 95.4698127914645 76.5455692918315
"1071" 214 98.8904203267658 78.3771819290668
"1072" 214.2 101.683202620766 81.2478801907358
"1073" 214.4 102.615865119094 84.1375314583404
"1074" 214.6 103.450788329483 87.6500598980012
"1075" 214.8 104.543119851398 90.8400080094509
"1076" 215 105.607485067219 91.8125896472441
"1077" 215.2 106.95879188143 90.6056371523135
"1078" 215.4 107.702052047956 88.524671004816
"1079" 215.6 109.789291580455 85.9184285462469
"1080" 215.8 111.696876962639 83.1319264343502
"1081" 216 114.540393288589 79.4695895444064
"1082" 216.2 116.453593230067 76.3522252246678
"1083" 216.4 118.133560765084 73.1362678860296
"1084" 216.6 118.766173552023 70.4714635586621
"1085" 216.8 120.722846347355 66.771093103661
"1086" 217 120.685031302792 64.1974322701505
"1087" 217.2 120.844167671219 60.7565672801218
"1088" 217.4 121.188573855454 56.7378441607179
"1089" 217.6 120.983045456917 52.8273161823763
"1090" 217.8 120.610927784161 49.4888093822807
"1091" 218 119.638152587916 45.8826183962362
"1092" 218.2 118.897649363155 42.0952092430745
"1093" 218.4 118.456844646671 38.7192969063635
"1094" 218.6 117.561039092408 39.3005269540601
"1095" 218.8 115.801510447667 38.7978962530537
"1096" 219 113.928613769384 37.1028110268826
"1097" 219.2 112.044549378816 34.278205475997
"1098" 219.4 110.610516867924 30.6895704753877
"1099" 219.6 109.453820644039 27.3481485742615
"1100" 219.8 109.023361060192 24.1649825853725
"1101" 220 108.588058368131 23.4891836750097
"1102" 220.2 107.685949284773 24.2963498130259
"1103" 220.4 106.159551231292 24.4604792438162
"1104" 220.6 104.138327341607 24.382498328064
"1105" 220.8 101.67017920422 24.36515330243
"1106" 221 97.9036591853389 24.3092249662487
"1107" 221.2 93.8549489115184 24.4664567320078
"1108" 221.4 89.6530538930783 24.6240293655455
"1109" 221.6 85.2631698472564 25.8381229860498
"1110" 221.8 81.039297419387 27.5083272192485
"1111" 222 77.4517303560472 29.7687437892306
"1112" 222.2 74.514957255521 33.2202181672017
"1113" 222.4 72.574491720341 37.2008204047971
"1114" 222.6 72.2806687174921 41.631941062585
"1115" 222.8 72.4705034457261 45.682742580168
"1116" 223 73.4173691911767 49.4953264934603
"1117" 223.2 75.2494126038633 53.790432865986
"1118" 223.4 77.6609966680071 56.8195716363586
"1119" 223.6 80.9770893567305 59.5033856363459
"1120" 223.8 84.1510038287406 62.167727465937
"1121" 224 87.1731813228315 65.2524270011197
"1122" 224.2 89.7587039723663 68.5762759440284
"1123" 224.4 91.5403741713254 72.4944350252438
"1124" 224.6 93.3716971257472 76.2126698944439
"1125" 224.8 94.1554043072479 78.7322018038063
"1126" 225 94.3164738830126 81.3142390402769
"1127" 225.2 95.3968482081298 81.5350645147501
"1128" 225.4 97.1823408228396 80.9448433015319
"1129" 225.6 99.1915023584249 79.3352889132451
"1130" 225.8 102.035013315591 77.4816632472204
"1131" 226 105.417638009324 75.5876062049995
"1132" 226.2 108.87867314893 74.2834510831819
"1133" 226.4 111.676140327464 74.2665063771203
"1134" 226.6 114.225869238445 75.6691269442504
"1135" 226.8 114.823406572339 77.2061761535375
"1136" 227 114.763131311184 79.1837758467779
"1137" 227.2 113.366364456219 81.1471221920437
"1138" 227.4 112.224202816071 84.3162702295121
"1139" 227.6 111.423665317399 86.933342635617
"1140" 227.8 109.614638089897 89.6932881614344
"1141" 228 107.703600833496 92.9840906078722
"1142" 228.2 106.132807015707 96.9577769256126
"1143" 228.4 105.579889853481 100.276051820653
"1144" 228.6 103.577566903204 101.522922253447
"1145" 228.8 100.776253741557 103.714437471314
"1146" 229 98.0174052523033 106.373371010256
"1147" 229.2 95.4752476563217 108.637415079677
"1148" 229.4 92.1351101870566 110.90548216561
"1149" 229.6 89.7078389413931 113.498028453286
"1150" 229.8 87.8122438050759 114.191845627483
"1151" 230 84.958231640898 115.608967745828
"1152" 230.2 83.373362768273 117.322972099256
"1153" 230.4 81.8210629485577 117.604894378588
"1154" 230.6 79.1558039536594 118.786177201649
"1155" 230.8 77.0503898453424 119.718716116364
"1156" 231 73.2131732664447 121.123773829519
"1157" 231.2 70.6351898517205 121.221665719523
"1158" 231.4 67.9428042478222 120.858214841556
"1159" 231.6 65.2104860567809 121.458080789816
"1160" 231.8 63.37514069913 121.553087139188
"1161" 232 60.5224068668736 121.357875459088
"1162" 232.2 57.4025878786594 121.83766481679
"1163" 232.4 54.5574904043401 121.984545054752
"1164" 232.6 51.2649834082214 121.303852310065
"1165" 232.8 47.4834407857297 121.055927987688
"1166" 233 44.7148839661528 120.169304496005
"1167" 233.2 41.540430110671 119.055923023693
"1168" 233.4 37.8594393566238 118.31601317474
"1169" 233.6 34.9996220398592 117.388270270153
"1170" 233.8 32.7172656436704 115.455306357238
"1171" 234 29.9346841595218 113.302553055748
"1172" 234.2 26.2054897997381 111.117636917914
"1173" 234.4 23.3142149005688 109.5528122814
"1174" 234.6 23.1026805035372 108.456146070735
"1175" 234.8 22.0387843537202 106.402523296344
"1176" 235 21.0851691479622 104.561781629521
"1177" 235.2 19.700014940944 102.428528559637
"1178" 235.4 17.9100676771078 100.422972415002
"1179" 235.6 15.5008050055543 98.2206441189642
"1180" 235.8 13.772764222562 96.0722268926658
"1181" 236 12.2345406160822 92.7596137447382
"1182" 236.2 10.4902263779713 88.9947552878754
"1183" 236.4 9.23377319109528 85.189211428772
"1184" 236.6 8.73752105755894 81.1514504205856
"1185" 236.8 8.79692531051594 77.0975396966882
"1186" 237 8.44538700258447 73.2916894784621
"1187" 237.2 8.7483340845519 68.8714690529889
"1188" 237.4 9.36351477391011 64.5556470243528
"1189" 237.6 9.76669394295529 60.410706922045
"1190" 237.8 11.2224138573943 56.4987675087579
"1191" 238 13.1315922493017 52.2362476032609
"1192" 238.2 14.9495214652951 49.5282208015454
"1193" 238.4 17.4117298346551 46.6497786880395
"1194" 238.6 20.6645907397388 43.5638525529989
"1195" 238.8 24.2190937427183 40.9258121345796
"1196" 239 27.658329501087 37.8515575075102
"1197" 239.2 30.5326967658855 33.4963160027908
"1198" 239.4 32.7085266121043 29.39493490922
"1199" 239.6 35.8427517093183 25.7126489473411
"1200" 239.8 39.4483392120125 23.6133587803399
"1201" 240 43.1740515939985 22.1102463298721
"1202" 240.2 47.441438885122 21.397213110356
"1203" 240.4 51.4959469839943 21.2187763717345
"1204" 240.6 55.7094899915116 21.6390443100601
"1205" 240.8 59.788821555671 22.7218828976819
"1206" 241 64.0695272154262 24.3425101256962
"1207" 241.2 68.6465005824274 25.2951703352163
"1208" 241.4 72.7443873749936 25.4188823833301
"1209" 241.6 75.1919707915878 24.3330962074405
"1210" 241.8 75.6850944070816 23.5635765316387
"1211" 242 77.3710998605515 22.1095571661818
"1212" 242.2 79.8613014927834 20.9976327463518
"1213" 242.4 83.2931461758202 20.0782714238295
"1214" 242.6 87.1688682025261 19.4576183383202
"1215" 242.8 90.7129077983587 19.7076188764653
"1216" 243 94.151505191584 20.5181416320505
"1217" 243.2 98.1341992663535 21.4347887792599
"1218" 243.4 99.6099453866677 21.5741721548505
"1219" 243.6 99.2470961830298 20.0785160726021
"1220" 243.8 98.0774240698646 18.4684671435283
"1221" 244 96.4864159287856 18.3420510858882
"1222" 244.2 94.8798336148084 18.211459384402
"1223" 244.4 92.9962502105641 16.3134389119901
"1224" 244.6 91.4960216660007 15.1720568835036
"1225" 244.8 90.3430345169123 14.897748536739
"1226" 245 88.3392524727609 13.2273125592164
"1227" 245.2 86.0669091490375 10.2524855577357
"1228" 245.4 83.3054210046672 7.88425293396651
"1229" 245.6 79.8286124191157 7.61940393677658
"1230" 245.8 75.589289691543 7.23486005376372
"1231" 246 70.7613549783439 7.80030312359195
"1232" 246.2 66.1606899826816 8.59679801499998
"1233" 246.4 61.5935090433159 10.4863987591651
"1234" 246.6 57.5222420618495 12.7612993949615
"1235" 246.8 53.1947839025126 15.7023039174567
"1236" 247 49.49034430154 19.2412935157673
"1237" 247.2 45.7307329917868 22.3233744921333
"1238" 247.4 42.1548058979802 26.5268135835425
"1239" 247.6 39.998952479951 30.8051629402682
"1240" 247.8 39.8420409133975 34.9657982310161
"1241" 248 39.8060680171285 39.52419455951
"1242" 248.2 40.1334640416555 44.3669533693988
"1243" 248.4 40.256418149301 48.9218286040881
"1244" 248.6 41.0360016123891 53.1215017515203
"1245" 248.8 42.3955066542176 57.1097913578
"1246" 249 44.3359476931941 60.1819947388331
"1247" 249.2 46.7060307861838 63.4122745686495
"1248" 249.4 49.6888896626482 65.1400894790458
"1249" 249.6 52.2247728855398 67.0159659762903
"1250" 249.8 54.0155997482196 69.4313366030817
"1251" 250 55.8521601951399 72.5653755417608
"1252" 250.2 57.1514503985372 75.6389918215865
"1253" 250.4 58.5916858086434 79.59391916372
"1254" 250.6 60.6089815727835 82.8840424839594
"1255" 250.8 62.5620757744534 86.27447540095
"1256" 251 64.0726581000796 89.7624137923861
"1257" 251.2 65.5781550158359 93.698994497088
"1258" 251.4 66.6910366431191 97.4835506345589
"1259" 251.6 67.1058842557913 101.125504521121
"1260" 251.8 68.7633411772509 105.125149373184
"1261" 252 71.1454764533509 107.351862244846
"1262" 252.2 72.4717922349941 107.574514252972
"1263" 252.4 74.9030973107307 107.325789926638
"1264" 252.6 76.8852984720415 106.818813690204
"1265" 252.8 77.1444420875631 106.496369990942
"1266" 253 77.1864374188723 106.385195247311
"1267" 253.2 77.2915534510041 106.426172173002
"1268" 253.4 77.3520295689967 106.379625264155
"1269" 253.6 77.4779173741926 106.310567234002
"1270" 253.8 77.5237080488718 106.227469279772
"1271" 254 77.7704845103208 106.191141561148
"1272" 254.2 77.8373440934978 106.350356379507
"1273" 254.4 78.9785191894272 106.074644347284
"1274" 254.6 80.3726751423683 105.096136503886
"1275" 254.8 81.3267684928204 103.998389789816
"1276" 255 84.1439425117517 102.541936021995
"1277" 255.2 87.2061767456385 100.893762618733
"1278" 255.4 90.4517831030438 99.4714843913047
"1279" 255.6 93.3398111673467 99.5675975500964
"1280" 255.8 94.8344921276745 101.43065927737
"1281" 256 94.9017787470514 103.205641110137
"1282" 256.2 94.2001720253487 103.837029380855
"1283" 256.4 92.862719259575 104.330461863542
"1284" 256.6 91.0018846993055 105.410613994455
"1285" 256.8 88.8033826752358 107.142074397741
"1286" 257 86.3502249949328 109.134199169724
"1287" 257.2 83.3818882217505 112.014263336818
"1288" 257.4 82.2299826951136 112.064265041177
"1289" 257.6 79.6272203726924 111.80157422095
"1290" 257.8 75.7330445403145 111.884441081782
"1291" 258 72.3990292778413 112.655807478138
"1292" 258.2 69.2164694706098 114.422054500453
"1293" 258.4 66.3637436589695 116.85183816204
"1294" 258.6 64.1389933232324 118.609567421085
"1295" 258.8 62.9539992157848 117.961612947416
"1296" 259 60.3852737706841 117.009336913814
"1297" 259.2 57.843475525349 116.126002531694
"1298" 259.4 55.8215564528745 115.072809554727
"1299" 259.6 52.9993067966197 114.434984837984
"1300" 259.8 49.5562848381882 114.224896083402
"1301" 260 46.2997860339518 115.001900566179
"1302" 260.2 44.2389758475174 116.62790985106
"1303" 260.4 43.5164344862763 117.175557227336
"1304" 260.6 41.7676947411236 116.217052373322
"1305" 260.8 38.8645157287863 114.192989513579
"1306" 261 36.4620850292185 112.71369816064
"1307" 261.2 32.648288419672 110.965620417384
"1308" 261.4 29.1744138203034 109.21142446498
"1309" 261.6 25.2686556009725 106.845498801453
"1310" 261.8 21.807010130045 104.622426634519
"1311" 262 18.3953984252872 103.386471773471
"1312" 262.2 18.4078412663339 102.579473898394
"1313" 262.4 18.9123847153295 101.485648734014
"1314" 262.6 19.2577218520702 99.4189478335542
"1315" 262.8 19.2733374164506 96.61160089653
"1316" 263 18.8835892714359 93.6381475861188
"1317" 263.2 17.8883384867774 90.0388502692377
"1318" 263.4 17.215515712016 86.9616527028542
"1319" 263.6 17.4614766562797 83.7647558030755
"1320" 263.8 17.5081239598269 80.7393675077139
"1321" 264 18.2071164105411 77.6041635691131
"1322" 264.2 18.840696170521 73.8601640749066
"1323" 264.4 20.0954601974315 71.152020885768
"1324" 264.6 21.9019476714777 68.0674942364419
"1325" 264.8 23.1815156957842 64.3256824379616
"1326" 265 24.9655903654368 60.8974377253176
"1327" 265.2 27.3063065905679 57.7139942961747
"1328" 265.4 29.8622021386896 54.2205938760769
"1329" 265.6 32.0892382566719 51.1537403947039
"1330" 265.8 34.4535735245628 47.8620332668694
"1331" 266 37.0478720072681 44.4851926349108
"1332" 266.2 39.9180396685272 41.9364597777398
"1333" 266.4 43.3222769588389 40.2063985996146
"1334" 266.6 46.4872366555063 39.3032467566689
"1335" 266.8 50.2879363575646 38.699862667623
"1336" 267 53.875889762344 38.9274278061249
"1337" 267.2 57.1909542529193 39.2976080326287
"1338" 267.4 60.8027799259538 39.8498070728351
"1339" 267.6 63.7393451075523 40.620702009388
"1340" 267.8 66.8921314877633 42.3091561813981
"1341" 268 69.5555767390026 43.5777716427821
"1342" 268.2 72.5319695228308 45.502389954902
"1343" 268.4 75.0083511150863 48.352698582577
"1344" 268.6 77.5360841436167 51.207952367156
"1345" 268.8 80.3620256513335 52.8985990372078
"1346" 269 83.7846874294109 55.0844714583128
"1347" 269.2 86.3943837220287 57.8326300533585
"1348" 269.4 88.8424785977873 61.0073134097439
"1349" 269.6 90.6040506364403 64.6925434738568
"1350" 269.8 92.3927868633297 68.1138425614731
"1351" 270 94.9083671902994 71.3984918705964
"1352" 270.2 96.4097755182047 74.3405671860888
"1353" 270.4 96.7235051983348 74.8324240115191
"1354" 270.6 98.2089577347502 73.9866665957571
"1355" 270.8 100.012776854147 72.3230708350635
"1356" 271 102.552097673768 70.4391388004466
"1357" 271.2 104.550595385435 67.9262100951281
"1358" 271.4 106.434873751989 64.2340147739038
"1359" 271.6 108.726880511493 60.3751211941509
"1360" 271.8 110.627591819246 57.6608588374816
"1361" 272 112.651426852999 55.830247118434
"1362" 272.2 114.675582549134 54.6870676246049
"1363" 272.4 114.627268970455 54.8692413061344
"1364" 272.6 113.880262009381 54.7646882529775
"1365" 272.8 112.725875090537 54.2161212407273
"1366" 273 110.850164375541 53.3262477885989
"1367" 273.2 108.929901521205 51.8483515637619
"1368" 273.4 106.33313525328 50.7508845107469
"1369" 273.6 102.623046467373 48.9423621123429
"1370" 273.8 99.0560314023468 46.8284225593354
"1371" 274 94.6363397206676 44.774401098302
"1372" 274.2 90.5113087300306 43.1739673159561
"1373" 274.4 85.7544918894063 42.6301399533508
"1374" 274.6 81.0793773574279 42.6038525301855
"1375" 274.8 76.9404299432917 44.0430654327546
"1376" 275 72.7294716317571 46.1640737934073
"1377" 275.2 69.869664584856 49.6327978135293
"1378" 275.4 67.4184066568323 52.9705176627642
"1379" 275.6 64.8963881114887 55.9168841798737
"1380" 275.8 62.1265859182431 59.3757468148371
"1381" 276 59.2265635589296 62.3348024455206
"1382" 276.2 55.7022535719491 65.0069017240466
"1383" 276.4 51.7836346961288 66.7095204543159
"1384" 276.6 48.0204481052145 68.5991579189311
"1385" 276.8 44.0704144657321 70.6563203622667
"1386" 277 40.0213352456656 71.5346334065111
"1387" 277.2 35.8341171510487 71.8658431539074
"1388" 277.4 31.609290004025 71.8825259620846
"1389" 277.6 27.7286762232818 73.2456352028614
"1390" 277.8 24.7078465040804 75.6133864497924
"1391" 278 22.6582351639906 78.550469772515
"1392" 278.2 21.668524993133 82.2783054173422
"1393" 278.4 21.1235655820319 85.177920533016
"1394" 278.6 20.3442753832335 88.6253659943442
"1395" 278.8 20.4837988689706 90.9269159675491
"1396" 279 21.7136491086487 92.5199101140002
"1397" 279.2 23.7491361979685 93.984050219469
"1398" 279.4 26.4338010158666 96.1450714139554
"1399" 279.6 29.0579328307227 97.415752062674
"1400" 279.8 32.1676261887345 99.3361628960079
"1401" 280 35.6129824092401 100.755225851891
"1402" 280.2 38.519117948607 101.05390276542
"1403" 280.4 41.0195991742546 101.924781182068
"1404" 280.6 43.0461764180593 103.54932960442
"1405" 280.8 44.1780311741229 105.620903695929
"1406" 281 45.1316509645879 106.052271934166
"1407" 281.2 47.0512680378353 106.835179614186
"1408" 281.4 49.889394843297 107.513664600063
"1409" 281.6 53.3544939921528 108.169468674665
"1410" 281.8 57.2214659090074 109.125675537978
"1411" 282 61.1274393360137 110.570630846171
"1412" 282.2 64.9206224339467 112.557833647111
"1413" 282.4 67.6766268780478 113.354685360803
"1414" 282.6 69.1306761103314 114.91859129409
"1415" 282.8 68.6761632771413 116.717762108033
"1416" 283 68.219765790771 116.123892713774
"1417" 283.2 68.2116350875692 115.017222954461
"1418" 283.4 68.9843273243689 113.605464487266
"1419" 283.6 70.5961131839126 111.746008851209
"1420" 283.8 72.472700226749 109.806605663772
"1421" 284 73.0351127266717 108.428909833384
"1422" 284.2 75.295192842548 106.025786292384
"1423" 284.4 77.9518569192514 103.774109455808
"1424" 284.6 80.311900809987 101.048688373407
"1425" 284.8 83.3421258849965 98.5547706068001
"1426" 285 85.7588258207286 96.0637639934112
"1427" 285.2 89.0652640170725 93.3875776896773
"1428" 285.4 92.3064534552402 91.3155440795983
"1429" 285.6 95.9721172090024 89.1515579115208
"1430" 285.8 100.363019535013 88.0208688991024
"1431" 286 104.442894785665 86.422146163764
"1432" 286.2 106.68180660183 83.5209448326057
"1433" 286.4 107.795130085677 80.2223640524244
"1434" 286.6 108.623858161036 76.0637877924744
"1435" 286.8 109.718916551657 71.5851925960844
"1436" 287 109.930696445458 67.0435230053388
"1437" 287.2 110.942238229918 61.8676698825311
"1438" 287.4 112.543657740209 57.2660100612597
"1439" 287.6 114.206642306905 52.6575160346698
"1440" 287.8 115.83953244643 48.3384605881402
"1441" 288 117.435319642575 46.2075059805926
"1442" 288.2 116.856720939154 46.8996030215949
"1443" 288.4 116.281187904086 46.7033775713943
"1444" 288.6 115.141481923133 46.1984361658433
"1445" 288.8 113.776165418904 45.8237991921312
"1446" 289 112.206192831144 44.837610878523
"1447" 289.2 110.115929503934 43.1567072658322
"1448" 289.4 107.159065240002 41.1328140539321
"1449" 289.6 104.653083848614 39.1630080047857
"1450" 289.8 102.697761170097 37.4819182518785
"1451" 290 99.3642252965272 35.5093637676472
"1452" 290.2 95.325273309965 33.3249527884653
"1453" 290.4 91.5895728972868 30.9084031553778
"1454" 290.6 87.1794481452385 28.7026368513626
"1455" 290.8 82.852502631033 27.2695601244374
"1456" 291 77.9386000026266 26.9672169497841
"1457" 291.2 72.9616807686121 27.2487983925085
"1458" 291.4 67.6664614766277 27.628197615138
"1459" 291.6 63.1092287203306 28.6566343829033
"1460" 291.8 58.1318612152813 28.7644855209847
"1461" 292 53.5899935968308 29.2868154408974
"1462" 292.2 48.8194067217723 30.3193727717704
"1463" 292.4 44.8315473196083 32.7507434690502
"1464" 292.6 40.7988890610223 35.0577180374573
"1465" 292.8 36.3662278553703 36.8900738683897
"1466" 293 32.6830508274273 37.0059766164252
"1467" 293.2 29.5690823743022 35.9989293339773
"1468" 293.4 25.5066452584025 35.848991383666
"1469" 293.6 22.6942917333436 37.2575731655124
"1470" 293.8 21.2981678626045 39.5240981284309
"1471" 294 19.3210955624979 42.6943046218507
"1472" 294.2 17.6347670950164 46.025170111596
"1473" 294.4 16.9189488944781 49.7884464239953
"1474" 294.6 16.1431542649666 53.3548369605993
"1475" 294.8 13.9265615197352 56.9708090709045
"1476" 295 11.0798833694153 60.1999576628264
"1477" 295.2 8.23255350854049 62.9668380598667
"1478" 295.4 5.57875140487 66.1019563911614
"1479" 295.6 4.3625984103766 69.3632285495485
"1480" 295.8 4.97295986966859 72.5801869374427
"1481" 296 6.86530322703793 75.8586557330221
"1482" 296.2 8.74182748953501 79.2157232983218
"1483" 296.4 10.5081968522426 83.4646763072974
"1484" 296.6 12.1983282116644 87.3561260862794
"1485" 296.8 13.4802049270449 91.4592401384001
"1486" 297 14.8109017357113 95.8204047986691
"1487" 297.2 16.3538122962303 99.6311440379512
"1488" 297.4 18.9017625733086 102.121372488568
"1489" 297.6 22.5247886222673 104.537967010304
"1490" 297.8 26.3135635799172 107.970946286318
"1491" 298 29.9448888504375 110.735722975301
"1492" 298.2 32.3441437851927 114.276795958351
"1493" 298.4 33.7424779667531 115.658014819284
"1494" 298.6 34.4344753539564 114.53060230884
"1495" 298.8 36.4699085312635 113.366026353209
"1496" 299 39.429426190132 112.216365391907
"1497" 299.2 42.5800434881321 110.96389923531
"1498" 299.4 45.2777364439675 109.93932372868
"1499" 299.6 49.109729515593 107.844003913362
"1500" 299.8 52.5827688921629 106.209431920345
"1501" 300 56.2093983774973 105.056592490753
"1502" 300.2 60.0561180814327 103.547034815667
"1503" 300.4 63.6806578321168 102.408989460747
"1504" 300.6 67.6838530470487 101.632128698982
"1505" 300.8 71.3793170653795 100.48521003316
"1506" 301 74.169629289765 99.8480945726037
"1507" 301.2 78.305563314373 99.3101196335062
"1508" 301.4 81.310166079745 98.5483832364183
"1509" 301.6 84.5237090207914 96.2344222854129
"1510" 301.8 86.22980699717 92.9838708182519
"1511" 302 87.7916275216458 89.4929125852099
"1512" 302.2 89.1647017788898 85.5867374631663
"1513" 302.4 90.200221474574 80.7892720108134
"1514" 302.6 90.6457424517064 76.5774520822843
"1515" 302.8 90.7424160785198 71.8794003467111
"1516" 303 91.5429212807791 67.249824869976
"1517" 303.2 92.6847819360257 63.4656398634333
"1518" 303.4 94.5301584358653 59.1748166072603
"1519" 303.6 96.3804642364852 54.4953423596723
"1520" 303.8 98.9179723940616 50.2262337742361
"1521" 304 101.93510193639 45.6845872766462
"1522" 304.2 105.069139267991 41.4160707821473
"1523" 304.4 107.907343155839 37.5859097233452
"1524" 304.6 107.227975653923 35.8577077891718
"1525" 304.8 105.359240804637 33.8944090972029
"1526" 305 102.102915844456 30.5525069620425
"1527" 305.2 99.0721635894611 27.8585246259507
"1528" 305.4 95.5830430140254 24.8768224852995
"1529" 305.6 91.770133444483 21.3339920935498
"1530" 305.8 87.7796193202054 18.2945009200813
"1531" 306 83.7521788524356 14.7633044349219
"1532" 306.2 80.647196881021 10.5942532924743
"1533" 306.4 78.4512621549008 7.42282380105868
"1534" 306.6 78.4818069769944 7.15902450082659
"1535" 306.8 79.1512506898846 7.8514004001431
"1536" 307 80.392609992032 8.1964730567205
"1537" 307.2 82.2143196148281 8.19288645118434
"1538" 307.4 83.6371067100276 8.78512995186898
"1539" 307.6 86.5689763828067 9.57096693806107
"1540" 307.8 89.5739456815695 9.58261327415455
"1541" 308 90.9389227584827 10.2821713646766
"1542" 308.2 92.1136063712693 12.8568107178119
"1543" 308.4 94.8779579408832 15.1850927403769
"1544" 308.6 97.3533534525416 16.7260329181982
"1545" 308.8 100.082233192549 18.6402927086907
"1546" 309 103.344848316981 21.4030231148237
"1547" 309.2 107.136831632153 23.6294748835852
"1548" 309.4 109.829623605569 25.9257320898783
"1549" 309.6 110.945132866247 29.5009679913123
"1550" 309.8 112.451391260422 33.3699847216074
"1551" 310 114.900864110555 37.0021856476292
"1552" 310.2 117.002687160026 40.8265737727507
"1553" 310.4 118.598166665861 44.9598194604607
"1554" 310.6 119.586536805372 47.2952260879139
"1555" 310.8 118.769141655907 48.9889103013356
"1556" 311 118.61023513356 52.3706929274619
"1557" 311.2 119.048502579587 55.4665899190225
"1558" 311.4 119.804781048943 58.6483467721113
"1559" 311.6 119.992198749713 62.5670360105386
"1560" 311.8 120.142548541732 66.0384182184722
"1561" 312 119.515553708524 69.0268224462933
"1562" 312.2 118.713161776422 72.356508615047
"1563" 312.4 117.958576027002 75.6910373686146
"1564" 312.6 117.989908664626 79.6598454389252
"1565" 312.8 117.194278229748 81.7408619101703
"1566" 313 115.092645114588 84.4466684477003
"1567" 313.2 113.896795917307 88.1374907783776
"1568" 313.4 112.977458815078 90.9543018624726
"1569" 313.6 110.352341685263 94.3849279169021
"1570" 313.8 108.981839563669 97.5129314792835
"1571" 314 107.241112019077 98.9427508491891
"1572" 314.2 104.475385885634 100.625438109473
"1573" 314.4 101.84983877918 102.298531563078
"1574" 314.6 98.9790443504588 104.901886158009
"1575" 314.8 96.9805623171224 107.659772826596
"1576" 315 95.4467045502599 110.664918381097
"1577" 315.2 93.5864403802323 110.683081656695
"1578" 315.4 91.1160658067367 111.430656738167
"1579" 315.6 87.9163714478017 112.244339611585
"1580" 315.8 84.592326540461 114.145298819699
"1581" 316 82.2839431302889 116.72865097009
"1582" 316.2 80.90489394045 118.601378725176
"1583" 316.4 79.8451717968842 118.330084592416
"1584" 316.6 77.6917869054896 118.773857766211
"1585" 316.8 75.0187688550567 119.643746526033
"1586" 317 71.821572280273 121.318070806802
"1587" 317.2 69.7499579004423 121.911119053695
"1588" 317.4 68.6933979401365 121.413634449774
"1589" 317.6 67.1171338117552 120.500922487932
"1590" 317.8 64.5934929752185 119.916486218509
"1591" 318 60.7954442046708 120.044350769923
"1592" 318.2 57.5767019570889 120.829199561699
"1593" 318.4 54.545339832784 121.442907865151
"1594" 318.6 52.3920595205868 120.682186757684
"1595" 318.8 49.2182956255054 119.940629272864
"1596" 319 46.6940175212072 119.565315930828
"1597" 319.2 43.2430444023293 119.132947246895
"1598" 319.4 39.9982545215508 118.864249221664
"1599" 319.6 37.7296732375675 117.652411991609
"1600" 319.8 34.7969933293137 115.996244402677
"1601" 320 31.3109681170976 114.793912330557
"1602" 320.2 27.3086682749402 113.982079368388
"1603" 320.4 25.9622423622018 112.083516667043
"1604" 320.6 23.7035737314967 109.752657093181
"1605" 320.8 21.3408349923544 107.156403639769
"1606" 321 18.9964053860051 104.37369710972
"1607" 321.2 17.2080452401521 101.902226993617
"1608" 321.4 14.7362195987614 98.8742380756595
"1609" 321.6 11.9909244530067 96.3753204579212
"1610" 321.8 10.2724149614663 93.4957303379455
"1611" 322 8.39065701989573 89.9386515340339
"1612" 322.2 7.10771402498554 86.7004366934636
"1613" 322.4 5.61868199645185 83.4172676941451
"1614" 322.6 3.57317271393326 80.0165101406562
"1615" 322.8 2.53939509172979 76.203032817634
"1616" 323 2.00886687672937 72.6445282757462
"1617" 323.2 1.18856200049917 69.0691189406835
"1618" 323.4 0.653359394005888 65.715433638241
"1619" 323.6 1.02822381031428 61.7193676820253
"1620" 323.8 1.60489980284612 57.8734197792176
"1621" 324 2.39022750080814 54.4418407907778
"1622" 324.2 4.10367921134831 51.2003134716388
"1623" 324.4 5.80495220227908 47.950705112657
"1624" 324.6 8.35983010397284 45.2802978749347
"1625" 324.8 10.887013358236 42.0232627847366
"1626" 325 13.495634211386 39.3466868302918
"1627" 325.2 16.5767097562819 37.0990469785717
"1628" 325.4 19.8558282628115 35.6643099268745
"1629" 325.6 23.2101473529955 34.6985340543079
"1630" 325.8 27.1467041521772 33.1801110856543
"1631" 326 30.6842811914056 31.3230002220241
"1632" 326.2 33.732434151825 29.1089327839617
"1633" 326.4 35.9430888941891 25.8784204140361
"1634" 326.6 37.6512172413534 22.3975181112544
"1635" 326.8 40.0346072993264 19.7865620741449
"1636" 327 42.9957617926431 18.8691902488226
"1637" 327.2 46.1551938786836 18.8097039310492
"1638" 327.4 50.3468439658192 19.7889123977181
"1639" 327.6 53.4291314871753 20.5458787948527
"1640" 327.8 57.9223185860545 21.3186894166375
"1641" 328 62.1990620417125 22.8271050747038
"1642" 328.2 66.5331314723859 23.9811608906743
"1643" 328.4 71.0024693934648 25.6204911914675
"1644" 328.6 75.5888042648787 26.862305925242
"1645" 328.8 79.3812931357759 27.0378968045742
"1646" 329 83.725671882052 26.9839319760302
"1647" 329.2 88.151111226917 27.7209051107501
"1648" 329.4 92.125064894005 27.5746991437722
"1649" 329.6 96.575417197697 26.2846179433635
"1650" 329.8 101.332518636032 25.482034706053
"1651" 330 103.605050345183 26.3139211892596
"1652" 330.2 105.248062507974 29.2412489929762
"1653" 330.4 107.792127728149 32.7459266079663
"1654" 330.6 110.772692673806 36.7247249493818
"1655" 330.8 113.145526543132 41.0183080657012
"1656" 331 114.768106507675 45.9093477579311
"1657" 331.2 116.007337155457 50.8405701099312
"1658" 331.4 116.161192637322 55.2096737308119
"1659" 331.6 116.945987803317 58.8560270686017
"1660" 331.8 118.287203603282 62.7498854840714
"1661" 332 118.411561505079 66.183388998204
"1662" 332.2 117.77764936569 70.5824851586799
"1663" 332.4 117.484650184357 74.4185749412683
"1664" 332.6 116.751502428391 78.7933272782692
"1665" 332.8 115.867715699909 82.519942945446
"1666" 333 113.775583944122 85.0745050232318
"1667" 333.2 110.880297797306 89.0620128721688
"1668" 333.4 108.669461392241 93.0477787505681
"1669" 333.6 105.94770092875 96.435773598919
"1670" 333.8 103.702520890651 100.637733333483
"1671" 334 102.568803666565 103.429131893537
"1672" 334.2 101.274102324474 103.148516467842
"1673" 334.4 97.7021496792545 103.753187154132
"1674" 334.6 94.2877897022404 104.439792580365
"1675" 334.8 90.9653965628275 105.752649602217
"1676" 335 86.6792152818064 107.790128447798
"1677" 335.2 82.1581081954022 109.227458054099
"1678" 335.4 79.4120034305165 111.151383494271
"1679" 335.6 76.7049293239279 113.445462729724
"1680" 335.8 73.447964434493 116.451467766247
"1681" 336 70.8118647384617 120.227048224165
"1682" 336.2 70.7516627114745 119.682212084828
"1683" 336.4 69.5563281520152 119.253646108067
"1684" 336.6 67.0669087773749 119.211703854026
"1685" 336.8 64.2798468363283 118.850066447506
"1686" 337 59.8666969223892 118.671804626794
"1687" 337.2 56.4865870222876 119.069328693706
"1688" 337.4 52.2456389783883 119.658831289452
"1689" 337.6 49.4124150971203 120.343726320579
"1690" 337.8 47.1976118340693 119.021805811071
"1691" 338 44.2259351327993 117.551694199042
"1692" 338.2 41.4288273360522 115.983818886492
"1693" 338.4 37.5463533577934 113.786708130825
"1694" 338.6 33.9356661378543 112.172879864601
"1695" 338.8 30.2106827351766 111.174833817171
"1696" 339 25.9928182811632 109.828198371907
"1697" 339.2 21.7785170140446 107.400557579662
"1698" 339.4 20.4319244320442 105.957237374767
"1699" 339.6 19.5253031636248 103.177712351087
"1700" 339.8 17.2886061202044 99.6288290886385
"1701" 340 15.8592536311231 95.7269852720798
"1702" 340.2 13.6088570205373 91.812384475657
"1703" 340.4 12.8590989562496 87.4737271118065
"1704" 340.6 12.7043508843087 83.8500987935441
"1705" 340.8 13.0975183668505 79.6259464772278
"1706" 341 14.3115380003962 75.6058366911069
"1707" 341.2 15.1208729100344 71.7415858282631
"1708" 341.4 16.5381830071016 68.8275525047948
"1709" 341.6 18.7011415416863 67.2510089700854
"1710" 341.8 21.3008625656915 65.5731692684701
"1711" 342 24.595034115504 64.5092069816847
"1712" 342.2 27.7485746221572 63.9616324185405
"1713" 342.4 31.093855233166 63.505234770645
"1714" 342.6 34.8732232362937 63.4102308480025
"1715" 342.8 38.2290919423296 62.5234813682362
"1716" 343 41.0758329394034 60.9908229039362
"1717" 343.2 43.4187402999762 59.4017585042066
"1718" 343.4 45.5405642541652 57.6275136810094
"1719" 343.6 47.7661724062524 55.9553312584799
"1720" 343.8 49.9671994054971 55.305876207028
"1721" 344 53.6600500040644 54.1393252773907
"1722" 344.2 57.3877438420829 53.24326863082
"1723" 344.4 61.3308566259051 51.897045397372
"1724" 344.6 63.9120652202585 50.5873865015855
"1725" 344.8 64.7657857060394 50.5164841371303
"1726" 345 66.056892836783 50.5417200348553
"1727" 345.2 67.9267794767948 50.4835850419261
"1728" 345.4 70.5405974394494 50.4967582256367
"1729" 345.6 74.2130705092987 51.1234450980751
"1730" 345.8 77.685264490242 52.710886651873
"1731" 346 80.625307387011 54.811257721029
"1732" 346.2 83.1343865924355 57.2317420475425
"1733" 346.4 85.3329607527894 59.7225284098968
"1734" 346.6 88.4998629538018 60.7698102816763
"1735" 346.8 92.4443080576225 60.6344664771932
"1736" 347 96.6168596411689 58.9197589295206
"1737" 347.2 100.921286925785 57.0023714754615
"1738" 347.4 104.664186176366 54.3362981393225
"1739" 347.6 107.640482717136 51.649683580855
"1740" 347.8 111.06450013913 48.9009172085487
"1741" 348 114.224704189968 47.7865858387757
"1742" 348.2 115.562424878266 48.8518382475185
"1743" 348.4 115.794286457419 49.5669990416169
"1744" 348.6 115.616481666303 49.8315779016497
"1745" 348.8 114.230101776037 49.5645107888118
"1746" 349 113.705934751053 48.5554135854757
"1747" 349.2 113.089482365777 47.0886624594497
"1748" 349.4 113.148310788077 44.4622438567909
"1749" 349.6 113.032928137838 42.2360188250162
"1750" 349.8 112.224709657361 40.3847417233034
"1751" 350 110.916872384889 37.27132475542
"1752" 350.2 109.482879175866 33.3361501923469
"1753" 350.4 108.656200256567 28.5534291999037
"1754" 350.6 108.34444653141 26.0215890204289
"1755" 350.8 106.845963609043 25.714185600081
"1756" 351 104.100828440057 25.4179182361008
"1757" 351.2 101.084210013192 23.7785528268331
"1758" 351.4 98.1860895650815 20.8335774681592
"1759" 351.6 96.3110926039315 17.0786044572514
"1760" 351.8 94.3385308517299 13.4516368222065
"1761" 352 91.8592695459901 10.0341983135866
"1762" 352.2 89.7701845238052 8.29623557657388
"1763" 352.4 86.5784816547241 8.94604195115068
"1764" 352.6 82.3065186383538 9.37886627376649
"1765" 352.8 78.0143921594131 9.2382687283348
"1766" 353 73.4417885341614 9.77488311299731
"1767" 353.2 69.1328722420726 11.0770853620419
"1768" 353.4 65.6168138011594 13.521995922109
"1769" 353.6 61.8547672541578 16.3190612949101
"1770" 353.8 58.9115312018594 20.1419617120295
"1771" 354 56.3393034022135 23.7789897843138
"1772" 354.2 54.6082736281569 28.0430963016408
"1773" 354.4 54.4342725476141 32.1354926238593
"1774" 354.6 55.2319096530538 36.6537686700275
"1775" 354.8 56.027895431017 41.0570562242268
"1776" 355 56.8841043681029 45.3512211655917
"1777" 355.2 58.2494820204843 49.6538610272882
"1778" 355.4 60.0700022119708 53.0269713962481
"1779" 355.6 62.3779061270058 56.7975575027929
"1780" 355.8 64.8666628863107 60.2925720112377
"1781" 356 67.5425808618028 63.7435081144106
"1782" 356.2 70.3206639370327 67.3555403369125
"1783" 356.4 72.732426168668 70.352703608939
"1784" 356.6 76.0101444792148 73.614947853919
"1785" 356.8 79.9075021970535 75.9748528478171
"1786" 357 84.1430353535377 78.0089049824664
"1787" 357.2 88.3104861647419 79.1108933678117
"1788" 357.4 92.6819489327896 80.8193810698753
"1789" 357.6 96.8668641590867 82.1986034915129
"1790" 357.8 98.9442485346027 84.5360100145742
"1791" 358 99.8097808192413 87.2734645930736
"1792" 358.2 100.215181656129 90.4556038957955
"1793" 358.4 101.109178514562 94.4146140393901
"1794" 358.6 103.04781334839 95.654322065792
"1795" 358.8 104.378836294679 94.2789196941228
"1796" 359 106.454413485858 92.3622252172622
"1797" 359.2 108.592865167712 89.8072926838065
"1798" 359.4 110.981574606502 86.8213552816324
"1799" 359.6 114.096542534665 83.8929811716759
"1800" 359.8 115.48913610434 80.6009082988428
"1801" 360 116.247523340044 76.0543735816788
"1802" 360.2 117.235287995368 71.9874846494215
"1803" 360.4 118.103059738846 67.887242405756
"1804" 360.6 119.647934684927 63.5728075091516
"1805" 360.8 120.740500109604 60.7168931563178
"1806" 361 119.545896061958 59.4817769021762
"1807" 361.2 117.740424418863 56.7347980377219
"1808" 361.4 116.64945311926 53.3242863205822
"1809" 361.6 116.528159746791 49.242719942055
"1810" 361.8 117.004959542216 45.4654241705895
"1811" 362 116.445932571034 42.411784170857
"1812" 362.2 114.749856943918 38.6696718730813
"1813" 362.4 112.741937343693 34.8287617593191
"1814" 362.6 110.553890315284 30.7077309874029
"1815" 362.8 107.251476238935 27.7371117676762
"1816" 363 103.332839713664 24.8312189468694
"1817" 363.2 99.9681753990063 22.2196169489459
"1818" 363.4 96.6732263425 19.0712497472159
"1819" 363.6 93.6735284845788 15.7471492415311
"1820" 363.8 89.8404277268673 12.9521557803714
"1821" 364 85.4025387916076 11.1820139405432
"1822" 364.2 81.0077463657013 10.4330736289316
"1823" 364.4 76.5988477694441 10.28840900612
"1824" 364.6 71.7260041215796 11.4760139060042
"1825" 364.8 67.8448140917632 13.4456081500495
"1826" 365 63.4782377071223 15.9084505200216
"1827" 365.2 59.0974264614318 18.0547966004655
"1828" 365.4 55.1335569615031 21.0126007356708
"1829" 365.6 51.6713922083297 24.1230809734035
"1830" 365.8 48.3559876844039 28.1742453992902
"1831" 366 45.410158891166 32.3347458871355
"1832" 366.2 43.0825507060712 36.6296334718326
"1833" 366.4 40.8106147280483 41.3652474138471
"1834" 366.6 38.1986124028725 45.1873050737784
"1835" 366.8 35.952851139816 49.4928192623517
"1836" 367 34.0117478524061 53.991895793739
"1837" 367.2 33.975150505215 58.5182970456721
"1838" 367.4 33.789073172226 63.2656297627525
"1839" 367.6 34.1137844180748 67.1131380148603
"1840" 367.8 34.2951173586461 71.367667452095
"1841" 368 33.7103389044019 75.6483091573881
"1842" 368.2 31.760798373904 79.2543149624564
"1843" 368.4 29.3309906365027 82.7429018487631
"1844" 368.6 28.2713475500013 87.1221863518704
"1845" 368.8 28.6254446292269 90.0082666387763
"1846" 369 29.2567921435243 93.4330820011481
"1847" 369.2 28.904577434046 96.5785106841416
"1848" 369.4 29.5851603092523 100.125408233542
"1849" 369.6 31.7872878336163 102.259758143624
"1850" 369.8 34.7239428993306 104.406251653771
"1851" 370 37.2147492359445 105.555743191001
"1852" 370.2 40.7003880137081 106.722510507803
"1853" 370.4 45.2949766253167 107.705323118628
"1854" 370.6 49.6226331648441 108.457209960889
"1855" 370.8 53.2851657377337 109.307423327223
"1856" 371 55.8361100950385 110.556023347462
"1857" 371.2 57.5983078870533 110.840099000654
"1858" 371.4 59.2402841352138 111.739737548605
"1859" 371.6 60.1465032947093 113.147211624365
"1860" 371.8 61.1816796538048 115.551663449019
"1861" 372 62.7512569446867 116.879443866265
"1862" 372.2 63.9233134444197 116.12357364196
"1863" 372.4 65.3104990211057 114.319780743068
"1864" 372.6 67.2690863106867 112.663829304627
"1865" 372.8 68.2495683944117 111.697907154578
"1866" 373 68.5127706916069 110.599528551766
"1867" 373.2 67.5954352060909 110.950565998009
"1868" 373.4 67.5943228730502 110.950297101618
"1869" 373.6 67.7241532025392 110.908001644255
"1870" 373.8 67.1638804436142 111.562317461592
"1871" 374 67.6300924073472 111.089035882694
"1872" 374.2 68.2541158762657 110.700052432003
"1873" 374.4 68.4375521336163 110.268559686888
"1874" 374.6 68.4137845415788 110.181692425233
"1875" 374.8 68.4705699027673 110.058329923867
"1876" 375 68.5869019821255 109.929591584205
"1877" 375.2 69.4771631121097 109.141953199326
"1878" 375.4 70.2905796402067 108.42832850263
"1879" 375.6 71.1413651805243 107.862642351136
"1880" 375.8 71.7154555031689 107.186399127303
"1881" 376 71.9565267415337 106.301490255999
"1882" 376.2 72.4338436288162 105.212091773766
"1883" 376.4 73.2360603551839 104.312088037474
"1884" 376.6 74.6162485058383 102.988691005121
"1885" 376.8 76.3599800634828 101.601890460243
"1886" 377 77.8402156074693 100.593048141201
"1887" 377.2 79.8258786917196 99.2085112822919
"1888" 377.4 82.4801926692449 97.9728684840894
"1889" 377.6 84.774057795544 97.0874610679917
"1890" 377.8 87.300903595713 95.3212061148319
"1891" 378 90.4201521688085 92.7330067268082
"1892" 378.2 92.6629692163088 89.2895667498648
"1893" 378.4 94.5858577239534 85.6201171575311
"1894" 378.6 95.1513377440478 81.6876356827756
"1895" 378.8 95.8881204251708 77.4166388124186
"1896" 379 95.8399902967409 73.4441671834409
"1897" 379.2 94.8125289026375 69.2791330766501
"1898" 379.4 94.1060888999279 64.859042316978
"1899" 379.6 93.9297081142147 60.1327451809855
"1900" 379.8 93.7341976870009 55.6524930060836
"1901" 380 92.9681448344466 50.5920538821114
"1902" 380.2 91.7542552170838 46.2766782142821
"1903" 380.4 89.810377998697 41.3318151921338
"1904" 380.6 87.3550866644905 37.3497189681491
"1905" 380.8 84.8334715772693 34.2758399972196
"1906" 381 82.7582325448489 30.6117116900814
"1907" 381.2 82.9157373013271 26.1552143231496
"1908" 381.4 84.3269290753639 22.6616826575499
"1909" 381.6 86.9720625310364 19.3080100968736
"1910" 381.8 88.1970996908479 17.3280686539658
"1911" 382 87.5238719906342 16.8402033174071
"1912" 382.2 85.756008876484 16.0145492794982
"1913" 382.4 84.0553172026013 15.6404943016623
"1914" 382.6 80.7702504329407 15.5594777123748
"1915" 382.8 78.1471710343219 15.9713296049453
"1916" 383 75.0918198924038 15.7709419634856
"1917" 383.2 71.8986751726055 14.7814366159118
"1918" 383.4 69.105162893629 12.8122329394846
"1919" 383.6 67.5884797656775 10.8899541667521
"1920" 383.8 66.1721417830464 8.47780195080352
"1921" 384 64.5221106954381 6.31868298226847
"1922" 384.2 63.6442926454742 4.87153908208287
"1923" 384.4 62.2824947075778 5.28383513362141
"1924" 384.6 59.9204332519611 7.05382233719616
"1925" 384.8 57.32780703112 9.2703147190406
"1926" 385 53.9455745669174 11.6106403140034
"1927" 385.2 51.3530989039775 14.184769895072
"1928" 385.4 49.153796734753 17.9531528408428
"1929" 385.6 47.8972332964138 22.0125986504322
"1930" 385.8 47.4818115379731 26.7735909876496
"1931" 386 47.5371677736864 31.1875262158806
"1932" 386.2 48.6380485423363 36.2163857372056
"1933" 386.4 49.4975913390298 40.4648105583572
"1934" 386.6 49.6952448799372 44.9918683741607
"1935" 386.8 48.7363939880947 49.152737174769
"1936" 387 47.3847032522518 53.7055520464602
"1937" 387.2 45.2191439239063 57.2845216536504
"1938" 387.4 42.6775622590999 61.060697216778
"1939" 387.6 40.2757364077465 64.9003674135303
"1940" 387.8 38.3076430919304 69.0583853793918
"1941" 388 37.1683559512308 73.3779248484786
"1942" 388.2 36.9430597770371 77.4990852515286
"1943" 388.4 36.9668150169741 81.8147725399692
"1944" 388.6 36.182227266046 86.0723792341938
"1945" 388.8 37.0919604780677 90.207118130148
"1946" 389 38.4483339020977 94.6834007000339
"1947" 389.2 40.3428284262995 98.6841165425438
"1948" 389.4 41.9503397835493 102.970294889301
"1949" 389.6 43.6403625248366 107.391636846875
"1950" 389.8 45.6534834078233 110.843244950428
"1951" 390 47.844779176236 111.199004744475
"1952" 390.2 48.8533755767099 110.881650349077
"1953" 390.4 47.8020682400742 111.066848606074
"1954" 390.6 46.3637818886248 112.925979426239
"1955" 390.8 44.0869263273234 113.939000429564
"1956" 391 41.3576011177415 113.74259031328
"1957" 391.2 38.7102567532864 113.055087497151
"1958" 391.4 36.0900112758784 112.407530618179
"1959" 391.6 33.3433881505823 112.181947400804
"1960" 391.8 31.3293164881404 112.457650967383
"1961" 392 30.143616189961 113.133599005732
"1962" 392.2 30.1182643411117 113.292704392173
"1963" 392.4 29.9233760772648 114.047677579775
"1964" 392.6 30.4236243814539 113.127006408027
"1965" 392.8 31.0397229290908 113.1237478446
"1966" 393 31.9933292950499 113.889298453791
"1967" 393.2 32.6783674302628 114.50225737242
"1968" 393.4 33.5534893413121 115.299124820849
"1969" 393.6 34.8282584119385 116.270854654484
"1970" 393.8 35.8266547286092 117.678689988101
"1971" 394 35.9771455824909 117.321993017204
"1972" 394.2 37.1210960360141 116.757075442651
"1973" 394.4 38.7021288005493 116.808921411279
"1974" 394.6 40.8724538579508 116.544699940272
"1975" 394.8 43.314980769464 116.368581471358
"1976" 395 46.236354724445 116.577982791991
"1977" 395.2 48.5675217791185 117.22219928032
"1978" 395.4 51.7767737261921 117.805953045275
"1979" 395.6 55.5849097719039 117.97895979747
"1980" 395.8 58.6900242383756 118.721772098398
"1981" 396 61.5902893688176 119.023534594339
"1982" 396.2 64.6091247204586 118.436590510917
"1983" 396.4 67.5451633872881 116.617244355591
"1984" 396.6 71.3942428483047 115.202915713908
"1985" 396.8 75.7573820791045 114.002555512633
"1986" 397 78.1124535461476 112.801099086776
"1987" 397.2 80.8313593968865 110.656185693971
"1988" 397.4 83.828116389366 107.92887749565
"1989" 397.6 86.6574496489531 105.279130573984
"1990" 397.8 89.4510554407625 102.552909715303
"1991" 398 92.6909881271844 99.4618137085879
"1992" 398.2 96.3733957905309 97.3405636594304
"1993" 398.4 100.169900686241 95.0134529649996
"1994" 398.6 103.088994741465 93.0144236647279
"1995" 398.8 103.511690299944 90.8635510529729
"1996" 399 103.147177277618 89.3986274028185
"1997" 399.2 103.657209607148 86.7109694217753
"1998" 399.4 105.129804559797 82.8328479785394
"1999" 399.6 106.078657093405 79.5097607251037
"2000" 399.8 107.662790069578 76.4434218318892
"2001" 400 110.458537990273 73.8621856933274
"2002" 400.2 113.757567988923 71.5256563661363
"2003" 400.4 115.096111143108 69.1547678312681
"2004" 400.6 114.048285239834 67.7926803236445
"2005" 400.8 112.294476503074 66.1891232071774
"2006" 401 110.310675114612 63.9010591584443
"2007" 401.2 107.999467654608 61.2784962504772
"2008" 401.4 105.673733561114 57.7261324327695
"2009" 401.6 103.469565008223 54.3049626157293
"2010" 401.8 100.635237992296 50.4234316466766
"2011" 402 97.5682030031736 47.2161388349088
"2012" 402.2 93.9419740594496 44.266704834645
"2013" 402.4 89.9681376808366 42.0467453535717
"2014" 402.6 85.3136516587295 39.788587036668
"2015" 402.8 80.6424326251277 38.7189243640475
"2016" 403 75.415864081988 37.4342634601409
"2017" 403.2 70.7829160175345 36.9240383949003
"2018" 403.4 65.8779260474816 36.2543466876802
"2019" 403.6 61.1018781050627 36.0317956467959
"2020" 403.8 56.3268385432793 34.3678102733083
"2021" 404 51.9776160107156 31.646919939572
"2022" 404.2 49.1598239918312 28.5279950063336
"2023" 404.4 45.9432353074998 24.613613683387
"2024" 404.6 42.5065691110271 21.8669792292739
"2025" 404.8 38.5597323035113 20.5418348025549
"2026" 405 34.5813037701131 19.7760976511156
"2027" 405.2 30.4173763420756 20.1506617837987
"2028" 405.4 26.8171555289135 21.049790186739
"2029" 405.6 23.603343058951 21.1573755257768
"2030" 405.8 22.5759462554707 19.5044435373389
"2031" 406 22.3998309786679 17.4458390337861
"2032" 406.2 23.4553117864095 16.1923702899876
"2033" 406.4 24.9162600828007 14.1764882049105
"2034" 406.6 26.6447958971005 12.2555586191552
"2035" 406.8 29.1045350342702 10.00247001814
"2036" 407 31.2591612548734 8.13628598856466
"2037" 407.2 34.4962767977666 6.88292260644384
"2038" 407.4 37.9233451432868 6.66391201163148
"2039" 407.6 42.0807571394541 5.99744825615022
"2040" 407.8 44.9197038364773 5.50057842145079
"2041" 408 48.8172673770004 4.60757630243521
"2042" 408.2 52.6100232987888 2.81154387503277
"2043" 408.4 56.1291456956214 0.501572175627679
"2044" 408.6 57.6486565233775 1.31066822846434
"2045" 408.8 57.5437019156431 1.65810592355994
"2046" 409 57.6140650375774 2.04132527839692
"2047" 409.2 58.4799126303913 2.74441909054326
"2048" 409.4 59.8771313453283 3.71302319722569
"2049" 409.6 61.1554090880879 4.523795475408
"2050" 409.8 62.3887655736381 5.43201840361758
"2051" 410 65.1571000679536 6.91567893946236
"2052" 410.2 68.6518301921671 7.99654573073151
"2053" 410.4 72.4076816755582 9.55872646746425
"2054" 410.6 76.5840938952221 11.028438261474
"2055" 410.8 81.2385338634347 12.4626693008485
"2056" 411 85.7318121074303 12.9245868684975
"2057" 411.2 90.3797976963504 12.8307718059777
"2058" 411.4 92.9149157071356 13.3226720661439
"2059" 411.6 95.0691774044577 15.92762163626
"2060" 411.8 97.6788255329638 18.6738193155861
"2061" 412 99.0502610527776 20.2329548484489
"2062" 412.2 99.7953469161297 21.2644292934512
"2063" 412.4 100.932849739453 22.6865027210515
"2064" 412.6 102.553684132211 24.9247708247249
"2065" 412.8 103.693628126309 27.5157193405282
"2066" 413 104.655106955033 30.9729887833933
"2067" 413.2 105.154149692596 33.7305020030347
"2068" 413.4 105.3779584626 37.3174057610479
"2069" 413.6 105.799542240607 41.8943847290253
"2070" 413.8 107.254752418763 45.4389481552654
"2071" 414 109.639165321754 48.2977189360485
"2072" 414.2 112.774787654741 50.6457782661714
"2073" 414.4 116.36421508504 52.4573843438725
"2074" 414.6 118.494610398266 53.3135684979579
"2075" 414.8 118.187381085033 54.0346363585398
"2076" 415 118.145070429118 55.2447668645037
"2077" 415.2 118.909692820793 57.4343014001633
"2078" 415.4 119.309298255912 59.7924837280333
"2079" 415.6 119.718203571746 63.4800172905765
"2080" 415.8 120.060010901654 66.2668662900029
"2081" 416 119.775404634148 69.415771382905
"2082" 416.2 120.145040023812 73.0977575309577
"2083" 416.4 119.135414986855 75.7097630374945
"2084" 416.6 117.440780377045 78.7091651616397
"2085" 416.8 116.107257531244 81.2531863139126
"2086" 417 114.678890807356 83.1545211826262
"2087" 417.2 113.151997144401 86.3349201948277
"2088" 417.4 112.182962103348 89.6912064049765
"2089" 417.6 110.45421478319 92.1403095073078
"2090" 417.8 107.741498646674 95.2587008055166
"2091" 418 105.189685676263 98.2410983448304
"2092" 418.2 102.831822688171 101.572426697709
"2093" 418.4 101.366940355386 105.072127611989
"2094" 418.6 99.528624689876 106.586436993269
"2095" 418.8 97.5604095069222 107.140043045437
"2096" 419 94.9982804514484 108.76595631856
"2097" 419.2 92.2468753126126 110.617398487366
"2098" 419.4 88.7018129927193 112.309057880409
"2099" 419.6 85.0662800890438 114.84778209898
"2100" 419.8 81.8919175530906 117.64005057498
"2101" 420 79.0943839671727 118.561700586656
"2102" 420.2 75.5447867473886 118.992271991058
"2103" 420.4 71.2862576938309 119.696507102187
"2104" 420.6 66.904647279743 120.634810636017
"2105" 420.8 63.5537795580341 120.837646728572
"2106" 421 59.6354932382455 121.237886124547
"2107" 421.2 56.0581817270816 121.810621070696
"2108" 421.4 54.2049629475125 121.062289323008
"2109" 421.6 51.3002566493806 120.174883024373
"2110" 421.8 48.0257923224025 120.013555255814
"2111" 422 44.638218749221 119.737787020313
"2112" 422.2 43.5975859726836 119.77218776053
"2113" 422.4 43.60771850272 119.126727909994
"2114" 422.6 42.3282065753536 118.104339973707
"2115" 422.8 39.9470647161557 116.361571818382
"2116" 423 37.473038028805 114.338732841237
"2117" 423.2 34.9473709829972 112.336218880681
"2118" 423.4 31.2222592396728 110.850640845602
"2119" 423.6 27.4026013429727 110.080840565524
"2120" 423.8 24.6690972864588 109.820445328131
"2121" 424 24.8708825007676 110.079575803094
"2122" 424.2 24.9303276837186 110.272332231472
"2123" 424.4 24.7541021437074 109.840860114231
"2124" 424.6 25.1001044591647 109.611890088216
"2125" 424.8 25.5904364505721 109.014071656209
"2126" 425 25.0265051321351 108.41704959398
"2127" 425.2 24.4114813889385 107.646409756795
"2128" 425.4 23.6772244512201 106.541147030108
"2129" 425.6 22.816441924204 105.587355395799
"2130" 425.8 21.6308306118858 104.432820440435
"2131" 426 20.8893651216706 103.32045940198
"2132" 426.2 20.3358483568798 101.956729758094
"2133" 426.4 20.4036439527243 100.671978812527
"2134" 426.6 20.78466537292 100.191009101801
"2135" 426.8 20.845496199652 99.6660662683516
"2136" 427 21.1025390651713 98.3955283177136
"2137" 427.2 21.4550217695573 97.4828306225696
"2138" 427.4 22.6052161590231 96.7994328107513
"2139" 427.6 23.8252296912687 95.7238811358725
"2140" 427.8 24.7262056267583 94.9849857868641
"2141" 428 24.9981339236115 94.8796862818911
"2142" 428.2 25.3801441173016 94.6755783244594
"2143" 428.4 25.915692252139 94.4694631552561
"2144" 428.6 26.3588077634114 94.5845748177851
"2145" 428.8 26.6436421071937 94.8223504626456
"2146" 429 26.9907230116723 94.9213215009219
"2147" 429.2 27.4589253963548 94.5953015113559
"2148" 429.4 29.317446819655 94.217712164352
"2149" 429.6 31.2983711113812 94.7076755138491
"2150" 429.8 34.2774937477237 96.6127451119472
"2151" 430 36.7684018773746 98.460764961716
"2152" 430.2 39.9748472927591 99.8045650444812
"2153" 430.4 43.9390992167704 100.639032744465
"2154" 430.6 47.93385543818 100.97894407862
"2155" 430.8 51.979974092461 101.121291478897
"2156" 431 54.8411689102102 101.368110632479
"2157" 431.2 58.3993350864074 100.72939946528
"2158" 431.4 61.3894276711322 99.86989260932
"2159" 431.6 65.3564117642538 99.4510004594809
"2160" 431.8 68.5967686591917 99.3310984963246
"2161" 432 72.7209521962448 99.7082257632651
"2162" 432.2 76.4710112544412 100.761558792678
"2163" 432.4 80.5356990674486 101.686932221028
"2164" 432.6 84.8180000116375 102.044676983068
"2165" 432.8 87.8530773637951 102.452244434864
"2166" 433 89.6316448462291 101.106322376167
"2167" 433.2 91.7419824913478 98.4942760358507
"2168" 433.4 93.9382135416319 95.4934516673258
"2169" 433.6 96.8047363705445 92.4194648839655
"2170" 433.8 100.075080658944 89.699417609405
"2171" 434 103.917339560305 86.7972235051365
"2172" 434.2 107.342712283728 84.6345646794821
"2173" 434.4 109.894904832058 82.545128124411
"2174" 434.6 110.558111464432 81.2669520964045
"2175" 434.8 109.411528065595 79.6768166786007
"2176" 435 108.654908146985 76.9513804024556
"2177" 435.2 108.361328641767 73.673541915804
"2178" 435.4 107.622677329951 70.0066141285016
"2179" 435.6 107.061657675356 65.7023221004249
"2180" 435.8 107.433499818381 61.3706084488712
"2181" 436 107.917015306619 57.1901673487893
"2182" 436.2 108.8856798982 52.4335315986404
"2183" 436.4 110.407849096069 48.0459341502396
"2184" 436.6 112.56721799746 43.5598541142002
"2185" 436.8 114.053778460083 41.1966616552459
"2186" 437 113.540136196367 41.7961122547686
"2187" 437.2 112.306687587661 41.6296099265776
"2188" 437.4 110.009141572689 41.9197877362434
"2189" 437.6 107.327362060803 42.4109292314183
"2190" 437.8 104.373177917512 42.5688532164629
"2191" 438 101.873496104056 43.6244636932431
"2192" 438.2 97.9094245116793 45.0510311995164
"2193" 438.4 93.3250843878932 46.2794606505761
"2194" 438.6 89.014572979672 47.8467413772858
"2195" 438.8 84.7737633162709 50.2677272048728
"2196" 439 80.6646484779516 53.3754586626159
"2197" 439.2 76.5581460565251 56.194703990403
"2198" 439.4 72.6396966487867 59.3283425524234
"2199" 439.6 69.1438050652083 62.8541507850389
"2200" 439.8 65.9785154147029 66.9722942198685
"2201" 440 63.7823631997744 70.9575450288959
"2202" 440.2 61.1117723005943 75.4077135808873
"2203" 440.4 58.8080154256042 79.8232917814409
"2204" 440.6 56.5822257300558 83.7817376636523
"2205" 440.8 54.5314138852527 87.4834227324103
"2206" 441 52.1229429119388 91.7289130997435
"2207" 441.2 49.6645172877022 95.6995683940737
"2208" 441.4 46.9450556902505 99.2715544608657
"2209" 441.6 43.6884066260296 101.6314818054
"2210" 441.8 39.9835896230837 103.527860810656
"2211" 442 37.4270640857077 105.555613956711
"2212" 442.2 37.0842800539351 108.11944058565
"2213" 442.4 38.3785100264213 109.473334182244
"2214" 442.6 38.7556160120656 108.909383849891
"2215" 442.8 37.8980898905303 108.554271175735
"2216" 443 36.1617851260717 108.387861393309
"2217" 443.2 33.6240867265892 108.419934400872
"2218" 443.4 30.7150550542454 108.599079798844
"2219" 443.6 27.5033027211532 108.13331590713
"2220" 443.8 24.4294094995644 107.191173567258
"2221" 444 22.0051685213815 105.291066531289
"2222" 444.2 18.9376933303225 103.854079469448
"2223" 444.4 17.9011282120482 102.329508815157
"2224" 444.6 16.8960936180424 102.435257561635
"2225" 444.8 16.9907490162587 102.129559644891
"2226" 445 16.8926343073784 101.235608154681
"2227" 445.2 16.1757905826879 100.122362448232
"2228" 445.4 14.8461859771336 98.3990915333071
"2229" 445.6 13.0498902519618 96.0647994661486
"2230" 445.8 10.7300264837941 94.0754066483924
"2231" 446 9.5141770637968 91.7226119619654
"2232" 446.2 7.8753835662604 88.9378539843302
"2233" 446.4 6.16388901383322 86.6190850499832
"2234" 446.6 5.25459505470317 84.160348839159
"2235" 446.8 4.23504394339792 81.0733949116247
"2236" 447 2.76057744621731 77.5365964702514
"2237" 447.2 1.3711030473574 73.9982837794538
"2238" 447.4 0.229471021987287 70.4824291708655
"2239" 447.6 0.513017936894867 68.2834338291348
"2240" 447.8 1.14460231432147 65.5750019882706
"2241" 448 1.36452953908755 61.840355455542
"2242" 448.2 1.26631449801646 58.2148219642599
"2243" 448.4 0.83808035519045 54.6739081824115
"2244" 448.6 1.21827410026909 50.7366894575735
"2245" 448.8 1.6361606168483 47.1688892679748
"2246" 449 2.05295352216944 43.6853119825832
"2247" 449.2 2.78097315586555 40.8993120757141
"2248" 449.4 2.74263202242179 39.6479808696238
"2249" 449.6 3.3364374850976 39.3143286581777
"2250" 449.8 3.61651003739202 38.7485597121571
"2251" 450 3.92318953719431 38.0315858581248
"2252" 450.2 3.96185602940032 37.1895015760169
"2253" 450.4 3.65652852494782 37.1444228846485
"2254" 450.6 3.7418117275963 37.3458530889217
"2255" 450.8 4.07375959500831 37.3942703347955
"2256" 451 4.80187589506556 37.2429344317094
"2257" 451.2 5.75940656870504 36.6104646202839
"2258" 451.4 7.52563589425873 35.1670486870179
"2259" 451.6 9.22832239598199 33.3027408405742
"2260" 451.8 10.3596111268493 31.793797589147
"2261" 452 10.559056393504 30.4305171906841
"2262" 452.2 10.8097386915742 28.741687683727
"2263" 452.4 10.7346516651274 27.4904563153058
"2264" 452.6 10.8070957077769 27.0913748969483
"2265" 452.8 11.0232616783716 26.6261410639097
"2266" 453 11.4645113021514 25.5901899564157
"2267" 453.2 12.2117304669921 24.5543476457652
"2268" 453.4 12.7920095226791 23.3044645713669
"2269" 453.6 13.2729754194327 23.1187650725353
"2270" 453.8 13.568409361885 23.5289112010608
"2271" 454 13.7289613958114 23.3429996919736
"2272" 454.2 14.4753499562612 22.6918555534125
"2273" 454.4 15.9106548988346 21.8096220774691
"2274" 454.6 17.9018853813065 20.2375772580861
"2275" 454.8 19.8862069252817 19.3810017963793
"2276" 455 22.1690534858063 18.6808712986456
"2277" 455.2 25.5852894097489 17.4768163013336
"2278" 455.4 28.9726966471329 15.8125741934285
"2279" 455.6 31.297745464433 14.0652980211616
"2280" 455.8 34.013206063649 10.9154555352957
"2281" 456 37.0992953780179 8.43561271587794
"2282" 456.2 40.4245141040762 5.72195206070912
"2283" 456.4 43.1410987051345 3.04097863771318
"2284" 456.6 44.2527891506023 3.15294412621829
"2285" 456.8 45.2890057176017 3.06629254343385
"2286" 457 46.8314976078115 3.25396394311064
"2287" 457.2 49.2204568083354 3.21550715509311
"2288" 457.4 52.5376171661287 3.04205364219488
"2289" 457.6 56.171526955828 3.12204224224244
"2290" 457.8 60.3880572062959 3.16058119030146
"2291" 458 65.0169055936584 3.6355619808158
"2292" 458.2 69.1625736849567 3.49771558138168
"2293" 458.4 73.7687108957493 2.87679655550232
"2294" 458.6 77.2475503336286 1.76443015076091
"2295" 458.8 78.1349247119905 1.95972257475928
"2296" 459 78.5561469116814 2.38681629216792
"2297" 459.2 78.9399635952194 2.74300573152303
"2298" 459.4 79.1356357648039 3.44805834975249
"2299" 459.6 80.2040773775468 4.36146827433892
"2300" 459.8 81.4701068215279 5.74397629973318
"2301" 460 83.4083008672295 6.88352915196914
"2302" 460.2 86.6157121077389 7.98247266917718
"2303" 460.4 90.0202882454326 9.29372838154164
"2304" 460.6 93.3519962052211 11.1099397801998
"2305" 460.8 96.7596321332413 12.8893762666254
"2306" 461 100.158973770565 13.9823929276823
"2307" 461.2 101.162106504971 14.9541734411181
"2308" 461.4 102.32800012178 16.7519087347502
"2309" 461.6 103.754896704873 17.9170912765301
"2310" 461.8 105.453573586263 18.9499040718907
"2311" 462 107.83639902607 20.9833230750945
"2312" 462.2 109.928866590801 23.3760314949266
"2313" 462.4 111.079176719862 24.7933819799374
"2314" 462.6 111.595765248573 26.2464287129488
"2315" 462.8 111.813812104653 26.1516823369461
"2316" 463 111.935115976597 26.3309934823859
"2317" 463.2 112.481794415196 27.384899272597
"2318" 463.4 113.795068357448 28.5625022591869
"2319" 463.6 114.128680184234 29.4176471743799
"2320" 463.8 115.010934399486 29.9577546074877
"2321" 464 115.285407505032 30.4126669107532
"2322" 464.2 115.360732420409 31.2584841946088
"2323" 464.4 115.477887941519 32.9145118225702
"2324" 464.6 116.218061693862 33.9210524297153
"2325" 464.8 116.893231563077 35.5819335766234
"2326" 465 117.45709155257 36.3073249312891
"2327" 465.2 117.436928226281 36.2341555724183
"2328" 465.4 117.400971314009 36.0202826271482
"2329" 465.6 117.428655256806 35.8899465701283
"2330" 465.8 117.285255555107 35.9105774388419
"2331" 466 117.431139993474 36.4114556870152
"2332" 466.2 117.64334203706 37.2837169349606
"2333" 466.4 118.115110704425 37.6888893615059
"2334" 466.6 117.96069232457 38.0882076076666
"2335" 466.8 118.022970137712 38.4258779465371
"2336" 467 118.260795201952 38.6440624328719
"2337" 467.2 118.422349600209 38.6783071690097
"2338" 467.4 118.356163955219 39.196068684785
"2339" 467.6 119.061144474408 40.3300386034453
"2340" 467.8 119.590642193207 40.8168081889165
"2341" 468 119.871072317606 41.394740480074
"2342" 468.2 120.305184850204 42.159848346062
"2343" 468.4 120.503431898527 43.2080063911079
"2344" 468.6 120.973114335796 44.2064033280444
"2345" 468.8 121.350102009042 46.224776569619
"2346" 469 121.802957492599 47.9519246665827
"2347" 469.2 122.565308784989 48.9536610962023
"2348" 469.4 122.667967014121 50.6778826315325
"2349" 469.6 122.880997653165 51.8016155381164
"2350" 469.8 122.558914293402 53.5847974197887
"2351" 470 122.672746044314 55.235313943801
"2352" 470.2 122.514642166666 56.0281190166338
"2353" 470.4 122.569820739568 57.0258323221949
"2354" 470.6 122.304662255711 58.7190265323274
"2355" 470.8 122.4921407751 60.5472647601234
"2356" 471 122.899774165235 62.2981274717311
"2357" 471.2 122.619658566094 63.135874045343
"2358" 471.4 122.444064211905 63.7699890659654
"2359" 471.6 122.207765451424 65.6937201098853
"2360" 471.8 122.419725770267 66.5172741562106
"2361" 472 122.331053302899 66.7177584280852
"2362" 472.2 122.18606358189 67.0517132270072
"2363" 472.4 121.468395065453 67.8127639670225
"2364" 472.6 120.884770259433 69.3776018549687
"2365" 472.8 120.995201318259 69.6827269949104
"2366" 473 120.886529990309 71.0051461950359
"2367" 473.2 121.03989842902 71.7110571967484
"2368" 473.4 120.832651442866 71.8809441657089
"2369" 473.6 120.398536432981 72.0853941698563
"2370" 473.8 119.909779279482 72.6302129831389
"2371" 474 119.74252438605 73.2005839781343
"2372" 474.2 119.601504677288 73.4056644752302
"2373" 474.4 119.209455547357 74.1743597736537
"2374" 474.6 118.440463565316 75.9629646571579
"2375" 474.8 118.422687605249 77.435892246839
"2376" 475 117.763538285299 78.9749245787576
"2377" 475.2 116.480357071818 81.5996534480226
"2378" 475.4 115.47842867802 84.3924438534378
"2379" 475.6 114.213934610337 87.8431930515411
"2380" 475.8 112.784848816556 90.5324139860659
"2381" 476 111.008609706459 93.862097406015
"2382" 476.2 109.190193504082 96.5438489640833
"2383" 476.4 106.797150109647 99.2991284413183
"2384" 476.6 104.375726174853 102.097308641109
"2385" 476.8 102.242239499634 104.849549230609
"2386" 477 99.3621922492263 107.920736644904
"2387" 477.2 96.8932000158563 109.305324314952
"2388" 477.4 93.4922664440369 111.5628683811
"2389" 477.6 90.7863031689804 113.339818295631
"2390" 477.8 87.7913951751673 115.555067268363
"2391" 478 85.1443263417412 117.214068397016
"2392" 478.2 83.1375765974386 118.284367900653
"2393" 478.4 80.1782091354473 119.285294569189
"2394" 478.6 77.8736177598387 120.226175179981
"2395" 478.8 75.4265857738712 120.8128076442
"2396" 479 73.1004361104053 121.614579320692
"2397" 479.2 70.92547994824 122.61381999755
"2398" 479.4 69.1796120601563 122.439941802221
"2399" 479.6 67.6184134813999 122.465063273266
"2400" 479.8 65.4161234821381 122.327955111274
"2401" 480 63.1562982158822 122.485147638713
"2402" 480.2 60.7988566950887 122.246122768799
"2403" 480.4 58.9360397045408 122.222532489854
"2404" 480.6 56.8668344014379 122.626045383668
"2405" 480.8 54.7479025719483 122.339799746731
"2406" 481 52.6967273817099 122.08683324406
"2407" 481.2 50.025628583166 121.618624168377
"2408" 481.4 47.2826286633776 121.179731573477
"2409" 481.6 44.2651252491143 120.521817444745
"2410" 481.8 42.7964128603165 120.277454991643
"2411" 482 41.108502382551 119.68943022431
"2412" 482.2 38.6986279452565 119.11900286552
"2413" 482.4 36.9727237948249 118.061800575619
"2414" 482.6 35.6455674936381 117.037404155655
"2415" 482.8 34.2104075469152 116.327652611195
"2416" 483 32.1089704082093 115.349604873518
"2417" 483.2 30.5150701672625 115.02821590685
"2418" 483.4 29.2226184620818 115.316210263125
"2419" 483.6 27.9498188866048 114.757159723192
"2420" 483.8 26.97216280994 114.228642925591
"2421" 484 24.9744247573038 113.200785007185
"2422" 484.2 23.5936050671551 112.255426150006
"2423" 484.4 22.3119442893248 110.65446360321
"2424" 484.6 20.5527785891526 108.417608372935
"2425" 484.8 19.0774792763267 106.378023013507
"2426" 485 18.0046611091872 105.314100400164
"2427" 485.2 16.9414750962986 104.179624985869
"2428" 485.4 15.8511834670163 103.755216748076
"2429" 485.6 15.8272520763358 103.302264595691
"2430" 485.8 15.6634338500232 102.934006629086
"2431" 486 15.4674639218257 102.473582372297
"2432" 486.2 14.8607194744984 101.519562196182
"2433" 486.4 13.993443738284 100.668756653251
"2434" 486.6 13.5015437937237 99.4608519754859
"2435" 486.8 13.2816324006628 99.4079108264493
"2436" 487 12.7876777849625 98.0096150426205
"2437" 487.2 10.8993774515052 97.2675593375794
"2438" 487.4 10.9680645184002 97.0766846698896
"2439" 487.6 10.8079903833795 96.8916263930458
"2440" 487.8 10.605774918903 96.6922054002728
"2441" 488 11.0288577589751 96.0099367644904
"2442" 488.2 10.4466544720443 95.0773666874048
"2443" 488.4 9.82746144752568 94.6654543769108
"2444" 488.6 9.02721270892738 93.7574764373739
"2445" 488.8 8.03941582491805 92.062597345223
"2446" 489 6.90628721908777 90.0828619734152
"2447" 489.2 6.09054336107464 88.4221103714756
"2448" 489.4 5.73249436019051 87.1123264246679
"2449" 489.6 4.63044475339347 84.853499960449
"2450" 489.8 3.6363326932141 82.6796362586099
"2451" 490 2.70522313065417 80.7186076705165
"2452" 490.2 1.61380708372195 78.3120740194331
"2453" 490.4 0.818998679738083 75.7379888812072
"2454" 490.6 0.0884090668574922 73.154303222272
"2455" 490.8 0.401855777196267 70.512040646031
"2456" 491 0.418169202546449 68.3386621470593
"2457" 491.2 0.480069359701685 65.4342070304789
"2458" 491.4 0.480645490418774 62.3785660951876
"2459" 491.6 0.344110373829294 59.3621707778851
"2460" 491.8 0.462759924617135 55.977753271849
"2461" 492 0.647114195251372 52.2219297520656
"2462" 492.2 0.678334627733403 49.7206036470184
"2463" 492.4 1.00738334444977 46.0596559902835
"2464" 492.6 1.42346273184889 43.8188239403815
"2465" 492.8 1.94392161124854 41.9371618348583
"2466" 493 2.55318665724937 40.6026836771254
"2467" 493.2 2.38881731019492 39.3104637799759
"2468" 493.4 1.94655463928843 39.6964256390482
"2469" 493.6 1.88895541986588 39.9721149159957
"2470" 493.8 2.23400341469994 39.9566986060746
"2471" 494 2.7409851649789 39.759601930793
"2472" 494.2 3.36151034981339 39.9178566433007
"2473" 494.4 4.44749664873943 39.4423236531792
"2474" 494.6 5.77659822420588 38.6093948367992
"2475" 494.8 7.03919464955962 37.4645780937512
"2476" 495 8.55524716639015 36.1753104091261
"2477" 495.2 10.6005705241837 34.5316887345613
"2478" 495.4 12.871817116742 31.4616214340053
"2479" 495.6 15.0515447497599 27.9308098192784
"2480" 495.8 16.5984497385321 24.0874545405018
"2481" 496 18.0080046324266 20.1208027314542
"2482" 496.2 19.6886612458591 16.9060961710339
"2483" 496.4 20.956027699344 16.1856737846269
"2484" 496.6 23.1385221905521 15.1964189427078
"2485" 496.8 24.7306023988912 14.4622585774435
"2486" 497 27.3296980972303 13.1538841774226
"2487" 497.2 30.8243303787676 10.9471900117583
"2488" 497.4 34.534907040299 7.97264226971472
"2489" 497.6 37.5376922673906 5.10971780101363
"2490" 497.8 39.9021493777457 4.66625675469811
"2491" 498 42.7611733498973 4.42811074797844
"2492" 498.2 46.7152481345695 3.46793397597274
"2493" 498.4 51.1375201047745 2.29760431272784
"2494" 498.6 55.2915131598349 0.732234279275703
"2495" 498.8 58.6617320361649 0.0426561717954548
"2496" 499 61.0747927485362 0.911968798288889
"2497" 499.2 64.3089125206448 1.55194479393972
"2498" 499.4 67.8351188410745 2.21048014735067
"2499" 499.6 71.8113894483979 2.69948756468405
"2500" 499.8 76.1014632206383 2.5714392243964
"2501" 500 79.42799783777 2.04608080230852
"2502" 500.2 81.8112525424799 2.64618498182991
"2503" 500.4 85.3062997290937 3.23075893798981
"2504" 500.6 88.1836736911011 4.64158764482272
"2505" 500.8 91.2842485219638 6.63125493579449
"2506" 501 94.4682211306184 8.74109746958297
"2507" 501.2 97.6031990428679 10.8607069777837
"2508" 501.4 101.42738801527 13.6757854485723
"2509" 501.6 104.512890803372 16.8959278299723
"2510" 501.8 107.45396112235 19.731631036856
"2511" 502 109.711803357425 21.9559280547328
"2512" 502.2 109.423841093634 22.788157085369
"2513" 502.4 109.349934484251 22.8164432842704
"2514" 502.6 109.521141663481 23.3485513090921
"2515" 502.8 110.192412836197 24.5470994704049
"2516" 503 111.34920066875 25.9861815815551
"2517" 503.2 112.907153825604 28.3400067073134
"2518" 503.4 113.617168498843 29.9805631035289
"2519" 503.6 114.362733711352 31.9909039480492
"2520" 503.8 115.750002571191 34.8240394658439
"2521" 504 117.183767053112 38.2833486036598
"2522" 504.2 118.408942094785 40.9198048448207
"2523" 504.4 119.335767289549 43.040662911977
"2524" 504.6 119.673112538014 45.1667086837147
"2525" 504.8 120.236937939313 48.6114335521214
"2526" 505 120.806828544813 51.5318441443967
"2527" 505.2 121.229978245085 55.2024063899818
"2528" 505.4 122.00370184648 58.9777533615935
"2529" 505.6 122.400664944284 61.0946272495709
"2530" 505.8 121.509340898949 62.6970297686677
"2531" 506 121.415837752231 64.7814166174847
"2532" 506.2 121.459582863841 66.5858658949828
"2533" 506.4 121.10006520182 68.8896469833879
"2534" 506.6 121.261986815895 70.6391183172217
"2535" 506.8 120.934207262674 71.9881248094895
"2536" 507 120.99677806811 73.2930652930005
"2537" 507.2 120.632571558667 74.2096259576332
"2538" 507.4 120.079425046837 75.0930416467077
"2539" 507.6 119.39822924737 76.7840159847741
"2540" 507.8 118.550580310083 78.7791464557469
"2541" 508 117.125471742311 81.0935231958591
"2542" 508.2 115.719963658266 83.5616313627745
"2543" 508.4 113.876281752196 86.1286961928008
"2544" 508.6 111.9336906029 88.4658059676644
"2545" 508.8 110.679595177661 91.0680831041191
"2546" 509 109.782247183974 93.6758659485747
"2547" 509.2 108.468123453908 95.9019772063725
"2548" 509.4 106.125651751636 97.3236543558455
"2549" 509.6 103.773299493624 99.0994224555148
"2550" 509.8 101.12888836885 101.925797028776
"2551" 510 99.2634478080604 105.028101893055
"2552" 510.2 97.3102844315325 106.678890902721
"2553" 510.4 94.2650437878999 108.272348898844
"2554" 510.6 91.1606501491015 110.546755946854
"2555" 510.8 88.7240741620173 113.469971673891
"2556" 511 87.3989659774734 114.006617877524
"2557" 511.2 84.4928141857311 113.983284616616
"2558" 511.4 80.650509658991 114.850311538062
"2559" 511.6 76.4988853160871 116.185388034277
"2560" 511.8 72.3011497680429 117.591929020619
"2561" 512 67.8498311421186 119.327835282669
"2562" 512.2 63.5126242662101 120.357158092884
"2563" 512.4 59.7023508390961 121.475192680353
"2564" 512.6 55.8982808061555 121.57217925618
"2565" 512.8 52.2712310469411 121.698478619943
"2566" 513 51.6586335645458 120.862561311554
"2567" 513.2 50.6287640285485 119.877014447359
"2568" 513.4 48.6665496100767 118.210870564862
"2569" 513.6 45.3284334357711 116.010490361837
"2570" 513.8 41.9327791700685 113.938073363962
"2571" 514 38.4819084512849 112.592360558351
"2572" 514.2 35.0195529902862 112.784102926963
"2573" 514.4 32.2342909732969 113.869529960298
"2574" 514.6 30.3254591044834 113.663952476104
"2575" 514.8 28.5617711129297 112.541288175826
"2576" 515 27.5244062819218 110.831967817724
"2577" 515.2 25.8703850634723 108.232695507084
"2578" 515.4 23.059449064713 105.179769145786
"2579" 515.6 20.5129510526872 102.293360083069
"2580" 515.8 17.6355838862151 99.6224306810527
"2581" 516 14.6984527699847 96.6877392485786
"2582" 516.2 12.5272752915476 92.6659047257959
"2583" 516.4 10.8571358800855 88.8698421460697
"2584" 516.6 10.4472521663838 84.598676431828
"2585" 516.8 10.3400735017949 80.3108950255317
"2586" 517 9.79214956110464 76.0561795465134
"2587" 517.2 10.0939533410152 71.4382579444684
"2588" 517.4 10.4663314052492 66.9993548482748
"2589" 517.6 11.3422740421498 62.8048955618282
"2590" 517.8 11.6343311313883 58.5085860890116
"2591" 518 11.6692497427174 53.9273977990362
"2592" 518.2 11.242625781363 50.1161142098011
"2593" 518.4 12.0395638968111 46.3323925801528
"2594" 518.6 14.6271059130852 43.2651077727958
"2595" 518.8 17.5426827020449 41.1323983341636
"2596" 519 20.9585212300331 39.0807067752571
"2597" 519.2 24.0986480641536 37.0631354732845
"2598" 519.4 26.8727236161809 34.7571592390832
"2599" 519.6 29.1012332867266 33.0975308053256
"2600" 519.8 32.736256709975 32.0190908340941
"2601" 520 36.5746635957005 30.5577440567171
"2602" 520.2 40.242110491609 28.5531723292954
"2603" 520.4 43.7558015918018 26.0155896871622
"2604" 520.6 47.0966730489349 23.0635966607084
"2605" 520.8 49.3278064457557 19.6357312215322
"2606" 521 51.7919118650508 16.2244900766622
"2607" 521.2 54.9232399115881 14.7300025122562
"2608" 521.4 58.1589232671868 15.1202111283922
"2609" 521.6 61.9276373909053 16.2831495248989
"2610" 521.8 65.711702687849 17.3415120021488
"2611" 522 69.8569576709177 19.1234546661585
"2612" 522.2 74.1896607444995 20.7278545952443
"2613" 522.4 78.8012288552327 21.7562860110326
"2614" 522.6 83.39198985137 22.35722148852
"2615" 522.8 88.1600460690562 22.1506112125489
"2616" 523 92.8615363556977 21.7021520251165
"2617" 523.2 96.5828833460508 20.8430256092047
"2618" 523.4 96.9053324511764 20.0297135060307
"2619" 523.6 96.711785664571 21.0598091803098
"2620" 523.8 97.3562231681253 22.35455906005
"2621" 524 97.8570845328086 24.4302401492914
"2622" 524.2 98.8638304395111 27.127716840736
"2623" 524.4 100.644588877144 30.4772249984187
"2624" 524.6 103.177505794067 34.1852495201831
"2625" 524.8 105.327882968314 37.0307592234353
"2626" 525 108.680021456769 39.842349417541
"2627" 525.2 112.468091835294 42.8096452091132
"2628" 525.4 115.618365261038 45.998812692461
"2629" 525.6 115.134237425851 47.8332383260465
"2630" 525.8 113.73826527353 49.6905951165611
"2631" 526 112.295918298652 52.2027621079434
"2632" 526.2 110.66618613376 54.8740515345131
"2633" 526.4 109.138261103599 57.214112490219
"2634" 526.6 107.333978576452 60.0471312294811
"2635" 526.8 105.879395815582 62.6608797823884
"2636" 527 105.207900737408 65.3385391344909
"2637" 527.2 105.027433358146 67.9698993900777
"2638" 527.4 105.561256779826 70.5882231645905
"2639" 527.6 105.948809175931 72.9361983868627
"2640" 527.8 104.659488344481 75.37393420603
"2641" 528 102.750637285881 77.7967645612507
"2642" 528.2 100.115565159551 80.4456100056368
"2643" 528.4 98.19068200643 83.8646984260973
"2644" 528.6 97.5744028142205 87.7263285500119
"2645" 528.8 98.1622290550508 90.6021688631636
"2646" 529 99.2601866004725 92.80095660986
"2647" 529.2 98.3128805353605 93.9696010877643
"2648" 529.4 96.2609525098511 95.4053853618031
"2649" 529.6 93.3450713631167 96.5222665871841
"2650" 529.8 90.2269842718009 97.5146957445684
"2651" 530 86.2580670788699 99.3716621542637
"2652" 530.2 82.6173289697368 102.069276944716
"2653" 530.4 79.4615287250571 104.83599993802
"2654" 530.6 76.7126219089326 108.503610255584
"2655" 530.8 73.25000769789 110.58139469098
"2656" 531 70.5133516170989 109.920019953949
"2657" 531.2 67.8185697832882 108.16588435296
"2658" 531.4 64.7572934908516 105.667283529128
"2659" 531.6 61.622005358133 103.096173639093
"2660" 531.8 57.7402831543662 101.530674832411
"2661" 532 53.521732945695 99.9360517899277
"2662" 532.2 48.7523552521811 98.6746140207843
"2663" 532.4 44.919520550014 96.430320793631
"2664" 532.6 41.3064458853228 94.2324761608863
"2665" 532.8 37.7769108340017 91.0688199518296
"2666" 533 35.09036950047 87.777156544969
"2667" 533.2 31.8140130589223 84.3282505054101
"2668" 533.4 29.0715740346991 81.0642697795842
"2669" 533.6 25.7636812252625 78.978825763716
"2670" 533.8 22.1526372404458 78.379352025657
"2671" 534 18.290522967085 76.5718365944465
"2672" 534.2 14.9542661861658 74.0610375428061
"2673" 534.4 13.2908180520221 71.255776346667
"2674" 534.6 12.2557988330071 68.2179846070774
"2675" 534.8 12.063939745232 65.1788879899137
"2676" 535 12.5883072968421 62.1759443844908
"2677" 535.2 13.6132019509717 59.8130358055143
"2678" 535.4 15.0785769816508 56.8770012976976
"2679" 535.6 16.1853664232878 53.8853184414497
"2680" 535.8 18.2289332832295 50.9022733437486
"2681" 536 20.9817437243097 47.9119547689238
"2682" 536.2 23.9344424524624 45.729759764223
"2683" 536.4 27.1866540785854 42.8622686656639
"2684" 536.6 30.2588157471343 39.2342490931356
"2685" 536.8 32.5649539693105 35.0106250081104
"2686" 537 34.8020107058386 31.8265803686643
"2687" 537.2 37.2302006358603 28.0080705366966
"2688" 537.4 37.831155176344 24.0398141907571
"2689" 537.6 37.3528432005859 21.1842287772232
"2690" 537.8 37.6139807249164 17.2698735237386
"2691" 538 39.2055528515762 16.7529457385089
"2692" 538.2 41.38774375638 17.3620974123978
"2693" 538.4 44.8394201076529 17.521049183012
"2694" 538.6 49.0264796589263 17.1582608451921
"2695" 538.8 53.524657707605 16.6107807764634
"2696" 539 58.1934623974941 16.1656981196256
"2697" 539.2 63.2090764610339 15.9600792972097
"2698" 539.4 65.0488976172397 15.6608080147726
"2699" 539.6 69.5166288065357 15.5945754467091
"2700" 539.8 74.0057945263968 15.1849476684201
"2701" 540 78.1669451636694 14.6048388313183
"2702" 540.2 82.5787320265701 15.9434664954664
"2703" 540.4 85.9557893734667 18.8859422768217
"2704" 540.6 88.1903139666473 22.6360620154672
"2705" 540.8 90.6781009313171 26.4826654712657
"2706" 541 92.9756719977044 30.2869528287609
"2707" 541.2 95.6639218311836 33.4336915021011
"2708" 541.4 99.0606849005427 35.7369972253078
"2709" 541.6 103.004092734615 37.727553026193
"2710" 541.8 106.337076567995 39.2792375463749
"2711" 542 107.219396713527 42.0414990851476
"2712" 542.2 107.114048253558 45.1088944200614
"2713" 542.4 108.405781159103 49.7228019201996
"2714" 542.6 109.241859200585 52.4863900507807
"2715" 542.8 109.016683944524 55.7319011269509
"2716" 543 107.211522420256 59.2824114340038
"2717" 543.2 104.393473769479 63.2596454035519
"2718" 543.4 101.864056161517 66.555154805332
"2719" 543.6 99.8861127897798 70.7879040094236
"2720" 543.8 99.3815677717509 75.477644171191
"2721" 544 100.458392487215 79.3299261476385
"2722" 544.2 102.688758545773 82.4828139133243
"2723" 544.4 104.887932748769 85.1866671318879
"2724" 544.6 107.303186690083 86.2456833286038
"2725" 544.8 107.571970921469 86.3813005389536
"2726" 545 107.200687043837 88.3354291323714
"2727" 545.2 105.368341816878 90.1312191965296
"2728" 545.4 102.981170417099 92.4967257305975
"2729" 545.6 99.7915943969665 95.0420184956896
"2730" 545.8 96.2752668853797 97.6884319931605
"2731" 546 92.7224701823123 100.853115351916
"2732" 546.2 89.0758347578704 103.349349966537
"2733" 546.4 84.8478416418117 105.911651042784
"2734" 546.6 81.4940585780704 108.426695888295
"2735" 546.8 78.4434734290134 110.618817296423
"2736" 547 74.4989520649321 112.116532862605
"2737" 547.2 70.3442017703631 112.267232499152
"2738" 547.4 65.4797462857861 112.51441813251
"2739" 547.6 61.6220355494291 112.79772915981
"2740" 547.8 56.8070886485446 114.117971914089
"2741" 548 52.0717873288022 115.791217494353
"2742" 548.2 49.7816818461001 117.546589688957
"2743" 548.4 50.071694904196 118.306468449902
"2744" 548.6 49.8784466240345 117.253915352738
"2745" 548.8 49.0222245099276 116.190261123163
"2746" 549 48.2617094538465 113.85894786485
"2747" 549.2 46.724092463026 111.760124572252
"2748" 549.4 44.3577041723976 109.427421008383
"2749" 549.6 42.0013130140831 105.852634112124
"2750" 549.8 38.7862254269103 102.453994701884
"2751" 550 35.6966269821002 98.8861617812732
"2752" 550.2 32.1373216860972 96.1457836711358
"2753" 550.4 28.3835705097985 92.6358605061947
"2754" 550.6 25.44672753429 89.30288850931
"2755" 550.8 22.4175938013992 86.302553255289
"2756" 551 18.8501433491629 83.5334316229821
"2757" 551.2 15.1904844395006 81.2197329955011
"2758" 551.4 11.7651132585192 77.9083152882799
"2759" 551.6 7.99564731881591 75.0203150747452
"2760" 551.8 4.57400721012472 73.1251134682068
"2761" 552 3.44657131059136 70.8934243267036
"2762" 552.2 4.20707045577493 68.2163526590876
"2763" 552.4 5.79950260134839 65.5396391576967
"2764" 552.6 7.85454651259788 61.6229870406658
"2765" 552.8 8.75641574753339 57.9433756042497
"2766" 553 9.49740890496447 53.6308628972981
"2767" 553.2 10.0638627600944 48.9766316408349
"2768" 553.4 10.2538805536427 44.4808667040261
"2769" 553.6 12.1122255877312 40.3229761733403
"2770" 553.8 15.0256581541786 38.3000902319833
"2771" 554 18.8619163530752 36.7421510088158
"2772" 554.2 23.5696096546419 35.2895834971342
"2773" 554.4 27.7620578503713 33.7495852678078
"2774" 554.6 31.8989301146863 32.7466265071545
"2775" 554.8 35.930159601641 30.500132575082
"2776" 555 39.087626406436 28.4392399430156
"2777" 555.2 42.5878228848865 25.7344755038384
"2778" 555.4 45.36703786819 21.7734245710363
"2779" 555.6 48.513420863654 17.9434555402552
"2780" 555.8 52.056692647905 15.4311439007501
"2781" 556 56.4900452676526 14.7698413750184
"2782" 556.2 61.2794046868886 15.2462980553902
"2783" 556.4 65.7548780160125 16.7495719995257
"2784" 556.6 70.8962244836494 18.5061472267234
"2785" 556.8 76.0581888440851 20.6985290546873
"2786" 557 81.0473082722116 22.9671763777291
"2787" 557.2 86.0552650778142 24.6252584238572
"2788" 557.4 91.8607000803213 26.1624729921358
"2789" 557.6 96.8800652012985 27.7015235611298
"2790" 557.8 101.867196914933 29.8802376705526
"2791" 558 105.818934520319 33.4798806511287
"2792" 558.2 108.586139493713 37.3929908618485
"2793" 558.4 110.457631180017 41.6777768082086
"2794" 558.6 113.074254364894 45.9633007412216
"2795" 558.8 115.228610904977 50.698857589066
"2796" 559 115.586152824142 53.9285299609082
"2797" 559.2 114.781707061362 57.6207556467804
"2798" 559.4 113.518936836652 61.4746249845451
"2799" 559.6 112.279139461232 65.8543253450064
"2800" 559.8 111.718479003965 71.1483941256311
"2801" 560 111.016437959507 76.2161826302244
"2802" 560.2 110.869642546495 80.787557881861
"2803" 560.4 109.432736255423 85.8488781413846
"2804" 560.6 107.485384002746 90.4144629331863
"2805" 560.8 106.266199278494 95.693919272284
"2806" 561 104.861261665633 98.2787347537974
"2807" 561.2 101.800017099026 98.7851494741348
"2808" 561.4 97.9006640052087 99.9499130814905
"2809" 561.6 93.7810102190779 101.233769011957
"2810" 561.8 89.2963698786673 102.836827433169
"2811" 562 84.4269340754401 104.930655662039
"2812" 562.2 79.8076613505027 107.557403759371
"2813" 562.4 74.7854389627334 110.108399308626
"2814" 562.6 69.0419339041404 111.640053407153
"2815" 562.8 63.4632440794139 112.073185219857
"2816" 563 57.2751049442774 112.266894570309
"2817" 563.2 52.0583947425344 111.510310110107
"2818" 563.4 47.7227170954392 109.393758070889
"2819" 563.6 42.3065142738073 106.353116604597
"2820" 563.8 37.4293341192003 102.4090648069
"2821" 564 33.1714384413213 98.7975414897652
"2822" 564.2 29.1715621118548 95.3505741769487
"2823" 564.4 25.4555741723309 92.441473005981
"2824" 564.6 21.0803544637544 91.8288821424889
"2825" 564.8 16.2968661936021 91.5556343772753
"2826" 565 11.4617009305994 91.1083332814595
"2827" 565.2 10.3134528856981 89.0449766755336
"2828" 565.4 10.6769914225802 86.6121864822679
"2829" 565.6 11.794174141573 84.4713847928087
"2830" 565.8 13.5205999754633 81.3787304339271
"2831" 566 14.7162190668189 78.7918502053353
"2832" 566.2 16.06685653105 77.0821270436291
"2833" 566.4 18.5576549877222 73.3412071009283
"2834" 566.6 20.5691050602736 69.0165603880027
"2835" 566.8 22.4402694950439 65.0866315783543
"2836" 567 22.786033773402 60.4766981574037
"2837" 567.2 22.6784713511098 55.5188379465361
"2838" 567.4 22.0693949932757 50.786825968975
"2839" 567.6 21.3708564465165 45.6953814250166
"2840" 567.8 22.5494908241491 41.8740445825275
"2841" 568 25.6542645525575 39.1571965108761
"2842" 568.2 29.2546614180858 36.8687403615754
"2843" 568.4 34.0013588861723 34.8336378208753
"2844" 568.6 38.0321233810899 33.2715498141768
"2845" 568.8 42.5897879763039 31.6091601019745
"2846" 569 46.9934432184492 30.0104233740422
"2847" 569.2 50.6531462861779 28.0784874846841
"2848" 569.4 53.0297204445612 25.3998927630973
"2849" 569.6 54.7769207529275 21.4727812735305
"2850" 569.8 55.9351176515849 17.6367947006083
"2851" 570 56.8515713661438 13.7938243043172
"2852" 570.2 59.1602049224529 11.9441982096463
"2853" 570.4 61.9580323417152 12.5819186122607
"2854" 570.6 65.4545266076972 14.7216521824411
"2855" 570.8 69.2399917969173 16.4143909215414
"2856" 571 73.4700468577799 18.9154338665309
"2857" 571.2 77.3809854355693 21.0618441067987
"2858" 571.4 82.1142927399221 23.4795287488965
"2859" 571.6 86.8946383377448 26.2716872028844
"2860" 571.8 91.440620335505 28.7814415491303
"2861" 572 96.282198498403 30.7930858282885
"2862" 572.2 101.392447060013 32.4065574748769
"2863" 572.4 105.882615042064 35.3022204293786
"2864" 572.6 107.9003552251 39.6627106582505
"2865" 572.8 108.581821364194 44.3114246994217
"2866" 573 108.129476289798 49.5938354114244
"2867" 573.2 108.207727994739 54.6803580102781
"2868" 573.4 108.473145086228 59.2626889700692
"2869" 573.6 108.277121223708 64.0436888449425
"2870" 573.8 108.960899516116 68.4508363072481
"2871" 574 108.948701032259 73.5508703467787
"2872" 574.2 107.207012354668 78.213773944087
"2873" 574.4 105.266470843828 82.6687070925126
"2874" 574.6 102.271900521258 86.7606873997083
"2875" 574.8 98.9981718586388 91.6236972079973
"2876" 575 95.7704477382627 95.970720472997
"2877" 575.2 93.2588104969488 99.7591775403991
"2878" 575.4 89.3197138752633 103.001735060721
"2879" 575.6 84.5938719834165 104.274934655835
"2880" 575.8 80.1225925549393 103.990864521149
"2881" 576 74.9198676287621 103.80685174129
"2882" 576.2 69.6847126799763 103.125114386731
"2883" 576.4 64.9684688561632 100.98609185712
"2884" 576.6 60.0399572280247 98.6844860600085
"2885" 576.8 54.8054661348164 96.1028266618883
"2886" 577 50.1411231818185 93.7975930522688
"2887" 577.2 45.1231422928206 92.1507674220297
"2888" 577.4 39.5776672785507 90.1330737383193
"2889" 577.6 34.4374641548689 87.4273144792609
"2890" 577.8 29.6926250472708 84.9699082345355
"2891" 578 24.9757673830739 82.9674557260048
"2892" 578.2 20.4089663586679 82.2971864768626
"2893" 578.4 16.2110922968058 81.2463205481085
"2894" 578.6 11.25517365679 79.9591782582506
"2895" 578.8 8.18556929884279 77.6896712659626
"2896" 579 7.15883311012334 74.7874269843741
"2897" 579.2 7.95588143606166 72.6931000308969
"2898" 579.4 8.76986723404721 70.1731098706921
"2899" 579.6 9.76403525536441 66.460174515282
"2900" 579.8 11.3101145192701 64.0436800586977
"2901" 580 13.2167278742409 60.0687052925727
"2902" 580.2 15.2172089513707 55.6062087570029
"2903" 580.4 18.2286056072385 51.8136054131468
"2904" 580.6 21.9958815434859 47.4579760581714
"2905" 580.8 25.432696188786 44.5287447967542
"2906" 581 29.4441174975928 42.0606873017805
"2907" 581.2 33.5729638483149 39.2922984454543
"2908" 581.4 38.0041596903679 35.8511282732322
"2909" 581.6 41.8439965636081 32.2450833447067
"2910" 581.8 45.4559709593712 28.1832536042951
"2911" 582 48.1716010742055 23.7659775271418
"2912" 582.2 50.7966299316937 19.8418612187514
"2913" 582.4 53.8992907942279 16.4649102947586
"2914" 582.6 58.2161561151896 14.2053711371798
"2915" 582.8 62.4316282932135 13.5059883522854
"2916" 583 65.4273994739016 13.2046642377055
"2917" 583.2 67.5783804549186 11.0663603259322
"2918" 583.4 68.2094879633896 9.76283989290545
"2919" 583.6 69.0366374628797 10.5425467106287
"2920" 583.8 69.892922463704 12.4168982113924
"2921" 584 71.1081639531343 14.9482971109314
"2922" 584.2 72.9526768307697 17.8515401258283
"2923" 584.4 75.0602853600158 20.8931147859341
"2924" 584.6 78.1880902010138 24.2506297748373
"2925" 584.8 82.0194867266794 27.0039774208128
"2926" 585 85.6365359101201 29.8959200454522
"2927" 585.2 89.5130047951497 32.9844492506294
"2928" 585.4 93.2577473223253 36.3823189379352
"2929" 585.6 97.1733715843311 39.8371938322947
"2930" 585.8 101.090611382379 42.8017362077701
"2931" 586 105.568089988431 46.3104624340329
"2932" 586.2 109.188296254867 49.3756214469795
"2933" 586.4 111.516088311462 53.1175792321402
"2934" 586.6 111.312068157835 57.3272045747069
"2935" 586.8 111.111823207851 62.1193140906499
"2936" 587 110.873080237735 66.866801074581
"2937" 587.2 110.498181339352 70.9128090692622
"2938" 587.4 108.447736261886 75.6533199683929
"2939" 587.6 106.564202666758 80.4226397117697
"2940" 587.8 103.660830249998 84.7184816977013
"2941" 588 100.471445062191 89.2450009899548
"2942" 588.2 97.2490423796453 93.5452210059054
"2943" 588.4 94.1430751158033 96.6145163660524
"2944" 588.6 90.0751297122026 99.6469073567001
"2945" 588.8 85.9014670117156 102.084977073676
"2946" 589 81.4837426743988 104.104108418769
"2947" 589.2 76.6340596768139 105.728410134772
"2948" 589.4 72.0649622209855 107.096716351891
"2949" 589.6 67.31069370602 107.568171033285
"2950" 589.8 62.251961586884 108.464371467221
"2951" 590 57.28943914683 109.678742983635
"2952" 590.2 52.0179347482408 110.829874133701
"2953" 590.4 46.4199127490616 112.019849741626
"2954" 590.6 43.0256677112032 113.755422194773
"2955" 590.8 42.5758963053568 115.831243174771
"2956" 591 42.6374272310403 115.470028782094
"2957" 591.2 42.2221895963752 114.43578285933
"2958" 591.4 41.2962399597211 113.478125356507
"2959" 591.6 41.1820514273344 112.393123532109
"2960" 591.8 40.418484821222 109.848007363683
"2961" 592 39.3200417901887 106.571945415063
"2962" 592.2 38.8959911672774 103.482861976937
"2963" 592.4 37.5096412887416 99.4789289266488
"2964" 592.6 36.2934252707875 95.2010887239718
"2965" 592.8 35.3000901743232 90.8244795145166
"2966" 593 34.0093989100181 86.449923229897
"2967" 593.2 32.9780049216544 82.5582132626262
"2968" 593.4 31.4721540950754 78.0627964089697
"2969" 593.6 30.4932970194583 73.9176755161563
"2970" 593.8 28.9365424066937 69.8301058455828
"2971" 594 26.2177898726682 66.3398546622082
"2972" 594.2 23.2827371079595 63.1557038682848
"2973" 594.4 19.3932455555528 60.102146771497
"2974" 594.6 16.0972701065137 57.8815300649006
"2975" 594.8 12.5123025037379 55.0643432666735
"2976" 595 10.0310698371721 51.8598636931086
"2977" 595.2 7.52061819837265 48.9245518777824
"2978" 595.4 7.3480301084169 46.9742370811097
"2979" 595.6 8.8321628780836 45.6425664199128
"2980" 595.8 10.4843852847182 45.1908823162977
"2981" 596 13.0297039761104 43.5020889501442
"2982" 596.2 15.499239440838 41.457585095212
"2983" 596.4 19.141691883166 38.7687640310997
"2984" 596.6 22.7302858538844 35.7744428744889
"2985" 596.8 25.0270092041456 32.1542555110342
"2986" 597 27.6719618047136 28.0352149234114
"2987" 597.2 29.856965401048 23.6154865944737
"2988" 597.4 31.9909164758541 19.7154980143138
"2989" 597.6 34.6116567765428 17.1073276729644
"2990" 597.8 38.4100312069879 16.1721430927795
"2991" 598 42.4139891115454 15.720318452645
"2992" 598.2 47.6234867105364 16.110511217529
"2993" 598.4 52.4376347307528 16.7252340038852
"2994" 598.6 57.3662326372751 17.3532244591351
"2995" 598.8 62.797333188634 17.5575853437948
"2996" 599 68.2646291486123 18.4572895919822
"2997" 599.2 74.0006511223493 19.0799115537042
"2998" 599.4 79.3917637479305 19.2305113392574
"2999" 599.6 84.7701334108227 20.3779965611214
"3000" 599.8 89.9838741122666 21.4571077106208
"3001" 600 95.4795018292531 21.7719964913847
"3002" 600.2 100.388093987341 23.2380486871562
"3003" 600.4 102.080930552618 26.3523177052245
"3004" 600.6 102.726559474881 30.3777895473963
"3005" 600.8 104.167431921031 34.9225692671744
"3006" 601 104.963312528455 40.1463604806295
"3007" 601.2 105.286055083676 45.8467947434294
"3008" 601.4 105.192548487176 51.2390413603419
"3009" 601.6 105.279366128726 56.7052342585511
"3010" 601.8 105.267360736145 60.4092131718887
"3011" 602 105.130602950943 66.8081427055414
"3012" 602.2 105.584079669759 71.470736222545
"3013" 602.4 106.296067128039 76.0868278025195
"3014" 602.6 107.318304346954 79.7329016313444
"3015" 602.8 109.531307506791 82.7229529535893
"3016" 603 111.687466924855 85.0707520206066
"3017" 603.2 110.387960332308 87.1930725643423
"3018" 603.4 107.84571542481 88.7359778430535
"3019" 603.6 104.74850449654 89.5091519700412
"3020" 603.8 100.599273589032 91.4767120535813
"3021" 604 97.8076237840968 93.0981285055865
"3022" 604.2 94.5759021810734 94.732323567504
"3023" 604.4 90.4227117637976 97.2316773948972
"3024" 604.6 86.2883722705623 100.112849270641
"3025" 604.8 81.6798478447165 102.996764658243
"3026" 605 77.1177757414979 106.27847673338
"3027" 605.2 72.55089955932 109.760735136884
"3028" 605.4 68.3349983886251 111.792524334732
"3029" 605.6 63.9360890210825 111.08769878644
"3030" 605.8 59.2040819317099 109.076272854248
"3031" 606 54.6433396786073 107.089635658466
"3032" 606.2 50.183597821789 104.984599351707
"3033" 606.4 45.1554042539378 102.455921028418
"3034" 606.6 40.6920065771456 100.027899282653
"3035" 606.8 36.1334609022019 97.5684649183014
"3036" 607 32.128524074668 94.3727300263214
"3037" 607.2 27.9838516219721 90.8297469794248
"3038" 607.4 23.6197405868889 88.2645264792996
"3039" 607.6 19.5414971077496 87.3555969128792
"3040" 607.8 15.5616078721087 87.8404431503926
"3041" 608 12.2699422076501 86.0430255126083
"3042" 608.2 10.986496214543 82.7469598037518
"3043" 608.4 11.0005226060185 78.7578619431926
"3044" 608.6 11.9843521149083 74.8364761493833
"3045" 608.8 13.656000799951 70.9141308766655
"3046" 609 15.7539309322205 67.077973856147
"3047" 609.2 17.6606186561314 62.1322641108921
"3048" 609.4 20.3130225184787 58.2358019126423
"3049" 609.6 22.9100046160599 53.7924600349157
"3050" 609.8 25.5048310338165 49.3882834947034
"3051" 610 28.3444016493696 45.4668173852921
"3052" 610.2 31.7333699130567 41.3213355912022
"3053" 610.4 35.4186704280546 37.7852577939909
"3054" 610.6 39.156109983284 33.7644545019606
"3055" 610.8 43.1226611707256 30.9736232775725
"3056" 611 47.8109906919766 28.72917593819
"3057" 611.2 52.9484274724521 27.2538557789751
"3058" 611.4 58.0319818680039 26.3355432493928
"3059" 611.6 62.7798588009156 25.4836635746259
"3060" 611.8 67.9601272728243 24.6264521208194
"3061" 612 72.6118675722311 23.9158174651128
"3062" 612.2 77.8606698984296 23.7878813428545
"3063" 612.4 83.4890898644344 22.8643349169592
"3064" 612.6 88.7378560330128 21.5335232335178
"3065" 612.8 91.1860391921747 21.8460769601703
"3066" 613 93.4173036842349 24.2042288446006
"3067" 613.2 95.1820580412399 27.5486279171504
"3068" 613.4 97.7923633905167 31.8349094246914
"3069" 613.6 100.830757085768 36.463572946021
"3070" 613.8 102.278686967973 41.4211255569988
"3071" 614 102.713521934176 46.549136685325
"3072" 614.2 103.443119986201 52.1761560287113
"3073" 614.4 102.708686246497 57.4276759503481
"3074" 614.6 102.088666268151 62.9647860147431
"3075" 614.8 101.561554809664 68.7359868138475
"3076" 615 100.033061784898 74.2831786407087
"3077" 615.2 97.8027420526858 79.1447362849255
"3078" 615.4 95.3788842799477 84.6284337928417
"3079" 615.6 92.6071891524192 89.4971966700653
"3080" 615.8 89.7239218800191 94.6751429452451
"3081" 616 87.2303211792117 99.9102346881488
"3082" 616.2 85.5945883487623 105.719067723015
"3083" 616.4 86.4803567654894 107.758210606397
"3084" 616.6 86.0509553060318 107.517849635598
"3085" 616.8 83.1608666417295 106.923772806485
"3086" 617 80.0066480636496 105.917498541213
"3087" 617.2 77.6279215817148 104.26781878599
"3088" 617.4 76.5752308865075 102.345595427101
"3089" 617.6 73.1860101414306 99.3714717839989
"3090" 617.8 69.0725624757297 96.727443927589
"3091" 618 64.932809738021 94.2558063248988
"3092" 618.2 59.91918877324 91.987928375917
"3093" 618.4 54.6651749538349 89.8336509374571
"3094" 618.6 49.5221789078054 88.2510036301067
"3095" 618.8 43.8060834438409 86.4389005131562
"3096" 619 38.4907962641719 84.022192893308
"3097" 619.2 33.1554553494715 80.6728000280391
"3098" 619.4 28.6243692211296 77.983372395568
"3099" 619.6 23.2580662466325 76.5698735856036
"3100" 619.8 18.3238320655164 75.9829698277254
"3101" 620 12.8948016924302 73.813231050016
"3102" 620.2 9.80013207357647 71.037319333429
"3103" 620.4 8.8124222594583 68.6100576279172
"3104" 620.6 9.0704276578926 65.2900079369338
"3105" 620.8 10.901224290987 61.7142736355594
"3106" 621 13.2795118710944 57.8862542207908
"3107" 621.2 16.0460522597851 55.0077258207953
"3108" 621.4 19.2928837669107 51.3236162417553
"3109" 621.6 22.606527793136 47.2204132683652
"3110" 621.8 25.2429278878429 43.5933141446574
"3111" 622 27.1475710742193 40.9072178006454
"3112" 622.2 29.7544388809337 36.6797293450624
"3113" 622.4 32.5634136593428 32.0958122609125
"3114" 622.6 36.0135171156357 28.0978788038342
"3115" 622.8 40.1160225487409 24.5863322875323
"3116" 623 44.7405295177769 22.180847727044
"3117" 623.2 49.7735249216593 20.0581330588284
"3118" 623.4 55.4637738849449 18.3877824268239
"3119" 623.6 61.0769330200224 16.5219047687439
"3120" 623.8 66.7820047900145 14.9361750236152
"3121" 624 72.186067393288 13.6177885259265
"3122" 624.2 77.4682980956085 12.7037361831596
"3123" 624.4 82.016566511416 13.6149447372718
"3124" 624.6 85.6578432078011 15.594139010124
"3125" 624.8 88.5745343300362 16.4248996396392
"3126" 625 93.2457023574393 15.7322566296136
"3127" 625.2 95.5588311374386 14.1028225002049
"3128" 625.4 95.6391780227256 13.7877834198523
"3129" 625.6 95.1728415574772 13.8019391515803
"3130" 625.8 94.7054410006949 13.4693097046751
"3131" 626 94.4910074320516 13.4331797583839
"3132" 626.2 94.0609996949704 13.7762931489629
"3133" 626.4 93.9403531252663 13.9461347226015
"3134" 626.6 93.6424793417002 14.3339610044156
"3135" 626.8 93.3821485566538 14.8342604253229
"3136" 627 93.1268633842679 15.2717965990818
"3137" 627.2 92.5798352231151 15.7495187569799
"3138" 627.4 92.5079089589692 15.7405280337271
"3139" 627.6 92.2480634984552 15.5833855500667
"3140" 627.8 91.9266476456216 15.4336460029195
"3141" 628 91.3125686095853 14.9463458387967
"3142" 628.2 90.8315473231925 13.4953453574763
"3143" 628.4 90.2642508860345 11.6833726620725
"3144" 628.6 88.9751151951843 11.2204480956811
"3145" 628.8 86.8202563720192 10.720289945195
"3146" 629 84.6118430086608 10.121293521366
"3147" 629.2 81.9025944918892 8.73577607875473
"3148" 629.4 78.8032582095746 7.29766919843115
"3149" 629.6 75.832733877082 5.93892796833929
"3150" 629.8 72.5869323284726 6.24939826576033
"3151" 630 68.9823269149382 7.38193506222647
"3152" 630.2 64.8444645901816 8.94761378572907
"3153" 630.4 60.6987727614287 10.8954622656292
"3154" 630.6 56.7906651102017 13.3740022921701
"3155" 630.8 53.2984034010831 15.8622804381096
"3156" 631 50.2018202223494 19.6386949624648
"3157" 631.2 47.0215106516606 23.0541049377278
"3158" 631.4 44.21231420927 26.8016453767654
"3159" 631.6 41.6364432273991 30.7333096207799
"3160" 631.8 40.2751584524165 35.4431498084219
"3161" 632 38.7424196460987 39.9368338902426
"3162" 632.2 37.39802994641 44.0137273833445
"3163" 632.4 35.5503023338145 47.7394667581874
"3164" 632.6 33.3910775507943 51.7229999360701
"3165" 632.8 31.8073741850588 55.9344521749169
"3166" 633 29.2715371685463 60.1246816768029
"3167" 633.2 26.6063278304436 63.6502213271345
"3168" 633.4 23.6497412918235 67.2941769535431
"3169" 633.6 22.3070473637163 71.0635911581315
"3170" 633.8 22.3340254067424 74.5028848964789
"3171" 634 21.7701590460753 78.5882553055744
"3172" 634.2 20.6265675536708 82.4062482056343
"3173" 634.4 18.617752167657 84.9982418792926
"3174" 634.6 16.135792743306 85.9451340817343
"3175" 634.8 13.8227104735431 86.9665937120584
"3176" 635 11.5781840608691 87.1441488418089
"3177" 635.2 12.066219676325 87.1610517270704
"3178" 635.4 12.5661999299158 88.4963811957087
"3179" 635.6 14.0495390153166 89.9515978413649
"3180" 635.8 16.0843319711538 91.5072022612665
"3181" 636 18.8433492214512 94.0241253176893
"3182" 636.2 21.6340261272044 96.4781261961488
"3183" 636.4 23.5468842969055 97.905264336479
"3184" 636.6 26.375738010192 99.3722130631958
"3185" 636.8 29.5743919357626 100.413553445152
"3186" 637 32.868387602441 101.006058761796
"3187" 637.2 36.8922191538804 101.646113585804
"3188" 637.4 40.9830494827339 102.654473775675
"3189" 637.6 44.861643426532 104.620539764755
"3190" 637.8 48.9180205556435 106.224978173334
"3191" 638 52.8084827618526 106.722612955966
"3192" 638.2 56.736005575543 106.51080903963
"3193" 638.4 60.4851699786836 105.325562099264
"3194" 638.6 63.1542513143966 103.847151506749
"3195" 638.8 66.3008228961149 102.456369628817
"3196" 639 69.7981134868994 100.746284568691
"3197" 639.2 72.2602522212681 98.3584093543062
"3198" 639.4 74.443860361463 95.7463376610866
"3199" 639.6 76.0564434899378 93.5314161425854
"3200" 639.8 78.2888573818065 92.2318209383726
"3201" 640 81.0434763690789 92.3414259933786
"3202" 640.2 83.9345347603203 93.1142638560252
"3203" 640.4 85.913969729358 94.6476504577172
"3204" 640.6 85.5932603059402 96.1728077083633
"3205" 640.8 85.458456074914 96.4088395283197
"3206" 641 86.477590850478 95.6301110791979
"3207" 641.2 88.7381108706165 93.8778957225504
"3208" 641.4 90.8759375466232 91.5659775537079
"3209" 641.6 93.3062401158267 88.8434460255105
"3210" 641.8 95.4441925591626 86.8167702490272
"3211" 642 97.2938491315022 85.7457022214534
"3212" 642.2 99.2377237999262 83.7052076971917
"3213" 642.4 100.072033118871 81.1016073420766
"3214" 642.6 101.904548638558 77.7730659059524
"3215" 642.8 103.88768529541 74.1798065356138
"3216" 643 105.964347613145 71.2923396600847
"3217" 643.2 109.249689560849 68.4597470071708
"3218" 643.4 112.502737022309 65.9888376455941
"3219" 643.6 115.511790523834 64.9952003808134
"3220" 643.8 115.657059559982 65.4932851108222
"3221" 644 115.290914049349 65.8655506477042
"3222" 644.2 114.393836957528 65.530940368303
"3223" 644.4 112.857955951153 63.5705055184348
"3224" 644.6 110.949820563554 60.9838993295885
"3225" 644.8 110.481106113642 59.7238889965834
"3226" 645 110.137977428648 58.4021633281776
"3227" 645.2 110.041601925785 54.8561882291643
"3228" 645.4 109.64493208391 51.2100824154896
"3229" 645.6 107.769518821996 47.5142437412881
"3230" 645.8 105.226403635872 43.9234570352296
"3231" 646 101.974202186531 40.4142190965793
"3232" 646.2 98.4604755556649 37.228843641207
"3233" 646.4 94.4811108866528 34.3389547842074
"3234" 646.6 90.4709414543476 32.4644377913234
"3235" 646.8 85.547966874959 31.3213534783752
"3236" 647 80.4017451206552 31.1326488001983
"3237" 647.2 75.1403800370483 31.4119333766129
"3238" 647.4 70.0248562845808 32.7489438487051
"3239" 647.6 65.0493903808019 34.8829245165724
"3240" 647.8 60.1720582392377 37.201023719496
"3241" 648 55.7077036069039 40.0522169268787
"3242" 648.2 52.3090808252956 43.1236265498932
"3243" 648.4 49.44104722346 47.3238460609265
"3244" 648.6 46.5977097227306 51.007798601638
"3245" 648.8 44.6539249366419 53.6827269249201
"3246" 649 43.944438417991 56.9333684666873
"3247" 649.2 43.9135314531082 61.0317499352629
"3248" 649.4 43.8394716804792 65.8990908419375
"3249" 649.6 44.4788684760496 70.0863760008635
"3250" 649.8 44.991154941605 74.6952248929437
"3251" 650 44.5502387012341 79.2311798732456
"3252" 650.2 43.9396522564192 83.5154464299377
"3253" 650.4 43.0908609508736 87.4820222124454
"3254" 650.6 41.3020342606819 91.7940509921137
"3255" 650.8 39.7152253038055 95.1480096970051
"3256" 651 37.6885926078736 99.4300873191767
"3257" 651.2 36.6258678285641 103.751857027562
"3258" 651.4 35.7664507315931 106.668579001837
"3259" 651.6 36.8538073957245 107.951902498654
"3260" 651.8 38.8393648835881 108.867648581872
"3261" 652 41.2655016804071 109.208195703823
"3262" 652.2 44.6424475421133 110.090293326866
"3263" 652.4 48.2731376093672 111.177312251467
"3264" 652.6 52.4706711458125 111.935596068769
"3265" 652.8 56.2381401827775 112.351189934335
"3266" 653 60.6755361606611 112.52076625816
"3267" 653.2 65.0307776102332 112.752988804677
"3268" 653.4 69.5263747000956 113.34549067704
"3269" 653.6 73.4688293214703 114.454846963738
"3270" 653.8 75.799739530694 114.289320173008
"3271" 654 77.5447863425208 112.57210943895
"3272" 654.2 80.2404162956155 110.52822471785
"3273" 654.4 83.7776145813707 107.992380287698
"3274" 654.6 87.2489265867746 106.024139235609
"3275" 654.8 91.0561555772153 103.848583567526
"3276" 655 95.1804599153431 103.360130268441
"3277" 655.2 98.9993142215256 102.470771772876
"3278" 655.4 101.310891652532 99.9835865661238
"3279" 655.6 102.209324182593 96.9477627124623
"3280" 655.8 103.586882035165 93.2080677899822
"3281" 656 103.929816522577 90.2629240040213
"3282" 656.2 104.541239807433 86.3076647434863
"3283" 656.4 105.342245500999 82.3363565264492
"3284" 656.6 106.282961089534 78.2187500138772
"3285" 656.8 107.892609246017 74.5074394049214
"3286" 657 110.61419295495 71.7497505803169
"3287" 657.2 111.886320844502 69.2760848232074
"3288" 657.4 111.148311613872 65.5903172095765
"3289" 657.6 109.972093442981 62.1201402295563
"3290" 657.8 108.970512268668 57.9904115408301
"3291" 658 107.122157816861 53.7609415427965
"3292" 658.2 104.696260258685 49.6815903725062
"3293" 658.4 101.748931122551 46.3978254825882
"3294" 658.6 98.1835792016733 43.213866908404
"3295" 658.8 94.0185257112122 40.4673495131035
"3296" 659 89.5428433526587 38.414392690513
"3297" 659.2 84.6306078775743 36.2951608453981
"3298" 659.4 79.8151007161946 35.2659679348058
"3299" 659.6 75.0340604538422 35.6417388336902
"3300" 659.8 69.7123682980407 36.2590977122178
"3301" 660 64.7037565428773 36.7056480898955
"3302" 660.2 59.5095893590743 36.6493264857758
"3303" 660.4 54.8224651549358 37.1022212606878
"3304" 660.6 51.9157239483447 37.6507241244744
"3305" 660.8 49.4709809470606 37.6198796946147
"3306" 661 47.3960086033346 35.6806007025585
"3307" 661.2 45.9419721205061 32.5235425050527
"3308" 661.4 45.3002792516671 29.028183840661
"3309" 661.6 46.2763708293497 25.3932575897818
"3310" 661.8 48.0937229869741 22.365312545403
"3311" 662 50.4662080191569 21.1051268862502
"3312" 662.2 53.3238543218503 20.9711087996167
"3313" 662.4 57.6129975338494 21.3100368804203
"3314" 662.6 61.364135285207 21.400635136245
"3315" 662.8 64.9485131760808 20.4390533087846
"3316" 663 68.8854922803953 18.9389275052606
"3317" 663.2 73.4367693083982 18.3448383182957
"3318" 663.4 78.0181977406086 17.8961022429606
"3319" 663.6 82.8669639320023 17.6992085809412
"3320" 663.8 86.9439993771286 18.5506073501002
"3321" 664 89.0377354152425 20.6557157948685
"3322" 664.2 91.6621530174005 23.8971192487094
"3323" 664.4 94.2381824870083 27.5536406528614
"3324" 664.6 96.2035959773651 30.2062826154808
"3325" 664.8 99.0419636526191 33.4138676195521
"3326" 665 103.218948815525 35.6631112741098
"3327" 665.2 107.347633178538 37.3385055983358
"3328" 665.4 111.300971647673 39.2346536583699
"3329" 665.6 113.542819364826 42.5460072477349
"3330" 665.8 113.998220580336 46.1771446317173
"3331" 666 113.67708284351 50.6665276008486
"3332" 666.2 113.33023517089 54.5368840142174
"3333" 666.4 112.64538145714 57.2572579226899
"3334" 666.6 112.137662502195 57.7205063661113
"3335" 666.8 111.557640001043 58.8346350489564
"3336" 667 110.655881322055 62.1351299566027
"3337" 667.2 110.164831668211 65.792015798915
"3338" 667.4 110.354530520653 69.5830550179198
"3339" 667.6 111.398229144433 73.7394527769885
"3340" 667.8 111.354873981641 78.1100703933739
"3341" 668 109.642320810582 82.1714723695708
"3342" 668.2 107.085692399758 84.5701047848354
"3343" 668.4 103.727350132089 86.8094250891207
"3344" 668.6 100.51296257498 88.5398453969048
"3345" 668.8 96.9413656873055 90.9586823399219
"3346" 669 93.3339793019153 93.8448842457196
"3347" 669.2 90.7826522555368 97.7550129442691
"3348" 669.4 88.5720296249703 101.639841993396
"3349" 669.6 88.2365919302561 105.613000392566
"3350" 669.8 88.6941048006454 106.566714831552
"3351" 670 88.1509745708713 106.446851872202
"3352" 670.2 86.429862849256 106.325358190981
"3353" 670.4 83.9619174606545 106.110825679892
"3354" 670.6 80.8452764681686 105.969696409076
"3355" 670.8 77.3153977056935 105.654237585145
"3356" 671 73.6566100313611 105.298769839325
"3357" 671.2 70.0171788663583 105.421582652987
"3358" 671.4 65.7248444934282 106.791383183361
"3359" 671.6 62.4706954195325 108.413079444994
"3360" 671.8 59.6619524720814 111.003831207209
"3361" 672 56.7640843022701 113.619287267578
"3362" 672.2 53.5649888396807 114.122463403465
"3363" 672.4 50.9789881428358 112.566028762097
"3364" 672.6 47.9174765609228 110.887226554873
"3365" 672.8 45.0911527753174 108.059161609445
"3366" 673 41.8411439241094 104.960691480363
"3367" 673.2 39.3336513642109 102.792388109884
"3368" 673.4 36.4676385015538 99.8423531765741
"3369" 673.6 33.4850196484061 96.8824898708733
"3370" 673.8 30.0528135131402 94.4069419280514
"3371" 674 26.6137833040328 92.1287376148047
"3372" 674.2 22.7166279349702 90.4761645674198
"3373" 674.4 19.4705903223607 88.8128303615655
"3374" 674.6 15.5997092969944 87.3479285933904
"3375" 674.8 11.5836351032325 87.3053619378101
"3376" 675 9.47878418846214 86.8239638025213
"3377" 675.2 9.19146067941631 85.3098089495772
"3378" 675.4 9.70674132707038 83.3379072934274
"3379" 675.6 9.72942443284247 80.0604809228203
"3380" 675.8 10.3220550886849 77.4491398588968
"3381" 676 10.9183113591903 73.4774479025044
"3382" 676.2 12.0458899540511 69.464457925621
"3383" 676.4 13.4090110410343 65.4983983049471
"3384" 676.6 14.4623947276568 61.3808207174296
"3385" 676.8 15.2699355773806 56.886127296763
"3386" 677 16.5399533936724 52.5500341837554
"3387" 677.2 17.1680781899185 48.3891909417262
"3388" 677.4 18.2781394629667 43.9043804849291
"3389" 677.6 20.1605261288641 39.3249451819798
"3390" 677.8 22.9531230221117 35.8862902109308
"3391" 678 26.374378134847 32.5188593367199
"3392" 678.2 30.3455909462252 29.9799996179381
"3393" 678.4 34.599866553493 27.4920579318134
"3394" 678.6 39.021575019535 26.3691801001869
"3395" 678.8 43.7314510639453 25.7950682668596
"3396" 679 48.2393433374554 25.3070777054836
"3397" 679.2 53.0695164686608 24.4259928366079
"3398" 679.4 57.7158244378903 23.3516623054955
"3399" 679.6 62.9205704123301 22.6108007836148
"3400" 679.8 67.9863912573809 21.2920718502399
"3401" 680 72.415198989847 19.9023986875768
"3402" 680.2 76.7274339956728 19.9116264427767
"3403" 680.4 81.1681113460394 21.676763117336
"3404" 680.6 84.7718555719831 24.1268766383482
"3405" 680.8 88.619071353606 27.6600533984555
"3406" 681 91.9675382063531 30.1278660773201
"3407" 681.2 94.8603243710269 33.2117280091834
"3408" 681.4 97.0941236586328 36.8866493335739
"3409" 681.6 98.5438061781735 40.7600466811947
"3410" 681.8 99.557050568238 45.6908403339843
"3411" 682 99.9032225404183 50.2675594053922
"3412" 682.2 99.8020907587311 55.2590949774478
"3413" 682.4 100.059535498935 59.7696312336575
"3414" 682.6 99.0541228225885 64.7970096724637
"3415" 682.8 97.197852748174 69.999006577883
"3416" 683 95.5378732993496 74.7257017810975
"3417" 683.2 92.859248925477 79.0448290519798
"3418" 683.4 91.1823873848358 84.3567350357641
"3419" 683.6 90.6758626925208 89.0546422264722
"3420" 683.8 88.9419552970075 93.480074873283
"3421" 684 87.056631688286 97.2655729973169
"3422" 684.2 84.4219768342574 99.1021087321977
"3423" 684.4 81.3133795634603 100.065421362398
"3424" 684.6 80.8508683940078 102.657054793845
"3425" 684.8 81.8627530002479 106.265294783511
"3426" 685 83.479134514256 106.984228184789
"3427" 685.2 84.4625968492932 106.591592943519
"3428" 685.4 84.3618541825325 106.681590030481
"3429" 685.6 83.2444778624299 106.922093345669
"3430" 685.8 80.9136331858381 107.385866514326
"3431" 686 77.7662581661697 108.238447299017
"3432" 686.2 74.4544921925082 109.423502176284
"3433" 686.4 71.2475701511617 109.984243072235
"3434" 686.6 68.065175445648 110.037050878081
"3435" 686.8 63.6348223887542 111.053597670305
"3436" 687 58.9282826538025 111.839542520119
"3437" 687.2 54.152273586561 113.417354210249
"3438" 687.4 49.5661991542364 114.209250186882
"3439" 687.6 45.9687161474994 113.420523099793
"3440" 687.8 44.7122031289084 111.000575344533
"3441" 688 42.2444806527243 107.537516609342
"3442" 688.2 40.0742372988714 103.911458195574
"3443" 688.4 37.9609551099552 100.230456749921
"3444" 688.6 34.6315622128987 96.9158656264071
"3445" 688.8 31.2763450986046 93.3233923709762
"3446" 689 27.2532422002743 90.3703691553326
"3447" 689.2 23.2662367017769 88.1460394692096
"3448" 689.4 18.4327860902222 87.0210397578121
"3449" 689.6 14.1916332889731 86.8966076659387
"3450" 689.8 9.48880665984917 86.7835274891987
"3451" 690 8.09933032414122 84.9542396468942
"3452" 690.2 8.23355491547976 83.3855996943495
"3453" 690.4 8.79329568053242 80.3577224873598
"3454" 690.6 9.68874058171891 77.4895555670691
"3455" 690.8 10.1185606502249 73.8407914805328
"3456" 691 10.9535632285177 69.6127056304991
"3457" 691.2 10.9232290865527 64.3472637566275
"3458" 691.4 10.3333960206319 59.6465756900453
"3459" 691.6 9.76228958227108 55.5882262545177
"3460" 691.8 9.40302401435074 50.9115670829216
"3461" 692 9.02274161533128 46.1701249294949
"3462" 692.2 10.4513040551251 42.3218764008836
"3463" 692.4 13.5873515016598 40.178716031384
"3464" 692.6 17.3436141084624 38.2597677302774
"3465" 692.8 21.22140550807 36.9112076062144
"3466" 693 25.0019607099057 34.1965211096026
"3467" 693.2 29.1002105417208 31.6621347677184
"3468" 693.4 33.0419160377597 29.6078173972373
"3469" 693.6 37.3874676965363 27.7005864617879
"3470" 693.8 41.5534079793707 25.6967849056105
"3471" 694 45.7693837002068 23.5314674583793
"3472" 694.2 50.0380162514186 21.9190488142089
"3473" 694.4 54.301976450427 21.7297629771424
"3474" 694.6 58.7639959450996 20.77537351553
"3475" 694.8 63.573781945218 20.4168873504138
"3476" 695 68.2243788048352 20.333209308208
"3477" 695.2 72.9445436928545 20.2893291841881
"3478" 695.4 77.9151883486341 19.6588243221445
"3479" 695.6 82.4404605817197 19.0714520795035
"3480" 695.8 86.8377605577702 19.7215724232414
"3481" 696 91.8897916724545 20.5651806792743
"3482" 696.2 96.4522615075545 22.2671292139284
"3483" 696.4 100.134280404452 22.8638309966124
"3484" 696.6 101.658065789443 21.209305941306
"3485" 696.8 101.139008614891 20.7883049911781
"3486" 697 100.578518130757 21.5898498769527
"3487" 697.2 101.209585379986 22.954696136832
"3488" 697.4 100.976445462013 23.1905737824588
"3489" 697.6 100.85539512165 23.5686373982309
"3490" 697.8 100.902683092503 24.8602723489392
"3491" 698 101.918429680602 27.167645847402
"3492" 698.2 103.697123417705 30.5101123933143
"3493" 698.4 105.057526511958 34.0527180271783
"3494" 698.6 106.443426611306 38.1964751860427
"3495" 698.8 108.21553774384 42.0250961432717
"3496" 699 111.113775689155 45.752273050102
"3497" 699.2 114.047383760951 49.5723799903301
"3498" 699.4 116.36193265663 53.3340720032815
"3499" 699.6 115.464806108302 56.3975420373309
"3500" 699.8 113.098517918794 59.6571275337014
"3501" 700 110.682327393648 61.869283550039
"3502" 700.2 108.096049069578 64.9997621664221
"3503" 700.4 105.382657828828 67.3714817474627
"3504" 700.6 102.365401235868 70.814014331331
"3505" 700.8 99.6028373496065 74.3725551715481
"3506" 701 97.6994056729406 78.3967969949673
"3507" 701.2 97.1303850636241 82.2981390039048
"3508" 701.4 97.2236638652031 85.8190723065669
"3509" 701.6 98.243973867651 89.2068587540762
"3510" 701.8 99.2797252343307 93.4239660345135
"3511" 702 99.119782003565 97.766191155336
"3512" 702.2 97.2443510685377 100.425365609255
"3513" 702.4 94.2117234126509 101.752458249577
"3514" 702.6 90.1019870975352 102.882646000494
"3515" 702.8 86.435009158406 104.085069183066
"3516" 703 81.7489626165793 106.423035244319
"3517" 703.2 77.8934649217357 108.619789679253
"3518" 703.4 73.5734273857892 109.98880494879
"3519" 703.6 68.4782575593177 112.128834360944
"3520" 703.8 63.9546282042735 113.547598790851
"3521" 704 59.0886151295866 114.227850122872
"3522" 704.2 54.7141492138225 116.101842829798
"3523" 704.4 52.7284626127734 116.834915986193
"3524" 704.6 52.9298863248857 116.626557094789
"3525" 704.8 53.5221355774477 116.652721764264
"3526" 705 54.1889855012331 116.361858080768
"3527" 705.2 54.4986157031862 116.359331849989
"3528" 705.4 55.0312227144823 116.026550394495
"3529" 705.6 55.1552359313749 115.712569722451
"3530" 705.8 56.5021933952134 115.845893277127
"3531" 706 58.0087617169144 116.801742060437
"3532" 706.2 60.2678241242546 117.815655845347
"3533" 706.4 63.401601698668 118.395753601677
"3534" 706.6 67.3659507100626 119.006619142513
"3535" 706.8 71.5552501338052 119.89112754196
"3536" 707 72.8123825548818 119.958725739474
"3537" 707.2 72.1249464094299 118.756400784693
"3538" 707.4 72.2449979595653 117.302606914558
"3539" 707.6 73.3374506159978 115.095146206354
"3540" 707.8 75.4916425285068 113.238049989134
"3541" 708 78.0977113395097 111.015248829301
"3542" 708.2 80.5517914196381 109.709610962938
"3543" 708.4 83.6933995570877 108.950623966207
"3544" 708.6 86.8527995163788 109.422799180112
"3545" 708.8 89.4130008865978 110.553865634356
"3546" 709 90.750555746373 111.903102139029
"3547" 709.2 90.0808501418529 111.591403983838
"3548" 709.4 89.5847951481197 111.138021977657
"3549" 709.6 89.936012294035 110.752488742753
"3550" 709.8 91.1527443174911 109.681002991541
"3551" 710 92.0869177159997 108.611859990969
"3552" 710.2 93.0969728868349 107.256707403765
"3553" 710.4 94.4689208184881 105.154078744386
"3554" 710.6 96.060629316583 103.302293670511
"3555" 710.8 98.9943621687322 101.537066462784
"3556" 711 101.62907676328 100.621910087257
"3557" 711.2 104.431779487172 99.1696904469818
"3558" 711.4 106.211594927588 97.3208419325965
"3559" 711.6 106.777267106862 94.3325059126844
"3560" 711.8 107.618204013365 90.664490310998
"3561" 712 108.884201047927 86.9652636230731
"3562" 712.2 110.229873619985 83.3901893046771
"3563" 712.4 111.391173463109 79.702837045424
"3564" 712.6 113.459556897363 76.3095944004407
"3565" 712.8 115.44881704738 73.4257759658565
"3566" 713 117.615677734413 71.1745116933721
"3567" 713.2 119.279954000278 68.5168715198204
"3568" 713.4 120.405422401267 66.6072535726915
"3569" 713.6 120.495956807342 66.03359022297
"3570" 713.8 120.169008919459 66.0936611042797
"3571" 714 119.688515182731 66.1845719952777
"3572" 714.2 119.414456533233 65.3465419482091
"3573" 714.4 119.094072958075 64.9013160223767
"3574" 714.6 118.44498413906 63.9189821629082
"3575" 714.8 117.7655110097 62.7575113028264
"3576" 715 116.390477485227 61.2181047798626
"3577" 715.2 114.524946973946 58.4707077084896
"3578" 715.4 112.167250429022 54.9517644069579
"3579" 715.6 111.074059516649 52.3192127243003
"3580" 715.8 110.383264653578 49.8875837165426
"3581" 716 108.784804696081 46.325271019061
"3582" 716.2 106.569265035775 43.0625150899185
"3583" 716.4 103.530786362705 40.052980645996
"3584" 716.6 100.089724865186 37.2046065023812
"3585" 716.8 96.3448832857824 35.8745538328685
"3586" 717 92.187058551032 35.3297448827337
"3587" 717.2 88.0724945704541 35.2888568764466
"3588" 717.4 83.68621806699 35.4916817364615
"3589" 717.6 80.1656778500851 36.0560858711288
"3590" 717.8 75.6165499730076 36.1870468906318
"3591" 718 70.8101834778064 36.3852308924739
"3592" 718.2 65.9218927941767 37.2695070166422
"3593" 718.4 62.133133465556 39.1291725629165
"3594" 718.6 59.0524317608935 41.6596887441428
"3595" 718.8 56.6650468663504 45.3869226023683
"3596" 719 54.4059795597493 49.0649374317967
"3597" 719.2 53.2871936632535 53.1191368426996
"3598" 719.4 52.1142750852068 57.604516080376
"3599" 719.6 51.4763186066994 61.7691597863095
"3600" 719.8 50.7248324713612 65.9652319295693
"3601" 720 49.9473488563127 70.2338511630297
"3602" 720.2 50.1090302656623 74.0574075614588
"3603" 720.4 50.6756890893376 77.7839463828072
"3604" 720.6 50.7556606786947 82.0449402436326
"3605" 720.8 50.4063004766367 85.9955555733888
"3606" 721 49.5363851866014 90.0589761312984
"3607" 721.2 47.6936401529036 93.5869619558798
"3608" 721.4 45.6711575286836 96.9155496200046
"3609" 721.6 44.7081360590445 100.778213150938
"3610" 721.8 43.9486993167383 103.137664147705
"3611" 722 42.1411113057168 103.619007339984
"3612" 722.2 39.0292142749705 104.023979138687
"3613" 722.4 37.4454809823051 104.498965569893
"3614" 722.6 38.1732807527361 105.896107147897
"3615" 722.8 39.4947300781584 107.307393794921
"3616" 723 41.5704902624389 107.459269918584
"3617" 723.2 44.8723370533146 108.549945454487
"3618" 723.4 47.4972048614705 108.793057091959
"3619" 723.6 49.4849249049672 108.614742253254
"3620" 723.8 53.752618261251 109.376320470048
"3621" 724 56.9191615074928 109.66426756691
"3622" 724.2 59.4672537234909 109.447555407576
"3623" 724.4 62.0165664991988 109.415836496932
"3624" 724.6 65.682944114467 109.618325081664
"3625" 724.8 69.1515263496467 109.21070886649
"3626" 725 73.2304349460877 108.552403553425
"3627" 725.2 77.5143839659223 107.606491724232
"3628" 725.4 81.3682928876981 105.847667033266
"3629" 725.6 84.5442925981116 103.374848447714
"3630" 725.8 88.2504329043616 100.674827922541
"3631" 726 91.7543182303294 98.3342951464715
"3632" 726.2 95.8939661509329 96.0581493542512
"3633" 726.4 99.2683316030261 93.3825505604334
"3634" 726.6 103.314408815098 91.7962455063374
"3635" 726.8 106.712565121716 91.414334965214
"3636" 727 108.157587471693 92.1518313090049
"3637" 727.2 107.222581240129 91.844520497095
"3638" 727.4 106.621534590411 90.348557395595
"3639" 727.6 106.083401099174 88.1342693261125
"3640" 727.8 106.046631604752 85.4242982870802
"3641" 728 106.503936058429 82.3567358307317
"3642" 728.2 107.212733707017 79.5329797570891
"3643" 728.4 107.893886939565 75.7765010972308
"3644" 728.6 108.297035582125 71.7515798896489
"3645" 728.8 108.18562291637 68.1693701133206
"3646" 729 107.194894502706 64.4269953382047
"3647" 729.2 105.923660813066 60.370090044031
"3648" 729.4 105.641597076328 55.7127622055153
"3649" 729.6 105.595121380112 51.1808487343639
"3650" 729.8 106.593679801126 46.6331607761546
"3651" 730 107.081550527624 42.3038593092057
"3652" 730.2 105.743107278476 38.8737535439817
"3653" 730.4 102.779190324528 36.1283099061665
"3654" 730.6 98.9052930952802 34.0625261845338
"3655" 730.8 94.2794459790838 32.7016941525799
"3656" 731 89.3946848631504 31.5905872253559
"3657" 731.2 84.2418970441776 31.3335864924429
"3658" 731.4 79.369858284682 31.1743046142129
"3659" 731.6 74.1819593943401 31.3504627513298
"3660" 731.8 69.0027779247586 31.7598345160329
"3661" 732 63.7987397458249 32.4389195773779
"3662" 732.2 59.1288002861738 34.3140036184072
"3663" 732.4 54.2787339542186 36.9983243107467
"3664" 732.6 50.4224498729853 39.7246150974427
"3665" 732.8 47.0616825271984 42.8306516068148
"3666" 733 44.3042192867149 46.5049413024066
"3667" 733.2 43.5129129174486 50.0847632729868
"3668" 733.4 43.8060850078464 54.4162933358948
"3669" 733.6 43.5480547504868 58.7191631775271
"3670" 733.8 44.0740967065425 63.4974520890216
"3671" 734 45.0089995657124 67.7335361618876
"3672" 734.2 45.1030574738607 71.8266268729493
"3673" 734.4 44.9846433589412 76.2880270396913
"3674" 734.6 45.1825395423009 79.8485369801634
"3675" 734.8 44.9659873039206 83.3689331055485
"3676" 735 43.2024699558825 88.2981872055879
"3677" 735.2 41.6741859471544 92.7757274730237
"3678" 735.4 40.5134762502162 97.4665268020199
"3679" 735.6 40.40049930022 100.858530242041
"3680" 735.8 41.2564150297801 104.752552155464
"3681" 736 43.4508373929011 108.536412276146
"3682" 736.2 44.8310038841674 108.878857780388
"3683" 736.4 45.1644637534562 109.140935552659
"3684" 736.6 44.6287004150156 109.939211394317
"3685" 736.8 43.2862332717668 111.619095913483
"3686" 737 41.6678623595683 111.460730100892
"3687" 737.2 41.3344395389194 110.916112124335
"3688" 737.4 39.9403886943958 109.925609230614
"3689" 737.6 37.8389329506247 109.246376809887
"3690" 737.8 34.4973313812749 109.618682739909
"3691" 738 32.4020222048661 110.553330398737
"3692" 738.2 31.188957864071 111.633125037886
"3693" 738.4 31.5361488502685 111.650033849885
"3694" 738.6 31.8537713900038 111.456132139848
"3695" 738.8 32.1841533043324 111.039252437221
"3696" 739 32.9153691384609 111.284943411522
"3697" 739.2 33.9738920200621 111.72798202635
"3698" 739.4 36.0184092122211 112.554943239612
"3699" 739.6 38.0485356089353 113.927231804366
"3700" 739.8 40.7710699716369 115.777366364651
"3701" 740 43.2533239465786 117.01863761411
"3702" 740.2 45.6367078747386 116.677074354855
"3703" 740.4 48.6458749489814 116.330735211575
"3704" 740.6 52.527605658912 116.609055643367
"3705" 740.8 55.6213111625718 117.09182520299
"3706" 741 59.5154718512199 117.655983021605
"3707" 741.2 63.4603022224144 117.053057660617
"3708" 741.4 67.5149341566315 116.601845927266
"3709" 741.6 71.511079814209 116.127287517687
"3710" 741.8 75.908467681723 115.91759076226
"3711" 742 78.9726390682296 115.403416951338
"3712" 742.2 81.2783889028143 113.540514993944
"3713" 742.4 84.3619844289887 110.802608586552
"3714" 742.6 87.4864632144963 108.715272119315
"3715" 742.8 89.7341644336425 108.09026938981
"3716" 743 92.5455300923623 106.794534918874
"3717" 743.2 95.6513996732049 105.5646818255
"3718" 743.4 99.1474958077042 103.844510540111
"3719" 743.6 101.635037843686 101.346150529123
"3720" 743.8 104.412012523351 98.5890960638299
"3721" 744 106.928896414629 95.1311152662195
"3722" 744.2 109.364512455521 91.1419536115631
"3723" 744.4 111.642982588119 87.8633377701321
"3724" 744.6 114.261830471117 84.8939671446012
"3725" 744.8 116.968940751147 82.3038045547777
"3726" 745 116.884786153222 80.2285587271353
"3727" 745.2 116.097578457592 78.1716280612041
"3728" 745.4 115.645242856252 75.4135096395871
"3729" 745.6 115.578502903537 72.2272643058816
"3730" 745.8 115.837099063385 68.7130176063519
"3731" 746 117.061151643877 64.9741849207365
"3732" 746.2 118.150734203767 61.2145217487558
"3733" 746.4 117.945370332436 57.3192570098102
"3734" 746.6 116.341137014026 53.9876536182997
"3735" 746.8 114.203578258689 50.6731113483172
"3736" 747 112.082104967912 46.9730946441125
"3737" 747.2 110.314931759736 42.9447784078596
"3738" 747.4 107.880617379663 38.9962568275624
"3739" 747.6 106.029989852534 34.6793476619882
"3740" 747.8 103.77106585512 30.465690612621
"3741" 748 101.770773581771 26.4043585359634
"3742" 748.2 98.6441055968222 22.5661922236214
"3743" 748.4 95.3871552662605 19.3802762441153
"3744" 748.6 91.0410040609867 17.119671650451
"3745" 748.8 86.623001687861 15.2594298641395
"3746" 749 81.3183258385116 13.8140546410195
"3747" 749.2 76.3943715100542 12.7550876729531
"3748" 749.4 71.6918183064084 11.9381352387216
"3749" 749.6 67.1874059816335 11.217378072036
"3750" 749.8 62.4666275051885 9.93446277383119
"3751" 750 57.6003646557122 9.01735167389565
"3752" 750.2 53.2942323849435 8.98277738050185
"3753" 750.4 49.8209587307357 10.9219984132486
"3754" 750.6 45.2927814345662 14.0203028960444
"3755" 750.8 42.0450264290441 17.370944220322
"3756" 751 39.4411138970773 20.7986179665521
"3757" 751.2 36.919966126224 25.5320915767605
"3758" 751.4 34.8596624791195 29.7482052444894
"3759" 751.6 34.2344888932452 34.2403700254722
"3760" 751.8 34.6334327792027 37.8126112767182
"3761" 752 35.7255985634974 42.1092081243201
"3762" 752.2 37.096343140301 46.8517623353572
"3763" 752.4 37.4058514398895 50.8314970282659
"3764" 752.6 37.8259354342909 54.9692861356765
"3765" 752.8 38.1566702603779 59.3826832317946
"3766" 753 38.492989399353 63.5726981634383
"3767" 753.2 39.529818135324 66.9296791046845
"3768" 753.4 41.1281973623402 70.996603634861
"3769" 753.6 42.7494731645989 73.845471062526
"3770" 753.8 44.9476112128314 77.5119966139509
"3771" 754 47.0686865346347 81.0579399243749
"3772" 754.2 49.6771694828699 84.0531816766936
"3773" 754.4 52.4516515220365 86.64171978324
"3774" 754.6 55.4592862824553 89.6042484361937
"3775" 754.8 58.3448413979419 92.4530539146559
"3776" 755 61.7449319336831 94.2142430802357
"3777" 755.2 64.2405135810746 94.3611673861727
"3778" 755.4 67.2353277161917 94.5768065750438
"3779" 755.6 69.8159358667217 95.3109217716752
"3780" 755.8 72.6775156590259 95.9261838970248
"3781" 756 74.1255483841243 95.3739600285266
"3782" 756.2 75.9908910443308 96.1752366986892
"3783" 756.4 76.946886042137 97.0054381793905
"3784" 756.6 76.8520180290982 98.6476158809557
"3785" 756.8 76.9556348680884 100.732659808129
"3786" 757 77.5680597221789 100.107695755714
"3787" 757.2 79.3814659570971 98.704372556907
"3788" 757.4 81.6905079380927 96.5151058065172
"3789" 757.6 84.1582790999895 94.450934440572
"3790" 757.8 87.2613174286988 91.4504134029556
"3791" 758 89.3085999703241 87.9986240318
"3792" 758.2 92.3546127753391 84.5685911265084
"3793" 758.4 94.1771639754938 81.280180741309
"3794" 758.6 95.7325992173832 77.4047971677577
"3795" 758.8 96.6514794941655 73.1796195643223
"3796" 759 97.1957090040118 68.8105898142867
"3797" 759.2 98.4586075101806 64.2415154515692
"3798" 759.4 100.169491568984 60.3022627300367
"3799" 759.6 102.782770452581 56.8558395903713
"3800" 759.8 106.381067089424 54.977484497216
"3801" 760 108.904184386219 54.5325514037323
"3802" 760.2 108.630191511029 52.9715491799687
"3803" 760.4 106.995978871134 50.0219127476225
"3804" 760.6 105.155041491466 46.4176097397363
"3805" 760.8 103.15007954571 42.9506286533427
"3806" 761 99.8671007188172 39.7287991546584
"3807" 761.2 96.17966362846 36.3822065138804
"3808" 761.4 92.1960030552893 33.7123411074887
"3809" 761.6 88.2048304674269 31.9113525068014
"3810" 761.8 83.3326981214076 30.139540713761
"3811" 762 77.9490016228811 28.8755750863678
"3812" 762.2 73.4099247804437 27.4204103283286
"3813" 762.4 68.6731868631905 25.4339882715448
"3814" 762.6 64.759356076166 22.1329467664604
"3815" 762.8 62.0449209163391 17.9243910735529
"3816" 763 62.2127015924036 15.2942886057221
"3817" 763.2 63.6287692267533 13.4991389727037
"3818" 763.4 65.7064048171141 13.1258318583148
"3819" 763.6 67.9372652308812 13.6995681686408
"3820" 763.8 70.6260886039957 14.8737556597316
"3821" 764 73.4316745219007 16.2529767677702
"3822" 764.2 77.2848205185491 17.2794158036673
"3823" 764.4 81.9498269575552 17.662186254164
"3824" 764.6 85.8327710891973 18.2803586128744
"3825" 764.8 90.1571612305185 19.6927947736396
"3826" 765 93.7247289467964 22.2532437951114
"3827" 765.2 96.3055055230441 26.3219747647352
"3828" 765.4 99.320769061099 30.2043078944247
"3829" 765.6 102.398188095342 33.8879617610742
"3830" 765.8 106.101849510964 37.5428484409776
"3831" 766 109.587514396878 41.2376787325514
"3832" 766.2 112.554033823808 45.1909077821437
"3833" 766.4 113.855594748227 49.1434095216484
"3834" 766.6 113.637888375924 53.9081925806561
"3835" 766.8 112.834248585626 58.4466739902361
"3836" 767 112.338826563015 63.0709967820457
"3837" 767.2 112.439179633063 67.9739905513247
"3838" 767.4 112.46835489114 72.5927041339415
"3839" 767.6 112.582464824604 77.218823304162
"3840" 767.8 111.115472608926 81.1161537079429
"3841" 768 108.908560269299 85.1576862257737
"3842" 768.2 106.139637637742 88.7660722761563
"3843" 768.4 103.476202434036 92.4790720633976
"3844" 768.6 100.191137185023 96.0839577917781
"3845" 768.8 96.9246996836351 99.9057447562104
"3846" 769 94.2556115121218 103.989842689712
"3847" 769.2 91.8655340085527 105.782911282898
"3848" 769.4 88.7757889611396 106.287110021015
"3849" 769.6 84.4565957801145 106.563535759096
"3850" 769.8 80.2913266063184 107.372484457607
"3851" 770 75.9572728308783 108.193066370791
"3852" 770.2 71.9806536096207 110.026709231948
"3853" 770.4 68.2382514135302 111.939451195339
"3854" 770.6 64.7721862611758 114.293026802787
"3855" 770.8 61.6745235398598 114.776957860375
"3856" 771 58.7186818476232 113.539282695286
"3857" 771.2 55.98898727178 111.633118007946
"3858" 771.4 52.4806999671672 109.304489335927
"3859" 771.6 48.4597638822945 106.969272390001
"3860" 771.8 45.3220507044222 106.256563650673
"3861" 772 41.2145099793425 106.061296563924
"3862" 772.2 36.6601194927407 105.981604241391
"3863" 772.4 33.4448602143276 107.072980963645
"3864" 772.6 32.7059757517873 107.659461989587
"3865" 772.8 32.2831206714037 106.065945658593
"3866" 773 32.1422946291484 103.864747226897
"3867" 773.2 30.5846165696832 100.950885282945
"3868" 773.4 29.0198523090651 97.2712462198368
"3869" 773.6 28.1164116404716 93.3304754033422
"3870" 773.8 26.5204205872926 89.8741039376667
"3871" 774 23.8656951779674 86.2781857244947
"3872" 774.2 20.8198713286216 83.243316794285
"3873" 774.4 17.2448696176879 80.3862793803855
"3874" 774.6 13.7663670629505 78.0492711206118
"3875" 774.8 10.1740397439414 76.1387019557152
"3876" 775 6.49521385532454 73.6180834298412
"3877" 775.2 3.58585755235528 71.8535116719831
"3878" 775.4 2.49220546162295 71.6050923270785
"3879" 775.6 2.5259755411786 71.4112816470088
"3880" 775.8 3.25813149922725 70.7845854510758
"3881" 776 3.91125398165747 69.1921712444488
"3882" 776.2 4.11153009700554 66.4440795288137
"3883" 776.4 4.290098242956 63.1712146210128
"3884" 776.6 4.09674739155705 59.6074784235268
"3885" 776.8 2.91456021191613 55.8150737438348
"3886" 777 2.52458283966229 52.2183193534319
"3887" 777.2 3.22391946568578 48.7678459660034
"3888" 777.4 4.93352919772999 45.5748792966976
"3889" 777.6 6.14093182024862 42.4203584583572
"3890" 777.8 6.67464664184486 38.7470849465911
"3891" 778 7.90692580522979 35.4064613968377
"3892" 778.2 10.8729778351535 33.4863343550751
"3893" 778.4 14.4594605244689 32.264261154538
"3894" 778.6 17.4523069173117 31.4938893082687
"3895" 778.8 20.5132249838189 30.9668747341679
"3896" 779 23.1380028533349 30.2917256918444
"3897" 779.2 27.1445269955223 29.420756730982
"3898" 779.4 31.2027961924408 29.2233990702851
"3899" 779.6 35.0629848001176 28.2363892030632
"3900" 779.8 39.0084718782376 26.0184820058345
"3901" 780 41.9614091449781 23.3963592079762
"3902" 780.2 44.7659401382887 20.4705391615031
"3903" 780.4 48.4716333223689 18.9560845510335
"3904" 780.6 52.7167939111592 16.7860334889055
"3905" 780.8 56.8025829697105 15.3102184998491
"3906" 781 61.0105710239323 13.7992780126823
"3907" 781.2 65.0906806660609 13.5757036152935
"3908" 781.4 68.6451302957518 15.4101850503832
"3909" 781.6 72.4413773791901 17.460073791673
"3910" 781.8 76.2767885281757 20.3574031896398
"3911" 782 80.0733510145755 23.7220348351541
"3912" 782.2 83.3570232468234 27.2521143123538
"3913" 782.4 86.1673595549037 30.7534075435898
"3914" 782.6 88.8081633141074 34.9451101979663
"3915" 782.8 89.6722044998137 39.3974578395671
"3916" 783 89.1916345466179 42.8598817776107
"3917" 783.2 87.7754438653584 46.7619624813789
"3918" 783.4 86.6786839988829 50.8264443093684
"3919" 783.6 84.8453926244051 54.8176040241281
"3920" 783.8 83.7883360346786 59.3129327486251
"3921" 784 84.5389174261721 64.0873609902558
"3922" 784.2 85.1240611482886 67.9069198336466
"3923" 784.4 85.1239865945366 72.8663968054784
"3924" 784.6 85.4407605947339 77.3725892217108
"3925" 784.8 85.9324704293082 81.7935061402891
"3926" 785 86.6431374219638 85.8922966814658
"3927" 785.2 87.1774195023983 90.2408141118505
"3928" 785.4 88.4092279862987 94.3291516544739
"3929" 785.6 89.8073633092763 95.2833084495179
"3930" 785.8 92.5530157343418 96.4426174213799
"3931" 786 94.1208953107757 97.5442749548201
"3932" 786.2 94.1355050898971 100.211971105215
"3933" 786.4 92.4383432412442 103.106934611669
"3934" 786.6 89.4005558572509 103.742074214637
"3935" 786.8 84.9743861431918 104.632909188335
"3936" 787 81.9232964169793 105.855720837605
"3937" 787.2 80.4246461945921 106.257366917339
"3938" 787.4 77.5457559323301 108.524360482972
"3939" 787.6 73.365062968335 110.553884997189
"3940" 787.8 69.438472177106 113.12133836964
"3941" 788 65.624716112802 115.502220625842
"3942" 788.2 63.2545060745794 117.996496371374
"3943" 788.4 63.3689189358425 119.648623975494
"3944" 788.6 63.8833142071066 119.245519135606
"3945" 788.8 63.8368710261791 118.524679817462
"3946" 789 62.2272408894387 116.96454045187
"3947" 789.2 62.0373294641307 116.84383681153
"3948" 789.4 61.4331829704977 116.083933076428
"3949" 789.6 59.5565377205352 115.009294650562
"3950" 789.8 57.2537011107915 113.671210242251
"3951" 790 54.3609133223976 112.133399261704
"3952" 790.2 51.1567517619464 110.447549084875
"3953" 790.4 47.5994596423318 109.550301286397
"3954" 790.6 43.3088983351006 108.951503514569
"3955" 790.8 39.9244434715107 109.36187690606
"3956" 791 36.4488685470415 110.678202098799
"3957" 791.2 34.6800080304831 111.083555765938
"3958" 791.4 33.1943134549349 109.201816986618
"3959" 791.6 32.5564441072872 107.186223596131
"3960" 791.8 30.1036601511336 104.462281300199
"3961" 792 28.1866092237716 101.917171921137
"3962" 792.2 25.3515574542209 98.9219490564501
"3963" 792.4 21.8821791998829 96.6542708053835
"3964" 792.6 18.3956075994293 94.6646255200603
"3965" 792.8 14.5606606129584 92.6694172930748
"3966" 793 10.8706602265763 91.7624993967181
"3967" 793.2 9.9257829913328 91.5300396528614
"3968" 793.4 10.2748196506768 91.4095021493458
"3969" 793.6 10.648572024507 90.2482244938085
"3970" 793.8 10.9003725397661 88.5041395021175
"3971" 794 10.6947877217455 86.5424890066543
"3972" 794.2 10.29809143274 83.2931029777375
"3973" 794.4 10.0387888416287 79.1242275728826
"3974" 794.6 9.81309070524176 74.9892787762346
"3975" 794.8 9.72506390901651 71.5389871108218
"3976" 795 10.0497664160157 67.8818496264542
"3977" 795.2 11.3854764223202 63.9633484571267
"3978" 795.4 12.4212619401659 60.845942295729
"3979" 795.6 14.5381861578537 57.485906115264
"3980" 795.8 16.8442755546449 54.3745165311511
"3981" 796 19.7127947189776 51.2952492479851
"3982" 796.2 21.9125237454789 48.0345869710617
"3983" 796.4 24.6105136146898 45.3236818916291
"3984" 796.6 27.8987103150876 42.7167551385822
"3985" 796.8 31.1412607914033 39.1799439755816
"3986" 797 33.927586214321 35.8124620787112
"3987" 797.2 36.2412483904232 32.1327388696851
"3988" 797.4 37.433438088599 30.809758497574
"3989" 797.6 38.3684075477123 29.4723689738553
"3990" 797.8 39.5575963338174 26.8847816996408
"3991" 798 40.3474692693134 23.2513379298376
"3992" 798.2 39.7214177988509 19.7348572695126
"3993" 798.4 39.4238136220658 17.1397811941257
"3994" 798.6 41.4753398022418 15.160714789745
"3995" 798.8 44.413037535173 14.4401824439841
"3996" 799 47.9602334723487 14.2092778470999
"3997" 799.2 52.3440052007771 13.9813479720635
"3998" 799.4 56.5502235391992 14.2557674611984
"3999" 799.6 61.0808216518265 15.1144168299993
"4000" 799.8 65.3492878127103 15.4092072462693
"4001" 800 69.6318108478473 15.2884813171975
"4002" 800.2 74.4772503495811 15.128491343219
"4003" 800.4 79.2815218890384 15.3701960613362
"4004" 800.6 84.125268365541 15.9939259830414
"4005" 800.8 88.8252745281098 16.1220584578003
"4006" 801 93.692963879204 16.4505156518142
"4007" 801.2 95.7533984349733 18.2245097851941
"4008" 801.4 96.4236532604129 21.0908970957669
"4009" 801.6 98.062454996785 24.8376205202723
"4010" 801.8 99.7671151777291 28.7612791263695
"4011" 802 101.473446061252 32.6518552071014
"4012" 802.2 103.701601117474 36.703396395534
"4013" 802.4 105.801470912809 41.1284799729289
"4014" 802.6 108.147374020156 44.7621103531148
"4015" 802.8 109.931785557521 49.1499163146129
"4016" 803 111.553477674039 53.5722434626126
"4017" 803.2 112.544969943745 58.3256181222727
"4018" 803.4 113.705136581625 62.9165584783121
"4019" 803.6 114.622783253094 66.7249487139685
"4020" 803.8 114.016993731085 70.1947793130622
"4021" 804 112.129620710559 73.4572920150711
"4022" 804.2 110.671830891086 77.5437418498466
"4023" 804.4 109.548899800704 81.9684720442911
"4024" 804.6 107.852934653107 86.5460807641332
"4025" 804.8 105.936427253028 90.6363325144992
"4026" 805 103.856242683805 94.7048004422305
"4027" 805.2 102.389213827718 99.0143946393259
"4028" 805.4 102.241783273135 101.519821895106
"4029" 805.6 103.028563723048 101.501080830497
"4030" 805.8 103.739653588256 100.488345496904
"4031" 806 103.717553246536 100.382662712995
"4032" 806.2 104.405735867937 100.41293834109
"4033" 806.4 104.320734461448 99.8200241740485
"4034" 806.6 104.284752326448 99.7387743288323
"4035" 806.8 104.17408014259 99.9405651643145
"4036" 807 103.938926673838 100.334698269685
"4037" 807.2 103.787807824694 100.632572366162
"4038" 807.4 103.680067904184 101.338290929601
"4039" 807.6 103.263636770611 101.728607325769
"4040" 807.8 103.00032481464 102.060385408307
"4041" 808 102.348444725955 102.576787828307
"4042" 808.2 102.040518921162 103.517905637541
"4043" 808.4 101.737618818448 104.361304595787
"4044" 808.6 100.979726824655 104.865820238897
"4045" 808.8 100.100153905293 106.097255659228
"4046" 809 98.4914738670646 108.50472377556
"4047" 809.2 98.2195353356469 108.045648973952
"4048" 809.4 97.952597400214 108.1977816837
"4049" 809.6 97.2601368628088 108.448384289687
"4050" 809.8 96.5488963806109 109.049963411833
"4051" 810 95.7416276236973 109.991533136593
"4052" 810.2 94.813657741226 110.939248372648
"4053" 810.4 93.5307920424307 111.562445227589
"4054" 810.6 92.1474446284609 112.460566096326
"4055" 810.8 91.467970482111 112.832213842275
"4056" 811 90.457634463937 113.482339213735
"4057" 811.2 88.6935009504998 114.514322975359
"4058" 811.4 87.3199736820852 115.346276133877
"4059" 811.6 86.7490197871553 115.19141547353
"4060" 811.8 84.5792817478627 115.934187274358
"4061" 812 82.5100543827469 116.517509495722
"4062" 812.2 80.1285898666175 117.47965279966
"4063" 812.4 77.6164577123265 118.739368472038
"4064" 812.6 76.1832828092377 119.766992116052
"4065" 812.8 75.4639485450138 119.855238724838
"4066" 813 73.6379310710896 120.559252653368
"4067" 813.2 71.5770084272296 121.089913225519
"4068" 813.4 69.7142643126864 121.657952010297
"4069" 813.6 68.0082521464428 121.575770544265
"4070" 813.8 65.6408158627817 121.785564580985
"4071" 814 63.5990733530657 121.737055106179
"4072" 814.2 62.0396694156268 121.639043309281
"4073" 814.4 60.4030136884921 122.035144679341
"4074" 814.6 58.1127802963915 122.098809642932
"4075" 814.8 55.5949413458267 121.579421441313
"4076" 815 53.9573523427558 121.259698756068
"4077" 815.2 50.9597515106624 121.080758917735
"4078" 815.4 48.4748979550843 120.750613251261
"4079" 815.6 45.7850422407964 120.250163892453
"4080" 815.8 43.462010316951 119.801010789009
"4081" 816 40.7598437693026 118.68136178503
"4082" 816.2 37.8358093579292 117.377674968127
"4083" 816.4 35.1355426142071 116.514846397162
"4084" 816.6 33.9508267230633 116.187509150398
"4085" 816.8 31.6111485142784 115.686768341159
"4086" 817 29.7476018378348 114.993299188646
"4087" 817.2 27.5519831026963 113.991508690217
"4088" 817.4 25.6821131758843 112.9412429949
"4089" 817.6 23.7672046461043 111.454257140998
"4090" 817.8 22.110909182302 109.577791886724
"4091" 818 19.8963262688951 107.609967934638
"4092" 818.2 18.3805948396999 106.386228408702
"4093" 818.4 18.5613964816641 105.878372650635
"4094" 818.6 13.9833333054732 104.171282130114
"4095" 818.8 11.6736487779459 104.781807789147
"4096" 819 10.8852707568357 104.383722327587
"4097" 819.2 11.0800049868846 102.871647836385
"4098" 819.4 11.3489283287992 102.259969832326
"4099" 819.6 11.3721482476155 102.232550977148
"4100" 819.8 11.4124813309424 101.861661068643
"4101" 820 11.6193188104726 101.547337220385
"4102" 820.2 12.13882370215 100.201883089223
"4103" 820.4 12.4656942880205 99.6045397586868
"4104" 820.6 12.8997518369968 98.9308929076736
"4105" 820.8 13.3543659271719 97.6114502286984
"4106" 821 13.9448222588407 95.9542231586123
"4107" 821.2 15.2753032912919 94.3578021044241
"4108" 821.4 17.07361451452 92.9994986688106
"4109" 821.6 19.7693741404851 91.7109667777268
"4110" 821.8 22.6576934661598 91.0082319681375
"4111" 822 24.8176044370195 91.3094755179678
"4112" 822.2 27.268013874854 91.3621949871118
"4113" 822.4 30.8852856582598 91.109557080116
"4114" 822.6 34.3305135172715 90.2506359402392
"4115" 822.8 37.6344732961926 89.3253715009822
"4116" 823 41.5227706156414 88.0130874927148
"4117" 823.2 45.8266538086872 87.4118912233271
"4118" 823.4 49.2531986639183 87.7604088519402
"4119" 823.6 53.1741664425475 87.9437925210305
"4120" 823.8 56.4706182266811 87.0136344291115
"4121" 824 60.7755787083852 86.0985096368995
"4122" 824.2 64.721194504346 85.0083345261229
"4123" 824.4 68.6542039629982 85.1486100802279
"4124" 824.6 72.8148609386384 86.2795438470332
"4125" 824.8 77.1488145681571 86.830600011355
"4126" 825 80.4081614806199 87.5245050629844
"4127" 825.2 84.4106254567603 89.1975280691028
"4128" 825.4 88.4779762611284 91.1010049974069
"4129" 825.6 91.0375592212933 91.5514418930911
"4130" 825.8 92.9708889828222 89.3751200210282
"4131" 826 93.5259244534847 87.3648476026237
"4132" 826.2 93.8110811649549 86.7050634336652
"4133" 826.4 94.8142248147729 86.3524339745089
"4134" 826.6 97.2020961527142 85.0331862901677
"4135" 826.8 100.196146746849 82.6043898781027
"4136" 827 102.813178556125 79.5445241410978
"4137" 827.2 105.827028945379 75.8200467074356
"4138" 827.4 109.242632768499 72.7079365672365
"4139" 827.6 112.645668187662 69.8664077333679
"4140" 827.8 116.278369402562 67.9783913321836
"4141" 828 117.143133781686 67.9681544943613
"4142" 828.2 116.558826403518 67.7260667276428
"4143" 828.4 115.829799064632 68.1223842018468
"4144" 828.6 115.796418706481 68.1507540523345
"4145" 828.8 115.584692727449 67.9233038007365
"4146" 829 114.406327547818 67.3183820240439
"4147" 829.2 113.516211794921 66.7347397414892
"4148" 829.4 112.796753336196 66.214794354477
"4149" 829.6 112.235889886955 65.2123980777669
"4150" 829.8 110.955575366396 63.5159672180339
"4151" 830 109.778503423685 62.404389214334
"4152" 830.2 108.617057815573 61.9181765787876
"4153" 830.4 106.726919036116 60.1075837410458
"4154" 830.6 104.18204951889 58.0016834214327
"4155" 830.8 102.248733746393 56.1384194730976
"4156" 831 99.445053069639 52.8865532106946
"4157" 831.2 96.3130593497302 50.1252013583584
"4158" 831.4 92.8454643541166 46.7398011342729
"4159" 831.6 89.0905991271296 44.1515684032928
"4160" 831.8 84.7838567062155 41.6696837392378
"4161" 832 80.4466614557053 40.1391249863755
"4162" 832.2 75.9556129063406 38.3729290020144
"4163" 832.4 72.0671465152251 35.7401984432656
"4164" 832.6 69.2028657836564 31.9946508894546
"4165" 832.8 67.1132377795387 27.5523719047804
"4166" 833 66.129438296395 23.1487433763308
"4167" 833.2 66.7819850932997 19.3559780005437
"4168" 833.4 69.0070756534887 16.0881905096809
"4169" 833.6 71.9336529644935 13.2776518947229
"4170" 833.8 74.2986083791223 12.4668595256056
"4171" 834 74.2522413731341 12.3931201553658
"4172" 834.2 73.4937602747157 11.976439575087
"4173" 834.4 72.7165954183374 11.7514987921195
"4174" 834.6 72.8142714042944 12.183952523212
"4175" 834.8 71.8917572470584 12.8293278638796
"4176" 835 70.4846900255719 13.4904025154284
"4177" 835.2 68.8057603658996 14.101427691919
"4178" 835.4 65.9691588936336 15.0826206879735
"4179" 835.6 62.9106885353435 17.0027122807924
"4180" 835.8 61.5246206526427 17.7740008598782
"4181" 836 61.2377947553764 18.4083859497698
"4182" 836.2 59.7790528219256 20.7755569553309
"4183" 836.4 57.8595229075923 23.7611391358764
"4184" 836.6 55.5341612276747 27.8481433659551
"4185" 836.8 53.647420590762 32.4489106914969
"4186" 837 51.8694937441813 37.1714056241217
"4187" 837.2 50.7569999527591 41.9431855505126
"4188" 837.4 49.8723256159199 46.5202032084698
"4189" 837.6 49.317283425546 51.4617452962319
"4190" 837.8 49.0009683503674 56.4159411641344
"4191" 838 48.265852157946 61.2609975232131
"4192" 838.2 47.4239654860034 66.3386162541985
"4193" 838.4 46.4866676670091 70.9921074296128
"4194" 838.6 45.2927018538456 75.3344543164145
"4195" 838.8 43.6882268795844 79.582086076446
"4196" 839 42.3038316291257 83.4477915298486
"4197" 839.2 41.2015865030992 87.5992186901662
"4198" 839.4 40.7184376161757 91.9559425011189
"4199" 839.6 41.2457935766387 95.5269521310361
"4200" 839.8 41.4711348432556 99.1261685436427
"4201" 840 41.5950288525859 102.823665864989
"4202" 840.2 39.9630748394963 105.876193561364
"4203" 840.4 38.0298159443516 106.352429847156
"4204" 840.6 38.4293227393544 106.336767900924
"4205" 840.8 39.0098359012333 106.333657341348
"4206" 841 39.8638419195119 106.037014434672
"4207" 841.2 41.3512613409865 106.130845130412
"4208" 841.4 43.8380809191522 107.490978797819
"4209" 841.6 46.9372458508781 108.819631960519
"4210" 841.8 50.6064352097435 110.680559596481
"4211" 842 53.8883287988244 111.946224445033
"4212" 842.2 57.8704573385922 113.587139354955
"4213" 842.4 61.1968688154248 114.735455624213
"4214" 842.6 63.9411145780639 113.776048866361
"4215" 842.8 67.1228312501686 112.156109774095
"4216" 843 70.5453530001707 110.497196708946
"4217" 843.2 74.2834011390847 109.171194964801
"4218" 843.4 77.8567618955126 107.999928008499
"4219" 843.6 82.4164619197935 107.077368023336
"4220" 843.8 86.4101615144962 105.492765122637
"4221" 844 90.7263786958221 103.928168876333
"4222" 844.2 94.8296483183603 103.035783154996
"4223" 844.4 98.7481900925601 102.043892211719
"4224" 844.6 102.622228328177 102.820843312769
"4225" 844.8 102.042795839279 103.076688749353
"4226" 845 101.087011520863 102.903880812863
"4227" 845.2 101.085304824839 101.904118379653
"4228" 845.4 100.865933458583 101.133833301587
"4229" 845.6 100.338386504782 100.221262214727
"4230" 845.8 100.474212544592 98.7080126744165
"4231" 846 100.386068325735 97.0934948941939
"4232" 846.2 100.370297295288 94.8094184941165
"4233" 846.4 100.642059333468 92.4162066635456
"4234" 846.6 100.70998014344 90.1054817393798
"4235" 846.8 101.151972033766 86.3302548386509
"4236" 847 101.01477184324 81.9323933406191
"4237" 847.2 100.574485139227 78.2660092995915
"4238" 847.4 99.7694698015292 74.2846293715201
"4239" 847.6 97.8319315969342 70.1633570199723
"4240" 847.8 95.8272000342049 66.0926414144252
"4241" 848 92.8449847026842 62.4819319288304
"4242" 848.2 90.4701581502878 58.5421811646091
"4243" 848.4 87.9704141097407 54.117447664821
"4244" 848.6 85.0626080217882 50.6484633269873
"4245" 848.8 81.4259575646629 47.2102687821737
"4246" 849 77.6289693749566 44.4063748713556
"4247" 849.2 73.1863717774572 42.1486601569941
"4248" 849.4 68.7256379392628 40.2971964015343
"4249" 849.6 64.1061122847854 38.0227493485816
"4250" 849.8 59.9071181993317 35.0824782421872
"4251" 850 56.8266318423565 31.411189676502
"4252" 850.2 55.6077163804862 27.9066070157134
"4253" 850.4 55.3198230277122 24.0611213011787
"4254" 850.6 55.555023519436 21.2770503129041
"4255" 850.8 54.5423808215456 21.0011472507592
"4256" 851 52.0913721677068 21.1886435603463
"4257" 851.2 49.5809076129905 22.0690651854123
"4258" 851.4 46.2761407037387 23.8199458239082
"4259" 851.6 42.8778471044096 25.9957551398215
"4260" 851.8 40.4499226339668 28.8578155124072
"4261" 852 37.9777527544833 32.8374976780155
"4262" 852.2 35.6532797589001 36.8232325832701
"4263" 852.4 32.5473594814631 40.5033003626426
"4264" 852.6 29.8030414452807 43.9211285694294
"4265" 852.8 26.6913085275425 47.4561306967412
"4266" 853 23.5067657362289 50.4893799689361
"4267" 853.2 19.7091007984753 52.2150022420163
"4268" 853.4 15.7820398787838 53.1786797521804
"4269" 853.6 11.8986858450402 53.6356585845661
"4270" 853.8 7.80342302010389 53.8020176511687
"4271" 854 4.70687129340752 53.2110422955102
"4272" 854.2 3.50720166598602 52.6098107105977
"4273" 854.4 2.74057976194282 52.1675794883641
"4274" 854.6 2.81411241891476 51.7606150236497
"4275" 854.8 2.89117998104919 51.4468282272627
"4276" 855 2.7814002431455 51.342357085057
"4277" 855.2 3.05542191205328 51.0389059782887
"4278" 855.4 3.01335147781218 50.6713969784705
"4279" 855.6 2.99640763754546 50.5607970110118
"4280" 855.8 2.88658899725788 50.5612225216781
"4281" 856 2.84644158721037 50.8523811899115
"4282" 856.2 2.91131165523292 51.669629677721
"4283" 856.4 3.34968874150071 51.9242801746327
"4284" 856.6 3.83042006803444 51.6066719955805
"4285" 856.8 3.72586854867527 51.5606724199661
"4286" 857 3.97106651592728 51.5075797662183
"4287" 857.2 3.85186982911059 51.4684768333655
"4288" 857.4 3.93513056579823 51.4473526921941
"4289" 857.6 3.939062527235 51.957024770086
"4290" 857.8 3.64326720259557 52.3896943098796
"4291" 858 3.79773585107399 52.8584605494109
"4292" 858.2 3.89227418197477 53.3740885502024
"4293" 858.4 3.74221795818285 54.1354016063716
"4294" 858.6 4.01774444389606 54.7585173435764
"4295" 858.8 4.22764840002696 55.8958187106707
"4296" 859 4.27181962531326 57.3151582730621
"4297" 859.2 4.39491551049772 58.7155789790262
"4298" 859.4 4.95644258397585 60.5497626012425
"4299" 859.6 5.10467992233118 62.3960882285423
"4300" 859.8 5.25490030955486 65.3382117685057
"4301" 860 5.51446123600839 68.9578986581946
"4302" 860.2 6.00129844941422 72.5577208101263
"4303" 860.4 6.36185661053276 76.5476224887352
"4304" 860.6 7.23624369053858 80.4205048978292
"4305" 860.8 8.51046368949316 83.8024975399553
"4306" 861 10.3036309210923 87.0525382334051
"4307" 861.2 12.3742027879797 90.9106513027961
"4308" 861.4 14.9864528251625 94.2368278501326
"4309" 861.6 17.4797772988212 97.7356943914775
"4310" 861.8 20.6103078103958 101.06758568471
"4311" 862 24.2365198277525 103.632209303853
"4312" 862.2 27.984463559327 106.585778125412
"4313" 862.4 31.2919950160375 108.939248689544
"4314" 862.6 35.0793384723794 111.042645433507
"4315" 862.8 38.7689220487124 112.177978474116
"4316" 863 42.9457108517723 113.117554233388
"4317" 863.2 46.0851109435843 115.137545763577
"4318" 863.4 49.5563221294959 116.968903867018
"4319" 863.6 53.3834352152055 118.194025834956
"4320" 863.8 57.1756371308878 118.906691188563
"4321" 864 60.7843200521845 119.516043828855
"4322" 864.2 64.2602072774935 120.629614220596
"4323" 864.4 64.5735072652994 119.948057643736
"4324" 864.6 64.9674171768486 118.556960214672
"4325" 864.8 66.1327464600112 116.902408717582
"4326" 865 67.9808542724624 115.005734345665
"4327" 865.2 70.3827476134447 112.767123173296
"4328" 865.4 73.0010970609714 110.518358530605
"4329" 865.6 75.9437062248227 107.667006296854
"4330" 865.8 78.3227761025952 104.700548856574
"4331" 866 81.0067095403136 101.537813270577
"4332" 866.2 83.5828477318425 98.7198742633839
"4333" 866.4 86.9435056648776 96.1301418966728
"4334" 866.6 90.0952299597619 94.1323330823235
"4335" 866.8 93.7041413021819 91.0439257601713
"4336" 867 96.1661106599538 87.9981876783844
"4337" 867.2 98.1029809591586 83.8060405554291
"4338" 867.4 99.7449269291825 79.4529180949081
"4339" 867.6 100.54594467281 74.9713538660677
"4340" 867.8 102.008155289513 71.0677095048567
"4341" 868 104.429808348275 66.8902147203015
"4342" 868.2 107.030855061883 63.5914630483767
"4343" 868.4 110.615660228865 60.4972226619878
"4344" 868.6 114.337954671928 58.0451767383048
"4345" 868.8 117.036559665919 57.2929586741858
"4346" 869 116.40533293228 57.0088515788428
"4347" 869.2 116.250340621696 57.2705177254199
"4348" 869.4 114.966369649113 57.027319176338
"4349" 869.6 113.960501504142 56.1664818340578
"4350" 869.8 112.81226362068 54.9672858778975
"4351" 870 111.156740095307 52.5914913053471
"4352" 870.2 109.399597713836 49.6190159560655
"4353" 870.4 107.535580837319 46.6428770865012
"4354" 870.6 105.220053746416 42.805281734583
"4355" 870.8 103.26203186146 39.0843616933738
"4356" 871 100.554210632505 34.9604430504311
"4357" 871.2 98.8051142072602 31.6214251983957
"4358" 871.4 96.8119447437836 27.2473139214755
"4359" 871.6 94.0323367487408 23.0361747582436
"4360" 871.8 91.2603860027098 18.9601296997964
"4361" 872 89.0445010874606 14.3942182096633
"4362" 872.2 87.3217103633204 10.6770001795785
"4363" 872.4 86.6442292530013 9.76826410212826
"4364" 872.6 85.6030777481649 10.7781305838261
"4365" 872.8 84.2330820992485 11.7060662468161
"4366" 873 82.1453582820635 12.8168222017639
"4367" 873.2 79.5270245480571 13.820420061089
"4368" 873.4 75.3850682892829 15.337693940219
"4369" 873.6 71.4292152168567 16.9675803643942
"4370" 873.8 67.5306773309681 18.4201321432906
"4371" 874 62.8630615365248 20.0455357759907
"4372" 874.2 57.8321480264021 21.6912110900903
"4373" 874.4 52.9684445704923 23.331865526534
"4374" 874.6 47.9253911155466 24.1655667626401
"4375" 874.8 42.5161588359796 24.5782655389858
"4376" 875 37.2713900497322 24.6586702115414
"4377" 875.2 32.5606279903253 24.0515261173129
"4378" 875.4 29.2969462716608 22.6664354822614
"4379" 875.6 26.9596730300244 20.9728738113064
"4380" 875.8 25.4229923255573 20.1458101091493
"4381" 876 23.4522808221319 20.8440425383862
"4382" 876.2 22.0832751996299 22.6081445503982
"4383" 876.4 19.4655147352545 25.2732811422862
"4384" 876.6 16.9638329226188 28.3438622525391
"4385" 876.8 14.0581656430432 31.4717543537738
"4386" 877 11.0965905281867 34.4152654127476
"4387" 877.2 7.65398038646345 36.500287757962
"4388" 877.4 5.11001371261115 36.9570002013411
"4389" 877.6 4.92966168066431 36.7096355116444
"4390" 877.8 5.38609896340151 36.882514485803
"4391" 878 5.36137204947881 36.8835182432964
"4392" 878.2 5.57677233516559 36.7703210833549
"4393" 878.4 5.41357875905048 36.6472497088276
"4394" 878.6 5.82027470517427 36.6729907255263
"4395" 878.8 5.89532877073725 37.126273764173
"4396" 879 5.90790486271696 37.2471533771787
"4397" 879.2 6.41679127742373 37.5403387274449
"4398" 879.4 6.715689294357 37.8821728774576
"4399" 879.6 6.79382318410004 38.4513642364762
"4400" 879.8 7.19770625242833 39.6230255401107
"4401" 880 7.63206768941564 40.1104911778468
"4402" 880.2 8.19693146865061 40.707239900379
"4403" 880.4 9.13932682477388 41.2998703611304
"4404" 880.6 10.3500589699229 42.9279837981754
"4405" 880.8 11.7340523241272 44.547870516801
"4406" 881 13.6935405305085 46.2998706277866
"4407" 881.2 16.2227724716651 48.6620834905409
"4408" 881.4 19.3080840616807 50.8456046168258
"4409" 881.6 22.622133820647 53.6624858734229
"4410" 881.8 25.7944539429683 55.9326281457712
"4411" 882 28.8908587386937 58.6008036687121
"4412" 882.2 31.9122419428534 61.8901312964006
"4413" 882.4 34.5320971622886 64.9830879027356
"4414" 882.6 37.1206815054957 68.1472431212979
"4415" 882.8 39.817947977637 70.0775108355162
"4416" 883 42.0822514638908 70.4938060769513
"4417" 883.2 44.2532019310482 71.3826510471444
"4418" 883.4 47.0855150512344 73.3620988456345
"4419" 883.6 49.4547377638605 75.4741292934843
"4420" 883.8 51.746904312763 77.949949952367
"4421" 884 55.1155555525794 80.7508618592594
"4422" 884.2 58.1455288928253 82.8962544789893
"4423" 884.4 60.9028341020385 84.7971647627326
"4424" 884.6 63.6999943184956 87.4708063793568
"4425" 884.8 66.3773019448822 89.9378820073677
"4426" 885 67.5055599291609 92.7462235941809
"4427" 885.2 67.9884101132965 95.4805704009134
"4428" 885.4 69.1432691379284 98.3221432195477
"4429" 885.6 71.0836757345058 100.451567479424
"4430" 885.8 73.6598415320391 101.837293706953
"4431" 886 75.4604505480022 101.594429758264
"4432" 886.2 78.0700304894971 101.410778209806
"4433" 886.4 81.3051152118845 100.993787859933
"4434" 886.6 84.1771447035187 100.54118968797
"4435" 886.8 86.8294461498079 99.9092756331336
"4436" 887 90.0867024773184 99.8677055726914
"4437" 887.2 92.3056906605166 99.7598816966039
"4438" 887.4 92.0793673669533 100.58950074806
"4439" 887.6 91.5117405136773 101.640391789787
"4440" 887.8 90.536780397329 102.764182174096
"4441" 888 89.136786041802 104.156774176389
"4442" 888.2 86.8797963890152 104.671273156958
"4443" 888.4 83.7908431573803 105.652374764569
"4444" 888.6 80.4250296893246 106.631794816378
"4445" 888.8 76.9535440412113 108.230344106393
"4446" 889 75.4663631290649 109.359258048774
"4447" 889.2 72.7802199163526 110.344055136148
"4448" 889.4 68.977496407333 111.628831322516
"4449" 889.6 64.9705222204968 113.113042982966
"4450" 889.8 61.0484656946833 114.485404958744
"4451" 890 58.262267657748 116.335003905588
"4452" 890.2 58.2656566394305 116.123318087671
"4453" 890.4 57.9844051145667 114.721117767933
"4454" 890.6 57.5913044251225 113.607173345652
"4455" 890.8 57.29635746389 111.680941723317
"4456" 891 56.4525667627014 108.593292685513
"4457" 891.2 55.4450341812953 106.193462115858
"4458" 891.4 53.697464982569 103.598006687075
"4459" 891.6 50.9845600464534 101.200981375106
"4460" 891.8 47.6027303242567 99.2117181801573
"4461" 892 43.8079212836136 97.7131427415158
"4462" 892.2 40.0001565011424 96.606666093949
"4463" 892.4 35.5761386478838 95.3525436139501
"4464" 892.6 31.5510099577666 94.5551517440643
"4465" 892.8 27.5789348227811 94.9369611247134
"4466" 893 24.116921029443 95.6757399816895
"4467" 893.2 20.8085991999445 96.978996424938
"4468" 893.4 17.6703630939967 98.4626075560848
"4469" 893.6 16.5922219492619 98.2973471274766
"4470" 893.8 16.0306047225441 97.3522399487335
"4471" 894 15.7800430415946 95.9380361764712
"4472" 894.2 15.7149193917028 94.9462963016658
"4473" 894.4 15.5323325448912 93.92545837082
"4474" 894.6 15.2809506144449 92.8246110638872
"4475" 894.8 15.0724493356455 90.2417440534057
"4476" 895 15.0647086368012 87.3558944444198
"4477" 895.2 14.3239264007366 84.2575540964747
"4478" 895.4 12.9926020371407 80.9396817334702
"4479" 895.6 11.2484216289892 78.4516949307783
"4480" 895.8 9.15436016374161 75.8219161809533
"4481" 896 6.93094169211884 72.7214365672885
"4482" 896.2 5.13921244789261 69.5491820793553
"4483" 896.4 5.36975620469473 67.3506842075484
"4484" 896.6 5.67085337076014 64.0951147750132
"4485" 896.8 5.92695846245774 60.5936284683864
"4486" 897 6.49830665689767 56.4063173224792
"4487" 897.2 7.05937129352043 52.8255364512462
"4488" 897.4 7.78185347704773 49.0395940912225
"4489" 897.6 9.99558733933537 45.7048628157499
"4490" 897.8 12.494915990799 43.0704569208968
"4491" 898 15.4055518879179 39.7319425022877
"4492" 898.2 17.7315034112105 37.2002166556823
"4493" 898.4 21.0114040512875 34.0913237980976
"4494" 898.6 24.2477063913012 30.9676702070007
"4495" 898.8 27.8025563568063 27.8748118616626
"4496" 899 29.8463891449261 24.1038143425728
"4497" 899.2 31.194569833924 20.3236526819576
"4498" 899.4 32.9814416584237 16.7547215092434
"4499" 899.6 35.1772384189758 14.3286210579333
"4500" 899.8 37.8806854631873 13.983773733472
"4501" 900 41.8317536159784 14.0048941283116
"4502" 900.2 45.4618480402797 13.9831088553618
"4503" 900.4 48.6464664614695 13.1970241677151
"4504" 900.6 53.2691771274696 11.7426110017413
"4505" 900.8 57.6474738412078 9.59099656240489
"4506" 901 62.5601940413216 8.03249507016653
"4507" 901.2 66.8431817894344 7.43561652160792
"4508" 901.4 69.9590962794682 9.1922733270348
"4509" 901.6 73.3465282646908 12.0305976656609
"4510" 901.8 76.919202607587 14.606438603682
"4511" 902 80.874246276126 17.797883952799
"4512" 902.2 84.8473783804451 20.8202918733948
"4513" 902.4 88.4248667579925 23.8270124449756
"4514" 902.6 93.1383885449571 26.6937772941908
"4515" 902.8 97.2644451634631 28.7434084577143
"4516" 903 101.765156143661 31.4117751123685
"4517" 903.2 106.370506205645 34.1428993658528
"4518" 903.4 109.981448278059 37.5820152961638
"4519" 903.6 112.688961152203 41.9655320983439
"4520" 903.8 114.577370614914 46.5016640471461
"4521" 904 115.807945427822 51.2647249115624
"4522" 904.2 116.582984914739 55.645623623238
"4523" 904.4 117.543724495585 60.66286141478
"4524" 904.6 118.165026126277 64.1675613535418
"4525" 904.8 116.778494810336 67.244345020439
"4526" 905 114.737554572561 70.9977198555531
"4527" 905.2 112.554969588487 74.5437235533139
"4528" 905.4 110.52169539581 78.2875199845481
"4529" 905.6 108.602425577959 82.6170511733088
"4530" 905.8 106.584119176316 87.0094285398642
"4531" 906 103.513915936868 91.045083639757
"4532" 906.2 100.397077107711 94.980740411292
"4533" 906.4 96.8152486955286 98.3315665477929
"4534" 906.6 93.1225170541804 102.130086556176
"4535" 906.8 89.6697426598185 105.68489664022
"4536" 907 85.1969310080798 108.019793153628
"4537" 907.2 80.2701854431712 109.633913724315
"4538" 907.4 75.2893237114326 110.795478189959
"4539" 907.6 69.9419904939318 112.01983618043
"4540" 907.8 65.1614020707024 112.917287709999
"4541" 908 60.1526626873242 112.742145990924
"4542" 908.2 54.8417817944818 112.416396831257
"4543" 908.4 49.3794129593673 113.519829745582
"4544" 908.6 44.4518419049181 114.685145929844
"4545" 908.8 42.0789475970476 116.978361403422
"4546" 909 42.1418774629374 117.20003876138
"4547" 909.2 40.6621312659865 115.768767083096
"4548" 909.4 38.777634017178 113.63164482711
"4549" 909.6 36.5028141751566 110.875813699466
"4550" 909.8 33.0240246061341 108.3201019773
"4551" 910 29.6327008328901 105.821765305289
"4552" 910.2 26.1412659974268 103.473433963969
"4553" 910.4 22.5789538424743 101.139716002955
"4554" 910.6 19.3331770270092 97.9611621560357
"4555" 910.8 16.6830897288276 94.6528707485126
"4556" 911 13.532214291465 91.4949656738677
"4557" 911.2 10.1831563745638 87.743772625131
"4558" 911.4 7.84737904151716 84.559875082755
"4559" 911.6 6.03090106594345 80.8113523366577
"4560" 911.8 4.36311930547647 77.0381639576444
"4561" 912 3.35626488630182 74.3154767939488
"4562" 912.2 2.56398169493141 71.9866784168681
"4563" 912.4 2.50141006868153 69.2127142893031
"4564" 912.6 2.64456468180251 67.3322825128885
"4565" 912.8 2.17477716141418 63.4845117131735
"4566" 913 1.2924059091532 59.9891800954179
"4567" 913.2 0.829551264522216 56.5281997827293
"4568" 913.4 0.974410121818421 54.4923472829449
"4569" 913.6 1.20196904889602 54.699044765847
"4570" 913.8 2.63046981488535 55.3078224620109
"4571" 914 4.39037249572438 54.245441766478
"4572" 914.2 6.21267053926268 53.1324533910872
"4573" 914.4 8.37474316352478 51.257258486058
"4574" 914.6 11.0656562746968 48.4515857077582
"4575" 914.8 13.9174800063781 45.4483011845253
"4576" 915 16.013614461324 42.2496968578337
"4577" 915.2 18.4008993350949 38.9826968200828
"4578" 915.4 20.8958710347731 35.5510090102026
"4579" 915.6 22.8935109587656 31.7869019176955
"4580" 915.8 25.1016015879779 27.5439257294203
"4581" 916 27.5928883314933 24.1381734019819
"4582" 916.2 30.4970791736063 21.2051822305434
"4583" 916.4 33.8893850778483 19.4738074020201
"4584" 916.6 37.9342693185173 18.7802788422084
"4585" 916.8 41.4336503058688 18.2503370625102
"4586" 917 45.7308195621715 18.2931243856997
"4587" 917.2 50.3946964302026 18.3736164199833
"4588" 917.4 55.2195517003532 18.7108364436437
"4589" 917.6 59.9410797967567 19.102030615027
"4590" 917.8 64.8253915483105 18.8169499298669
"4591" 918 69.8463794709299 19.3074155455814
"4592" 918.2 74.2887906703358 20.2509642152208
"4593" 918.4 78.6853121353069 21.9409552366448
"4594" 918.6 83.5931987834517 23.5810412597166
"4595" 918.8 88.2879932101017 25.5810783694249
"4596" 919 93.1033033887276 27.7401874376661
"4597" 919.2 97.8148994348927 30.0744009423634
"4598" 919.4 102.197944375422 32.6472889628174
"4599" 919.6 106.595451908334 34.6529777357151
"4600" 919.8 109.922090129202 34.1960090196497
"4601" 920 110.354459724797 33.2140877933169
"4602" 920.2 109.89585649724 34.3373633439389
"4603" 920.4 110.085313242113 35.2802660543197
"4604" 920.6 109.542958593244 36.0818975131661
"4605" 920.8 108.907435653553 37.84544095985
"4606" 921 109.048160633448 40.3092582219048
"4607" 921.2 109.411320619494 44.0415352287506
"4608" 921.4 109.267841717081 48.3849724789579
"4609" 921.6 109.229554445815 52.7181139719437
"4610" 921.8 109.535488912124 57.1393527112281
"4611" 922 110.703409567205 60.9979052381066
"4612" 922.2 113.007012546351 65.1903508273172
"4613" 922.4 114.723398705071 68.8731557799753
"4614" 922.6 116.71654879685 71.0095869483688
"4615" 922.8 117.256764110121 70.9949560012187
"4616" 923 116.973131183954 71.414306794083
"4617" 923.2 116.293050363341 72.7291669179459
"4618" 923.4 115.654375519321 74.8058166221939
"4619" 923.6 115.306706124742 78.2467771478511
"4620" 923.8 114.511825440308 82.2760137793437
"4621" 924 113.351032320247 86.2288883745979
"4622" 924.2 112.503935870154 89.3644411480175
"4623" 924.4 110.686565113757 91.2057530929651
"4624" 924.6 108.029986951347 92.9220153321699
"4625" 924.8 105.485406935497 95.6409894123385
"4626" 925 102.957539596922 99.3293776887021
"4627" 925.2 100.538605964476 102.748844773641
"4628" 925.4 98.9761982113378 106.075115746259
"4629" 925.6 98.3953490355763 106.029063575263
"4630" 925.8 97.0009023538436 105.406802881579
"4631" 926 94.6385865954396 105.322287053452
"4632" 926.2 91.2791032887071 105.730689919171
"4633" 926.4 87.9545881823405 107.076292263906
"4634" 926.6 84.7246552368273 109.259599101702
"4635" 926.8 80.9050551567996 110.958750379708
"4636" 927 77.4840340316081 113.695207372913
"4637" 927.2 75.9160687052807 116.210637836351
"4638" 927.4 75.6411689628074 117.949661505866
"4639" 927.6 75.4010285305871 117.228189604303
"4640" 927.8 74.767553973756 117.119780798528
"4641" 928 72.9683027539916 117.902329880151
"4642" 928.2 70.5969324026421 118.812234177399
"4643" 928.4 68.2054602092218 120.406181229297
"4644" 928.6 67.1294788138648 120.498930824859
"4645" 928.8 66.4512469271747 119.986663367418
"4646" 929 65.504896903167 119.354455841592
"4647" 929.2 63.900394206297 118.176042058162
"4648" 929.4 60.7256532228716 117.391858053647
"4649" 929.6 57.1229818298471 116.664332988969
"4650" 929.8 53.1438261878286 116.708798069479
"4651" 930 49.9665658670345 117.462653651305
"4652" 930.2 47.9401011381019 118.115224241103
"4653" 930.4 46.3500228712941 117.050439472808
"4654" 930.6 44.4930719477356 116.022731104585
"4655" 930.8 40.9145176754137 114.905883103004
"4656" 931 37.2281312690954 114.330166119601
"4657" 931.2 33.957185119811 114.05579880827
"4658" 931.4 30.2127274703455 113.146570476455
"4659" 931.6 26.8638293735781 111.776354061424
"4660" 931.8 24.7089481618677 109.809320454307
"4661" 932 21.0803287046737 107.574830181742
"4662" 932.2 20.036732040259 106.704537603177
"4663" 932.4 19.273690794996 105.096118570635
"4664" 932.6 18.5323989242659 102.946181327422
"4665" 932.8 16.3211892767613 100.443278281539
"4666" 933 13.7895556311513 98.0936116074513
"4667" 933.2 11.3474425966244 96.6505673280699
"4668" 933.4 11.6191867498798 96.459118357766
"4669" 933.6 12.0832724550899 96.3141921315807
"4670" 933.8 12.3187070852329 95.5756316255612
"4671" 934 12.4426096789922 94.4391258057543
"4672" 934.2 12.243624031705 93.5679870156127
"4673" 934.4 12.030869274709 92.2738051567977
"4674" 934.6 11.6945881515875 90.4913823350994
"4675" 934.8 10.8078804152244 87.8942954969149
"4676" 935 9.14370608466886 85.1603161248258
"4677" 935.2 7.59904429543991 81.8644008904027
"4678" 935.4 5.50403800786471 78.3458936643175
"4679" 935.6 3.43226100134918 76.0452394400683
"4680" 935.8 2.97230149129063 75.2422504914843
"4681" 936 3.935556629063 72.791306388165
"4682" 936.2 4.87294607923306 70.4142890964374
"4683" 936.4 5.76214560594836 66.9006338023036
"4684" 936.6 6.92422657356942 63.5689589540834
"4685" 936.8 7.85828408998532 59.482766697857
"4686" 937 8.38709932360396 55.3305101071687
"4687" 937.2 9.06464850850383 51.2818841566198
"4688" 937.4 10.730517950518 47.6634588545402
"4689" 937.6 13.0473130928293 45.6715119254581
"4690" 937.8 15.8173130240136 42.5125715057808
"4691" 938 19.2898145299324 40.0660003743665
"4692" 938.2 22.8113243499594 37.4435546852848
"4693" 938.4 26.5024075127412 34.4045253969118
"4694" 938.6 28.4600005862536 30.5642882329578
"4695" 938.8 30.2976889214342 26.2344615343005
"4696" 939 31.024009226517 21.9537020604472
"4697" 939.2 33.0163630304179 19.0791567193597
"4698" 939.4 36.4005099016066 16.6579550825829
"4699" 939.6 38.804327480684 16.7801335958001
"4700" 939.8 42.1631012808864 17.962999828247
"4701" 940 45.815821751577 20.1576367890822
"4702" 940.2 49.4974311334601 21.8597236156562
"4703" 940.4 54.0172273074646 23.6156635304832
"4704" 940.6 58.840704588641 24.846483869322
"4705" 940.8 62.9680662356371 27.4567324942015
"4706" 941 67.1784111193401 29.8782472916894
"4707" 941.2 70.7065534052215 33.2266050143197
"4708" 941.4 74.3655695525413 36.8545385680444
"4709" 941.6 76.3624862293731 41.0577966797058
"4710" 941.8 77.8933150162165 45.9647832850819
"4711" 942 79.5223685857132 50.6337451784538
"4712" 942.2 81.4281887024235 54.2315779954394
"4713" 942.4 84.4445748560106 57.3842589330385
"4714" 942.6 88.3571756214341 59.7402919277122
"4715" 942.8 92.7352105202039 61.0615342092143
"4716" 943 96.5224986020386 60.573039025732
"4717" 943.2 100.605283773871 60.175401248869
"4718" 943.4 105.204694909161 59.6253036877542
"4719" 943.6 108.791026481722 59.8747055803035
"4720" 943.8 110.101617768146 62.0455272194536
"4721" 944 110.164442186374 64.4520256287051
"4722" 944.2 110.280343783159 65.8768883764866
"4723" 944.4 110.808247662292 68.0821039304147
"4724" 944.6 110.792344269273 71.2660353545276
"4725" 944.8 109.943983823608 74.6303486881582
"4726" 945 109.686903129137 78.7456146834627
"4727" 945.2 108.521451125814 83.0334869224853
"4728" 945.4 107.846958001242 87.5158862761897
"4729" 945.6 106.030755388461 91.6830694059794
"4730" 945.8 103.798084252065 95.1690630038383
"4731" 946 100.210716998008 98.3646513178804
"4732" 946.2 97.0612869943983 101.103589241593
"4733" 946.4 93.5998971895612 103.680567099927
"4734" 946.6 90.008268439133 104.782372591756
"4735" 946.8 85.2446431986564 106.187135830505
"4736" 947 81.4974212111075 106.583342292048
"4737" 947.2 76.9990096196129 107.376110249482
"4738" 947.4 71.9916214798993 108.020109196352
"4739" 947.6 67.0953041219572 108.374624639365
"4740" 947.8 61.8961221107292 109.127614917161
"4741" 948 57.1252671114533 109.849085189507
"4742" 948.2 52.2713266393079 111.361784191304
"4743" 948.4 47.9609587504448 113.282732428391
"4744" 948.6 46.3161294949779 114.908735291157
"4745" 948.8 45.8689018881727 114.034299570071
"4746" 949 44.2107241091032 112.002841295042
"4747" 949.2 41.8392668638525 109.074802927969
"4748" 949.4 38.9337257200623 106.011637636271
"4749" 949.6 36.4245143833741 102.841779813424
"4750" 949.8 34.2717411162427 99.5894610969894
"4751" 950 31.2298205337964 96.4839242874603
"4752" 950.2 28.6906905957816 92.9515126879433
"4753" 950.4 25.9552726291618 89.4585628094596
"4754" 950.6 25.074711807791 86.3049752373346
"4755" 950.8 24.3023686501647 82.4077418904499
"4756" 951 24.0837627186996 78.3860853976048
"4757" 951.2 23.5149300287622 74.321395264378
"4758" 951.4 21.5481264533474 70.6481409007411
"4759" 951.6 18.9003242817953 68.3310437965729
"4760" 951.8 15.6503310071702 66.7038636021229
"4761" 952 13.2791308715075 66.5605247085961
"4762" 952.2 12.5067156698195 66.7628507341882
"4763" 952.4 12.4338490983067 67.0585073197772
"4764" 952.6 12.3436429413964 67.03077944342
"4765" 952.8 12.064883051484 67.0086431364841
"4766" 953 11.646141361133 66.8438498993439
"4767" 953.2 11.3438551322674 66.5656009538533
"4768" 953.4 11.4374194176334 66.5830440297153
"4769" 953.6 11.4653527167476 66.6514252499195
"4770" 953.8 11.4262546857818 66.6694886061688
"4771" 954 11.5586933604952 66.6937474403886
"4772" 954.2 11.5272212628906 66.6289478025759
"4773" 954.4 11.551188808392 66.6273498378222
"4774" 954.6 11.5496638569349 66.6934683635416
"4775" 954.8 11.5155285608334 66.6291540279828
"4776" 955 11.5670841812459 66.5855930197642
"4777" 955.2 11.5375452378282 66.4782544312428
"4778" 955.4 11.2633372403147 66.2308602513881
"4779" 955.6 10.8591603621811 65.8935192882822
"4780" 955.8 10.5580926231428 65.9240771890617
"4781" 956 10.4974783143331 65.7569577542683
"4782" 956.2 10.4405686353079 65.7147344194334
"4783" 956.4 9.2101585268755 65.1984162503048
"4784" 956.6 8.3957399997542 64.1687668932923
"4785" 956.8 7.38077667002112 62.3087359997324
"4786" 957 5.84771233355238 59.9147354094023
"4787" 957.2 5.39468240455151 58.9791622167172
"4788" 957.4 4.02086836497929 59.1565520140837
"4789" 957.6 2.43571328473109 60.1125634322669
"4790" 957.8 2.47288778548805 60.9805610475259
"4791" 958 2.76410504377485 61.0395073675274
"4792" 958.2 3.29327639419511 61.7123017199843
"4793" 958.4 3.26777667180894 62.9368445386118
"4794" 958.6 3.03939176213125 64.6020864821552
"4795" 958.8 3.61953392765509 66.3521127741158
"4796" 959 3.97510174580491 68.802269504984
"4797" 959.2 3.88438853964472 71.4754005348569
"4798" 959.4 3.26627880778464 74.4517066114689
"4799" 959.6 3.7268653742108 76.4841490682282
"4800" 959.8 5.43174112374136 78.4659798002595
"4801" 960 7.75192802688504 80.9276414426088
"4802" 960.2 10.1422967755671 83.3929333506268
"4803" 960.4 12.3997972239397 85.9907532400563
"4804" 960.6 14.8605911160154 88.0779224819515
"4805" 960.8 18.0279860434907 90.4675347366007
"4806" 961 20.7208784456614 91.8405983738374
"4807" 961.2 23.7048534067058 92.5748202311664
"4808" 961.4 27.1645443999284 93.5815974608356
"4809" 961.6 29.9719446877666 95.0510312973244
"4810" 961.8 32.5731714083964 96.8012274257768
"4811" 962 35.1989183164369 99.3751072729566
"4812" 962.2 36.7448411694218 102.303216730798
"4813" 962.4 37.1257628843475 104.724936887344
"4814" 962.6 36.9109046331646 106.436414227705
"4815" 962.8 38.1217430572159 108.031321329468
"4816" 963 38.9545532710712 109.579680411787
"4817" 963.2 39.0967488316975 109.666319566143
"4818" 963.4 40.4231176522145 108.640024769919
"4819" 963.6 42.0190313621422 107.417101055501
"4820" 963.8 44.5966501681014 105.967642747306
"4821" 964 47.0289577298045 104.121387229476
"4822" 964.2 49.6959187504094 102.16140362124
"4823" 964.4 52.3124069623266 100.749279613912
"4824" 964.6 55.6571169527309 99.4766334879415
"4825" 964.8 59.4549650863671 98.5551834700388
"4826" 965 63.3548396224148 97.8387860425905
"4827" 965.2 67.895707207241 98.1327906816686
"4828" 965.4 71.1449444252968 99.0754717430184
"4829" 965.6 74.1578590790021 100.632701532104
"4830" 965.8 77.2455932862339 103.411238013438
"4831" 966 79.7175388442664 105.844194523979
"4832" 966.2 81.7220274058471 106.2359934129
"4833" 966.4 84.4484379347622 104.795450285091
"4834" 966.6 86.3935557051259 102.342517938588
"4835" 966.8 89.0675702750974 99.4644339176758
"4836" 967 91.7518275902963 96.8808776689353
"4837" 967.2 94.4892891252632 93.3018089899873
"4838" 967.4 96.9403801633015 89.4459939634354
"4839" 967.6 99.9090305593643 85.5922944229771
"4840" 967.8 102.693625490596 81.3303859205294
"4841" 968 104.917957277406 77.3561946098005
"4842" 968.2 107.726588024148 73.8911554987255
"4843" 968.4 110.742512108173 70.0261542484944
"4844" 968.6 114.171028175613 66.7708786871876
"4845" 968.8 117.049218036131 63.0423141044782
"4846" 969 118.016791613138 60.0888877675162
"4847" 969.2 118.634978073753 56.667088492611
"4848" 969.4 119.781556206896 54.096738224056
"4849" 969.6 119.945733839485 53.9017607628174
"4850" 969.8 119.898653464308 54.5506885914482
"4851" 970 119.406622408107 54.9537193248473
"4852" 970.2 119.207276576483 55.1126458303225
"4853" 970.4 119.186974531354 55.1072506491885
"4854" 970.6 119.076390399293 55.363299983369
"4855" 970.8 118.691008980371 55.5349606340164
"4856" 971 118.565990763111 55.4031013830088
"4857" 971.2 117.632882470842 55.0076362465553
"4858" 971.4 117.106106464356 54.7768893193576
"4859" 971.6 116.082696807209 54.756720646518
"4860" 971.8 115.605195710454 54.4169078267632
"4861" 972 114.320494058021 54.025118723277
"4862" 972.2 112.6872662172 53.254188594314
"4863" 972.4 110.596649110722 51.5339484363381
"4864" 972.6 107.686341865795 49.1744424101352
"4865" 972.8 104.925124016137 47.1996481992433
"4866" 973 102.082148755717 44.9820501908106
"4867" 973.2 98.5480119196521 42.4974293769469
"4868" 973.4 95.1482018994776 39.9947643675993
"4869" 973.6 91.2163300202137 37.4680973623499
"4870" 973.8 87.5864870820663 35.0836479426572
"4871" 974 83.1149187533189 33.5596104991914
"4872" 974.2 79.1587406415975 31.6531603945461
"4873" 974.4 74.3669181091335 29.7551597270347
"4874" 974.6 69.7357817810443 28.0930880601275
"4875" 974.8 65.5305960553568 26.1794525295619
"4876" 975 61.9354402613406 22.8108320020414
"4877" 975.2 59.6719946749356 19.3971593567755
"4878" 975.4 58.4930375497962 15.8782238087966
"4879" 975.6 57.5302092584057 13.0535718622642
"4880" 975.8 56.4458907063843 12.6939571474537
"4881" 976 55.3022772694232 13.2191698892867
"4882" 976.2 53.7191999595142 14.056003941129
"4883" 976.4 51.2368646750793 14.5855497618725
"4884" 976.6 48.5495515808689 15.4703796592237
"4885" 976.8 45.5919353379267 17.2407065130685
"4886" 977 42.3302810117478 19.9118036294601
"4887" 977.2 38.714666618114 22.4935680887142
"4888" 977.4 34.6558109555591 24.7499238819093
"4889" 977.6 30.5403912515364 25.6994024289243
"4890" 977.8 27.0515029394882 26.3209684630764
"4891" 978 23.9447294315584 25.7268534984642
"4892" 978.2 22.5292853414417 24.5639080029823
"4893" 978.4 21.6368328578787 23.7984740346018
"4894" 978.6 22.1020727888908 24.3957428674297
"4895" 978.8 21.6661323673189 25.9413850523042
"4896" 979 21.3667577591002 28.0920906269118
"4897" 979.2 21.0973629991681 30.6944700485597
"4898" 979.4 21.2278894862827 33.88552805736
"4899" 979.6 21.3225169845443 36.5556811534551
"4900" 979.8 21.7429916918179 39.7534388874188
"4901" 980 23.0126518834391 43.2395865173856
"4902" 980.2 23.6798199486718 47.121836326462
"4903" 980.4 23.5973164311015 51.6366569366816
"4904" 980.6 22.8310925643572 55.5271356925187
"4905" 980.8 21.7413352413675 59.7636402690113
"4906" 981 21.4331581957222 64.1325697594088
"4907" 981.2 20.2481956671246 68.4315416025869
"4908" 981.4 19.1206665608748 72.7572312315794
"4909" 981.6 17.6505132788327 76.4712699014763
"4910" 981.8 15.6064884687665 78.7170756423791
"4911" 982 13.5078638168367 80.5614968872531
"4912" 982.2 11.6766231476199 82.867700976955
"4913" 982.4 11.6961044145745 85.467478574099
"4914" 982.6 13.3155432537606 87.9729332030092
"4915" 982.8 15.322759611986 90.3415209632211
"4916" 983 17.9819365894459 92.5461658919584
"4917" 983.2 18.88980420326 93.0036647000885
"4918" 983.4 19.8888498377051 93.8328137486751
"4919" 983.6 21.8179190941142 95.926865854099
"4920" 983.8 24.448670171291 98.4952468266811
"4921" 984 26.897504202162 101.203649204026
"4922" 984.2 29.6251950425688 104.434541180187
"4923" 984.4 32.8314037764978 107.519234879638
"4924" 984.6 36.0001637129168 110.500241493385
"4925" 984.8 39.5197104014494 111.60682019202
"4926" 985 43.1735275815009 111.947531864078
"4927" 985.2 47.2294096904201 112.409518758777
"4928" 985.4 51.7025429262067 112.520374911745
"4929" 985.6 55.8910886971946 113.13328811526
"4930" 985.8 60.1808263748233 113.305890989132
"4931" 986 64.3324382557027 113.343820846844
"4932" 986.2 68.2365434286325 113.055520469252
"4933" 986.4 72.5843235899131 112.412805824491
"4934" 986.6 76.2426176835812 112.001411335824
"4935" 986.8 80.2897769998132 110.608404548394
"4936" 987 83.2909898089951 108.767670176315
"4937" 987.2 86.4516333296603 105.977206254231
"4938" 987.4 89.1697630354469 103.026513072085
"4939" 987.6 92.6221283197205 99.7145609389679
"4940" 987.8 95.9736461614775 96.2578405318517
"4941" 988 99.3209377822339 93.0939597630776
"4942" 988.2 102.147735167111 89.4429793834506
"4943" 988.4 104.295256078296 85.3073036323743
"4944" 988.6 106.812889349126 81.3283925473606
"4945" 988.8 108.968513209582 76.9221957165641
"4946" 989 110.495091593774 72.9733744188018
"4947" 989.2 112.285213741629 69.0423414910663
"4948" 989.4 115.282789808914 65.6575997181726
"4949" 989.6 117.259942132822 62.6075643358533
"4950" 989.8 116.177457093533 60.6037671653168
"4951" 990 114.467189301111 57.3414432283288
"4952" 990.2 113.367452764826 53.2774701379734
"4953" 990.4 111.920230619987 48.7222484616172
"4954" 990.6 110.91274693514 44.2880201801071
"4955" 990.8 110.169770108719 39.0555141141745
"4956" 991 108.903152773957 34.1856935791522
"4957" 991.2 107.929448382618 29.336313380543
"4958" 991.4 107.82213880659 26.020501804616
"4959" 991.6 108.127850554565 25.9116246877648
"4960" 991.8 107.55612192985 26.6457878222604
"4961" 992 106.959232504465 27.0016372078015
"4962" 992.2 106.412088690815 28.1703647046527
"4963" 992.4 104.575687640487 28.0506061643439
"4964" 992.6 101.664147316772 27.1596675243818
"4965" 992.8 99.0354565989337 26.8031078654922
"4966" 993 96.1381624049899 26.0837733218126
"4967" 993.2 91.979352288866 24.7076196591926
"4968" 993.4 87.3069405314116 23.6922647563625
"4969" 993.6 82.763057427201 22.2702507736048
"4970" 993.8 78.293771709413 20.5760577954979
"4971" 994 73.6843027153938 18.0675371728487
"4972" 994.2 70.0083487249807 15.0803840552637
"4973" 994.4 67.6402551374344 12.1370104287396
"4974" 994.6 65.7346796792544 9.28479037422812
"4975" 994.8 63.7967611232478 9.00878400279989
"4976" 995 61.5934629130716 10.1236362298803
"4977" 995.2 58.3184370091909 11.6687443035299
"4978" 995.4 55.049631676406 13.4530148690655
"4979" 995.6 51.129119509421 15.5800886954507
"4980" 995.8 47.2987912940356 17.9403143170329
"4981" 996 43.9151157020386 21.5056829329161
"4982" 996.2 41.4520708423045 25.1041676326018
"4983" 996.4 38.987480938327 29.0313449685996
"4984" 996.6 36.3520553815342 32.2917666159194
"4985" 996.8 33.2987659193083 35.4542036890366
"4986" 997 30.5441954366505 38.877748459356
"4987" 997.2 27.1890068453729 42.020044084139
"4988" 997.4 24.2345118549861 45.3874696495536
"4989" 997.6 21.4081343836571 48.617170486475
"4990" 997.8 19.6686788120378 52.206186593628
"4991" 998 19.0086536331183 56.5388592651089
"4992" 998.2 18.0892022357963 61.0919025064431
"4993" 998.4 18.2478487358893 65.4021068132611
"4994" 998.6 19.3584771997715 69.3451364123405
"4995" 998.8 20.5809591710713 72.7240765278883
"4996" 999 21.691309555796 76.083211213374
"4997" 999.2 22.1580786069456 79.4498481418406
"4998" 999.4 23.3571620510102 82.026579179143
"4999" 999.6 25.2102362063184 84.5693788312855
"5000" 999.8 27.4278271437586 86.3862301480909
"5001" 1000 30.1763718013549 88.2987742643141
"5002" 1000.2 32.8355230401948 89.5089361066116
"5003" 1000.4 35.7919751146991 91.0277991772746
"5004" 1000.6 38.9292800874501 92.250464901957
"5005" 1000.8 41.6429783511079 92.4882420293176
"5006" 1001 44.3964332908094 92.6183386217381
"5007" 1001.2 45.8667643626003 92.0769653190914
"5008" 1001.4 48.2903333818361 91.3017279183665
"5009" 1001.6 50.3841368394154 90.0629260706909
"5010" 1001.8 51.6832376886761 88.969070939888
"5011" 1002 53.3603397626948 88.2121522036452
"5012" 1002.2 54.6879359297009 88.7229426335127
"5013" 1002.4 55.6825179122596 90.4263931844733
"5014" 1002.6 56.8751299569929 91.4133354206416
"5015" 1002.8 58.224461343132 93.3231325432874
"5016" 1003 58.3656350424752 94.5665408614005
"5017" 1003.2 59.3958219979349 97.0344530831678
"5018" 1003.4 61.0673206368776 100.298591173477
"5019" 1003.6 62.9181763707264 102.816296656539
"5020" 1003.8 64.8440919400899 105.868611920358
"5021" 1004 65.2226781012056 108.804180023403
"5022" 1004.2 64.8608561975464 109.129033885598
"5023" 1004.4 66.0944503879282 109.118748134688
"5024" 1004.6 68.1522215272108 108.186063769033
"5025" 1004.8 70.6989442075777 106.646745044752
"5026" 1005 73.4812098839086 104.554051230467
"5027" 1005.2 76.0869426431033 102.047874138755
"5028" 1005.4 78.7456068743572 99.7366635207429
"5029" 1005.6 81.6366978300801 97.4993863552496
"5030" 1005.8 84.9286732325815 94.7465667224895
"5031" 1006 87.8851116563872 91.4104557420934
"5032" 1006.2 90.6411897059161 88.370499273203
"5033" 1006.4 92.7483384727799 84.6287494063923
"5034" 1006.6 95.8501931645155 81.5645573838795
"5035" 1006.8 99.4321962294957 78.2500453482895
"5036" 1007 103.130300874665 75.7059872981675
"5037" 1007.2 106.029853883009 73.7408688123313
"5038" 1007.4 109.802305341378 71.4400426824529
"5039" 1007.6 111.434772771911 68.3251411995194
"5040" 1007.8 111.636363653048 64.6713067108216
"5041" 1008 112.349960824105 60.406104162851
"5042" 1008.2 111.810122308133 56.3150844660669
"5043" 1008.4 110.428175761164 52.3613596138771
"5044" 1008.6 108.445960641841 48.3716136328984
"5045" 1008.8 106.941997742384 43.7839951646751
"5046" 1009 105.281409076604 39.0953978575932
"5047" 1009.2 103.718768281192 33.9710695948012
"5048" 1009.4 103.040331523075 29.0270343961607
"5049" 1009.6 103.524692540049 24.7804637139015
"5050" 1009.8 104.481451047489 23.5549018858822
"5051" 1010 104.0483744338 24.1568140729695
"5052" 1010.2 102.73119217979 24.0868902806427
"5053" 1010.4 101.257228840491 24.3756518387554
"5054" 1010.6 99.9746798320324 25.1834208573352
"5055" 1010.8 97.6142718198188 26.1776857271127
"5056" 1011 94.1151854446105 27.0881031336539
"5057" 1011.2 90.6383534694182 28.2238348070374
"5058" 1011.4 86.7955399692176 30.1461418377795
"5059" 1011.6 82.6071578491229 31.8228677771124
"5060" 1011.8 78.8943139298257 34.1386666320565
"5061" 1012 75.428969325466 37.6488122226029
"5062" 1012.2 72.4174048969655 41.3130091177261
"5063" 1012.4 70.0067332377734 45.4621050882418
"5064" 1012.6 67.0690173163481 49.8477951893378
"5065" 1012.8 64.3903134186696 53.6966233333297
"5066" 1013 62.1515383590634 57.6362481806792
"5067" 1013.2 59.1122142585129 61.0088026630581
"5068" 1013.4 55.8072133928093 64.8348828677706
"5069" 1013.6 52.9639877827736 68.498360781948
"5070" 1013.8 51.1330856266815 72.4363139382559
"5071" 1014 48.9957107705375 76.4905946420782
"5072" 1014.2 47.2129556582511 80.2406900301113
"5073" 1014.4 45.9821154733556 84.2135557351463
"5074" 1014.6 44.7080901051785 88.6512826856485
"5075" 1014.8 43.019139795734 93.0767300948241
"5076" 1015 40.1876059166961 96.0461528950229
"5077" 1015.2 37.2659259359551 98.9662746797139
"5078" 1015.4 34.1916536375445 100.280180798569
"5079" 1015.6 31.0932022162066 101.389684633355
"5080" 1015.8 29.1027200822895 101.851016172101
"5081" 1016 28.8578608812564 103.16644607496
"5082" 1016.2 30.027781312978 104.25356435926
"5083" 1016.4 31.7507207040825 104.913582935807
"5084" 1016.6 33.5698600695324 104.367573954508
"5085" 1016.8 35.6807977042863 103.991338617062
"5086" 1017 39.1594319391755 104.730357377475
"5087" 1017.2 41.87899688381 105.438799922178
"5088" 1017.4 45.444336051889 106.470592499977
"5089" 1017.6 48.3469301149825 108.172605215863
"5090" 1017.8 51.5839328169543 110.822870913244
"5091" 1018 53.9300058346743 113.597337687266
"5092" 1018.2 56.0827987944391 116.781128658955
"5093" 1018.4 57.8532447485518 117.682014720755
"5094" 1018.6 60.1610349778398 116.756113608125
"5095" 1018.8 62.859221802207 115.40718842897
"5096" 1019 66.475090859838 113.363485298973
"5097" 1019.2 69.8849453495758 111.906011176792
"5098" 1019.4 73.465998484004 110.669878260098
"5099" 1019.6 77.6923925217839 109.385391529897
"5100" 1019.8 81.7685033664892 108.397585851796
"5101" 1020 86.085447209525 107.961676580635
"5102" 1020.2 90.2841678276628 107.979057994437
"5103" 1020.4 92.5682582365046 106.279033116762
"5104" 1020.6 94.7665028541078 103.496967818723
"5105" 1020.8 96.7810703891042 99.9385966899736
"5106" 1021 98.7815125619045 95.7179040667688
"5107" 1021.2 99.624498674565 92.6813533680109
"5108" 1021.4 101.221195648449 89.5805575195877
"5109" 1021.6 102.319216437811 88.420751095865
"5110" 1021.8 103.085475120669 87.38388198938
"5111" 1022 104.240510334316 85.9628249624938
"5112" 1022.2 106.179185110508 84.8091477816978
"5113" 1022.4 108.512552749548 83.26503989147
"5114" 1022.6 111.110671169254 80.8654992010284
"5115" 1022.8 112.513114019542 77.5179770325523
"5116" 1023 114.117411792799 73.9869898660538
"5117" 1023.2 116.055994559479 71.0912982694118
"5118" 1023.4 118.319871962204 68.7386390778996
"5119" 1023.6 119.478135993579 68.7555666376156
"5120" 1023.8 118.986287868139 68.6483730127921
"5121" 1024 118.792150529801 68.6599468883616
"5122" 1024.2 118.40330535534 68.3403680999221
"5123" 1024.4 117.689142830026 67.340051270594
"5124" 1024.6 117.042313405316 67.0595067403612
"5125" 1024.8 116.576623665681 66.509513332679
"5126" 1025 115.80647545441 65.4251676252228
"5127" 1025.2 115.455911931775 63.0909411222216
"5128" 1025.4 114.846712429375 60.5444563222879
"5129" 1025.6 113.807353908253 57.0972487516147
"5130" 1025.8 112.69247328786 52.95459815015
"5131" 1026 110.628169720232 49.6130378553505
"5132" 1026.2 109.169268761454 45.5732221267096
"5133" 1026.4 107.979976027929 41.2201998418704
"5134" 1026.6 105.616793571292 37.5326723555962
"5135" 1026.8 103.107582727161 33.9768089104357
"5136" 1027 99.7672832372747 30.8232765527229
"5137" 1027.2 96.1429901932786 28.8388004128561
"5138" 1027.4 92.2782769835578 26.6976292739821
"5139" 1027.6 88.0091141086078 24.4667361378141
"5140" 1027.8 83.4082944795951 21.93034491058
"5141" 1028 79.1704143031885 20.005511241183
"5142" 1028.2 74.4351810107109 17.6891727647938
"5143" 1028.4 69.6667695740844 16.2809131186853
"5144" 1028.6 64.9814308534612 16.072329419258
"5145" 1028.8 60.0131500271081 16.1499793617308
"5146" 1029 55.720852489661 16.7316588170927
"5147" 1029.2 51.3602078572758 16.5261195328138
"5148" 1029.4 47.8588992883747 15.9982510896449
"5149" 1029.6 47.1258579195776 13.5656063897141
"5150" 1029.8 47.2286266289912 11.4475657148936
"5151" 1030 48.1136701107218 10.4870422442287
"5152" 1030.2 50.2045150309391 9.53992899419142
"5153" 1030.4 52.5105219532525 7.70831070457128
"5154" 1030.6 54.6435690333663 8.05721287534452
"5155" 1030.8 58.4386444380373 8.43154254580725
"5156" 1031 62.6315123959674 8.64533678428204
"5157" 1031.2 66.3333732086409 8.65392696482458
"5158" 1031.4 71.1192988615355 9.35284447512958
"5159" 1031.6 75.7809779135355 10.6825742315962
"5160" 1031.8 80.0415725013953 12.4060115077426
"5161" 1032 84.7681556971698 14.3738848183645
"5162" 1032.2 89.6153971822542 16.5653192175867
"5163" 1032.4 93.9212011676619 19.4415022365775
"5164" 1032.6 98.0857136632913 22.3568469311028
"5165" 1032.8 101.655077754433 25.7466041552997
"5166" 1033 105.109617564915 29.3808243480092
"5167" 1033.2 108.862527935829 32.9148755537751
"5168" 1033.4 111.450549666368 36.1211607193974
"5169" 1033.6 112.268411910192 40.5784478946973
"5170" 1033.8 112.607439423609 45.5910063348799
"5171" 1034 113.900318211393 49.6569485394948
"5172" 1034.2 114.108919358016 53.5103021551427
"5173" 1034.4 113.873954042211 57.9154657861777
"5174" 1034.6 114.808824608825 61.831327911446
"5175" 1034.8 116.095630298922 65.9875512524752
"5176" 1035 116.537782279741 69.9036735085788
"5177" 1035.2 115.640865233506 74.2410892478386
"5178" 1035.4 114.920807376146 78.1582806469813
"5179" 1035.6 114.22168564126 82.2654964669584
"5180" 1035.8 111.932706991136 85.817146693241
"5181" 1036 110.039317023202 89.7053230755061
"5182" 1036.2 108.053215896912 93.7975500520025
"5183" 1036.4 105.422217990636 96.0572366408318
"5184" 1036.6 102.220489391967 97.9068016996991
"5185" 1036.8 98.4378741095398 101.120627581177
"5186" 1037 95.6032795855287 104.340137080278
"5187" 1037.2 93.0789906211175 107.945340136315
"5188" 1037.4 89.9998302350144 110.010150729186
"5189" 1037.6 86.5222120740475 109.898898980487
"5190" 1037.8 82.4115811295485 109.277435072381
"5191" 1038 78.2857869279453 109.562655867356
"5192" 1038.2 74.5663450244266 110.507754315774
"5193" 1038.4 70.3738865755068 111.737184077806
"5194" 1038.6 65.4728925267468 112.157167480484
"5195" 1038.8 60.2604688384393 112.586764388434
"5196" 1039 55.2664124583467 112.562185844461
"5197" 1039.2 50.1131063061389 113.195785755923
"5198" 1039.4 44.7404372307479 113.372005471762
"5199" 1039.6 39.8660802700692 112.718340301498
"5200" 1039.8 35.4828104004352 113.244780839009
"5201" 1040 34.3900360472009 114.543321845355
"5202" 1040.2 34.6493428695093 114.330823494532
"5203" 1040.4 34.1122218037095 113.183505956727
"5204" 1040.6 32.473689669131 111.488448379029
"5205" 1040.8 30.5288476261905 109.27171797171
"5206" 1041 28.3231551875525 107.701562748376
"5207" 1041.2 24.2615810172367 105.312634364841
"5208" 1041.4 20.3461757987471 103.295527301369
"5209" 1041.6 17.1047496228446 101.345359906349
"5210" 1041.8 16.8747728798518 99.4061784563916
"5211" 1042 15.9588175221709 95.79373215491
"5212" 1042.2 15.1796877463257 93.0366697558942
"5213" 1042.4 14.0550515361759 89.4030609877777
"5214" 1042.6 13.2485784076787 85.6418462943345
"5215" 1042.8 12.3074030792655 81.4363531274168
"5216" 1043 10.7596111921722 77.4867700164507
"5217" 1043.2 8.64991966019387 74.1086289620262
"5218" 1043.4 6.01033822784217 71.5901593186788
"5219" 1043.6 3.24382167678112 70.0724358054798
"5220" 1043.8 2.24649478865309 69.8694846255666
"5221" 1044 2.95677937092106 69.1325574274968
"5222" 1044.2 3.23970945411977 67.5301067717311
"5223" 1044.4 3.01058455068339 65.1840109039585
"5224" 1044.6 3.29837947708574 62.1900866829512
"5225" 1044.8 3.87847505853794 58.3290657279893
"5226" 1045 4.6186327112846 55.1288697791531
"5227" 1045.2 4.65080279691934 51.617166505388
"5228" 1045.4 4.49761503076308 47.6302098660478
"5229" 1045.6 4.04653871009271 44.0514228353256
"5230" 1045.8 3.47734729164369 42.3004934991145
"5231" 1046 3.83979442443234 42.6720793023733
"5232" 1046.2 4.65991925195288 42.7646354524076
"5233" 1046.4 6.0478966352604 42.571792140744
"5234" 1046.6 8.22949854447303 42.1983602009456
"5235" 1046.8 10.8322520883491 41.1672569123211
"5236" 1047 12.9720156212116 40.8961146689963
"5237" 1047.2 15.8608538093381 40.4050608649692
"5238" 1047.4 18.7467177336195 40.3358982388344
"5239" 1047.6 21.5097633903559 41.0710438174031
"5240" 1047.8 24.4055183488187 42.1521325176754
"5241" 1048 28.1688470769979 43.0890285389221
"5242" 1048.2 31.7969889255624 44.3867395231781
"5243" 1048.4 35.4843438856034 46.5270039694228
"5244" 1048.6 38.0709892121487 48.6335358084267
"5245" 1048.8 41.131618911857 50.8150968329775
"5246" 1049 43.8159511038951 54.0157852535337
"5247" 1049.2 45.3380300976768 57.573748746009
"5248" 1049.4 46.3369201200935 60.8355330711189
"5249" 1049.6 46.7298648912318 64.5891385569841
"5250" 1049.8 46.2436129822822 68.1728776183995
"5251" 1050 45.9003474901507 72.5767858965514
"5252" 1050.2 45.2504340649258 76.4338209980218
"5253" 1050.4 44.763694968174 80.2913536662405
"5254" 1050.6 44.9947661914008 84.4673153879299
"5255" 1050.8 46.4514799892832 86.6356226430929
"5256" 1051 47.8591123994433 88.4279088719624
"5257" 1051.2 49.7532709164162 90.8994352846735
"5258" 1051.4 51.8216278054895 93.7377147397936
"5259" 1051.6 54.1861966338571 95.7730180771624
"5260" 1051.8 57.4996454541847 98.073624987535
"5261" 1052 60.94689259622 100.498489037033
"5262" 1052.2 63.7428482235806 103.146295473196
"5263" 1052.4 67.0074190782689 104.896072408756
"5264" 1052.6 70.1804458014062 106.151511499167
"5265" 1052.8 71.090891925049 107.791774682475
"5266" 1053 70.6973917916003 110.300411682356
"5267" 1053.2 69.3950103469372 111.108048585028
"5268" 1053.4 69.1692833650442 111.297368741005
"5269" 1053.6 69.6349569820512 109.952419479308
"5270" 1053.8 71.3932230177103 109.578590577663
"5271" 1054 73.682231566125 108.503266979138
"5272" 1054.2 76.7754131966208 107.063234232128
"5273" 1054.4 79.1802896966401 105.371039307347
"5274" 1054.6 82.6127578606444 103.788843434288
"5275" 1054.8 86.705672590386 101.711274322802
"5276" 1055 90.2473478815478 99.3771656764225
"5277" 1055.2 94.0222110152786 96.9314172222088
"5278" 1055.4 98.197874480222 94.4972820850617
"5279" 1055.6 102.071291460123 93.5347430444268
"5280" 1055.8 105.907864967687 92.9069850772735
"5281" 1056 107.954596553125 93.0199970026758
"5282" 1056.2 107.581478345756 91.7958047357588
"5283" 1056.4 107.685125731883 89.4380577329979
"5284" 1056.6 108.607102286246 86.3051731258601
"5285" 1056.8 109.643957554491 82.8846979105848
"5286" 1057 110.864949743055 78.9852720129076
"5287" 1057.2 112.746246195763 74.7716262710732
"5288" 1057.4 114.664774187238 71.0359200302927
"5289" 1057.6 116.89369218291 68.5149010250659
"5290" 1057.8 118.432514682785 65.2023990544012
"5291" 1058 117.70192139009 61.6849862699941
"5292" 1058.2 117.602714786446 57.5397434310341
"5293" 1058.4 117.655117776653 52.8219398193217
"5294" 1058.6 117.959764751958 48.375601378527
"5295" 1058.8 117.525013326114 45.3596082650646
"5296" 1059 116.569914796924 41.1218419250201
"5297" 1059.2 115.162584496486 37.2364115785889
"5298" 1059.4 113.087561977128 33.2531766457951
"5299" 1059.6 111.691627430529 29.0286132973917
"5300" 1059.8 109.689080124166 25.1249679365461
"5301" 1060 108.135719521019 22.2466924359288
"5302" 1060.2 107.647604661083 22.4217289208763
"5303" 1060.4 106.533788443056 22.8010893733586
"5304" 1060.6 104.31064343641 22.5927692349923
"5305" 1060.8 101.514319752579 21.723852183075
"5306" 1061 98.627905182278 20.5042500683148
"5307" 1061.2 95.5985062287571 18.4127483562135
"5308" 1061.4 92.9737373606305 15.572660908151
"5309" 1061.6 90.8073888343832 12.431572286611
"5310" 1061.8 89.1611200728541 9.38721517035013
"5311" 1062 87.2752017318046 8.01674188374478
"5312" 1062.2 85.3523013537003 8.96237446276484
"5313" 1062.4 82.6778914268681 9.42380937541714
"5314" 1062.6 78.2493516035519 9.44844391820126
"5315" 1062.8 74.5473736827305 10.186535292577
"5316" 1063 70.3509202720275 10.8338237757538
"5317" 1063.2 66.2219448088935 12.160615794133
"5318" 1063.4 62.4456893309651 13.6947802255165
"5319" 1063.6 58.8309097694674 16.1142615705756
"5320" 1063.8 54.9721933104287 19.2985020236124
"5321" 1064 51.0981781090818 22.381212143368
"5322" 1064.2 48.036614542179 25.6874623233235
"5323" 1064.4 45.1550298849519 29.5074866189657
"5324" 1064.6 42.4812232383961 32.4509029849049
"5325" 1064.8 39.6040311346136 35.5615828981229
"5326" 1065 36.8447365240464 38.6775761423573
"5327" 1065.2 33.952600298759 42.0996273000693
"5328" 1065.4 31.1127385060919 45.1990439664222
"5329" 1065.6 27.777873965972 47.6930013130981
"5330" 1065.8 24.223867934923 49.5019080132332
"5331" 1066 20.7231863219395 52.1988815296561
"5332" 1066.2 19.2260537428936 54.8985186629916
"5333" 1066.4 18.0936067613508 58.0759268802033
"5334" 1066.6 16.9622761654217 61.7693954256483
"5335" 1066.8 17.7776973622453 65.1338723433093
"5336" 1067 19.2829427707626 68.3968467463382
"5337" 1067.2 20.3255347799009 71.8098214117169
"5338" 1067.4 20.8652559170504 75.5767966280258
"5339" 1067.6 21.4504880142113 78.4600469882141
"5340" 1067.8 21.3036874395546 82.0097073513658
"5341" 1068 20.7483574947194 84.9420578551662
"5342" 1068.2 19.81707325049 86.7618759618965
"5343" 1068.4 18.6705254242784 88.1459665295299
"5344" 1068.6 17.7475050899722 90.8695367249713
"5345" 1068.8 17.4889344610658 91.7419344544042
"5346" 1069 18.6320027731304 92.9992511581476
"5347" 1069.2 20.7867078462266 94.5950017335551
"5348" 1069.4 22.8936379877726 95.7584903823259
"5349" 1069.6 25.6292930860825 96.8637247006583
"5350" 1069.8 29.0387202779056 98.2809918499773
"5351" 1070 32.1452275803027 99.5385741375061
"5352" 1070.2 35.4915198601581 101.344936498225
"5353" 1070.4 38.3319226520503 103.810502232551
"5354" 1070.6 41.2065364612545 106.234556114396
"5355" 1070.8 43.862600869939 108.361221251114
"5356" 1071 46.3655874722452 111.169415667498
"5357" 1071.2 48.7802944382167 112.766068874794
"5358" 1071.4 51.8815846469923 112.855502883888
"5359" 1071.6 55.467306303316 112.342602432191
"5360" 1071.8 59.3750054710212 112.311403269683
"5361" 1072 62.7337903406065 111.664525328256
"5362" 1072.2 67.1721253988246 111.397825930903
"5363" 1072.4 69.1408999739783 112.008222248915
"5364" 1072.6 70.062968098669 112.832999733352
"5365" 1072.8 71.8151466943441 113.479284823389
"5366" 1073 73.4572320618114 113.440816895765
"5367" 1073.2 75.632309872769 113.061224424766
"5368" 1073.4 78.2489629407375 112.598308878286
"5369" 1073.6 81.0634501177558 112.612179898684
"5370" 1073.8 81.5554498272147 112.958341516814
"5371" 1074 81.9057983039493 114.228976919301
"5372" 1074.2 81.4675991428116 115.200692594561
"5373" 1074.4 81.3584823943954 115.563794575533
"5374" NA NA NA
"5375" NA NA NA
"5376" NA NA NA
"5377" NA NA NA
"5378" NA NA NA
"5379" NA NA NA
"5380" NA NA NA
"5381" NA NA NA
"5382" NA NA NA
"5383" NA NA NA
"5384" NA NA NA
"5385" NA NA NA
"5386" NA NA NA
"5387" NA NA NA
"5388" NA NA NA
"5389" NA NA NA
"5390" NA NA NA
"5391" NA NA NA
"5392" NA NA NA
"5393" NA NA NA
"5394" NA NA NA
"5395" NA NA NA
"5396" NA NA NA
"5397" NA NA NA
"5398" NA NA NA
"5399" NA NA NA
"5400" NA NA NA
"5401" NA NA NA
"5402" NA NA NA
"5403" NA NA NA
"5404" NA NA NA
"5405" NA NA NA
"5406" NA NA NA
"5407" NA NA NA
"5408" NA NA NA
"5409" NA NA NA
"5410" NA NA NA
"5411" NA NA NA
"5412" NA NA NA
"5413" NA NA NA
"5414" NA NA NA
"5415" NA NA NA
"5416" NA NA NA
"5417" NA NA NA
"5418" NA NA NA
"5419" NA NA NA
"5420" NA NA NA
"5421" NA NA NA
"5422" NA NA NA
"5423" NA NA NA
"5424" NA NA NA
"5425" NA NA NA
"5426" NA NA NA
"5427" NA NA NA
"5428" NA NA NA
"5429" NA NA NA
"5430" NA NA NA
"5431" NA NA NA
"5432" NA NA NA
"5433" NA NA NA
"5434" NA NA NA
"5435" NA NA NA
"5436" NA NA NA
"5437" NA NA NA
"5438" NA NA NA
"5439" NA NA NA
"5440" NA NA NA
"5441" NA NA NA
"5442" NA NA NA
"5443" NA NA NA
"5444" NA NA NA
"5445" NA NA NA
"5446" NA NA NA
"5447" NA NA NA
"5448" NA NA NA
"5449" NA NA NA
"5450" NA NA NA
"5451" NA NA NA
"5452" NA NA NA
"5453" NA NA NA
"5454" NA NA NA
"5455" NA NA NA
"5456" NA NA NA
"5457" NA NA NA
"5458" NA NA NA
"5459" NA NA NA
"5460" NA NA NA
"5461" NA NA NA
"5462" NA NA NA
"5463" NA NA NA
"5464" NA NA NA
"5465" NA NA NA
"5466" NA NA NA
"5467" NA NA NA
"5468" NA NA NA
"5469" NA NA NA
"5470" NA NA NA
"5471" NA NA NA
"5472" NA NA NA
"5473" NA NA NA
"5474" NA NA NA
"5475" NA NA NA
"5476" NA NA NA
"5477" NA NA NA
"5478" NA NA NA
"5479" NA NA NA
"5480" NA NA NA
"5481" NA NA NA
"5482" NA NA NA
"5483" NA NA NA
"5484" NA NA NA
"5485" NA NA NA
"5486" NA NA NA
"5487" NA NA NA
"5488" NA NA NA
"5489" NA NA NA
"5490" NA NA NA
"5491" NA NA NA
"5492" NA NA NA
"5493" NA NA NA
"5494" NA NA NA
"5495" NA NA NA
"5496" NA NA NA
"5497" NA NA NA
"5498" NA NA NA
"5499" NA NA NA
"5500" NA NA NA
"5501" NA NA NA
"5502" NA NA NA
"5503" NA NA NA
"5504" NA NA NA
"5505" NA NA NA
"5506" NA NA NA
"5507" NA NA NA
"5508" NA NA NA
"5509" NA NA NA
"5510" NA NA NA
"5511" NA NA NA
"5512" NA NA NA
"5513" NA NA NA
"5514" NA NA NA
"5515" NA NA NA
"5516" NA NA NA
"5517" NA NA NA
"5518" NA NA NA
"5519" NA NA NA
"5520" NA NA NA
"5521" NA NA NA
"5522" NA NA NA
"5523" NA NA NA
"5524" NA NA NA
"5525" NA NA NA
"5526" NA NA NA
"5527" NA NA NA
"5528" NA NA NA
"5529" NA NA NA
"5530" NA NA NA
"5531" NA NA NA
"5532" NA NA NA
"5533" NA NA NA
"5534" NA NA NA
"5535" NA NA NA
"5536" NA NA NA
"5537" NA NA NA
"5538" NA NA NA
"5539" NA NA NA
"5540" NA NA NA
"5541" NA NA NA
"5542" NA NA NA
"5543" NA NA NA
"5544" NA NA NA
"5545" NA NA NA
"5546" NA NA NA
"5547" NA NA NA
"5548" NA NA NA
"5549" NA NA NA
"5550" NA NA NA
"5551" NA NA NA
"5552" NA NA NA
"5553" NA NA NA
"5554" NA NA NA
"5555" NA NA NA
"5556" NA NA NA
"5557" NA NA NA
"5558" NA NA NA
"5559" NA NA NA
"5560" NA NA NA
"5561" NA NA NA
"5562" NA NA NA
"5563" NA NA NA
"5564" NA NA NA
"5565" NA NA NA
"5566" NA NA NA
"5567" NA NA NA
"5568" NA NA NA
"5569" NA NA NA
"5570" NA NA NA
"5571" NA NA NA
"5572" NA NA NA
"5573" NA NA NA
"5574" NA NA NA
"5575" NA NA NA
"5576" NA NA NA
"5577" NA NA NA
"5578" NA NA NA
"5579" NA NA NA
"5580" NA NA NA
"5581" NA NA NA
"5582" NA NA NA
"5583" NA NA NA
"5584" NA NA NA
"5585" NA NA NA
"5586" NA NA NA
"5587" NA NA NA
"5588" NA NA NA
"5589" NA NA NA
"5590" NA NA NA
"5591" NA NA NA
"5592" NA NA NA
"5593" NA NA NA
"5594" NA NA NA
"5595" NA NA NA
"5596" NA NA NA
"5597" NA NA NA
"5598" NA NA NA
"5599" NA NA NA
"5600" NA NA NA
"5601" NA NA NA
"5602" NA NA NA
"5603" NA NA NA
"5604" NA NA NA
"5605" NA NA NA
"5606" NA NA NA
"5607" NA NA NA
"5608" NA NA NA
"5609" NA NA NA
"5610" NA NA NA
"5611" NA NA NA
"5612" NA NA NA
"5613" NA NA NA
"5614" NA NA NA
"5615" NA NA NA
"5616" NA NA NA
"5617" NA NA NA
"5618" NA NA NA
"5619" NA NA NA
"5620" NA NA NA
"5621" NA NA NA
"5622" NA NA NA
"5623" NA NA NA
"5624" NA NA NA
"5625" NA NA NA
"5626" NA NA NA
"5627" NA NA NA
"5628" NA NA NA
"5629" NA NA NA
"5630" NA NA NA
"5631" NA NA NA
"5632" NA NA NA
"5633" NA NA NA
"5634" NA NA NA
"5635" NA NA NA
"5636" NA NA NA
"5637" NA NA NA
"5638" NA NA NA
"5639" NA NA NA
"5640" NA NA NA
"5641" NA NA NA
"5642" NA NA NA
"5643" NA NA NA
"5644" NA NA NA
"5645" NA NA NA
"5646" NA NA NA
"5647" NA NA NA
"5648" NA NA NA
"5649" NA NA NA
"5650" NA NA NA
"5651" NA NA NA
"5652" NA NA NA
"5653" NA NA NA
"5654" NA NA NA
"5655" NA NA NA
"5656" NA NA NA
"5657" NA NA NA
"5658" NA NA NA
"5659" NA NA NA
"5660" NA NA NA
"5661" NA NA NA
"5662" NA NA NA
"5663" NA NA NA
"5664" NA NA NA
"5665" NA NA NA
"5666" NA NA NA
"5667" NA NA NA
"5668" NA NA NA
"5669" NA NA NA
"5670" NA NA NA
"5671" NA NA NA
"5672" NA NA NA
"5673" NA NA NA
"5674" NA NA NA
"5675" NA NA NA
"5676" NA NA NA
"5677" NA NA NA
"5678" NA NA NA
"5679" NA NA NA
"5680" NA NA NA
"5681" NA NA NA
"5682" NA NA NA
"5683" NA NA NA
"5684" NA NA NA
"5685" NA NA NA
"5686" NA NA NA
"5687" NA NA NA
"5688" NA NA NA
"5689" NA NA NA
"5690" NA NA NA
"5691" NA NA NA
"5692" NA NA NA
"5693" NA NA NA
"5694" NA NA NA
"5695" NA NA NA
"5696" NA NA NA
"5697" NA NA NA
"5698" NA NA NA
"5699" NA NA NA
"5700" NA NA NA
"5701" NA NA NA
"5702" NA NA NA
"5703" NA NA NA
"5704" NA NA NA
"5705" NA NA NA
"5706" NA NA NA
"5707" NA NA NA
"5708" NA NA NA
"5709" NA NA NA
"5710" NA NA NA
"5711" NA NA NA
"5712" NA NA NA
"5713" NA NA NA
"5714" NA NA NA
"5715" NA NA NA
"5716" NA NA NA
"5717" NA NA NA
"5718" NA NA NA
"5719" NA NA NA
"5720" NA NA NA
"5721" NA NA NA
"5722" NA NA NA
"5723" NA NA NA
"5724" NA NA NA
"5725" NA NA NA
"5726" NA NA NA
"5727" NA NA NA
"5728" NA NA NA
"5729" NA NA NA
"5730" NA NA NA
"5731" NA NA NA
"5732" NA NA NA
"5733" NA NA NA
"5734" NA NA NA
"5735" NA NA NA
"5736" NA NA NA
"5737" NA NA NA
"5738" NA NA NA
"5739" NA NA NA
"5740" NA NA NA
"5741" NA NA NA
"5742" NA NA NA
"5743" NA NA NA
"5744" NA NA NA
"5745" NA NA NA
"5746" NA NA NA
"5747" NA NA NA
"5748" NA NA NA
"5749" NA NA NA
"5750" NA NA NA
"5751" NA NA NA
"5752" NA NA NA
"5753" NA NA NA
"5754" NA NA NA
"5755" NA NA NA
"5756" NA NA NA
"5757" NA NA NA
"5758" NA NA NA
"5759" NA NA NA
"5760" NA NA NA
"5761" NA NA NA
"5762" NA NA NA
"5763" NA NA NA
"5764" NA NA NA
"5765" NA NA NA
"5766" NA NA NA
"5767" NA NA NA
"5768" NA NA NA
"5769" NA NA NA
"5770" NA NA NA
"5771" NA NA NA
"5772" NA NA NA
"5773" NA NA NA
"5774" NA NA NA
"5775" NA NA NA
"5776" NA NA NA
"5777" NA NA NA
"5778" NA NA NA
"5779" NA NA NA
"5780" NA NA NA
"5781" NA NA NA
"5782" NA NA NA
"5783" NA NA NA
"5784" NA NA NA
"5785" NA NA NA
"5786" NA NA NA
"5787" NA NA NA
"5788" NA NA NA
"5789" NA NA NA
"5790" NA NA NA
"5791" NA NA NA
"5792" NA NA NA
"5793" NA NA NA
"5794" NA NA NA
"5795" NA NA NA
"5796" NA NA NA
"5797" NA NA NA
"5798" NA NA NA
"5799" NA NA NA
"5800" NA NA NA
"5801" NA NA NA
"5802" NA NA NA
"5803" NA NA NA
"5804" NA NA NA
"5805" NA NA NA
"5806" NA NA NA
"5807" NA NA NA
"5808" NA NA NA
"5809" NA NA NA
"5810" NA NA NA
"5811" NA NA NA
"5812" NA NA NA
"5813" NA NA NA
"5814" NA NA NA
"5815" NA NA NA
"5816" NA NA NA
"5817" NA NA NA
"5818" NA NA NA
"5819" NA NA NA
"5820" NA NA NA
"5821" NA NA NA
"5822" NA NA NA
"5823" NA NA NA
"5824" NA NA NA
"5825" NA NA NA
"5826" NA NA NA
"5827" NA NA NA
"5828" NA NA NA
"5829" NA NA NA
"5830" NA NA NA
"5831" NA NA NA
"5832" NA NA NA
"5833" NA NA NA
"5834" NA NA NA
"5835" NA NA NA
"5836" NA NA NA
"5837" NA NA NA
"5838" NA NA NA
"5839" NA NA NA
"5840" NA NA NA
"5841" NA NA NA
"5842" NA NA NA
"5843" NA NA NA
"5844" NA NA NA
"5845" NA NA NA
"5846" NA NA NA
"5847" NA NA NA
"5848" NA NA NA
"5849" NA NA NA
"5850" NA NA NA
"5851" NA NA NA
"5852" NA NA NA
"5853" NA NA NA
"5854" NA NA NA
"5855" NA NA NA
"5856" NA NA NA
"5857" NA NA NA
"5858" NA NA NA
"5859" NA NA NA
"5860" NA NA NA
"5861" NA NA NA
"5862" NA NA NA
"5863" NA NA NA
"5864" NA NA NA
"5865" NA NA NA
"5866" NA NA NA
"5867" NA NA NA
"5868" NA NA NA
"5869" NA NA NA
"5870" NA NA NA
"5871" NA NA NA
"5872" NA NA NA
"5873" NA NA NA
"5874" NA NA NA
"5875" NA NA NA
"5876" NA NA NA
"5877" NA NA NA
"5878" NA NA NA
"5879" NA NA NA
"5880" NA NA NA
"5881" NA NA NA
"5882" NA NA NA
"5883" NA NA NA
"5884" NA NA NA
"5885" NA NA NA
"5886" NA NA NA
"5887" NA NA NA
"5888" NA NA NA
"5889" NA NA NA
"5890" NA NA NA
"5891" NA NA NA
"5892" NA NA NA
"5893" NA NA NA
"5894" NA NA NA
"5895" NA NA NA
"5896" NA NA NA
"5897" NA NA NA
"5898" NA NA NA
"5899" NA NA NA
"5900" NA NA NA
"5901" NA NA NA
"5902" NA NA NA
"5903" NA NA NA
"5904" NA NA NA
"5905" NA NA NA
"5906" NA NA NA
"5907" NA NA NA
"5908" NA NA NA
"5909" NA NA NA
"5910" NA NA NA
"5911" NA NA NA
"5912" NA NA NA
"5913" NA NA NA
"5914" NA NA NA
"5915" NA NA NA
"5916" NA NA NA
"5917" NA NA NA
"5918" NA NA NA
"5919" NA NA NA
"5920" NA NA NA
"5921" NA NA NA
"5922" NA NA NA
"5923" NA NA NA
"5924" NA NA NA
"5925" NA NA NA
"5926" NA NA NA
"5927" NA NA NA
"5928" NA NA NA
"5929" NA NA NA
"5930" NA NA NA
"5931" NA NA NA
"5932" NA NA NA
"5933" NA NA NA
"5934" NA NA NA
"5935" NA NA NA
"5936" NA NA NA
"5937" NA NA NA
"5938" NA NA NA
"5939" NA NA NA
"5940" NA NA NA
"5941" NA NA NA
"5942" NA NA NA
"5943" NA NA NA
"5944" NA NA NA
"5945" NA NA NA
"5946" NA NA NA
"5947" NA NA NA
"5948" NA NA NA
"5949" NA NA NA
"5950" NA NA NA
"5951" NA NA NA
"5952" NA NA NA
"5953" NA NA NA
"5954" NA NA NA
"5955" NA NA NA
"5956" NA NA NA
"5957" NA NA NA
"5958" NA NA NA
"5959" NA NA NA
"5960" NA NA NA
"5961" NA NA NA
"5962" NA NA NA
"5963" NA NA NA
"5964" NA NA NA
"5965" NA NA NA
"5966" NA NA NA
"5967" NA NA NA
"5968" NA NA NA
"5969" NA NA NA
"5970" NA NA NA
"5971" NA NA NA
"5972" NA NA NA
"5973" NA NA NA
"5974" NA NA NA
"5975" NA NA NA
"5976" NA NA NA
"5977" NA NA NA
"5978" NA NA NA
"5979" NA NA NA
"5980" NA NA NA
"5981" NA NA NA
"5982" NA NA NA
"5983" NA NA NA
"5984" NA NA NA
"5985" NA NA NA
"5986" NA NA NA
"5987" NA NA NA
"5988" NA NA NA
"5989" NA NA NA
"5990" NA NA NA
"5991" NA NA NA
"5992" NA NA NA
"5993" NA NA NA
"5994" NA NA NA
"5995" NA NA NA
"5996" NA NA NA
"5997" NA NA NA
"5998" NA NA NA
"5999" NA NA NA
"6000" NA NA NA
"6001" NA NA NA
"6002" NA NA NA
"6003" NA NA NA
"6004" NA NA NA
"6005" NA NA NA
"6006" NA NA NA
"6007" NA NA NA
"6008" NA NA NA
"6009" NA NA NA
"6010" NA NA NA
"6011" NA NA NA
"6012" NA NA NA
"6013" NA NA NA
"6014" NA NA NA
"6015" NA NA NA
"6016" NA NA NA
"6017" NA NA NA
"6018" NA NA NA
"6019" NA NA NA
"6020" NA NA NA
"6021" NA NA NA
"6022" NA NA NA
"6023" NA NA NA
"6024" NA NA NA
"6025" NA NA NA
"6026" NA NA NA
"6027" NA NA NA
"6028" NA NA NA
"6029" NA NA NA
"6030" NA NA NA
"6031" NA NA NA
"6032" NA NA NA
"6033" NA NA NA
"6034" NA NA NA
"6035" NA NA NA
"6036" NA NA NA
"6037" NA NA NA
"6038" NA NA NA
"6039" NA NA NA
"6040" NA NA NA
"6041" NA NA NA
"6042" NA NA NA
"6043" NA NA NA
"6044" NA NA NA
"6045" NA NA NA
"6046" NA NA NA
"6047" NA NA NA
"6048" NA NA NA
"6049" NA NA NA
"6050" NA NA NA
"6051" NA NA NA
"6052" NA NA NA
"6053" NA NA NA
"6054" NA NA NA
"6055" NA NA NA
"6056" NA NA NA
"6057" NA NA NA
"6058" NA NA NA
"6059" NA NA NA
"6060" NA NA NA
"6061" NA NA NA
"6062" NA NA NA
"6063" NA NA NA
"6064" NA NA NA
"6065" NA NA NA
"6066" NA NA NA
"6067" NA NA NA
"6068" NA NA NA
"6069" NA NA NA
"6070" NA NA NA
"6071" NA NA NA
"6072" NA NA NA
"6073" NA NA NA
"6074" NA NA NA
"6075" NA NA NA
"6076" NA NA NA
"6077" NA NA NA
"6078" NA NA NA
"6079" NA NA NA
"6080" NA NA NA
"6081" NA NA NA
"6082" NA NA NA
"6083" NA NA NA
"6084" NA NA NA
"6085" NA NA NA
"6086" NA NA NA
"6087" NA NA NA
"6088" NA NA NA
"6089" NA NA NA
"6090" NA NA NA
"6091" NA NA NA
"6092" NA NA NA
"6093" NA NA NA
"6094" NA NA NA
"6095" NA NA NA
"6096" NA NA NA
"6097" NA NA NA
"6098" NA NA NA
"6099" NA NA NA
"6100" NA NA NA
"6101" NA NA NA
"6102" NA NA NA
"6103" NA NA NA
"6104" NA NA NA
"6105" NA NA NA
"6106" NA NA NA
"6107" NA NA NA
"6108" NA NA NA
"6109" NA NA NA
"6110" NA NA NA
"6111" NA NA NA
"6112" NA NA NA
"6113" NA NA NA
"6114" NA NA NA
"6115" NA NA NA
"6116" NA NA NA
"6117" NA NA NA
"6118" NA NA NA
"6119" NA NA NA
"6120" NA NA NA
"6121" NA NA NA
"6122" NA NA NA
"6123" NA NA NA
"6124" NA NA NA
"6125" NA NA NA
"6126" NA NA NA
"6127" NA NA NA
"6128" NA NA NA
"6129" NA NA NA
"6130" NA NA NA
"6131" NA NA NA
"6132" NA NA NA
"6133" NA NA NA
"6134" NA NA NA
"6135" NA NA NA
"6136" NA NA NA
"6137" NA NA NA
"6138" NA NA NA
"6139" NA NA NA
"6140" NA NA NA
"6141" NA NA NA
"6142" NA NA NA
"6143" NA NA NA
"6144" NA NA NA
"6145" NA NA NA
"6146" NA NA NA
"6147" NA NA NA
"6148" NA NA NA
"6149" NA NA NA
"6150" NA NA NA
"6151" NA NA NA
"6152" NA NA NA
"6153" NA NA NA
"6154" NA NA NA
"6155" NA NA NA
"6156" NA NA NA
"6157" NA NA NA
"6158" NA NA NA
"6159" NA NA NA
"6160" NA NA NA
"6161" NA NA NA
"6162" NA NA NA
"6163" NA NA NA
"6164" NA NA NA
"6165" NA NA NA
"6166" NA NA NA
"6167" NA NA NA
"6168" NA NA NA
"6169" NA NA NA
"6170" NA NA NA
"6171" NA NA NA
"6172" NA NA NA
"6173" NA NA NA
"6174" NA NA NA
"6175" NA NA NA
"6176" NA NA NA
"6177" NA NA NA
"6178" NA NA NA
"6179" NA NA NA
"6180" NA NA NA
"6181" NA NA NA
"6182" NA NA NA
"6183" NA NA NA
"6184" NA NA NA
"6185" NA NA NA
"6186" NA NA NA
"6187" NA NA NA
"6188" NA NA NA
"6189" NA NA NA
"6190" NA NA NA
"6191" NA NA NA
"6192" NA NA NA
"6193" NA NA NA
"6194" NA NA NA
"6195" NA NA NA
"6196" NA NA NA
"6197" NA NA NA
"6198" NA NA NA
"6199" NA NA NA
"6200" NA NA NA
"6201" NA NA NA
"6202" NA NA NA
"6203" NA NA NA
"6204" NA NA NA
"6205" NA NA NA
"6206" NA NA NA
"6207" NA NA NA
"6208" NA NA NA
"6209" NA NA NA
"6210" NA NA NA
"6211" NA NA NA
"6212" NA NA NA
"6213" NA NA NA
"6214" NA NA NA
"6215" NA NA NA
"6216" NA NA NA
"6217" NA NA NA
"6218" NA NA NA
"6219" NA NA NA
"6220" NA NA NA
"6221" NA NA NA
"6222" NA NA NA
"6223" NA NA NA
"6224" NA NA NA
"6225" NA NA NA
"6226" NA NA NA
"6227" NA NA NA
"6228" NA NA NA
"6229" NA NA NA
"6230" NA NA NA
"6231" NA NA NA
"6232" NA NA NA
"6233" NA NA NA
"6234" NA NA NA
"6235" NA NA NA
"6236" NA NA NA
"6237" NA NA NA
"6238" NA NA NA
"6239" NA NA NA
"6240" NA NA NA
"6241" NA NA NA
"6242" NA NA NA
"6243" NA NA NA
"6244" NA NA NA
"6245" NA NA NA
"6246" NA NA NA
"6247" NA NA NA
"6248" NA NA NA
"6249" NA NA NA
"6250" NA NA NA
"6251" NA NA NA
"6252" NA NA NA
"6253" NA NA NA
"6254" NA NA NA
"6255" NA NA NA
"6256" NA NA NA
"6257" NA NA NA
"6258" NA NA NA
"6259" NA NA NA
"6260" NA NA NA
"6261" NA NA NA
"6262" NA NA NA
"6263" NA NA NA
"6264" NA NA NA
"6265" NA NA NA
"6266" NA NA NA
"6267" NA NA NA
"6268" NA NA NA
"6269" NA NA NA
"6270" NA NA NA
"6271" NA NA NA
"6272" NA NA NA
"6273" NA NA NA
"6274" NA NA NA
"6275" NA NA NA
"6276" NA NA NA
"6277" NA NA NA
"6278" NA NA NA
"6279" NA NA NA
"6280" NA NA NA
"6281" NA NA NA
"6282" NA NA NA
"6283" NA NA NA
"6284" NA NA NA
"6285" NA NA NA
"6286" NA NA NA
"6287" NA NA NA
"6288" NA NA NA
"6289" NA NA NA
"6290" NA NA NA
"6291" NA NA NA
"6292" NA NA NA
"6293" NA NA NA
"6294" NA NA NA
"6295" NA NA NA
"6296" NA NA NA
"6297" NA NA NA
"6298" NA NA NA
"6299" NA NA NA
"6300" NA NA NA
"6301" NA NA NA
"6302" NA NA NA
"6303" NA NA NA
"6304" NA NA NA
"6305" NA NA NA
"6306" NA NA NA
"6307" NA NA NA
"6308" NA NA NA
"6309" NA NA NA
"6310" NA NA NA
"6311" NA NA NA
"6312" NA NA NA
"6313" NA NA NA
"6314" NA NA NA
"6315" NA NA NA
"6316" NA NA NA
"6317" NA NA NA
"6318" NA NA NA
"6319" NA NA NA
"6320" NA NA NA
"6321" NA NA NA
"6322" NA NA NA
"6323" NA NA NA
"6324" NA NA NA
"6325" NA NA NA
"6326" NA NA NA
"6327" NA NA NA
"6328" NA NA NA
"6329" NA NA NA
"6330" NA NA NA
"6331" NA NA NA
"6332" NA NA NA
"6333" NA NA NA
"6334" NA NA NA
"6335" NA NA NA
"6336" NA NA NA
"6337" NA NA NA
"6338" NA NA NA
"6339" NA NA NA
"6340" NA NA NA
"6341" NA NA NA
"6342" NA NA NA
"6343" NA NA NA
"6344" NA NA NA
"6345" NA NA NA
"6346" NA NA NA
"6347" NA NA NA
"6348" NA NA NA
"6349" NA NA NA
"6350" NA NA NA
"6351" NA NA NA
"6352" NA NA NA
"6353" NA NA NA
"6354" NA NA NA
"6355" NA NA NA
"6356" NA NA NA
"6357" NA NA NA
"6358" NA NA NA
"6359" NA NA NA
"6360" NA NA NA
"6361" NA NA NA
"6362" NA NA NA
"6363" NA NA NA
"6364" NA NA NA
"6365" NA NA NA
"6366" NA NA NA
"6367" NA NA NA
"6368" NA NA NA
"6369" NA NA NA
"6370" NA NA NA
"6371" NA NA NA
"6372" NA NA NA
"6373" NA NA NA
"6374" NA NA NA
"6375" NA NA NA
"6376" NA NA NA
"6377" NA NA NA
"6378" NA NA NA
"6379" NA NA NA
"6380" NA NA NA
"6381" NA NA NA
"6382" NA NA NA
"6383" NA NA NA
"6384" NA NA NA
"6385" NA NA NA
"6386" NA NA NA
"6387" NA NA NA
"6388" NA NA NA
"6389" NA NA NA
"6390" NA NA NA
"6391" NA NA NA
"6392" NA NA NA
"6393" NA NA NA
"6394" NA NA NA
"6395" NA NA NA
"6396" NA NA NA
"6397" NA NA NA
"6398" NA NA NA
"6399" NA NA NA
"6400" NA NA NA
"6401" NA NA NA
"6402" NA NA NA
"6403" NA NA NA
"6404" NA NA NA
"6405" NA NA NA
"6406" NA NA NA
"6407" NA NA NA
"6408" NA NA NA
"6409" NA NA NA
"6410" NA NA NA
"6411" NA NA NA
"6412" NA NA NA
"6413" NA NA NA
"6414" NA NA NA
"6415" NA NA NA
"6416" NA NA NA
"6417" NA NA NA
"6418" NA NA NA
"6419" NA NA NA
"6420" NA NA NA
"6421" NA NA NA
"6422" NA NA NA
"6423" NA NA NA
"6424" NA NA NA
"6425" NA NA NA
"6426" NA NA NA
"6427" NA NA NA
"6428" NA NA NA
"6429" NA NA NA
"6430" NA NA NA
"6431" NA NA NA
"6432" NA NA NA
"6433" NA NA NA
"6434" NA NA NA
"6435" NA NA NA
"6436" NA NA NA
"6437" NA NA NA
"6438" NA NA NA
"6439" NA NA NA
"6440" NA NA NA
"6441" NA NA NA
"6442" NA NA NA
"6443" NA NA NA
"6444" NA NA NA
"6445" NA NA NA
"6446" NA NA NA
"6447" NA NA NA
"6448" NA NA NA
"6449" NA NA NA
"6450" NA NA NA
"6451" NA NA NA
"6452" NA NA NA
"6453" NA NA NA
"6454" NA NA NA
"6455" NA NA NA
"6456" NA NA NA
"6457" NA NA NA
"6458" NA NA NA
"6459" NA NA NA
"6460" NA NA NA
"6461" NA NA NA
"6462" NA NA NA
"6463" NA NA NA
"6464" NA NA NA
"6465" NA NA NA
"6466" NA NA NA
"6467" NA NA NA
"6468" NA NA NA
"6469" NA NA NA
"6470" NA NA NA
"6471" NA NA NA
"6472" NA NA NA
"6473" NA NA NA
"6474" NA NA NA
"6475" NA NA NA
"6476" NA NA NA
"6477" NA NA NA
"6478" NA NA NA
"6479" NA NA NA
"6480" NA NA NA
"6481" NA NA NA
"6482" NA NA NA
"6483" NA NA NA
"6484" NA NA NA
"6485" NA NA NA
"6486" NA NA NA
"6487" NA NA NA
"6488" NA NA NA
"6489" NA NA NA
"6490" NA NA NA
"6491" NA NA NA
"6492" NA NA NA
"6493" NA NA NA
"6494" NA NA NA
"6495" NA NA NA
"6496" NA NA NA
"6497" NA NA NA
"6498" NA NA NA
"6499" NA NA NA
"6500" NA NA NA
"6501" NA NA NA
"6502" NA NA NA
"6503" NA NA NA
"6504" NA NA NA
"6505" NA NA NA
"6506" NA NA NA
"6507" NA NA NA
"6508" NA NA NA
"6509" NA NA NA
"6510" NA NA NA
"6511" NA NA NA
"6512" NA NA NA
"6513" NA NA NA
"6514" NA NA NA
"6515" NA NA NA
"6516" NA NA NA
"6517" NA NA NA
"6518" NA NA NA
"6519" NA NA NA
"6520" NA NA NA
"6521" NA NA NA
"6522" NA NA NA
"6523" NA NA NA
"6524" NA NA NA
"6525" NA NA NA
"6526" NA NA NA
"6527" NA NA NA
"6528" NA NA NA
"6529" NA NA NA
"6530" NA NA NA
"6531" NA NA NA
"6532" NA NA NA
"6533" NA NA NA
"6534" NA NA NA
"6535" NA NA NA
"6536" NA NA NA
"6537" NA NA NA
"6538" NA NA NA
"6539" NA NA NA
"6540" NA NA NA
"6541" NA NA NA
"6542" NA NA NA
"6543" NA NA NA
"6544" NA NA NA
"6545" NA NA NA
"6546" NA NA NA
"6547" NA NA NA
"6548" NA NA NA
"6549" NA NA NA
"6550" NA NA NA
"6551" NA NA NA
"6552" NA NA NA
"6553" NA NA NA
"6554" NA NA NA
"6555" NA NA NA
"6556" NA NA NA
"6557" NA NA NA
"6558" NA NA NA
"6559" NA NA NA
"6560" NA NA NA
"6561" NA NA NA
"6562" NA NA NA
"6563" NA NA NA
"6564" NA NA NA
"6565" NA NA NA
"6566" NA NA NA
"6567" NA NA NA
"6568" NA NA NA
"6569" NA NA NA
"6570" NA NA NA
"6571" NA NA NA
"6572" NA NA NA
"6573" NA NA NA
"6574" NA NA NA
"6575" NA NA NA
"6576" NA NA NA
"6577" NA NA NA
"6578" NA NA NA
"6579" NA NA NA
"6580" NA NA NA
"6581" NA NA NA
"6582" NA NA NA
"6583" NA NA NA
"6584" NA NA NA
"6585" NA NA NA
"6586" NA NA NA
"6587" NA NA NA
"6588" NA NA NA
"6589" NA NA NA
"6590" NA NA NA
"6591" NA NA NA
"6592" NA NA NA
"6593" NA NA NA
"6594" NA NA NA
"6595" NA NA NA
"6596" NA NA NA
"6597" NA NA NA
"6598" NA NA NA
"6599" NA NA NA
"6600" NA NA NA
"6601" NA NA NA
"6602" NA NA NA
"6603" NA NA NA
"6604" NA NA NA
"6605" NA NA NA
"6606" NA NA NA
"6607" NA NA NA
"6608" NA NA NA
"6609" NA NA NA
"6610" NA NA NA
"6611" NA NA NA
"6612" NA NA NA
"6613" NA NA NA
"6614" NA NA NA
"6615" NA NA NA
"6616" NA NA NA
"6617" NA NA NA
"6618" NA NA NA
"6619" NA NA NA
"6620" NA NA NA
"6621" NA NA NA
"6622" NA NA NA
"6623" NA NA NA
"6624" NA NA NA
"6625" NA NA NA
"6626" NA NA NA
"6627" NA NA NA
"6628" NA NA NA
"6629" NA NA NA
"6630" NA NA NA
"6631" NA NA NA
"6632" NA NA NA
"6633" NA NA NA
"6634" NA NA NA
"6635" NA NA NA
"6636" NA NA NA
"6637" NA NA NA
"6638" NA NA NA
"6639" NA NA NA
"6640" NA NA NA
"6641" NA NA NA
"6642" NA NA NA
"6643" NA NA NA
"6644" NA NA NA
"6645" NA NA NA
"6646" NA NA NA
"6647" NA NA NA
"6648" NA NA NA
"6649" NA NA NA
"6650" NA NA NA
"6651" NA NA NA
"6652" NA NA NA
"6653" NA NA NA
"6654" NA NA NA
"6655" NA NA NA
"6656" NA NA NA
"6657" NA NA NA
"6658" NA NA NA
"6659" NA NA NA
"6660" NA NA NA
"6661" NA NA NA
"6662" NA NA NA
"6663" NA NA NA
"6664" NA NA NA
"6665" NA NA NA
"6666" NA NA NA
"6667" NA NA NA
"6668" NA NA NA
"6669" NA NA NA
"6670" NA NA NA
"6671" NA NA NA
"6672" NA NA NA
"6673" NA NA NA
"6674" NA NA NA
"6675" NA NA NA
"6676" NA NA NA
"6677" NA NA NA
"6678" NA NA NA
"6679" NA NA NA
"6680" NA NA NA
"6681" NA NA NA
"6682" NA NA NA
"6683" NA NA NA
"6684" NA NA NA
"6685" NA NA NA
"6686" NA NA NA
"6687" NA NA NA
"6688" NA NA NA
"6689" NA NA NA
"6690" NA NA NA
"6691" NA NA NA
"6692" NA NA NA
"6693" NA NA NA
"6694" NA NA NA
"6695" NA NA NA
"6696" NA NA NA
"6697" NA NA NA
"6698" NA NA NA
"6699" NA NA NA
"6700" NA NA NA
"6701" NA NA NA
"6702" NA NA NA
"6703" NA NA NA
"6704" NA NA NA
"6705" NA NA NA
"6706" NA NA NA
"6707" NA NA NA
"6708" NA NA NA
"6709" NA NA NA
"6710" NA NA NA
"6711" NA NA NA
"6712" NA NA NA
"6713" NA NA NA
"6714" NA NA NA
"6715" NA NA NA
"6716" NA NA NA
"6717" NA NA NA
"6718" NA NA NA
"6719" NA NA NA
"6720" NA NA NA
"6721" NA NA NA
"6722" NA NA NA
"6723" NA NA NA
"6724" NA NA NA
"6725" NA NA NA
"6726" NA NA NA
"6727" NA NA NA
"6728" NA NA NA
"6729" NA NA NA
"6730" NA NA NA
"6731" NA NA NA
"6732" NA NA NA
"6733" NA NA NA
"6734" NA NA NA
"6735" NA NA NA
"6736" NA NA NA
"6737" NA NA NA
"6738" NA NA NA
"6739" NA NA NA
"6740" NA NA NA
"6741" NA NA NA
"6742" NA NA NA
"6743" NA NA NA
"6744" NA NA NA
"6745" NA NA NA
"6746" NA NA NA
"6747" NA NA NA
"6748" NA NA NA
"6749" NA NA NA
"6750" NA NA NA
"6751" NA NA NA
"6752" NA NA NA
"6753" NA NA NA
"6754" NA NA NA
"6755" NA NA NA
"6756" NA NA NA
"6757" NA NA NA
"6758" NA NA NA
"6759" NA NA NA
"6760" NA NA NA
"6761" NA NA NA
"6762" NA NA NA
"6763" NA NA NA
"6764" NA NA NA
"6765" NA NA NA
"6766" NA NA NA
"6767" NA NA NA
"6768" NA NA NA
"6769" NA NA NA
"6770" NA NA NA
"6771" NA NA NA
"6772" NA NA NA
"6773" NA NA NA
"6774" NA NA NA
"6775" NA NA NA
"6776" NA NA NA
"6777" NA NA NA
"6778" NA NA NA
"6779" NA NA NA
"6780" NA NA NA
"6781" NA NA NA
"6782" NA NA NA
"6783" NA NA NA
"6784" NA NA NA
"6785" NA NA NA
"6786" NA NA NA
"6787" NA NA NA
"6788" NA NA NA
"6789" NA NA NA
"6790" NA NA NA
"6791" NA NA NA
"6792" NA NA NA
"6793" NA NA NA
"6794" NA NA NA
"6795" NA NA NA
"6796" NA NA NA
"6797" NA NA NA
"6798" NA NA NA
"6799" NA NA NA
"6800" NA NA NA
"6801" NA NA NA
"6802" NA NA NA
"6803" NA NA NA
"6804" NA NA NA
"6805" NA NA NA
"6806" NA NA NA
"6807" NA NA NA
"6808" NA NA NA
"6809" NA NA NA
"6810" NA NA NA
"6811" NA NA NA
"6812" NA NA NA
"6813" NA NA NA
"6814" NA NA NA
"6815" NA NA NA
"6816" NA NA NA
"6817" NA NA NA
"6818" NA NA NA
"6819" NA NA NA
"6820" NA NA NA
"6821" NA NA NA
"6822" NA NA NA
"6823" NA NA NA
"6824" NA NA NA
"6825" NA NA NA
"6826" NA NA NA
"6827" NA NA NA
"6828" NA NA NA
"6829" NA NA NA
"6830" NA NA NA
"6831" NA NA NA
"6832" NA NA NA
"6833" NA NA NA
"6834" NA NA NA
"6835" NA NA NA
"6836" NA NA NA
"6837" NA NA NA
"6838" NA NA NA
"6839" NA NA NA
"6840" NA NA NA
"6841" NA NA NA
"6842" NA NA NA
"6843" NA NA NA
"6844" NA NA NA
"6845" NA NA NA
"6846" NA NA NA
"6847" NA NA NA
"6848" NA NA NA
"6849" NA NA NA
"6850" NA NA NA
"6851" NA NA NA
"6852" NA NA NA
"6853" NA NA NA
"6854" NA NA NA
"6855" NA NA NA
"6856" NA NA NA
"6857" NA NA NA
"6858" NA NA NA
"6859" NA NA NA
"6860" NA NA NA
"6861" NA NA NA
"6862" NA NA NA
"6863" NA NA NA
"6864" NA NA NA
"6865" NA NA NA
"6866" NA NA NA
"6867" NA NA NA
"6868" NA NA NA
"6869" NA NA NA
"6870" NA NA NA
"6871" NA NA NA
"6872" NA NA NA
"6873" NA NA NA
"6874" NA NA NA
"6875" NA NA NA
"6876" NA NA NA
"6877" NA NA NA
"6878" NA NA NA
"6879" NA NA NA
"6880" NA NA NA
"6881" NA NA NA
"6882" NA NA NA
"6883" NA NA NA
"6884" NA NA NA
"6885" NA NA NA
"6886" NA NA NA
"6887" NA NA NA
"6888" NA NA NA
"6889" NA NA NA
"6890" NA NA NA
"6891" NA NA NA
"6892" NA NA NA
"6893" NA NA NA
"6894" NA NA NA
"6895" NA NA NA
"6896" NA NA NA
"6897" NA NA NA
"6898" NA NA NA
"6899" NA NA NA
"6900" NA NA NA
"6901" NA NA NA
"6902" NA NA NA
"6903" NA NA NA
"6904" NA NA NA
"6905" NA NA NA
"6906" NA NA NA
"6907" NA NA NA
"6908" NA NA NA
"6909" NA NA NA
"6910" NA NA NA
"6911" NA NA NA
"6912" NA NA NA
"6913" NA NA NA
"6914" NA NA NA
"6915" NA NA NA
"6916" NA NA NA
"6917" NA NA NA
"6918" NA NA NA
"6919" NA NA NA
"6920" NA NA NA
"6921" NA NA NA
"6922" NA NA NA
"6923" NA NA NA
"6924" NA NA NA
"6925" NA NA NA
"6926" NA NA NA
"6927" NA NA NA
"6928" NA NA NA
"6929" NA NA NA
"6930" NA NA NA
"6931" NA NA NA
"6932" NA NA NA
"6933" NA NA NA
"6934" NA NA NA
"6935" NA NA NA
"6936" NA NA NA
"6937" NA NA NA
"6938" NA NA NA
"6939" NA NA NA
"6940" NA NA NA
"6941" NA NA NA
"6942" NA NA NA
"6943" NA NA NA
"6944" NA NA NA
"6945" NA NA NA
"6946" NA NA NA
"6947" NA NA NA
"6948" NA NA NA
"6949" NA NA NA
"6950" NA NA NA
"6951" NA NA NA
"6952" NA NA NA
"6953" NA NA NA
"6954" NA NA NA
"6955" NA NA NA
"6956" NA NA NA
"6957" NA NA NA
"6958" NA NA NA
"6959" NA NA NA
"6960" NA NA NA
"6961" NA NA NA
"6962" NA NA NA
"6963" NA NA NA
"6964" NA NA NA
"6965" NA NA NA
"6966" NA NA NA
"6967" NA NA NA
"6968" NA NA NA
"6969" NA NA NA
"6970" NA NA NA
"6971" NA NA NA
"6972" NA NA NA
"6973" NA NA NA
"6974" NA NA NA
"6975" NA NA NA
"6976" NA NA NA
"6977" NA NA NA
"6978" NA NA NA
"6979" NA NA NA
"6980" NA NA NA
"6981" NA NA NA
"6982" NA NA NA
"6983" NA NA NA
"6984" NA NA NA
"6985" NA NA NA
"6986" NA NA NA
"6987" NA NA NA
"6988" NA NA NA
"6989" NA NA NA
"6990" NA NA NA
"6991" NA NA NA
"6992" NA NA NA
"6993" NA NA NA
"6994" NA NA NA
"6995" NA NA NA
"6996" NA NA NA
"6997" NA NA NA
"6998" NA NA NA
"6999" NA NA NA
"7000" NA NA NA
"7001" NA NA NA
"7002" NA NA NA
"7003" NA NA NA
"7004" NA NA NA
"7005" NA NA NA
"7006" NA NA NA
"7007" NA NA NA
"7008" NA NA NA
"7009" NA NA NA
"7010" NA NA NA
"7011" NA NA NA
"7012" NA NA NA
"7013" NA NA NA
"7014" NA NA NA
"7015" NA NA NA
"7016" NA NA NA
"7017" NA NA NA
"7018" NA NA NA
"7019" NA NA NA
"7020" NA NA NA
"7021" NA NA NA
"7022" NA NA NA
"7023" NA NA NA
"7024" NA NA NA
"7025" NA NA NA
"7026" NA NA NA
"7027" NA NA NA
"7028" NA NA NA
"7029" NA NA NA
"7030" NA NA NA
"7031" NA NA NA
"7032" NA NA NA
"7033" NA NA NA
"7034" NA NA NA
"7035" NA NA NA
"7036" NA NA NA
"7037" NA NA NA
"7038" NA NA NA
"7039" NA NA NA
"7040" NA NA NA
"7041" NA NA NA
"7042" NA NA NA
"7043" NA NA NA
"7044" NA NA NA
"7045" NA NA NA
"7046" NA NA NA
"7047" NA NA NA
"7048" NA NA NA
"7049" NA NA NA
"7050" NA NA NA
"7051" NA NA NA
"7052" NA NA NA
"7053" NA NA NA
"7054" NA NA NA
"7055" NA NA NA
"7056" NA NA NA
"7057" NA NA NA
"7058" NA NA NA
"7059" NA NA NA
"7060" NA NA NA
"7061" NA NA NA
"7062" NA NA NA
"7063" NA NA NA
"7064" NA NA NA
"7065" NA NA NA
"7066" NA NA NA
"7067" NA NA NA
"7068" NA NA NA
"7069" NA NA NA
"7070" NA NA NA
"7071" NA NA NA
"7072" NA NA NA
"7073" NA NA NA
"7074" NA NA NA
"7075" NA NA NA
"7076" NA NA NA
"7077" NA NA NA
"7078" NA NA NA
"7079" NA NA NA
"7080" NA NA NA
"7081" NA NA NA
"7082" NA NA NA
"7083" NA NA NA
"7084" NA NA NA
"7085" NA NA NA
"7086" NA NA NA
"7087" NA NA NA
"7088" NA NA NA
"7089" NA NA NA
"7090" NA NA NA
"7091" NA NA NA
"7092" NA NA NA
"7093" NA NA NA
"7094" NA NA NA
"7095" NA NA NA
"7096" NA NA NA
"7097" NA NA NA
"7098" NA NA NA
"7099" NA NA NA
"7100" NA NA NA
"7101" NA NA NA
"7102" NA NA NA
"7103" NA NA NA
"7104" NA NA NA
"7105" NA NA NA
"7106" NA NA NA
"7107" NA NA NA
"7108" NA NA NA
"7109" NA NA NA
"7110" NA NA NA
"7111" NA NA NA
"7112" NA NA NA
"7113" NA NA NA
"7114" NA NA NA
"7115" NA NA NA
"7116" NA NA NA
"7117" NA NA NA
"7118" NA NA NA
"7119" NA NA NA
"7120" NA NA NA
"7121" NA NA NA
"7122" NA NA NA
"7123" NA NA NA
"7124" NA NA NA
"7125" NA NA NA
"7126" NA NA NA
"7127" NA NA NA
"7128" NA NA NA
"7129" NA NA NA
"7130" NA NA NA
"7131" NA NA NA
"7132" NA NA NA
"7133" NA NA NA
"7134" NA NA NA
"7135" NA NA NA
"7136" NA NA NA
"7137" NA NA NA
"7138" NA NA NA
"7139" NA NA NA
"7140" NA NA NA
"7141" NA NA NA
"7142" NA NA NA
"7143" NA NA NA
"7144" NA NA NA
"7145" NA NA NA
"7146" NA NA NA
"7147" NA NA NA
"7148" NA NA NA
"7149" NA NA NA
"7150" NA NA NA
"7151" NA NA NA
"7152" NA NA NA
"7153" NA NA NA
"7154" NA NA NA
"7155" NA NA NA
"7156" NA NA NA
"7157" NA NA NA
"7158" NA NA NA
"7159" NA NA NA
"7160" NA NA NA
"7161" NA NA NA
"7162" NA NA NA
"7163" NA NA NA
"7164" NA NA NA
"7165" NA NA NA
"7166" NA NA NA
"7167" NA NA NA
"7168" NA NA NA
"7169" NA NA NA
"7170" NA NA NA
"7171" NA NA NA
"7172" NA NA NA
"7173" NA NA NA
"7174" NA NA NA
"7175" NA NA NA
"7176" NA NA NA
"7177" NA NA NA
"7178" NA NA NA
"7179" NA NA NA
"7180" NA NA NA
"7181" NA NA NA
"7182" NA NA NA
"7183" NA NA NA
"7184" NA NA NA
"7185" NA NA NA
"7186" NA NA NA
"7187" NA NA NA
"7188" NA NA NA
"7189" NA NA NA
"7190" NA NA NA
"7191" NA NA NA
"7192" NA NA NA
"7193" NA NA NA
"7194" NA NA NA
"7195" NA NA NA
"7196" NA NA NA
"7197" NA NA NA
"7198" NA NA NA
"7199" NA NA NA
"7200" NA NA NA
"7201" NA NA NA
"7202" NA NA NA
"7203" NA NA NA
"7204" NA NA NA
"7205" NA NA NA
"7206" NA NA NA
"7207" NA NA NA
"7208" NA NA NA
"7209" NA NA NA
"7210" NA NA NA
"7211" NA NA NA
"7212" NA NA NA
"7213" NA NA NA
"7214" NA NA NA
"7215" NA NA NA
"7216" NA NA NA
"7217" NA NA NA
"7218" NA NA NA
"7219" NA NA NA
"7220" NA NA NA
"7221" NA NA NA
"7222" NA NA NA
"7223" NA NA NA
"7224" NA NA NA
"7225" NA NA NA
"7226" NA NA NA
"7227" NA NA NA
"7228" NA NA NA
"7229" NA NA NA
"7230" NA NA NA
"7231" NA NA NA
"7232" NA NA NA
"7233" NA NA NA
"7234" NA NA NA
"7235" NA NA NA
"7236" NA NA NA
"7237" NA NA NA
"7238" NA NA NA
"7239" NA NA NA
"7240" NA NA NA
"7241" NA NA NA
"7242" NA NA NA
"7243" NA NA NA
"7244" NA NA NA
"7245" NA NA NA
"7246" NA NA NA
"7247" NA NA NA
"7248" NA NA NA
"7249" NA NA NA
"7250" NA NA NA
"7251" NA NA NA
"7252" NA NA NA
"7253" NA NA NA
"7254" NA NA NA
"7255" NA NA NA
"7256" NA NA NA
"7257" NA NA NA
"7258" NA NA NA
"7259" NA NA NA
"7260" NA NA NA
"7261" NA NA NA
"7262" NA NA NA
"7263" NA NA NA
"7264" NA NA NA
"7265" NA NA NA
"7266" NA NA NA
"7267" NA NA NA
"7268" NA NA NA
"7269" NA NA NA
"7270" NA NA NA
"7271" NA NA NA
"7272" NA NA NA
"7273" NA NA NA
"7274" NA NA NA
"7275" NA NA NA
"7276" NA NA NA
"7277" NA NA NA
"7278" NA NA NA
"7279" NA NA NA
"7280" NA NA NA
"7281" NA NA NA
"7282" NA NA NA
"7283" NA NA NA
"7284" NA NA NA
"7285" NA NA NA
"7286" NA NA NA
"7287" NA NA NA
"7288" NA NA NA
"7289" NA NA NA
"7290" NA NA NA
"7291" NA NA NA
"7292" NA NA NA
"7293" NA NA NA
"7294" NA NA NA
"7295" NA NA NA
"7296" NA NA NA
"7297" NA NA NA
"7298" NA NA NA
"7299" NA NA NA
"7300" NA NA NA
"7301" NA NA NA
"7302" NA NA NA
"7303" NA NA NA
"7304" NA NA NA
"7305" NA NA NA
"7306" NA NA NA
"7307" NA NA NA
"7308" NA NA NA
"7309" NA NA NA
"7310" NA NA NA
"7311" NA NA NA
"7312" NA NA NA
"7313" NA NA NA
"7314" NA NA NA
"7315" NA NA NA
"7316" NA NA NA
"7317" NA NA NA
"7318" NA NA NA
"7319" NA NA NA
"7320" NA NA NA
"7321" NA NA NA
"7322" NA NA NA
"7323" NA NA NA
"7324" NA NA NA
"7325" NA NA NA
"7326" NA NA NA
"7327" NA NA NA
"7328" NA NA NA
"7329" NA NA NA
"7330" NA NA NA
"7331" NA NA NA
"7332" NA NA NA
"7333" NA NA NA
"7334" NA NA NA
"7335" NA NA NA
"7336" NA NA NA
"7337" NA NA NA
"7338" NA NA NA
"7339" NA NA NA
"7340" NA NA NA
"7341" NA NA NA
"7342" NA NA NA
"7343" NA NA NA
"7344" NA NA NA
"7345" NA NA NA
"7346" NA NA NA
"7347" NA NA NA
"7348" NA NA NA
"7349" NA NA NA
"7350" NA NA NA
"7351" NA NA NA
"7352" NA NA NA
"7353" NA NA NA
"7354" NA NA NA
"7355" NA NA NA
"7356" NA NA NA
"7357" NA NA NA
"7358" NA NA NA
"7359" NA NA NA
"7360" NA NA NA
"7361" NA NA NA
"7362" NA NA NA
"7363" NA NA NA
"7364" NA NA NA
"7365" NA NA NA
"7366" NA NA NA
"7367" NA NA NA
"7368" NA NA NA
"7369" NA NA NA
"7370" NA NA NA
"7371" NA NA NA
"7372" NA NA NA
"7373" NA NA NA
"7374" NA NA NA
"7375" NA NA NA
"7376" NA NA NA
"7377" NA NA NA
"7378" NA NA NA
"7379" NA NA NA
"7380" NA NA NA
"7381" NA NA NA
"7382" NA NA NA
"7383" NA NA NA
"7384" NA NA NA
"7385" NA NA NA
"7386" NA NA NA
"7387" NA NA NA
"7388" NA NA NA
"7389" NA NA NA
"7390" NA NA NA
"7391" NA NA NA
"7392" NA NA NA
"7393" NA NA NA
"7394" NA NA NA
"7395" NA NA NA
"7396" NA NA NA
"7397" NA NA NA
"7398" NA NA NA
"7399" NA NA NA
"7400" NA NA NA
"7401" NA NA NA
"7402" NA NA NA
"7403" NA NA NA
"7404" NA NA NA
"7405" NA NA NA
"7406" NA NA NA
"7407" NA NA NA
"7408" NA NA NA
"7409" NA NA NA
"7410" NA NA NA
"7411" NA NA NA
"7412" NA NA NA
"7413" NA NA NA
"7414" NA NA NA
"7415" NA NA NA
"7416" NA NA NA
"7417" NA NA NA
"7418" NA NA NA
"7419" NA NA NA
"7420" NA NA NA
"7421" NA NA NA
"7422" NA NA NA
"7423" NA NA NA
"7424" NA NA NA
"7425" NA NA NA
"7426" NA NA NA
"7427" NA NA NA
"7428" NA NA NA
"7429" NA NA NA
"7430" NA NA NA
"7431" NA NA NA
"7432" NA NA NA
"7433" NA NA NA
"7434" NA NA NA
"7435" NA NA NA
"7436" NA NA NA
"7437" NA NA NA
"7438" NA NA NA
"7439" NA NA NA
"7440" NA NA NA
"7441" NA NA NA
"7442" NA NA NA
"7443" NA NA NA
"7444" NA NA NA
"7445" NA NA NA
"7446" NA NA NA
"7447" NA NA NA
"7448" NA NA NA
"7449" NA NA NA
"7450" NA NA NA
"7451" NA NA NA
"7452" NA NA NA
"7453" NA NA NA
"7454" NA NA NA
"7455" NA NA NA
"7456" NA NA NA
"7457" NA NA NA
"7458" NA NA NA
"7459" NA NA NA
"7460" NA NA NA
"7461" NA NA NA
"7462" NA NA NA
"7463" NA NA NA
"7464" NA NA NA
"7465" NA NA NA
"7466" NA NA NA
"7467" NA NA NA
"7468" NA NA NA
"7469" NA NA NA
"7470" NA NA NA
"7471" NA NA NA
"7472" NA NA NA
"7473" NA NA NA
"7474" NA NA NA
"7475" NA NA NA
"7476" NA NA NA
"7477" NA NA NA
"7478" NA NA NA
"7479" NA NA NA
"7480" NA NA NA
"7481" NA NA NA
"7482" NA NA NA
"7483" NA NA NA
"7484" NA NA NA
"7485" NA NA NA
"7486" NA NA NA
"7487" NA NA NA
"7488" NA NA NA
"7489" NA NA NA
"7490" NA NA NA
"7491" NA NA NA
"7492" NA NA NA
"7493" NA NA NA
"7494" NA NA NA
"7495" NA NA NA
"7496" NA NA NA
"7497" NA NA NA
"7498" NA NA NA
"7499" NA NA NA
"7500" NA NA NA
"7501" NA NA NA
"7502" NA NA NA
"7503" NA NA NA
"7504" NA NA NA
"7505" NA NA NA
"7506" NA NA NA
"7507" NA NA NA
"7508" NA NA NA
"7509" NA NA NA
"7510" NA NA NA
"7511" NA NA NA
"7512" NA NA NA
"7513" NA NA NA
"7514" NA NA NA
"7515" NA NA NA
"7516" NA NA NA
"7517" NA NA NA
"7518" NA NA NA
"7519" NA NA NA
"7520" NA NA NA
"7521" NA NA NA
"7522" NA NA NA
"7523" NA NA NA
"7524" NA NA NA
"7525" NA NA NA
"7526" NA NA NA
"7527" NA NA NA
"7528" NA NA NA
"7529" NA NA NA
"7530" NA NA NA
"7531" NA NA NA
"7532" NA NA NA
"7533" NA NA NA
"7534" NA NA NA
"7535" NA NA NA
"7536" NA NA NA
"7537" NA NA NA
"7538" NA NA NA
"7539" NA NA NA
"7540" NA NA NA
"7541" NA NA NA
"7542" NA NA NA
"7543" NA NA NA
"7544" NA NA NA
"7545" NA NA NA
"7546" NA NA NA
"7547" NA NA NA
"7548" NA NA NA
"7549" NA NA NA
"7550" NA NA NA
"7551" NA NA NA
"7552" NA NA NA
"7553" NA NA NA
"7554" NA NA NA
"7555" NA NA NA
"7556" NA NA NA
"7557" NA NA NA
"7558" NA NA NA
"7559" NA NA NA
"7560" NA NA NA
"7561" NA NA NA
"7562" NA NA NA
"7563" NA NA NA
"7564" NA NA NA
"7565" NA NA NA
"7566" NA NA NA
"7567" NA NA NA
"7568" NA NA NA
"7569" NA NA NA
"7570" NA NA NA
"7571" NA NA NA
"7572" NA NA NA
"7573" NA NA NA
"7574" NA NA NA
"7575" NA NA NA
"7576" NA NA NA
"7577" NA NA NA
"7578" NA NA NA
"7579" NA NA NA
"7580" NA NA NA
"7581" NA NA NA
"7582" NA NA NA
"7583" NA NA NA
"7584" NA NA NA
"7585" NA NA NA
"7586" NA NA NA
"7587" NA NA NA
"7588" NA NA NA
"7589" NA NA NA
"7590" NA NA NA
"7591" NA NA NA
"7592" NA NA NA
"7593" NA NA NA
"7594" NA NA NA
"7595" NA NA NA
"7596" NA NA NA
"7597" NA NA NA
"7598" NA NA NA
"7599" NA NA NA
"7600" NA NA NA
"7601" NA NA NA
"7602" NA NA NA
"7603" NA NA NA
"7604" NA NA NA
"7605" NA NA NA
"7606" NA NA NA
"7607" NA NA NA
"7608" NA NA NA
"7609" NA NA NA
"7610" NA NA NA
"7611" NA NA NA
"7612" NA NA NA
"7613" NA NA NA
"7614" NA NA NA
"7615" NA NA NA
"7616" NA NA NA
"7617" NA NA NA
"7618" NA NA NA
"7619" NA NA NA
"7620" NA NA NA
"7621" NA NA NA
"7622" NA NA NA
"7623" NA NA NA
"7624" NA NA NA
"7625" NA NA NA
"7626" NA NA NA
"7627" NA NA NA
"7628" NA NA NA
"7629" NA NA NA
"7630" NA NA NA
"7631" NA NA NA
"7632" NA NA NA
"7633" NA NA NA
"7634" NA NA NA
"7635" NA NA NA
"7636" NA NA NA
"7637" NA NA NA
"7638" NA NA NA
"7639" NA NA NA
"7640" NA NA NA
"7641" NA NA NA
"7642" NA NA NA
"7643" NA NA NA
"7644" NA NA NA
"7645" NA NA NA
"7646" NA NA NA
"7647" NA NA NA
"7648" NA NA NA
"7649" NA NA NA
"7650" NA NA NA
"7651" NA NA NA
"7652" NA NA NA
"7653" NA NA NA
"7654" NA NA NA
"7655" NA NA NA
"7656" NA NA NA
"7657" NA NA NA
"7658" NA NA NA
"7659" NA NA NA
"7660" NA NA NA
"7661" NA NA NA
"7662" NA NA NA
"7663" NA NA NA
"7664" NA NA NA
"7665" NA NA NA
"7666" NA NA NA
"7667" NA NA NA
"7668" NA NA NA
"7669" NA NA NA
"7670" NA NA NA
"7671" NA NA NA
"7672" NA NA NA
"7673" NA NA NA
"7674" NA NA NA
"7675" NA NA NA
"7676" NA NA NA
"7677" NA NA NA
"7678" NA NA NA
"7679" NA NA NA
"7680" NA NA NA
"7681" NA NA NA
"7682" NA NA NA
"7683" NA NA NA
"7684" NA NA NA
"7685" NA NA NA
"7686" NA NA NA
"7687" NA NA NA
"7688" NA NA NA
"7689" NA NA NA
"7690" NA NA NA
"7691" NA NA NA
"7692" NA NA NA
"7693" NA NA NA
"7694" NA NA NA
"7695" NA NA NA
"7696" NA NA NA
"7697" NA NA NA
"7698" NA NA NA
"7699" NA NA NA
"7700" NA NA NA
"7701" NA NA NA
"7702" NA NA NA
"7703" NA NA NA
"7704" NA NA NA
"7705" NA NA NA
"7706" NA NA NA
"7707" NA NA NA
"7708" NA NA NA
"7709" NA NA NA
"7710" NA NA NA
"7711" NA NA NA
"7712" NA NA NA
"7713" NA NA NA
"7714" NA NA NA
"7715" NA NA NA
"7716" NA NA NA
"7717" NA NA NA
"7718" NA NA NA
"7719" NA NA NA
"7720" NA NA NA
"7721" NA NA NA
"7722" NA NA NA
"7723" NA NA NA
"7724" NA NA NA
"7725" NA NA NA
"7726" NA NA NA
"7727" NA NA NA
"7728" NA NA NA
"7729" NA NA NA
"7730" NA NA NA
"7731" NA NA NA
"7732" NA NA NA
"7733" NA NA NA
"7734" NA NA NA
"7735" NA NA NA
"7736" NA NA NA
"7737" NA NA NA
"7738" NA NA NA
"7739" NA NA NA
"7740" NA NA NA
"7741" NA NA NA
"7742" NA NA NA
"7743" NA NA NA
"7744" NA NA NA
"7745" NA NA NA
"7746" NA NA NA
"7747" NA NA NA
"7748" NA NA NA
"7749" NA NA NA
"7750" NA NA NA
"7751" NA NA NA
"7752" NA NA NA
"7753" NA NA NA
"7754" NA NA NA
"7755" NA NA NA
"7756" NA NA NA
"7757" NA NA NA
"7758" NA NA NA
"7759" NA NA NA
"7760" NA NA NA
"7761" NA NA NA
"7762" NA NA NA
"7763" NA NA NA
"7764" NA NA NA
"7765" NA NA NA
"7766" NA NA NA
"7767" NA NA NA
"7768" NA NA NA
"7769" NA NA NA
"7770" NA NA NA
"7771" NA NA NA
"7772" NA NA NA
"7773" NA NA NA
"7774" NA NA NA
"7775" NA NA NA
"7776" NA NA NA
"7777" NA NA NA
"7778" NA NA NA
"7779" NA NA NA
"7780" NA NA NA
"7781" NA NA NA
"7782" NA NA NA
"7783" NA NA NA
"7784" NA NA NA
"7785" NA NA NA
"7786" NA NA NA
"7787" NA NA NA
"7788" NA NA NA
"7789" NA NA NA
"7790" NA NA NA
"7791" NA NA NA
"7792" NA NA NA
"7793" NA NA NA
"7794" NA NA NA
"7795" NA NA NA
"7796" NA NA NA
"7797" NA NA NA
"7798" NA NA NA
"7799" NA NA NA
"7800" NA NA NA
"7801" NA NA NA
"7802" NA NA NA
"7803" NA NA NA
"7804" NA NA NA
"7805" NA NA NA
"7806" NA NA NA
"7807" NA NA NA
"7808" NA NA NA
"7809" NA NA NA
"7810" NA NA NA
"7811" NA NA NA
"7812" NA NA NA
"7813" NA NA NA
"7814" NA NA NA
"7815" NA NA NA
"7816" NA NA NA
"7817" NA NA NA
"7818" NA NA NA
"7819" NA NA NA
"7820" NA NA NA
"7821" NA NA NA
"7822" NA NA NA
"7823" NA NA NA
"7824" NA NA NA
"7825" NA NA NA
"7826" NA NA NA
"7827" NA NA NA
"7828" NA NA NA
"7829" NA NA NA
"7830" NA NA NA
"7831" NA NA NA
"7832" NA NA NA
"7833" NA NA NA
"7834" NA NA NA
"7835" NA NA NA
"7836" NA NA NA
"7837" NA NA NA
"7838" NA NA NA
"7839" NA NA NA
"7840" NA NA NA
"7841" NA NA NA
"7842" NA NA NA
"7843" NA NA NA
"7844" NA NA NA
"7845" NA NA NA
"7846" NA NA NA
"7847" NA NA NA
"7848" NA NA NA
"7849" NA NA NA
"7850" NA NA NA
"7851" NA NA NA
"7852" NA NA NA
"7853" NA NA NA
"7854" NA NA NA
"7855" NA NA NA
"7856" NA NA NA
"7857" NA NA NA
"7858" NA NA NA
"7859" NA NA NA
"7860" NA NA NA
"7861" NA NA NA
"7862" NA NA NA
"7863" NA NA NA
"7864" NA NA NA
"7865" NA NA NA
"7866" NA NA NA
"7867" NA NA NA
"7868" NA NA NA
"7869" NA NA NA
"7870" NA NA NA
"7871" NA NA NA
"7872" NA NA NA
"7873" NA NA NA
"7874" NA NA NA
"7875" NA NA NA
"7876" NA NA NA
"7877" NA NA NA
"7878" NA NA NA
"7879" NA NA NA
"7880" NA NA NA
"7881" NA NA NA
"7882" NA NA NA
"7883" NA NA NA
"7884" NA NA NA
"7885" NA NA NA
"7886" NA NA NA
"7887" NA NA NA
"7888" NA NA NA
"7889" NA NA NA
"7890" NA NA NA
"7891" NA NA NA
"7892" NA NA NA
"7893" NA NA NA
"7894" NA NA NA
"7895" NA NA NA
"7896" NA NA NA
"7897" NA NA NA
"7898" NA NA NA
"7899" NA NA NA
"7900" NA NA NA
"7901" NA NA NA
"7902" NA NA NA
"7903" NA NA NA
"7904" NA NA NA
"7905" NA NA NA
"7906" NA NA NA
"7907" NA NA NA
"7908" NA NA NA
"7909" NA NA NA
"7910" NA NA NA
"7911" NA NA NA
"7912" NA NA NA
"7913" NA NA NA
"7914" NA NA NA
"7915" NA NA NA
"7916" NA NA NA
"7917" NA NA NA
"7918" NA NA NA
"7919" NA NA NA
"7920" NA NA NA
"7921" NA NA NA
"7922" NA NA NA
"7923" NA NA NA
"7924" NA NA NA
"7925" NA NA NA
"7926" NA NA NA
"7927" NA NA NA
"7928" NA NA NA
"7929" NA NA NA
"7930" NA NA NA
"7931" NA NA NA
"7932" NA NA NA
"7933" NA NA NA
"7934" NA NA NA
"7935" NA NA NA
"7936" NA NA NA
"7937" NA NA NA
"7938" NA NA NA
"7939" NA NA NA
"7940" NA NA NA
"7941" NA NA NA
"7942" NA NA NA
"7943" NA NA NA
"7944" NA NA NA
"7945" NA NA NA
"7946" NA NA NA
"7947" NA NA NA
"7948" NA NA NA
"7949" NA NA NA
"7950" NA NA NA
"7951" NA NA NA
"7952" NA NA NA
"7953" NA NA NA
"7954" NA NA NA
"7955" NA NA NA
"7956" NA NA NA
"7957" NA NA NA
"7958" NA NA NA
"7959" NA NA NA
"7960" NA NA NA
"7961" NA NA NA
"7962" NA NA NA
"7963" NA NA NA
"7964" NA NA NA
"7965" NA NA NA
"7966" NA NA NA
"7967" NA NA NA
"7968" NA NA NA
"7969" NA NA NA
"7970" NA NA NA
"7971" NA NA NA
"7972" NA NA NA
"7973" NA NA NA
"7974" NA NA NA
"7975" NA NA NA
"7976" NA NA NA
"7977" NA NA NA
"7978" NA NA NA
"7979" NA NA NA
"7980" NA NA NA
"7981" NA NA NA
"7982" NA NA NA
"7983" NA NA NA
"7984" NA NA NA
"7985" NA NA NA
"7986" NA NA NA
"7987" NA NA NA
"7988" NA NA NA
"7989" NA NA NA
"7990" NA NA NA
"7991" NA NA NA
"7992" NA NA NA
"7993" NA NA NA
"7994" NA NA NA
"7995" NA NA NA
"7996" NA NA NA
"7997" NA NA NA
"7998" NA NA NA
"7999" NA NA NA
"8000" NA NA NA
"8001" NA NA NA
"8002" NA NA NA
"8003" NA NA NA
"8004" NA NA NA
"8005" NA NA NA
"8006" NA NA NA
"8007" NA NA NA
"8008" NA NA NA
"8009" NA NA NA
"8010" NA NA NA
"8011" NA NA NA
"8012" NA NA NA
"8013" NA NA NA
"8014" NA NA NA
"8015" NA NA NA
"8016" NA NA NA
"8017" NA NA NA
"8018" NA NA NA
"8019" NA NA NA
"8020" NA NA NA
"8021" NA NA NA
"8022" NA NA NA
"8023" NA NA NA
"8024" NA NA NA
"8025" NA NA NA
"8026" NA NA NA
"8027" NA NA NA
"8028" NA NA NA
"8029" NA NA NA
"8030" NA NA NA
"8031" NA NA NA
"8032" NA NA NA
"8033" NA NA NA
"8034" NA NA NA
"8035" NA NA NA
"8036" NA NA NA
"8037" NA NA NA
"8038" NA NA NA
"8039" NA NA NA
"8040" NA NA NA
"8041" NA NA NA
"8042" NA NA NA
"8043" NA NA NA
"8044" NA NA NA
"8045" NA NA NA
"8046" NA NA NA
"8047" NA NA NA
"8048" NA NA NA
"8049" NA NA NA
"8050" NA NA NA
"8051" NA NA NA
"8052" NA NA NA
"8053" NA NA NA
"8054" NA NA NA
"8055" NA NA NA
"8056" NA NA NA
"8057" NA NA NA
"8058" NA NA NA
"8059" NA NA NA
"8060" NA NA NA
"8061" NA NA NA
"8062" NA NA NA
"8063" NA NA NA
"8064" NA NA NA
"8065" NA NA NA
"8066" NA NA NA
"8067" NA NA NA
"8068" NA NA NA
"8069" NA NA NA
"8070" NA NA NA
"8071" NA NA NA
"8072" NA NA NA
"8073" NA NA NA
"8074" NA NA NA
"8075" NA NA NA
"8076" NA NA NA
"8077" NA NA NA
"8078" NA NA NA
"8079" NA NA NA
"8080" NA NA NA
"8081" NA NA NA
"8082" NA NA NA
"8083" NA NA NA
"8084" NA NA NA
"8085" NA NA NA
"8086" NA NA NA
"8087" NA NA NA
"8088" NA NA NA
"8089" NA NA NA
"8090" NA NA NA
"8091" NA NA NA
"8092" NA NA NA
"8093" NA NA NA
"8094" NA NA NA
"8095" NA NA NA
"8096" NA NA NA
"8097" NA NA NA
"8098" NA NA NA
"8099" NA NA NA
"8100" NA NA NA
"8101" NA NA NA
"8102" NA NA NA
"8103" NA NA NA
"8104" NA NA NA
"8105" NA NA NA
"8106" NA NA NA
"8107" NA NA NA
"8108" NA NA NA
"8109" NA NA NA
"8110" NA NA NA
"8111" NA NA NA
"8112" NA NA NA
"8113" NA NA NA
"8114" NA NA NA
"8115" NA NA NA
"8116" NA NA NA
"8117" NA NA NA
"8118" NA NA NA
"8119" NA NA NA
"8120" NA NA NA
"8121" NA NA NA
"8122" NA NA NA
"8123" NA NA NA
"8124" NA NA NA
"8125" NA NA NA
"8126" NA NA NA
"8127" NA NA NA
"8128" NA NA NA
"8129" NA NA NA
"8130" NA NA NA
"8131" NA NA NA
"8132" NA NA NA
"8133" NA NA NA
"8134" NA NA NA
"8135" NA NA NA
"8136" NA NA NA
"8137" NA NA NA
"8138" NA NA NA
"8139" NA NA NA
"8140" NA NA NA
"8141" NA NA NA
"8142" NA NA NA
"8143" NA NA NA
"8144" NA NA NA
"8145" NA NA NA
"8146" NA NA NA
"8147" NA NA NA
"8148" NA NA NA
"8149" NA NA NA
"8150" NA NA NA
"8151" NA NA NA
"8152" NA NA NA
"8153" NA NA NA
"8154" NA NA NA
"8155" NA NA NA
"8156" NA NA NA
"8157" NA NA NA
"8158" NA NA NA
"8159" NA NA NA
"8160" NA NA NA
"8161" NA NA NA
"8162" NA NA NA
"8163" NA NA NA
"8164" NA NA NA
"8165" NA NA NA
"8166" NA NA NA
"8167" NA NA NA
"8168" NA NA NA
"8169" NA NA NA
"8170" NA NA NA
"8171" NA NA NA
"8172" NA NA NA
"8173" NA NA NA
"8174" NA NA NA
"8175" NA NA NA
"8176" NA NA NA
"8177" NA NA NA
"8178" NA NA NA
"8179" NA NA NA
"8180" NA NA NA
"8181" NA NA NA
"8182" NA NA NA
"8183" NA NA NA
"8184" NA NA NA
"8185" NA NA NA
"8186" NA NA NA
"8187" NA NA NA
"8188" NA NA NA
"8189" NA NA NA
"8190" NA NA NA
"8191" NA NA NA
"8192" NA NA NA
"8193" NA NA NA
"8194" NA NA NA
"8195" NA NA NA
"8196" NA NA NA
"8197" NA NA NA
"8198" NA NA NA
"8199" NA NA NA
"8200" NA NA NA
"8201" NA NA NA
"8202" NA NA NA
"8203" NA NA NA
"8204" NA NA NA
"8205" NA NA NA
"8206" NA NA NA
"8207" NA NA NA
"8208" NA NA NA
"8209" NA NA NA
"8210" NA NA NA
"8211" NA NA NA
"8212" NA NA NA
"8213" NA NA NA
"8214" NA NA NA
"8215" NA NA NA
"8216" NA NA NA
"8217" NA NA NA
"8218" NA NA NA
"8219" NA NA NA
"8220" NA NA NA
"8221" NA NA NA
"8222" NA NA NA
"8223" NA NA NA
"8224" NA NA NA
"8225" NA NA NA
"8226" NA NA NA
"8227" NA NA NA
"8228" NA NA NA
"8229" NA NA NA
"8230" NA NA NA
"8231" NA NA NA
"8232" NA NA NA
"8233" NA NA NA
"8234" NA NA NA
"8235" NA NA NA
"8236" NA NA NA
"8237" NA NA NA
"8238" NA NA NA
"8239" NA NA NA
"8240" NA NA NA
"8241" NA NA NA
"8242" NA NA NA
"8243" NA NA NA
"8244" NA NA NA
"8245" NA NA NA
"8246" NA NA NA
"8247" NA NA NA
"8248" NA NA NA
"8249" NA NA NA
"8250" NA NA NA
"8251" NA NA NA
"8252" NA NA NA
"8253" NA NA NA
"8254" NA NA NA
"8255" NA NA NA
"8256" NA NA NA
"8257" NA NA NA
"8258" NA NA NA
"8259" NA NA NA
"8260" NA NA NA
"8261" NA NA NA
"8262" NA NA NA
"8263" NA NA NA
"8264" NA NA NA
"8265" NA NA NA
"8266" NA NA NA
"8267" NA NA NA
"8268" NA NA NA
"8269" NA NA NA
"8270" NA NA NA
"8271" NA NA NA
"8272" NA NA NA
"8273" NA NA NA
"8274" NA NA NA
"8275" NA NA NA
"8276" NA NA NA
"8277" NA NA NA
"8278" NA NA NA
"8279" NA NA NA
"8280" NA NA NA
"8281" NA NA NA
"8282" NA NA NA
"8283" NA NA NA
"8284" NA NA NA
"8285" NA NA NA
"8286" NA NA NA
"8287" NA NA NA
"8288" NA NA NA
"8289" NA NA NA
"8290" NA NA NA
"8291" NA NA NA
"8292" NA NA NA
"8293" NA NA NA
"8294" NA NA NA
"8295" NA NA NA
"8296" NA NA NA
"8297" NA NA NA
"8298" NA NA NA
"8299" NA NA NA
"8300" NA NA NA
"8301" NA NA NA
"8302" NA NA NA
"8303" NA NA NA
"8304" NA NA NA
"8305" NA NA NA
"8306" NA NA NA
"8307" NA NA NA
"8308" NA NA NA
"8309" NA NA NA
"8310" NA NA NA
"8311" NA NA NA
"8312" NA NA NA
"8313" NA NA NA
"8314" NA NA NA
"8315" NA NA NA
"8316" NA NA NA
"8317" NA NA NA
"8318" NA NA NA
"8319" NA NA NA
"8320" NA NA NA
"8321" NA NA NA
"8322" NA NA NA
"8323" NA NA NA
"8324" NA NA NA
"8325" NA NA NA
"8326" NA NA NA
"8327" NA NA NA
"8328" NA NA NA
"8329" NA NA NA
"8330" NA NA NA
"8331" NA NA NA
"8332" NA NA NA
"8333" NA NA NA
"8334" NA NA NA
"8335" NA NA NA
"8336" NA NA NA
"8337" NA NA NA
"8338" NA NA NA
"8339" NA NA NA
"8340" NA NA NA
"8341" NA NA NA
"8342" NA NA NA
"8343" NA NA NA
"8344" NA NA NA
"8345" NA NA NA
"8346" NA NA NA
"8347" NA NA NA
"8348" NA NA NA
"8349" NA NA NA
"8350" NA NA NA
"8351" NA NA NA
"8352" NA NA NA
"8353" NA NA NA
"8354" NA NA NA
"8355" NA NA NA
"8356" NA NA NA
"8357" NA NA NA
"8358" NA NA NA
"8359" NA NA NA
"8360" NA NA NA
"8361" NA NA NA
"8362" NA NA NA
"8363" NA NA NA
"8364" NA NA NA
"8365" NA NA NA
"8366" NA NA NA
"8367" NA NA NA
"8368" NA NA NA
"8369" NA NA NA
"8370" NA NA NA
"8371" NA NA NA
"8372" NA NA NA
"8373" NA NA NA
"8374" NA NA NA
"8375" NA NA NA
"8376" NA NA NA
"8377" NA NA NA
"8378" NA NA NA
"8379" NA NA NA
"8380" NA NA NA
"8381" NA NA NA
"8382" NA NA NA
"8383" NA NA NA
"8384" NA NA NA
"8385" NA NA NA
"8386" NA NA NA
"8387" NA NA NA
"8388" NA NA NA
"8389" NA NA NA
"8390" NA NA NA
"8391" NA NA NA
"8392" NA NA NA
"8393" NA NA NA
"8394" NA NA NA
"8395" NA NA NA
"8396" NA NA NA
"8397" NA NA NA
"8398" NA NA NA
"8399" NA NA NA
"8400" NA NA NA
"8401" NA NA NA
"8402" NA NA NA
"8403" NA NA NA
"8404" NA NA NA
"8405" NA NA NA
"8406" NA NA NA
"8407" NA NA NA
"8408" NA NA NA
"8409" NA NA NA
"8410" NA NA NA
"8411" NA NA NA
"8412" NA NA NA
"8413" NA NA NA
"8414" NA NA NA
"8415" NA NA NA
"8416" NA NA NA
"8417" NA NA NA
"8418" NA NA NA
"8419" NA NA NA
"8420" NA NA NA
"8421" NA NA NA
"8422" NA NA NA
"8423" NA NA NA
"8424" NA NA NA
"8425" NA NA NA
"8426" NA NA NA
"8427" NA NA NA
"8428" NA NA NA
"8429" NA NA NA
"8430" NA NA NA
"8431" NA NA NA
"8432" NA NA NA
"8433" NA NA NA
"8434" NA NA NA
"8435" NA NA NA
"8436" NA NA NA
"8437" NA NA NA
"8438" NA NA NA
"8439" NA NA NA
"8440" NA NA NA
"8441" NA NA NA
"8442" NA NA NA
"8443" NA NA NA
"8444" NA NA NA
"8445" NA NA NA
"8446" NA NA NA
"8447" NA NA NA
"8448" NA NA NA
"8449" NA NA NA
"8450" NA NA NA
"8451" NA NA NA
"8452" NA NA NA
"8453" NA NA NA
"8454" NA NA NA
"8455" NA NA NA
"8456" NA NA NA
"8457" NA NA NA
"8458" NA NA NA
"8459" NA NA NA
"8460" NA NA NA
"8461" NA NA NA
"8462" NA NA NA
"8463" NA NA NA
"8464" NA NA NA
"8465" NA NA NA
"8466" NA NA NA
"8467" NA NA NA
"8468" NA NA NA
"8469" NA NA NA
"8470" NA NA NA
"8471" NA NA NA
"8472" NA NA NA
"8473" NA NA NA
"8474" NA NA NA
"8475" NA NA NA
"8476" NA NA NA
"8477" NA NA NA
"8478" NA NA NA
"8479" NA NA NA
"8480" NA NA NA
"8481" NA NA NA
"8482" NA NA NA
"8483" NA NA NA
"8484" NA NA NA
"8485" NA NA NA
"8486" NA NA NA
"8487" NA NA NA
"8488" NA NA NA
"8489" NA NA NA
"8490" NA NA NA
"8491" NA NA NA
"8492" NA NA NA
"8493" NA NA NA
"8494" NA NA NA
"8495" NA NA NA
"8496" NA NA NA
"8497" NA NA NA
"8498" NA NA NA
"8499" NA NA NA
"8500" NA NA NA
"8501" NA NA NA
"8502" NA NA NA
"8503" NA NA NA
"8504" NA NA NA
"8505" NA NA NA
"8506" NA NA NA
"8507" NA NA NA
"8508" NA NA NA
"8509" NA NA NA
"8510" NA NA NA
"8511" NA NA NA
"8512" NA NA NA
"8513" NA NA NA
"8514" NA NA NA
"8515" NA NA NA
"8516" NA NA NA
"8517" NA NA NA
"8518" NA NA NA
"8519" NA NA NA
"8520" NA NA NA
"8521" NA NA NA
"8522" NA NA NA
"8523" NA NA NA
"8524" NA NA NA
"8525" NA NA NA
"8526" NA NA NA
"8527" NA NA NA
"8528" NA NA NA
"8529" NA NA NA
"8530" NA NA NA
"8531" NA NA NA
"8532" NA NA NA
"8533" NA NA NA
"8534" NA NA NA
"8535" NA NA NA
"8536" NA NA NA
"8537" NA NA NA
"8538" NA NA NA
"8539" NA NA NA
"8540" NA NA NA
"8541" NA NA NA
"8542" NA NA NA
"8543" NA NA NA
"8544" NA NA NA
"8545" NA NA NA
"8546" NA NA NA
"8547" NA NA NA
"8548" NA NA NA
"8549" NA NA NA
"8550" NA NA NA
"8551" NA NA NA
"8552" NA NA NA
"8553" NA NA NA
"8554" NA NA NA
"8555" NA NA NA
"8556" NA NA NA
"8557" NA NA NA
"8558" NA NA NA
"8559" NA NA NA
"8560" NA NA NA
"8561" NA NA NA
"8562" NA NA NA
"8563" NA NA NA
"8564" NA NA NA
"8565" NA NA NA
"8566" NA NA NA
"8567" NA NA NA
"8568" NA NA NA
"8569" NA NA NA
"8570" NA NA NA
"8571" NA NA NA
"8572" NA NA NA
"8573" NA NA NA
"8574" NA NA NA
"8575" NA NA NA
"8576" NA NA NA
"8577" NA NA NA
"8578" NA NA NA
"8579" NA NA NA
"8580" NA NA NA
"8581" NA NA NA
"8582" NA NA NA
"8583" NA NA NA
"8584" NA NA NA
"8585" NA NA NA
"8586" NA NA NA
"8587" NA NA NA
"8588" NA NA NA
"8589" NA NA NA
"8590" NA NA NA
"8591" NA NA NA
"8592" NA NA NA
"8593" NA NA NA
"8594" NA NA NA
"8595" NA NA NA
"8596" NA NA NA
"8597" NA NA NA
"8598" NA NA NA
"8599" NA NA NA
"8600" NA NA NA
"8601" NA NA NA
"8602" NA NA NA
"8603" NA NA NA
"8604" NA NA NA
"8605" NA NA NA
"8606" NA NA NA
"8607" NA NA NA
"8608" NA NA NA
"8609" NA NA NA
"8610" NA NA NA
"8611" NA NA NA
"8612" NA NA NA
"8613" NA NA NA
"8614" NA NA NA
"8615" NA NA NA
"8616" NA NA NA
"8617" NA NA NA
"8618" NA NA NA
"8619" NA NA NA
"8620" NA NA NA
"8621" NA NA NA
"8622" NA NA NA
"8623" NA NA NA
"8624" NA NA NA
"8625" NA NA NA
"8626" NA NA NA
"8627" NA NA NA
"8628" NA NA NA
"8629" NA NA NA
"8630" NA NA NA
"8631" NA NA NA
"8632" NA NA NA
"8633" NA NA NA
"8634" NA NA NA
"8635" NA NA NA
"8636" NA NA NA
"8637" NA NA NA
"8638" NA NA NA
"8639" NA NA NA
"8640" NA NA NA
"8641" NA NA NA
"8642" NA NA NA
"8643" NA NA NA
"8644" NA NA NA
"8645" NA NA NA
"8646" NA NA NA
"8647" NA NA NA
"8648" NA NA NA
"8649" NA NA NA
"8650" NA NA NA
"8651" NA NA NA
"8652" NA NA NA
"8653" NA NA NA
"8654" NA NA NA
"8655" NA NA NA
"8656" NA NA NA
"8657" NA NA NA
"8658" NA NA NA
"8659" NA NA NA
"8660" NA NA NA
"8661" NA NA NA
"8662" NA NA NA
"8663" NA NA NA
"8664" NA NA NA
"8665" NA NA NA
"8666" NA NA NA
"8667" NA NA NA
"8668" NA NA NA
"8669" NA NA NA
"8670" NA NA NA
"8671" NA NA NA
"8672" NA NA NA
"8673" NA NA NA
"8674" NA NA NA
"8675" NA NA NA
"8676" NA NA NA
"8677" NA NA NA
"8678" NA NA NA
"8679" NA NA NA
"8680" NA NA NA
"8681" NA NA NA
"8682" NA NA NA
"8683" NA NA NA
"8684" NA NA NA
"8685" NA NA NA
"8686" NA NA NA
"8687" NA NA NA
"8688" NA NA NA
"8689" NA NA NA
"8690" NA NA NA
"8691" NA NA NA
"8692" NA NA NA
"8693" NA NA NA
"8694" NA NA NA
"8695" NA NA NA
"8696" NA NA NA
"8697" NA NA NA
"8698" NA NA NA
"8699" NA NA NA
"8700" NA NA NA
"8701" NA NA NA
"8702" NA NA NA
"8703" NA NA NA
"8704" NA NA NA
"8705" NA NA NA
"8706" NA NA NA
"8707" NA NA NA
"8708" NA NA NA
"8709" NA NA NA
"8710" NA NA NA
"8711" NA NA NA
"8712" NA NA NA
"8713" NA NA NA
"8714" NA NA NA
"8715" NA NA NA
"8716" NA NA NA
"8717" NA NA NA
"8718" NA NA NA
"8719" NA NA NA
"8720" NA NA NA
"8721" NA NA NA
"8722" NA NA NA
"8723" NA NA NA
"8724" NA NA NA
"8725" NA NA NA
"8726" NA NA NA
"8727" NA NA NA
"8728" NA NA NA
"8729" NA NA NA
"8730" NA NA NA
"8731" NA NA NA
"8732" NA NA NA
"8733" NA NA NA
"8734" NA NA NA
"8735" NA NA NA
"8736" NA NA NA
"8737" NA NA NA
"8738" NA NA NA
"8739" NA NA NA
"8740" NA NA NA
"8741" NA NA NA
"8742" NA NA NA
"8743" NA NA NA
"8744" NA NA NA
"8745" NA NA NA
"8746" NA NA NA
"8747" NA NA NA
"8748" NA NA NA
"8749" NA NA NA
"8750" NA NA NA
"8751" NA NA NA
"8752" NA NA NA
"8753" NA NA NA
"8754" NA NA NA
"8755" NA NA NA
"8756" NA NA NA
"8757" NA NA NA
"8758" NA NA NA
"8759" NA NA NA
"8760" NA NA NA
"8761" NA NA NA
"8762" NA NA NA
"8763" NA NA NA
"8764" NA NA NA
"8765" NA NA NA
"8766" NA NA NA
"8767" NA NA NA
"8768" NA NA NA
"8769" NA NA NA
"8770" NA NA NA
"8771" NA NA NA
"8772" NA NA NA
"8773" NA NA NA
"8774" NA NA NA
"8775" NA NA NA
"8776" NA NA NA
"8777" NA NA NA
"8778" NA NA NA
"8779" NA NA NA
"8780" NA NA NA
"8781" NA NA NA
"8782" NA NA NA
"8783" NA NA NA
"8784" NA NA NA
"8785" NA NA NA
"8786" NA NA NA
"8787" NA NA NA
"8788" NA NA NA
"8789" NA NA NA
"8790" NA NA NA
"8791" NA NA NA
"8792" NA NA NA
"8793" NA NA NA
"8794" NA NA NA
"8795" NA NA NA
"8796" NA NA NA
"8797" NA NA NA
"8798" NA NA NA
"8799" NA NA NA
"8800" NA NA NA
"8801" NA NA NA
"8802" NA NA NA
"8803" NA NA NA
"8804" NA NA NA
"8805" NA NA NA
"8806" NA NA NA
"8807" NA NA NA
"8808" NA NA NA
"8809" NA NA NA
"8810" NA NA NA
"8811" NA NA NA
"8812" NA NA NA
"8813" NA NA NA
"8814" NA NA NA
"8815" NA NA NA
"8816" NA NA NA
"8817" NA NA NA
"8818" NA NA NA
"8819" NA NA NA
"8820" NA NA NA
"8821" NA NA NA
"8822" NA NA NA
"8823" NA NA NA
"8824" NA NA NA
"8825" NA NA NA
"8826" NA NA NA
"8827" NA NA NA
"8828" NA NA NA
"8829" NA NA NA
"8830" NA NA NA
"8831" NA NA NA
"8832" NA NA NA
"8833" NA NA NA
"8834" NA NA NA
"8835" NA NA NA
"8836" NA NA NA
"8837" NA NA NA
"8838" NA NA NA
"8839" NA NA NA
"8840" NA NA NA
"8841" NA NA NA
"8842" NA NA NA
"8843" NA NA NA
"8844" NA NA NA
"8845" NA NA NA
"8846" NA NA NA
"8847" NA NA NA
"8848" NA NA NA
"8849" NA NA NA
"8850" NA NA NA
"8851" NA NA NA
"8852" NA NA NA
"8853" NA NA NA
"8854" NA NA NA
"8855" NA NA NA
"8856" NA NA NA
"8857" NA NA NA
"8858" NA NA NA
"8859" NA NA NA
"8860" NA NA NA
"8861" NA NA NA
"8862" NA NA NA
"8863" NA NA NA
"8864" NA NA NA
"8865" NA NA NA
"8866" NA NA NA
"8867" NA NA NA
"8868" NA NA NA
"8869" NA NA NA
"8870" NA NA NA
"8871" NA NA NA
"8872" NA NA NA
"8873" NA NA NA
"8874" NA NA NA
"8875" NA NA NA
"8876" NA NA NA
"8877" NA NA NA
"8878" NA NA NA
"8879" NA NA NA
"8880" NA NA NA
"8881" NA NA NA
"8882" NA NA NA
"8883" NA NA NA
"8884" NA NA NA
"8885" NA NA NA
"8886" NA NA NA
"8887" NA NA NA
"8888" NA NA NA
"8889" NA NA NA
"8890" NA NA NA
"8891" NA NA NA
"8892" NA NA NA
"8893" NA NA NA
"8894" NA NA NA
"8895" NA NA NA
"8896" NA NA NA
"8897" NA NA NA
"8898" NA NA NA
"8899" NA NA NA
"8900" NA NA NA
"8901" NA NA NA
"8902" NA NA NA
"8903" NA NA NA
"8904" NA NA NA
"8905" NA NA NA
"8906" NA NA NA
"8907" NA NA NA
"8908" NA NA NA
"8909" NA NA NA
"8910" NA NA NA
"8911" NA NA NA
"8912" NA NA NA
"8913" NA NA NA
"8914" NA NA NA
"8915" NA NA NA
"8916" NA NA NA
"8917" NA NA NA
"8918" NA NA NA
"8919" NA NA NA
"8920" NA NA NA
"8921" NA NA NA
"8922" NA NA NA
"8923" NA NA NA
"8924" NA NA NA
"8925" NA NA NA
"8926" NA NA NA
"8927" NA NA NA
"8928" NA NA NA
"8929" NA NA NA
"8930" NA NA NA
"8931" NA NA NA
"8932" NA NA NA
"8933" NA NA NA
"8934" NA NA NA
"8935" NA NA NA
"8936" NA NA NA
"8937" NA NA NA
"8938" NA NA NA
"8939" NA NA NA
"8940" NA NA NA
"8941" NA NA NA
"8942" NA NA NA
"8943" NA NA NA
"8944" NA NA NA
"8945" NA NA NA
"8946" NA NA NA
"8947" NA NA NA
"8948" NA NA NA
"8949" NA NA NA
"8950" NA NA NA
"8951" NA NA NA
"8952" NA NA NA
"8953" NA NA NA
"8954" NA NA NA
"8955" NA NA NA
"8956" NA NA NA
"8957" NA NA NA
"8958" NA NA NA
"8959" NA NA NA
"8960" NA NA NA
"8961" NA NA NA
"8962" NA NA NA
"8963" NA NA NA
"8964" NA NA NA
"8965" NA NA NA
"8966" NA NA NA
"8967" NA NA NA
"8968" NA NA NA
"8969" NA NA NA
"8970" NA NA NA
"8971" NA NA NA
"8972" NA NA NA
"8973" NA NA NA
"8974" NA NA NA
"8975" NA NA NA
"8976" NA NA NA
"8977" NA NA NA
"8978" NA NA NA
"8979" NA NA NA
"8980" NA NA NA
"8981" NA NA NA
"8982" NA NA NA
"8983" NA NA NA
"8984" NA NA NA
"8985" NA NA NA
"8986" NA NA NA
"8987" NA NA NA
"8988" NA NA NA
"8989" NA NA NA
"8990" NA NA NA
"8991" NA NA NA
"8992" NA NA NA
"8993" NA NA NA
"8994" NA NA NA
"8995" NA NA NA
"8996" NA NA NA
"8997" NA NA NA
"8998" NA NA NA
"8999" NA NA NA
"9000" NA NA NA
"9001" NA NA NA
