# Supplementary material for: Adaptive switch to sexually dimorphic movements by partner-seeking termites
Source: Sci Adv. 2019 Jun 19;5(6):eaau6108. doi: 10.1126/sciadv.aau6108 (PMC6584256; doi:10.1126/sciadv.aau6108)
Supplement: Data file S1 [file aau6108_Data_file_S1.zip › Dataset/CfExperimetns/170703_172_F_07_set1_after-position_5FPS.txt]

"time" "x" "y"
"1" 0 99.4765742152987 57.7681237518956
"2" 0.2 99.5371382302729 58.2522087199459
"3" 0.4 99.5518991636541 58.5638821985517
"4" 0.6 99.3938988159867 58.5013592038319
"5" 0.8 99.4431270234831 58.3798574960992
"6" 1 99.7432770847661 58.58290807375
"7" 1.2 100.179037510836 58.6653779956557
"8" 1.4 100.479038334186 58.7096272149044
"9" 1.6 101.004229218896 58.7371406789669
"10" 1.8 101.287013067106 58.6636317342821
"11" 2 101.479667988891 58.5374698071
"12" 2.2 101.482913579366 58.56992571185
"13" 2.4 101.532107074665 58.5633272386529
"14" 2.6 101.700109642835 58.6538515115664
"15" 2.8 101.877746716281 58.6859202931739
"16" 3 102.156196322777 58.6813667427815
"17" 3.2 102.285656290183 58.607041951641
"18" 3.4 102.372205369516 58.8924265800244
"19" 3.6 102.423705648128 59.1008613966612
"20" 3.8 102.44758682571 59.5963698736855
"21" 4 102.13786273522 60.2304578148729
"22" 4.2 101.874193454008 60.7212733391639
"23" 4.4 101.850765048574 60.7681829167107
"24" 4.6 102.098255529423 60.9862953254915
"25" 4.8 102.132776563983 61.2224776387459
"26" 5 102.32235309982 61.625714055872
"27" 5.2 102.685113579414 61.6162868638462
"28" 5.4 102.729752385778 61.4555216761312
"29" 5.6 103.019229535177 61.8421090894516
"30" 5.8 103.261972124126 62.1443499144878
"31" 6 103.506068106427 62.3038205086371
"32" 6.2 103.771767310931 62.4546600281951
"33" 6.4 103.995546084407 62.4058863668655
"34" 6.6 104.115087454591 62.2893723962
"35" 6.8 104.211018596008 62.2568100786475
"36" 7 104.250459986339 62.4357380569758
"37" 7.2 104.140528696056 62.4797105730887
"38" 7.4 103.949243101959 62.5920104063934
"39" 7.6 103.894087289726 62.7888114951765
"40" 7.8 103.60394653515 62.9929530825854
"41" 8 103.355459664237 63.141100467082
"42" 8.2 103.341132867419 63.483749691
"43" 8.4 103.204976388955 63.7528962181951
"44" 8.6 102.925002714935 64.1695115494274
"45" 8.8 102.800950598651 64.4023336170336
"46" 9 103.034934005218 64.4678964801935
"47" 9.2 103.206322121591 64.376287071625
"48" 9.4 103.572026880597 64.2103431715323
"49" 9.6 104.080130848983 64.2903587336394
"50" 9.8 104.472794090057 63.9775050944098
"51" 10 105.038824382363 63.6983774482177
"52" 10.2 105.471607903793 63.7248506977143
"53" 10.4 105.687457298614 63.7275647803415
"54" 10.6 106.521196565161 63.8549808659917
"55" 10.8 106.988859918345 63.8637212588049
"56" 11 107.33083432937 63.9017184155854
"57" 11.2 107.545676586666 63.973833852725
"58" 11.4 107.717138756638 64.1581992238537
"59" 11.6 107.974354176604 64.461061894832
"60" 11.8 108.252893433475 64.6049536732727
"61" 12 108.575007624852 64.6606752861967
"62" 12.2 108.958093713705 64.8202944898853
"63" 12.4 109.398385265556 64.7788449869919
"64" 12.6 109.716067849108 64.81314354956
"65" 12.8 110.062658603229 65.059723295418
"66" 13 110.412894030161 65.3033742863387
"67" 13.2 110.827492039226 65.1400477979194
"68" 13.4 111.195954949418 65.1874186583689
"69" 13.6 111.250923812688 65.4939872914531
"70" 13.8 111.550837456138 65.876797660126
"71" 14 111.464013055324 66.149807530784
"72" 14.2 111.490220674927 66.6194088757178
"73" 14.4 111.427402794766 67.2067560552258
"74" 14.6 111.427402794766 67.4961109157187
"75" 14.8 111.635380232404 67.857247767872
"76" 15 111.761006930475 67.9775623388443
"77" 15.2 111.630119183451 68.5585762402705
"78" 15.4 111.555680894492 69.1434412716905
"79" 15.6 111.945650306097 69.4839042110726
"80" 15.8 112.412253281524 69.9632252327295
"81" 16 112.549525796696 70.8858242300492
"82" 16.2 112.694792463723 71.5735851229008
"83" 16.4 112.664451623352 72.3415513676885
"84" 16.6 112.49173263674 73.0515265774741
"85" 16.8 112.665363733088 73.7919768674911
"86" 17 112.726189084847 74.1490900518983
"87" 17.2 113.196920180186 74.5702575846116
"88" 17.4 113.752675835075 74.8686209572034
"89" 17.6 114.10215118034 75.4711608302605
"90" 17.8 114.337427437177 76.0292268905391
"91" 18 114.663256498341 76.514795448125
"92" 18.2 114.932640507766 77.17365031455
"93" 18.4 114.848475195448 77.8259589900169
"94" 18.6 115.013505219601 78.7303235223729
"95" 18.8 114.861677597381 79.3013274059407
"96" 19 114.855952662029 79.7817838426283
"97" 19.2 114.783111518025 80.360820161
"98" 19.4 114.54575463433 80.929516545115
"99" 19.6 114.204536803861 81.6360787193186
"100" 19.8 113.997738118729 82.0634626685929
"101" 20 113.565106575192 83.08711616
"102" 20.2 113.241982923971 83.8164888558364
"103" 20.4 112.958394187402 84.5337222002857
"104" 20.6 112.702115897837 85.0559092077706
"105" 20.8 112.705689024966 85.4525263190275
"106" 21 112.505727480619 86.2065229305514
"107" 21.2 112.365115286057 86.7081425061621
"108" 21.4 112.300171578862 87.2084259558909
"109" 21.6 112.312484089165 87.9256775275946
"110" 21.8 112.192694829198 88.5979467908224
"111" 22 112.127007852711 89.4412610677222
"112" 22.2 112.026794870562 90.3691492477615
"113" 22.4 111.814143715853 90.9238521891682
"114" 22.6 111.592108928217 91.7646724505421
"115" 22.8 111.397443498074 92.6066826839808
"116" 23 110.919125460746 93.4134535611927
"117" 23.2 110.591510153563 94.3229829591132
"118" 23.4 110.431256179747 95.2917846500288
"119" 23.6 110.635928602694 96.2442900618218
"120" 23.8 110.434616100871 97.071667866486
"121" 24 110.244810459555 97.9323839714757
"122" 24.2 109.946867550983 98.5749525762149
"123" 24.4 109.242038541599 99.2465505138611
"124" 24.6 108.67180194973 99.8192379291747
"125" 24.8 107.925909993853 99.8418528351731
"126" 25 107.636211478864 99.4694903133895
"127" 25.2 107.562500667904 99.2382341482449
"128" 25.4 107.379687816659 99.1666986847143
"129" 25.6 106.921385585815 99.4930741156907
"130" 25.8 106.180820381653 99.6047801900316
"131" 26 105.989956885649 99.5400961412667
"132" 26.2 105.277008844641 99.7613372253125
"133" 26.4 104.536378482124 99.8062568666804
"134" 26.6 104.172514535037 99.9178210517857
"135" 26.8 103.418908297704 99.8303060229062
"136" 27 102.668203220836 99.45657627971
"137" 27.2 101.750709321112 99.4656086889468
"138" 27.4 101.095820679744 99.3870499475149
"139" 27.6 100.091018921373 99.2740018800102
"140" 27.8 99.8139164068691 99.8687280866176
"141" 28 99.6013984154304 100.231252360514
"142" 28.2 99.948411007021 99.8003315768932
"143" 28.4 100.156116193186 98.95805358275
"144" 28.6 100.31863175988 98.1820624055455
"145" 28.8 100.751859634261 97.3028024405
"146" 29 100.906869471892 96.0399142655742
"147" 29.2 101.902549336075 94.6261448840588
"148" 29.4 103.816001374759 93.6146314461818
"149" 29.6 105.47299257717 92.775203727875
"150" 29.8 106.036940671573 91.8928667744572
"151" 30 105.869880541603 91.4550676798155
"152" 30.2 105.315282317224 90.4980852031038
"153" 30.4 105.061988475672 89.4038466219687
"154" 30.6 104.856500059312 88.5094579943495
"155" 30.8 105.083664383488 87.7088369964
"156" 31 105.349410478314 86.7421503564616
"157" 31.2 104.98615400592 86.0680661808846
"158" 31.4 104.737880204627 85.6258891537777
"159" 31.6 104.773942321016 84.5584505086667
"160" 31.8 104.196753528435 83.8976365921351
"161" 32 103.848653981962 83.0977380924636
"162" 32.2 103.277641891773 82.5278759550769
"163" 32.4 102.665140714952 81.9386764534616
"164" 32.6 102.273187355025 81.3476997054322
"165" 32.8 101.419801845256 81.1986734332017
"166" 33 100.834294805978 80.4140811328974
"167" 33.2 100.329133670508 79.905337294339
"168" 33.4 99.6816108657411 79.30275766615
"169" 33.6 99.2801454352466 78.6437616870956
"170" 33.8 98.7000515749447 77.7850759218487
"171" 34 98.5553909709161 77.3297208826087
"172" 34.2 98.206847559906 76.5915344093559
"173" 34.4 97.9225869944099 75.9939212599469
"174" 34.6 97.6481924746972 75.1231086358276
"175" 34.8 97.4124835710825 74.243025725823
"176" 35 96.8767055652365 73.7200119891017
"177" 35.2 96.4057736694237 72.9445095562773
"178" 35.4 96.0261214054573 72.5681301566554
"179" 35.6 95.7345567467982 72.0055051945898
"180" 35.8 95.6014043170546 71.3730311533077
"181" 36 95.4893152242575 70.7012714059224
"182" 36.2 95.510436998007 69.9159199050909
"183" 36.4 95.4403073971214 68.861180646421
"184" 36.6 94.8849638944299 68.1294207467672
"185" 36.8 93.7809364651044 67.6162864033698
"186" 37 93.1147826915931 67.4117463684359
"187" 37.2 92.0029599032341 67.3085532353846
"188" 37.4 91.1077680830075 67.118811023
"189" 37.6 90.3318969099521 67.1554279411795
"190" 37.8 89.5709132539108 67.3682090279211
"191" 38 88.8938506687213 67.3018956138974
"192" 38.2 88.4742453144635 67.4023731381842
"193" 38.4 87.7281011463161 67.7419643942
"194" 38.6 87.1179301370161 67.985383679825
"195" 38.8 86.8144235682729 68.3398547908919
"196" 39 86.3801933107857 68.7241082944609
"197" 39.2 85.8493993513636 68.9506442910932
"198" 39.4 85.3533107779195 68.8141547534706
"199" 39.6 85.0541822625678 68.7774196726379
"200" 39.8 84.1732944151525 69.2174473764215
"201" 40 84.0192453361477 69.5000495083421
"202" 40.2 83.6037390709816 69.5798639383534
"203" 40.4 83.3989311203179 69.455636165
"204" 40.6 82.8233866395918 69.7796497351092
"205" 40.8 82.5367648205338 70.3035107740442
"206" 41 82.1569745396639 70.6917827980869
"207" 41.2 81.5124103166348 70.9178021789915
"208" 41.4 80.9153067267262 70.9611537634874
"209" 41.6 80.4343741879525 70.8825157592818
"210" 41.8 79.6940689768319 70.4737266508421
"211" 42 78.98786011245 69.6680748142727
"212" 42.2 78.607825471029 68.3471421873846
"213" 42.4 78.6858860829661 67.102583070625
"214" 42.6 78.3910162073522 66.0525547423607
"215" 42.8 78.8599479183565 64.7296200514874
"216" 43 78.4420943525325 63.1698319237459
"217" 43.2 77.9675653978382 62.6530985694322
"218" 43.4 77.114062577844 63.0165974882049
"219" 43.6 76.7194946370287 63.5415702944202
"220" 43.8 75.7518722935661 64.265936995475
"221" 44 75.29737960705 65.5048173867881
"222" 44.2 74.5495855766002 66.169680363084
"223" 44.4 73.6869812677929 66.2181596661875
"224" 44.6 72.6267920040292 66.973182789513
"225" 44.8 71.4571579991227 67.7924040625656
"226" 45 71.7668192542784 68.7628888209918
"227" 45.2 72.4676169581248 69.7536660381826
"228" 45.4 73.3583808962458 70.143350471054
"229" 45.6 74.8320544092188 70.7924685660541
"230" 45.8 76.3280205613351 71.7588862331207
"231" 46 77.2479775856282 73.0985316809052
"232" 46.2 77.7406283125245 74.3943884609075
"233" 46.4 77.8897286281857 75.4128469255478
"234" 46.6 77.8855651583143 76.3517715228899
"235" 46.8 77.4701970347816 77.4104922531062
"236" 47 77.1609222154983 78.1109304781518
"237" 47.2 76.5723926531107 78.8450416905135
"238" 47.4 76.1197643598404 79.5888959399189
"239" 47.6 75.5960839507661 80.1417428039375
"240" 47.8 74.8473598032575 80.8778762987414
"241" 48 74.0194102621214 81.9118707669473
"242" 48.2 73.4028349297788 82.1134390175
"243" 48.4 73.1484610649644 82.5331274409914
"244" 48.6 72.8689557490802 82.8208113005128
"245" 48.8 72.7291456978495 82.8807298938974
"246" 49 72.1403841976477 82.9333776638158
"247" 49.2 72.3230307871315 82.7908520038205
"248" 49.4 73.0689897891767 83.6731090090642
"249" 49.6 73.2858136399252 85.5337012707909
"250" 49.8 73.574049574254 87.1557631709903
"251" 50 74.1427806602939 88.6262572373333
"252" 50.2 74.0645899032638 90.2686675699159
"253" 50.4 73.9588638667106 91.7780862097222
"254" 50.6 73.8521414252389 92.839312173396
"255" 50.8 73.6749440503719 94.1233720790288
"256" 51 73.3621903924018 94.7675326237429
"257" 51.2 73.1364116926563 95.976053586514
"258" 51.4 72.5356830499279 96.9018765582941
"259" 51.6 72.2102594722237 97.6665535239245
"260" 51.8 71.6797381109328 98.6262821119722
"261" 52 71.6658862138899 99.4521719831028
"262" 52.2 71.8006711685656 100.921796492921
"263" 52.4 72.4531243097053 102.669430150243
"264" 52.6 72.9166687030717 104.010356088833
"265" 52.8 73.6811855705161 105.320338225314
"266" 53 73.7924629582304 106.240231297086
"267" 53.2 74.0995061206272 107.129729156472
"268" 53.4 74.0890385328613 108.151116798088
"269" 53.6 74.482382762059 109.100060161343
"270" 53.8 74.874093163969 110.353750403368
"271" 54 75.2354627868772 111.229991789889
"272" 54.2 75.806583675859 112.275174957457
"273" 54.4 76.8077710614328 113.455024371083
"274" 54.6 77.4746555385437 114.644974958385
"275" 54.8 77.9042715297514 115.558294276941
"276" 55 77.8932407647383 116.523910475778
"277" 55.2 78.1849731754507 116.829124051495
"278" 55.4 78.5430205499473 117.29266216056
"279" 55.6 78.8001187346376 117.90653875871
"280" 55.8 78.8874766838713 118.052135340766
"281" 56 78.8694094716434 118.302362921109
"282" 56.2 78.6782146872979 117.371173508464
"283" 56.4 78.6069932683431 116.517946356529
"284" 56.6 79.5805235515455 115.275736988529
"285" 56.8 80.7340244932424 114.519464166516
"286" 57 82.3065078491794 113.175726959459
"287" 57.2 83.597419057075 112.011054804853
"288" 57.4 84.8880185636044 111.067924396235
"289" 57.6 86.2232178761759 110.358106476948
"290" 57.8 87.8725299224536 109.867294566844
"291" 58 89.6028550385549 109.306445504058
"292" 58.2 91.4220824284777 108.447660810038
"293" 58.4 92.7318376219914 107.889854300832
"294" 58.6 93.8945970064676 107.502779496398
"295" 58.8 94.9648405940019 106.344090192286
"296" 59 96.4530195725359 105.17127059603
"297" 59.2 97.4045427718985 104.019265552882
"298" 59.4 98.5767736846338 102.251373329441
"299" 59.6 100.035380227516 100.716183819302
"300" 59.8 102.027245467602 99.3261962737714
"301" 60 104.37890759463 98.0910172701429
"302" 60.2 106.259767685259 96.9758613082477
"303" 60.4 107.492496544571 95.3429422105505
"304" 60.6 108.490901730423 93.8175842575327
"305" 60.8 108.84484008823 92.4937646681143
"306" 61 108.647013621183 91.1866675009444
"307" 61.2 108.776428989809 89.1863767507547
"308" 61.4 108.996849853068 87.425894305271
"309" 61.6 108.930152752145 85.2570252204286
"310" 61.8 108.857741814342 83.3004784555739
"311" 62 108.694966489462 81.8520374062703
"312" 62.2 108.762412393627 80.3247580446111
"313" 62.4 109.243584060873 78.7577302942411
"314" 62.6 109.796493581079 77.2172339580714
"315" 62.8 110.3802728152 75.2430364435789
"316" 63 110.171871742595 73.1214451962368
"317" 63.2 109.552450143439 70.8171197591282
"318" 63.4 109.145611578212 68.8765099341565
"319" 63.6 108.431406843906 67.3600761556549
"320" 63.8 107.11988730402 65.5802401994793
"321" 64 106.380093504798 63.8599053050257
"322" 64.2 105.887783016773 62.2038956063451
"323" 64.4 105.085409911138 60.5108979113781
"324" 64.6 104.705583866764 58.6435115773097
"325" 64.8 104.296455451135 56.9595627361695
"326" 65 103.843539718183 55.1217771031026
"327" 65.2 103.199428594714 53.3811117033636
"328" 65.4 102.56346337965 51.2235316716875
"329" 65.6 102.426392619186 49.5960091611043
"330" 65.8 102.065954781106 47.9182306539744
"331" 66 101.8818893799 46.4038298163125
"332" 66.2 101.610197171038 44.675129550487
"333" 66.4 101.376514656838 43.3204483087478
"334" 66.6 101.524330760472 41.8204385417611
"335" 66.8 101.811501635732 40.8328856828879
"336" 67 102.323521512391 39.969446699625
"337" 67.2 102.661811904208 39.0136619148718
"338" 67.4 102.45589332226 37.9020592131736
"339" 67.6 101.681317936229 36.1812781647826
"340" 67.8 101.360276624989 35.1265620551429
"341" 68 100.13191573908 33.4146022441539
"342" 68.2 99.1046108912958 31.9080050698136
"343" 68.4 98.2146039710411 30.459866607875
"344" 68.6 97.3189028215497 29.644514278042
"345" 68.8 95.7962635443013 28.9925110133719
"346" 69 94.3685792581661 27.869885408825
"347" 69.2 92.8760826041259 27.5194407982683
"348" 69.4 92.0176525851368 26.4929716290345
"349" 69.6 91.5861157678054 25.7930562046281
"350" 69.8 92.0805241394099 25.3006702444071
"351" 70 92.8858080668733 25.3132874260893
"352" 70.2 93.2856809405509 26.3666125683826
"353" 70.4 93.7738872188238 27.6990341974103
"354" 70.6 94.0202192138495 28.4494036191944
"355" 70.8 93.485188541607 29.4994668809545
"356" 71 93.7547240650837 30.9296000401351
"357" 71.2 93.4667414880287 33.0417474676723
"358" 71.4 93.0450498458437 35.6119616946552
"359" 71.6 93.2988546416093 37.8292823364068
"360" 71.8 93.6345113602987 40.4315905607391
"361" 72 93.6532947556674 42.8767048230084
"362" 72.2 93.8300294302724 44.8011490575966
"363" 72.4 93.2261314109661 46.570977725775
"364" 72.6 93.0903620884069 48.0249204369664
"365" 72.8 92.5077922350792 49.2849732096134
"366" 73 91.8500546956897 50.9992238175785
"367" 73.2 91.4670213735161 52.7705737365462
"368" 73.4 90.9298201914471 54.121899924319
"369" 73.6 90.6197514389898 55.3424422152895
"370" 73.8 89.8419877977575 56.8649834602586
"371" 74 89.3645388658127 57.250015578678
"372" 74.2 88.6865381248466 58.2253286709826
"373" 74.4 88.4616045936661 59.7318471019
"374" 74.6 88.0322913156627 61.2935357049397
"375" 74.8 88.4217621726627 62.982361921069
"376" 75 88.1920794716118 64.3484878836435
"377" 75.2 87.3759409428439 65.5249260872101
"378" 75.4 86.8461806972449 67.0362960109237
"379" 75.6 85.8064915450839 69.0199569012373
"380" 75.8 84.7183750950792 70.5487728560756
"381" 76 84.3137399666161 72.0650909069
"382" 76.2 82.9992758242411 73.366572687375
"383" 76.4 81.9122158407211 74.3719076386066
"384" 76.6 80.4331426595509 75.3417261603565
"385" 76.8 78.4941011912616 75.7792266250182
"386" 77 76.2610138967982 76.6658402356154
"387" 77.2 74.3835646374136 76.9521179595641
"388" 77.4 72.6307944713343 77.2238094400727
"389" 77.6 70.2154593937335 77.5600166937043
"390" 77.8 68.2885960854993 78.4920146202689
"391" 78 66.923699761029 79.8914578461539
"392" 78.2 65.9701102695679 81.7373981900517
"393" 78.4 65.5202042795851 83.3590742584224
"394" 78.6 65.3550868626858 84.6902060267589
"395" 78.8 65.7844142840354 85.2404406097596
"396" 79 65.9638926632939 85.3554232808611
"397" 79.2 66.0615377784392 85.4763700712115
"398" 79.4 66.1732551558245 86.1555641268318
"399" 79.6 66.3424768436482 86.6658389403585
"400" 79.8 66.2610725117491 87.4355771847573
"401" 80 66.0203787446656 88.6962244837103
"402" 80.2 66.1976894337043 89.8816473484554
"403" 80.4 66.4426088326283 91.0112101384019
"404" 80.6 67.0140754171983 91.9284686053551
"405" 80.8 67.1677491429733 93.0872440692572
"406" 81 67.8607599853494 94.3745585897222
"407" 81.2 68.5279091385439 95.2039872666666
"408" 81.4 68.8308309162106 96.3435501445555
"409" 81.6 68.8433465918985 97.4822645020588
"410" 81.8 68.4208323929584 98.7820427146827
"411" 82 68.0949886830598 100.545241856786
"412" 82.2 67.6255810618339 102.058350801907
"413" 82.4 66.8057267082761 103.64338799246
"414" 82.6 65.6418276313199 105.097679452327
"415" 82.8 64.1359985153025 106.149084673039
"416" 83 62.9503361486019 107.460573315686
"417" 83.2 61.397580208075 108.784556038529
"418" 83.4 60.2726102798369 110.324356376425
"419" 83.6 59.2982265501508 111.855530808788
"420" 83.8 58.1545233990862 113.666038306327
"421" 84 57.552207637724 115.544306292366
"422" 84.2 57.0713990219867 117.077994287588
"423" 84.4 56.8303294851219 116.660253015817
"424" 84.6 56.0724922756843 115.642511907738
"425" 84.8 54.5742035271044 114.111142759265
"426" 85 52.3986853123746 111.459700667113
"427" 85.2 50.8738701646859 108.865677789358
"428" 85.4 49.8156851947237 106.326768712123
"429" 85.6 48.4768572532304 104.4301191236
"430" 85.8 47.6478757076482 103.12649402866
"431" 86 46.6444896022019 101.3143522676
"432" 86.2 45.1767084473608 99.5999242427087
"433" 86.4 43.7095755103122 98.3634488034951
"434" 86.6 41.9293242927854 97.3215270009327
"435" 86.8 41.0286173184666 96.332981445099
"436" 87 40.2248052245528 95.3858197360917
"437" 87.2 38.7646985837684 94.2907731492149
"438" 87.4 37.4995879054406 92.7871450513207
"439" 87.6 36.1044602932939 91.8538166541389
"440" 87.8 34.1249275044392 91.2098304757019
"441" 88 31.9107394834787 90.6326590250561
"442" 88.2 29.7551886445432 89.4975959414324
"443" 88.4 27.1975565623074 88.8208045156609
"444" 88.6 24.7376812075161 88.0955747245789
"445" 88.8 21.6856670215608 84.4363544860357
"446" 89 19.6965837161679 78.2222078658661
"447" 89.2 18.2117260738554 72.9991254800268
"448" 89.4 16.9423088556354 68.6838407052569
"449" 89.6 16.3860814316679 64.6880955851161
"450" 89.8 17.2006988822383 61.5580326758333
"451" 90 17.7878710240395 59.5077496960187
"452" 90.2 18.2501745108841 57.1248418622453
"453" 90.4 18.7782777738046 54.6033148297885
"454" 90.6 19.3260861418319 53.1149422261316
"455" 90.8 19.4221252517939 50.9449518225833
"456" 91 19.1397820396262 48.9816177190367
"457" 91.2 19.3547218778888 46.7282413369727
"458" 91.4 19.1131606330026 44.9891471031892
"459" 91.6 19.2815804630567 43.3470537601622
"460" 91.8 20.2075201866214 41.7656247967105
"461" 92 20.8258261217991 40.4951711190189
"462" 92.2 21.8410661487271 39.0054467764312
"463" 92.4 23.1964418332341 37.908496748
"464" 92.6 24.5780815291125 36.4649533881101
"465" 92.8 25.7646787649625 35.3873684325982
"466" 93 27.3385174066422 34.3050731046639
"467" 93.2 28.6690066956956 32.9152806326154
"468" 93.4 30.0305786653303 31.5735636934336
"469" 93.6 31.2024378810825 30.3086450693717
"470" 93.8 32.2503690543845 28.8891716385263
"471" 94 32.0359731473369 29.1490767188679
"472" 94.2 31.6611993038086 29.5238505623962
"473" 94.4 31.7422014216354 29.3258453854862
"474" 94.6 31.7692091122729 29.3155766687838
"475" 94.8 31.870898964207 29.1560243979636
"476" 95 31.8643146084109 29.1146547662632
"477" 95.2 31.8499102808405 29.0839994024595
"478" 95.4 31.816674654655 29.080490656
"479" 95.6 31.8569277737594 29.0524206843243
"480" 95.8 31.8164848540424 29.0531593677895
"481" 96 31.8084318851947 29.0271702410536
"482" 96.2 31.7832440981107 29.0699644166216
"483" 96.4 31.8084318851947 29.1106282818393
"484" 96.6 31.8130684430161 29.1044055331842
"485" 96.8 31.7060516760026 29.1471568387297
"486" 97 31.7009480447888 29.1808089070455
"487" 97.2 31.6938667564798 29.1206179564182
"488" 97.4 31.502544381354 29.2032967820811
"489" 97.6 31.481554558784 29.0271702410536
"490" 97.8 31.403533935807 29.1276992447273
"491" 98 31.3599105276388 29.2041905193868
"492" 98.2 31.3455843103785 29.0864458678807
"493" 98.4 31.324713240703 29.1617820809813
"494" 98.6 31.3920349630482 29.1150308849083
"495" 98.8 31.4106152241161 29.0922928031818
"496" 99 31.4106152241161 29.0922928031818
"497" 99.2 31.4183344663269 29.1015431347568
"498" 99.4 31.6124319409252 28.7771754734273
"499" 99.6 31.909846049907 27.9061770114091
"500" 99.8 32.24713089089 27.0845936265043
"501" 100 32.8785174541196 26.5399767324655
"502" 100.2 33.3704063936254 26.1261851076639
"503" 100.4 33.3888585770851 25.9524129395776
"504" 100.6 33.5930812741675 25.1738716622385
"505" 100.8 34.0713161314108 24.1403603119474
"506" 101 34.528362440406 22.7620411312797
"507" 101.2 34.3664577636135 21.1198901599735
"508" 101.4 34.4962717281464 19.8586498878739
"509" 101.6 35.2067909961059 18.3284319542051
"510" 101.8 35.6961261754136 17.1966363013846
"511" 102 36.7074188793161 16.250671508325
"512" 102.2 37.8322635239399 15.3323894439322
"513" 102.4 39.1059102403411 14.6441042232
"514" 102.6 40.3916200604913 14.1668683080661
"515" 102.8 41.3908059347411 13.50814755695
"516" 103 42.4001845724661 12.667539623925
"517" 103.2 43.0909718613064 11.9521486653548
"518" 103.4 43.383332454385 11.3382841020082
"519" 103.6 43.4120639110489 10.4763404020902
"520" 103.8 43.4076051266814 9.11984100413223
"521" 104 44.1306077779758 7.46695202183871
"522" 104.2 45.3542804529302 6.34310088457812
"523" 104.4 46.8386068229923 6.31808279133333
"524" 104.6 48.2521205682388 6.57409351339495
"525" 104.8 49.69545374418 7.01593019990756
"526" 105 51.7088062853839 7.19823685843801
"527" 105.2 53.3354943056956 6.83737726733333
"528" 105.4 54.9184270345411 6.961791568875
"529" 105.6 56.6261672089558 6.9019160204569
"530" 105.8 58.2129835919248 6.7440547817913
"531" 106 60.1262682226187 6.48785213925641
"532" 106.2 62.1610475897793 5.97871929605263
"533" 106.4 63.8593969082949 5.32736390533628
"534" 106.6 65.5375039786687 4.95860212570339
"535" 106.8 67.4463230477726 4.90999584679488
"536" 107 69.2049981019699 5.50713973707563
"537" 107.2 70.7661543943145 5.95224928793277
"538" 107.4 72.828530445728 6.46697654645762
"539" 107.6 74.5754017048351 7.30145939962069
"540" 107.8 76.0401757206381 8.29921232680488
"541" 108 77.8626350033509 9.3145624379913
"542" 108.2 79.4191749458219 10.1466278089504
"543" 108.4 81.3544447356214 11.3117369081316
"544" 108.6 83.1391184399248 12.1255260146
"545" 108.8 85.1582649915937 12.8245590527672
"546" 109 86.4408328137834 13.8217387469828
"547" 109.2 88.0272409474069 15.0344478440252
"548" 109.4 90.2371134040424 15.4421778389474
"549" 109.6 92.0164534753554 14.9957871339554
"550" 109.8 93.996888592464 15.4174014320261
"551" 110 96.2016323133944 16.3487447857217
"552" 110.2 98.0480802135931 17.1300600865128
"553" 110.4 100.274528999358 17.8473312014737
"554" 110.6 102.457299842474 17.7607438430252
"555" 110.8 102.509665671987 17.9800257541092
"556" 111 103.423105181939 19.31126332625
"557" 111.2 104.688885467189 20.7012713848534
"558" 111.4 106.37867514196 22.1569406096783
"559" 111.6 107.235841437419 23.6373979471951
"560" 111.8 108.318999883541 25.1803273120924
"561" 112 109.704557536838 26.9228435666694
"562" 112.2 110.937263623033 28.6338093906271
"563" 112.4 112.252634077836 30.3904322542705
"564" 112.6 113.81208664377 32.1654519074915
"565" 112.8 114.753451184903 34.2821630542521
"566" 113 115.516846793266 36.444735443775
"567" 113.2 115.966431630368 38.1862064025565
"568" 113.4 116.244141284925 40.1098537658261
"569" 113.6 116.591249157404 42.3236189631293
"570" 113.8 117.329991526192 44.5856412603514
"571" 114 118.323123414686 47.1306102548214
"572" 114.2 119.010127067674 49.8010235306053
"573" 114.4 119.947902941762 52.6687821082034
"574" 114.6 121.039233347498 55.3967722207257
"575" 114.8 122.089167505141 57.50537203605
"576" 115 122.183519405233 59.9773630964159
"577" 115.2 121.964569836906 62.8379321964831
"578" 115.4 122.393112667192 66.3223255767027
"579" 115.6 122.682768920963 69.2643171475263
"580" 115.8 122.136143156753 72.6363148305
"581" 116 120.860420239414 76.0366950050769
"582" 116.2 119.676327217806 79.3427296751579
"583" 116.4 119.178045181304 82.7941513560619
"584" 116.6 118.389194363641 85.9420766385446
"585" 116.8 117.824822242155 89.0481839990833
"586" 117 117.87541424039 89.197649217398
"587" 117.2 116.891398218759 90.8730245535405
"588" 117.4 115.098526243155 92.8707683363056
"589" 117.6 113.242301900922 94.5642258288919
"590" 117.8 111.65223369858 96.6123768303636
"591" 118 110.150903128131 98.4980134649633
"592" 118.2 108.700213513984 100.055896892963
"593" 118.4 107.218121609497 101.77048255974
"594" 118.6 105.545671611738 103.570398268889
"595" 118.8 103.865176988016 105.016489136083
"596" 119 101.622382971927 106.495406640065
"597" 119.2 99.0598484618876 108.209841059629
"598" 119.4 96.7516763964794 109.917727767459
"599" 119.6 94.3045947602304 111.470268519657
"600" 119.8 91.64677715367 113.132545830298
"601" 120 89.0189188438019 114.281877182571
"602" 120.2 86.1049125039101 114.82702398097
"603" 120.4 83.3904186520919 114.858496373455
"604" 120.6 80.6708892174761 115.08993647969
"605" 120.8 78.0684602243691 115.512474176118
"606" 121 76.1393411975628 116.257657466925
"607" 121.2 74.8937129635064 117.670615753417
"608" 121.4 74.0454129460439 118.10703738525
"609" 121.6 72.4898629491043 117.646927206147
"610" 121.8 70.51798316142 115.038706082346
"611" 122 69.1322173760508 111.607180104277
"612" 122.2 68.5550072431447 109.122315638886
"613" 122.4 68.0723010603219 107.052808312097
"614" 122.6 67.8326958036845 105.124996830842
"615" 122.8 66.728132129843 103.137375471327
"616" 123 65.5835889984974 101.552402679262
"617" 123.2 64.1889363016909 99.8457068223689
"618" 123.4 63.0912875063733 98.1392374714857
"619" 123.6 61.7539356285707 95.7095125709545
"620" 123.8 60.948672899535 94.1172247705094
"621" 124 60.3129927280675 92.7037704048037
"622" 124.2 59.3356756710161 90.7101230247363
"623" 124.4 58.4377289729328 88.4820087717778
"624" 124.6 57.4578697533375 86.8914118524821
"625" 124.8 55.7514911626783 85.4379762878378
"626" 125 54.9373409928265 84.1245859428707
"627" 125.2 54.2725545300161 82.6805632478684
"628" 125.4 53.8098345668831 80.693120983945
"629" 125.6 53.8204296655857 79.4193166979913
"630" 125.8 53.5620333719756 78.8941641409459
"631" 126 52.0974588116856 77.9084740020932
"632" 126.2 50.4953309705988 76.8813325873058
"633" 126.4 49.1691987963508 75.9028272936859
"634" 126.6 48.1367382320246 74.6045729185593
"635" 126.8 47.0340555680802 73.3902904639231
"636" 127 46.2388929542704 71.9541907306695
"637" 127.2 45.0063937238911 70.711679678825
"638" 127.4 43.5106056839046 69.3622919100165
"639" 127.6 42.0911292546731 68.2067544086694
"640" 127.8 40.597426938973 66.877070491069
"641" 128 39.0365189795244 66.0244301025041
"642" 128.2 37.7437500292466 65.3204716745913
"643" 128.4 36.3766987109144 64.0822585785932
"644" 128.6 35.0999664331525 63.1017892912975
"645" 128.8 33.3828956439641 61.984027244312
"646" 129 31.5209653002661 60.877540539575
"647" 129.2 29.8307616452084 60.124979650718
"648" 129.4 28.1907766473112 59.0261173959918
"649" 129.6 26.8317926270379 57.7511902363739
"650" 129.8 26.2483560467889 56.4743471874711
"651" 130 25.8377655579898 54.6796584761842
"652" 130.2 25.4289042600296 53.1680351001892
"653" 130.4 24.8433783132506 51.4469173346903
"654" 130.6 24.3447016040567 49.5820962186216
"655" 130.8 23.3707779793674 47.6420494055868
"656" 131 22.2370310224923 45.9421059332619
"657" 131.2 21.5148098658411 43.88687440295
"658" 131.4 21.1327575013554 41.7927730629018
"659" 131.6 19.8871031595692 39.4043405704602
"660" 131.8 18.3512319165413 37.2670153364706
"661" 132 17.3982459333721 35.4264451847458
"662" 132.2 15.9128674995899 33.5221610306393
"663" 132.4 14.5529118841637 31.9291613778279
"664" 132.6 14.2989820797873 30.0398651964068
"665" 132.8 15.4210662221889 27.8743112140182
"666" 133 16.9402218964276 25.6591212986372
"667" 133.2 19.3402642475911 23.747985505575
"668" 133.4 21.6884905663879 21.9435204217436
"669" 133.6 23.9173302357317 20.8725042616379
"670" 133.8 26.3206565954909 19.2302599337227
"671" 134 28.8996736989867 17.4596403233277
"672" 134.2 31.4459621590371 15.4599202088151
"673" 134.4 33.776241572348 13.6532990906302
"674" 134.6 37.0060132030161 12.46955860495
"675" 134.8 40.5604943577058 12.2806428559224
"676" 135 43.7109281599064 11.7664528830244
"677" 135.2 46.4074963558054 10.7260059433306
"678" 135.4 48.9987360401473 9.42604604181967
"679" 135.6 50.9008956646649 7.81302143436364
"680" 135.8 52.8900939260368 6.41607637702479
"681" 136 54.9018235593012 6.23904416929752
"682" 136.2 57.7193716144661 6.397058826225
"683" 136.4 60.9504287374276 6.32344423872566
"684" 136.6 64.1872738465765 6.00210404049138
"685" 136.8 67.3495336438636 6.24253571361017
"686" 137 70.3296863537003 6.65175226823684
"687" 137.2 72.9255455317213 6.86067894253846
"688" 137.4 75.7505292906109 7.65064016796552
"689" 137.6 78.2988773980506 8.94328051231896
"690" 137.8 80.4510123369064 10.7025324931707
"691" 138 82.3793680435161 12.492277738275
"692" 138.2 84.1040076717834 13.4289103825948
"693" 138.4 86.0983670602144 14.6275405200862
"694" 138.6 87.3559401051828 16.0515254055897
"695" 138.8 88.9272786421548 17.8883855524622
"696" 139 89.9796456006627 19.4757811882586
"697" 139.2 90.8844794933879 21.4641716746667
"698" 139.4 91.6947628068466 24.0789807240169
"699" 139.6 93.1239228160076 27.1221343693898
"700" 139.8 94.3340505393312 29.8801605108487
"701" 140 95.5647873988751 32.5823995582564
"702" 140.2 96.5267850071282 34.1212284144138
"703" 140.4 97.2019797428411 35.8962306535
"704" 140.6 97.8981998105329 37.7284892090504
"705" 140.8 98.4537898777857 40.1301739844522
"706" 141 98.8636670560331 43.0013232933475
"707" 141.2 98.6026838606947 45.4823139493036
"708" 141.4 98.3266207017594 48.5750859847568
"709" 141.6 97.9196061124621 51.1715583647568
"710" 141.8 97.0908462483006 53.77943417075
"711" 142 96.6249702014379 56.3321616356522
"712" 142.2 96.2568296324109 59.0185004796053
"713" 142.4 95.8855010960334 61.5587787885862
"714" 142.6 95.6950905923043 63.874320748161
"715" 142.8 95.2700897418691 66.0682215684033
"716" 143 95.2782719027304 68.4367525837411
"717" 143.2 95.2878647809816 70.8355717014396
"718" 143.4 95.3440267227434 73.2653692752909
"719" 143.6 96.0289104550727 75.619435814913
"720" 143.8 96.9652270754891 77.7783827668378
"721" 144 98.081071105784 79.8357299877232
"722" 144.2 99.3980642796979 81.8195655526727
"723" 144.4 100.191168570316 83.9970617077182
"724" 144.6 101.338337276389 86.1958017276909
"725" 144.8 102.163045094461 88.2079366872222
"726" 145 102.898712268794 90.3139642843333
"727" 145.2 103.227513918222 92.7437024085588
"728" 145.4 103.975027742555 95.2505906170769
"729" 145.6 105.205695182369 97.0902013763578
"730" 145.8 107.153049467369 98.3479421255688
"731" 146 107.939137435626 99.8772405365413
"732" 146.2 107.322379961986 101.54414007323
"733" 146.4 105.272835942602 103.269125045114
"734" 146.6 101.741633505802 103.940498617657
"735" 146.8 98.034569158222 104.332369575176
"736" 147 95.280126525859 105.943491596514
"737" 147.2 92.7504205784876 107.990995530457
"738" 147.4 91.0019251073899 110.236638036311
"739" 147.6 89.6143048668526 112.632302573729
"740" 147.8 87.969132167252 114.975961140217
"741" 148 85.7447957052854 116.023617961106
"742" 148.2 83.2765649352191 116.091879180426
"743" 148.4 80.3281548633161 116.21550725642
"744" 148.6 77.9757508870361 115.59624859379
"745" 148.8 75.1489873036998 115.341661827469
"746" 149 72.8165870357326 114.975544472309
"747" 149.2 70.5242864787934 114.39903060396
"748" 149.4 68.3466150443343 114.170037787848
"749" 149.6 66.2506925536338 113.591848283265
"750" 149.8 63.8604106273397 112.969458580412
"751" 150 61.4935015807586 112.450858348364
"752" 150.2 59.2071502882061 111.78722361233
"753" 150.4 56.3995191616909 111.019361020767
"754" 150.6 54.1549420434963 110.15726879505
"755" 150.8 51.5696267824361 109.22840008184
"756" 151 48.6869254571003 108.425858747594
"757" 151.2 45.5094602475161 107.542640389125
"758" 151.4 42.33970733213 107.265158470792
"759" 151.6 39.4118071426099 107.145055555937
"760" 151.8 36.5957973347326 107.186127332309
"761" 152 33.836789562722 106.947933663853
"762" 152.2 30.7782978327514 106.627192958088
"763" 152.4 28.635995989155 104.533256776472
"764" 152.6 27.96829203417 100.654498757952
"765" 152.8 28.7886822897103 96.7526275891068
"766" 153 28.7429326610211 93.209502294901
"767" 153.2 29.7521184913911 90.535746300125
"768" 153.4 30.5810824503409 88.9452396688969
"769" 153.6 31.2263655494584 86.0268721479327
"770" 153.8 33.0879867985355 83.975714717233
"771" 154 34.8871937608463 83.1459042138868
"772" 154.2 36.1548111727803 83.0136310926415
"773" 154.4 37.4651167283888 82.7507549653182
"774" 154.6 37.907697247707 81.9718132513182
"775" 154.8 39.4939058289434 81.0689489919091
"776" 155 41.4638755797594 80.445030076027
"777" 155.2 42.6450791264888 79.7836951638091
"778" 155.4 44.4512752775539 79.4936963661698
"779" 155.6 46.469902943419 80.0620997949514
"780" 155.8 49.1781366237215 80.1660847325
"781" 156 50.6235401922357 79.8767115256635
"782" 156.2 51.1133030637685 79.6953165606893
"783" 156.4 52.4225679592661 79.1743765318055
"784" 156.6 54.1607619692106 79.0589777593611
"785" 156.8 55.8304379580161 79.3636404667845
"786" 157 57.9189307645895 79.2781626410826
"787" 157.2 59.869858176718 79.524708412945
"788" 157.4 61.9601375468556 79.4996965230459
"789" 157.6 64.0161587770688 79.3461460861842
"790" 157.8 65.8828150774817 79.3804280037241
"791" 158 67.8415048002684 79.4425264889908
"792" 158.2 69.6365083371885 79.1118274126896
"793" 158.4 71.5295001982205 78.3999190635826
"794" 158.6 73.4982522891979 77.8788286086636
"795" 158.8 75.8704838727434 77.1317526920545
"796" 159 77.8965020343944 75.8057044856522
"797" 159.2 79.3229171513696 75.0425284585172
"798" 159.4 80.7297127469127 74.6026949906983
"799" 159.6 82.6717534115248 73.7838427323565
"800" 159.8 84.2853130707316 72.6486256909224
"801" 160 85.5883416003367 71.329756613641
"802" 160.2 87.5655393973074 70.0279889896348
"803" 160.4 89.3351808930951 69.2677335585526
"804" 160.6 90.9736916213161 68.28073241305
"805" 160.8 92.3746865063551 66.9174743935339
"806" 161 93.70563212549 65.9842654830435
"807" 161.2 95.0967620653932 65.0820699839344
"808" 161.4 95.7157943589707 64.060981980438
"809" 161.6 95.9344812038102 63.5612074804874
"810" 161.8 96.7446815459144 63.4485432858475
"811" 162 98.1346292929264 63.1075940769744
"812" 162.2 99.9688040126443 62.4018861993333
"813" 162.4 102.09495492894 62.055689882
"814" 162.6 103.753056589789 61.4312490038347
"815" 162.8 105.403586873166 60.449122596875
"816" 163 107.758785357855 59.9862133791271
"817" 163.2 109.733526443557 59.2296120931901
"818" 163.4 111.577016599589 58.2401420552927
"819" 163.6 113.865073069382 57.8445362406875
"820" 163.8 116.224270628658 57.933502758354
"821" 164 118.8609538641 57.3854862427522
"822" 164.2 120.5065150972 57.0950610717895
"823" 164.4 120.128830858241 57.92080761685
"824" 164.6 120.571716433059 59.3458968854153
"825" 164.8 121.190138943566 60.85482140625
"826" 165 121.634784838641 61.9128839011
"827" 165.2 121.214869806524 62.2101907178347
"828" 165.4 121.137619388607 63.3914783584876
"829" 165.6 120.374771511673 64.7916421832397
"830" 165.8 120.667679346276 66.066274078876
"831" 166 120.900339123089 67.1722062211371
"832" 166.2 120.661107696141 68.342398632075
"833" 166.4 120.777199970824 70.1680016641282
"834" 166.6 120.725221409623 72.252164613623
"835" 166.8 121.05646657126 74.4291445424425
"836" 167 120.529129924171 76.2972259981416
"837" 167.2 119.607941092008 78.8491451397627
"838" 167.4 119.249275839516 81.5658496501795
"839" 167.6 119.291784458127 84.1280028751681
"840" 167.8 118.519736033631 86.3958951221239
"841" 168 118.645771448489 86.7467387172162
"842" 168.2 118.37389372283 85.3683026081429
"843" 168.4 113.329635456089 87.0530693989634
"844" 168.6 113.95011175488 87.7076567816818
"845" 168.8 114.499895111099 87.1008297140833
"846" 169 115.163438052655 87.2955651425833
"847" 169.2 115.58800012291 87.6746334660096
"848" 169.4 115.930887073488 87.9646016588785
"849" 169.6 115.884989484288 88.1057263459143
"850" 169.8 115.239580635545 87.9017178017714
"851" 170 115.471289422379 87.5606713248073
"852" 170.2 115.296206193085 86.4672944235046
"853" 170.4 115.459147407044 85.1498692174444
"854" 170.6 115.509634369988 83.8191771226944
"855" 170.8 116.466182007204 81.9013164971696
"856" 171 117.611077799762 80.3212129552034
"857" 171.2 118.899750711439 78.6498114387949
"858" 171.4 119.369362687091 76.761460324225
"859" 171.6 119.443465790625 74.5809417285462
"860" 171.8 119.784798267891 72.0650909069
"861" 172 120.467360056047 69.9873485523826
"862" 172.2 121.133956653275 67.6660847272328
"863" 172.4 121.14862811413 65.3874657847395
"864" 172.6 121.299122455306 63.1181937111842
"865" 172.8 121.282040400174 60.7813685691842
"866" 173 120.101311523877 58.6813667427815
"867" 173.2 118.607859145643 57.5272660192542
"868" 173.4 117.653811890227 57.2009698136053
"869" 173.6 116.50443360923 57.2642164815966
"870" 173.8 115.986603309385 57.0643133725526
"871" 174 115.540349344982 56.4654400810948
"872" 174.2 114.888082401245 55.8043525671017
"873" 174.4 114.175152696906 55.7416411579237
"874" 174.6 113.330198973245 55.8571621748305
"875" 174.8 112.295390196157 55.378095530359
"876" 175 112.168387603211 55.0320120540678
"877" 175.2 112.076520889766 54.230571246775
"878" 175.4 112.303712223016 53.3060256290517
"879" 175.6 112.527297344627 52.1313954517778
"880" 175.8 112.484900839099 50.6018599830957
"881" 176 112.759223790551 49.7653443163217
"882" 176.2 112.659608006137 49.2635867339828
"883" 176.4 111.939641639299 49.1963781947913
"884" 176.6 111.244940607558 48.7449505927647
"885" 176.8 110.433270250113 48.6696747128403
"886" 177 109.386067498621 47.7502559692348
"887" 177.2 108.436822999945 46.9743309823697
"888" 177.4 107.284044442095 46.4671992997603
"889" 177.6 105.662904051118 46.1963045609407
"890" 177.8 104.101720022635 45.5130802609492
"891" 178 102.404393043648 44.7226273617934
"892" 178.2 100.551429113041 43.649946298275
"893" 178.4 98.6706228443095 42.5789282645868
"894" 178.6 97.0285331874568 42.0507503542288
"895" 178.8 95.1052491352478 40.5208012766585
"896" 179 93.6607076535418 37.7653578860256
"897" 179.2 92.1129730387844 36.1701268252927
"898" 179.4 90.3700117929661 34.1955412446
"899" 179.6 89.3494781426001 31.7718761019916
"900" 179.8 88.1454365849552 29.8087694942927
"901" 180 86.5570255267213 28.0119424073077
"902" 180.2 84.6832052167538 26.8436935483115
"903" 180.4 82.5844675424405 25.8512645027227
"904" 180.6 80.4749306573591 24.4572677281405
"905" 180.8 78.4511566040968 23.5263430850726
"906" 181 76.2004075325988 23.3950744817769
"907" 181.2 73.8352135930585 24.0063675133898
"908" 181.4 70.9023419162066 24.171921442381
"909" 181.6 68.4316510278751 24.0539864331795
"910" 181.8 66.2190097841938 23.584981759157
"911" 182 63.7646583653623 22.3829234398974
"912" 182.2 61.3447753357844 20.2398188450732
"913" 182.4 59.4393251732822 18.0234967829435
"914" 182.6 58.0906458822456 16.1747459737705
"915" 182.8 56.7622711241442 13.9479921239669
"916" 183 55.3341767047419 12.834739881621
"917" 183.2 53.3922216424996 12.8053296922727
"918" 183.4 51.2583164016956 13.4151072966667
"919" 183.6 49.2009666312553 14.3472032510522
"920" 183.8 46.7826044775413 15.0082649292689
"921" 184 45.1095571354179 15.2148644910179
"922" 184.2 42.5967508468751 14.7899061337692
"923" 184.4 40.0045024200035 13.5289302455378
"924" 184.6 38.4451555160771 11.9564386669268
"925" 184.8 38.2590707736041 11.200143258368
"926" 185 38.6151978998145 11.085261919129
"927" 185.2 39.2873492175403 10.2592067950081
"928" 185.4 40.3230066684661 9.649140482175
"929" 185.6 41.8965639236381 8.86600324878049
"930" 185.8 43.7135668513494 8.44471731209523
"931" 186 45.3227717375492 8.33124298789256
"932" 186.2 46.6367092320039 8.18205442673171
"933" 186.4 47.9331921096732 8.01902254880992
"934" 186.6 49.8158046826381 8.39103878902439
"935" 186.8 51.863116177389 8.78069748507627
"936" 187 53.8203722638382 8.38462542711017
"937" 187.2 55.4146515025702 8.36134281289189
"938" 187.4 56.902392793404 8.78918033678504
"939" 187.6 58.8958422031971 8.58066971442241
"940" 187.8 60.3195129228292 8.31887172531304
"941" 188 61.8073176481315 7.55972919869231
"942" 188.2 63.2169542114644 6.84148088747413
"943" 188.4 64.9330709363623 6.58105884007692
"944" 188.6 67.2795381508609 6.8381233800862
"945" 188.8 69.0367456007911 7.052668102175
"946" 189 71.3330714181683 7.43832891818261
"947" 189.2 73.8561652309074 8.17324349182609
"948" 189.4 75.9055741853465 9.31716294216071
"949" 189.6 78.1658961232929 10.1378336765536
"950" 189.8 80.16576531955 11.0185046125847
"951" 190 82.1333864496214 11.8959431936316
"952" 190.2 83.9405802822597 13.1887481661026
"953" 190.4 85.2354876615161 14.6441042232
"954" 190.6 85.923776676042 14.8122034264224
"955" 190.8 86.3468226069213 15.2318918499138
"956" 191 87.3352435862118 16.0439415063304
"957" 191.2 88.3133414252418 16.3118207306372
"958" 191.4 88.6086439534466 16.419865550913
"959" 191.6 89.0587932410661 17.315225184125
"960" 191.8 89.9717314761054 18.0350507859018
"961" 192 90.5382831760546 18.6912723252564
"962" 192.2 90.6946808604822 19.151184202822
"963" 192.4 91.0214403083043 20.3526027786525
"964" 192.6 91.7681248932136 21.1252483892101
"965" 192.8 92.6585381478975 21.8675784003729
"966" 193 93.837134622952 21.9934525828974
"967" 193.2 95.0712771010077 22.4979930926356
"968" 193.4 96.4420882338031 23.1594047285652
"969" 193.6 97.3124709316205 24.2228295033304
"970" 193.8 98.3996026281161 24.5682732199739
"971" 194 100.093318040954 25.6031489272479
"972" 194.2 101.577035703141 27.0162951139
"973" 194.4 103.071932671923 28.1354187176864
"974" 194.6 104.575878081773 29.2935345435897
"975" 194.8 106.587654645281 30.4856404145882
"976" 195 108.319616898951 31.6610011156311
"977" 195.2 109.815426192183 33.0950364127692
"978" 195.4 111.809383827593 34.4432047639231
"979" 195.6 113.886561731593 34.9691568614103
"980" 195.8 114.942931404394 35.6698309276829
"981" 196 115.737705267053 37.0915578772195
"982" 196.2 116.704078334247 39.0605449972773
"983" 196.4 117.916875539253 40.819278942421
"984" 196.6 118.691729761489 42.0570568587232
"985" 196.8 119.185464230177 44.0344112445424
"986" 197 120.074820903926 46.3303879292821
"987" 197.2 120.720610188183 47.572034336641
"988" 197.4 120.891369182543 49.3645539381351
"989" 197.6 121.414548342123 51.1957123247589
"990" 197.8 122.059440194153 52.5395037211416
"991" 198 122.06212091785 54.9187196477436
"992" 198.2 121.819117733567 57.139036413718
"993" 198.4 122.221432497507 59.7533311875221
"994" 198.6 122.181958104619 62.5516826827949
"995" 198.8 122.208588590567 65.3312396536923
"996" 199 122.281822426926 68.1241118675641
"997" 199.2 122.095146224437 71.3995740389737
"998" 199.4 121.900894535552 74.7703623729115
"999" 199.6 120.803650521057 77.9187326252162
"1000" 199.8 119.139772439142 81.1431485781043
"1001" 200 118.252456225803 84.6280660724783
"1002" 200.2 116.758920156786 87.8623675371304
"1003" 200.4 114.892972179738 91.3814029294444
"1004" 200.6 112.436569104142 94.9313981102617
"1005" 200.8 110.557926188569 97.3916291271842
"1006" 201 108.019532796016 100.549573130218
"1007" 201.2 106.083413247276 103.313386339394
"1008" 201.4 105.203358906939 105.125923789279
"1009" 201.6 105.491646478884 105.643357585689
"1010" 201.8 105.641616692039 105.419160712752
"1011" 202 104.13584698612 106.201844097613
"1012" 202.2 104.070731051433 105.535783612083
"1013" 202.4 104.529568449957 104.981487670176
"1014" 202.6 104.833812436574 104.689514276903
"1015" 202.8 104.600428061007 104.743942756452
"1016" 203 103.536643748098 104.353019790684
"1017" 203.2 102.963901479189 103.987470514971
"1018" 203.4 101.818545817898 103.499971076882
"1019" 203.6 100.821958624987 102.820306248
"1020" 203.8 99.6495836238841 102.281415754038
"1021" 204 98.0956626259867 101.984089407971
"1022" 204.2 97.1104540914461 101.86740088454
"1023" 204.4 95.5129807617685 101.097307343408
"1024" 204.6 94.1450971711733 100.513155076057
"1025" 204.8 92.6536335172731 99.779764292729
"1026" 205 91.3347482522708 98.9047769089151
"1027" 205.2 90.3697621321604 97.4638336602212
"1028" 205.4 89.6739857299689 96.1895036700189
"1029" 205.6 88.8656499890256 95.1754097404717
"1030" 205.8 87.8530125202729 94.2800173656757
"1031" 206 87.3775773750161 92.6732431969151
"1032" 206.2 86.7076160384336 91.1409447075046
"1033" 206.4 85.4177171450666 90.1762003828257
"1034" 206.6 83.8354978241918 88.7818116637027
"1035" 206.8 82.6267677702897 87.4337578942547
"1036" 207 81.0978064467822 86.0992623292752
"1037" 207.2 79.5967768468967 84.417521034354
"1038" 207.4 78.2427154562888 82.2338209187545
"1039" 207.6 77.2200383277215 80.3469104875357
"1040" 207.8 76.1673653184453 78.3410863362035
"1041" 208 74.5412670463911 76.339533562475
"1042" 208.2 72.4198819617834 74.371026980931
"1043" 208.4 70.9646263429411 72.392895544875
"1044" 208.6 69.7467788690864 70.3247033665703
"1045" 208.8 68.0215195355988 68.4417244298347
"1046" 209 66.1419929864919 66.6194088757178
"1047" 209.2 64.2832757951093 64.719274471822
"1048" 209.4 61.9653955631991 63.6579033262439
"1049" 209.6 59.9832105511503 62.8029672986829
"1050" 209.8 58.6749067384136 61.1336093060257
"1051" 210 58.3003323094911 58.7322052356
"1052" 210.2 58.6888758549268 56.5092075881161
"1053" 210.4 58.3986154466956 54.2363134453077
"1054" 210.6 58.8455915092911 51.7476945334
"1055" 210.8 59.9073183804839 49.9412616928951
"1056" 211 61.1755897196023 48.2831945767069
"1057" 211.2 62.4217371226687 46.3283285802627
"1058" 211.4 63.8982784792599 44.0756551117355
"1059" 211.6 64.9733467952765 41.8868932707438
"1060" 211.8 66.3396599160661 39.9726922901
"1061" 212 68.220892171389 38.2616609996864
"1062" 212.2 70.0169139242411 36.44798103425
"1063" 212.4 72.1913548460242 34.5163312192903
"1064" 212.6 74.5012908710283 33.4723286938781
"1065" 212.8 76.8073383160361 31.979192421032
"1066" 213 78.976781564144 30.0858689147674
"1067" 213.2 81.4324192931632 28.6070162808235
"1068" 213.4 83.6073717838932 27.0416213608852
"1069" 213.6 84.6655303098088 25.3219385644634
"1070" 213.8 85.0630989215325 23.7087723878689
"1071" 214 84.6954650446674 22.9613252864958
"1072" 214.2 84.8745146721015 21.7533722568293
"1073" 214.4 85.2419251963426 21.8436285886033
"1074" 214.6 86.3411888233382 22.7389369278983
"1075" 214.8 88.1049225224905 23.4614581208205
"1076" 215 90.3468903137145 23.6332632703554
"1077" 215.2 92.4024171924649 23.8575865993077
"1078" 215.4 94.7149301274268 24.4195909060089
"1079" 215.6 96.7552495236079 24.5628669232752
"1080" 215.8 99.2355740033197 24.9133843139911
"1081" 216 101.044009882824 25.259015922359
"1082" 216.2 102.723051017557 26.0248074583802
"1083" 216.4 104.133146252875 27.4926479313077
"1084" 216.6 104.887537987641 29.473207103475
"1085" 216.8 105.828759225391 31.284246588525
"1086" 217 106.824715421152 32.8585780089322
"1087" 217.2 108.570733076686 34.855441301178
"1088" 217.4 110.473199195116 36.211052929575
"1089" 217.6 111.742037309409 37.490056984281
"1090" 217.8 113.202113485592 37.6728505151933
"1091" 218 115.290200937407 39.2667354509832
"1092" 218.2 117.529644951778 41.4839669106229
"1093" 218.4 119.172713192414 44.4462810484103
"1094" 218.6 119.762925810342 47.3032111594609
"1095" 218.8 119.616027563191 50.07946102925
"1096" 219 118.850851629482 52.4935088411724
"1097" 219.2 118.397588132111 55.2399498845
"1098" 219.4 118.476991747003 57.7681816442564
"1099" 219.6 119.149932548455 60.040601534913
"1100" 219.8 119.948756545335 62.7406213891379
"1101" 220 119.888657163091 65.278561223675
"1102" 220.2 119.3387341316 68.3919552530252
"1103" 220.4 118.60455854516 71.1620466147373
"1104" 220.6 117.561568792516 73.4097555436949
"1105" 220.8 116.473047679362 75.354288802641
"1106" 221 115.238290462934 77.5396964750783
"1107" 221.2 114.388227983742 79.7884673363652
"1108" 221.4 112.964481155619 82.0784865046923
"1109" 221.6 110.968137381534 84.4037344553451
"1110" 221.8 109.03112303079 86.4062350563805
"1111" 222 107.499058105298 88.7202810098818
"1112" 222.2 105.324176070703 90.1849495352336
"1113" 222.4 103.212452681377 90.746709681
"1114" 222.6 101.222517358949 90.4533582342212
"1115" 222.8 99.3997343948652 90.3364180549151
"1116" 223 97.6760856129969 90.1724898277308
"1117" 223.2 95.9494768731707 90.2392173521818
"1118" 223.4 94.3807042942803 90.2408874673491
"1119" 223.6 93.1747012849777 90.6780529594135
"1120" 223.8 91.2797757691892 91.3446473108173
"1121" 224 89.0346656439501 91.8612332026038
"1122" 224.2 86.8607795070738 92.1984872665481
"1123" 224.4 84.3764678273853 92.3033798041495
"1124" 224.6 82.220694731405 91.8682415006944
"1125" 224.8 80.8380076215707 89.9311813107363
"1126" 225 80.8052566631411 87.8169401252981
"1127" 225.2 79.6250020728404 86.7011250132432
"1128" 225.4 77.2475167512808 87.917318455147
"1129" 225.6 74.2906353374884 89.6179654380278
"1130" 225.8 71.8855064047439 91.1001898317426
"1131" 226 70.7393109014336 94.1316521140092
"1132" 226.2 70.8287402058841 97.1411352923113
"1133" 226.4 71.8493743064261 100.04467727378
"1134" 226.6 72.1361559661795 102.194325035594
"1135" 226.8 71.3237342460582 104.882924493794
"1136" 227 69.8214295133238 106.762450371096
"1137" 227.2 68.4058527446123 108.634906414365
"1138" 227.4 66.9822868301162 110.153486098371
"1139" 227.6 65.7881591961219 111.863020632962
"1140" 227.8 64.3555222723494 113.819251746611
"1141" 228 62.2821865003759 115.376798145486
"1142" 228.2 59.9599210165815 116.239457894168
"1143" 228.4 57.6556053074867 117.196362881382
"1144" 228.6 55.1720467473733 118.198841230114
"1145" 228.8 53.225610592635 117.854138404673
"1146" 229 51.6701810764252 117.270068447606
"1147" 229.2 49.4372370978274 116.067214390491
"1148" 229.4 46.1688614014468 115.420909585198
"1149" 229.6 42.9875400447636 115.266663701238
"1150" 229.8 40.7189687064161 116.25834905069
"1151" 230 40.8172637322304 117.597943336457
"1152" 230.2 41.9527829873652 118.404039532491
"1153" 230.4 43.3832673036896 118.687931843735
"1154" 230.6 44.8346345051894 118.84131206202
"1155" 230.8 46.2430267160404 119.084810904078
"1156" 231 47.6534045841447 119.994116418571
"1157" 231.2 49.3058911246283 120.283402960776
"1158" 231.4 50.7448473444969 121.35262786025
"1159" 231.6 50.8674144671797 121.884965363393
"1160" 231.8 50.750625208859 121.0215776318
"1161" 232 51.4734786233949 120.259945733667
"1162" 232.2 52.7513044994567 119.454439450762
"1163" 232.4 54.4358175660313 119.469201872485
"1164" 232.6 55.8766123379697 119.536770179031
"1165" 232.8 57.1012371976089 119.576921813773
"1166" 233 58.0287399601553 119.20351161067
"1167" 233.2 58.7341595696495 119.316560768933
"1168" 233.4 60.1691433049961 119.47148362094
"1169" 233.6 62.0389384472903 119.642934555194
"1170" 233.8 64.2446312644536 119.547268158531
"1171" 234 66.723699376761 119.5026412895
"1172" 234.2 68.6167260416914 119.267754226258
"1173" 234.4 70.5407522269061 118.70422603265
"1174" 234.6 72.8029669713985 117.960031228441
"1175" 234.8 75.5181897793661 117.48128754167
"1176" 235 77.9031026496284 117.010822643184
"1177" 235.2 80.4470459670319 116.552912009379
"1178" 235.4 82.8357177345464 116.868795443424
"1179" 235.6 85.4302230900161 116.818347049588
"1180" 235.8 88.0449716105549 115.776199254806
"1181" 236 91.1476552707761 114.52130902847
"1182" 236.2 93.8605655723608 113.651125258359
"1183" 236.4 96.4552442727854 112.671921643654
"1184" 236.6 97.9396560922304 110.798894947114
"1185" 236.8 100.005130063866 108.644723174204
"1186" 237 102.164730240086 106.571844845645
"1187" 237.2 103.801525602002 104.814296201961
"1188" 237.4 105.464835342922 103.293326958812
"1189" 237.6 106.858610049189 101.444675208212
"1190" 237.8 107.894208015298 99.4101868301089
"1191" 238 108.036885457962 97.3664288676337
"1192" 238.2 108.711711200288 94.9833299604455
"1193" 238.4 109.437794596035 92.3719544207453
"1194" 238.6 109.359993172778 89.4812445016213
"1195" 238.8 109.289949639088 86.4514025152286
"1196" 239 108.740395522569 83.3501798090263
"1197" 239.2 108.294969393084 80.3678376539189
"1198" 239.4 107.137296637334 77.6954848178783
"1199" 239.6 106.172086252594 75.0369228809652
"1200" 239.8 104.725124348582 72.7902792050992
"1201" 240 103.997238945275 70.7415614945776
"1202" 240.2 103.260997838055 68.6567215865385
"1203" 240.4 102.903632894021 66.8348976879906
"1204" 240.6 102.827747175471 64.635934309625
"1205" 240.8 101.89543932043 62.4787358128793
"1206" 241 100.81765075226 60.1615965688975
"1207" 241.2 99.7604596225749 57.856604927958
"1208" 241.4 98.0913265429992 55.3653727028559
"1209" 241.6 96.4080202966433 53.5302388342797
"1210" 241.8 94.984924805443 51.4291517023903
"1211" 242 93.9740354614321 49.1966058723109
"1212" 242.2 92.062682684222 47.1150641491849
"1213" 242.4 88.5364127937948 46.1320781220328
"1214" 242.6 83.0544508623161 41.533821308575
"1215" 242.8 79.4518454350661 33.958613139925
"1216" 243 77.8817497852788 25.7292809655424
"1217" 243.2 75.6188030840911 19.678015049925
"1218" 243.4 73.7001841489064 15.3001884636098
"1219" 243.6 71.3601650430031 14.4488043441826
"1220" 243.8 67.9884198773661 13.7093741664
"1221" 244 64.6482512865409 11.3472280540826
"1222" 244.2 64.4936679182084 9.07766689776923
"1223" 244.4 66.0615377784392 7.59967492761538
"1224" 244.6 67.9346128154418 7.39136290323141
"1225" 244.8 69.0826963290951 9.02957434255263
"1226" 245 71.5316281267197 10.3387853750531
"1227" 245.2 74.1000078544205 11.8071759227913
"1228" 245.4 76.8585067286282 13.27446504275
"1229" 245.6 79.8966349403391 14.8780165137168
"1230" 245.8 81.9266787285683 16.3927719260783
"1231" 246 82.8193258634605 17.2016295175
"1232" 246.2 84.1111022308726 17.6424653715826
"1233" 246.4 85.5007307451627 18.7035544890345
"1234" 246.6 87.2336424930813 20.1926528091565
"1235" 246.8 89.7968580588134 21.3893184168649
"1236" 247 92.9936080362215 21.9088948457054
"1237" 247.2 97.1058820422553 22.1908076407217
"1238" 247.4 100.218052399383 23.3705491831681
"1239" 247.6 103.318063165088 24.4613199264018
"1240" 247.8 106.608103285318 24.4057674495289
"1241" 248 108.201065822584 23.0689969762034
"1242" 248.2 109.209218985256 23.370433329563
"1243" 248.4 109.663777153177 25.3031877936174
"1244" 248.6 110.995283269541 27.9464116040744
"1245" 248.8 112.410393370803 30.6711122140087
"1246" 249 113.901885739671 33.4060793407845
"1247" 249.2 115.346664962273 36.4183473820869
"1248" 249.4 116.586227244644 39.3831599074103
"1249" 249.6 117.554795386307 42.494092751287
"1250" 249.8 118.214103298542 45.5749230910526
"1251" 250 119.563585653937 49.0254982276316
"1252" 250.2 121.338764603939 52.3256334717759
"1253" 250.4 121.560599913498 56.0397561086964
"1254" 250.6 120.825862670253 60.2832674226017
"1255" 250.8 120.479242712628 64.2649297432586
"1256" 251 120.694269164038 68.3210906250435
"1257" 251.2 121.050018968577 72.2255797600431
"1258" 251.4 120.516175293895 76.3351688028707
"1259" 251.6 118.726652552773 79.395465045359
"1260" 251.8 116.806334000247 82.9618081451391
"1261" 252 115.213615911745 86.8000716634
"1262" 252.2 114.281025804708 90.5619606847308
"1263" 252.4 113.574129066088 94.1555069913143
"1264" 252.6 111.881173085705 97.2623856534528
"1265" 252.8 109.23751438518 100.8469872392
"1266" 253 106.860393340659 104.292877012086
"1267" 253.2 104.811909605818 105.691122879472
"1268" 253.4 101.549584680899 107.991411520692
"1269" 253.6 98.7890734851161 110.131230620829
"1270" 253.8 95.7694003732731 112.646862231935
"1271" 254 92.2241236002077 114.714333697131
"1272" 254.2 88.8163507836423 115.957700236709
"1273" 254.4 85.0835940272861 116.48813685632
"1274" 254.6 81.2134520805738 116.974825631087
"1275" 254.8 77.4460705215161 118.493557705455
"1276" 255 73.5891746560792 119.372187458757
"1277" 255.2 69.1128638830633 118.778813376019
"1278" 255.4 65.4264600139023 118.154917878396
"1279" 255.6 61.3227718801998 117.789764357184
"1280" 255.8 57.2828396955786 117.214500004625
"1281" 256 53.1778767329142 116.623203837019
"1282" 256.2 49.0903233696423 115.919887532146
"1283" 256.4 45.1868682245464 114.889968765939
"1284" 256.6 41.2968162840467 113.918900941694
"1285" 256.8 36.9796628645062 112.887420941149
"1286" 257 33.5534397882897 111.073904063481
"1287" 257.2 30.180475196535 108.777495708528
"1288" 257.4 27.7380492910717 106.758289357667
"1289" 257.6 26.3996684809406 104.585172615726
"1290" 257.8 25.1623379051797 102.083830203766
"1291" 258 24.2428817539689 99.1583003913019
"1292" 258.2 23.5193364753623 96.5613098473654
"1293" 258.4 22.6579325387834 93.9653071263069
"1294" 258.6 21.3887360067103 90.4832811725437
"1295" 258.8 20.008392229659 87.4158065420857
"1296" 259 18.5494220351828 84.2807722124722
"1297" 259.2 17.6354955185528 80.7860222892844
"1298" 259.4 16.9042167682125 77.1859371927768
"1299" 259.6 16.3542922885515 73.512337038354
"1300" 259.8 16.5463101702277 70.2046185823077
"1301" 260 17.2728231150161 67.1440545044722
"1302" 260.2 18.0517648290161 63.4754881879727
"1303" 260.4 18.4858997751216 60.2941382076789
"1304" 260.6 19.1450163574372 56.7295050919737
"1305" 260.8 19.797428848784 53.1708859566875
"1306" 261 20.4404003143785 49.8713263740184
"1307" 261.2 20.8719511239 46.8002555100446
"1308" 261.4 20.4971592807108 43.8746388140796
"1309" 261.6 19.8182933589804 40.8330055938661
"1310" 261.8 20.0570134305972 38.1716527324595
"1311" 262 20.2604307573879 35.295380314282
"1312" 262.2 19.8401149568005 32.4344659872294
"1313" 262.4 18.7876234836135 30.2155856610619
"1314" 262.6 17.5141618939264 27.6291291717949
"1315" 262.8 17.3787318568319 25.2951072388421
"1316" 263 19.0909282218082 23.156857208531
"1317" 263.2 21.9629764014314 21.1051396887881
"1318" 263.4 24.61350209369 18.9734396915913
"1319" 263.6 27.346819306443 16.7345811320732
"1320" 263.8 30.3264296839796 14.3470931143659
"1321" 264 33.9616493374661 13.057010480925
"1322" 264.2 37.6817344986309 12.0406085982377
"1323" 264.4 41.3750773039777 10.7620451340256
"1324" 264.6 45.16431940676 8.88500182717073
"1325" 264.8 48.2454125487558 7.23042453257025
"1326" 265 49.9338491830361 5.124397889168
"1327" 265.2 49.6505008125418 4.79015866002564
"1328" 265.4 50.1098766951572 5.5491275095641
"1329" 265.6 52.1236914103074 7.27576716917391
"1330" 265.8 54.4743074514351 9.64554401705405
"1331" 266 57.0808443936477 11.4996395145789
"1332" 266.2 57.6366537214427 12.1533964062018
"1333" 266.4 58.0094602527834 12.5257408952414
"1334" 266.6 58.7351050637934 13.1067307450924
"1335" 266.8 60.3423588183466 14.0385540545763
"1336" 267 61.7503949844161 15.023838308775
"1337" 267.2 63.5023423394385 15.366192145431
"1338" 267.4 65.815664929723 16.2290715441293
"1339" 267.6 67.9073920324041 16.6890500562759
"1340" 267.8 70.1199894010506 16.9912257211897
"1341" 268 72.7455601784127 17.9884054154052
"1342" 268.2 74.4260210795246 19.6429736747966
"1343" 268.4 75.8950803830206 21.6575667413186
"1344" 268.6 77.871542886306 23.6028066980252
"1345" 268.8 79.3129556211856 25.8606503203058
"1346" 269 81.0863666768629 28.218838733121
"1347" 269.2 82.4480350816649 30.5407381391322
"1348" 269.4 83.4490717471773 33.4150974391405
"1349" 269.6 83.8839904996187 35.8579493299487
"1350" 269.8 84.146347919817 38.6736518829911
"1351" 270 83.472967003567 41.3675260542373
"1352" 270.2 82.6689745782085 43.7805188996923
"1353" 270.4 82.1600108941713 46.3727728729741
"1354" 270.6 81.0843774439911 48.505349648875
"1355" 270.8 80.0725021982085 50.3183032001026
"1356" 271 78.2218198514424 52.2901870003361
"1357" 271.2 75.0262433935981 53.9214952620328
"1358" 271.4 73.1324353154153 55.9125235073025
"1359" 271.6 71.5537533623871 58.3305895884355
"1360" 271.8 70.5450331875657 60.6169008482893
"1361" 272 70.0624885602388 63.2339210460336
"1362" 272.2 70.9146787160737 65.9779716100177
"1363" 272.4 71.5769140416813 69.9128410840869
"1364" 272.6 71.9621817582215 73.0269448269553
"1365" 272.8 72.4861425135674 76.6924707215641
"1366" 273 72.6289309744108 79.4008086626053
"1367" 273.2 72.9757722778967 82.373660696292
"1368" 273.4 72.9398243778056 85.4683546453421
"1369" 273.6 72.6320703791378 88.5502343973784
"1370" 273.8 72.3128446262561 92.11505062526
"1371" 274 72.6136068783511 95.8980604659806
"1372" 274.2 73.111867314718 99.3627102300459
"1373" 274.4 74.0632379350019 103.187521627457
"1374" 274.6 74.5414187094974 106.473567152757
"1375" 274.8 75.2696157323985 109.907148508706
"1376" 275 75.8207786759584 113.480822654346
"1377" 275.2 75.578794356647 116.931041658935
"1378" 275.4 75.4362539292614 118.492221613321
"1379" 275.6 74.8027173902106 118.305379025389
"1380" 275.8 73.6000458086411 118.000931542798
"1381" 276 70.7343154615647 117.311395060068
"1382" 276.2 67.3003546966661 116.34403263923
"1383" 276.4 64.1335857046304 114.534105928057
"1384" 276.6 60.9796920770065 112.934065489712
"1385" 276.8 57.25717303621 112.245765933561
"1386" 277 54.1961876953103 111.995781437912
"1387" 277.2 50.7444067666044 111.071742737971
"1388" 277.4 46.4909268071561 109.81260636734
"1389" 277.6 42.8134144121666 108.735473665155
"1390" 277.8 39.6333659584093 107.215402941718
"1391" 278 36.2270714890161 105.172404756941
"1392" 278.2 33.9870016857048 102.64884109083
"1393" 278.4 31.7751011582142 99.9188708384622
"1394" 278.6 30.4062298025065 97.1754754295577
"1395" 278.8 28.2782107781084 94.6313348631165
"1396" 279 25.9710055880161 92.7093373329412
"1397" 279.2 23.1927801414161 91.6413124373818
"1398" 279.4 19.9156610732304 90.4907716892571
"1399" 279.6 17.0927846999878 90.9610411274622
"1400" 279.8 14.8338100748924 91.4626676590495
"1401" 280 13.1240311764018 91.5404883800286
"1402" 280.2 13.0333077771216 90.8693870457431
"1403" 280.4 12.9689914888097 88.9434715235138
"1404" 280.6 13.091522782318 85.4165927952641
"1405" 280.8 12.5864331300862 81.3108378589159
"1406" 281 12.4189970607217 77.2705327068598
"1407" 281.2 12.3187538139761 73.01539979798
"1408" 281.4 13.238492917035 68.5187015561793
"1409" 281.6 13.4407080756054 64.2186441056964
"1410" 281.8 14.6626193906988 60.6925418825
"1411" 282 16.4059919598347 57.1373278205929
"1412" 282.2 18.0293616381267 54.5144311641593
"1413" 282.4 18.9218212847914 51.2291146828257
"1414" 282.6 19.3412291528675 47.5435145256757
"1415" 282.8 19.6243452704878 44.2098412739906
"1416" 283 19.6276793152106 40.6888859215833
"1417" 283.2 19.7798224602999 37.0032401614595
"1418" 283.4 18.9045717055506 33.5370221289138
"1419" 283.6 18.3353269442003 30.2694016931579
"1420" 283.8 18.3981526266135 26.4415096573894
"1421" 284 20.3022290418553 24.4294183926957
"1422" 284.2 22.9201505415161 23.6860954527241
"1423" 284.4 26.08584955867 22.8556145654872
"1424" 284.6 29.0744615835937 21.8999015223448
"1425" 284.8 31.274817420879 21.5403808197434
"1426" 285 33.9296570884983 21.8671658253125
"1427" 285.2 36.6514948588238 22.5759944630256
"1428" 285.4 39.7165198429485 23.2980764908108
"1429" 285.6 42.5656219680296 24.1892980915135
"1430" 285.8 45.7770097927596 25.4251091053739
"1431" 286 48.8815455307725 27.3062345296667
"1432" 286.2 51.6393928663857 29.0116276928783
"1433" 286.4 53.4723391977766 31.5296841404958
"1434" 286.6 55.5890991791059 33.9139238556923
"1435" 286.8 57.3966434128751 36.2873659158718
"1436" 287 59.134282621029 39.1201838586667
"1437" 287.2 60.9451556655418 41.9530018014615
"1438" 287.4 61.8870398444144 44.856260764822
"1439" 287.6 63.1240161498186 48.1754721968151
"1440" 287.8 64.6851724421632 50.846129501958
"1441" 288 65.5604943682403 53.7257140525431
"1442" 288.2 66.9470014362341 56.5698097765641
"1443" 288.4 68.3118138411059 59.589041121
"1444" 288.6 70.1394684934996 62.4805671805455
"1445" 288.8 72.829883150844 64.5361723073197
"1446" 289 75.4554416968495 65.1248533875898
"1447" 289.2 78.1388178655243 66.2217510982705
"1448" 289.4 81.0317774198467 67.6370325765289
"1449" 289.6 83.9202254231227 69.8067984131148
"1450" 289.8 86.8882841555077 70.7385989880588
"1451" 290 89.6026690744342 72.3000503747295
"1452" 290.2 91.7475724145755 74.5880699161441
"1453" 290.4 93.8882318678661 76.51154985765
"1454" 290.6 96.6241527213782 78.0642851076552
"1455" 290.8 99.5640877619027 79.3167764350924
"1456" 291 102.444818580143 80.9978360542288
"1457" 291.2 105.965810419819 82.9758387722857
"1458" 291.4 109.08974545008 85.6003682714102
"1459" 291.6 112.580441516148 88.0477449702105
"1460" 291.8 115.130007496111 89.5397008989459
"1461" 292 114.831699666388 90.186919764211
"1462" 292.2 113.821927322988 91.5977756277778
"1463" 292.4 112.222716071339 94.5575498953628
"1464" 292.6 110.316654598225 98.1327913056602
"1465" 292.8 107.05687841362 101.840505349887
"1466" 293 104.144843756049 105.967619030112
"1467" 293.2 101.131668565738 108.968897092306
"1468" 293.4 97.6040233241083 111.533613802825
"1469" 293.6 93.8402456610301 113.746116426458
"1470" 293.8 90.5594807916388 115.453614078047
"1471" 294 86.585401214419 116.710173057515
"1472" 294.2 82.8642974438985 117.616380472265
"1473" 294.4 78.7118508067661 118.84443554117
"1474" 294.6 74.4207867939101 119.445597578121
"1475" 294.8 70.1499831337161 119.178082242
"1476" 295 66.2537009440919 118.890896660576
"1477" 295.2 62.1494039032202 118.342177103337
"1478" 295.4 58.2361089585768 117.415628262848
"1479" 295.6 54.2552018680706 116.604746744594
"1480" 295.8 50.0479879892916 116.231880929184
"1481" 296 45.9612464416361 115.50277558811
"1482" 296.2 42.3204265966349 114.051977365049
"1483" 296.4 38.7745538241105 112.205574100802
"1484" 296.6 35.5495938655938 109.733729065621
"1485" 296.8 31.6259696979867 107.658145226618
"1486" 297 27.8746692320065 105.642721657221
"1487" 297.2 24.2539045140727 102.906038826585
"1488" 297.4 20.6871842947161 101.229039603686
"1489" 297.6 17.9057132576411 100.444783681106
"1490" 297.8 17.6721290946676 101.120797053818
"1491" 298 17.7321047860067 100.925616261274
"1492" 298.2 17.9132030818142 98.130428011625
"1493" 298.4 18.5445646888937 93.7101324942959
"1494" 298.6 18.9460352919336 88.989679342301
"1495" 298.8 19.7388652235909 84.6122403570374
"1496" 299 21.0205615502991 80.6143436433868
"1497" 299.2 22.6938865198304 77.4193878790857
"1498" 299.4 24.277838669189 74.2275641418878
"1499" 299.6 26.8113184673616 71.4171530266182
"1500" 299.8 28.7791469120379 69.4522494618956
"1501" 300 30.5060603868675 66.7609188841351
"1502" 300.2 32.3846370310914 64.4338747610265
"1503" 300.4 34.6889438291248 61.9507020857652
"1504" 300.6 36.8135161127747 59.8263049764138
"1505" 300.8 39.470968612464 58.3574100920522
"1506" 301 42.0347028624553 56.3050680108174
"1507" 301.2 44.5852921122619 53.8900042869322
"1508" 301.4 47.2481694305518 51.44260902875
"1509" 301.6 50.1279354934411 49.28753695335
"1510" 301.8 52.2592155130451 47.0658900386198
"1511" 302 53.7715685131059 44.7991349872308
"1512" 302.2 56.3627147959161 42.78337364145
"1513" 302.4 59.3826807744472 41.561464786069
"1514" 302.6 63.1082620231433 41.0671714102797
"1515" 302.8 66.6966748683161 40.664003061275
"1516" 303 70.22588001867 39.9756882197692
"1517" 303.2 73.4814569259008 38.8671942421539
"1518" 303.4 76.84688458767 37.7254121571026
"1519" 303.6 79.6992077107723 36.0094239741983
"1520" 303.8 82.435160012012 34.3356649193223
"1521" 304 85.2259105092948 32.7464117007131
"1522" 304.2 87.3424611502047 30.8660974812623
"1523" 304.4 89.30434986676 29.3053071669512
"1524" 304.6 91.5764594655657 28.1009124399091
"1525" 304.8 93.7310186316869 26.4048575327073
"1526" 305 94.8133549768601 24.130575710768
"1527" 305.2 95.8108777866693 21.8396830027419
"1528" 305.4 97.1686193292702 20.8356267214754
"1529" 305.6 98.0347649706187 21.7670934523333
"1530" 305.8 99.7990346647213 23.3915530952051
"1531" 306 102.288985100926 24.7763383645385
"1532" 306.2 105.592703884541 26.1000021929076
"1533" 306.4 107.811250555099 28.0768976360783
"1534" 306.6 109.669833037542 30.8650153171695
"1535" 306.8 111.927223727916 33.737912987625
"1536" 307 114.003965250004 37.0313691036639
"1537" 307.2 116.322343338425 40.4931669808182
"1538" 307.4 118.101361734674 44.7515680337105
"1539" 307.6 119.815674460463 49.0342660081416
"1540" 307.8 120.60495610872 52.7876621433009
"1541" 308 121.581700180872 57.2698191815763
"1542" 308.2 122.339301805542 61.8005193205172
"1543" 308.4 121.700521798262 66.4553903259068
"1544" 308.6 120.990892694406 71.0630286002458
"1545" 308.8 119.30273262381 75.4646151015714
"1546" 309 118.472716210268 79.2067000985138
"1547" 309.2 118.083181547427 82.79501301725
"1548" 309.4 116.58616832764 86.592353873
"1549" 309.6 114.377912521076 90.4406117903303
"1550" 309.8 111.994636726406 93.781485655422
"1551" 310 109.995212234252 97.4408875625273
"1552" 310.2 108.58917942331 101.468684644579
"1553" 310.4 105.899080352349 104.86502824725
"1554" 310.6 102.626999388114 107.219749635794
"1555" 310.8 99.1492446996629 109.73192515678
"1556" 311 95.35825252515 112.419140077813
"1557" 311.2 92.1222059927685 115.333119170869
"1558" 311.4 87.8993213532614 116.691837463038
"1559" 311.6 83.4906582221561 117.18918439892
"1560" 311.8 79.0579400089023 116.971080719
"1561" 312 74.5887025994873 116.656508103731
"1562" 312.2 70.0933328272434 116.184270906879
"1563" 312.4 66.6982484879404 115.393527045697
"1564" 312.6 64.1634915025786 114.60179967225
"1565" 312.8 61.6534091043397 112.919820137853
"1566" 313 58.5214961175733 110.264763486086
"1567" 313.2 55.7619199368772 108.478452309417
"1568" 313.4 52.668642728007 106.090681232082
"1569" 313.6 49.2880765428334 103.755285965606
"1570" 313.8 46.4793190482808 100.716399951853
"1571" 314 44.0385460400113 98.3142922875631
"1572" 314.2 41.0893334459029 95.8624951202736
"1573" 314.4 38.0094664049198 93.4205998154495
"1574" 314.6 35.2288331212999 90.8589895677027
"1575" 314.8 32.5568744069198 88.7862539298624
"1576" 315 29.1264407720439 86.8772445924722
"1577" 315.2 26.5657381128945 84.4765797579459
"1578" 315.4 23.9447045076783 81.1502881143784
"1579" 315.6 20.9195352846187 78.2736558247692
"1580" 315.8 17.7937819963879 75.7038139307179
"1581" 316 14.9875945395418 73.4468802465641
"1582" 316.2 12.4202695511747 70.677878041439
"1583" 316.4 10.167394050326 67.537250786719
"1584" 316.6 7.58074506704892 64.657482902123
"1585" 316.8 6.28705894170579 61.6393589658965
"1586" 317 5.06156874511096 57.5096248787414
"1587" 317.2 4.35427282435511 54.1210463207458
"1588" 317.4 5.24920289692321 51.102252859469
"1589" 317.6 7.05179810233029 48.0519722537611
"1590" 317.8 9.34726350730373 45.0154782270619
"1591" 318 12.0969604101477 42.0936002552368
"1592" 318.2 15.2688185235434 39.2999699007364
"1593" 318.4 18.2704151347003 36.6512574903158
"1594" 318.6 21.6857259608551 33.624317321
"1595" 318.8 24.7231320088351 30.9987465436379
"1596" 319 28.1390600253161 28.5815163986261
"1597" 319.2 31.5993071393179 26.4560390477672
"1598" 319.4 34.8225142317317 23.9614110585345
"1599" 319.6 39.0237802983212 22.138227639983
"1600" 319.8 43.0439116866771 20.7849814419322
"1601" 320 46.9061833208954 20.1002775624138
"1602" 320.2 50.8814720682058 19.5798639172845
"1603" 320.4 54.747435662674 18.4691180082632
"1604" 320.6 58.3886290144649 17.3930361352564
"1605" 320.8 61.5376839779008 16.6806706361282
"1606" 321 64.1431007276379 15.485135494113
"1607" 321.2 67.0635098122597 13.5649037801282
"1608" 321.4 70.4636650671918 12.7472758872162
"1609" 321.6 74.0314855079903 13.0058644517155
"1610" 321.8 78.2539811422351 12.563922136281
"1611" 322 82.5091916625161 12.7249724640696
"1612" 322.2 86.3971268263074 14.0525600809739
"1613" 322.4 90.0886332100466 16.1116755684174
"1614" 322.6 93.4177331659041 18.6565493856034
"1615" 322.8 96.3730450259783 21.6521795486807
"1616" 323 99.7140667704911 24.734645009975
"1617" 323.2 102.854882927337 27.8954340312821
"1618" 323.4 106.344808110916 30.9488218685652
"1619" 323.6 109.088927352525 34.7069142794407
"1620" 323.8 112.167888352718 38.1506887094958
"1621" 324 114.828781612566 42.1796938131
"1622" 324.2 117.266925622438 46.1178650729391
"1623" 324.4 118.863221393542 50.4569744476579
"1624" 324.6 120.440990085721 54.9852958626154
"1625" 324.8 120.417688410516 58.7691024746842
"1626" 325 120.048945694365 63.0670049644622
"1627" 325.2 120.250932210249 67.3303339884396
"1628" 325.4 120.048716019674 71.6489720438947
"1629" 325.6 119.768570315516 76.053921600675
"1630" 325.8 119.147271567445 80.4442782017857
"1631" 326 117.63807199657 84.9544898225803
"1632" 326.2 115.207356558686 88.7135790763036
"1633" 326.4 112.566965672655 92.4055670348889
"1634" 326.6 110.017374043961 96.2353637953889
"1635" 326.8 107.013399748766 99.9064872437778
"1636" 327 104.22311925183 103.914533893857
"1637" 327.2 100.760228766933 107.245127928917
"1638" 327.4 97.3384782554595 110.375795923575
"1639" 327.6 93.6379607801272 113.242257884389
"1640" 327.8 89.8581791417965 115.93370507185
"1641" 328 85.3109973174651 116.653145325531
"1642" 328.2 80.6810631500671 115.806642340418
"1643" 328.4 76.6472578454243 114.809120043408
"1644" 328.6 72.4681461304849 113.697091327344
"1645" 328.8 67.6430890508261 113.43858004601
"1646" 329 63.0159785672131 112.848197303485
"1647" 329.2 58.4230919962808 111.8430477685
"1648" 329.4 53.7788313729101 110.35007615
"1649" 329.6 49.5261243383949 109.413772473576
"1650" 329.8 45.5094602475161 107.905278889228
"1651" 330 41.4911695786604 105.747579195644
"1652" 330.2 37.6273119510876 103.372983940314
"1653" 330.4 34.1220742380876 100.179322912914
"1654" 330.6 30.6768084505535 97.1553859011682
"1655" 330.8 27.9355063887331 93.7093826466698
"1656" 331 25.6284154823217 89.7730325385
"1657" 331.2 23.7172918282731 85.7551735261776
"1658" 331.4 21.7304941055889 81.5398546644636
"1659" 331.6 20.5465828658369 77.3148641189906
"1660" 331.8 19.7095559985944 73.0116744245652
"1661" 332 18.6707452981768 68.5028235326964
"1662" 332.2 18.1130704268772 64.4646392567778
"1663" 332.4 17.4948898317267 60.2859889703684
"1664" 332.6 17.6915904524099 56.1033343949292
"1665" 332.8 18.4725324513108 51.7903508653571
"1666" 333 18.9141645838018 47.3183908465893
"1667" 333.2 20.0522287763343 43.2442474889
"1668" 333.4 21.507026193109 39.0941425427611
"1669" 333.6 23.201246899177 34.792729892
"1670" 333.8 26.1384097283056 30.9800151866316
"1671" 334 28.5607629532403 27.1879756583362
"1672" 334.2 31.6362397205851 23.9614110585345
"1673" 334.4 34.1644427836971 20.4964634341897
"1674" 334.6 37.0163772734405 17.3810915790588
"1675" 334.8 39.8027220123212 15.4116038555254
"1676" 335 43.0155376169783 12.5405252134874
"1677" 335.2 42.727525554659 11.7583106351429
"1678" 335.4 42.9283906697704 12.3585484087034
"1679" 335.6 43.9820571474553 13.2736183669739
"1680" 335.8 46.6744564074898 14.8033089770263
"1681" 336 50.5251675450553 16.9481912351913
"1682" 336.2 53.59013385449 18.814264645687
"1683" 336.4 56.4247167656799 20.3151580352414
"1684" 336.6 59.6625529974268 22.183610896625
"1685" 336.8 62.3566597963303 23.8565260932301
"1686" 337 65.4832716983178 26.3586713335172
"1687" 337.2 67.7332139737003 27.2253794687105
"1688" 337.4 69.4128107580031 27.8093480908348
"1689" 337.6 70.4552322815833 27.7462529582101
"1690" 337.8 71.2179235126205 28.1649519167913
"1691" 338 72.9721488821315 29.7462528047179
"1692" 338.2 74.7392480653661 31.991785312075
"1693" 338.4 76.7529444200755 34.8191346958644
"1694" 338.6 79.2178436824588 37.7233384717213
"1695" 338.8 80.9870097297411 40.93987825165
"1696" 339 82.3385969896153 44.2913125284215
"1697" 339.2 83.1212172949447 46.908873695479
"1698" 339.4 83.9296147880455 49.6842626596471
"1699" 339.6 84.6689845967889 52.4219190142231
"1700" 339.8 85.3599906403932 54.9111343249016
"1701" 340 86.2157660049822 57.4975606149068
"1702" 340.2 86.2528124000592 60.7093294194397
"1703" 340.4 85.8246871631315 64.0629627603846
"1704" 340.6 85.8937968091887 67.622021156823
"1705" 340.8 85.1880738180553 71.4605644027739
"1706" 341 84.8764971324553 75.1486840834087
"1707" 341.2 83.9085294319144 78.737450482708
"1708" 341.4 82.3745148241143 81.9259834181028
"1709" 341.6 80.1157162140434 85.2929374682818
"1710" 341.8 77.9127338006242 88.3923408067027
"1711" 342 76.2564140855889 91.8183446451091
"1712" 342.2 73.8434650942661 94.6810865790277
"1713" 342.4 70.5825652302331 96.9206800902358
"1714" 342.6 67.4777218301918 99.4869971115135
"1715" 342.8 64.064439755535 101.825808336415
"1716" 343 59.8500711425256 103.806230901726
"1717" 343.2 55.8379277821892 106.402938810788
"1718" 343.4 52.4309137633447 109.619354637343
"1719" 343.6 50.6212652456411 112.58953357775
"1720" 343.8 50.0876519881338 115.065728193088
"1721" 344 50.3908283219161 115.253699701943
"1722" 344.2 50.3797005831447 115.242571963171
"1723" 344.4 50.3948616770695 116.082482161767
"1724" 344.6 50.9438526727591 116.78908499143
"1725" 344.8 51.2020292382131 117.116640534242
"1726" 345 50.9504838042191 116.404227095446
"1727" 345.2 49.7743589390211 115.536593998168
"1728" 345.4 47.3953191340424 113.789718771295
"1729" 345.6 44.7746095739312 110.36844741684
"1730" 345.8 42.2797915371105 106.848512690368
"1731" 346 40.0568682495161 102.893410810155
"1732" 346.2 38.8464539194279 98.9103243110588
"1733" 346.4 38.0026003959279 94.7559685030588
"1734" 346.6 37.1892936063102 90.9490817929706
"1735" 346.8 36.9077181772019 86.8223271409429
"1736" 347 37.1784931539733 83.3356356592286
"1737" 347.2 37.8633389888652 79.6039239672075
"1738" 347.4 37.8976964808845 76.2987074507105
"1739" 347.6 38.4288098923269 73.1152587222162
"1740" 347.8 38.4077574135702 70.1994904144054
"1741" 348 37.5867107420567 66.6767089691081
"1742" 348.2 36.9516276328945 63.2521724246757
"1743" 348.4 36.1990922607834 59.6013519814224
"1744" 348.6 35.6838621358319 56.1452988064737
"1745" 348.8 34.9016903604979 52.0816952986454
"1746" 349 33.9366119252304 48.5563517849107
"1747" 349.2 33.2290649953834 45.0120315823097
"1748" 349.4 32.799496119525 40.8364830122321
"1749" 349.6 33.1107091118281 36.9401792961927
"1750" 349.8 33.5502037486262 32.8596681155138
"1751" 350 33.4248409204124 28.465665592434
"1752" 350.2 34.2113889834898 24.7553142966842
"1753" 350.4 34.65420841267 23.0386991563846
"1754" 350.6 33.9059147148265 21.8763989706293
"1755" 350.8 32.1659923148354 19.5280905890756
"1756" 351 30.1142788919552 18.2956309898049
"1757" 351.2 28.1173518136145 16.7876837159344
"1758" 351.4 28.494864757389 16.2235515743559
"1759" 351.6 29.7325330316282 15.0707314952931
"1760" 351.8 32.2025393000161 12.7397967171316
"1761" 352 34.5949289509481 11.433825772568
"1762" 352.2 37.5458894722722 10.5442110065854
"1763" 352.4 40.8033540587661 9.57449190125
"1764" 352.6 44.6757994874913 8.34089929013223
"1765" 352.8 47.8340185908705 7.18629953992126
"1766" 353 51.5175270743522 6.39647355581147
"1767" 353.2 54.9301856492129 5.71968813217213
"1768" 353.4 59.1026316336309 4.79708913485246
"1769" 353.6 63.2633902458466 3.97172258127118
"1770" 353.8 67.3034639177934 3.54342113035294
"1771" 354 71.5759657648121 4.261330470056
"1772" 354.2 75.67847201667 5.28615146082052
"1773" 354.4 79.5898246403879 8.19886086146154
"1774" 354.6 83.147400209701 10.475347812084
"1775" 354.8 86.6702050920033 13.0056635752051
"1776" 355 89.6573248914213 16.3365117805431
"1777" 355.2 92.6717405498297 19.1940920091017
"1778" 355.4 95.4120925543351 22.1449995616638
"1779" 355.6 97.3618938362449 25.6269623505678
"1780" 355.8 97.9881616202084 27.0366008594359
"1781" 356 99.0146979815851 28.5477661504483
"1782" 356.2 99.9957730217195 29.6437931384407
"1783" 356.4 100.52480378233 31.3047254027611
"1784" 356.6 101.553989283382 33.4704926968067
"1785" 356.8 103.497343400849 35.2254752886667
"1786" 357 104.948704885055 37.7620290752821
"1787" 357.2 105.860940080101 40.4169531151186
"1788" 357.4 107.217486878635 43.6284373851271
"1789" 357.6 108.514352327451 47.2174887071148
"1790" 357.8 110.297937309466 50.5403348767
"1791" 358 111.146950489619 54.1264626907692
"1792" 358.2 111.280942115348 58.5144506612101
"1793" 358.4 111.506769755121 62.1702401340588
"1794" 358.6 112.583542124474 65.6689321183698
"1795" 358.8 114.255894659136 67.9878782245703
"1796" 359 116.328780873252 70.018920462314
"1797" 359.2 118.050744188908 71.54319995852
"1798" 359.4 120.528038486666 72.9089444304
"1799" 359.6 120.748148531607 73.5595646168595
"1800" 359.8 120.277792269352 74.7705703600948
"1801" 360 120.079699333464 76.5433342609224
"1802" 360.2 120.270782736385 79.6980364218947
"1803" 360.4 119.381337796775 82.4491897562931
"1804" 360.6 117.442271412895 85.8099034125405
"1805" 360.8 116.213660956986 89.1086742795304
"1806" 361 114.976898559698 93.1283829822909
"1807" 361.2 113.047247495471 97.1222295886182
"1808" 361.4 110.7861793793 100.651900936054
"1809" 361.6 108.516381132282 103.681752691832
"1810" 361.8 106.108240627405 105.874767506139
"1811" 362 102.572400669843 107.347146645093
"1812" 362.2 99.2490200210019 109.307777951743
"1813" 362.4 96.109092939381 111.367612623243
"1814" 362.6 92.7796824100717 114.003168540194
"1815" 362.8 89.5487864049273 116.668967811234
"1816" 363 85.5051213317469 117.708828400048
"1817" 363.2 81.132274491304 118.249646663697
"1818" 363.4 76.8859743366876 118.039343641057
"1819" 363.6 72.454793519186 117.182831864553
"1820" 363.8 68.2878334763316 116.328264741427
"1821" 364 63.9280286402054 115.398072209175
"1822" 364.2 59.5927264366361 114.53299315418
"1823" 364.4 55.5525145794773 112.970496576223
"1824" 364.6 52.3360188799328 110.872976837639
"1825" 364.8 48.7298072410439 108.943653610833
"1826" 365 45.0450911487854 106.796154579875
"1827" 365.2 40.9206451996944 104.573567795683
"1828" 365.4 37.1558563520488 103.030207987131
"1829" 365.6 33.0538113160304 100.917462918086
"1830" 365.8 29.7813894709086 98.4875946269813
"1831" 366 27.4183635025432 94.8659780244054
"1832" 366.2 24.6920675035432 92.0659983497568
"1833" 366.4 22.8509921650395 88.7035043128131
"1834" 366.6 22.4688011371423 85.3256636091121
"1835" 366.8 21.94475007664 81.3637937838938
"1836" 367 22.0315519842831 77.4794920732912
"1837" 367.2 22.7073840548217 73.7145721105278
"1838" 367.4 23.9610999229525 69.7459689856727
"1839" 367.6 25.1201345715972 65.7223299321351
"1840" 367.8 27.3456424033568 62.7725919904602
"1841" 368 30.0960649156223 59.443133159823
"1842" 368.2 32.5500759791975 56.0654213026549
"1843" 368.4 35.3403404399748 53.155030205055
"1844" 368.6 38.6088355760546 50.964092484359
"1845" 368.8 42.2523809566754 49.6718952873009
"1846" 369 45.757915794223 48.4074223500603
"1847" 369.2 49.7412738450035 47.000513897126
"1848" 369.4 53.9017105400901 45.8807958556348
"1849" 369.6 58.091349288906 45.3909580430763
"1850" 369.8 62.4031747712341 45.3550463814103
"1851" 370 66.2225364337074 45.6200197166
"1852" 370.2 69.8922996143228 46.1953892683697
"1853" 370.4 73.8796762276649 47.9639261469091
"1854" 370.6 77.2722570812021 50.2621260799504
"1855" 370.8 80.7163893048971 52.4796524614762
"1856" 371 83.8770893066137 55.4758488995122
"1857" 371.2 87.4846818606911 58.001947378725
"1858" 371.4 90.8179032785161 60.08886205415
"1859" 371.6 94.1582011477047 62.320657760123
"1860" 371.8 97.9971494092161 64.26918258595
"1861" 372 101.168676573705 66.0110537494016
"1862" 372.2 104.252983439644 68.1607287857436
"1863" 372.4 106.907448654748 70.3633285755289
"1864" 372.6 109.251766221735 71.9495587955378
"1865" 372.8 111.540474979056 72.8949151038306
"1866" 373 112.738621346666 73.3892918207
"1867" 373.2 114.957395011389 74.8917251605847
"1868" 373.4 117.64339040113 77.591976925521
"1869" 373.6 119.351203474268 78.8254681048926
"1870" 373.8 118.630199573706 78.9574375688347
"1871" 374 118.051884782132 80.7120394159732
"1872" 374.2 117.285837212339 83.2318752395929
"1873" 374.4 116.51956342949 86.7358431361052
"1874" 374.6 116.01460510817 90.1230709878598
"1875" 374.8 115.490457412768 91.9102690325981
"1876" 375 113.927698502892 93.5027817394037
"1877" 375.2 112.289287376461 96.1560271393333
"1878" 375.4 110.350898066189 99.1718985626449
"1879" 375.6 108.707597976716 103.061407254714
"1880" 375.8 106.467109239843 104.573531756925
"1881" 376 103.299854138007 106.579290125409
"1882" 376.2 99.9862237115841 108.807317803825
"1883" 376.4 96.8268822150876 111.4146298258
"1884" 376.6 93.2535849377363 113.655218743807
"1885" 376.8 89.6456723657808 116.115772170294
"1886" 377 85.8796125404008 117.765002081346
"1887" 377.2 81.5549880628661 117.92138961008
"1888" 377.4 77.4382024233949 117.718550040515
"1889" 377.6 73.4719552719336 117.387020469194
"1890" 377.8 69.473372978222 116.165410612853
"1891" 378 65.6220378046326 115.012382622631
"1892" 378.2 61.5691718101386 114.288500836602
"1893" 378.4 57.6646602321733 113.584538886229
"1894" 378.6 53.8983570399573 112.461619129618
"1895" 378.8 49.9001930221859 110.993070489387
"1896" 379 46.1326136187161 109.25566304183
"1897" 379.2 42.1805866961765 107.509878296594
"1898" 379.4 38.5670476897297 105.472237261359
"1899" 379.6 34.5671837889447 102.798050770457
"1900" 379.8 30.6030143338463 100.752926352981
"1901" 380 27.0095945400161 97.8942211492778
"1902" 380.2 23.5692686365161 94.9299151821111
"1903" 380.4 20.2820366233463 92.482182021783
"1904" 380.6 16.6445896891596 89.5015318396348
"1905" 380.8 13.9936175958108 86.2272249445625
"1906" 381 11.3434650679299 83.7317575784827
"1907" 381.2 9.48688339338219 83.4244257415089
"1908" 381.4 9.05498803231612 82.278964131725
"1909" 381.6 9.01250030246157 79.3517365769545
"1910" 381.8 10.0426003706171 75.8908381233211
"1911" 382 11.2906235497872 72.1382531893832
"1912" 382.2 12.196467527419 67.9166590892815
"1913" 382.4 13.8206950643343 64.4633279070909
"1914" 382.6 15.746805484407 60.6358915760273
"1915" 382.8 17.9717842065965 57.0760267817857
"1916" 383 20.8418534683868 53.242232988681
"1917" 383.2 23.0580163316046 49.5512627209735
"1918" 383.4 25.9828077351979 45.7368609737
"1919" 383.6 28.6071143826666 42.1237432799557
"1920" 383.8 32.287949575674 39.001748276421
"1921" 384 35.0799132273214 35.7957035148938
"1922" 384.2 37.9248510581799 32.8856656956552
"1923" 384.4 42.082771278785 30.4692760928655
"1924" 384.6 45.4959134350987 27.9177225901739
"1925" 384.8 49.4110016395687 26.1833741056842
"1926" 385 54.1676969915931 24.3269489141538
"1927" 385.2 57.9217271249509 23.2779393372174
"1928" 385.4 62.1326278874365 22.7122400354956
"1929" 385.6 66.0091741381335 22.7021998094783
"1930" 385.8 69.6295597566813 23.2948728527391
"1931" 386 72.5560475391828 23.238427801
"1932" 386.2 75.8143219309816 22.0778494139052
"1933" 386.4 78.51629716218 20.6997760244202
"1934" 386.6 81.6027867589525 20.2760888583636
"1935" 386.8 84.9903896221972 21.0605246753621
"1936" 387 88.2895882984911 21.424142725475
"1937" 387.2 91.8018296540951 20.8913534259211
"1938" 387.4 94.0927040677911 19.4086310405
"1939" 387.6 94.7318031661074 18.1504708372348
"1940" 387.8 95.8310922583623 18.3317607649487
"1941" 388 98.1768526292003 18.3017138679737
"1942" 388.2 100.978309670779 19.0669899378684
"1943" 388.4 102.816822542552 19.6240463375133
"1944" 388.6 104.372369262245 20.2832901685085
"1945" 388.8 107.546124254318 22.0744919065172
"1946" 389 109.953457051464 24.2065090978534
"1947" 389.2 111.745470661316 27.392783609
"1948" 389.4 113.520808651141 30.3917092079
"1949" 389.6 114.526941698391 33.341950949675
"1950" 389.8 115.808949936016 37.5949397021102
"1951" 390 117.633313424069 41.7007129872105
"1952" 390.2 119.119452220516 45.9820360705656
"1953" 390.4 120.899402365227 50.2895703073684
"1954" 390.6 122.264429390791 54.613550922825
"1955" 390.8 122.812470525284 59.0616326688125
"1956" 391 122.407940934838 64.1859261346348
"1957" 391.2 122.053913677568 68.9385800272586
"1958" 391.4 120.884840613311 73.9888215497541
"1959" 391.6 119.943200316295 79.0028421286283
"1960" 391.8 119.004697414436 83.9425610780536
"1961" 392 117.842268509273 88.5432169044594
"1962" 392.2 115.531495033463 92.4068435699823
"1963" 392.4 112.623507101012 96.1611883229633
"1964" 392.6 109.811456050929 100.034458130193
"1965" 392.8 107.388007621348 103.503396878813
"1966" 393 104.382021961771 106.786050383113
"1967" 393.2 100.941718950815 109.199863151757
"1968" 393.4 97.4633301124765 110.959347391644
"1969" 393.6 93.6147829927006 111.960897364388
"1970" 393.8 89.7126159534519 113.876752625771
"1971" 394 85.7223262327661 115.551759038202
"1972" 394.2 81.6281556461957 117.277363625961
"1973" 394.4 77.2145925593369 118.381994012283
"1974" 394.6 72.6982353123733 118.384303542971
"1975" 394.8 68.0130863649761 117.69160180445
"1976" 395 63.5936407134104 116.334445664288
"1977" 395.2 59.1216595070211 115.154835435366
"1978" 395.4 54.7063710786547 113.573815124772
"1979" 395.6 50.6126204485815 111.402011455355
"1980" 395.8 46.7725105968526 108.282604684804
"1981" 396 42.8890398212928 105.370142959039
"1982" 396.2 39.6638242653877 101.685242863532
"1983" 396.4 36.3681298442758 98.6846750004327
"1984" 396.6 33.0538113160304 95.6688794642286
"1985" 396.8 28.9096829443122 93.9204560173301
"1986" 397 25.3999007686537 91.5375618187615
"1987" 397.2 22.0904082809509 87.8555941309217
"1988" 397.4 19.9176842984616 84.3582074114818
"1989" 397.6 19.7971712622383 80.2886959282222
"1990" 397.8 21.2361527407733 77.2524717975143
"1991" 398 22.8640105981648 73.4415721429459
"1992" 398.2 25.2917498671768 69.94247473625
"1993" 398.4 28.282089840042 66.9274331018879
"1994" 398.6 31.7857371548056 65.5745932391053
"1995" 398.8 35.5581497911178 64.6466612611949
"1996" 399 38.9544676881771 64.2967976099915
"1997" 399.2 41.4906724664365 65.1921366065133
"1998" 399.4 43.413900238171 65.7952994381505
"1999" 399.6 45.9795112818265 66.6218999295862
"2000" 399.8 47.8762446862084 68.2838947832564
"2001" 400 49.865642690096 69.8352884289664
"2002" 400.2 52.2591882353551 72.2149381688305
"2003" 400.4 54.0254532720035 73.4059834288571
"2004" 400.6 55.7248187425585 74.8059095480254
"2005" 400.8 57.5437824423817 76.0602764122773
"2006" 401 59.636933043311 77.9341171289231
"2007" 401.2 61.811597547659 79.6440628695462
"2008" 401.4 64.224559849674 80.999689022921
"2009" 401.6 66.8917611714621 81.8871248708649
"2010" 401.8 69.6987583390297 83.1537823427297
"2011" 402 71.7005137195781 84.7001459040354
"2012" 402.2 73.0019298496768 86.9053215259464
"2013" 402.4 73.3176794373161 89.3575969577
"2014" 402.6 73.8362526709883 91.75284272825
"2015" 402.8 74.1228285360862 94.2689336619065
"2016" 403 73.8084127171361 96.26291525231
"2017" 403.2 73.2512192727271 98.0728113366789
"2018" 403.4 73.0381339997684 100.285712415374
"2019" 403.6 73.1763159410717 103.523517517583
"2020" 403.8 73.704238362675 106.648283051224
"2021" 404 75.1380950726272 109.816356827444
"2022" 404.2 77.000960970659 112.526940047161
"2023" 404.4 79.611385561351 114.741449390853
"2024" 404.6 81.9177729537383 115.398772444444
"2025" 404.8 85.1144870069142 115.069101679476
"2026" 405 88.4513020771125 114.859362586092
"2027" 405.2 92.0115243192248 114.241003449544
"2028" 405.4 94.9648405940019 113.5437371774
"2029" 405.6 97.8436520714573 112.037783197
"2030" 405.8 99.9513767093397 110.949555802441
"2031" 406 100.363152730932 110.97477198004
"2032" 406.2 100.685723073639 110.996744742755
"2033" 406.4 100.409726002691 111.348331550466
"2034" 406.6 99.5494689678304 111.607510631171
"2035" 406.8 98.9306311619873 112.170103424058
"2036" 407 98.4434653654093 112.157523428116
"2037" 407.2 98.3501697885738 112.035286588942
"2038" 407.4 98.2250619847939 111.806985652111
"2039" 407.6 97.709898896885 111.718896055184
"2040" 407.8 97.0584346670805 111.738289105644
"2041" 408 97.1983523181926 111.239749774324
"2042" 408.2 97.2854799341525 111.018864490303
"2043" 408.4 97.2212623686044 110.915190726824
"2044" 408.6 97.3652579098142 110.702097886135
"2045" 408.8 97.3972663093463 110.416212710623
"2046" 409 97.6949488738772 109.6360462455
"2047" 409.2 97.9834458049883 108.983321938861
"2048" 409.4 98.6529341224891 108.016759754459
"2049" 409.6 99.6758686672084 107.121961931404
"2050" 409.8 101.372808453441 105.88953256134
"2051" 410 102.992333724351 104.379450099485
"2052" 410.2 104.660810310173 102.590332980057
"2053" 410.4 106.111846839044 100.422175508139
"2054" 410.6 108.370784550226 98.5312736015981
"2055" 410.8 110.859863054949 96.9221034496486
"2056" 411 112.406390903498 95.2350662542455
"2057" 411.2 112.91731253546 93.0333200269717
"2058" 411.4 113.233710390899 90.9602513346822
"2059" 411.6 114.168123640322 89.0157280943333
"2060" 411.8 115.035680127701 86.4184154320097
"2061" 412 115.629051492545 83.5099702333143
"2062" 412.2 116.558595169622 80.3573735162478
"2063" 412.4 117.845420434059 77.5553097504068
"2064" 412.6 119.216819934766 74.90173698205
"2065" 412.8 119.322509675875 72.311755783
"2066" 413 119.053994933625 69.2658100330168
"2067" 413.2 118.132345048464 66.1820664617672
"2068" 413.4 117.246605403812 63.0920210319304
"2069" 413.6 116.480874883003 60.0030732032162
"2070" 413.8 115.529546929907 56.9316080851217
"2071" 414 114.004401631916 54.3441669134
"2072" 414.2 112.414759698772 50.818972842438
"2073" 414.4 110.0360905804 47.4360482911405
"2074" 414.6 108.508021667508 43.9750004358474
"2075" 414.8 107.583389811524 39.7786006150826
"2076" 415 107.746903196116 36.405788358075
"2077" 415.2 107.316232116227 35.0470125176446
"2078" 415.4 106.446921478466 34.622540946084
"2079" 415.6 104.588943663941 34.792729892
"2080" 415.8 102.62748878839 34.2690715968739
"2081" 416 100.151888603542 32.715551988
"2082" 416.2 97.7117574874483 29.3236348915847
"2083" 416.4 95.2780419907723 24.9143327008182
"2084" 416.6 93.6803557559796 20.8097761967805
"2085" 416.8 91.6215222093508 16.5004746826529
"2086" 417 89.4405063452235 13.9354572492439
"2087" 417.2 86.1410865647844 11.7822850316829
"2088" 417.4 82.4094098727062 11.1573207767025
"2089" 417.6 79.1004894610802 9.84995099028205
"2090" 417.8 75.5205266045081 7.56092757056
"2091" 418 72.2302768045721 5.055851018336
"2092" 418.2 70.210432256313 3.16343646610156
"2093" 418.4 68.7418497406557 2.39418906667442
"2094" 418.6 65.9202662981015 2.26399725817073
"2095" 418.8 63.4251196695161 2.077177904
"2096" 419 61.2975144093756 1.01498465763636
"2097" 419.2 60.4606348819376 0.69632668372727
"2098" 419.4 59.3519036233911 1.2203420186
"2099" 419.6 57.7096348430411 2.207001523
"2100" 419.8 55.9400789135581 2.80048092414285
"2101" 420 53.5085924643623 2.99260085848718
"2102" 420.2 51.0578237677292 2.91358253132787
"2103" 420.4 49.3976230888271 2.46010303231092
"2104" 420.6 49.5958615049458 2.40883668066406
"2105" 420.8 49.0116788065859 2.36701668130232
"2106" 421 48.3915445893161 3.093047722675
"2107" 421.2 47.7394949932419 3.89889642867742
"2108" 421.4 47.6948245006828 5.26094760804761
"2109" 421.6 46.3095360390277 6.80215380481395
"2110" 421.8 44.5903090249961 8.863318116368
"2111" 422 43.1404474313839 11.4083846349339
"2112" 422.2 41.6051745252948 14.0869267895246
"2113" 422.4 39.708229014621 16.5661219632016
"2114" 422.6 37.579309940701 18.2974935955294
"2115" 422.8 34.7777380617766 19.7179167210588
"2116" 423 32.041091978952 21.7238189126667
"2117" 423.2 29.7065940586223 24.4769221486283
"2118" 423.4 27.6627337205604 27.4720564383009
"2119" 423.6 25.7632877976161 30.200219369875
"2120" 423.8 24.5694749533335 33.167112401913
"2121" 424 23.8535375953609 36.4849136155172
"2122" 424.2 22.957404275664 39.4900870977304
"2123" 424.4 21.9325637255518 42.2830890525179
"2124" 424.6 20.1138739200965 44.7972625311875
"2125" 424.8 17.5666344632793 46.6135120430526
"2126" 425 15.0453231258582 47.3924537570526
"2127" 425.2 12.543534137159 47.7704552341786
"2128" 425.4 9.45370057066866 48.3978050831356
"2129" 425.6 6.67037907088586 49.5893495936555
"2130" 425.8 5.0849603048467 51.4337574183636
"2131" 426 4.55891005430427 53.4906316284831
"2132" 426.2 4.88132512200332 55.7109766047179
"2133" 426.4 5.38718857030743 58.4217574510348
"2134" 426.6 5.41766889824656 61.110799715887
"2135" 426.8 5.2594174986434 63.2488869620818
"2136" 427 4.9567258257331 65.8989589048491
"2137" 427.2 3.90655422740185 68.6247650034
"2138" 427.4 3.62047860981969 70.9857002460714
"2139" 427.6 4.3113044565987 73.6147561425046
"2140" 427.8 5.84547243905595 76.3868387616991
"2141" 428 7.46662427637699 78.8672840919826
"2142" 428.2 9.13996349202522 81.2743063528727
"2143" 428.4 10.3988444846937 83.8369385575888
"2144" 428.6 12.0395277707323 86.6098976052973
"2145" 428.8 14.1536398479898 89.5475494107631
"2146" 429 16.2227077669367 91.655475014
"2147" 429.2 18.7261264054883 94.0355746956667
"2148" 429.4 21.7333667036765 95.3885164358113
"2149" 429.6 24.5217129441329 96.5839193165981
"2150" 429.8 27.032819866351 98.219309548945
"2151" 430 30.1866669938772 100.461843836167
"2152" 430.2 33.3035905592708 102.013195258179
"2153" 430.4 36.2894125337834 102.556802862901
"2154" 430.6 39.6825224743414 102.855598105592
"2155" 430.8 42.7037575689336 103.910572562903
"2156" 431 45.5434916816229 104.772702226942
"2157" 431.2 48.7832199983369 105.856464281028
"2158" 431.4 52.336655270222 107.192307534912
"2159" 431.6 55.4672826994621 108.72903528573
"2160" 431.8 58.7402346492565 110.001799325952
"2161" 432 62.5868300154019 110.6356881118
"2162" 432.2 65.6847854907897 111.283336505453
"2163" 432.4 68.8964362279488 112.544594632712
"2164" 432.6 73.1581098240598 113.95740816532
"2165" 432.8 76.7190582551162 114.7121497484
"2166" 433 80.8749413998103 115.871398299235
"2167" 433.2 84.3007576047161 115.3353031196
"2168" 433.4 87.8785957104773 114.203190744981
"2169" 433.6 91.7708086419761 113.28668641178
"2170" 433.8 95.9331965280862 112.297430435
"2171" 434 99.1388624057425 110.390492937047
"2172" 434.2 101.430669025895 108.57666030599
"2173" 434.4 103.388538843973 106.904186377114
"2174" 434.6 105.88836282617 104.977562272131
"2175" 434.8 107.947408563238 102.903249115694
"2176" 435 109.610484504327 100.40019802966
"2177" 435.2 111.452646276238 97.7066981440555
"2178" 435.4 113.681022799134 95.4439642593636
"2179" 435.6 115.640844993465 92.9004502321026
"2180" 435.8 116.668287010406 89.7581445087982
"2181" 436 117.079038527206 85.878898409292
"2182" 436.2 117.880226766425 82.5241537394273
"2183" 436.4 119.368850225437 78.9805901063684
"2184" 436.6 120.624074676619 75.5540174472564
"2185" 436.8 121.351289566281 72.7915387227826
"2186" 437 122.727883066567 70.1979609608205
"2187" 437.2 122.704581391362 68.1340982997949
"2188" 437.4 122.889791945424 65.0176321138067
"2189" 437.6 123.05626574803 61.7609551794054
"2190" 437.8 123.07565618899 58.6939414321052
"2191" 438 122.847750515252 55.8808064764727
"2192" 438.2 122.450099549344 53.0407825454052
"2193" 438.4 121.786632107293 50.1490093965714
"2194" 438.6 121.335644796189 47.0524452756195
"2195" 438.8 120.491066977777 44.7868907529304
"2196" 439 119.394767826327 42.4478467364828
"2197" 439.2 118.726623856128 40.1278091314224
"2198" 439.4 118.112769073186 37.7929757310932
"2199" 439.6 117.041210188492 35.7951384911639
"2200" 439.8 115.350379410839 33.4641317265887
"2201" 440 114.413073293071 31.1958519773529
"2202" 440.2 113.976521477672 28.9155508121885
"2203" 440.4 112.935804269623 28.0536071122705
"2204" 440.6 111.355999804316 26.59436835215
"2205" 440.8 109.828687744661 25.055958467
"2206" 441 108.041879484533 23.1341432545902
"2207" 441.2 105.954060300287 20.8483962577705
"2208" 441.4 104.124824226016 18.7222684646393
"2209" 441.6 102.285298649359 16.6002564724628
"2210" 441.8 99.7971914389376 16.0820349189339
"2211" 442 96.6588659333551 15.5997380830593
"2212" 442.2 93.1647148527469 14.7666044585641
"2213" 442.4 90.049602844762 12.9759771318525
"2214" 442.6 88.6036316328521 10.390043875808
"2215" 442.8 87.9837699185726 7.00838149666129
"2216" 443 88.15304167065 9.69967896242857
"2217" 443.2 86.9185581506947 12.3390395022768
"2218" 443.4 85.5750263573623 15.0229228858205
"2219" 443.6 84.3104943761411 17.159436841325
"2220" 443.8 82.0070639460533 19.6065852364132
"2221" 444 79.3806552702211 22.5180131283525
"2222" 444.2 76.6573102144825 25.0690499243781
"2223" 444.4 74.1082087140037 26.497966268124
"2224" 444.6 71.1327152009027 27.9557162762605
"2225" 444.8 68.0344225945335 28.9303468183739
"2226" 445 64.796734426777 29.9869981869304
"2227" 445.2 61.7228634238351 30.8845912924483
"2228" 445.4 58.7709429283661 32.85186678795
"2229" 445.6 55.612400854311 34.3333540093846
"2230" 445.8 52.0187036140727 35.114466686913
"2231" 446 48.2178906108739 35.4644777921468
"2232" 446.2 44.3091818791252 35.2353104113182
"2233" 446.4 40.0797782999279 35.4113012531176
"2234" 446.6 36.109050017198 35.9115734448364
"2235" 446.8 32.3031823808005 36.6793410158165
"2236" 447 28.2336458048733 37.6407355338125
"2237" 447.2 24.6962719497316 38.5632106886465
"2238" 447.4 21.1150377868987 40.0251861882174
"2239" 447.6 17.6475660824657 41.4759188835462
"2240" 447.8 14.7244750075765 41.9811532095603
"2241" 448 11.2624296353805 42.2025779764492
"2242" 448.2 8.10332445999439 43.4051158863565
"2243" 448.4 6.90819780847301 45.3789506861465
"2244" 448.6 5.74448574781613 47.19737668745
"2245" 448.8 5.07710433014324 49.9424861092034
"2246" 449 4.15623679537206 53.1836757835593
"2247" 449.2 3.50520065230374 55.8861957755398
"2248" 449.4 3.53158315122522 59.4108286985545
"2249" 449.6 3.60739841229595 62.7667421805596
"2250" 449.8 3.15450454876613 65.87639898917
"2251" 450 3.34202755398834 69.2104137735556
"2252" 450.2 4.57329124212327 72.2549579496875
"2253" 450.4 6.13843724299401 75.3114855990088
"2254" 450.6 7.24394854726613 78.4097209639135
"2255" 450.8 7.75325659103536 80.7765054026058
"2256" 451 8.64567620712934 83.4839355237359
"2257" 451.2 10.4570831175161 85.7348033621743
"2258" 451.4 13.1626992480028 87.5815409168849
"2259" 451.6 15.386671393259 89.6302265576
"2260" 451.8 17.5788359312304 91.8050040037411
"2261" 452 20.4169494994384 94.0717068355825
"2262" 452.2 23.1797977795161 96.2389700070278
"2263" 452.4 25.9497844195258 98.3289083522115
"2264" 452.6 28.524821636059 100.887788948029
"2265" 452.8 30.8610285703494 103.736284004278
"2266" 453 33.9055197139573 105.768066067647
"2267" 453.2 36.9815181805633 106.866883957208
"2268" 453.4 40.4346549808061 106.87599610556
"2269" 453.6 43.8628854362389 106.756147053723
"2270" 453.8 47.6952660776182 107.01572871099
"2271" 454 51.2011333656547 108.044100184792
"2272" 454.2 54.8529424737808 109.002201517441
"2273" 454.4 58.4414052080986 109.177882308544
"2274" 454.6 62.3197642848876 109.797398457686
"2275" 454.8 66.0091090092277 110.316371941221
"2276" 455 69.2366357906338 110.521901528088
"2277" 455.2 72.6778884761083 111.340769009553
"2278" 455.4 76.0567081374104 112.926575665538
"2279" 455.6 79.1167913006096 115.369518316383
"2280" 455.8 81.3116597751049 117.345991917794
"2281" 456 83.7584378076104 118.014568675491
"2282" 456.2 86.9635282600501 116.260201873214
"2283" 456.4 89.9399871223082 115.10084937598
"2284" 456.6 93.021195555259 113.8033844154
"2285" 456.8 96.5076730419969 112.57829884149
"2286" 457 99.4842422223274 110.386818683679
"2287" 457.2 101.888973009905 108.128649780444
"2288" 457.4 104.19944247432 106.815719120589
"2289" 457.6 106.590248235893 105.533129984651
"2290" 457.8 108.551809633916 103.528772283114
"2291" 458 110.07761899134 101.132599201
"2292" 458.2 111.646239142635 98.4422939082574
"2293" 458.4 113.953652399034 95.9254918643818
"2294" 458.6 116.110531351835 92.8273342297522
"2295" 458.8 117.230690896304 89.7115673737522
"2296" 459 117.940607394418 85.9385992201786
"2297" 459.2 119.234207026596 81.9778197012232
"2298" 459.4 120.336548648641 78.1457046618125
"2299" 459.6 121.241738331118 74.1655930543135
"2300" 459.8 122.431618910388 70.940285756641
"2301" 460 123.169949133316 67.3118530999478
"2302" 460.2 123.340384243388 63.4737632587692
"2303" 460.4 122.764499984747 60.3579964027692
"2304" 460.6 122.611143121099 57.2567315831391
"2305" 460.8 122.149052957711 54.1835532679469
"2306" 461 121.63014828082 50.761035029
"2307" 461.2 120.942437660424 47.6681782234118
"2308" 461.4 120.214630955157 44.0900982988462
"2309" 461.6 119.263825038197 40.9201808749741
"2310" 461.8 117.212043664439 37.5989173488462
"2311" 462 115.842746993855 33.9655066668016
"2312" 462.2 114.346783922025 30.5679612736949
"2313" 462.4 112.599906446197 27.0098584806891
"2314" 462.6 110.515391871291 23.072902686775
"2315" 462.8 108.079079993161 20.6204969715785
"2316" 463 105.302813949237 18.9233886612869
"2317" 463.2 102.240287821177 16.2834415024758
"2318" 463.4 99.427033186417 14.1700870754793
"2319" 463.6 96.3243245819552 12.0229336912927
"2320" 463.8 93.6262478047241 9.972531117104
"2321" 464 91.4412712342103 7.81624020177686
"2322" 464.2 90.4597691571368 7.13358403022413
"2323" 464.4 88.8496451904568 6.64190837205932
"2324" 464.6 87.7817761215666 6.0242523035126
"2325" 464.8 87.0904251329907 5.90587446433898
"2326" 465 85.6473052070325 5.44514310182787
"2327" 465.2 84.2304015789355 4.75636049287903
"2328" 465.4 85.2451439637558 5.53091533838843
"2329" 465.6 86.2333055596153 5.61460329113223
"2330" 465.8 86.6273671176801 5.5281450877459
"2331" 466 86.8672362520506 6.27741964630172
"2332" 466.2 86.021144390292 7.31488942917241
"2333" 466.4 85.5497974759372 8.37362342549999
"2334" 466.6 84.2877752428161 9.7757185107
"2335" 466.8 82.5990695525931 11.1714888554872
"2336" 467 80.6150983494136 12.3132709405385
"2337" 467.2 78.9267312795937 13.4624854564741
"2338" 467.4 76.7517963851248 14.4996048907478
"2339" 467.6 74.8106510558161 15.4879577467
"2340" 467.8 73.5815795180075 16.6991225784397
"2341" 468 71.0813843797725 17.7825069922564
"2342" 468.2 69.0322125033508 18.8920188706777
"2343" 468.4 66.8090467877129 20.3216528855984
"2344" 468.6 64.6454616881161 21.268354382675
"2345" 468.8 61.9637717530802 22.6858452175641
"2346" 469 59.6913494701773 24.9046763985785
"2347" 469.2 57.2524975157178 26.6956635036134
"2348" 469.4 54.7880306642808 27.8280745668235
"2349" 469.6 51.6793277404911 28.84031696085
"2350" 469.8 47.9369380889903 29.2662727314655
"2351" 470 44.0540691503056 29.8833472471842
"2352" 470.2 41.0122369329264 29.8660899914872
"2353" 470.4 37.6309268944738 30.9805363340763
"2354" 470.6 35.3172059558551 32.9542954229407
"2355" 470.8 33.1289078355924 34.8521407006949
"2356" 471 30.5464559550802 36.8299620670769
"2357" 471.2 28.0797777355781 39.6249258346018
"2358" 471.4 26.6522973625074 42.3857182519478
"2359" 471.6 24.9802463903845 45.1205404245526
"2360" 471.8 23.8186666414372 47.7170128045526
"2361" 472 22.9688343986411 50.3054932230446
"2362" 472.2 21.9943031533845 52.8279636999211
"2363" 472.4 21.0956023825972 55.6732800722432
"2364" 472.6 19.5833326585702 58.6592233092432
"2365" 472.8 18.428955073408 61.620605321027
"2366" 473 17.8991343580296 64.9047920070811
"2367" 473.2 17.4570323041377 68.1188037639459
"2368" 473.4 16.3380930582161 71.8915993433273
"2369" 473.6 15.3693281607594 74.9678768528108
"2370" 473.8 14.8000505984029 78.2738442480189
"2371" 474 14.7228912776765 82.0546509636132
"2372" 474.2 13.7750752261892 85.2404406097596
"2373" 474.4 13.0268271053691 88.4327945894118
"2374" 474.6 14.3554659408841 90.0865688258962
"2375" 474.8 16.5131795065432 91.2975828751351
"2376" 475 19.3362696746988 92.8538468816923
"2377" 475.2 22.2246668683018 94.7677644516339
"2378" 475.4 25.2140981579748 96.6149754682752
"2379" 475.6 28.2934058834606 98.5505516675556
"2380" 475.8 31.0954323268772 100.880164386278
"2381" 476 33.3213134284573 103.683251480176
"2382" 476.2 35.7133408824019 106.006548782886
"2383" 476.4 38.7137397800488 108.355402975832
"2384" 476.6 41.4775095660018 110.754383992029
"2385" 476.8 44.2220426924328 113.812039323333
"2386" 477 47.2293018536746 114.938891197822
"2387" 477.2 50.3999293591244 114.770771135124
"2388" 477.4 53.9908096547395 114.406373692585
"2389" 477.6 57.9645792866794 114.149404101959
"2390" 477.8 61.6491325615961 113.62552605737
"2391" 478 65.5573742603646 113.029163560273
"2392" 478.2 69.3206393088102 111.808682692882
"2393" 478.4 73.0839969231161 110.3890232357
"2394" 478.6 76.2940567234425 108.505214195789
"2395" 478.8 79.3208763135455 106.180446975059
"2396" 479 82.8570685444967 104.390793910854
"2397" 479.2 86.0030855641472 102.897192080612
"2398" 479.4 89.2772413509957 101.773768911163
"2399" 479.6 91.9900250957733 100.624432463771
"2400" 479.8 93.8114831989867 98.5399451627353
"2401" 480 95.3205359105642 96.8346884296827
"2402" 480.2 97.2983648471308 95.0856770573027
"2403" 480.4 99.7296274051984 93.5882696407944
"2404" 480.6 103.264447696462 91.2907886660818
"2405" 480.8 106.670547373134 89.2832434304545
"2406" 481 109.877709174507 87.4404539634766
"2407" 481.2 113.388187109318 84.8162324647845
"2408" 481.4 117.026469702029 82.4030021329217
"2409" 481.6 119.360396055779 79.8261228827458
"2410" 481.8 119.355797783311 76.6724978571026
"2411" 482 119.978285392362 73.2171923052564
"2412" 482.2 121.286942207299 69.8789740530435
"2413" 482.4 122.859659954681 66.4943701448347
"2414" 482.6 122.929493212907 62.9057523611913
"2415" 482.8 122.750221862632 59.9345221566859
"2416" 483 122.449758107914 56.084903608161
"2417" 483.2 122.03540359336 52.0683024272783
"2418" 483.4 121.409272259085 47.8467186162759
"2419" 483.6 120.264760588135 43.9320926295678
"2420" 483.8 119.245947028773 41.2705955990256
"2421" 484 117.7808507036 39.3060098231176
"2422" 484.2 116.090980556602 35.7630495271121
"2423" 484.4 115.221470786172 31.9453379122521
"2424" 484.6 114.407804779736 29.5142915292439
"2425" 484.8 112.824070827041 26.3424892487295
"2426" 485 110.768932998397 23.5838906515593
"2427" 485.2 108.428477195866 21.047654230375
"2428" 485.4 105.689092422164 19.0478916401639
"2429" 485.6 102.651326150366 16.92250873665
"2430" 485.8 99.4057356753661 15.225064918225
"2431" 486 96.1343898695 12.4766779647016
"2432" 486.2 92.8124661522434 10.3976916671818
"2433" 486.4 89.1495088359955 8.56943177647107
"2434" 486.6 85.4334686804911 7.494068406775
"2435" 486.8 81.5532177407889 6.56735844544628
"2436" 487 77.6025246264649 6.11169652523077
"2437" 487.2 73.7702381356153 5.03522515675206
"2438" 487.4 70.1110360480161 3.6740084177
"2439" 487.6 66.8545311979675 3.51787541042478
"2440" 487.8 62.5263407687469 3.87806451628205
"2441" 488 58.3652991289992 3.54594511895763
"2442" 488.2 54.5549209013411 3.25208165595
"2443" 488.4 50.4309556223343 4.11465767657025
"2444" 488.6 46.2047140087723 4.91934952987603
"2445" 488.8 42.3190448105911 6.143902769175
"2446" 489 38.912608909958 8.21511784416279
"2447" 489.2 35.7726888225161 10.639305224288
"2448" 489.4 32.6413431322361 12.92004656288
"2449" 489.6 29.2538405438768 15.4915757819836
"2450" 489.8 26.5766703229376 18.2643592250992
"2451" 490 24.0258517033382 20.9467108656017
"2452" 490.2 21.35566591255 23.3891552230593
"2453" 490.4 17.9024676671661 25.734286876275
"2454" 490.6 15.0663860425335 28.3681541030522
"2455" 490.8 12.5595656252195 31.2181795688559
"2456" 491 11.2792993711828 33.8573340730513
"2457" 491.2 10.6466485788878 36.7952304930354
"2458" 491.4 10.1280473934989 40.5777151214052
"2459" 491.6 9.04952177467403 44.1126991717895
"2460" 491.8 7.11495713095204 47.5920072011026
"2461" 492 5.24156033682047 50.6255669048261
"2462" 492.2 3.51742057460703 53.9759399213273
"2463" 492.4 3.27818786146208 57.5329156957567
"2464" 492.6 3.8663287121666 60.8759334996311
"2465" 492.8 4.03637784640185 64.7560211572
"2466" 493 3.60827483970481 68.823664585717
"2467" 493.2 3.6229718531765 72.523637727217
"2468" 493.4 4.68937378976158 76.4377864377636
"2469" 493.6 5.546041073059 79.6078431708
"2470" 493.8 6.95184540451613 82.3499034663928
"2471" 494 9.22847959588884 85.2362871618091
"2472" 494.2 11.8202311170161 88.0180954030893
"2473" 494.4 14.748611051252 90.8361165129528
"2474" 494.6 17.081693898155 93.3395758493611
"2475" 494.8 19.9437356435253 95.8431800085321
"2476" 495 22.3019995482959 98.2264558032018
"2477" 495.2 25.1855131409473 100.348893317495
"2478" 495.4 28.0611658539161 102.447358397055
"2479" 495.6 30.5298119013623 104.49677855874
"2480" 495.8 33.1999342190642 106.316805832798
"2481" 496 36.1621596795161 108.621116738084
"2482" 496.2 38.5935165829239 110.489983156883
"2483" 496.4 41.1214219253161 110.539247709114
"2484" 496.6 43.8785510338286 109.887579507312
"2485" 496.8 47.7021811724261 110.14365659579
"2486" 497 51.1586783092443 111.091205159437
"2487" 497.2 54.6543887035455 111.820137718088
"2488" 497.4 58.635456789814 111.97425248983
"2489" 497.6 62.4575920668635 111.834165099832
"2490" 497.8 66.006318682575 113.080190490735
"2491" 498 70.2697807702587 115.039151022396
"2492" 498.2 74.4442055199218 115.975358056292
"2493" 498.4 78.7043609825931 117.506603147375
"2494" 498.6 82.7289920471597 117.55335893095
"2495" 498.8 86.8301136231954 115.960661042821
"2496" 499 90.9831333390616 114.059884414152
"2497" 499.2 94.4114210524361 112.19616801218
"2498" 499.4 98.5237705647043 110.419486797782
"2499" 499.6 102.164235494419 108.327096455874
"2500" 499.8 105.401839247526 105.867416382413
"2501" 500 108.096692116743 102.825205252491
"2502" 500.2 110.778897075327 99.2134141918207
"2503" 500.4 112.785039414214 95.8147298264906
"2504" 500.6 114.712466667435 92.1256470395676
"2505" 500.8 116.647007762239 88.685759729375
"2506" 501 118.113601398525 85.1597784598609
"2507" 501.2 119.210893204334 81.2616831867565
"2508" 501.4 119.891848205827 77.4610623517395
"2509" 501.6 121.17424674193 74.0453487643017
"2510" 501.8 121.868279591409 71.1100826153967
"2511" 502 122.74891770687 67.9816904216983
"2512" 502.2 123.766008879681 64.0572314166696
"2513" 502.4 123.679363227693 60.3427074401504
"2514" 502.6 122.948148780855 56.474374465161
"2515" 502.8 122.885437371677 52.3783292656949
"2516" 503 121.805802490593 48.2278100531282
"2517" 503.2 120.552966803424 43.9927515644958
"2518" 503.4 119.57225167215 40.4384741036342
"2519" 503.6 117.204826578962 36.9331831733277
"2520" 503.8 114.953095909919 32.2104399241597
"2521" 504 113.442419389669 28.6338093906271
"2522" 504.2 111.628629404216 24.844995086125
"2523" 504.4 110.36578062004 22.8856007074274
"2524" 504.6 107.818306186566 20.97300564945
"2525" 504.8 105.2979104473 18.472343100272
"2526" 505 102.054137502966 16.153303794075
"2527" 505.2 98.6280485593649 14.1900488431345
"2528" 505.4 94.9348698842441 12.113062947176
"2529" 505.6 91.2920895479144 9.91610405124576
"2530" 505.8 87.6713308180076 7.77071373726271
"2531" 506 84.0704039012597 7.41659033671795
"2532" 506.2 80.4397151596433 6.97526902084746
"2533" 506.4 76.95295016225 3.92716447475
"2534" 506.6 77.2385655567211 4.21288284935246
"2535" 506.8 75.8449125538495 5.21624643520513
"2536" 507 73.7037635912118 5.97865988020869
"2537" 507.2 71.6552538319109 6.51851223821052
"2538" 507.4 68.9511365012129 7.60638711977049
"2539" 507.6 65.523561786973 8.42958188196551
"2540" 507.8 62.0360069462161 9.21098576805
"2541" 508 58.3005031300424 9.64111191626315
"2542" 508.2 54.6975857696118 10.1341445892435
"2543" 508.4 51.1232126001368 11.2700331321552
"2544" 508.6 47.3924391842517 12.5961098104132
"2545" 508.8 43.8131698207475 13.3332075480413
"2546" 509 40.3884012930781 14.3471192832066
"2547" 509.2 36.5137174442418 15.6018119116814
"2548" 509.4 32.7184173649898 17.1947966954474
"2549" 509.6 29.5609587134144 19.2700058202119
"2550" 509.8 26.4447008589955 21.5088767776281
"2551" 510 22.7703540580546 23.4814309852821
"2552" 510.2 19.188553697952 25.4421005132564
"2553" 510.4 16.2799916680735 27.3832064567787
"2554" 510.6 13.1450705076309 30.3585084135328
"2555" 510.8 11.0378729919898 33.5389070453421
"2556" 511 8.56298980441356 36.7001384480769
"2557" 511.2 7.05503853756741 39.2932820173333
"2558" 511.4 7.48017108879438 42.5652135164783
"2559" 511.6 7.87241288469795 46.2502543761091
"2560" 511.8 8.30313994315092 50.9642372152609
"2561" 512 8.28620642762916 55.3804980633304
"2562" 512.2 8.96835806599275 59.700665167243
"2563" 512.4 9.79429937841086 63.5520779115263
"2564" 512.6 10.5639291048347 67.6461476700885
"2565" 512.8 11.4468393320941 71.4387217212844
"2566" 513 13.3867311568967 75.3735252045487
"2567" 513.2 14.6851226011648 79.2415300404324
"2568" 513.4 15.7071502698761 83.23900979423
"2569" 513.6 17.6622939720161 86.8366583196636
"2570" 513.8 19.6985081127394 90.5210938771068
"2571" 514 21.3317203796338 94.4466828225
"2572" 514.2 23.1111410579296 98.0031010006827
"2573" 514.4 25.1332185887685 100.282072500822
"2574" 514.6 28.2955832187897 101.274670331226
"2575" 514.8 31.9154293733815 101.935258691548
"2576" 515 35.8850361851123 102.732924965981
"2577" 515.2 39.4501924914969 103.560550537106
"2578" 515.4 43.3500178720706 104.646834590564
"2579" 515.6 46.6077680642561 105.42716451752
"2580" 515.8 50.5648690943181 105.765117249277
"2581" 516 54.0216454202181 107.080767898452
"2582" 516.2 57.9762019248841 108.619502813708
"2583" 516.4 61.8235572668993 109.425537853944
"2584" 516.6 65.5099342569867 110.602086704529
"2585" 516.8 69.3553646053463 112.242316634481
"2586" 517 73.6923133092876 113.784838184114
"2587" 517.2 77.7611878512707 115.1795147768
"2588" 517.4 81.955924650703 116.654408153028
"2589" 517.6 85.6173959776035 115.795105607087
"2590" 517.8 88.8164558189328 114.032018233306
"2591" 518 92.0223065557736 111.803843606327
"2592" 518.2 95.3846399939279 109.189300262471
"2593" 518.4 98.4374577394507 106.666482623981
"2594" 518.6 101.586051232238 104.439495273861
"2595" 518.8 104.596193160423 101.949153365364
"2596" 519 108.027022620189 99.8381079230865
"2597" 519.2 111.417753742003 97.4098192075135
"2598" 519.4 113.587587393215 94.8470680545487
"2599" 519.6 113.816096719124 92.1286639056822
"2600" 519.8 114.265763521488 88.7087238129245
"2601" 520 114.821110216898 84.8857633905091
"2602" 520.2 115.398235214089 81.1503838074636
"2603" 520.4 115.821455880966 77.245053305
"2604" 520.6 116.280876334813 73.4135021712703
"2605" 520.8 117.789310225847 70.4524175108813
"2606" 521 119.990810748042 68.0924881655
"2607" 521.2 121.868279591409 65.9310858475207
"2608" 521.4 122.861035496311 62.6082724654359
"2609" 521.6 122.63476245568 59.2085236170345
"2610" 521.8 122.052337108881 56.2068536207913
"2611" 522 121.601905596003 52.9860989685565
"2612" 522.2 120.749715188313 49.6960218005664
"2613" 522.4 120.106795007121 46.4085273814737
"2614" 522.6 119.57785597256 42.8475386779203
"2615" 522.8 118.431387039816 39.3495389189
"2616" 523 116.838737286728 35.6013770103474
"2617" 523.2 114.969460231642 31.6736901716555
"2618" 523.4 113.657123451091 27.6783955708
"2619" 523.6 112.253821328111 24.3285170316116
"2620" 523.8 109.253957376677 21.9269892090678
"2621" 524 106.337146389139 19.2873204456967
"2622" 524.2 103.829580189258 17.0089880183387
"2623" 524.4 100.590376198741 15.400326803875
"2624" 524.6 97.3058386380411 14.1637568329
"2625" 524.8 93.9053053101968 13.0347277295126
"2626" 525 90.9552373548137 11.3118216125372
"2627" 525.2 88.0862866393932 9.28877352664754
"2628" 525.4 84.7965077972704 7.37794227977966
"2629" 525.6 81.0833896555857 6.6729340166
"2630" 525.8 77.0196670832489 5.93495389273275
"2631" 526 72.8530004148265 5.93831140012069
"2632" 526.2 68.7467970937346 6.32535582321008
"2633" 526.4 64.8727104654453 7.82273470593805
"2634" 526.6 61.0983670496799 8.93320799015517
"2635" 526.8 57.0022669400424 9.74360424705263
"2636" 527 53.2522740371059 9.97977460928205
"2637" 527.2 49.4041688175161 9.78077943144067
"2638" 527.4 45.525422167885 10.1219857699016
"2639" 527.6 41.4623500378205 10.5405489617652
"2640" 527.8 36.7213998844392 11.887183165359
"2641" 528 33.03029898645 13.4168955007851
"2642" 528.2 29.2879990534661 15.932603641775
"2643" 528.4 25.0998781949783 17.7378337926134
"2644" 528.6 21.9181785076956 19.6100240904872
"2645" 528.8 19.3511201881454 20.3050855130776
"2646" 529 17.5853816599195 21.6718167347479
"2647" 529.2 16.34907813367 24.3735522645641
"2648" 529.4 15.4423100871161 27.5858256859478
"2649" 529.6 14.3657013609804 31.6039372503125
"2650" 529.8 13.0893689096541 35.1184081086293
"2651" 530 11.9941020353197 39.1881867067143
"2652" 530.2 11.1520871468179 43.5323216227845
"2653" 530.4 9.9660111673857 47.6114011419565
"2654" 530.6 9.19478025063219 52.0546346611786
"2655" 530.8 8.44365788356076 56.1788528433393
"2656" 531 7.21034376093205 60.5115930330088
"2657" 531.2 6.54821197089794 64.6757665563636
"2658" 531.4 5.20098092124585 68.722308154973
"2659" 531.6 4.3834429961918 72.571403021
"2660" 531.8 6.31895526189113 75.4472280097411
"2661" 532 8.72309112809005 78.2949312673478
"2662" 532.2 11.2631184563509 81.2718432960695
"2663" 532.4 14.4207245825604 83.9625639270619
"2664" 532.6 16.5237057459215 86.9432285189459
"2665" 532.8 18.2938191466843 90.4615830411402
"2666" 533 19.945662329722 93.8968416126176
"2667" 533.2 21.3511393747447 97.1414502283143
"2668" 533.4 23.5178533418627 100.123574043426
"2669" 533.6 25.9198251228334 102.485760768269
"2670" 533.8 27.8372201111411 104.238379624769
"2671" 534 28.7415335280028 105.573026523434
"2672" 534.2 28.7431216878397 107.318312812176
"2673" 534.4 30.7133860232514 108.528727142265
"2674" 534.6 33.5656872995161 108.780737696794
"2675" 534.8 36.7781595043631 108.271573515194
"2676" 535 40.2953197946182 106.828941667327
"2677" 535.2 43.8014682600474 105.51414634225
"2678" 535.4 47.2859242585263 104.213923056041
"2679" 535.6 50.2745169571386 102.314259080061
"2680" 535.8 52.5985788273334 99.1827483079423
"2681" 536 54.9172611428171 96.7299399663689
"2682" 536.2 57.7218781100805 94.0192931856931
"2683" 536.4 59.801513362722 92.0029441119117
"2684" 536.6 62.4978081052304 90.0901730934857
"2685" 536.8 65.5060068197733 88.3319903676
"2686" 537 67.9631506372393 86.4810764852857
"2687" 537.2 70.709277319354 85.2800826971621
"2688" 537.4 73.3079426658911 84.2937803330268
"2689" 537.6 74.6492988436304 84.1776345596
"2690" 537.8 75.1414035236721 83.1871637195963
"2691" 538 74.6090075815345 81.3898807739908
"2692" 538.2 74.3447285120717 78.6334447859722
"2693" 538.4 74.7597202514392 75.8103358745128
"2694" 538.6 74.7303007618945 73.0521012859459
"2695" 538.8 74.845082537377 70.0550826144696
"2696" 539 75.0826148935674 67.005631457718
"2697" 539.2 75.7959439958056 63.6887343525789
"2698" 539.4 76.3360785790661 60.53026235875
"2699" 539.6 75.7650210960033 56.9226637153846
"2700" 539.8 75.8216108786443 53.2343414114872
"2701" 540 76.0612852521828 49.406209056359
"2702" 540.2 76.1720387350585 45.7507234957288
"2703" 540.4 76.2093297299898 42.1550956537105
"2704" 540.6 75.9088669620294 38.3014142497522
"2705" 540.8 75.4088383464392 33.9172526664359
"2706" 541 74.9984476357144 29.5885934407069
"2707" 541.2 75.0045137204909 25.7268956576303
"2708" 541.4 75.1909086237258 21.2743220812903
"2709" 541.6 75.6340408563212 17.9860722323051
"2710" 541.8 76.895661293855 14.929716185
"2711" 542 77.4686018934087 11.8107305615868
"2712" 542.2 77.3247599267129 7.96712652010656
"2713" 542.4 77.7727234983548 7.09946742289516
"2714" 542.6 78.2655172046441 7.707368612792
"2715" 542.8 79.4276982419321 7.137183278144
"2716" 543 79.611908458004 6.91864896378049
"2717" 543.2 78.5528168734911 8.1529232732
"2718" 543.4 77.5386496596555 8.19697817341804
"2719" 543.6 76.2252921210035 7.87996638686554
"2720" 543.8 74.6779305461442 7.47505085597521
"2721" 544 73.1182703585321 6.788217390272
"2722" 544.2 70.8582766457487 5.48580269123256
"2723" 544.4 68.1594252509178 3.80106530383607
"2724" 544.6 65.4643004167357 2.48881376912195
"2725" 544.8 63.2984624802479 1.41539409007317
"2726" 545 61.9695548564907 1.8824424755
"2727" 545.2 60.9318404225674 2.65639097338461
"2728" 545.4 59.5208339472948 2.98381498095082
"2729" 545.6 57.7237899813313 3.14740454466386
"2730" 545.8 55.5610539485911 2.6354194657
"2731" 546 54.5502919444342 2.90719776318033
"2732" 546.2 53.2605687786309 2.36130008656557
"2733" 546.4 53.4520026817213 3.03920420889744
"2734" 546.6 52.4629399383454 4.5849902515122
"2735" 546.8 51.2227464481855 6.31424392087903
"2736" 547 49.4712088830653 8.59921856671312
"2737" 547.2 47.1776937516661 10.921411948375
"2738" 547.4 44.4048953579915 13.2122135533115
"2739" 547.6 41.2569451178332 15.2463591581707
"2740" 547.8 37.8062092263214 16.5427459290354
"2741" 548 33.6559993822987 18.0014559006435
"2742" 548.2 29.7820989457788 19.1775890066864
"2743" 548.4 25.8361019143596 19.8099553583652
"2744" 548.6 21.6772305022205 20.8937003517565
"2745" 548.8 19.1220049939128 22.9959473225372
"2746" 549 16.3696536276627 26.1505058754655
"2747" 549.2 14.6729343239898 29.8765144251316
"2748" 549.4 12.5078367450825 33.5932975182301
"2749" 549.6 10.8017475927374 37.3673735219026
"2750" 549.8 10.1140629131859 41.7067308855321
"2751" 550 8.68054938383191 45.9609775370263
"2752" 550.2 7.75165162871254 50.2811512944821
"2753" 550.4 6.33726753842439 54.234114597844
"2754" 550.6 5.13089832748981 58.2463915876579
"2755" 550.8 4.16676135162933 62.202660016717
"2756" 551 3.6566164869573 65.7671180487059
"2757" 551.2 4.15119587827066 69.1192749703182
"2758" 551.4 5.30590769580309 72.6865509265478
"2759" 551.6 6.91189967559306 76.4727692124872
"2760" 551.8 8.97222547520363 80.3851620895625
"2761" 552 10.4674230517728 83.9143109005309
"2762" 552.2 11.6982939795442 86.7306706259533
"2763" 552.4 13.2130530865733 89.8527813330286
"2764" 552.6 16.1061971075803 92.3165035327615
"2765" 552.8 18.9152143704784 94.3707482528962
"2766" 553 21.4944728172684 97.2331264614954
"2767" 553.2 24.0742706040024 99.8736674094128
"2768" 553.4 27.122726550859 102.549531271229
"2769" 553.6 29.7793751492637 105.313423902194
"2770" 553.8 32.7879588903666 108.359042890383
"2771" 554 35.7001403295455 109.216028654618
"2772" 554.2 39.45768231567 108.882070612077
"2773" 554.4 43.0724854565733 109.311487198
"2774" 554.6 46.9560662878018 109.145895847235
"2775" 554.8 50.3090001014555 108.752852231394
"2776" 555 53.6719494715898 108.201836896653
"2777" 555.2 55.1437393417266 108.062447326779
"2778" 555.4 56.3718024492461 108.84282393341
"2779" 555.6 58.8750514843719 110.758271567433
"2780" 555.8 62.3420197624304 112.519985210429
"2781" 556 65.7806693719488 114.312193137558
"2782" 556.2 68.1773787503418 116.928203193459
"2783" 556.4 70.9454478537707 119.693836073845
"2784" 556.6 73.9969727518675 120.167548743568
"2785" 556.8 78.0991226655768 119.697376718
"2786" 557 81.8960642737735 119.234639066119
"2787" 557.2 86.0893276172469 118.060850136183
"2788" 557.4 89.9847633546423 116.664797812039
"2789" 557.6 93.880213350222 115.054273167882
"2790" 557.8 96.9907667011604 112.263726226221
"2791" 558 100.367151698294 109.499010203222
"2792" 558.2 104.005124467213 107.248601802514
"2793" 558.4 107.213291722881 104.504373380449
"2794" 558.6 110.249804590346 101.895619150406
"2795" 558.8 112.938405471461 98.4207280485556
"2796" 559 114.81440828332 94.4374097068571
"2797" 559.2 117.4556600507 90.6749650494474
"2798" 559.4 118.882987771623 86.4010958628661
"2799" 559.6 120.442963805366 82.0117629973097
"2800" 559.8 121.662663628619 77.7177444305897
"2801" 560 123.034133654978 73.3869616531795
"2802" 560.2 124.023398315612 69.7299591164522
"2803" 560.4 123.361143917662 65.6777688521
"2804" 560.6 123.351000450624 61.964462474054
"2805" 560.8 123.259258829835 58.1039036864052
"2806" 561 123.750555268037 54.5379204825966
"2807" 561.2 122.886575509775 53.1515802892069
"2808" 561.4 121.894001246047 49.7890812088761
"2809" 561.6 120.968528812628 46.4331766273832
"2810" 561.8 120.075426142243 42.6754912869835
"2811" 562 118.736638985003 39.7360138462308
"2812" 562.2 117.197848074822 35.9547049281735
"2813" 562.4 115.443619834615 32.6039680510083
"2814" 562.6 113.545764241768 29.1895861341513
"2815" 562.8 111.154773194866 25.727795695325
"2816" 563 109.349674790686 21.8906826037542
"2817" 563.2 109.089032133492 21.4579895975714
"2818" 563.4 108.20783068969 20.916623573595
"2819" 563.6 105.695271230048 19.3144042202581
"2820" 563.8 102.920710159791 17.750134307775
"2821" 564 100.144432067476 15.316071275144
"2822" 564.2 97.2109249068332 12.3079123671463
"2823" 564.4 94.3912451850899 9.5633185569918
"2824" 564.6 92.8593796872911 9.019495930025
"2825" 564.8 91.2991460041196 9.5308443052069
"2826" 565 88.5525911469822 9.74447282612712
"2827" 565.2 85.4951348995161 10.2902300112632
"2828" 565.4 84.2135427632341 10.8286213488974
"2829" 565.6 84.139078106096 11.2182880182941
"2830" 565.8 83.1685589905951 10.9803450385789
"2831" 566 81.9541956912911 11.21026950065
"2832" 566.2 79.9629032024657 11.5913945535714
"2833" 566.4 77.8584514289279 12.0528684261513
"2834" 566.6 75.4411422837422 13.0975098055478
"2835" 566.8 73.1166846557572 14.0325422465536
"2836" 567 70.3577009241161 14.5673389528348
"2837" 567.2 67.6061059634649 15.076183857718
"2838" 567.4 65.1978835703437 14.6812606382931
"2839" 567.6 62.9480178696911 12.661048442975
"2840" 567.8 61.9495634145405 9.93942292782927
"2841" 568 62.1513584240817 7.76600632345902
"2842" 568.2 60.1355393732021 7.47183208856198
"2843" 568.4 57.2106680126477 8.59910655323684
"2844" 568.6 54.5679032632411 10.272293853375
"2845" 568.8 51.3093304263411 11.50886382435
"2846" 569 47.76639393167 13.3818191892308
"2847" 569.2 44.5714846002411 15.6307637276
"2848" 569.4 41.2015738987857 17.2225141866435
"2849" 569.6 38.2868623011858 18.5114571020536
"2850" 569.8 35.6350310196109 19.1836780455086
"2851" 570 33.0633263390379 18.9294125512348
"2852" 570.2 30.0428463839398 18.5702785178051
"2853" 570.4 27.0832339877682 19.3644473718487
"2854" 570.6 24.1154231716196 20.3252305574052
"2855" 570.8 20.8323313572702 21.285752875877
"2856" 571 18.7341304361991 23.7925530040488
"2857" 571.2 18.1448991643857 27.0642734078783
"2858" 571.4 17.1642538053214 30.8566615849735
"2859" 571.6 16.0873284888845 34.5364990650263
"2860" 571.8 15.5787972193037 37.9050501032478
"2861" 572 14.3726561977125 40.2522767267321
"2862" 572.2 11.9920564951044 43.2170827148403
"2863" 572.4 10.0015413115608 46.5011975305625
"2864" 572.6 9.3029630550299 49.9892395692569
"2865" 572.8 8.53451334159795 53.9440741239364
"2866" 573 8.42431855685824 57.566525793421
"2867" 573.2 9.20667668188455 61.0478486292368
"2868" 573.4 10.5869067365161 64.392515024
"2869" 573.6 11.9683631951059 67.694695281641
"2870" 573.8 13.5147709860688 70.9144436732368
"2871" 574 15.4526101428384 73.7880971031983
"2872" 574.2 17.6052163464213 76.3620288619741
"2873" 574.4 19.7808811338006 78.7760766738965
"2874" 574.6 21.8723705368436 81.5051062187345
"2875" 574.8 24.2104844242726 83.3512790021391
"2876" 575 26.3288822014542 85.3515617622035
"2877" 575.2 27.7188602750116 87.8929721477523
"2878" 575.4 29.9306259675161 90.5010974288378
"2879" 575.6 32.5415231940717 92.1891943365556
"2880" 575.8 35.6212279336828 93.1340217859444
"2881" 576 38.7939239171083 93.432672128466
"2882" 576.2 41.5473432599584 94.5502920568942
"2883" 576.4 44.5569919140607 94.6632697512277
"2884" 576.6 46.5087087089101 93.7719934086061
"2885" 576.8 46.816072154871 93.3054913329032
"2886" 577 46.6150549383549 93.3850606477742
"2887" 577.2 47.0427455161267 93.5618323666842
"2888" 577.4 47.4061833211061 95.0828185556
"2889" 577.6 47.8540748066561 96.82375328639
"2890" 577.8 48.2660064101666 99.0440774856311
"2891" 578 48.9742811734689 100.885199474226
"2892" 578.2 50.0728829304784 102.531264983057
"2893" 578.4 50.1226102042151 104.542044729107
"2894" 578.6 50.0701639829861 107.34336113396
"2895" 578.8 51.0321569997761 110.36176027571
"2896" 579 52.8352216053733 112.275174957457
"2897" 579.2 55.7776591970208 114.073708736084
"2898" 579.4 59.0160156280067 115.336037970274
"2899" 579.6 62.4586549502939 116.019040846333
"2900" 579.8 65.9345968409079 116.123881225938
"2901" 580 69.2069550724027 115.316833367619
"2902" 580.2 72.3829493805162 114.539838399545
"2903" 580.4 75.2572443051761 113.67226256021
"2904" 580.6 78.4238046521099 113.372532279844
"2905" 580.8 82.2189976906338 113.622395017147
"2906" 581 86.2821905897036 113.506412886937
"2907" 581.2 90.2512899133479 113.789795401075
"2908" 581.4 94.1602490922048 112.951447534491
"2909" 581.6 97.4149598012928 110.308482174981
"2910" 581.8 100.43587384462 107.965485714217
"2911" 582 103.551852676776 105.095964492587
"2912" 582.2 105.844987177766 101.673530946833
"2913" 582.4 108.203245464412 98.4822377716038
"2914" 582.6 110.075489531526 95.793602869625
"2915" 582.8 110.61915623473 95.0926498587864
"2916" 583 112.083733313044 93.9165697115833
"2917" 583.2 114.533520598003 92.2238919404324
"2918" 583.4 116.358992111253 90.0190141323947
"2919" 583.6 117.235829530298 86.9499589326091
"2920" 583.8 118.010155761739 83.6261160067411
"2921" 584 118.33709409549 79.9132703165526
"2922" 584.2 118.547526547624 76.3678666901351
"2923" 584.4 119.12927081355 73.1179713665378
"2924" 584.6 119.844673816309 70.3017280267586
"2925" 584.8 120.294638197725 66.8207811498174
"2926" 585 120.310583924841 63.525942367175
"2927" 585.2 120.677335648516 60.6515449501842
"2928" 585.4 121.400167154304 56.929857331822
"2929" 585.6 121.487025061753 53.487331028
"2930" 585.8 120.840774311721 49.5265515090446
"2931" 586 121.063448998128 46.0000895529138
"2932" 586.2 120.943815708569 45.6159200233684
"2933" 586.4 120.926733653437 44.6764069911316
"2934" 586.6 120.23426788459 46.0016296939174
"2935" 586.8 119.397161875073 46.6732843820522
"2936" 587 117.944084812784 47.3218682649553
"2937" 587.2 116.182910891631 47.5487621199381
"2938" 587.4 113.996682389705 47.8628104534865
"2939" 587.6 111.470107932595 48.0381554410263
"2940" 587.8 108.63059914062 48.1556092959655
"2941" 588 106.388224534319 48.2837449877541
"2942" 588.2 103.933535442268 48.0381856747522
"2943" 588.4 101.673843832826 47.0342018283965
"2944" 588.6 99.0044279589867 45.9073772060504
"2945" 588.8 95.6733066291161 45.3050563278956
"2946" 589 92.6765975310283 45.9733932746585
"2947" 589.2 89.0624621694292 45.6708202631652
"2948" 589.4 85.291597869728 44.8133529585424
"2949" 589.6 82.7498403221259 43.4750802163415
"2950" 589.8 80.3340959441856 40.8163257735678
"2951" 590 77.6043920081015 38.3201326131219
"2952" 590.2 74.3926190026361 36.17924614292
"2953" 590.4 72.1961300263454 33.678146626439
"2954" 590.6 70.2063098329274 31.3503100591613
"2955" 590.8 68.2244057138387 28.9820759770806
"2956" 591 66.7420067221637 26.5468018294508
"2957" 591.2 65.6840506401161 24.105000457825
"2958" 591.4 64.3764501234997 22.0040392924754
"2959" 591.6 63.7886258027161 19.840294573675
"2960" 591.8 62.9967017268161 17.785835803
"2961" 592 62.7538365663942 15.319187042
"2962" 592.2 62.1519754394909 13.9838583894286
"2963" 592.4 60.1348698695801 13.166192144504
"2964" 592.6 57.6787742285246 13.375133357483
"2965" 592.8 56.4408271582724 13.1918252180504
"2966" 593 54.9146986289541 11.6916361672975
"2967" 593.2 52.3386302745679 10.7160444131465
"2968" 593.4 49.6727694085506 11.1424478514138
"2969" 593.6 46.1452630995418 11.3911903645641
"2970" 593.8 42.5967508468751 12.0802541884872
"2971" 594 38.9250725966956 13.4217649181538
"2972" 594.2 35.4000055024558 14.781985859931
"2973" 594.4 31.7847735516956 16.4742843700256
"2974" 594.6 28.2728782172085 18.1087304451282
"2975" 594.8 24.8342167190802 20.0960304590513
"2976" 595 21.4044597896911 22.332908058475
"2977" 595.2 19.2967946177866 25.0591508510738
"2978" 595.4 16.5151550192556 27.867348938958
"2979" 595.6 14.1325097764321 30.2630856391597
"2980" 595.8 11.9494802952241 33.0418343578761
"2981" 596 9.37908342403398 36.0237359935893
"2982" 596.2 8.41490114559439 38.8364533985913
"2983" 596.4 8.98119355414771 42.2131746411579
"2984" 596.6 9.47315674193717 45.6739990108158
"2985" 596.8 9.57546272303431 49.5890818138454
"2986" 597 8.95230935183431 52.9774782697454
"2987" 597.2 8.35183524184045 56.9890599945405
"2988" 597.4 8.34893811173633 60.3834663858899
"2989" 597.6 8.32025652370531 64.4240937421351
"2990" 597.8 9.1128916641533 67.6840607623628
"2991" 598 10.1065593462161 71.2294988864273
"2992" 598.2 10.3842848264881 75.0065058558878
"2993" 598.4 10.8504486830861 78.68999018447
"2994" 598.6 11.4585796069447 82.2747912296857
"2995" 598.8 11.8532993973274 85.9236397600377
"2996" 599 13.8447447227425 89.4399002331415
"2997" 599.2 15.1548243823615 92.5267654879072
"2998" 599.4 17.3562811558018 94.5153038782571
"2999" 599.6 19.9044312451125 94.9713369891927
"3000" 599.8 22.6214301754676 95.2401194065825
"3001" 600 24.9005731068274 96.4283301389339
"3002" 600.2 26.4714166285252 98.0180125597182
"3003" 600.4 27.4067020804867 100.903498696882
"3004" 600.6 27.664613708607 103.528435078909
"3005" 600.8 27.5200063473477 105.750220344168
"3006" 601 27.7334224534973 105.507410211075
"3007" 601.2 29.359159382946 104.733687997187
"3008" 601.4 31.6832448240161 103.70959803815
"3009" 601.6 34.1299701583379 102.518241391911
"3010" 601.8 36.0850769057349 101.676235605562
"3011" 602 38.638081556159 99.9416662062959
"3012" 602.2 41.28886789921 98.8646600609184
"3013" 602.4 44.2377186736386 98.2287892739796
"3014" 602.6 46.2965159377036 97.0431552025
"3015" 602.8 48.3710461231582 95.5911805163158
"3016" 603 50.5219501771061 94.87639900139
"3017" 603.2 52.0689694180424 94.644151379821
"3018" 603.4 52.5041994772737 93.4651375818788
"3019" 603.6 52.707181277843 92.0149865743077
"3020" 603.8 53.8017863582054 89.7156832699126
"3021" 604 55.6575420168245 86.6578723349252
"3022" 604.2 56.9058687478405 84.7958756857567
"3023" 604.4 58.8470667776889 83.0410877859909
"3024" 604.6 61.3812593314542 81.8773438519734
"3025" 604.8 63.5409083026783 80.7748522432162
"3026" 605 65.5067742500334 78.8566568512069
"3027" 605.2 67.5514962492834 76.3553138471983
"3028" 605.4 69.3100903307958 74.2250038630085
"3029" 605.6 70.684050642223 71.5540782824569
"3030" 605.8 70.8783269244136 68.6633792080256
"3031" 606 71.3267572259398 65.2935789558729
"3032" 606.2 71.6735560338375 61.8157480147411
"3033" 606.4 71.375108127753 58.5948655123421
"3034" 606.6 71.6865226785924 54.8471784270169
"3035" 606.8 72.8542418461296 51.6119797585798
"3036" 607 74.1468339229624 48.5529605835289
"3037" 607.2 75.2650337223161 45.73036979275
"3038" 607.4 77.1402876172599 42.9104613081488
"3039" 607.6 78.9234847641856 40.1358837979504
"3040" 607.8 80.4047398889783 36.4258891999244
"3041" 608 80.6245487866941 32.4658065514492
"3042" 608.2 80.7268674016687 28.7229256036695
"3043" 608.4 81.5145925318302 25.4132416498678
"3044" 608.6 82.824630869012 22.7448834643058
"3045" 608.8 84.7591100843591 20.9970927589256
"3046" 609 87.4210307350946 19.2750521928512
"3047" 609.2 89.3854796503901 16.7461558962185
"3048" 609.4 89.5743861345409 14.1089304946281
"3049" 609.6 88.3797523851015 11.5638013801951
"3050" 609.8 86.9504685780539 9.56876438864706
"3051" 610 85.4878647768521 8.981717256896
"3052" 610.2 83.6581306906661 7.8413465876
"3053" 610.4 82.0146254948971 6.31499175278571
"3054" 610.6 80.8667719244696 5.45863030586046
"3055" 610.8 80.6210369477801 5.869066167752
"3056" 611 79.1348161574681 6.2055689882
"3057" 611.2 77.1033361673561 5.638499420408
"3058" 611.4 74.8088907355585 4.79027150106779
"3059" 611.6 72.2654899157066 3.28268293757142
"3060" 611.8 71.4462880632682 2.55677424857025
"3061" 612 70.7839023660039 2.21966724192683
"3062" 612.2 69.2578352239481 1.943199929192
"3063" 612.4 67.3688954340988 1.20010180083464
"3064" 612.6 64.7537178349274 0.723452586524189
"3065" 612.8 63.0232846583256 0.327650086047617
"3066" 613 62.1472690064666 0.149136223479335
"3067" 613.2 62.0572220254186 1.29506976026829
"3068" 613.4 60.9978816499983 1.77811992451785
"3069" 613.6 60.2015528441679 2.5883584038125
"3070" 613.8 59.0362085834909 3.42559801394958
"3071" 614 57.3899857913879 4.52385380053846
"3072" 614.2 55.1208088541602 5.3942813894661
"3073" 614.4 52.7049343305911 5.955658521625
"3074" 614.6 49.8553058935411 6.182849854875
"3075" 614.8 46.8343269234649 6.49783857148718
"3076" 615 43.7715692805665 7.28103221181513
"3077" 615.2 40.49066912276 8.33404305385366
"3078" 615.4 37.305033177926 9.08765333
"3079" 615.6 34.5733658660399 10.8773646490714
"3080" 615.8 32.2737328975322 13.3027330888226
"3081" 616 29.1672630877961 15.939224646344
"3082" 616.2 26.3647329571145 18.5562644928033
"3083" 616.4 23.8321614649911 21.3689676874
"3084" 616.6 21.4546839270416 23.5706882496271
"3085" 616.8 18.9256601817062 26.3659968041818
"3086" 617 16.5677465635506 28.9607395591638
"3087" 617.2 14.4222993426627 31.7575432133103
"3088" 617.4 13.2722058032003 34.7961463030263
"3089" 617.6 11.9842188462793 38.0144054898158
"3090" 617.8 10.3990041300688 40.4947198949211
"3091" 618 9.03466781369003 43.2865812777044
"3092" 618.2 7.74433393093352 46.8358461310609
"3093" 618.4 7.92382919546396 50.3241503285391
"3094" 618.6 8.69786306005002 54.134248722678
"3095" 618.8 8.73031409665773 58.0817084826991
"3096" 619 7.90073803793431 62.1583685624818
"3097" 619.2 7.31559648794065 66.2296417079623
"3098" 619.4 6.73661150985822 70.0022619292105
"3099" 619.6 6.16247143541791 74.3031573673036
"3100" 619.8 7.54300652674826 77.1789823560446
"3101" 620 10.120243457408 79.8695956566757
"3102" 620.2 12.8593945098082 82.0875891818584
"3103" 620.4 15.8667975899748 85.0451898263853
"3104" 620.6 18.7437710838643 87.7711986990982
"3105" 620.8 21.0173072116019 90.7244542034572
"3106" 621 22.4156930505447 93.7697453805714
"3107" 621.2 24.3678063684784 97.0970442518962
"3108" 621.4 25.7812633756315 100.171405098788
"3109" 621.6 25.8472047142275 102.909978232258
"3110" 621.8 25.2951591008691 104.1834542475
"3111" 622 25.972253892045 103.43696843825
"3112" 622.2 28.0669897171984 103.175804569187
"3113" 622.4 30.3160816610419 102.191263970371
"3114" 622.6 33.6656514861461 101.21308984478
"3115" 622.8 36.4096359532349 99.7897361419687
"3116" 623 38.6416622641795 97.9602755208812
"3117" 623.2 41.7497168259815 96.0669072952673
"3118" 623.4 44.1940025570365 95.4150610417755
"3119" 623.6 47.0146028302974 94.3452581201562
"3120" 623.8 47.5179080002808 93.2057217585294
"3121" 624 48.0469218916071 92.1511651956364
"3122" 624.2 49.7112516086123 91.5056785305385
"3123" 624.4 52.1564295403161 90.4833531967429
"3124" 624.6 55.1327935588268 89.5228384766408
"3125" 624.8 57.7202989260304 89.5820063562572
"3126" 625 60.3240498269878 89.5684991010189
"3127" 625.2 62.2455793597447 88.8104831347714
"3128" 625.4 62.4701670874488 87.7832359165192
"3129" 625.6 63.6051580845444 86.9708019698962
"3130" 625.8 64.6044519841703 85.8425314754112
"3131" 626 66.3622301690941 84.6164145709725
"3132" 626.2 67.8869524698845 83.5210003603421
"3133" 626.4 69.8426169438675 82.1888770663784
"3134" 626.6 72.3481751968554 80.8511361506161
"3135" 626.8 74.9875357367036 79.9191880285089
"3136" 627 77.8638665317525 79.3163301354091
"3137" 627.2 80.6779953524109 77.7916790692105
"3138" 627.4 82.568602471211 75.231687010339
"3139" 627.6 83.8183374003312 72.0902919623529
"3140" 627.8 85.8292710992375 69.6056782164672
"3141" 628 88.2746918704136 67.005631457718
"3142" 628.2 90.5375278996674 65.1059994511092
"3143" 628.4 92.7280130826555 64.2360882043853
"3144" 628.6 95.2851672964136 63.6768207141282
"3145" 628.8 97.817376702906 62.2900325162966
"3146" 629 100.078654767183 60.6509317482051
"3147" 629.2 103.030051102768 59.3130295612773
"3148" 629.4 105.580215323227 57.955996650421
"3149" 629.6 108.603739081516 55.4282477781736
"3150" 629.8 111.218301637934 53.4266757305984
"3151" 630 113.666860222516 50.7135385830244
"3152" 630.2 114.127143962607 47.9510510772562
"3153" 630.4 115.541973945331 45.2864567729435
"3154" 630.6 116.525180240838 45.1137076025
"3155" 630.8 117.059356371648 46.3094514617105
"3156" 631 118.480583358595 47.9664108094737
"3157" 631.2 119.240084786844 49.2238314695133
"3158" 631.4 119.309194432901 50.0486695298718
"3159" 631.6 120.341125763414 51.8662001958718
"3160" 631.8 120.354441006388 53.3974531379231
"3161" 632 120.625406200916 54.977057056025
"3162" 632.2 121.798334376055 57.1314235682783
"3163" 632.4 121.910660029016 57.7373463447368
"3164" 632.6 122.074280705855 58.4442328443636
"3165" 632.8 121.522772386882 59.4402189236098
"3166" 633 122.133760281835 61.0312833421597
"3167" 633.2 122.831988938048 62.7027140476613
"3168" 633.4 123.097162776434 63.3996835770574
"3169" 633.6 122.948148780855 63.871020147678
"3170" 633.8 122.225400483483 63.3451984337479
"3171" 634 121.714805431387 63.5699257139569
"3172" 634.2 121.379714715414 64.1262101645128
"3173" 634.4 121.392484722145 64.9465037430086
"3174" 634.6 121.532840009619 66.5129674676667
"3175" 634.8 121.717024800677 68.547971032161
"3176" 635 122.078121587978 70.3720381814706
"3177" 635.2 121.662467816222 70.5585914491092
"3178" 635.4 121.11673866667 71.5294852582564
"3179" 635.6 120.518160602612 73.9531778875739
"3180" 635.8 120.109916899956 77.0402453543362
"3181" 636 120.125585267766 80.1192039811944
"3182" 636.2 119.777761368189 82.7148785267611
"3183" 636.4 118.709482897358 85.8236613920789
"3184" 636.6 117.460594866627 89.0337591525278
"3185" 636.8 116.764596020322 91.6194128976111
"3186" 637 115.124790952702 93.7200152205752
"3187" 637.2 112.927586836544 96.4481302820833
"3188" 637.4 111.307989560309 99.6065593021887
"3189" 637.6 109.954147380086 101.250289771495
"3190" 637.8 108.4326630976 101.945513450813
"3191" 638 107.067492923349 103.433362226611
"3192" 638.2 105.469247665083 104.388176108231
"3193" 638.4 104.175701049678 106.030809258405
"3194" 638.6 103.336949694195 107.673803930798
"3195" 638.8 103.274904178264 107.656539381963
"3196" 639 103.425219168072 107.630992574278
"3197" 639.2 103.621597029595 106.88339990799
"3198" 639.4 102.987350928703 107.270708439514
"3199" 639.6 101.575232597322 109.073477229833
"3200" 639.8 100.172036668569 110.425237192579
"3201" 640 98.626203854007 111.748630591045
"3202" 640.2 96.447960590562 112.86913077555
"3203" 640.4 93.7401149207343 114.266028584927
"3204" 640.6 91.1821306540439 115.409591079361
"3205" 640.8 88.8899618711236 116.122980628523
"3206" 641 86.1613995102331 116.871875878066
"3207" 641.2 83.3630316182469 117.34931683974
"3208" 641.4 80.3420369928726 118.004528141535
"3209" 641.6 77.5686817172383 119.188900876917
"3210" 641.8 74.6298966324392 119.285436388481
"3211" 642 71.4844671064468 119.338755037792
"3212" 642.2 68.3833832720931 119.356589718125
"3213" 642.4 65.3370675129707 119.11513745703
"3214" 642.6 62.0775505042961 119.95832219219
"3215" 642.8 58.9734677740061 120.52305493484
"3216" 643 56.0131278960934 119.649194756309
"3217" 643.2 52.4512055222808 118.429687261882
"3218" 643.4 48.9221504301399 118.104787966109
"3219" 643.6 45.5328284989361 117.2826574046
"3220" 643.8 42.3555099741632 116.035586993853
"3221" 644 39.0370167270625 115.140166174753
"3222" 644.2 35.7915951747977 113.499874440107
"3223" 644.4 32.8724543825258 111.363456632291
"3224" 644.6 29.7923092145629 109.938765805692
"3225" 644.8 27.043298748795 108.148067843115
"3226" 645 24.8911091208798 107.065145184394
"3227" 645.2 22.864511847659 105.031017017257
"3228" 645.4 19.5471859497614 103.177933575811
"3229" 645.6 16.8184404485161 101.581417998114
"3230" 645.8 16.1999411315822 101.079934902726
"3231" 646 16.6607974825875 100.345543510812
"3232" 646.2 16.4470006497106 98.6226759003333
"3233" 646.4 15.6103595494883 95.8531053616667
"3234" 646.6 13.4712488803857 92.9999961464261
"3235" 646.8 11.664800086929 89.8689114497798
"3236" 647 9.5825440113434 86.7375202833364
"3237" 647.2 6.98232573245526 84.1945680751217
"3238" 647.4 5.95506405863477 83.674623045983
"3239" 647.6 5.46413690570531 83.1923785537838
"3240" 647.8 5.45061228298885 82.0921951525727
"3241" 648 5.31196811188455 80.5008930130789
"3242" 648.2 4.56801515908509 77.8997672456465
"3243" 648.4 3.75493878664112 75.047788553425
"3244" 648.6 2.75603331481864 71.5829979889496
"3245" 648.8 1.53254151395204 68.8198333129744
"3246" 649 1.20983010911246 66.2648336393028
"3247" 649.2 0.758873163506225 62.7228033301287
"3248" 649.4 0.345820483862284 59.3181591467404
"3249" 649.6 1.18767672091612 58.2636599924818
"3250" 649.8 1.95363607301612 55.4599287944722
"3251" 650 2.27819512051613 52.1972088141875
"3252" 650.2 2.54467518056876 48.9845012953158
"3253" 650.4 3.04999058025925 45.4906725145505
"3254" 650.6 4.43035735617992 41.6386874559914
"3255" 650.8 5.98790503344113 38.04481154795
"3256" 651 7.74715144023882 34.7796384346218
"3257" 651.2 9.51698104889545 31.7407556763707
"3258" 651.4 11.3477860339596 28.7169845228
"3259" 651.6 13.4094113103108 25.3828357934107
"3260" 651.8 15.0812243942704 22.6366183129237
"3261" 652 15.9638623651857 22.6818795908522
"3262" 652.2 18.1352228698018 22.0187403552689
"3263" 652.4 20.7876379802374 20.0854164641393
"3264" 652.6 23.3822346091433 17.5503929685424
"3265" 652.8 26.2760910926661 15.393835622925
"3266" 653 29.5694231565887 13.1142794483387
"3267" 653.2 32.6505371983686 11.4500175445902
"3268" 653.4 36.1097938500035 10.475347812084
"3269" 653.6 39.2389794498161 8.954584120525
"3270" 653.8 42.7001622625981 7.04133513871311
"3271" 654 45.3421094886489 4.50224253703906
"3272" 654.2 45.2595497809411 4.884613664875
"3273" 654.4 46.1131400758661 5.949167340675
"3274" 654.6 47.6295363908379 7.35027463746956
"3275" 654.8 50.3641803159109 8.82117326994736
"3276" 655 52.2736036784905 10.3725742770256
"3277" 655.2 54.5155429850471 12.4619185424159
"3278" 655.4 56.6852934831263 14.5765519333136
"3279" 655.6 59.1542554854905 16.6274096642308
"3280" 655.8 61.6595184511161 18.6167069646
"3281" 656 63.0672275306513 19.2349480907568
"3282" 656.2 63.5879893006252 19.2245175444636
"3283" 656.4 63.7867711795875 19.2173730303661
"3284" 656.6 64.8913628958691 19.0895267669076
"3285" 656.8 66.3478444485683 18.9158657388174
"3286" 657 68.0304417329898 18.5750267500789
"3287" 657.2 70.1861970905951 18.6262729154737
"3288" 657.4 72.4794554335781 18.4694203455221
"3289" 657.6 75.3039808080161 18.3293346825424
"3290" 657.8 77.8047936792793 18.5306134067368
"3291" 658 80.3315415664205 19.0140801288435
"3292" 658.2 82.529690128674 18.1343097276842
"3293" 658.4 84.4975428798319 16.9898120338684
"3294" 658.6 87.36259772667 16.0448677841026
"3295" 658.8 90.1203763764314 15.774669908661
"3296" 659 92.6092510297598 14.7202528669496
"3297" 659.2 93.3081563338798 12.6250787171322
"3298" 659.4 92.7145946878088 12.019767261561
"3299" 659.6 91.2521409006885 12.4552332400948
"3300" 659.8 89.9892160656469 13.2808348932149
"3301" 660 89.7094093009008 14.5502317602308
"3302" 660.2 90.1529805690292 16.0811952404783
"3303" 660.4 90.6545045856368 18.2335034547241
"3304" 660.6 90.5549272297725 19.2738142053846
"3305" 660.8 90.4799142014644 19.4992837399741
"3306" 661 90.3054416245687 19.5384546595
"3307" 661.2 90.3018816668607 19.8782870739412
"3308" 661.4 90.4713306608379 20.0504112787739
"3309" 661.6 90.5948729586956 20.9648500631282
"3310" 661.8 90.5235617975075 22.4841078078448
"3311" 662 90.3440470691661 24.15368431495
"3312" 662.2 90.1644213643901 25.6941670141849
"3313" 662.4 89.7793143265161 27.2296718825641
"3314" 662.6 89.6635256933539 28.4980387437297
"3315" 662.8 89.159652010617 30.1419896584118
"3316" 663 88.5914282126661 31.342667217075
"3317" 663.2 88.2145980764635 32.8112114967368
"3318" 663.4 87.9788657156477 34.1026148646842
"3319" 663.6 87.9781479822388 35.8367736179076
"3320" 663.8 87.7802506339483 37.4860198861695
"3321" 664 87.885869849406 38.621426452339
"3322" 664.2 88.1796232923975 39.3739633624746
"3323" 664.4 88.9207329134657 40.4940595801849
"3324" 664.6 89.3391805938088 41.3504058663659
"3325" 664.8 90.4868530500661 41.9460112989
"3326" 665 91.7785980591161 42.0109231084
"3327" 665.2 93.0536362581801 41.9309006809508
"3328" 665.4 94.314413353264 41.4922832052689
"3329" 665.6 95.4376437546263 41.1760912262203
"3330" 665.8 96.9097947784825 40.896621894563
"3331" 666 98.0048056739264 40.9477009568974
"3332" 666.2 98.9860620508054 40.1938216113884
"3333" 666.4 100.677840701029 40.1088406495128
"3334" 666.6 102.876602053172 39.3897629582295
"3335" 666.8 104.680532643931 38.5164512564878
"3336" 667 106.973852637936 37.348836945084
"3337" 667.2 108.28829987502 36.0834556247025
"3338" 667.4 108.922675846304 34.6516617075748
"3339" 667.6 108.469658950418 33.7168964591393
"3340" 667.8 107.584341447107 34.3727787070609
"3341" 668 107.351388825818 35.0714030051983
"3342" 668.2 107.196177738674 35.7049116360263
"3343" 668.4 107.455130113414 37.453013881339
"3344" 668.6 108.765468505186 39.3706627619915
"3345" 668.8 109.923433720938 40.5993863054545
"3346" 669 110.551093366516 41.0593798288115
"3347" 669.2 111.500629753417 41.8933308055703
"3348" 669.4 112.612997903575 43.0403480402353
"3349" 669.6 114.510177284781 44.5262825495868
"3350" 669.8 116.324426070281 45.7895540896471
"3351" 670 117.667788117152 47.6774558471322
"3352" 670.2 118.755946087316 49.2291163248
"3353" 670.4 119.874267421251 49.2065982457522
"3354" 670.6 119.631236239219 49.0969322763636
"3355" 670.8 119.210893204334 49.7247038790696
"3356" 671 119.810026597214 50.3486541215882
"3357" 671.2 120.630330545085 51.6474169794138
"3358" 671.4 120.943815708569 54.0202911481053
"3359" 671.6 120.39962599396 56.1492796680174
"3360" 671.8 120.484236652188 59.4275798133361
"3361" 672 119.923933007106 62.5824332541721
"3362" 672.2 118.835330037951 65.8801660023771
"3363" 672.4 118.621061547575 68.9572454920593
"3364" 672.6 119.623473329575 71.5699065315714
"3365" 672.8 120.76102360126 74.1518178208926
"3366" 673 120.608023038372 76.8819872518644
"3367" 673.2 119.022916708952 80.027939086641
"3368" 673.4 117.142138638824 83.1570211856154
"3369" 673.6 115.432218779946 86.6942714804392
"3370" 673.8 114.245706817323 90.5906831297248
"3371" 674 113.12901951523 94.0887405586857
"3372" 674.2 112.255028365891 97.2616084075481
"3373" 674.4 110.613555673771 98.5336773187547
"3374" 674.6 107.921271799984 100.652609123413
"3375" 674.8 105.314101307213 103.245710428116
"3376" 675 102.671520935544 105.744943887139
"3377" 675.2 100.217609711067 108.627828874092
"3378" 675.4 98.1385129054606 111.489639027889
"3379" 675.6 95.3727527036199 112.77508337283
"3380" 675.8 91.7860165516304 113.1542663204
"3381" 676 88.0315944745067 114.016981011189
"3382" 676.2 84.2618105190161 114.901539498471
"3383" 676.4 80.3823753159573 115.451380708353
"3384" 676.6 76.3381582778171 115.451009995563
"3385" 676.8 72.5477255123238 115.008746785654
"3386" 677 69.1669226999419 113.897731481089
"3387" 677.2 66.2555316401894 112.154752992337
"3388" 677.4 63.3082784124161 110.35397085857
"3389" 677.6 60.0382505503102 109.307668856265
"3390" 677.8 56.1915492865938 108.898068294777
"3391" 678 52.2356219479061 108.20019701936
"3392" 678.2 48.7031212749161 106.71241834562
"3393" 678.4 45.251061313545 104.867524855308
"3394" 678.6 41.8989601407323 102.722061347135
"3395" 678.8 39.3907638866096 100.394909851916
"3396" 679 36.5441407123431 97.8832638139135
"3397" 679.2 33.4505606939878 96.3034055244245
"3398" 679.4 30.2751578794777 96.4040235397308
"3399" 679.6 26.7670938177331 97.0198849311698
"3400" 679.8 23.4441658763888 98.1065286635818
"3401" 680 21.2631290771889 99.5829772760273
"3402" 680.2 20.496356179021 99.4108607198932
"3403" 680.4 19.3185091510409 97.9757001092772
"3404" 680.6 18.2501401720675 95.1024740941775
"3405" 680.8 17.6210999390642 91.6779444865192
"3406" 681 16.140472660405 88.1754807824722
"3407" 681.2 14.3307392087594 84.4941234902432
"3408" 681.4 11.9227234478056 81.1124305867895
"3409" 681.6 9.06753031415173 77.7962535856695
"3410" 681.8 6.20482753125384 74.2186732030656
"3411" 682 3.67898105997831 70.9186065270084
"3412" 682.2 2.31955485754267 67.0774512859735
"3413" 682.4 1.92059006090703 62.9656354297182
"3414" 682.6 1.33758625832745 60.935042604783
"3415" 682.8 2.07452687419503 61.1123843200917
"3416" 683 3.29573159375937 59.7890396691892
"3417" 683.2 3.75157072105386 57.2203724498113
"3418" 683.4 4.83661575011957 54.5281583182586
"3419" 683.6 6.19746491573234 51.196119589973
"3420" 683.8 7.00954479073835 47.4793824376111
"3421" 684 7.40390979210541 43.1872178276964
"3422" 684.2 7.26073608420579 40.1781717422414
"3423" 684.4 7.88727094498934 38.5726836559196
"3424" 684.6 10.074327275292 35.2694959410862
"3425" 684.8 11.4798674550292 31.4636007404261
"3426" 685 13.0868730634542 27.9132269665841
"3427" 685.2 14.9326973725331 26.8481845292966
"3428" 685.4 17.7953631814911 25.1208702765
"3429" 685.6 21.5704325715679 22.8299310688017
"3430" 685.8 24.881291405525 20.5236206178407
"3431" 686 28.388704459885 18.1763707880246
"3432" 686.2 31.6085962430911 15.965059546525
"3433" 686.4 35.2501487560411 13.848934556825
"3434" 686.6 39.0225358096145 11.8362960175164
"3435" 686.8 42.6763738522419 10.4099697073952
"3436" 687 47.2604146986444 10.0629948778718
"3437" 687.2 51.2075170713565 8.83236991112605
"3438" 687.4 54.7206043370527 7.2257926477561
"3439" 687.6 56.9909344546869 5.10745115724391
"3440" 687.8 56.7611813052563 3.7945297143937
"3441" 688 57.2694997686263 4.91569431942372
"3442" 688.2 59.7746555352619 6.15672010105084
"3443" 688.4 61.899102038907 8.00067557455454
"3444" 688.6 63.2577155292267 9.90417556528947
"3445" 688.8 65.9302754361517 12.0086847575
"3446" 689 68.2477848901074 14.6113660931913
"3447" 689.2 70.6770026515079 17.4918550459256
"3448" 689.4 72.9407508621517 20.4714243960424
"3449" 689.6 73.2985475355687 20.8640221377105
"3450" 689.8 73.5409296964179 21.112566039875
"3451" 690 74.1259910847948 22.0136164446967
"3452" 690.2 74.9652393483565 23.5962609693361
"3453" 690.4 76.1786940442293 25.4358521717787
"3454" 690.6 77.4460705215161 27.8419314521532
"3455" 690.8 78.0450046965666 30.4725489572101
"3456" 691 78.9599814334032 33.5143860307177
"3457" 691.2 79.5686866921661 36.418770719975
"3458" 691.4 80.0682837914903 39.7786283630776
"3459" 691.6 80.8269393894237 43.3250872382101
"3460" 691.8 81.1172566866292 46.9205137086696
"3461" 692 82.0392516201856 50.1011877092893
"3462" 692.2 83.8978787346063 52.9829343443443
"3463" 692.4 85.8309596329624 56.0108446799669
"3464" 692.6 87.6720945933261 59.0236109787438
"3465" 692.8 89.8993193524825 61.708766261479
"3466" 693 91.8374936521259 65.0542988379268
"3467" 693.2 93.9004095379128 68.1649104322975
"3468" 693.4 96.1310153552765 71.0843324760909
"3469" 693.6 97.9592752459872 74.0262858917769
"3470" 693.8 99.9924724212365 76.5651296054915
"3471" 694 102.962902835966 77.410578419225
"3472" 694.2 105.573787838075 76.9479992615254
"3473" 694.4 106.806181279978 75.6605393910513
"3474" 694.6 108.842658178667 74.738039217084
"3475" 694.8 112.236618503953 74.3092939879496
"3476" 695 115.331848136191 73.548325753975
"3477" 695.2 117.762688989164 72.1085073303033
"3478" 695.4 118.436227920525 72.0928159509576
"3479" 695.6 118.428141449341 73.12315340175
"3480" 695.8 119.384695304163 75.1331811579914
"3481" 696 119.721966965106 77.6678122694359
"3482" 696.2 118.56686963708 80.563877616359
"3483" 696.4 117.727007740622 83.9866904403274
"3484" 696.6 117.588900080727 87.4669550957368
"3485" 696.8 116.489630653984 90.9015451898991
"3486" 697 115.535637053911 94.1699535293684
"3487" 697.2 113.586782102385 95.2371509325794
"3488" 697.4 110.583251510672 97.5011109961284
"3489" 697.6 107.671790959409 100.032575857866
"3490" 697.8 105.382414703525 102.811813114047
"3491" 698 102.816790027035 105.272257995528
"3492" 698.2 100.672696175334 108.013251008
"3493" 698.4 98.1817874451272 110.652997927667
"3494" 698.6 95.0304977193385 112.381148469682
"3495" 698.8 91.7400149648712 113.676958049981
"3496" 699 88.038150495222 114.809899296824
"3497" 699.2 84.6939377079733 115.899108550686
"3498" 699.4 81.0605056710582 117.702703543832
"3499" 699.6 77.3033930788528 119.11509850605
"3500" 699.8 73.5007307401061 118.63022656982
"3501" 700 69.7345475529161 117.45402458168
"3502" 700.2 65.3911985149488 117.289398246356
"3503" 700.4 61.3943073437304 117.002874258347
"3504" 700.6 57.1312706203961 116.73350349623
"3505" 700.8 53.3962451017661 116.8152923762
"3506" 701 49.346326611031 115.818092736396
"3507" 701.2 45.3452715528985 114.779352562941
"3508" 701.4 41.080734935444 114.578043288361
"3509" 701.6 37.265017749833 114.105963424436
"3510" 701.8 35.9110055754694 112.111794792878
"3511" 702 34.7706521515938 109.121163251699
"3512" 702.2 33.6122278421765 105.470667677396
"3513" 702.4 31.3720321298713 102.61161781372
"3514" 702.6 28.2344257865629 99.4885711286168
"3515" 702.8 25.3687682443217 96.0947215414722
"3516" 703 21.398329229905 93.0582913415278
"3517" 703.2 18.5155892132616 89.3823814667818
"3518" 703.4 14.8111675701315 86.5723810085385
"3519" 703.6 10.9372066739903 85.1150506223103
"3520" 703.8 7.09377122528731 83.1465269686949
"3521" 704 5.44823250577023 80.3257039361885
"3522" 704.2 5.13764354925973 77.5180157859744
"3523" 704.4 4.85973203992321 73.5054437488496
"3524" 704.6 4.61840696562047 69.2388871663217
"3525" 704.8 3.22864693668127 64.8998990762385
"3526" 705 2.10432420221255 60.2891613520357
"3527" 705.2 1.78414412598834 59.3257876713611
"3528" 705.4 3.20693331797767 58.0448890373173
"3529" 705.6 4.92305630396158 55.2824376143545
"3530" 705.8 6.54113068258885 51.4550012832909
"3531" 706 8.34185346311958 47.4102426558448
"3532" 706.2 9.42444937739688 43.1609936268073
"3533" 706.4 10.8465539745161 39.3038184269913
"3534" 706.6 12.2769742129525 35.1999039697727
"3535" 706.8 13.7608703872403 31.1162593022155
"3536" 707 15.7993824834453 27.1894315686195
"3537" 707.2 18.2465002575161 23.5115050685517
"3538" 707.4 21.0308752439635 20.4916333358421
"3539" 707.6 25.2310109597161 19.2009132501
"3540" 707.8 28.575944725777 17.879534588887
"3541" 708 31.7023991284588 15.8044294212131
"3542" 708.2 35.4558311761432 14.1276702676186
"3543" 708.4 38.8139482102205 13.5614881308435
"3544" 708.6 42.8963438137982 12.7060706082821
"3545" 708.8 46.7127035455649 11.0761712015122
"3546" 709 50.5599156695893 8.91666612448781
"3547" 709.2 53.9300887764471 8.67803742867241
"3548" 709.4 55.863771049381 10.4736081814865
"3549" 709.6 57.7880414760951 13.1770973285
"3550" 709.8 59.7148972949372 15.7769861195263
"3551" 710 60.7057785072483 16.7136318067946
"3552" 710.2 61.7942104558286 18.2263087960357
"3553" 710.4 63.7107316313161 19.92143433555
"3554" 710.6 64.9202916883382 22.4484840853898
"3555" 710.8 65.8838661232726 25.9432746803391
"3556" 711 67.0359765979738 29.3863463007627
"3557" 711.2 67.6993126642854 32.8487044177436
"3558" 711.4 67.9090277411315 36.4371623993333
"3559" 711.6 68.3550007804898 38.7523502715
"3560" 711.8 68.5689419790837 39.6453262454324
"3561" 712 68.8196326800687 41.3351570073947
"3562" 712.2 69.3730912663319 43.3132589916316
"3563" 712.4 69.7557914178434 45.9174338255818
"3564" 712.6 70.2738656718466 48.0479414319322
"3565" 712.8 70.6974242430792 50.4632043736471
"3566" 713 70.5630582850798 53.0659943736091
"3567" 713.2 70.7478155345988 56.6867858367438
"3568" 713.4 71.4356770418805 59.7023617375848
"3569" 713.6 72.1479238633609 62.7406213891379
"3570" 713.8 73.1781190468911 65.4440863379
"3571" 714 74.4075540834335 68.0200658987025
"3572" 714.2 75.7990708804738 70.3765036997712
"3573" 714.4 77.0726935015822 72.3686206739669
"3574" 714.6 77.8181542866858 75.0334152241786
"3575" 714.8 77.6301840175525 77.9744260008364
"3576" 715 76.752539083174 80.9962726118947
"3577" 715.2 75.9129716025979 83.8589765856909
"3578" 715.4 74.2004800465161 87.0695433914865
"3579" 715.6 72.3829493805162 90.3127278689143
"3580" 715.8 70.3836656479161 93.602829299
"3581" 716 68.6520369653292 97.5666962454766
"3582" 716.2 68.744178802259 100.346238994486
"3583" 716.4 70.049798491884 102.795811225547
"3584" 716.6 72.5560475391828 105.088613368861
"3585" 716.8 75.7309694998648 107.084237954606
"3586" 717 78.5339029152058 109.500626780853
"3587" 717.2 81.3264865830024 111.096859719844
"3588" 717.4 84.6030441597822 112.34388108767
"3589" 717.6 88.0496055204279 113.229105818412
"3590" 717.8 90.9563001553746 112.98819006817
"3591" 718 94.3425538691236 112.301070349551
"3592" 718.2 97.7250239787103 110.887016554796
"3593" 718.4 99.206308601229 110.411774503584
"3594" 718.6 98.9661724974501 109.449884074858
"3595" 718.8 99.9399216841338 107.577960050176
"3596" 719 101.870906246645 105.240681243812
"3597" 719.2 103.922452114046 103.049406752118
"3598" 719.4 106.11854408923 101.1066344772
"3599" 719.6 108.240232948316 99.5190770791429
"3600" 719.8 110.540373985131 97.5832929200826
"3601" 720 113.277389365516 95.4996966210555
"3602" 720.2 115.045797581084 92.9817811756757
"3603" 720.4 115.000048925324 89.9665196629712
"3604" 720.6 115.338181764205 86.2066642864563
"3605" 720.8 115.709745095082 82.7307135833113
"3606" 721 116.681168283835 79.4313266871513
"3607" 721.2 117.803309324447 76.2378010886207
"3608" 721.4 118.310551209824 72.458223455718
"3609" 721.6 118.710177760618 68.4852596229831
"3610" 721.8 118.914644269852 64.6879756741379
"3611" 722 119.157032741806 60.6481285391579
"3612" 722.2 120.614624239338 56.6229014868983
"3613" 722.4 121.125718063718 54.1484496255966
"3614" 722.6 119.8573970022 51.5331439209474
"3615" 722.8 117.299683216258 48.4913600347586
"3616" 723 116.03755239556 45.162814797513
"3617" 723.2 115.630308344582 41.5263913204628
"3618" 723.4 115.161496246388 38.0416491777436
"3619" 723.6 113.729571631694 35.3670343760508
"3620" 723.8 112.824125868145 32.2678843362759
"3621" 724 111.407257750439 29.6926761697328
"3622" 724.2 109.890973269906 26.4719160742288
"3623" 724.4 109.477593861508 23.3344318217731
"3624" 724.6 111.427402794766 24.4251850138152
"3625" 724.8 109.43695132477 23.7247343082377
"3626" 725 108.111447918268 21.09893455988
"3627" 725.2 107.974094529366 20.9924791923
"3628" 725.4 107.164677270906 20.2403823622288
"3629" 725.6 106.25082010245 19.8125863508595
"3630" 725.8 105.503934145885 19.9066429560082
"3631" 726 105.045953713207 19.8691957840952
"3632" 726.2 104.954020244145 19.9865555379839
"3633" 726.4 104.443050414053 20.3981403316585
"3634" 726.6 103.894682355971 20.3565580436942
"3635" 726.8 102.715856125693 19.7048252636807
"3636" 727 101.794383852164 18.4541082024426
"3637" 727.2 101.625187496254 16.8164151725984
"3638" 727.4 102.159766720243 17.9231698792975
"3639" 727.6 102.48442578594 19.0521661883305
"3640" 727.8 102.615208553798 19.5401190648718
"3641" 728 102.771578027965 19.7815988950847
"3642" 728.2 102.515344231491 20.2258540780513
"3643" 728.4 102.736549074452 21.1518272149758
"3644" 728.6 103.184435190952 21.6738867515128
"3645" 728.8 103.240263296559 22.781844734178
"3646" 729 103.452986997691 23.345532286675
"3647" 729.2 103.337700351155 24.0282790628151
"3648" 729.4 103.956493601381 24.4816539829492
"3649" 729.6 104.956875602334 24.9722705142562
"3650" 729.8 105.884158097292 25.1835437477414
"3651" 730 106.317714486081 26.0414890703652
"3652" 730.2 107.408696024567 27.2762752329744
"3653" 730.4 108.410613036723 28.834791410124
"3654" 730.6 109.84146426266 30.7428930992966
"3655" 730.8 111.178207458296 32.8684798103814
"3656" 731 112.048321497115 34.7033431379344
"3657" 731.2 113.174196232465 36.6568639084103
"3658" 731.4 114.784194648336 38.9460215719754
"3659" 731.6 116.225335445736 41.54355808
"3660" 731.8 118.183413017978 43.835654075958
"3661" 732 119.34348412941 46.428602575469
"3662" 732.2 119.938339663439 49.4394971637949
"3663" 732.4 120.787186403055 52.5452775875641
"3664" 732.6 120.888299029391 55.976698922325
"3665" 732.8 120.772163335438 59.1228049936348
"3666" 733 121.604804384253 62.6002889617034
"3667" 733.2 122.002903126727 65.960647685079
"3668" 733.4 121.807123010557 69.4588549324132
"3669" 733.6 121.973333500258 73.0179515035948
"3670" 733.8 121.305401264759 76.3257617326216
"3671" 734 119.55885523867 79.4920005569231
"3672" 734.2 118.413123717143 82.7471543102458
"3673" 734.4 117.840241905714 86.2901782080862
"3674" 734.6 116.84412247699 89.5133853005
"3675" 734.8 115.84579177384 91.6730187462973
"3676" 735 115.083792292745 95.0123428767143
"3677" 735.2 114.835272793516 94.4528917781913
"3678" 735.4 113.587453542934 95.3497762498155
"3679" 735.6 111.933539471543 96.7150874085405
"3680" 735.8 110.108991312624 98.879983974027
"3681" 736 108.446521487865 101.302918260789
"3682" 736.2 106.236663775866 103.971072890204
"3683" 736.4 104.688350643003 105.417927509584
"3684" 736.6 103.568687912192 107.072906956865
"3685" 736.8 102.536569217424 108.581378221422
"3686" 737 100.604076611631 109.216130026522
"3687" 737.2 98.7677628155822 109.923862759321
"3688" 737.4 96.1585372931583 111.089713465587
"3689" 737.6 92.8339142851027 112.155123775712
"3690" 737.8 89.6732084840642 112.806738478769
"3691" 738 86.0144293755161 114.095548223392
"3692" 738.2 82.9201012822868 115.992043885807
"3693" 738.4 79.8289240375252 117.693372126527
"3694" 738.6 77.3781811060758 119.618767921174
"3695" 738.8 76.7282222752808 119.521732998176
"3696" 739 76.1070326226876 118.666206258514
"3697" 739.2 75.0981176407447 117.401353284829
"3698" 739.4 73.1969785591107 115.47986347373
"3699" 739.6 71.0966236142776 113.076372149
"3700" 739.8 69.3344547634525 110.842225687482
"3701" 740 67.0638902477733 108.807029707029
"3702" 740.2 64.6742334090837 106.999223281216
"3703" 740.4 61.5622732119784 105.779304960302
"3704" 740.6 57.9260770188464 104.66880401578
"3705" 740.8 54.5077067455633 103.335926470632
"3706" 741 50.8016818926338 101.812264029882
"3707" 741.2 47.3557019061796 100.253793164692
"3708" 741.4 43.7793108635354 97.7596817150577
"3709" 741.6 40.5591764576096 95.0842745214206
"3710" 741.8 37.7346027657217 92.3907377533832
"3711" 742 33.6022739557798 90.1259167392364
"3712" 742.2 29.7500531156343 89.4319504849454
"3713" 742.4 25.9697808368935 90.3658120818585
"3714" 742.6 22.0677237601576 90.4613426694245
"3715" 742.8 19.2995140560717 89.0301529408889
"3716" 743 16.4529705967094 86.6905398033361
"3717" 743.2 13.1061564465937 84.6013519919569
"3718" 743.4 11.6725007919472 82.6674277365086
"3719" 743.6 11.7210930806889 80.5626368778091
"3720" 743.8 10.8184840028405 77.1082121930811
"3721" 744 9.77190290612722 73.4332876026944
"3722" 744.2 9.34326926478716 69.5320743705794
"3723" 744.4 8.93366613703826 65.6919000955841
"3724" 744.6 7.86844492142131 62.2873578917672
"3725" 744.8 6.22756626693717 58.7691024746842
"3726" 745 5.18059968094222 55.1129485180869
"3727" 745.2 4.31284459760233 51.2680186445776
"3728" 745.4 4.25971351577927 49.6199537462105
"3729" 745.6 5.60956191521255 48.6398098256964
"3730" 745.8 7.68295736414769 46.2445396522105
"3731" 746 9.83907977417728 43.4673080706364
"3732" 746.2 11.8640904477594 40.5190041138378
"3733" 746.4 14.1946367803056 38.1339798757368
"3734" 746.6 16.5654508320033 35.5616851737692
"3735" 746.8 18.7391642475674 32.3127658880256
"3736" 747 20.5731652902031 28.7914919910956
"3737" 747.2 22.0031237054888 25.2967222695091
"3738" 747.4 24.7320367023422 22.2179012655565
"3739" 747.6 27.4539907742854 19.230539665718
"3740" 747.8 30.0915643381773 16.2815984985537
"3741" 748 32.9252968427682 14.6515227157143
"3742" 748.2 36.2054342191828 14.8298518626923
"3743" 748.4 39.7446200624385 15.3964097119224
"3744" 748.6 43.4589128294649 15.5755054692564
"3745" 748.8 46.4882174446727 15.9457271163043
"3746" 749 49.4327538345437 16.4840264858716
"3747" 749.2 52.144499802354 17.3191725238919
"3748" 749.4 55.331641948174 18.2163035923158
"3749" 749.6 58.8856568236422 19.2400785267563
"3750" 749.8 61.9276713744989 20.9228668724569
"3751" 750 65.7453007577982 22.8189976473077
"3752" 750.2 68.9750793817661 24.3508819155345
"3753" 750.4 71.5941890734825 26.2440082240672
"3754" 750.6 74.0007514019008 28.9806263336923
"3755" 750.8 76.4257212515244 31.5932750832562
"3756" 751 78.7464525564583 34.2230080598595
"3757" 751.2 80.4845869595988 36.6048959456446
"3758" 751.4 81.8493443428054 39.2635978289669
"3759" 751.6 83.3140981003161 42.1277643655
"3760" 751.8 83.4267585968043 42.450123012678
"3761" 752 83.5347982526161 42.5172352225
"3762" 752.2 83.8477931794321 43.0599852263025
"3763" 752.4 84.5514590135077 44.4411339796975
"3764" 752.6 85.8953349812269 45.697913888
"3765" 752.8 87.382405526136 47.6838933819587
"3766" 753 88.9919968951613 49.6774265962177
"3767" 753.2 90.1932601280817 51.693211178541
"3768" 753.4 90.8381217109834 53.7969922831557
"3769" 753.6 91.9176488113674 56.1428141439091
"3770" 753.8 93.668521895711 57.0090717434153
"3771" 754 96.3466727719624 57.3208830171488
"3772" 754.2 98.8401075974127 57.1436565734569
"3773" 754.4 101.678358128474 57.0907546713361
"3774" 754.6 103.247710105913 56.0044071451405
"3775" 754.8 105.275533576243 55.463654219719
"3776" 755 107.861729948783 54.021174702681
"3777" 755.2 109.904121116458 52.4187002468099
"3778" 755.4 112.080245337852 50.2119449683115
"3779" 755.6 112.97900443475 48.3237012787419
"3780" 755.8 112.619317917482 48.5988002711724
"3781" 756 113.087823904144 49.1721317982301
"3782" 756.2 113.924361615574 50.2428134754711
"3783" 756.4 114.951781169542 51.5066886355641
"3784" 756.6 117.0019089896 52.9865827832857
"3785" 756.8 118.669326066115 55.0739459126639
"3786" 757 118.881069195973 57.2779568689741
"3787" 757.2 118.73331017426 59.921922195359
"3788" 757.4 118.860895937298 63.4237471780168
"3789" 757.6 118.568579026381 67.1819684592703
"3790" 757.8 117.759720632042 70.6992097785789
"3791" 758 117.608172142926 74.2957269861795
"3792" 758.2 118.109585308118 78.1928806118584
"3793" 758.4 117.809413883334 82.3966905498636
"3794" 758.6 117.256307850543 86.4239340429459
"3795" 758.8 116.63022543882 89.2136620757652
"3796" 759 114.438589513238 91.4318898923889
"3797" 759.2 111.556636306407 94.0135440209273
"3798" 759.4 108.385344208432 96.9770300881495
"3799" 759.6 106.064966087738 100.112041307194
"3800" 759.8 104.216680560214 103.093425748349
"3801" 760 102.438971802145 106.6111559228
"3802" 760.2 100.493369105655 108.619094563333
"3803" 760.4 97.4677575406272 109.949786658083
"3804" 760.6 93.6888598815447 111.559290429829
"3805" 760.8 89.9366762889404 112.423320004939
"3806" 761 86.3327469028719 113.473332830173
"3807" 761.2 82.4238789986019 115.509637693686
"3808" 761.4 78.7702714353161 116.344218101543
"3809" 761.6 74.2628952479584 116.971080719
"3810" 761.8 69.992667454222 117.914211127618
"3811" 762 65.4161900711182 117.837454666204
"3812" 762.2 61.2618211469716 116.809122540842
"3813" 762.4 56.9651463202373 115.746494466702
"3814" 762.6 52.6640398906061 114.78225450266
"3815" 762.8 48.340150496846 114.602134269206
"3816" 763 43.8217532005161 113.890720304545
"3817" 763.2 39.6359250000313 113.245536258606
"3818" 763.4 36.9675702867103 110.694171761524
"3819" 763.6 34.5859049846765 106.481087353575
"3820" 763.8 31.6233262306315 102.133739032135
"3821" 764 28.9496003182803 98.2029945156415
"3822" 764.2 26.6091009229124 94.3891195197358
"3823" 764.4 23.5935347335255 89.8755567983645
"3824" 764.6 20.8640251162729 85.5432386816216
"3825" 764.8 17.6876942452987 81.6613141530696
"3826" 765 14.5952109731411 77.670225657225
"3827" 765.2 10.7343335580924 74.4857513011695
"3828" 765.4 8.16894183264113 71.12386966915
"3829" 765.6 4.68642325296613 68.2223117845
"3830" 765.8 2.6070106801145 66.298368316041
"3831" 766 3.2651067096132 64.0370756011068
"3832" 766.2 4.32822808599794 60.6146477111
"3833" 766.4 5.11326225975937 56.6171328698378
"3834" 766.6 5.20618138474827 52.2006862325536
"3835" 766.8 5.93655812772126 47.6519257944872
"3836" 767 6.50141389163787 43.2425541373478
"3837" 767.2 7.73768040802055 39.287154648885
"3838" 767.4 10.2673409051315 36.0044170026667
"3839" 767.6 12.7431077129509 32.466064859313
"3840" 767.8 15.5827977891054 29.1314927920357
"3841" 768 18.6901583641857 25.9466613834435
"3842" 768.2 21.6219143515161 22.319925696575
"3843" 768.4 24.3216071499014 19.1277012420082
"3844" 768.6 26.858831627629 16.9524519261935
"3845" 768.8 29.4986078740371 16.8737976056555
"3846" 769 33.3681296184292 16.653548065113
"3847" 769.2 37.3943648908868 16.4338794947931
"3848" 769.4 41.3956743204536 16.5397608884911
"3849" 769.6 45.2190653102793 16.9932284448947
"3850" 769.8 49.1355682264817 16.3935894061379
"3851" 770 53.3684257548375 16.3380706232589
"3852" 770.2 57.2314990497905 17.1321221816637
"3853" 770.4 61.1717525683018 17.3917283881786
"3854" 770.6 64.6379455838582 17.0171433220789
"3855" 770.8 66.9072531791348 16.2367539762881
"3856" 771 69.128557304228 15.5370266738814
"3857" 771.2 71.1556252513144 14.7824372894958
"3858" 771.4 72.6198774851911 13.576304956925
"3859" 771.6 74.8187925370077 12.0680955661949
"3860" 771.8 77.545852311326 11.4276972394132
"3861" 772 80.3734867171637 10.0645228565738
"3862" 772.2 82.0558731240407 8.54494803745902
"3863" 772.4 81.7951617580161 9.298616710875
"3864" 772.6 82.8820184657982 11.6142206843846
"3865" 772.8 84.4095408440851 14.2682872295776
"3866" 773 86.8821977762003 16.8565720038421
"3867" 773.2 88.6332851381023 19.8115319270517
"3868" 773.4 90.6160766439363 22.5554901077731
"3869" 773.6 92.03624801067 24.9361212802308
"3870" 773.8 92.9362447690283 27.1078049331463
"3871" 774 93.7383892286254 28.9997600021681
"3872" 774.2 94.6331508403351 31.9992837452414
"3873" 774.4 96.1889531687145 34.705823171843
"3874" 774.6 97.5461534458205 37.7594818114087
"3875" 774.8 98.6739255795683 40.6822065904609
"3876" 775 98.9072577451713 43.6129018000948
"3877" 775.2 99.5720442079816 46.4063479468534
"3878" 775.4 99.6559818926799 49.5859074432241
"3879" 775.6 99.1412906079683 52.075075833487
"3880" 775.8 99.030079382952 54.7256486246154
"3881" 776 98.7514466396093 57.3985426004153
"3882" 776.2 98.14559989529 60.4639394229565
"3883" 776.4 97.4503966633568 63.7410991658319
"3884" 776.6 95.7577465292052 66.686792929521
"3885" 776.8 93.7112673773768 69.3758265631557
"3886" 777 90.4803618691161 71.445183126175
"3887" 777.2 87.887752010012 74.2483808432892
"3888" 777.4 86.6308093405074 77.5701768030174
"3889" 777.6 85.0597087791533 81.1294219407434
"3890" 777.8 84.0707150050675 84.8124356573645
"3891" 778 85.1620025941576 87.8342515113585
"3892" 778.2 86.4773852998746 91.2035418497453
"3893" 778.4 88.4662411514876 93.7178159329714
"3894" 778.6 89.9582944614481 93.5952667580874
"3895" 778.8 90.5254850298948 92.9637945918835
"3896" 779 90.94640216671 92.7801714683979
"3897" 779.2 91.3209698021411 92.8613367058654
"3898" 779.4 92.591342904101 93.5330184850094
"3899" 779.6 93.7713906107661 94.7640294467222
"3900" 779.8 94.4117122456002 94.7566822117944
"3901" 780 95.6085233578528 94.5167361614653
"3902" 780.2 97.1880835739142 93.8297055263786
"3903" 780.4 99.6088169079447 93.2578693970857
"3904" 780.6 102.142063499471 92.5087702552455
"3905" 780.8 104.352015559266 90.9991444957222
"3906" 781 106.86214298512 89.8808106372924
"3907" 781.2 108.228965237988 90.1416826264151
"3908" 781.4 109.11078604629 90.9132758336792
"3909" 781.6 109.271913854535 92.1878709561376
"3910" 781.8 109.099085511293 94.4536151516699
"3911" 782 108.715531642322 96.9926682395555
"3912" 782.2 108.167387473211 100.393325815028
"3913" 782.4 107.038293112603 102.231688480301
"3914" 782.6 105.361857852773 102.7683768004
"3915" 782.8 102.559728374738 104.695536300222
"3916" 783 99.9945785186876 107.267692510314
"3917" 783.2 97.2261413608217 109.827175462361
"3918" 783.4 94.111135448562 112.372466104697
"3919" 783.6 90.6626002576563 114.459539678533
"3920" 783.8 87.2883994685068 116.534290972832
"3921" 784 83.7814631287161 118.313827864086
"3922" 784.2 79.8891149881525 118.273250958061
"3923" 784.4 75.5334215604072 118.347725233347
"3924" 784.6 71.6040076665162 118.611579177273
"3925" 784.8 67.5782621726657 119.875732531019
"3926" 785 63.5995701575474 120.557458193875
"3927" 785.2 59.2667068734224 120.853618324719
"3928" 785.4 55.8849638779961 121.43441674022
"3929" 785.6 54.749192674059 121.114308788229
"3930" 785.8 53.3288366842084 120.772166486837
"3931" 786 52.050279640075 120.266309636559
"3932" 786.2 49.712036256859 119.641738024143
"3933" 786.4 46.9427130012761 119.06253922109
"3934" 786.6 44.6214666935561 119.16769635248
"3935" 786.8 45.1681713522068 119.464497236495
"3936" 787 45.3706389519518 119.080393182158
"3937" 787.2 46.1646448667684 118.390647394047
"3938" 787.4 46.6622939842361 116.7763452905
"3939" 787.6 47.5531784558976 114.268875700845
"3940" 787.8 48.117734774698 110.93624946003
"3941" 788 48.8911158616604 107.447769282933
"3942" 788.2 49.762790497724 103.906454347554
"3943" 788.4 50.919634627427 100.358799016465
"3944" 788.6 51.8344669651961 96.68743848644
"3945" 788.8 52.9888132100986 93.1377330328738
"3946" 789 54.2305527709279 89.7844875637059
"3947" 789.2 54.711663829575 85.9088707023823
"3948" 789.4 55.6175029567591 82.6758058156916
"3949" 789.6 56.6891284665447 79.6338078946
"3950" 789.8 57.9544966133217 75.7232319933889
"3951" 790 59.7031329578379 72.1412917267478
"3952" 790.2 61.4260657132329 69.0144656367168
"3953" 790.4 62.9181360539385 65.0908765606897
"3954" 790.6 64.1578529767534 61.2635457660678
"3955" 790.8 65.3229649472703 57.2599173801271
"3956" 791 66.3345002594136 53.2909311941282
"3957" 791.2 67.8017159100416 49.4837026420593
"3958" 791.4 69.5911960946254 46.215026454437
"3959" 791.6 71.0825127901941 42.8858022764407
"3960" 791.8 72.5161018102597 39.1934176950257
"3961" 792 73.3083587672341 35.1189533448718
"3962" 792.2 74.4425240819399 30.8287087118559
"3963" 792.4 75.1625063514136 26.5106487619487
"3964" 792.6 75.5969021668523 22.6144016659748
"3965" 792.8 76.9311768461602 19.6759796796271
"3966" 793 79.4061943428112 16.1204754445164
"3967" 793.2 81.5499989733756 14.424369701124
"3968" 793.4 82.1703836812235 14.2204359250976
"3969" 793.6 83.9328876523901 14.3962392968403
"3970" 793.8 84.7541903422966 13.523821384122
"3971" 794 84.1893882522186 12.1004196287769
"3972" 794.2 82.9903027211632 10.4655292190504
"3973" 794.4 81.9509501008161 9.39273883465
"3974" 794.6 80.3717755993001 8.648330203304
"3975" 794.8 78.1406268831661 6.870915035575
"3976" 795 75.6840289829919 5.93419574590323
"3977" 795.2 73.0299735461774 4.64014741458064
"3978" 795.4 70.457061993146 2.45438196235433
"3979" 795.6 70.1975851273495 2.43264733697619
"3980" 795.8 68.0569259771442 2.32824176223141
"3981" 796 65.012458876617 2.91503117620168
"3982" 796.2 61.2782018048963 2.23167873983471
"3983" 796.4 58.221265361701 1.86771458594958
"3984" 796.6 55.1979501613178 2.34755436671074
"3985" 796.8 51.2324287082269 2.21236613535537
"3986" 797 47.5447595647419 2.24364528642742
"3987" 797.2 46.777654608326 2.48918013289256
"3988" 797.4 44.209078212574 3.02671429090082
"3989" 797.6 41.1391147017108 4.32783692719469
"3990" 797.8 38.9657316422066 5.17439852871428
"3991" 798 36.5701767678018 6.30571863714285
"3992" 798.2 33.9873544140281 8.58913063304
"3993" 798.4 30.9859663542258 10.0644713665081
"3994" 798.6 27.692764731803 11.2648592683115
"3995" 798.8 24.8486594624677 13.4001008030726
"3996" 799 21.8847280192478 15.3666834879756
"3997" 799.2 20.5706596805893 16.250117383122
"3998" 799.4 19.3702194514833 16.7749141796393
"3999" 799.6 19.6440133326338 16.5170553921008
"4000" 799.8 19.2387236313018 17.4272753314762
"4001" 800 19.5170691188768 18.5211482679918
"4002" 800.2 19.2925996668137 20.6076219019256
"4003" 800.4 18.4808428918127 23.108604182
"4004" 800.6 16.9635374344573 25.6090725412269
"4005" 800.8 14.8056378927806 28.1620690207603
"4006" 801 12.6652135415509 30.8709276971652
"4007" 801.2 10.0445080571348 33.3206620765593
"4008" 801.4 8.37016844209112 35.711231996425
"4009" 801.6 7.60670790743648 39.1492888587965
"4010" 801.8 6.78492932294469 42.7873147155982
"4011" 802 5.26865396165525 46.6495774603217
"4012" 802.2 3.61112555352474 50.3044140242414
"4013" 802.4 2.67102348490406 54.1252574317069
"4014" 802.6 2.07047733011614 58.1127611106572
"4015" 802.8 1.89944364490146 61.934203559633
"4016" 803 1.60134770883651 65.8520854201359
"4017" 803.2 2.32061273860524 69.9145176697822
"4018" 803.4 3.31794321197147 73.3051382962411
"4019" 803.6 3.81106665861705 77.0771163299633
"4020" 803.8 3.8177072816765 80.313054867217
"4021" 804 5.22169602053536 82.3493684789519
"4022" 804.2 7.58428890625008 83.144286194055
"4023" 804.4 9.88164869816478 84.3467561389459
"4024" 804.6 12.8490545755515 86.4338082143982
"4025" 804.8 15.1903820913269 88.6554967911622
"4026" 805 17.6349946128806 90.9384118473738
"4027" 805.2 19.2545424756338 93.8357481448529
"4028" 805.4 21.2079484720633 96.7626871954151
"4029" 805.6 22.8936816483219 99.5885804313398
"4030" 805.8 24.2521408724561 102.84497273561
"4031" 806 26.4617874000301 105.367033129131
"4032" 806.2 29.4566472830539 106.514155633887
"4033" 806.4 32.9742685907383 108.04570691275
"4034" 806.6 36.6146877228876 109.971733031771
"4035" 806.8 39.8048576949867 112.602897773824
"4036" 807 42.5480782357323 115.307934897216
"4037" 807.2 46.3612002525442 116.676247640336
"4038" 807.4 49.2716684228666 116.348730380495
"4039" 807.6 53.2225892815058 116.091759918144
"4040" 807.8 57.2801350368495 116.349500967424
"4041" 808 60.6164356046123 117.630185246231
"4042" 808.2 64.3116295249733 119.026003145457
"4043" 808.4 67.7761779305464 118.942039298364
"4044" 808.6 70.3441886698937 118.036164287122
"4045" 808.8 71.1004493867586 117.069431945515
"4046" 809 72.0752674034861 116.67118815911
"4047" 809.2 74.2874618712461 116.10645541646
"4048" 809.4 77.2532631665656 115.563587027861
"4049" 809.6 80.4870904453646 114.886034716879
"4050" 809.8 83.6737095249461 114.17078525717
"4051" 810 86.7894370404555 113.162921228333
"4052" 810.2 90.5879300105733 113.2581252156
"4053" 810.4 94.6536011126071 112.966218775303
"4054" 810.6 98.2809067478876 110.902753842314
"4055" 810.8 102.052545326507 108.49090394583
"4056" 811 105.02287595939 105.381486770408
"4057" 811.2 107.783603334564 102.594363218779
"4058" 811.4 111.165671232608 99.9772880961376
"4059" 811.6 113.19878056869 96.6399873581743
"4060" 811.8 114.778102759461 93.2883941116973
"4061" 812 116.605278741846 89.6246626882143
"4062" 812.2 117.05386571107 86.6271280566607
"4063" 812.4 116.910152934348 83.6937256363894
"4064" 812.6 118.289709959951 80.2490589585565
"4065" 812.8 119.875289731135 76.657546419017
"4066" 813 120.900365968337 72.7345147474359
"4067" 813.2 119.88805400026 68.8317934648496
"4068" 813.4 119.623677883596 64.9732438911339
"4069" 813.6 120.304092743891 60.741225739625
"4070" 813.8 121.354818567835 57.3951310553781
"4071" 814 122.367243095838 54.718455008178
"4072" 814.2 122.201352045473 54.8691058945739
"4073" 814.4 121.735988250725 54.7548816353273
"4074" 814.6 120.925791195223 54.2226251459569
"4075" 814.8 119.441189015429 52.2647312073304
"4076" 815 117.894449866875 49.739090130718
"4077" 815.2 116.998227017213 46.8802361324643
"4078" 815.4 116.735621975085 44.5496463613276
"4079" 815.6 116.70273562067 42.0828254204615
"4080" 815.8 116.548944564316 39.6560355498435
"4081" 816 115.779244531669 37.3605970678136
"4082" 816.2 114.674112438895 35.0579729756465
"4083" 816.4 114.122343089177 31.8155882562881
"4084" 816.6 113.077744640499 28.5873790947563
"4085" 816.8 111.46619155898 25.8254008918049
"4086" 817 109.798116376316 23.15404244865
"4087" 817.2 108.654101692335 21.5607932761638
"4088" 817.4 106.435684644216 19.1230190787
"4089" 817.6 104.627890749641 17.750134307775
"4090" 817.8 102.080893834199 17.2380434594146
"4091" 818 100.010048789663 17.5166892758049
"4092" 818.2 98.3876189094392 17.2698701377436
"4093" 818.4 95.4003551524748 16.5648500309174
"4094" 818.6 91.9663429850546 15.5921495229744
"4095" 818.8 88.4592590408859 14.370056382084
"4096" 819 85.1711123132517 12.505984322843
"4097" 819.2 81.8198900663971 10.4569834065952
"4098" 819.4 78.2184665068271 9.39857544273109
"4099" 819.6 73.9931986380287 8.94037443449579
"4100" 819.8 69.5519217224909 8.47890056191596
"4101" 820 65.1218579247944 8.20711052286956
"4102" 820.2 60.432518811029 8.31869804823077
"4103" 820.4 55.4275370714644 8.90970543843965
"4104" 820.6 50.4939725916905 9.11266521989908
"4105" 820.8 45.9088329059653 8.29220861358474
"4106" 821 41.6180245418607 7.57231713847899
"4107" 821.2 36.9634480820325 8.12674572379508
"4108" 821.4 33.9616493374661 9.564755129825
"4109" 821.6 30.9445377026814 11.0092574756942
"4110" 821.8 27.5475924187534 11.5730054937373
"4111" 822 27.3684871065905 11.9362624907025
"4112" 822.2 26.47532041567 13.3285582173333
"4113" 822.4 24.7366170794915 15.3830347234754
"4114" 822.6 21.8123932679178 17.8124390036148
"4115" 822.8 18.5386034002661 20.18108157355
"4116" 823 15.2345922967161 21.9531739729
"4117" 823.2 14.8844014064905 24.3036472389487
"4118" 823.4 13.736493190743 27.7233429077983
"4119" 823.6 11.37149295569 31.5719752397652
"4120" 823.8 9.00429500013517 34.9163714339048
"4121" 824 6.09243450518555 37.9793096310909
"4122" 824.2 4.68492528813152 41.4170632717436
"4123" 824.4 3.64817594206875 44.8745588306579
"4124" 824.6 2.15966051186395 48.044899139313
"4125" 824.8 1.5983914428434 51.7347121715
"4126" 825 1.74086958632168 56.0946220429167
"4127" 825.2 0.646312229686128 60.05380967702
"4128" 825.4 0.0737900698961283 63.73430927567
"4129" 825.6 0.571941842230424 68.1462722362286
"4130" 825.8 1.45805937356421 72.0283907684519
"4131" 826 1.58622262701126 76.0993283567379
"4132" 826.2 3.02375361820185 79.4743103055429
"4133" 826.4 5.14925019910905 82.5115264863805
"4134" 826.6 7.51282636368127 85.4846844631835
"4135" 826.8 9.11965489159159 88.6536100124057
"4136" 827 10.7784911063025 91.8029445617961
"4137" 827.2 12.3888585682361 95.14123918415
"4138" 827.4 14.9341780157404 98.0580847099159
"4139" 827.6 18.0785632824794 100.65975537767
"4140" 827.8 21.4832677681181 101.509465823146
"4141" 828 25.2678954271703 102.946489952449
"4142" 828.2 28.3500549167783 104.685733006447
"4143" 828.4 31.3215933139447 106.255068282114
"4144" 828.6 34.9256842403025 107.434716628184
"4145" 828.8 38.3742028964579 108.640941903748
"4146" 829 41.9736758006338 109.945331926059
"4147" 829.2 44.9090260096411 111.100618947344
"4148" 829.4 48.2278078616794 111.582075799694
"4149" 829.6 51.8683209704584 113.076372149
"4150" 829.8 54.6459463149382 115.331015367046
"4151" 830 56.2776082012384 117.822146665778
"4152" 830.2 57.2512853437384 117.933939226583
"4153" 830.4 59.9563948493599 116.825029147625
"4154" 830.6 62.5107098313422 114.655422471402
"4155" 830.8 65.7944007162661 112.857294791937
"4156" 831 69.2593144263949 111.762399762758
"4157" 831.2 72.6731433523985 110.411169617765
"4158" 831.4 75.3290457641597 108.695789044525
"4159" 831.6 78.1653993492406 107.560193072306
"4160" 831.8 81.1895282732637 105.759613816039
"4161" 832 84.0368249268656 103.320694371718
"4162" 832.2 86.7815689423343 100.570030185333
"4163" 832.4 89.6095449785931 97.7784062754904
"4164" 832.6 91.7506166577394 94.6540224858544
"4165" 832.8 93.8412956363815 91.3895862558558
"4166" 833 96.1190343876828 87.7824037138333
"4167" 833.2 96.537491021252 84.3804533455094
"4168" 833.4 97.4331634395958 80.4400929903009
"4169" 833.6 98.2653742791858 76.1844407033482
"4170" 833.8 98.6722322280161 72.4773928141379
"4171" 834 98.853876199138 68.5163240981176
"4172" 834.2 99.8010375932195 64.8744026945254
"4173" 834.4 101.345718619287 61.1348223472288
"4174" 834.6 103.309468570101 57.2585488384634
"4175" 834.8 105.343491101145 54.2380046959274
"4176" 835 106.847819624533 51.0448866705424
"4177" 835.2 106.814930455118 48.1105652145487
"4178" 835.4 106.067269214499 44.5393199100336
"4179" 835.6 105.861078760793 40.5987912392101
"4180" 835.8 106.955977763439 37.1495278984615
"4181" 836 107.9181416225 34.9633245649008
"4182" 836.2 109.346979300291 33.945630778025
"4183" 836.4 110.482935966541 33.711948263825
"4184" 836.6 110.883101310188 33.8062832132049
"4185" 836.8 111.012804785702 32.8642209710484
"4186" 837 110.758811156916 30.898021322
"4187" 837.2 109.000042760569 27.9291601401316
"4188" 837.4 107.875597914081 25.1948132942783
"4189" 837.6 107.272514922754 21.9657306835902
"4190" 837.8 107.193918954524 22.0592860052893
"4191" 838 105.745419063194 22.1811354462627
"4192" 838.2 102.987503866289 20.644137330563
"4193" 838.4 100.295027465516 18.0138187436829
"4194" 838.6 97.5868216429342 14.8499065831557
"4195" 838.8 95.2298618580752 11.5011459635354
"4196" 839 92.7490296111411 9.512825682225
"4197" 839.2 89.6304921291259 8.71718105139025
"4198" 839.4 86.3292516515911 7.993889339925
"4199" 839.6 82.4102277562293 6.48905269395082
"4200" 839.8 77.9487209437982 5.64233421038462
"4201" 840 74.0334119466555 4.33419344415574
"4202" 840.2 69.9542977762966 2.52681092590244
"4203" 840.4 66.0471478800279 1.08970061302362
"4204" 840.6 62.8868266151259 0.512961616536584
"4205" 840.8 61.6916551174588 0.123438850852461
"4206" 841 59.4904653705931 1.23498878587179
"4207" 841.2 55.4879722044472 2.43978870189655
"4208" 841.4 50.3841277480322 2.34729478869354
"4209" 841.6 45.6193915377984 3.0948275626129
"4210" 841.8 40.9137041349161 4.012069121576
"4211" 842 36.8956631268661 6.150393950125
"4212" 842.2 33.0242278153942 8.29287946734146
"4213" 842.4 28.8348266071433 10.2494647000339
"4214" 842.6 26.0888854340681 12.17226251744
"4215" 842.8 22.8496164493035 15.0523841714567
"4216" 843 19.1914459433522 18.0327135047049
"4217" 843.2 15.9226574774161 20.47967589725
"4218" 843.4 13.1229439835334 24.035276221069
"4219" 843.6 11.3282679292266 28.1102299245263
"4220" 843.8 9.19625373299069 32.0268266872034
"4221" 844 7.4040276706941 35.9578418625169
"4222" 844.2 6.33654690774301 39.770756560042
"4223" 844.4 4.03081397701613 43.4886740267414
"4224" 844.6 2.9555357413857 47.5944676264348
"4225" 844.8 3.11471078729004 51.7262454137391
"4226" 845 2.47293054901613 55.6294207415
"4227" 845.2 2.97643566594856 58.8802743361892
"4228" 845.4 4.07631290890865 62.6708354411869
"4229" 845.6 5.67563286416791 66.1034048601071
"4230" 845.8 7.17875451250744 69.5403037426087
"4231" 846 8.65925782225719 73.2634092758482
"4232" 846.2 10.4570831175161 76.4480805328055
"4233" 846.4 12.3722792583602 80.2250413301193
"4234" 846.6 14.8881682186477 83.4868362500789
"4235" 846.8 17.2190390442876 86.9261860361429
"4236" 847 19.2348744134878 90.5274792300471
"4237" 847.2 21.7100089501233 93.5993518806339
"4238" 847.4 23.9121989508558 96.8765890498207
"4239" 847.6 24.3816700461347 100.340273608753
"4240" 847.8 25.8299472327565 103.639193690923
"4241" 848 28.3992114327103 104.421044074505
"4242" 848.2 31.6628439696019 104.808462241829
"4243" 848.4 35.394672990722 106.027713305647
"4244" 848.6 39.3126318594072 107.762601446564
"4245" 848.8 43.3885793430607 108.846178781386
"4246" 849 46.7947140756161 110.13976188722
"4247" 849.2 49.3442502241315 111.952898523038
"4248" 849.4 50.84970488292 115.031216258173
"4249" 849.6 52.0273695896632 118.418232236676
"4250" 849.8 54.2247892362331 119.778210292094
"4251" 850 57.0244218479101 119.229224879788
"4252" 850.2 60.4097319003718 117.67373432699
"4253" 850.4 63.6695747818885 116.693479150713
"4254" 850.6 67.2631091826715 115.677886222942
"4255" 850.8 71.0925812886373 115.027660483061
"4256" 851 74.8190514076338 114.363153313794
"4257" 851.2 79.3583724293861 114.94972697117
"4258" 851.4 83.5830724721083 115.382947127349
"4259" 851.6 87.7295991111508 115.69406569749
"4260" 851.8 91.8312487490439 115.012907799083
"4261" 852 94.7945393750695 112.403306007777
"4262" 852.2 98.4301779103479 110.404674868271
"4263" 852.4 101.743653392378 109.150814402208
"4264" 852.6 102.520060046711 107.749997558361
"4265" 852.8 104.434811234649 104.92132930651
"4266" 853 106.43012077483 101.922668653771
"4267" 853.2 108.538827272016 98.4784274347778
"4268" 853.4 109.738768436202 95.5872760465714
"4269" 853.6 110.512909949163 94.3015858365588
"4270" 853.8 111.315338067044 92.2396812995
"4271" 854 112.55779559163 89.2667204244
"4272" 854.2 113.423440936891 86.0231272358461
"4273" 854.4 114.494054963047 82.259921419469
"4274" 854.6 115.819199169095 78.9088454748158
"4275" 854.8 118.508841131152 76.1921617509068
"4276" 855 120.189705469833 72.9672067374634
"4277" 855.2 120.022896913393 69.2736702727951
"4278" 855.4 120.151549991566 65.06110666185
"4279" 855.6 120.380107889227 60.7164567596842
"4280" 855.8 121.169125120491 56.8737471236102
"4281" 856 121.335181381768 54.0993566604286
"4282" 856.2 120.220714643758 51.687707068069
"4283" 856.4 118.709482897358 49.0904100371316
"4284" 856.6 118.115027378779 45.1854522340526
"4285" 856.8 117.392798087816 41.10864895635
"4286" 857 117.507848674309 38.6135732994655
"4287" 857.2 117.013064002241 37.678059824275
"4288" 857.4 115.514350185208 35.0557059407436
"4289" 857.6 113.55193439586 32.2132835603934
"4290" 857.8 111.330035080516 29.0504488268099
"4291" 858 108.96702702376 25.6352554559832
"4292" 858.2 106.479352588789 21.8661599604959
"4293" 858.4 103.746258553012 18.49726923512
"4294" 858.6 101.2474135345 15.337881643136
"4295" 858.8 97.8900981299424 13.3558708366311
"4296" 859 93.5996884049919 11.2957018176694
"4297" 859.2 90.0000144788161 8.60081475875
"4298" 859.4 85.682421431844 6.97429507316394
"4299" 859.6 81.4100917016602 6.5626939604661
"4300" 859.8 76.9813237845918 5.61841712478992
"4301" 860 72.6246899124472 5.54212552834483
"4302" 860.2 68.0416923279213 5.72678843468103
"4303" 860.4 63.3210369404903 6.53930522256034
"4304" 860.6 59.0862776660951 7.21204367655263
"4305" 860.8 54.3453686467596 7.27915387227826
"4306" 861 49.9312974774213 7.04964634552586
"4307" 861.2 44.7371761550033 6.5577571648718
"4308" 861.4 40.3086813036109 7.42904468036207
"4309" 861.6 36.325271405952 8.63493506887179
"4310" 861.8 32.1269862102702 9.7804006740082
"4311" 862 28.0151955232538 11.5713281393934
"4312" 862.2 24.7655005544447 13.5387488385714
"4313" 862.4 22.8948191036625 16.6585868185122
"4314" 862.6 20.2920138641991 20.5944589750244
"4315" 862.8 17.2890510673911 23.627898658
"4316" 863 13.8534010145755 25.6203611496017
"4317" 863.2 11.6510347611063 27.281050166418
"4318" 863.4 11.81362991605 30.0068591915763
"4319" 863.6 11.6056920856178 33.6276179214831
"4320" 863.8 10.9592955383845 37.6659315651316
"4321" 864 10.1525877202252 42.2245419723909
"4322" 864.2 9.36317801481177 46.2499464940087
"4323" 864.4 8.36535601483508 50.3581341424483
"4324" 864.6 7.57704862233192 54.8948923708421
"4325" 864.8 7.09477048965374 59.029251204211
"4326" 865 6.84916672403431 63.6418984632364
"4327" 865.2 5.89959080841086 67.8704214487895
"4328" 865.4 4.52436756304199 72.0946369719138
"4329" 865.6 4.51765254826613 76.6464221729444
"4330" 865.8 6.23549722110541 80.3469104875357
"4331" 866 8.98613514866791 82.6593937009732
"4332" 866.2 11.8793472292393 85.6847476794553
"4333" 866.4 14.3274497589536 89.0161144741518
"4334" 866.6 17.2838458751199 91.6591492673679
"4335" 866.8 20.8344795035629 93.8430636593925
"4336" 867 23.7137892689878 96.2703372441132
"4337" 867.2 26.846724908907 98.9633645489818
"4338" 867.4 29.3427454286482 101.513496800141
"4339" 867.6 32.8372325484606 104.071661686694
"4340" 867.8 35.9292051482264 106.990435019056
"4341" 868 39.5718668049501 109.16329231216
"4342" 868.2 43.1531615626661 109.2206106647
"4343" 868.4 47.4051500310773 110.000347217184
"4344" 868.6 51.3125760168161 110.39291794427
"4345" 868.8 55.0945430229477 110.050798544095
"4346" 869 60.1089454793316 111.125236593544
"4347" 869.2 64.6160017130354 112.462206566808
"4348" 869.4 68.8134300697588 113.806157347068
"4349" 869.6 72.7287041209141 114.252733104837
"4350" 869.8 77.5680260423949 114.240850670939
"4351" 870 82.8081793911222 113.284876749212
"4352" 870.2 87.6754080303691 113.236742501882
"4353" 870.4 91.7435456819861 112.8037425491
"4354" 870.6 95.9553894051569 111.711333514272
"4355" 870.8 98.9161241724481 109.684572549689
"4356" 871 101.597008567603 107.822260491587
"4357" 871.2 104.458121401718 105.403047283683
"4358" 871.4 107.484483026448 102.409408191748
"4359" 871.6 110.507818826849 98.6046448421389
"4360" 871.8 113.663150976259 95.3498842861143
"4361" 872 116.06518076299 92.1918515451316
"4362" 872.2 116.946065741721 87.8268373929553
"4363" 872.4 118.309762807279 83.5005018941842
"4364" 872.6 119.686870969077 78.9137344768017
"4365" 872.8 121.290328910403 74.3866758849304
"4366" 873 121.177156581666 70.205367564725
"4367" 873.2 121.200046535542 65.8923194645526
"4368" 873.4 121.698469324012 61.5614873659748
"4369" 873.6 120.80156342187 57.2510968098707
"4370" 873.8 119.488778033189 52.5405139446034
"4371" 874 118.309762807279 48.0313226189737
"4372" 874.2 117.268660957913 43.2484318865372
"4373" 874.4 115.872770790735 39.0278163538319
"4374" 874.6 113.988173679541 35.53921570125
"4375" 874.8 111.132054061541 32.056697121575
"4376" 875 107.93607475523 28.6430177886134
"4377" 875.2 104.935174880097 25.1847351213306
"4378" 875.4 101.701268178886 21.5899951261345
"4379" 875.6 98.9723163309506 18.5498797246557
"4380" 875.8 96.1247097371473 15.1084896931311
"4381" 876 92.8380854473454 12.2382509130488
"4382" 876.2 90.3714366863454 9.28713840309756
"4383" 876.4 89.6295178430546 6.83404845658974
"4384" 876.6 90.5514232184635 8.35654137036842
"4385" 876.8 91.5787825759596 7.4451023243913
"4386" 877 89.7501040122411 6.851441492725
"4387" 877.2 86.8130082755833 6.05370808261344
"4388" 877.4 83.6838357672281 5.05273525148
"4389" 877.6 81.1214971804321 4.92129701940336
"4390" 877.8 79.3555117142418 5.26187765504424
"4391" 878 78.8254464733911 5.4136449123
"4392" 878.2 77.2726087112556 6.20425984246218
"4393" 878.4 74.7989889341093 7.07758763582203
"4394" 878.6 71.4741840475161 7.74614260033334
"4395" 878.8 67.3230738299911 7.95169666375
"4396" 879 62.5061051034372 7.15054827807895
"4397" 879.2 57.8751599572661 6.507408902375
"4398" 879.4 53.0894140694657 6.21407843549579
"4399" 879.6 48.0476220189822 5.95868407206779
"4400" 879.8 43.3956654253367 6.09172366076923
"4401" 880 39.2974000783661 7.4518757306
"4402" 880.2 35.0597591181771 9.45071938313559
"4403" 880.4 30.4865642069436 10.9502034767823
"4404" 880.6 26.9852526114536 13.9195261496562
"4405" 880.8 23.1694118899961 16.562378017544
"4406" 881 19.5804379427411 19.398894269075
"4407" 881.2 17.144582710882 23.3049228253659
"4408" 881.4 14.940826124136 27.4829090965703
"4409" 881.6 12.9084585115749 32.1417097729244
"4410" 881.8 10.4875634454553 36.0254898219826
"4411" 882 8.3339499501533 40.2901282717788
"4412" 882.2 5.89994120954178 44.3231150508974
"4413" 882.4 4.32291711976613 48.700085077375
"4414" 882.6 2.74027918814324 52.774401323661
"4415" 882.8 1.3965747260343 56.9217558579091
"4416" 883 1.72856802325444 61.2257893642804
"4417" 883.2 1.10276505659721 65.3819815255676
"4418" 883.4 0.487392846663187 68.5239607815882
"4419" 883.6 1.3634745756354 69.7629250980459
"4420" 883.8 2.82906831465126 71.234570619946
"4421" 884 4.20184248378569 74.5593977432522
"4422" 884.2 5.11732847060957 78.2969886103551
"4423" 884.4 5.08519228808369 81.2064280577297
"4424" 884.6 6.78282974959159 84.6854163750472
"4425" 884.8 9.10114754129389 86.9349439786944
"4426" 885 11.8977806239409 89.7288005975133
"4427" 885.2 14.9560175030488 92.5217746772336
"4428" 885.4 17.9415372279784 95.4656757565377
"4429" 885.6 20.519661894045 98.7258690333846
"4430" 885.8 23.0928404498086 102.130771365953
"4431" 886 26.3849714674689 105.18040166133
"4432" 886.2 29.9884681740013 106.906536790584
"4433" 886.4 33.6378115322939 109.329518256194
"4434" 886.6 37.0211795136469 112.483066077121
"4435" 886.8 40.6043320013369 114.619558563528
"4436" 887 43.9948513591828 114.543772448606
"4437" 887.2 48.017481370615 113.560000795604
"4438" 887.4 52.1263215095268 113.088802069968
"4439" 887.6 56.8518054095365 112.909456067429
"4440" 887.8 61.3187976877814 112.706772254092
"4441" 888 66.0852056228261 112.96732030904
"4442" 888.2 70.9076809827889 112.859999450667
"4443" 888.4 75.8881870935161 113.160375667176
"4444" 888.6 80.5772619659122 112.979968471525
"4445" 888.8 85.6177460952383 113.566816931889
"4446" 889 90.6330029726677 113.044899756515
"4447" 889.2 95.7512008005161 112.686901292
"4448" 889.4 99.1965199201315 110.679628413615
"4449" 889.6 102.611031838431 107.278400334415
"4450" 889.8 106.311424894602 104.036939020343
"4451" 890 109.731349943688 100.357366733257
"4452" 890.2 113.353827571096 96.9988695754579
"4453" 890.4 115.978900855434 92.8982411122454
"4454" 890.6 117.765076087165 89.104616337973
"4455" 890.8 118.684367659543 84.4941234902432
"4456" 891 119.658452067257 80.0026460692946
"4457" 891.2 120.240035037148 74.9697235614737
"4458" 891.4 121.325304861932 70.2414711685044
"4459" 891.6 122.187805233055 65.8962112023304
"4460" 891.8 122.282224179947 62.34779302475
"4461" 892 121.50620952367 58.4406014144615
"4462" 892.2 121.7449030869 54.217588884875
"4463" 892.4 120.799946844238 51.1432934627222
"4464" 892.6 119.790019435177 47.0796887545739
"4465" 892.8 118.801725995069 42.9545358338684
"4466" 893 117.135481017337 39.6960681173077
"4467" 893.2 114.651992390222 37.2539238790924
"4468" 893.4 112.311759141549 33.7015677389174
"4469" 893.6 110.541274773482 29.510326839916
"4470" 893.8 108.61381160368 25.3547766245259
"4471" 894 107.987359116525 21.6455484409217
"4472" 894.2 107.866298360475 21.7390714143525
"4473" 894.4 106.790572234642 22.1005619638823
"4474" 894.6 105.49116460959 21.7294942621311
"4475" 894.8 104.072894778416 22.079752001425
"4476" 895 102.249039372003 22.2497710101539
"4477" 895.2 99.4907811478127 21.6761435723559
"4478" 895.4 96.4367982595327 20.5625591581405
"4479" 895.6 93.0249048015161 18.8767905845126
"4480" 895.8 89.7046657455911 17.0977706223
"4481" 896 86.2333055596153 15.2676867633884
"4482" 896.2 82.5582846276842 13.6663905480084
"4483" 896.4 78.8011716024831 12.2420453949587
"4484" 896.6 74.8187925370077 10.9194865980932
"4485" 896.8 70.5468724832304 9.78150057104201
"4486" 897 66.2712528552854 8.20551848294872
"4487" 897.2 61.5751330987661 6.741091416575
"4488" 897.4 56.7839700561885 5.96852896661207
"4489" 897.6 52.0682803939699 6.16498547032773
"4490" 897.8 47.1564598885585 6.46367594597458
"4491" 898 42.2438969080546 7.5630580094359
"4492" 898.2 38.3640500364138 9.40965679444882
"4493" 898.4 33.8473207955726 11.3208289697339
"4494" 898.6 29.5537186865484 13.4849049412903
"4495" 898.8 25.5977626833911 15.978041908425
"4496" 899 21.6495816801555 18.5562644928033
"4497" 899.2 18.3218817137097 21.3811124775645
"4498" 899.4 16.9580008389411 25.383763104975
"4499" 899.6 15.6377170170937 29.7161787214483
"4500" 899.8 14.6717141771947 34.2815493921875
"4501" 900 13.6001812617267 38.5644476650526
"4502" 900.2 12.7283897975909 43.2810106258692
"4503" 900.4 12.7546038611033 48.1347865895963
"4504" 900.6 12.3377712197864 52.8803178905135
"4505" 900.8 13.3748139445331 57.1344945617712
"4506" 901 14.1322717499343 61.4891868172727
"4507" 901.2 15.1092946387455 65.9325328163578
"4508" 901.4 17.2560355780765 69.5731489235776
"4509" 901.6 19.4390393417816 73.6295229599292
"4510" 901.8 21.3796542053465 77.7736208966428
"4511" 902 23.1692715401378 81.7923887164595
"4512" 902.2 24.8887486914434 85.7532212083727
"4513" 902.4 26.1304491589239 89.6854331062621
"4514" 902.6 27.512197407859 94.0553573423714
"4515" 902.8 29.442842078652 97.8491960214369
"4516" 903 32.2178820913525 100.322971904327
"4517" 903.2 35.5167508307733 102.5087295624
"4518" 903.4 39.1493276676388 105.059151300189
"4519" 903.6 42.2588765564008 107.61254541474
"4520" 903.8 44.8099252130986 108.754380017437
"4521" 904 45.5725174338876 109.500658757114
"4522" 904.2 45.6521376901795 111.641885428168
"4523" 904.4 45.4330934128103 114.531160350147
"4524" 904.6 44.4655177442172 115.361000165835
"4525" 904.8 45.1574385113815 114.533142950663
"4526" 905 46.697743780608 113.29495273201
"4527" 905.2 49.1512135186398 112.104702588237
"4528" 905.4 52.2589901993261 110.88754593266
"4529" 905.6 55.7922545406632 110.212615847529
"4530" 905.8 59.5745778977326 109.474770512619
"4531" 906 63.0473329382261 108.15735522509
"4532" 906.2 66.8719367539661 106.94610085982
"4533" 906.4 70.5463270058396 104.794388925147
"4534" 906.6 73.8135057975738 103.032517932904
"4535" 906.8 77.2262701368726 101.365253409307
"4536" 907 80.6725692878397 98.8186841094117
"4537" 907.2 83.310388854059 95.6503332329429
"4538" 907.4 85.5812795438993 92.3579785224206
"4539" 907.6 87.7490171738217 88.7921429727222
"4540" 907.8 89.0256160939883 84.7135176091389
"4541" 908 90.8245609000033 80.3874506469487
"4542" 908.2 91.5251003609635 76.2098807640263
"4543" 908.4 91.8321503019536 71.9350354600089
"4544" 908.6 92.368085305389 66.7656467713136
"4545" 908.8 92.1608686145581 62.4975265685126
"4546" 909 91.2392799401856 58.3755203433983
"4547" 909.2 90.2819647487982 53.9799950180513
"4548" 909.4 89.1335537389041 49.7101352165776
"4549" 909.6 87.4035420988161 45.37984602145
"4550" 909.8 85.2801810385489 41.2477304891639
"4551" 910 82.7869290769342 37.2700199332459
"4552" 910.2 80.2904847312456 33.4104275880574
"4553" 910.4 77.4175726539308 29.6314494293171
"4554" 910.6 75.7381450420489 25.2634634317951
"4555" 910.8 73.691826850762 21.1516727447787
"4556" 911 71.1094414988971 17.3129069052143
"4557" 911.2 69.4152458255244 13.5553024995537
"4558" 911.4 69.2871553889777 10.848594213359
"4559" 911.6 69.8782488691196 10.1217656054828
"4560" 911.8 69.6858636957911 11.0869370626
"4561" 912 68.7009769929111 12.1314171704202
"4562" 912.2 67.1387584551214 13.1053526969474
"4563" 912.4 63.6672231752188 13.8490222754865
"4564" 912.6 59.2988338331918 13.3788502499189
"4565" 912.8 54.6840389571944 12.9823619
"4566" 913 50.3994832298495 12.6394943934103
"4567" 913.2 45.7847758533265 12.4720207770345
"4568" 913.4 41.4928303657596 13.2295912266174
"4569" 913.6 37.1172099549422 14.8856890446435
"4570" 913.8 33.0431199591716 17.2959971061008
"4571" 914 29.33981848105 20.1314625462881
"4572" 914.2 26.1802902151972 23.1522517780431
"4573" 914.4 22.5853422609372 25.8075688927895
"4574" 914.6 18.7837014395851 28.319455648069
"4575" 914.8 15.3170020722553 30.908181431313
"4576" 915 12.2113384061884 33.843599232084
"4577" 915.2 10.4469230082031 37.275183267487
"4578" 915.4 9.87617743249917 41.2520050373305
"4579" 915.6 10.2742011498814 45.2779627030609
"4580" 915.8 10.7893839404611 49.0566533887339
"4581" 916 12.1562789803568 53.2391726058407
"4582" 916.2 13.4476629123375 57.0586396899553
"4583" 916.4 15.1510536201422 60.7856762178696
"4584" 916.6 16.654150381994 64.2063962073805
"4585" 916.8 17.5709578860825 68.0459584613451
"4586" 917 19.0986758078751 72.0188204375641
"4587" 917.2 21.993003103171 75.4217782310796
"4588" 917.4 24.1239695540616 78.5692542188
"4589" 917.6 25.8710063139215 82.2730869814054
"4590" 917.8 28.2588406851105 85.7766696253207
"4591" 918 30.0226827155343 88.9999918980909
"4592" 918.2 32.2710910240675 92.9076056196822
"4593" 918.4 34.9525530755642 96.0445119794231
"4594" 918.6 37.8008766816105 98.7467840140943
"4595" 918.8 41.0399985681569 101.445184225388
"4596" 919 43.7942905118815 104.20467541599
"4597" 919.2 45.6541208515447 108.013251008
"4598" 919.4 48.3459838475539 111.595648041726
"4599" 919.6 51.6322228192729 114.065838650568
"4600" 919.8 55.4104203671338 115.336830456294
"4601" 920 58.6688543552434 115.389592996636
"4602" 920.2 62.1622899210616 115.684646676182
"4603" 920.4 66.2537009440919 115.318780113545
"4604" 920.6 70.4809703409918 114.819537829359
"4605" 920.8 74.9378782024361 114.38888893709
"4606" 921 79.5881602350161 114.619275928654
"4607" 921.2 83.9243976478528 114.233216278703
"4608" 921.4 88.4692759893343 114.95684759997
"4609" 921.6 92.6715704157842 113.935617132485
"4610" 921.8 96.4670853281447 111.826356160343
"4611" 922 99.8679441581516 109.159824091692
"4612" 922.2 103.229041254916 106.281033005914
"4613" 922.4 106.618572091953 102.938786055631
"4614" 922.6 109.575561600888 99.055421297
"4615" 922.8 112.094279781044 94.9329090181887
"4616" 923 113.435382260337 90.6156613108774
"4617" 923.2 115.176523449173 86.1917552772286
"4618" 923.4 116.445317497007 81.9013164971696
"4619" 923.6 117.838298085648 77.5183661871052
"4620" 923.8 119.312494297464 73.5332267026348
"4621" 924 121.089716555928 70.0447517470168
"4622" 924.2 120.648366741797 69.2721664224463
"4623" 924.4 118.503072255525 66.7564337908348
"4624" 924.6 116.782627078516 64.3694108206186
"4625" 924.8 114.954094410906 62.577184758322
"4626" 925 112.835989060916 60.514034406375
"4627" 925.2 110.443988880841 58.358962330975
"4628" 925.4 107.586089422903 55.6859568336452
"4629" 925.6 104.921766693911 54.2891827924118
"4630" 925.8 101.907458632592 53.012765698042
"4631" 926 98.4513138847598 51.3403320179832
"4632" 926.2 94.9184297810771 49.7066139283415
"4633" 926.4 91.1033006558219 48.1956774006612
"4634" 926.6 87.08465601618 46.4899470593781
"4635" 926.8 83.5645320492258 44.3567521465565
"4636" 927 80.2202522816227 42.0202874350164
"4637" 927.2 76.3694844127357 39.8621838924634
"4638" 927.4 72.8814720774761 36.8179783484
"4639" 927.6 69.8513888100161 33.5709221228629
"4640" 927.8 67.8961184506869 30.1539103350488
"4641" 928 65.3506635865241 26.236834105424
"4642" 928.2 62.3053909556411 22.7450980488
"4643" 928.4 59.8696276523871 18.72705704075
"4644" 928.6 56.6031975949209 15.229546924119
"4645" 928.8 53.5159595045325 12.5386205137459
"4646" 929 50.0081787059144 11.6126126995339
"4647" 929.2 46.2178943063696 12.1228400086897
"4648" 929.4 42.5359349218987 12.2068068891043
"4649" 929.6 39.2531420264343 12.3060988664818
"4650" 929.8 36.9571952305822 13.9608671936198
"4651" 930 34.8399224843228 16.3730493609412
"4652" 930.2 32.6114836998661 19.957135830775
"4653" 930.4 30.9008866989898 23.7133089336579
"4654" 930.6 29.5547019229335 27.9549763243217
"4655" 930.8 27.9026915052058 31.9422061196465
"4656" 931 25.3218874930161 35.6809967588421
"4657" 931.2 23.3638086481857 39.9337452044
"4658" 931.4 21.9481967213922 44.3571690793894
"4659" 931.6 20.7532763189343 49.0367413257364
"4660" 931.8 20.2110877662772 53.8664619507434
"4661" 932 20.0522287763343 58.3344728755727
"4662" 932.2 19.5076439849447 61.7515316889143
"4663" 932.4 19.250925099253 66.2544590333421
"4664" 932.6 20.4053775079558 70.963156982181
"4665" 932.8 21.1747441082939 75.0741138983889
"4666" 933 23.059247276159 79.0150592533303
"4667" 933.2 24.2814785837404 83.1890337674392
"4668" 933.4 26.4981865455442 87.1128616538504
"4669" 933.6 29.0752460479367 90.3414658609439
"4670" 933.8 32.2313889931272 93.6424976270278
"4671" 934 36.0923488655256 95.8184040798585
"4672" 934.2 39.1970929614218 98.6071623861132
"4673" 934.4 42.866352198555 100.987650500175
"4674" 934.6 46.6855851127141 102.491248362218
"4675" 934.8 50.6653125449447 104.4820485712
"4676" 935 55.0458243383316 105.933552257029
"4677" 935.2 58.93122516567 107.769831722375
"4678" 935.4 63.1914371553161 109.927222076686
"4679" 935.6 67.4821077632661 112.333492551389
"4680" 935.8 72.1534397683554 114.571662046411
"4681" 936 75.6615858676252 116.563906641227
"4682" 936.2 79.0975767516796 117.001040015692
"4683" 936.4 82.081908100953 114.891381968029
"4684" 936.6 84.9433845187661 112.56227061776
"4685" 936.8 88.7898818904481 110.316044715893
"4686" 937 92.1560851974392 107.601310678481
"4687" 937.2 95.6491064981957 104.481544401806
"4688" 937.4 98.6664480073676 100.798399785752
"4689" 937.6 101.875166371059 97.5680135478857
"4690" 937.8 104.323268900773 93.5249351276
"4691" 938 106.484874694351 89.8903502125505
"4692" 938.2 109.114696260883 85.9884953882936
"4693" 938.4 111.488580739118 82.032442865823
"4694" 938.6 113.670337640882 78.2326401209643
"4695" 938.8 115.569151763731 74.4415068880826
"4696" 939 117.957585378205 71.0887954729244
"4697" 939.2 120.063048280565 67.7235991017561
"4698" 939.4 120.175123227648 64.1055364977895
"4699" 939.6 119.046218384157 60.8539892035641
"4700" 939.8 118.218388288643 56.8539435207119
"4701" 940 116.505897785385 52.7425534242632
"4702" 940.2 114.901284803177 49.2361576058305
"4703" 940.4 113.616928061362 45.3916632995898
"4704" 940.6 113.179230043833 41.4517316177805
"4705" 940.8 111.590782518677 37.779773329161
"4706" 941 108.996510538999 34.9709623180847
"4707" 941.2 105.591831120716 32.975199226
"4708" 941.4 102.202436021593 30.7515536492821
"4709" 941.6 98.5869348915657 28.171725323
"4710" 941.8 94.4596222320033 26.5439368693846
"4711" 942 90.2884486932031 24.8663030931565
"4712" 942.2 85.5333183168691 24.0773720279832
"4713" 942.4 80.9213489378238 23.9041899497179
"4714" 942.6 76.3465908455604 24.1046845153894
"4715" 942.8 71.7857607331161 24.80280240995
"4716" 943 67.754505535275 24.9620681711161
"4717" 943.2 63.1381411433056 26.1526264064474
"4718" 943.4 58.7611256877558 28.5676337148264
"4719" 943.6 54.1269120666842 31.1762147912857
"4720" 943.8 48.6743200686842 33.3166680726134
"4721" 944 43.7192034510539 36.095329901126
"4722" 944.2 39.6477602064489 39.6987535444622
"4723" 944.4 35.2431451134372 42.182426941921
"4724" 944.6 31.1889164285931 44.6227080178205
"4725" 944.8 26.8445645158636 47.0775648899153
"4726" 945 22.8847440999707 50.226719638405
"4727" 945.2 19.5194050096625 52.8508786519268
"4728" 945.4 18.2564020589653 55.8043525671017
"4729" 945.6 18.7415286365068 59.7152248254486
"4730" 945.8 19.7639668984689 63.1726629058491
"4731" 946 20.7636359814606 66.6500035099444
"4732" 946.2 20.292132235404 69.4519962504486
"4733" 946.4 18.9388928921828 72.3189682062778
"4734" 946.6 17.5029649850616 74.7949275500545
"4735" 946.8 17.6365741984406 76.6645212728679
"4736" 947 19.7150555073051 79.0637750133762
"4737" 947.2 23.0418601843286 80.7120394159732
"4738" 947.4 26.5462585204817 82.0026412736983
"4739" 947.6 29.9549678960786 83.1566645273214
"4740" 947.8 33.839369523354 84.3537736318649
"4741" 948 37.6450074378189 85.4453800647706
"4742" 948.2 40.9499652147058 86.1961680012241
"4743" 948.4 43.9692800402888 86.7658454365727
"4744" 948.6 46.8211686998652 86.4527322450189
"4745" 948.8 50.3331818709106 86.4422825336055
"4746" 949 54.2725545300161 86.202883016
"4747" 949.2 57.9508904016828 85.8855363917778
"4748" 949.4 61.9509542761983 85.4858198493738
"4749" 949.6 66.1978663211859 84.9987391737156
"4750" 949.8 70.6020053707798 84.3865325647182
"4751" 950 74.5604455355616 82.6516169289909
"4752" 950.2 77.3469324851889 80.2262756831273
"4753" 950.4 79.8648895281477 77.2518861270526
"4754" 950.6 82.1813870245411 74.129286449
"4755" 950.8 84.0066399575334 70.8960068344224
"4756" 951 86.4360879066484 68.2807860591736
"4757" 951.2 89.8225888661828 66.356513362718
"4758" 951.4 92.4717907272892 65.3154627691597
"4759" 951.6 94.0505113916161 65.29478917605
"4760" 951.8 97.0562698125687 65.6360886375789
"4761" 952 100.5181953395 65.0684561807768
"4762" 952.2 104.418577669008 64.7852864814831
"4763" 952.4 108.465539745161 64.7160271068306
"4764" 952.6 112.673379477118 64.0525531742458
"4765" 952.8 116.380490502589 62.7554708527073
"4766" 953 118.337318122442 60.7531971799016
"4767" 953.2 118.175480482364 58.7616905999153
"4768" 953.4 118.599093616492 58.0620174057131
"4769" 953.6 119.135955222931 58.1312759076525
"4770" 953.8 119.317433239491 59.644216159075
"4771" 954 119.553616454549 61.040511746541
"4772" 954.2 119.754387903356 62.5237094832689
"4773" 954.4 120.59004045643 65.7590205308879
"4774" 954.6 121.314651596334 68.4449431972479
"4775" 954.8 121.335953032711 70.8868624037317
"4776" 955 121.399687579875 73.9462018581026
"4777" 955.2 120.783554973152 76.7670663441364
"4778" 955.4 120.674116881103 79.7331605154215
"4779" 955.6 120.130709884306 82.4824114083421
"4780" 955.8 119.418510199998 84.8536446899643
"4781" 956 118.385716945275 86.0637862813571
"4782" 956.2 117.721530037355 88.6405532906161
"4783" 956.4 117.525169647002 89.3514091029626
"4784" 956.6 117.508459130198 89.1345363759636
"4785" 956.8 117.041125434932 88.329462828115
"4786" 957 117.100977170325 88.6887230945913
"4787" 957.2 117.229267969571 89.2043098038899
"4788" 957.4 116.732694917362 88.1935118406667
"4789" 957.6 115.78614308403 88.3607620885676
"4790" 957.8 114.490608318295 89.1497642791416
"4791" 958 112.794157005905 91.5833507812222
"4792" 958.2 111.064321318264 94.1706559690187
"4793" 958.4 109.157573786424 97.1259326476422
"4794" 958.6 107.180672488632 100.422314208587
"4795" 958.8 105.992429716488 103.903406155086
"4796" 959 103.978308998859 105.416778628
"4797" 959.2 101.907698842819 106.830545928486
"4798" 959.4 99.3722271466783 109.714993040838
"4799" 959.6 96.9374790071583 111.929398340771
"4800" 959.8 93.3743365984507 113.589600100748
"4801" 960 90.4041663245068 115.467796009271
"4802" 960.2 87.4032971485916 116.904944158377
"4803" 960.4 85.2354876615161 116.628490613306
"4804" 960.6 82.8687032228238 116.229588125865
"4805" 960.8 79.990370792946 115.606112762224
"4806" 961 76.5553005416449 115.644566116941
"4807" 961.2 73.5080874118495 115.661042381818
"4808" 961.4 70.8023783297782 115.016163893087
"4809" 961.6 67.6450174987588 114.282597424563
"4810" 961.8 64.3501129548911 113.818800970156
"4811" 962 60.8140752506488 113.823520323653
"4812" 962.2 56.9553659187685 114.649380658825
"4813" 962.4 53.5814346759279 115.615569402971
"4814" 962.6 51.0987813761651 115.603789412511
"4815" 962.8 48.8500762580728 113.983799094175
"4816" 963 46.5917398405258 110.896833314635
"4817" 963.2 43.9843360504787 107.893133827804
"4818" 963.4 41.3741961481926 104.935667569353
"4819" 963.6 38.1563947158217 101.828598047306
"4820" 963.8 34.9055650276859 99.7498551835377
"4821" 964 31.0471090909161 98.6251487311714
"4822" 964.2 26.834730073608 98.7056923641837
"4823" 964.4 23.058712288718 99.444892154
"4824" 964.6 21.05518432242 99.4748514506923
"4825" 964.8 21.0813987070258 98.6622055279135
"4826" 965 21.3586939863877 97.0687626135871
"4827" 965.2 21.7283697190961 95.15292330986
"4828" 965.4 21.6090605278528 92.044945871
"4829" 965.6 20.9503267839969 88.2363702789904
"4830" 965.8 20.4771060748797 83.9050049597
"4831" 966 18.9306142845944 80.0323099598782
"4832" 966.2 16.7183222338636 76.6971536248135
"4833" 966.4 14.0337238209661 73.5710448873
"4834" 966.6 11.3094496652128 70.7708984033934
"4835" 966.8 7.70787706810436 68.8763391760168
"4836" 967 4.92792847241357 68.3937455377949
"4837" 967.2 3.08843359981077 67.8282043696786
"4838" 967.4 2.85740818990075 67.2020312915897
"4839" 967.6 2.63379894647265 65.9029846085391
"4840" 967.8 2.39749250013775 63.9504129701081
"4841" 968 1.8249926687343 61.4821055289636
"4842" 968.2 2.41729185515897 59.1137939443036
"4843" 968.4 3.18696045351613 56.1134773780572
"4844" 968.6 3.3600586121828 52.5752368842564
"4845" 968.8 3.34923997726613 49.4314621033793
"4846" 969 5.01114874100332 47.7218308201026
"4847" 969.2 6.93134693835822 45.7594092864737
"4848" 969.4 8.45600871430922 42.4041991404397
"4849" 969.6 9.11978495365773 38.6047189879469
"4850" 969.8 9.38939576815406 35.0008953500517
"4851" 970 10.7132216090567 33.0874791127027
"4852" 970.2 13.4059338919447 30.6067363953361
"4853" 970.4 15.513249421784 27.2675965478214
"4854" 970.6 16.7800578133335 23.5150085545217
"4855" 970.8 19.1899598335247 21.8394663893621
"4856" 971 22.1052073197262 19.9993830546891
"4857" 971.2 25.5777163892808 17.3483629356134
"4858" 971.4 28.298710889012 14.3921820269917
"4859" 971.6 31.7981706506719 13.371832757
"4860" 971.8 35.9640078399898 14.1883549922895
"4861" 972 40.1819276990116 14.6402928875963
"4862" 972.2 42.6157601082267 14.8989684857632
"4863" 972.4 42.1789384329834 14.911516612243
"4864" 972.6 42.1622154293369 15.0068755057264
"4865" 972.8 42.5487604919884 15.2975497721667
"4866" 973 43.5835447252868 15.3942227116972
"4867" 973.2 44.873092686525 15.7712514295893
"4868" 973.4 45.1785823513037 16.1498284272832
"4869" 973.6 46.0643700526223 16.8908570490088
"4870" 973.8 47.7988715460553 17.7305196522957
"4871" 974 49.9487678972195 18.1511022564576
"4872" 974.2 52.5268289630206 18.7244720571858
"4873" 974.4 54.6472974974657 20.0222931051008
"4874" 974.6 56.5671869958411 22.42703018225
"4875" 974.8 56.9484879181972 25.0996060630431
"4876" 975 56.4863888750688 27.4064492531053
"4877" 975.2 56.4366897637237 28.3260439644528
"4878" 975.4 56.3746051834507 28.56119618
"4879" 975.6 55.8143588859382 30.2334196761101
"4880" 975.8 55.0514962440161 32.6506401785
"4881" 976 54.9234269982459 35.3014981286216
"4882" 976.2 54.2759120374041 38.4692004817845
"4883" 976.4 52.8894336660546 41.8464798576667
"4884" 976.6 51.3985282059472 45.7079864101638
"4885" 976.8 49.9256636938382 49.5794200560678
"4886" 977 47.9268655668265 53.1079326931638
"4887" 977.2 45.1756280843733 56.2038084339664
"4888" 977.4 41.7488318086145 58.3908329653115
"4889" 977.6 38.5537038675409 60.9645277289174
"4890" 977.8 35.5356196052118 62.8380182991043
"4891" 978 31.9609822384342 65.0405689909754
"4892" 978.2 28.6024304808238 67.3718006395128
"4893" 978.4 25.6721966798219 70.1444523914298
"4894" 978.6 23.3303012670294 73.3262182217345
"4895" 978.8 22.3713506975616 76.4767335234636
"4896" 979 21.309157451198 79.0224566705818
"4897" 979.2 18.5073066349715 80.7189942527053
"4898" 979.4 15.599477087817 81.6326320745664
"4899" 979.6 13.3189984327929 82.4403163439107
"4900" 979.8 12.0798783550161 85.1462630058055
"4901" 980 12.4705739631388 87.3602728268962
"4902" 980.2 14.0092015818217 89.87040025275
"4903" 980.4 16.1081554561027 92.5617437389423
"4904" 980.6 19.5568694960208 94.1997752854299
"4905" 980.8 22.7658319000633 95.9029119073207
"4906" 981 25.9828077351979 98.0286344921818
"4907" 981.2 29.1733215233495 100.696247592694
"4908" 981.4 32.3947039637834 103.470709725366
"4909" 981.6 35.2829581409419 106.956666702871
"4910" 981.8 38.842427304507 109.656109895709
"4911" 982 41.7260290652304 112.616425613114
"4912" 982.2 45.236466656161 115.398637632794
"4913" 982.4 48.559672602833 116.169002122406
"4914" 982.6 51.9096308254336 115.292742386773
"4915" 982.8 56.3619033982974 114.557172803219
"4916" 983 60.3294286308873 113.301221303557
"4917" 983.2 64.3205011242687 111.968187030113
"4918" 983.4 68.2443297687586 110.279263266909
"4919" 983.6 72.4253669986052 108.371872688208
"4920" 983.8 77.0768846049849 107.319506043969
"4921" 984 81.7341446570861 106.05810730586
"4922" 984.2 85.9823080677223 104.801120228619
"4923" 984.4 87.7035029869267 104.262031701105
"4924" 984.6 89.4755002902996 104.556195256691
"4925" 984.8 92.7495213672737 104.987967280394
"4926" 985 95.9164308610616 105.47972341297
"4927" 985.2 99.0279988762373 105.837457085721
"4928" 985.4 102.332166309451 106.906716984374
"4929" 985.6 102.55548577281 107.230490952265
"4930" 985.8 102.956411655016 106.749379893618
"4931" 986 104.056403670057 105.283446262541
"4932" 986.2 106.175916075731 103.729071581
"4933" 986.4 108.66308702163 101.822519004829
"4934" 986.6 111.114055787089 99.2324535047273
"4935" 986.8 113.313120636801 96.6757186294587
"4936" 987 115.151945359488 93.6428683590654
"4937" 987.2 115.821013192649 90.4008963241947
"4938" 987.4 116.931334133007 86.5569474314545
"4939" 987.6 118.427059585849 83.3101464798205
"4940" 987.8 120.267891927055 80.4806573477692
"4941" 988 120.628242683348 77.0388628512941
"4942" 988.2 120.755229819916 73.2759912077545
"4943" 988.4 120.740583052644 69.3557718426923
"4944" 988.6 120.494251057619 65.4111311115385
"4945" 988.8 119.952581184186 61.6458988063739
"4946" 989 120.1334799473 57.3294084011081
"4947" 989.2 119.784238683327 52.6177366145259
"4948" 989.4 118.538662346042 48.6394437816579
"4949" 989.6 116.289963088465 44.9955348211026
"4950" 989.8 114.728750849721 41.0442364684615
"4951" 990 113.965678380042 38.1200197134397
"4952" 990.2 113.162839113457 34.9891017526723
"4953" 990.4 111.6785090052 31.3797352767105
"4954" 990.6 109.058667225407 29.3957765878571
"4955" 990.8 105.230470832458 28.0944749050826
"4956" 991 101.701268178886 26.2112795806218
"4957" 991.2 97.8649956226956 24.333606535641
"4958" 991.4 94.129988777882 22.3486610463902
"4959" 991.6 90.8993180904314 20.1512661491864
"4960" 991.8 87.0488639717081 17.708980220552
"4961" 992 83.4136653056318 15.3578122509587
"4962" 992.2 79.979214306882 12.3364102347317
"4963" 992.4 75.7497800947475 10.4620670154463
"4964" 992.6 71.810198120222 8.81273272505882
"4965" 992.8 67.7819123071433 7.29872786818644
"4966" 993 64.4018878505637 4.94257063764285
"4967" 993.2 63.0325079185081 2.2185181343629
"4968" 993.4 63.0792695485001 2.26412391536
"4969" 993.6 62.2888947726484 2.70161878216529
"4970" 993.8 60.368763622211 4.25557422281356
"4971" 994 57.9255225680851 6.09275673996552
"4972" 994.2 54.5294743810623 7.93560508072269
"4973" 994.4 50.9391421951044 10.3935262034706
"4974" 994.6 46.7959910292456 12.1555344248934
"4975" 994.8 42.7929828415497 14.0754985910756
"4976" 995 39.1424584113422 16.2674639112174
"4977" 995.2 34.8605946787726 18.1386897418205
"4978" 995.4 30.7292048675833 20.4804941133361
"4979" 995.6 27.1482197603043 23.2208245984237
"4980" 995.8 24.4370370372003 26.4806018649737
"4981" 996 22.1480416495687 29.8901800692368
"4982" 996.2 18.9076188551128 32.0729796216891
"4983" 996.4 15.70833848605 34.1293091949068
"4984" 996.6 12.655283039228 36.5783547533305
"4985" 996.8 10.0280050547195 39.2947489508813
"4986" 997 8.36658997054177 42.5954622749744
"4987" 997.2 7.98239218542762 45.5117950713805
"4988" 997.4 8.82403864693717 48.6872735360263
"4989" 997.6 10.7189686937747 51.9831677182069
"4990" 997.8 12.8207683186196 55.0116393821207
"4991" 998 14.5617672799857 58.5843192000435
"4992" 998.2 16.2103192858319 61.720881601421
"4993" 998.4 17.1719779824 65.122772880875
"4994" 998.6 17.6493116101161 68.6025095258572
"4995" 998.8 18.779829719354 71.7854438140811
"4996" 999 20.37361032267 74.8116926514359
"4997" 999.2 22.2232026921477 77.7506821368947
"4998" 999.4 24.3550431725688 80.2173308978947
"4999" 999.6 26.4430914752888 83.1048193807727
"5000" 999.8 28.2176754390439 86.7510271851111
"5001" 1000 29.8296520416272 90.4798500197222
"5002" 1000.2 32.2865428181926 93.8815682456764
"5003" 1000.4 35.1135842952854 96.9358010560192
"5004" 1000.6 37.3194445117447 99.8603277348
"5005" 1000.8 39.6063039247514 103.469424343
"5006" 1001 41.9350641580395 107.132391686561
"5007" 1001.2 44.3873214417043 110.801245360584
"5008" 1001.4 47.6897690638058 112.872536934121
"5009" 1001.6 50.8448328613705 112.335243139563
"5010" 1001.8 53.286447466548 111.84166666617
"5011" 1002 56.5298958236488 111.593998376949
"5012" 1002.2 58.1691537352443 112.686901292
"5013" 1002.4 58.9498790673841 115.155999555245
"5014" 1002.6 59.6663584741293 117.849227273934
"5015" 1002.8 60.1072688782803 119.844346852717
"5016" 1003 58.5170306172249 119.462937949709
"5017" 1003.2 57.0083037051569 119.958284379485
"5018" 1003.4 56.6188328481569 119.583938604311
"5019" 1003.6 56.8117517839867 119.517914656441
"5020" 1003.8 57.1336673641315 120.008204421183
"5021" 1004 58.222376900535 120.513060965679
"5022" 1004.2 59.6118459150707 120.610862909873
"5023" 1004.4 61.878580052885 120.880914370825
"5024" 1004.6 64.7882676690161 121.644731003
"5025" 1004.8 68.0682232196338 122.282394072794
"5026" 1005 71.4617010072277 121.858190991933
"5027" 1005.2 74.9289347975717 121.471632844333
"5028" 1005.4 78.6105089000977 121.263208530837
"5029" 1005.6 82.1382670368019 120.012662649857
"5030" 1005.8 85.6961118481604 118.974608685298
"5031" 1006 89.2772413509957 118.123596520327
"5032" 1006.2 91.8639107230304 115.787831162971
"5033" 1006.4 94.968549840259 113.862732355514
"5034" 1006.6 98.6531405193397 112.343250535824
"5035" 1006.8 100.170057065918 110.87058393085
"5036" 1007 103.170053435798 108.561535224165
"5037" 1007.2 105.947618011705 105.911511878784
"5038" 1007.4 108.856173896238 103.812014448694
"5039" 1007.6 110.890995205353 101.155023280645
"5040" 1007.8 113.048074748778 97.9452473588224
"5041" 1008 115.346453293329 94.7747192883661
"5042" 1008.2 116.700633213885 91.2830862121316
"5043" 1008.4 117.389640216003 87.6414690643784
"5044" 1008.6 118.565617515608 83.3908319659174
"5045" 1008.8 120.134739497311 79.3255600197436
"5046" 1009 121.868852422897 75.5716488600932
"5047" 1009.2 121.469943006621 71.3312458184474
"5048" 1009.4 121.446204840352 67.6459396829052
"5049" 1009.6 122.218285560994 63.5221323261826
"5050" 1009.8 122.728772662542 59.7591548286552
"5051" 1010 122.073489652847 55.6492243443983
"5052" 1010.2 121.304624993419 51.3193914788584
"5053" 1010.4 119.156705954664 47.0390483173217
"5054" 1010.6 118.072135630264 42.497052559042
"5055" 1010.8 115.568776240866 38.5705972049
"5056" 1011 113.241082760203 34.6475034707458
"5057" 1011.2 111.00987683366 30.6273720823898
"5058" 1011.4 109.632341601285 26.5439368693846
"5059" 1011.6 107.760422019252 22.9573221135785
"5060" 1011.8 104.648375214115 21.0239773818279
"5061" 1012 101.546150245395 18.2056686354113
"5062" 1012.2 98.4066839164252 14.8589033019091
"5063" 1012.4 95.013090708621 11.6223547945081
"5064" 1012.6 92.5166123271263 8.85331069570339
"5065" 1012.8 89.7507091223297 7.47696029427118
"5066" 1013 86.6002720931884 7.72614176267227
"5067" 1013.2 82.8343151605335 8.02761525833913
"5068" 1013.4 78.4310133499624 8.10592926896694
"5069" 1013.6 73.4695403429027 7.83087342169748
"5070" 1013.8 68.6268660308043 8.12387798894915
"5071" 1014 63.575441754674 8.11055977647368
"5072" 1014.2 58.3750899858943 8.05997392581513
"5073" 1014.4 53.1127585708967 8.39487773480531
"5074" 1014.6 47.8626497112388 8.88800860498319
"5075" 1014.8 42.7270243051648 9.18940697732432
"5076" 1015 38.0584358193358 9.9527894139918
"5077" 1015.2 34.3382961540527 12.0862622859268
"5078" 1015.4 32.2231210932722 15.9461401288781
"5079" 1015.6 29.5513152198292 19.7760883273217
"5080" 1015.8 27.2882676532144 24.0386337284569
"5081" 1016 24.4813627802597 27.2296718825641
"5082" 1016.2 21.4932396141002 30.1363128317611
"5083" 1016.4 18.9837129511233 33.6625689230268
"5084" 1016.6 16.5734689239683 37.3903311730348
"5085" 1016.8 14.7714801110075 41.3062942245862
"5086" 1017 13.6958407704635 45.4860964043684
"5087" 1017.2 13.1935392258292 48.9186685402348
"5088" 1017.4 12.4320105605338 52.4671241813451
"5089" 1017.6 12.1237376857594 55.4592465382162
"5090" 1017.8 12.7482945555432 58.3294011420541
"5091" 1018 13.450043847435 59.2065877569189
"5092" 1018.2 13.9481582538979 59.6338892802909
"5093" 1018.4 14.502879519973 60.2929985033362
"5094" 1018.6 14.6810715938888 62.9443915647909
"5095" 1018.8 15.8778093181252 66.6408240621363
"5096" 1019 16.3918771289447 70.8688589889714
"5097" 1019.2 17.2382439267778 75.0174255995421
"5098" 1019.4 17.1819465817161 78.8363199493143
"5099" 1019.6 15.8990531830525 82.4816660095727
"5100" 1019.8 15.7167596442918 86.4249178036355
"5101" 1020 17.5814603979218 90.1563796398868
"5102" 1020.2 20.067637135155 92.6291521565
"5103" 1020.4 23.0648111455447 94.5227223707714
"5104" 1020.6 25.8808853088074 95.4064953066602
"5105" 1020.8 28.3617197794124 96.4136331254622
"5106" 1021 31.1481950544482 98.1138849533786
"5107" 1021.2 34.7452276092876 100.030953062629
"5108" 1021.4 37.9000815225444 102.27774150067
"5109" 1021.6 41.1197232985255 104.781006886355
"5110" 1021.8 44.1246749781828 106.734685063303
"5111" 1022 46.4651063318217 109.477372933389
"5112" 1022.2 48.5647267762151 112.686901292
"5113" 1022.4 51.9895134587447 115.850888349343
"5114" 1022.6 56.0652124465815 117.338712088692
"5115" 1022.8 60.1146173850161 117.75781185014
"5116" 1023 64.5662692805261 116.91266009045
"5117" 1023.2 68.7107955859447 115.782797185908
"5118" 1023.4 73.0401814517036 114.788421124562
"5119" 1023.6 77.3713235893646 113.619270919364
"5120" 1023.8 81.9405642112961 111.8300654066
"5121" 1024 85.9707132589141 110.139443951827
"5122" 1024.2 89.7934535325458 108.580104631554
"5123" 1024.4 92.6543402967977 106.568805693689
"5124" 1024.6 95.4915535625161 103.423604242176
"5125" 1024.8 98.0472242336876 100.5354105536
"5126" 1025 100.79577571023 97.5680135478857
"5127" 1025.2 102.393644132287 95.518025439844
"5128" 1025.4 104.31221114778 92.7504025176415
"5129" 1025.6 105.842036640971 89.2336744122909
"5130" 1025.8 106.99225874659 85.6669139467339
"5131" 1026 108.207610603029 81.5558632179487
"5132" 1026.2 108.649947488279 77.6048187576525
"5133" 1026.4 109.444865218062 73.7496341850336
"5134" 1026.6 110.927248980542 70.1746592856154
"5135" 1026.8 112.547956658762 66.5280035365339
"5136" 1027 114.475012250791 63.577871814775
"5137" 1027.2 116.901026219044 60.585047925968
"5138" 1027.4 120.476215451869 57.7140475416721
"5139" 1027.6 120.718499235028 57.8285061901707
"5140" 1027.8 120.229271830729 56.0481880788938
"5141" 1028 119.728624586593 53.4573717313077
"5142" 1028.2 118.133711821383 50.4990900278319
"5143" 1028.4 115.694105965362 47.3756345027692
"5144" 1028.6 113.64067730776 44.14003046
"5145" 1028.8 111.468442079285 40.4835106785785
"5146" 1029 109.05078389129 37.1532619557304
"5147" 1029.2 106.746262686593 34.0071305565128
"5148" 1029.4 104.862264947057 30.272314043541
"5149" 1029.6 102.038844720728 27.0957295655254
"5150" 1029.8 99.1451611258018 23.9333659968235
"5151" 1030 96.6463555928145 20.2817995747419
"5152" 1030.2 93.4955154203911 18.094166898125
"5153" 1030.4 89.6754554313161 17.0198764509
"5154" 1030.6 85.3563579274817 15.7791655541465
"5155" 1030.8 81.1863337516713 14.1843495448793
"5156" 1031 77.1036047679471 11.4949861271466
"5157" 1031.2 73.4822622833387 8.80183197526613
"5158" 1031.4 71.4658083301613 5.95932289796774
"5159" 1031.6 72.4589436940771 4.59448954070732
"5160" 1031.8 73.1136095833178 5.24122627119835
"5161" 1032 74.1633875839447 4.54819048412605
"5162" 1032.2 74.2163121951747 4.82247248139025
"5163" 1032.4 73.7702381356153 5.13500694656198
"5164" 1032.6 72.6448349567747 5.7670785233362
"5165" 1032.8 70.261358133174 6.64833585721052
"5166" 1033 67.5850713231627 7.4861223059569
"5167" 1033.2 63.7320755144398 7.49016269620339
"5168" 1033.4 59.8081207540727 6.85920268733913
"5169" 1033.6 55.8766463647788 5.82666005274576
"5170" 1033.8 51.9308200914993 5.02602867842857
"5171" 1034 47.7382808661464 4.15217389843697
"5172" 1034.2 43.8272079744237 4.2503598287731
"5173" 1034.4 40.6794082807838 6.03322046722834
"5174" 1034.6 37.3525585085726 7.51092453795161
"5175" 1034.8 33.6574591681196 9.40325902446552
"5176" 1035 30.5537793387161 11.992456805125
"5177" 1035.2 26.9674018638411 13.751566842575
"5178" 1035.4 24.0037589742984 16.1421012721129
"5179" 1035.6 21.4637259081968 19.0764353095294
"5180" 1035.8 18.9150918953661 22.469222858425
"5181" 1036 16.4971820014992 25.5477479389746
"5182" 1036.2 14.279178476889 28.818643017678
"5183" 1036.4 12.5723127719127 32.3618945431379
"5184" 1036.6 11.968938171507 35.6176999800091
"5185" 1036.8 10.9592955383845 39.5517904516579
"5186" 1037 10.7303959996214 43.5694898186053
"5187" 1037.2 12.1639814821074 47.2320903942696
"5188" 1037.4 13.0825339839 50.6462802229196
"5189" 1037.6 13.927854382994 54.2869526105133
"5190" 1037.8 14.6925786873911 57.9314716998393
"5191" 1038 14.4317723099358 61.2524062394375
"5192" 1038.2 14.6376418577914 64.1709811420367
"5193" 1038.4 15.9820546553126 67.5117285247522
"5194" 1038.6 17.2147441275688 71.4337381492368
"5195" 1038.8 18.3066912081434 75.4322434978727
"5196" 1039 18.6796500891329 79.0650105807009
"5197" 1039.2 17.6852040224279 82.4876365075588
"5198" 1039.4 16.918590097459 85.9135618079429
"5199" 1039.6 16.6356790431278 88.9556479081942
"5200" 1039.8 18.4974093673142 92.3782430467019
"5201" 1040 21.1836107570941 94.3103084704312
"5202" 1040.2 24.422395275659 95.6354962479143
"5203" 1040.4 28.5769311441569 95.4254016589417
"5204" 1040.6 32.3678301963718 95.3695012276598
"5205" 1040.8 36.0705194778691 95.680007203
"5206" 1041 38.573169746659 96.5739355509714
"5207" 1041.2 41.5155468365822 98.0743956477641
"5208" 1041.4 45.0467225956349 100.181416249911
"5209" 1041.6 48.0006040309689 102.703954891349
"5210" 1041.8 50.5431873615727 106.161427310566
"5211" 1042 53.0113241379554 109.75313016357
"5212" 1042.2 55.5070699528923 113.58018307411
"5213" 1042.4 58.9351820539123 116.574261355264
"5214" 1042.6 62.5842994081423 117.51706790171
"5215" 1042.8 66.5895703826411 117.311867718875
"5216" 1043 70.8210917600977 115.854332649439
"5217" 1043.2 75.1453818507842 115.075923559165
"5218" 1043.4 79.3304800215464 113.509117545667
"5219" 1043.6 83.2530809993861 112.08322146365
"5220" 1043.8 87.0618412919142 110.84164130932
"5221" 1044 90.9334462994261 109.42703021891
"5222" 1044.2 94.7204799466374 108.442062355606
"5223" 1044.4 99.2227343047373 107.492708227971
"5224" 1044.6 102.971108668488 105.757259440094
"5225" 1044.8 106.641687783044 102.939107106896
"5226" 1045 110.015570938141 99.5310251319904
"5227" 1045.2 113.299228852825 96.2854463233832
"5228" 1045.4 115.565530650391 92.0727652179286
"5229" 1045.6 117.468667487177 87.7071695370734
"5230" 1045.8 118.407782745452 83.0729535833818
"5231" 1046 119.759539107238 78.7995500298956
"5232" 1046.2 120.344004734867 74.2626188144595
"5233" 1046.4 120.868713569628 69.35826845075
"5234" 1046.6 121.909540859887 64.1944220881121
"5235" 1046.8 122.198286495249 60.0311129270776
"5236" 1047 121.316925404507 56.5602203584587
"5237" 1047.2 120.819261469287 52.3915316676271
"5238" 1047.4 120.159141372677 48.1205546425593
"5239" 1047.6 119.51874167055 43.5410962849496
"5240" 1047.8 118.75684142262 39.7551258113621
"5241" 1048 118.363812181721 39.0369635900769
"5242" 1048.2 118.616801798234 39.6927393065641
"5243" 1048.4 118.736638985003 41.3371718138974
"5244" 1048.6 118.33709409549 41.7348770974737
"5245" 1048.8 117.311907986747 41.8065341287436
"5246" 1049 116.370246171104 41.9570299421933
"5247" 1049.2 114.80908987876 41.5544676278151
"5248" 1049.4 112.125479796931 40.572081337822
"5249" 1049.6 109.795858574247 39.5950748939652
"5250" 1049.8 107.97992559022 38.2022501909915
"5251" 1050 105.894525137648 36.3881938412895
"5252" 1050.2 104.039526889566 34.0781635262645
"5253" 1050.4 101.808144128344 31.4822276075
"5254" 1050.6 99.0485006830839 29.0892922572881
"5255" 1050.8 96.0119482386771 26.9505031442712
"5256" 1051 92.5492395745243 25.0846899236639
"5257" 1051.2 89.1398525337558 22.8736341608347
"5258" 1051.4 85.289207779723 19.9491897299569
"5259" 1051.6 82.4576913839046 16.819132656562
"5260" 1051.8 78.9717662753839 14.0220237744711
"5261" 1052 75.3878911959064 11.6492949829512
"5262" 1052.2 72.8266907667702 8.86099406076229
"5263" 1052.4 73.3734933711539 7.87324026407874
"5264" 1052.6 74.429267571803 6.0580808439918
"5265" 1052.8 74.1812093530708 6.15749367928906
"5266" 1053 72.5872619612375 5.25360005740164
"5267" 1053.2 70.2361860167321 4.657032860768
"5268" 1053.4 67.6594468268201 4.052574090704
"5269" 1053.6 64.3630953167911 2.826909303725
"5270" 1053.8 61.1953990131911 1.755864446975
"5271" 1054 58.9345539764136 1.99062882466667
"5272" 1054.2 56.9599034433161 3.39488763685
"5273" 1054.4 54.1494817392041 4.58537022308
"5274" 1054.6 50.139462935473 5.58913063177586
"5275" 1054.8 45.8478529593358 7.21372387869672
"5276" 1055 41.53486021967 7.7594578433077
"5277" 1055.2 37.5033214209597 8.98400382773387
"5278" 1055.4 33.5935832837641 10.8805067791653
"5279" 1055.6 29.2804349500451 12.3675773240744
"5280" 1055.8 26.1871994659376 15.5895635047107
"5281" 1056 23.1745629561693 18.4286721099839
"5282" 1056.2 20.7198066400033 21.866957774641
"5283" 1056.4 19.4484879023954 25.8886202992069
"5284" 1056.6 17.5830795604229 29.6173883345763
"5285" 1056.8 16.097455707284 33.5060850965536
"5286" 1057 16.0418170134268 37.5885742583214
"5287" 1057.2 15.5202042585161 41.4902376650536
"5288" 1057.4 15.0971583276368 45.7986391096379
"5289" 1057.6 16.0428275452597 49.7623918059231
"5290" 1057.8 17.5817137947058 52.9299848016034
"5291" 1058 19.3786062232026 56.4281660583983
"5292" 1058.2 20.8498054595688 59.7154483289737
"5293" 1058.4 22.6771473572341 62.7946858670769
"5294" 1058.6 24.4272334229509 65.6151148446695
"5295" 1058.8 24.7473876463199 68.5201781252897
"5296" 1059 24.9865098105995 72.7445011796667
"5297" 1059.2 25.5274415564328 76.5382358237778
"5298" 1059.4 25.8319088533733 80.6315951377714
"5299" 1059.6 25.2967176076998 84.9549865966326
"5300" 1059.8 25.1271520645161 89.2995581633235
"5301" 1060 24.9376095807761 93.27567377912
"5302" 1060.2 24.8269349455786 97.4772529285312
"5303" 1060.4 24.7156111922861 101.38445702186
"5304" 1060.6 24.9231435203733 101.177640048408
"5305" 1060.8 27.3526998188019 101.369990961457
"5306" 1061 30.2704583819573 101.919177598471
"5307" 1061.2 33.795660567459 103.094790471029
"5308" 1061.4 37.6488897778719 103.605489482144
"5309" 1061.6 41.356352743545 104.541717503779
"5310" 1061.8 45.0726705013479 106.346170143458
"5311" 1062 47.8837345103815 108.193006788154
"5312" 1062.2 51.2407911921926 110.063700519853
"5313" 1062.4 54.6883409854621 112.381640350027
"5314" 1062.6 58.0189783241859 115.327442239917
"5315" 1062.8 61.7993468260758 116.749546837037
"5316" 1063 64.5048408572389 115.845085766089
"5317" 1063.2 67.3548806166461 114.74330741696
"5318" 1063.4 70.7966670358599 114.054106279594
"5319" 1063.6 74.4813229774141 113.922875134112
"5320" 1063.8 78.3561605853222 113.449946236327
"5321" 1064 81.9249853770161 113.465843006
"5322" 1064.2 86.167305786675 113.80435505928
"5323" 1064.4 90.5065786776132 113.223841696796
"5324" 1064.6 94.4554612185738 112.068990797721
"5325" 1064.8 97.097657191859 109.767724487629
"5326" 1065 98.8596878274133 106.888517411617
"5327" 1065.2 101.086216690743 103.549033165972
"5328" 1065.4 103.628800021346 100.131977533802
"5329" 1065.6 105.673434538373 96.5924817822572
"5330" 1065.8 106.922098558768 92.7074103193551
"5331" 1066 107.686235620314 88.5659225426058
"5332" 1066.2 108.482252759149 84.223370586844
"5333" 1066.4 108.439375233608 80.4680139748532
"5334" 1066.6 107.994566715439 76.3496032149744
"5335" 1066.8 107.831454989003 72.4149489160513
"5336" 1067 107.523380791229 68.5073592957826
"5337" 1067.2 106.714463783964 64.4095970791316
"5338" 1067.4 105.786790383042 60.8537022371207
"5339" 1067.6 104.136475063619 57.4353005698974
"5340" 1067.8 102.362132847352 54.0648222987241
"5341" 1068 100.503399828785 51.1210501068992
"5342" 1068.2 97.7810700975924 48.4407128894153
"5343" 1068.4 94.8748913722661 45.921859630775
"5344" 1068.6 91.9036056406371 43.9201678794355
"5345" 1068.8 88.3575363055322 41.7121193917661
"5346" 1069 84.8988264122449 40.6446945484492
"5347" 1069.2 80.9685414582772 40.569306496708
"5348" 1069.4 77.0501084835661 39.13532994755
"5349" 1069.6 73.2442182675405 36.4329404930244
"5350" 1069.8 70.6192480199552 32.2469203877073
"5351" 1070 68.532213326629 28.8658628987823
"5352" 1070.2 64.9957726338112 26.1988319654098
"5353" 1070.4 60.9286753238276 23.4853055027049
"5354" 1070.6 56.5508007219795 20.8921033698049
"5355" 1070.8 52.6518532218548 17.5900534098306
"5356" 1071 48.7636341022847 14.6174957459174
"5357" 1071.2 46.329233583621 11.6726090986371
"5358" 1071.4 44.4138755603454 10.439718825439
"5359" 1071.6 43.2115821912161 11.531582957675
"5360" 1071.8 41.0569501958805 13.2761153429915
"5361" 1072 37.3813727970813 15.2751599016435
"5362" 1072.2 33.8478659094087 17.7751065782893
"5363" 1072.4 30.1757240068351 19.7880293753362
"5364" 1072.6 27.452785515223 22.6788432363448
"5365" 1072.8 24.8411000226517 26.161659628822
"5366" 1073 21.8620880466661 29.213559865475
"5367" 1073.2 19.7806767637857 32.4220377189565
"5368" 1073.4 18.4549013301214 36.3266984428158
"5369" 1073.6 18.2499776758822 39.9740832574464
"5370" 1073.8 18.639577326155 43.8587459521667
"5371" 1074 19.3716382888494 47.9409775273889
"5372" 1074.2 20.4109931619055 51.6226962170531
"5373" 1074.4 21.8576467123319 55.1135426765263
"5374" 1074.6 23.9127842301533 58.5538988137522
"5375" 1074.8 26.936981329389 60.8377683037542
"5376" 1075 30.2160140954903 63.4255528962759
"5377" 1075.2 32.9003412521411 66.3268869471
"5378" 1075.4 35.3243064073145 68.9941622924202
"5379" 1075.6 37.1224067924644 70.8523592383793
"5380" 1075.8 39.8313851217793 71.9803639134474
"5381" 1076 42.1237969204372 72.8857128354211
"5382" 1076.2 44.4708712955161 73.976743696675
"5383" 1076.4 46.1520871615661 76.164271676825
"5384" 1076.6 48.8562691373297 78.4431712803475
"5385" 1076.8 51.9860919988351 79.9747068113879
"5386" 1077 55.1763266469008 81.3295040873846
"5387" 1077.2 58.5990677458205 83.0261555041217
"5388" 1077.4 61.1365475540471 84.6863593250266
"5389" 1077.6 63.9195783227509 85.9319467676522
"5390" 1077.8 66.830404684702 87.3506157184867
"5391" 1078 70.6375429472939 88.0925379147778
"5392" 1078.2 73.8872359015895 88.0894941398165
"5393" 1078.4 77.6068612422959 87.4820625279817
"5394" 1078.6 81.0811318535161 86.7444329695429
"5395" 1078.8 85.0984516192383 85.5032779580555
"5396" 1079 89.1882752189635 84.3272733625526
"5397" 1079.2 92.8704594616713 82.9561733718707
"5398" 1079.4 96.7438344891533 81.6257387850619
"5399" 1079.6 101.102191705386 80.6859436590174
"5400" 1079.8 104.815552455311 78.5665911702051
"5401" 1080 107.419098558141 75.6222580675
"5402" 1080.2 110.328538591088 72.4633984976302
"5403" 1080.4 112.903880428885 68.5713457765656
"5404" 1080.6 115.538938627592 65.5969291027899
"5405" 1080.8 118.609894515941 62.377003339025
"5406" 1081 119.676743853297 60.7067908162927
"5407" 1081.2 118.53363655131 60.2370862935289
"5408" 1081.4 117.356760841852 58.4228668882586
"5409" 1081.6 117.005657398337 55.2715735865641
"5410" 1081.8 117.564869392999 52.1604896338136
"5411" 1082 119.175090914373 49.9493646715546
"5412" 1082.2 119.618248230358 50.6927068084737
"5413" 1082.4 119.194100801441 51.9813770476
"5414" 1082.6 119.677808670375 52.7325158272655
"5415" 1082.8 119.244984149632 53.1493604496116
"5416" 1083 119.596641739003 53.4627698027838
"5417" 1083.2 119.888233825203 54.1680583519739
"5418" 1083.4 120.325118525664 55.2551900484696
"5419" 1083.6 120.828617716938 56.1363766090826
"5420" 1083.8 121.236575853439 57.2555447897436
"5421" 1084 121.544937395004 58.4997892932927
"5422" 1084.2 122.231918476033 59.5109269095678
"5423" 1084.4 121.977772238838 59.3657004883136
"5424" 1084.6 121.63603314267 59.2495024251538
"5425" 1084.8 121.215333527253 59.5274299119831
"5426" 1085 121.183647762616 59.0178171974
"5427" 1085.2 120.540854408029 58.7335367598974
"5428" 1085.4 119.788543179978 58.1443372582821
"5429" 1085.6 119.565512860157 58.6536453020513
"5430" 1085.8 119.528396620366 59.092465778325
"5431" 1086 119.603836143508 60.0821526822437
"5432" 1086.2 119.814705981772 61.003152937876
"5433" 1086.4 120.145058810616 62.221214996225
"5434" 1086.6 120.132736568813 63.7819039346356
"5435" 1086.8 120.2815830035 65.3599103784839
"5436" 1087 120.746065799751 67.4919175582773
"5437" 1087.2 121.060315324566 70.30598086945
"5438" 1087.4 120.317824088208 71.6326783913077
"5439" 1087.6 118.71128676238 73.951687738208
"5440" 1087.8 117.528840149071 77.2515990336891
"5441" 1088 116.006958228861 80.7601096110336
"5442" 1088.2 115.057827568945 84.4259222309375
"5443" 1088.4 114.168678442112 88.3187583448942
"5444" 1088.6 113.237350305451 91.9503080926635
"5445" 1088.8 112.802163457434 95.7467055760642
"5446" 1089 111.170706093562 97.497537869
"5447" 1089.2 108.869287393107 100.206130647227
"5448" 1089.4 107.328132696663 103.414636393697
"5449" 1089.6 105.394349423353 105.066005195894
"5450" 1089.8 102.736664336617 106.830545928486
"5451" 1090 100.172221339435 109.027278734784
"5452" 1090.2 98.2952673159657 111.168322262413
"5453" 1090.4 95.6511532409198 112.744071326055
"5454" 1090.6 92.6317940299647 114.317583011028
"5455" 1090.8 89.6335689429218 116.574261355264
"5456" 1091 86.3445522924019 117.5942340902
"5457" 1091.2 82.6657079882264 118.882035858486
"5458" 1091.4 78.889613881406 120.183322007468
"5459" 1091.6 76.1353512912277 120.09808231126
"5460" 1091.8 72.5719005883676 119.805348836772
"5461" 1092 68.4919857226027 120.135531432125
"5462" 1092.2 64.4440383762131 119.968826103182
"5463" 1092.4 60.4846146991661 120.21537295781
"5464" 1092.6 57.6932844155539 121.185449332009
"5465" 1092.8 57.5433148903324 122.125608285622
"5466" 1093 57.9037975202808 121.507270700529
"5467" 1093.2 57.0999631553527 120.921962970298
"5468" 1093.4 56.3153673583985 119.3728176705
"5469" 1093.6 54.9780111766576 117.658166098802
"5470" 1093.8 52.5419811937237 115.284598423123
"5471" 1094 49.543265552159 112.582578741018
"5472" 1094.2 46.8798206702939 109.657683515333
"5473" 1094.4 44.1190128888806 106.557285187439
"5474" 1094.6 40.9944832756272 104.08608653325
"5475" 1094.8 37.6539065468935 101.296715851434
"5476" 1095 34.1893259926563 98.7533083892336
"5477" 1095.2 29.9706650275815 96.9369910280841
"5478" 1095.4 26.883377132655 94.7892729281944
"5479" 1095.6 23.2095738389198 91.8234119890367
"5480" 1095.8 18.9263039351889 90.6747165831909
"5481" 1096 15.2500307811377 89.3116323790811
"5482" 1096.2 11.5605838790161 88.63707587225
"5483" 1096.4 10.8533867965687 87.7368515668158
"5484" 1096.6 10.2925652555075 85.0747605336552
"5485" 1096.8 10.4056435703652 80.9854432335472
"5486" 1097 9.77641909640397 76.8228232170374
"5487" 1097.2 9.74427796413877 72.5015922070094
"5488" 1097.4 9.39488987115248 68.2978455264636
"5489" 1097.6 8.56487514855151 64.0444039040266
"5490" 1097.8 6.9196577303839 60.2628364328347
"5491" 1098 4.43213829488134 57.9103652822783
"5492" 1098.2 2.49273415191444 55.8538615743475
"5493" 1098.4 2.89022075294469 55.6572400884286
"5494" 1098.6 3.53277381032143 54.5213244536637
"5495" 1098.8 4.33682679323041 52.5872933332521
"5496" 1099 4.59110538533191 49.517461415421
"5497" 1099.2 4.97808631565172 46.7508054420932
"5498" 1099.4 5.63994357041086 44.5739146603421
"5499" 1099.6 6.29698290159577 41.1621293940885
"5500" 1099.8 6.5555417254635 39.3536386121316
"5501" 1100 7.26073608420579 39.9565762546379
"5502" 1100.2 8.91643291327719 40.1074560999115
"5503" 1100.4 12.1233410448553 39.1378699748783
"5504" 1100.6 15.5202042585161 37.4817721568522
"5505" 1100.8 18.4278056564644 35.8268421674828
"5506" 1101 21.174246699792 33.379219281681
"5507" 1101.2 23.7473452820471 30.3913645434248
"5508" 1101.4 25.9715700385335 26.8949382526609
"5509" 1101.6 28.5806803699483 23.6333996588051
"5510" 1101.8 31.6442977383161 20.4466555419826
"5511" 1102 34.3579442564905 18.0554694732308
"5512" 1102.2 37.2818883933911 15.13094279445
"5513" 1102.4 40.0375556450368 11.8171680964132
"5514" 1102.6 42.9683225247948 10.5433804676393
"5515" 1102.8 45.8575713674896 11.3383123531947
"5516" 1103 49.9832950483596 12.8773741037652
"5517" 1103.2 53.275575712311 14.7599468370769
"5518" 1103.4 56.7009219674649 16.2379388072308
"5519" 1103.6 58.395286635952 17.1799922476667
"5520" 1103.8 59.2432588574907 17.3193509347288
"5521" 1104 60.9379724423582 18.0284009858684
"5522" 1104.2 62.9340477193857 19.7727016242174
"5523" 1104.4 65.3559709521009 22.0095042211441
"5524" 1104.6 68.2415759344161 24.325700610125
"5525" 1104.8 70.8867321715411 27.344099751875
"5526" 1105 72.8823515277984 30.8289216538226
"5527" 1105.2 74.1120656853006 34.843092502819
"5528" 1105.4 75.1226754090679 38.5967857625259
"5529" 1105.6 75.8685499074489 42.9748907533445
"5530" 1105.8 76.011353091029 47.3623192597949
"5531" 1106 75.3187086975665 51.2585104093697
"5532" 1106.2 74.2570698291572 55.637742768359
"5533" 1106.4 73.0244307920455 59.4439441350588
"5534" 1106.6 70.7439261906411 63.681730709975
"5535" 1106.8 68.8973488535834 67.8879341439664
"5536" 1107 66.1382132665839 71.5218120673898
"5537" 1107.2 62.8311766125911 74.853053124925
"5538" 1107.4 59.1345027076897 77.2643659094793
"5539" 1107.6 55.0564055405329 79.7717045789832
"5540" 1107.8 51.1110671821074 81.2921635146956
"5541" 1108 46.4572875543745 82.0875891818584
"5542" 1108.2 42.1502741058911 83.866057874
"5543" 1108.4 37.8419644192726 86.0877351104522
"5544" 1108.6 34.1596590784807 88.9464122387611
"5545" 1108.8 31.005277035905 92.3622924952222
"5546" 1109 29.5782475730876 96.3958917306286
"5547" 1109.2 29.4593662305461 99.78373179959
"5548" 1109.4 30.7587241974482 100.462053906748
"5549" 1109.6 33.1371433144676 101.819530000563
"5550" 1109.8 37.1769277839932 103.457513919239
"5551" 1110 40.9304477418526 105.596347745869
"5552" 1110.2 44.8779880813122 107.154902614417
"5553" 1110.4 48.4471832831733 108.239515029686
"5554" 1110.6 52.3068289781765 110.445606737566
"5555" 1110.8 56.2180888577404 112.377508555131
"5556" 1111 60.0359742311988 113.960171401423
"5557" 1111.2 64.2187583969878 115.321340956802
"5558" 1111.4 68.5039770067586 115.806602197061
"5559" 1111.6 72.783875262722 116.6465216715
"5560" 1111.8 76.7018341314072 117.534078195455
"5561" 1112 80.9785711945061 117.35276215886
"5562" 1112.2 83.8494296116044 116.043223677324
"5563" 1112.4 87.7982059005761 114.18246938288
"5564" 1112.6 91.7099586407537 111.981226372881
"5565" 1112.8 95.8008392430749 110.162977404971
"5566" 1113 99.7133177880738 107.590075942221
"5567" 1113.2 103.604281445987 105.462965877067
"5568" 1113.4 107.304254587487 104.582911536731
"5569" 1113.6 107.347968561282 104.471614149486
"5570" 1113.8 106.529057785574 103.788990174385
"5571" 1114 108.898678177108 102.216563398476
"5572" 1114.2 110.084499567536 101.947531621257
"5573" 1114.4 110.043253915722 101.9764527245
"5574" 1114.6 108.818494040049 101.614281226636
"5575" 1114.8 109.322762202132 100.306221933904
"5576" 1115 110.268816323369 98.2943452186422
"5577" 1115.2 111.801109355173 95.4092322262286
"5578" 1115.4 114.435462002259 92.6101956103628
"5579" 1115.6 116.414208700273 89.9256630094865
"5580" 1115.8 116.737013374543 86.202883016
"5581" 1116 117.285398548462 82.6091291991363
"5582" 1116.2 118.230659751978 78.5266454412821
"5583" 1116.4 119.560169242911 74.5392557721579
"5584" 1116.6 120.931481885711 70.756072755322
"5585" 1116.8 121.452948551773 67.7812443609744
"5586" 1117 120.019489915264 65.3252813621933
"5587" 1117.2 118.272776444429 62.6043357849044
"5588" 1117.4 117.018972641311 59.5757258780257
"5589" 1117.6 116.137985660033 56.2001969974483
"5590" 1117.8 115.221414839773 52.6384842883846
"5591" 1118 114.880079175295 49.3892704176195
"5592" 1118.2 113.805485442804 46.1368937522458
"5593" 1118.4 112.451844301106 42.3657743336667
"5594" 1118.6 110.274802074798 39.6594511991282
"5595" 1118.8 108.092957629713 37.9659596613279
"5596" 1119 106.194300728889 35.4627517900593
"5597" 1119.2 103.465342060592 33.4279454603277
"5598" 1119.4 100.533770900457 31.1389651572627
"5599" 1119.6 97.8407966158987 29.4823794243826
"5600" 1119.8 94.3611927419127 28.6787089385776
"5601" 1120 91.200716514029 27.189726153641
"5602" 1120.2 88.1134360296135 26.5207824866903
"5603" 1120.4 84.7151022307346 27.265141899563
"5604" 1120.6 81.5946306322393 27.830938323125
"5605" 1120.8 78.2217116350331 27.1056313669746
"5606" 1121 73.8154099901602 25.3035035032288
"5607" 1121.2 69.5068568980546 24.2603726992821
"5608" 1121.4 64.9731845044825 23.6420810701597
"5609" 1121.6 60.2565432057873 24.1251891307797
"5610" 1121.8 55.8287735526444 24.4967182620769
"5611" 1122 51.1712125205717 25.2615125304167
"5612" 1122.2 47.0053040699763 26.4277230783805
"5613" 1122.4 42.1739918824392 26.0013407181795
"5614" 1122.6 37.4137925191059 24.7197485818974
"5615" 1122.8 34.2469930686484 22.2330994456033
"5616" 1123 30.8108934329308 20.4614689262927
"5617" 1123.2 26.6904902664237 20.0550217485462
"5618" 1123.4 23.1473418747661 20.6679201448
"5619" 1123.6 20.5130929498932 22.7319028612951
"5620" 1123.8 18.8139190060765 25.3514191171379
"5621" 1124 17.9065384077619 28.4159697587458
"5622" 1124.2 16.8613386878379 31.8462981912174
"5623" 1124.4 15.4273029531767 35.2286514016697
"5624" 1124.6 14.0545639282266 38.5746968981316
"5625" 1124.8 12.2231320035679 41.9341481061293
"5626" 1125 11.3646893110608 45.0198173066161
"5627" 1125.2 12.1775282945248 48.3666359342261
"5628" 1125.4 14.2492993567266 50.9489376354474
"5629" 1125.6 16.9139305484418 53.0753287991074
"5630" 1125.8 19.9427906842847 55.5891861488347
"5631" 1126 22.8252374755245 57.9809737730504
"5632" 1126.2 25.6800216143954 60.5078789761638
"5633" 1126.4 28.6345716870792 62.5858939058151
"5634" 1126.6 32.0439287046292 63.5797062789565
"5635" 1126.8 35.0936114308238 64.8885078247949
"5636" 1127 38.9186732450075 66.1350613583362
"5637" 1127.2 42.0853622963911 67.83933210845
"5638" 1127.4 44.8446737847058 67.8373176040172
"5639" 1127.6 47.1587846593335 66.5430714952609
"5640" 1127.8 47.8596006324905 64.8618773388462
"5641" 1128 47.6063435222572 64.5072698300803
"5642" 1128.2 47.8820166608005 64.5568788719083
"5643" 1128.4 48.9138528279 64.8515342483214
"5644" 1128.6 50.6272439649372 65.5301798957632
"5645" 1128.8 53.4952772213879 65.8472053189487
"5646" 1129 56.1030675579161 66.5464581983652
"5647" 1129.2 58.8834388494583 67.5694384608512
"5648" 1129.4 62.3128470418675 67.7889815967568
"5649" 1129.6 66.2801103864813 67.7284175817826
"5650" 1129.8 69.4701001138775 67.2922728332605
"5651" 1130 73.0067360376625 66.8243330579512
"5652" 1130.2 76.7183749729109 66.9548232937368
"5653" 1130.4 80.5492738014839 66.1985290786371
"5654" 1130.6 84.5317069900951 66.0938877151053
"5655" 1130.8 88.6481462363768 67.007077580418
"5656" 1131 92.6579653164087 68.0812224795537
"5657" 1131.2 96.5301425145161 69.309584593625
"5658" 1131.4 100.729227468558 71.0266110503781
"5659" 1131.6 104.535217071202 72.2430887448512
"5660" 1131.8 108.690288160849 73.3337006812821
"5661" 1132 112.585742843602 74.7437103009914
"5662" 1132.2 116.310829048492 74.9747231873659
"5663" 1132.4 119.749378997925 75.3484995665652
"5664" 1132.6 119.148421127235 75.9446712700579
"5665" 1132.8 118.904913189118 76.7862698378559
"5666" 1133 117.791864603612 77.7496720675478
"5667" 1133.2 116.944029415651 80.1187166552973
"5668" 1133.4 116.007325279068 83.1708341946822
"5669" 1133.6 115.983186898358 86.7563416022632
"5670" 1133.8 115.58588935428 90.0338599912182
"5671" 1134 113.77759213284 92.7246106998823
"5672" 1134.2 111.344872065545 94.5894888034
"5673" 1134.4 108.89857216018 97.3956202615607
"5674" 1134.6 107.128798521211 100.577242608611
"5675" 1134.8 105.437485262572 103.927413221139
"5676" 1135 102.914552637675 106.837558607897
"5677" 1135.2 100.494009460993 109.330900075607
"5678" 1135.4 97.1232816178372 111.432733669917
"5679" 1135.6 94.1067682931828 113.797614476778
"5680" 1135.8 91.98512480714 115.931300724624
"5681" 1136 90.6741699860518 115.399287617536
"5682" 1136.2 88.504130928675 114.870850022841
"5683" 1136.4 85.2169414302304 114.934704523829
"5684" 1136.6 82.2545376406315 115.420687115173
"5685" 1136.8 78.6328543593557 116.449336740755
"5686" 1137 74.0827894760208 117.629905252804
"5687" 1137.2 70.3033219742708 119.127867445972
"5688" 1137.4 67.2895780758656 120.075503763631
"5689" 1137.6 63.9837546361222 120.130122114667
"5690" 1137.8 60.3928108543018 120.468370047163
"5691" 1138 56.2588559007161 119.68179788372
"5692" 1138.2 53.1843271354573 119.185718925471
"5693" 1138.4 49.3326333539855 119.574176753031
"5694" 1138.6 47.9798182547733 120.353913305514
"5695" 1138.8 48.8758766649518 120.017436927218
"5696" 1139 49.3198503845574 119.601012794619
"5697" 1139.2 49.0725401670013 117.977535111842
"5698" 1139.4 48.6781648899045 116.093825973136
"5699" 1139.6 46.9940768806349 113.481267594396
"5700" 1139.8 44.7765469075252 110.760790871927
"5701" 1140 42.4892907836889 107.729999475636
"5702" 1140.2 39.8808573814488 104.579166624644
"5703" 1140.4 36.8901425897965 101.716198834075
"5704" 1140.6 32.8254430104104 99.9429654615096
"5705" 1140.8 28.893285319545 98.6509707916538
"5706" 1141 24.7682999855822 98.0743956477641
"5707" 1141.2 20.811765036795 97.6997631216731
"5708" 1141.4 19.080555772035 95.4289332228585
"5709" 1141.6 17.2460246615528 91.8305582432936
"5710" 1141.8 14.956496439174 88.6866138321316
"5711" 1142 11.6869910869898 85.9773998882632
"5712" 1142.2 8.4606063820837 84.3362298995676
"5713" 1142.4 7.10216748967403 82.5985693832368
"5714" 1142.6 6.26773137743787 79.8900684294957
"5715" 1142.8 4.48737855307915 76.1748266643361
"5716" 1143 3.76495778332483 72.5172157713304
"5717" 1143.2 2.08345969201613 68.8120190708051
"5718" 1143.4 1.64274266962138 66.21004569
"5719" 1143.6 1.32324253844882 62.2916193434519
"5720" 1143.8 1.73807987543121 58.2859059265094
"5721" 1144 2.41982088669794 54.4078985081818
"5722" 1144.2 2.24744742127928 51.0514299662368
"5723" 1144.4 3.91327097062423 49.5505175004865
"5724" 1144.6 6.54514132375506 46.9490459330531
"5725" 1144.8 8.8921821965972 43.6067009981622
"5726" 1145 10.5561590372793 39.9788418299474
"5727" 1145.2 12.0754016784989 36.5889963445431
"5728" 1145.4 14.2366437819683 33.5972236961652
"5729" 1145.6 16.557644328932 30.0880598052301
"5730" 1145.8 18.8033752548056 26.4361885216316
"5731" 1146 19.8513887889472 22.4035276305345
"5732" 1146.2 20.7456049232661 19.2715949982222
"5733" 1146.4 23.4581484202534 17.8936554187797
"5734" 1146.6 27.1296813875911 17.29899723175
"5735" 1146.8 31.5613372793454 15.3033548933415
"5736" 1147 35.1755001751161 13.40428866175
"5737" 1147.2 38.7188474020806 11.6474819465726
"5738" 1147.4 42.5773463159552 10.4365523957073
"5739" 1147.6 46.6549627681044 9.63094881119328
"5740" 1147.8 51.1431220299109 9.16623078360526
"5741" 1148 55.3931373466477 8.04223155594736
"5742" 1148.2 58.9671268022021 6.4450452837438
"5743" 1148.4 60.0095220743971 4.37072850633333
"5744" 1148.6 59.6887325861015 4.17652081612195
"5745" 1148.8 59.9945305374411 4.84891216965
"5746" 1149 61.2326673451972 6.38821739010345
"5747" 1149.2 63.2595945552911 8.52292058735
"5748" 1149.4 65.913032643973 11.4177634572241
"5749" 1149.6 67.0194735955585 12.5235784328559
"5750" 1149.8 66.8893604502003 12.5723925768421
"5751" 1150 67.2961213177857 13.9103185505913
"5752" 1150.2 67.8827609067766 15.2013639255966
"5753" 1150.4 69.2993701986483 16.6710693555537
"5754" 1150.6 70.7887593472026 18.045483041
"5755" 1150.8 72.0556629460623 20.6277730088403
"5756" 1151 72.3305835510035 23.3377046861176
"5757" 1151.2 72.4202031146639 26.5494945360174
"5758" 1151.4 72.3426592918609 29.6221685145862
"5759" 1151.6 73.4345206944161 32.796691749875
"5760" 1151.8 74.732649592169 36.1735811122727
"5761" 1152 76.9416738378604 39.2269513704672
"5762" 1152.2 79.3967536172597 41.7799036427949
"5763" 1152.4 82.7184115443756 44.1561242970661
"5764" 1152.6 85.2452244329411 46.570977725775
"5765" 1152.8 88.0767094871719 49.7905502705738
"5766" 1153 90.2457991947873 53.0912589700339
"5767" 1153.2 92.3328698076731 56.5290662334959
"5768" 1153.4 93.6493456796814 59.660926926562
"5769" 1153.6 93.7605719758495 63.6468614174359
"5770" 1153.8 93.8705126982459 67.6205617667027
"5771" 1154 93.0384516139335 71.5215250586522
"5772" 1154.2 91.1299163460287 75.5529824388739
"5773" 1154.4 90.1917628151975 79.6542579867965
"5774" 1154.6 88.7407253745161 83.6323753598
"5775" 1154.8 86.8862723948556 88.0216047243761
"5776" 1155 85.1561510054606 92.1891943365556
"5777" 1155.2 82.7957834252142 96.4136331254622
"5778" 1155.4 80.7198302723369 100.422243549868
"5779" 1155.6 79.1911995538431 104.736452932279
"5780" 1155.8 79.3674600827161 109.203919056543
"5781" 1156 80.2779240425068 113.44036360414
"5782" 1156.2 81.8660287793969 117.667840509046
"5783" 1156.4 82.1888791819927 117.589866192738
"5784" 1156.6 80.9733537547237 117.353203069264
"5785" 1156.8 79.3788651483105 117.189475592084
"5786" 1157 76.8434929691765 117.397294109679
"5787" 1157.2 73.0345640835738 118.293034685548
"5788" 1157.4 69.263473278259 119.396927771171
"5789" 1157.6 65.4758029573937 119.097273662827
"5790" 1157.8 61.3372346629182 118.94654114832
"5791" 1158 57.4018179008627 118.822031326525
"5792" 1158.2 53.827444979159 118.803183423867
"5793" 1158.4 49.5392913597406 119.292009091327
"5794" 1158.6 46.8688633349296 119.558814970798
"5795" 1158.8 46.4657847280706 118.625367824475
"5796" 1159 45.2874254598806 116.122980628523
"5797" 1159.2 43.054613633698 113.033097609333
"5798" 1159.4 40.9870607817685 110.153450086272
"5799" 1159.6 38.005191413534 106.879612620661
"5800" 1159.8 34.5181432735258 104.017429811663
"5801" 1160 31.5333157772949 100.468545645407
"5802" 1160.2 27.6150446904434 97.5364849547
"5803" 1160.4 23.7520300419045 94.0792693764951
"5804" 1160.6 19.1743572991926 91.6478383305294
"5805" 1160.8 14.4185581201447 90.4907716892571
"5806" 1161 11.916653513652 90.0257474473301
"5807" 1161.2 11.3003721904987 89.2712360285391
"5808" 1161.4 9.5506782139525 88.9008538617636
"5809" 1161.6 10.0746297534351 88.753741692027
"5810" 1161.8 10.2781370480837 86.6941075203243
"5811" 1162 10.5652694666828 83.6857472920555
"5812" 1162.2 10.294213486407 79.6774758391727
"5813" 1162.4 8.68206107012674 76.028387707469
"5814" 1162.6 6.63010860960308 72.2530529291913
"5815" 1162.8 4.24925632724656 69.387902102913
"5816" 1163 1.80478657881785 66.5547497818276
"5817" 1163.2 2.83608580757018 65.7714523825676
"5818" 1163.4 3.55417583297328 62.4488699852571
"5819" 1163.6 3.80449983038099 58.7188719990541
"5820" 1163.8 3.52176873409507 54.7958164510789
"5821" 1164 3.25670041413597 51.4466324880165
"5822" 1164.2 3.82216887505183 48.0486487034643
"5823" 1164.4 4.87799631125973 44.0601390021539
"5824" 1164.6 5.50048392031101 40.6281351255128
"5825" 1164.8 7.60798099243504 37.6102532989459
"5826" 1165 9.90843721461179 34.5217936436522
"5827" 1165.2 12.0740826577393 30.9536600158571
"5828" 1165.4 13.1562854916813 27.4774511866087
"5829" 1165.6 15.1710234901713 24.9418032158103
"5830" 1165.8 18.2126332264727 23.3795404303478
"5831" 1166 21.0736413891322 21.3003466316429
"5832" 1166.2 23.8439367891112 19.1720516356281
"5833" 1166.4 27.2298690411063 17.7198598654754
"5834" 1166.6 30.6057087863161 15.6047990038
"5835" 1166.8 33.9434527482456 13.4771814314344
"5836" 1167 37.6843416122911 11.564038862425
"5837" 1167.2 41.6212974062052 10.7469955526807
"5838" 1167.4 45.7456966689751 8.81310829965574
"5839" 1167.6 48.3635026876121 6.218032055624
"5840" 1167.8 48.1964818743817 4.96711712022689
"5841" 1168 48.1439297842966 5.7565692522439
"5842" 1168.2 48.0774347599308 5.85156214419512
"5843" 1168.4 48.7305757779506 5.61753184181147
"5844" 1168.6 50.1609455233942 5.84839571446341
"5845" 1168.8 51.5759639353636 6.13361589766949
"5846" 1169 53.5851551114649 7.13364142351282
"5847" 1169.2 55.850936424174 7.69375763126316
"5848" 1169.4 58.0870779235749 6.71155381586554
"5849" 1169.6 60.1535644707161 4.691306296184
"5850" 1169.8 61.576729290803 3.83618152864754
"5851" 1170 63.0589504877213 4.52385380053846
"5852" 1170.2 64.6640398956627 6.84819590225
"5853" 1170.4 66.7253727209372 9.30288722465789
"5854" 1170.6 66.9051139010439 10.4219516363889
"5855" 1170.8 66.6887412027106 11.2405616784167
"5856" 1171 66.6033488327708 11.9792907305566
"5857" 1171.2 66.4226543010697 14.4289679402857
"5858" 1171.4 66.6696099443551 17.2797437289322
"5859" 1171.6 67.3198282395161 20.595044365395
"5860" 1171.8 68.8089815162808 23.0431468951092
"5861" 1172 71.4960031431464 24.9643182653529
"5862" 1172.2 74.2737138828751 26.370838710718
"5863" 1172.4 76.6671288075161 26.0753561014087
"5864" 1172.6 79.19208817705 26.092347018678
"5865" 1172.8 83.0148204944109 27.3005405112895
"5866" 1173 86.9762530571509 28.5679695862087
"5867" 1173.2 89.5164214980411 31.03433612195
"5868" 1173.4 92.2363067852765 33.5309730660165
"5869" 1173.6 95.706138056731 35.571671606
"5870" 1173.8 99.2564385135161 38.1606950898279
"5871" 1174 101.769690624926 41.8298358039487
"5872" 1174.2 103.26290828596 45.3829504992956
"5873" 1174.4 105.280034395084 48.7245645309576
"5874" 1174.6 107.552167767616 52.503917114075
"5875" 1174.8 108.96702702376 56.4852747675966
"5876" 1175 110.761790715385 60.497806454
"5877" 1175.2 111.709604136067 64.8711020940424
"5878" 1175.4 112.425619767687 69.379641851439
"5879" 1175.6 113.337824498499 72.8198585677069
"5880" 1175.8 114.296504774666 76.203218762525
"5881" 1176 114.650786598095 79.9064374945
"5882" 1176.2 114.856325272273 83.560796932027
"5883" 1176.4 115.419479079016 87.7644406973679
"5884" 1176.6 116.7416301462 89.5748806989737
"5885" 1176.8 116.10363806233 88.3363561176195
"5886" 1177 115.852809266759 87.7326964723243
"5887" 1177.2 116.452804911327 87.676556528973
"5888" 1177.4 117.377651998933 86.4769551005555
"5889" 1177.6 117.943958361207 85.7036521902091
"5890" 1177.8 118.106138663366 83.9143109005309
"5891" 1178 119.347762722895 82.4391172341293
"5892" 1178.2 119.697273737869 81.6377737905082
"5893" 1178.4 120.840447374952 81.2829007369744
"5894" 1178.6 120.759329513148 81.3310808924737
"5895" 1178.8 120.57325291949 81.3714298847672
"5896" 1179 121.014440676004 80.0924452847479
"5897" 1179.2 121.459577962999 78.0371974209322
"5898" 1179.4 121.54693006199 75.58980216275
"5899" 1179.6 122.539595460558 72.6957718660924
"5900" 1179.8 123.978415250992 69.3928182848387
"5901" 1180 123.891288434852 68.9941622924202
"5902" 1180.2 123.141746071258 68.3610887565345
"5903" 1180.4 121.933802500229 66.9223822429478
"5904" 1180.6 121.356324664702 63.9410045614602
"5905" 1180.8 120.911018162716 60.4537793136435
"5906" 1181 121.399107328461 56.8960943085321
"5907" 1181.2 120.60282818022 53.0504463275391
"5908" 1181.4 119.060336108293 49.1162161418482
"5909" 1181.6 117.951039649516 44.929132283313
"5910" 1181.8 116.61951535208 40.8578230668205
"5911" 1182 114.412795931686 37.4134066755424
"5912" 1182.2 111.534672310465 33.9741809722034
"5913" 1182.4 109.465195807592 29.9012399761186
"5914" 1182.6 106.923733435643 25.7787899727881
"5915" 1182.8 104.853875045111 21.8886913323884
"5916" 1183 104.192902465248 18.2101373870488
"5917" 1183.2 103.585680684301 19.9316807451488
"5918" 1183.4 101.457795531342 20.4737491668174
"5919" 1183.6 98.5079771274553 19.982677216687
"5920" 1183.8 94.8524218997469 18.6246961103846
"5921" 1184 91.0323440777572 17.3326122759554
"5922" 1184.2 87.1286546968466 15.5325493375739
"5923" 1184.4 83.9383516716771 12.4179592173983
"5924" 1184.6 81.0189023501938 9.35802979271074
"5925" 1184.8 77.6299007660201 8.71376130728
"5926" 1185 74.2288448708354 8.14834126311764
"5927" 1185.2 70.1099719199915 6.95833315279508
"5928" 1185.4 65.8503121488186 5.75915029160504
"5929" 1185.6 61.8443261911044 4.760926666521
"5930" 1185.8 58.0091445896956 4.34076920964103
"5931" 1186 55.1243103607596 6.2123423944087
"5932" 1186.2 52.3628909731129 9.16303478619354
"5933" 1186.4 50.3812034674041 12.6264661168793
"5934" 1186.6 49.4041688175161 16.477439503687
"5935" 1186.8 47.6447171389635 20.3549768947895
"5936" 1187 44.7402553049411 23.7057928294
"5937" 1187.2 42.8771744553782 27.4834363084741
"5938" 1187.4 41.3595811160334 31.2740621494483
"5939" 1187.6 40.0325263209536 34.6014718818661
"5940" 1187.8 39.8125638028525 37.4305097871364
"5941" 1188 40.1408717676926 40.1613183718235
"5942" 1188.2 39.4549587432434 43.2159223356636
"5943" 1188.4 37.7304753626143 47.1201779997232
"5944" 1188.6 37.3984616659565 50.2643703581468
"5945" 1188.8 36.593359556909 53.8002986809464
"5946" 1189 34.3705937373161 57.1009432403391
"5947" 1189.2 32.5586770656513 61.0100834370811
"5948" 1189.4 32.0240318238911 65.1575470645357
"5949" 1189.6 31.5402090667993 69.1695646505664
"5950" 1189.8 31.6974074006343 73.5238362985727
"5951" 1190 33.1557179763582 76.845333214921
"5952" 1190.2 35.3148897449898 80.5418899453947
"5953" 1190.4 36.8901425897965 83.2691118875701
"5954" 1190.6 37.133946186788 86.7246983389709
"5955" 1190.8 35.9711691631027 90.0526526409615
"5956" 1191 34.3186642897161 93.2986711059143
"5957" 1191.2 32.1170613726548 96.3561183276931
"5958" 1191.4 29.401803152507 98.276479583
"5959" 1191.6 27.7468072336233 100.491595082187
"5960" 1191.8 27.5159066541161 103.15265471264
"5961" 1192 29.1478281064171 104.612129266673
"5962" 1192.2 31.4664638753086 105.088545327132
"5963" 1192.4 34.1299701583379 105.136565272139
"5964" 1192.6 37.8695369718192 105.641019424455
"5965" 1192.8 41.7034430607934 106.308833990238
"5966" 1193 45.5094602475161 108.36766948787
"5967" 1193.2 49.322565399859 109.730632025057
"5968" 1193.4 53.2988773875161 111.008017209398
"5969" 1193.6 57.5279430139973 112.415006542774
"5970" 1193.8 61.549609523186 113.030996903524
"5971" 1194 67.2435401335058 114.164481450515
"5972" 1194.2 71.6871956165549 115.288415365942
"5973" 1194.4 75.8993148322876 117.379097807286
"5974" 1194.6 80.1759396476446 117.878655009624
"5975" 1194.8 84.4525307840419 116.886762286041
"5976" 1195 88.1623033096647 115.154835435366
"5977" 1195.2 92.2879648466044 112.511257572176
"5978" 1195.4 96.7638250287161 110.64996870989
"5979" 1195.6 100.795597381083 108.893305348337
"5980" 1195.8 103.518572420309 106.75665635617
"5981" 1196 105.443033280478 103.249722833923
"5982" 1196.2 107.250044258157 99.0251711333495
"5983" 1196.4 109.445737981888 95.9656191648
"5984" 1196.6 110.804616848903 93.4044196171321
"5985" 1196.8 112.24621890603 90.3535295777429
"5986" 1197 114.703067089764 86.9711053486147
"5987" 1197.2 117.34051776557 83.1748348214865
"5988" 1197.4 120.153784660418 79.8947320862295
"5989" 1197.6 120.908260846914 76.790096197708
"5990" 1197.8 119.969514699707 72.4935088496
"5991" 1198 119.700300998628 68.1126332098276
"5992" 1198.2 119.535105992272 63.7739436628824
"5993" 1198.4 120.08641434824 59.5106992819483
"5994" 1198.6 121.532191173626 55.9990879956017
"5995" 1198.8 120.954064941648 54.8436462054474
"5996" 1199 119.923178443598 53.4590058747636
"5997" 1199.2 119.288787375734 53.6397326676957
"5998" 1199.4 118.866637804569 53.4360848626052
"5999" 1199.6 118.323576990994 52.4543865811739
"6000" 1199.8 116.856492241051 50.0660309996983
"6001" 1200 116.220823983906 47.5349755409292
"6002" 1200.2 116.606848196153 44.2296432235575
"6003" 1200.4 116.621466723895 41.6386874559914
"6004" 1200.6 116.547657057351 39.437411269281
"6005" 1200.8 116.859244296287 37.8127252257869
"6006" 1201 115.735924150329 37.9015419112679
"6007" 1201.2 113.267487564067 37.3341922639492
"6008" 1201.4 110.362849118966 36.360350091425
"6009" 1201.6 107.565150129516 34.7790642478947
"6010" 1201.8 104.832196509029 32.2861354020769
"6011" 1202 101.932371901697 30.6629958048448
"6012" 1202.2 99.1625482176322 29.6600603836786
"6013" 1202.4 96.6040076770506 28.6753514311897
"6014" 1202.6 93.8071193798607 27.6578856209076
"6015" 1202.8 91.5660393880077 25.7424833674746
"6016" 1203 89.3060862959677 23.5169204030484
"6017" 1203.2 86.5642705853985 22.7354976467227
"6018" 1203.4 83.319153179286 23.6910871451239
"6019" 1203.6 79.9024700494372 23.1530175253421
"6020" 1203.8 77.10653182567 20.5554063416667
"6021" 1204 74.7134927345 17.5743489397903
"6022" 1204.2 73.7524821481637 14.9392933372213
"6023" 1204.4 73.1948970993466 12.2727327961441
"6024" 1204.6 71.9870409886897 11.929824955876
"6025" 1204.8 69.6868709480075 12.4183006588276
"6026" 1205 66.7601684366001 13.3881970787227
"6027" 1205.2 63.4480297199279 15.0344478440252
"6028" 1205.4 59.6103025573623 16.1813490245897
"6029" 1205.6 56.5742634472047 17.8539399965738
"6030" 1205.8 53.8830836730161 20.0966962212
"6031" 1206 50.9925325734553 22.6446258567043
"6032" 1206.2 48.5246137987911 25.65963829535
"6033" 1206.4 45.7545582868351 28.3463157071724
"6034" 1206.6 42.6100660898495 31.4206446087436
"6035" 1206.8 39.2975637215833 34.4850806436134
"6036" 1207 35.8453020331433 37.3969036731271
"6037" 1207.2 32.3053642017905 40.3625078115752
"6038" 1207.4 28.0101317416196 42.2296087562672
"6039" 1207.6 23.6591465265931 43.897027275718
"6040" 1207.8 20.2352142795427 43.9573582881327
"6041" 1208 17.3656409360769 43.7469196884486
"6042" 1208.2 14.9729305542834 45.5971886663621
"6043" 1208.4 14.0048680669951 47.949644557042
"6044" 1208.6 14.0740820329596 51.3604814784696
"6045" 1208.8 15.4745905545432 54.3750438822432
"6046" 1209 18.1293143359409 57.9128228898407
"6047" 1209.2 20.241268385977 60.9719448886087
"6048" 1209.4 23.0455733598721 64.1515711887373
"6049" 1209.6 24.8743981160206 66.7086602974867
"6050" 1209.8 26.456408057286 69.4452962307434
"6051" 1210 28.0423877947393 72.5401062557053
"6052" 1210.2 29.1972979574891 76.0029570583514
"6053" 1210.4 30.7582515386411 79.4462591307232
"6054" 1210.6 33.3128728835688 82.1954328821316
"6055" 1210.8 36.0242938894276 85.1068499847965
"6056" 1211 38.2696702047778 88.113838155486
"6057" 1211.2 39.993204744045 91.3034532778654
"6058" 1211.4 42.260160526259 94.4337004606
"6059" 1211.6 45.2146271688526 96.0233724756822
"6060" 1211.8 48.8424320045354 97.4076599789231
"6061" 1212 52.4762566988993 98.7678680474392
"6062" 1212.2 56.3064578943495 100.047129497694
"6063" 1212.4 60.5780877048461 100.34456983367
"6064" 1212.6 64.5286204310161 100.264403748937
"6065" 1212.8 68.8127998580161 100.208560501059
"6066" 1213 73.3271211550616 99.7438798826061
"6067" 1213.2 76.7233024888142 98.3401430884712
"6068" 1213.4 79.1948710362808 95.9740195166176
"6069" 1213.6 81.2567755733396 93.2209951254706
"6070" 1213.8 84.2041111327939 90.2742959563056
"6071" 1214 87.6008978205437 87.9644346903211
"6072" 1214.2 91.2013076112638 84.9871515558318
"6073" 1214.4 94.0758046139385 81.8414809190776
"6074" 1214.6 96.8625357459213 78.4101083686121
"6075" 1214.8 99.1898622986444 74.3589743903077
"6076" 1215 101.454638435228 70.3930067021864
"6077" 1215.2 103.026919310163 66.5245322153362
"6078" 1215.4 104.41021235399 62.73726388175
"6079" 1215.6 105.630778206416 59.46570868295
"6080" 1215.8 107.884959532419 56.2642899027073
"6081" 1216 109.832586785499 52.7990420134741
"6082" 1216.2 111.979153175516 49.874988829325
"6083" 1216.4 114.308708194852 48.411746819576
"6084" 1216.6 115.951551470272 48.1758072144252
"6085" 1216.8 115.779739621741 47.89842423005
"6086" 1217 114.786179828348 45.9073772060504
"6087" 1217.2 113.361774717866 43.383807879325
"6088" 1217.4 111.286760540849 40.2586371329744
"6089" 1217.6 108.814977512431 36.9612244093644
"6090" 1217.8 106.302320381062 34.0524133869587
"6091" 1218 103.092726454966 30.719513845875
"6092" 1218.2 99.7328160906731 28.3101323217686
"6093" 1218.4 96.7475970763411 25.338324838325
"6094" 1218.6 94.2665512088751 22.3962386828718
"6095" 1218.8 91.2722859450161 19.3288214386557
"6096" 1219 88.4161663270161 17.9546065077
"6097" 1219.2 85.1067642426771 15.6096398845085
"6098" 1219.4 82.0710369483911 13.134904652325
"6099" 1219.6 79.2203266478495 12.6694536901026
"6100" 1219.8 75.8417364408464 14.2007982507982
"6101" 1220 73.0331963765509 16.0270079908087
"6102" 1220.2 69.8805991242911 18.1233772124
"6103" 1220.4 66.9041744677598 20.7325046678655
"6104" 1220.6 63.9054670598161 23.4071985057
"6105" 1220.8 59.8490690734252 24.5177805555091
"6106" 1221 55.666450228753 25.2677759506316
"6107" 1221.2 51.4944481876537 26.1636278768165
"6108" 1221.4 47.0169810646971 26.9999552446121
"6109" 1221.6 43.0710340123857 26.7560834253826
"6110" 1221.8 40.1079463946965 24.66648761
"6111" 1222 36.7979625315418 21.9601644754615
"6112" 1222.2 32.9360427473661 20.8756379352
"6113" 1222.4 29.0196602341941 20.1644685511186
"6114" 1222.6 24.8444006231348 18.956448774322
"6115" 1222.8 21.9181785076956 19.749834141718
"6116" 1223 20.0964868282661 20.606253925775
"6117" 1223.2 19.0511921108219 22.6096952329504
"6118" 1223.4 18.0343494654918 25.1921149454634
"6119" 1223.6 16.8464196767489 28.5712687021638
"6120" 1223.8 16.5997901428319 31.6393825147105
"6121" 1224 15.756668707409 35.1856781673661
"6122" 1224.2 15.4923849115875 38.6422320232411
"6123" 1224.4 16.0326659124635 41.8715335385263
"6124" 1224.6 17.2191029968092 44.8954696222845
"6125" 1224.8 19.578024554952 47.5420750399487
"6126" 1225 22.6648671226422 49.8315415551513
"6127" 1225.2 25.8774885743297 51.6587983603898
"6128" 1225.4 28.5591559411572 53.6504427544359
"6129" 1225.6 30.7502081187683 56.2204004332087
"6130" 1225.8 32.4957616118954 59.8464500207414
"6131" 1226 33.3457083895439 63.1447657969444
"6132" 1226.2 34.6115560806189 66.6711015331776
"6133" 1226.4 36.21973363229 70.2210310665826
"6134" 1226.6 37.9530598595674 73.5301005151539
"6135" 1226.8 40.4203743827161 76.339533562475
"6136" 1227 43.3457332641828 78.227052474359
"6137" 1227.2 46.581337306952 80.2909151353846
"6138" 1227.4 49.5234661971377 82.5958916556757
"6139" 1227.6 52.2591595344813 84.8211081494261
"6140" 1227.8 54.3921289159372 87.6890218124474
"6141" 1228 57.6209699067905 90.3043902711327
"6142" 1228.2 61.0630510460439 92.5426030771667
"6143" 1228.4 65.1573376716019 94.1369607600286
"6144" 1228.6 69.15483516192 94.3855159250865
"6145" 1228.8 73.22547817321 94.4294613220204
"6146" 1229 77.2708086358661 93.31072615625
"6147" 1229.2 80.9588707754287 91.5269118184854
"6148" 1229.4 85.4951348995161 90.6016126950588
"6149" 1229.6 89.8545392272451 89.0674957679533
"6150" 1229.8 93.2578593328058 87.1237813975047
"6151" 1230 95.966434695174 84.0437112473684
"6152" 1230.2 98.2451808497267 80.4291483815263
"6153" 1230.4 101.092515410802 76.5642975213361
"6154" 1230.6 103.543918540999 72.5284952147203
"6155" 1230.8 106.273405120466 68.420292803475
"6156" 1231 108.832839585634 64.3401491944874
"6157" 1231.2 112.367559904492 60.9223935358115
"6158" 1231.4 115.815334704164 57.7747028390738
"6159" 1231.6 118.409057377348 55.207234332512
"6160" 1231.8 118.100836132978 53.0712296850513
"6161" 1232 117.020815867095 50.7545974941736
"6162" 1232.2 116.304329534832 47.8605020676579
"6163" 1232.4 115.661628350977 43.506716979487
"6164" 1232.6 114.82867159255 39.1363201276949
"6165" 1232.8 115.188437045203 36.5981583562288
"6166" 1233 115.422724669491 36.6881547294
"6167" 1233.2 116.065351583541 37.781918719475
"6168" 1233.4 116.518688150632 38.5619065328843
"6169" 1233.6 116.641893911701 39.7183907305294
"6170" 1233.8 116.686909664508 40.2354200885508
"6171" 1234 116.872239842074 41.0656233410265
"6172" 1234.2 117.270312325542 41.6203233503652
"6173" 1234.4 117.94762323849 42.4694054681316
"6174" 1234.6 118.774008503873 43.8284537744
"6175" 1234.8 119.489285891449 44.9517008174454
"6176" 1235 120.287864791516 45.6682084836525
"6177" 1235.2 119.981851975302 45.454494602375
"6178" 1235.4 119.741939829567 45.5381309723077
"6179" 1235.6 119.891561112463 46.0976339780789
"6180" 1235.8 119.852185527753 46.7078976358136
"6181" 1236 119.908643167595 47.8263379573947
"6182" 1236.2 120.491216831897 49.1169854821947
"6183" 1236.4 121.039475217306 49.8351876408684
"6184" 1236.6 120.977979818832 50.6585426982105
"6185" 1236.8 121.158247489334 52.3697190035652
"6186" 1237 121.828814703994 53.9682428688174
"6187" 1237.2 122.268507183952 55.7575799551282
"6188" 1237.4 122.408317235183 57.252215979
"6189" 1237.6 122.834665525986 59.3564875078348
"6190" 1237.8 123.390084835099 60.4842596415826
"6191" 1238 122.774761272911 61.4625507786789
"6192" 1238.2 122.522371318542 63.3033168645932
"6193" 1238.4 122.921101382206 65.7918527933982
"6194" 1238.6 123.085281555707 67.6166563793391
"6195" 1238.8 122.412251284243 68.5810970588273
"6196" 1239 121.662663628619 70.7572011657436
"6197" 1239.2 121.141313973812 73.4824261560696
"6198" 1239.4 120.224072151145 75.9893455419138
"6199" 1239.6 119.202454206434 78.9370168640984
"6200" 1239.8 118.56454241541 82.2357949062035
"6201" 1240 118.180549261677 85.9003476181518
"6202" 1240.2 117.0012773842 88.4542978823421
"6203" 1240.4 114.365723816385 90.5707804776822
"6204" 1240.6 111.880296658296 93.3562835271376
"6205" 1240.8 109.957787294638 96.6457978639719
"6206" 1241 108.554100638957 100.006188389088
"6207" 1241.2 107.349193532526 103.290916866875
"6208" 1241.4 106.788657917761 104.236118545774
"6209" 1241.6 104.626848587562 105.619255831945
"6210" 1241.8 101.120074763834 107.343506730542
"6211" 1242 97.9074530906343 109.7658698645
"6212" 1242.2 95.4976773181293 112.297430435
"6213" 1242.4 92.0923186209932 114.505623000376
"6214" 1242.6 88.6620822206988 115.319574488837
"6215" 1242.8 84.9462766290904 115.937633296465
"6216" 1243 81.2764974937588 116.608078755194
"6217" 1243.2 77.0455769044124 116.868201624698
"6218" 1243.4 73.303516860698 117.466770900636
"6219" 1243.6 69.5480509310065 118.783618168885
"6220" 1243.8 66.5589175837106 120.577292357889
"6221" 1244 64.9284771775361 120.38284542632
"6222" 1244.2 62.6779714948631 119.204576858122
"6223" 1244.4 60.2232198355258 116.963590894827
"6224" 1244.6 57.2080108040717 114.367395915722
"6225" 1244.8 53.54087869672 112.524306662379
"6226" 1245 49.6823622868018 111.327727484918
"6227" 1245.2 45.6419606421656 110.868032238175
"6228" 1245.4 41.2848937067916 111.625791916296
"6229" 1245.6 37.7696815500749 111.0641060545
"6230" 1245.8 34.8210572002237 109.324959460349
"6231" 1246 31.7581430657469 106.915991766644
"6232" 1246.2 28.8834637576576 104.658657683085
"6233" 1246.4 25.359854777818 102.740697425028
"6234" 1246.6 21.4708695640258 101.291133812663
"6235" 1246.8 18.0915067531998 101.042517506184
"6236" 1247 17.5948855544584 101.811676592692
"6237" 1247.2 17.8112092996926 101.468613273706
"6238" 1247.4 17.5604598488556 100.834838606963
"6239" 1247.6 17.0670649264123 99.0884895773113
"6240" 1247.8 16.5108971180695 96.2308122661359
"6241" 1248 15.623083352818 93.1692674015849
"6242" 1248.2 13.912297050718 89.829607051367
"6243" 1248.4 11.723740589381 86.4941089721351
"6244" 1248.6 9.99458647482863 82.7289420682946
"6245" 1248.8 7.78271656611612 79.000917751975
"6246" 1249 4.59892642545001 76.4564552887603
"6247" 1249.2 4.17037436744112 76.553742533825
"6248" 1249.4 4.03730515796612 76.488830724325
"6249" 1249.6 4.00667322141696 76.5626746133967
"6250" 1249.8 3.41494339419906 75.5320148201463
"6251" 1250 2.67426717848223 73.743116192483
"6252" 1250.2 2.92731321551613 72.1353288135898
"6253" 1250.4 2.82006761721178 70.3124720504
"6254" 1250.6 2.22649544923294 67.6358077358319
"6255" 1250.8 1.47118343484045 64.3258488412703
"6256" 1251 1.09191691387393 61.5983296095596
"6257" 1251.2 0.577386607378522 58.8898992462018
"6258" 1251.4 1.56731627472971 59.1932681465728
"6259" 1251.6 3.17043744746158 58.3734199612727
"6260" 1251.8 5.17641969602964 56.1890658017838
"6261" 1252 6.90663896575719 53.2334794872768
"6262" 1252.2 8.39288757541612 49.563412143725
"6263" 1252.4 10.8055570422003 46.1010503891053
"6264" 1252.6 13.6030675400075 43.4181663715948
"6265" 1252.8 16.871071645408 40.7611076195405
"6266" 1253 20.0662692617747 37.7842689746465
"6267" 1253.2 22.7595792232793 34.8678909345789
"6268" 1253.4 24.5125004170383 32.1663865908142
"6269" 1253.6 24.9231435203733 31.5969824135804
"6270" 1253.8 25.9163430115951 30.5529638083421
"6271" 1254 27.7714541988845 28.9096701046842
"6272" 1254.2 29.1551006645424 25.9237268676842
"6273" 1254.4 30.6578680102329 22.5812675349115
"6274" 1254.6 32.3221136859372 19.2070627899474
"6275" 1254.8 32.8779729934621 15.6700616879459
"6276" 1255 33.1274027617721 13.038445703408
"6277" 1255.2 34.4264076711539 12.0868855988661
"6278" 1255.4 37.0906582026041 11.374626202304
"6279" 1255.6 40.8030813200707 9.96478097433613
"6280" 1255.8 44.2339431908411 8.896163491975
"6281" 1256 48.4791755321411 8.370377835025
"6282" 1256.2 52.5886658247514 6.98647442080672
"6283" 1256.4 56.200952268879 6.6129623979115
"6284" 1256.6 59.6269466110802 8.49179620689744
"6285" 1256.8 62.6631114710379 10.8453522411565
"6286" 1257 65.7223376057195 13.4279429652119
"6287" 1257.2 69.0479006134321 16.2028604150252
"6288" 1257.4 71.9830462684179 17.9515927451161
"6289" 1257.6 74.4017066559661 19.98634614505
"6290" 1257.8 77.0163095758609 21.3895603993793
"6291" 1258 79.6872361547793 22.968531329921
"6292" 1258.2 83.2462894001442 24.7920195391157
"6293" 1258.4 86.6353781946954 25.5262628980943
"6294" 1258.6 90.6609860346813 26.0685826952
"6295" 1258.8 94.7595229041212 27.4746052176134
"6296" 1259 98.2777681549008 29.1337516278974
"6297" 1259.2 102.399778527534 30.0294668444425
"6298" 1259.4 106.30078097056 31.3078123976261
"6299" 1259.6 110.050824765714 31.6702480212241
"6300" 1259.8 110.036314494655 31.1046102113652
"6301" 1260 109.81425661003 30.8453901251081
"6302" 1260.2 110.067612302654 30.5051929576121
"6303" 1260.4 110.376010137223 30.1047870994862
"6304" 1260.6 111.026379836075 30.0266627944746
"6305" 1260.8 111.541273511431 30.7990033075085
"6306" 1261 111.780466593394 31.5482683180348
"6307" 1261.2 112.396846558386 32.2357690482174
"6308" 1261.4 112.629390439645 31.8314083758448
"6309" 1261.6 112.368624032516 30.7032858935
"6310" 1261.8 111.854830557321 29.6767991432712
"6311" 1262 112.034328213591 28.5222490943
"6312" 1262.2 111.798666680809 27.8297509119756
"6313" 1262.4 111.536036194962 26.9968752171735
"6314" 1262.6 111.317369361589 25.7779044458293
"6315" 1262.8 110.63090296836 25.375196874377
"6316" 1263 110.646086258467 24.5683282883171
"6317" 1263.2 110.303810282707 24.3326554468571
"6318" 1263.4 110.290423895296 24.0132805821181
"6319" 1263.6 109.907210094863 23.6488379513871
"6320" 1263.8 108.504721067025 22.6993297221017
"6321" 1264 107.354959508278 21.0159710852619
"6322" 1264.2 106.423958639919 20.5770436115
"6323" 1264.4 105.526597434475 19.4134591916198
"6324" 1264.6 104.851519849443 18.7642625900976
"6325" 1264.8 104.074933331111 19.1495202637355
"6326" 1265 102.015190417266 18.54530397415
"6327" 1265.2 98.5006010028975 16.7648500535763
"6328" 1265.4 95.6130014641613 14.6972900284032
"6329" 1265.6 92.3353498415817 11.8714122423279
"6330" 1265.8 88.6265701233265 10.501163940319
"6331" 1266 84.6296441061828 9.79669001838462
"6332" 1266.2 80.5684385784822 9.08435272951695
"6333" 1266.4 76.9170392740911 8.44502641595
"6334" 1266.6 72.5599815882434 7.68427073783471
"6335" 1266.8 69.6437783118632 5.76910412696694
"6336" 1267 66.9617663225968 3.72614725823387
"6337" 1267.2 63.6113883402553 2.76806533728695
"6338" 1267.4 60.2551655638466 4.19386734421739
"6339" 1267.6 57.2030852467113 6.47218237160976
"6340" 1267.8 53.8552643260875 9.40184830707563
"6341" 1268 51.1534870735331 12.3816526120847
"6342" 1268.2 50.2083540129883 14.2445359736111
"6343" 1268.4 49.7484332357572 15.8825288173036
"6344" 1268.6 49.6895569454903 18.2704360359914
"6345" 1268.8 49.0012679309644 20.8422866951465
"6346" 1269 47.2669884005329 23.5995338336807
"6347" 1269.2 46.367674790817 26.6069486054956
"6348" 1269.4 47.0673436755161 29.9173893427679
"6349" 1269.6 48.3609433076947 32.4280854030714
"6350" 1269.8 49.3255256636988 36.2008168365385
"6351" 1270 49.8805463946732 40.2807283315455
"6352" 1270.2 49.1209172851525 43.4743893589455
"6353" 1270.4 49.1164516078405 46.5926442351622
"6354" 1270.6 49.1290380286262 50.8217781901835
"6355" 1270.8 49.6871177307213 54.8521434328718
"6356" 1271 51.2046174283845 59.2918133617105
"6357" 1271.2 52.2855638303657 62.0212234344779
"6358" 1271.4 53.1747981764365 64.2925623261858
"6359" 1271.6 53.9616611266214 67.6859352533684
"6360" 1271.8 54.9023745194891 71.792461307
"6361" 1272 55.001519895109 75.8526088251062
"6362" 1272.2 54.2760951741707 79.8828332001363
"6363" 1272.4 53.6597632274886 83.4801601441284
"6364" 1272.6 52.7333956624488 87.2402236639712
"6365" 1272.8 51.7795554305062 90.5217677668911
"6366" 1273 50.4062054884384 92.9486695100582
"6367" 1273.2 49.3012897232142 95.9653742145754
"6368" 1273.4 48.5685080466715 99.7209248973107
"6369" 1273.6 48.4021321465938 103.661008712786
"6370" 1273.8 49.928316512918 107.583741090935
"6371" 1274 51.7185244869969 111.158977160692
"6372" 1274.2 54.1696754357142 112.929402014283
"6373" 1274.4 57.6322133304482 114.093533901748
"6374" 1274.6 61.397580208075 114.710622411706
"6375" 1274.8 65.3105954071423 116.439653194495
"6376" 1275 69.2852135827106 118.024094517556
"6377" 1275.2 72.5985493192125 118.083854596143
"6378" 1275.4 76.2422515089707 116.978948817121
"6379" 1275.6 79.7599856131044 115.634661111647
"6380" 1275.8 83.7161657045062 114.410599045257
"6381" 1276 87.5685315330598 113.56793730832
"6382" 1276.2 91.84151258217 112.810483390856
"6383" 1276.4 96.007138792259 111.8560301304
"6384" 1276.6 99.5549115067311 109.724010847159
"6385" 1276.8 103.006486479488 106.421984363686
"6386" 1277 106.686931530399 103.499971076882
"6387" 1277.2 109.867682240082 100.198114094425
"6388" 1277.4 112.561504837888 98.2208408891429
"6389" 1277.6 114.2747259526 95.0660749486635
"6390" 1277.8 115.132012494088 91.2363301869429
"6391" 1278 116.162358676627 87.4650570896111
"6392" 1278.2 117.554795386307 83.6526955784261
"6393" 1278.4 119.092592161413 79.3871430185
"6394" 1278.6 119.355184581332 74.6451645139737
"6395" 1278.8 120.408497357844 70.803274263115
"6396" 1279 120.851926032689 67.3437640179914
"6397" 1279.2 120.128689745612 63.8133887931565
"6398" 1279.4 118.933183549777 59.5766232096174
"6399" 1279.6 119.380228359551 55.3940448757478
"6400" 1279.8 120.221288576644 51.1837939934359
"6401" 1280 118.373516511347 47.9423222164746
"6402" 1280.2 116.819243996696 44.6193792070769
"6403" 1280.4 115.012926166885 40.6997045565
"6404" 1280.6 113.200166695594 36.44798103425
"6405" 1280.8 111.547489642341 32.381256169075
"6406" 1281 109.37596578074 28.171725323
"6407" 1281.2 107.42888897569 24.3607047057438
"6408" 1281.4 105.053438624731 21.5571582888264
"6409" 1281.6 102.099575769616 20.314150783025
"6410" 1281.8 97.849642917973 19.2709732375948
"6411" 1282 94.0862128868411 16.821895431925
"6412" 1282.2 91.0427197894674 14.4389195765854
"6413" 1282.4 87.5244270424096 11.7756407201148
"6414" 1282.6 85.1997861662911 9.5420359965
"6415" 1282.8 81.766251456306 8.78654981030252
"6416" 1283 78.0119683479264 8.82134847051282
"6417" 1283.2 73.5124148658161 8.519674996875
"6418" 1283.4 69.0394410911856 7.3152308706017
"6419" 1283.6 63.8878243628751 6.19824560456411
"6420" 1283.8 59.2096703937514 6.4137231605126
"6421" 1284 54.6990412122682 8.308711616
"6422" 1284.2 49.9364456554161 9.72378906309999
"6423" 1284.4 45.5602607940813 11.0858081615652
"6424" 1284.6 40.9390030965674 12.4663962347436
"6425" 1284.8 37.4733782314161 16.09163757505
"6426" 1285 34.8887593122814 19.7083542652348
"6427" 1285.2 32.9346316210727 24.3786178461304
"6428" 1285.4 31.5055914506477 28.820843418
"6429" 1285.6 29.4864925340951 33.6448157871579
"6430" 1285.8 26.9797701951107 38.0172678882432
"6431" 1286 26.4287749576205 43.1544998566348
"6432" 1286.2 26.9374703072383 47.7246048290556
"6433" 1286.4 28.2383233941798 52.6084366161858
"6434" 1286.6 29.3624987540941 56.935398706945
"6435" 1286.8 30.7199999366143 61.1341740149911
"6436" 1287 31.5930895330439 63.9417385691389
"6437" 1287.2 31.8888999961703 64.4361939986168
"6438" 1287.4 32.5523418289883 64.6449498387222
"6439" 1287.6 33.0188196654984 66.8258462190619
"6440" 1287.8 33.1581853843217 69.9641120060833
"6441" 1288 33.563389536348 73.0125735492832
"6442" 1288.2 34.4242378364878 76.2125881086132
"6443" 1288.4 33.5063393594019 79.1367688961429
"6444" 1288.6 32.7409254846926 82.0027071071764
"6445" 1288.8 32.6887155058631 83.8620836815816
"6446" 1289 33.0130096072019 85.0938183851143
"6447" 1289.2 32.6997637607861 87.97887012392
"6448" 1289.4 32.4208790228798 91.2738722551212
"6449" 1289.6 32.0117379205767 95.7075455464242
"6450" 1289.8 32.9253921689142 99.055421297
"6451" 1290 34.7252769061181 101.932968114252
"6452" 1290.2 37.4114058246105 103.526987645764
"6453" 1290.4 40.4352113677447 104.192727363143
"6454" 1290.6 43.7780502000607 105.178982890228
"6455" 1290.8 47.638315514419 106.160428484408
"6456" 1291 50.9329329291049 107.321667243234
"6457" 1291.2 55.3760552915161 108.280316738514
"6458" 1291.4 59.9924304494867 108.723462570765
"6459" 1291.6 64.3043212080904 109.53257296501
"6460" 1291.8 68.6259325276374 110.055022470455
"6461" 1292 72.9944186260061 110.26828727003
"6462" 1292.2 77.3811587120161 111.430666861088
"6463" 1292.4 82.170863443304 111.675850683424
"6464" 1292.6 86.7138872411488 112.221920779051
"6465" 1292.8 90.9283140199086 113.655118562673
"6466" 1293 92.4496313338372 114.562793034431
"6467" 1293.2 91.9838192414584 113.383454940096
"6468" 1293.4 93.2290934061569 110.63745270468
"6469" 1293.6 94.2925942576338 107.810878896029
"6470" 1293.8 95.965807191108 104.611342297878
"6471" 1294 97.9029308817637 101.180158348554
"6472" 1294.2 99.6380412723949 97.3991866424848
"6473" 1294.4 101.743060138978 94.5428022327211
"6474" 1294.6 104.709030511516 91.6995660544151
"6475" 1294.8 107.398583976837 88.5911477051509
"6476" 1295 110.071209631998 85.1839994347411
"6477" 1295.2 113.284104380292 81.6131704166983
"6478" 1295.4 116.020618880038 78.1526897369652
"6479" 1295.6 119.576073225275 75.4286418081293
"6480" 1295.8 121.287946737881 73.0994990982881
"6481" 1296 121.388543300429 69.8349469126869
"6482" 1296.2 121.984373439804 65.9933062582797
"6483" 1296.4 121.892753322947 62.203420207069
"6484" 1296.6 121.606599447674 58.3693823846053
"6485" 1296.8 121.755870329439 54.3494930105897
"6486" 1297 121.532103547065 51.2470119390619
"6487" 1297.2 120.414179664057 48.3540349578108
"6488" 1297.4 118.928133203042 45.492929226421
"6489" 1297.6 117.341433090734 42.0368878322
"6490" 1297.8 115.872742576387 38.4624854670086
"6491" 1298 113.81208664377 34.7399202842712
"6492" 1298.2 112.342020831901 31.1693739682705
"6493" 1298.4 110.807495014041 27.324626209025
"6494" 1298.6 109.399045117239 23.2755202635714
"6495" 1298.8 109.362535751189 22.1550720838276
"6496" 1299 109.146444374057 22.3073157794836
"6497" 1299.2 107.146468958241 21.68703555395
"6498" 1299.4 103.953193000897 20.5242340037712
"6499" 1299.6 100.574647567978 19.3903225814103
"6500" 1299.8 96.9565459527834 17.508281858931
"6501" 1300 92.8127540094918 15.7118243287317
"6502" 1300.2 89.1694706036506 13.5256573811933
"6503" 1300.4 85.1859786542704 11.8205505299661
"6504" 1300.6 80.6262127257806 10.8998193836446
"6505" 1300.8 76.5600243218411 9.21098576805
"6506" 1301 72.6310800071532 7.23766675925
"6507" 1301.2 69.7252002523481 5.027809116632
"6508" 1301.4 69.6535376146601 3.457462621208
"6509" 1301.6 70.5654187145161 4.68314957319512
"6510" 1301.8 69.9669634952235 5.27527193302439
"6511" 1302 69.7396553674342 5.29190866628689
"6512" 1302.2 69.0567426259758 5.11756330380645
"6513" 1302.4 67.9194897177542 4.35527331359523
"6514" 1302.6 66.390123613129 2.50119859508871
"6515" 1302.8 65.4683437039315 1.87045875682308
"6516" 1303 64.5110172284399 2.74059860109322
"6517" 1303.2 61.6348628730539 4.95729852719328
"6518" 1303.4 58.5120405799833 6.84979209428689
"6519" 1303.6 55.1421489434903 9.05743576350862
"6520" 1303.8 52.31859904405 11.6720235082288
"6521" 1304 49.9559191982661 14.8777867374
"6522" 1304.2 47.2315008135905 17.9263886467107
"6523" 1304.4 43.8795738039363 20.814326276479
"6524" 1304.6 40.258318692792 22.4136001526983
"6525" 1304.8 36.2743800959398 22.4220792815254
"6526" 1305 31.8441132214727 22.9223355112609
"6527" 1305.2 27.8941554694738 22.5111954945678
"6528" 1305.4 25.3486158851632 21.4198061802185
"6529" 1305.6 21.8323181478265 20.8019966064914
"6530" 1305.8 19.4476414719615 22.9220509143613
"6531" 1306 17.8793760890325 26.7319601057295
"6532" 1306.2 16.246036310198 30.6926639610364
"6533" 1306.4 16.2574169521233 35.1717684939018
"6534" 1306.6 15.9454063868005 39.8272660159725
"6535" 1306.8 16.4513936711616 44.1648149690818
"6536" 1307 16.5055655267261 45.79138689368
"6537" 1307.2 16.8761398347383 45.6907014647222
"6538" 1307.4 17.1967835667447 45.8833762008571
"6539" 1307.6 18.0500104557864 46.3049270254865
"6540" 1307.8 18.4326190741356 47.9589128454513
"6541" 1308 19.0431451922888 50.6229499069727
"6542" 1308.2 20.1318149369763 53.4494179357257
"6543" 1308.4 21.2471192079683 56.0544519810957
"6544" 1308.6 21.2392763165688 59.0731630560263
"6545" 1308.8 20.197460754155 62.2287880406667
"6546" 1309 19.9692947691107 65.7433824108919
"6547" 1309.2 20.2553499409898 69.3668094783158
"6548" 1309.4 19.3061416882729 73.1152587222162
"6549" 1309.6 17.6240423699893 76.4000406420446
"6550" 1309.8 16.8305734970208 79.8293926364953
"6551" 1310 18.1537691010876 83.1130808838
"6552" 1310.2 20.0919369350769 86.4904362655607
"6553" 1310.4 21.987667431968 89.9852442234038
"6554" 1310.6 24.4440025354093 93.3986406943592
"6555" 1310.8 26.8935022653334 96.7335758033462
"6556" 1311 29.2172027154414 99.8052436945888
"6557" 1311.2 31.4768252698061 103.16044412978
"6558" 1311.4 34.2778625808876 106.577772706486
"6559" 1311.6 37.8313204952304 109.2076283028
"6560" 1311.8 41.7072992078924 111.298688336356
"6561" 1312 45.6097200720904 112.027500138069
"6562" 1312.2 49.6432499376548 113.724204861634
"6563" 1312.4 53.3529705620995 116.390480645139
"6564" 1312.6 56.8575718848102 118.735154600706
"6565" 1312.8 60.7806125504861 120.62821206623
"6566" 1313 64.0233790271759 118.593206762588
"6567" 1313.2 67.8675216321724 117.490375195
"6568" 1313.4 71.5553238093911 116.784459266687
"6569" 1313.6 74.9807601483409 115.019711270526
"6570" 1313.8 78.2651638702584 112.879629138763
"6571" 1314 81.7341839975767 110.67660222203
"6572" 1314.2 85.3889155748798 109.181663579
"6573" 1314.4 89.5493410585733 107.623780151
"6574" 1314.6 93.9946872354461 106.16715914582
"6575" 1314.8 98.3752115239404 104.484409000636
"6576" 1315 102.918962534151 103.081201790029
"6577" 1315.2 106.866099873362 100.632029285433
"6578" 1315.4 111.471991748021 98.9899028350747
"6579" 1315.6 112.520493171724 97.839243432217
"6580" 1315.8 112.318691871362 96.4976463418942
"6581" 1316 112.149015854582 93.0095232271215
"6582" 1316.2 112.631877482155 88.9363914382778
"6583" 1316.4 113.410922230773 84.6858012968286
"6584" 1316.6 114.350142427779 80.2890755294474
"6585" 1316.8 115.231458665292 76.17400844825
"6586" 1317 115.673863197327 71.9047411937027
"6587" 1317.2 116.373011177189 67.60564959425
"6588" 1317.4 118.217178068466 63.168927414925
"6589" 1317.6 120.144207508196 59.7124799718525
"6590" 1317.8 121.359714340119 58.2961695433554
"6591" 1318 121.226425709205 55.7571161044508
"6592" 1318.2 119.622518744141 52.49418034265
"6593" 1318.4 118.001840196081 49.2336319289391
"6594" 1318.6 116.666118702491 45.2085787086923
"6595" 1318.8 114.295250176667 41.3548229027983
"6596" 1319 111.90764016505 37.7632703267458
"6597" 1319.2 108.689149357174 34.6184929296579
"6598" 1319.4 105.884044283482 31.7660792490424
"6599" 1319.6 103.315801429565 28.615025485439
"6600" 1319.8 100.18265912302 25.9887248051933
"6601" 1320 96.5563254292724 23.6879011709832
"6602" 1320.2 93.0573607062661 20.57055243055
"6603" 1320.4 89.3494781426001 18.002935804521
"6604" 1320.6 85.1203397559683 15.7357515238348
"6605" 1320.8 80.6984938185687 14.7349807565
"6606" 1321 76.400823948029 13.4017920536923
"6607" 1321.2 72.2564545722597 11.3346005819231
"6608" 1321.4 67.7583920616842 10.2037000714874
"6609" 1321.6 63.3163485292729 9.79291136835135
"6610" 1321.8 59.7922402470791 8.25961865083193
"6611" 1322 56.5151528517742 6.33937107294354
"6612" 1322.2 54.0245581296187 7.01713304748718
"6613" 1322.4 52.465665144262 9.00465134408197
"6614" 1322.6 49.5844197926566 11.0575389868926
"6615" 1322.8 45.6240104995749 12.9169046131092
"6616" 1323 42.0584097841857 15.3699875885652
"6617" 1323.2 38.2829757747766 17.2403584122437
"6618" 1323.4 34.2489695047793 18.8927529755263
"6619" 1323.6 30.2672872167873 19.3492202318051
"6620" 1323.8 26.8381607867213 18.5248317880769
"6621" 1324 22.3590484593975 19.6297712728644
"6622" 1324.2 19.9859167120839 22.4781894897373
"6623" 1324.4 17.1337263803733 26.0083619912605
"6624" 1324.6 15.273307554525 30.1921053936875
"6625" 1324.8 14.0430219990837 34.2067692332703
"6626" 1325 13.4035148182987 38.2810340894783
"6627" 1325.2 13.4069642381272 42.7011520160833
"6628" 1325.4 13.8244550404276 46.9076861960265
"6629" 1325.6 14.6378632019498 51.605462993292
"6630" 1325.8 15.1418611402876 56.0318739604
"6631" 1326 15.0921371904621 60.2135979907838
"6632" 1326.2 15.5347639167217 65.3352528928131
"6633" 1326.4 15.0467957168179 70.0196974061724
"6634" 1326.6 14.8009112343269 74.5608622635135
"6635" 1326.8 14.8698257400307 79.1394698036116
"6636" 1327 15.8272870496123 83.476587017
"6637" 1327.2 16.7405462771161 88.0129951894857
"6638" 1327.4 18.2465002575161 92.3787780341428
"6639" 1327.6 19.9991191140161 96.5950140561442
"6640" 1327.8 22.9163692710598 99.1877657629709
"6641" 1328 26.5527152654584 99.9279858131635
"6642" 1328.2 30.1851316760508 100.540037930119
"6643" 1328.4 34.53200330898 101.046942380216
"6644" 1328.6 39.0735507392686 101.257281290535
"6645" 1328.8 43.0800875751399 102.44497459703
"6646" 1329 46.9870404060316 103.138842550289
"6647" 1329.2 50.9887806376632 103.984900477265
"6648" 1329.4 54.793097310045 106.122070404298
"6649" 1329.6 58.7125222998161 108.321287049445
"6650" 1329.8 62.6053762466876 110.8953353498
"6651" 1330 66.701677246296 113.208577852752
"6652" 1330.2 70.6193077639123 116.199487511736
"6653" 1330.4 74.6867062422048 118.418736545962
"6654" 1330.6 77.82056173017 118.049615399923
"6655" 1330.8 80.8461511031261 116.18045487929
"6656" 1331 84.7122591364555 113.910390549848
"6657" 1331.2 88.5849370317161 112.54669178348
"6658" 1331.4 92.2837757920792 111.125236593544
"6659" 1331.6 95.73622115217 108.095639073904
"6660" 1331.8 99.2339690409969 105.227036415615
"6661" 1332 102.31821931013 101.870408679277
"6662" 1332.2 105.653313627073 98.9525422026981
"6663" 1332.4 109.051997992403 95.6604111850377
"6664" 1332.6 111.657627390142 91.990347152729
"6665" 1332.8 113.821178863969 87.9187593388207
"6666" 1333 114.842552622619 83.3601097513551
"6667" 1333.2 116.16567766787 79.0028421286283
"6668" 1333.4 116.440985975885 74.4811767847105
"6669" 1333.6 116.24075458182 70.1160432703478
"6670" 1333.8 116.308488643907 65.5406073763739
"6671" 1334 116.848113328808 60.7459648761593
"6672" 1334.2 117.436381731338 55.7128787822857
"6673" 1334.4 116.439184595525 50.9876362548909
"6674" 1334.6 114.621239259489 46.8347477408649
"6675" 1334.8 111.786546003065 42.8247682216066
"6676" 1335 109.651281386551 38.5027755556638
"6677" 1335.2 106.028205994903 34.937211016371
"6678" 1335.4 102.054737528096 32.0795253503781
"6679" 1335.6 97.6443678358466 30.1800402638783
"6680" 1335.8 93.3045249039777 28.3980844535641
"6681" 1336 88.9240057778102 26.8854896355966
"6682" 1336.2 84.6970018679248 26.1938907100609
"6683" 1336.4 80.4195958471335 24.890010014887
"6684" 1336.6 75.8881870935161 23.7713879211053
"6685" 1336.8 71.0547538938238 21.7271477234103
"6686" 1337 66.6018471813944 20.2705469805565
"6687" 1337.2 62.0883764738805 18.2237154670847
"6688" 1337.4 58.92562302076 15.4806749583171
"6689" 1337.6 56.4433757001801 11.6255986686475
"6690" 1337.8 54.0193984729661 9.26291521565
"6691" 1338 51.248522545293 10.0886899955124
"6692" 1338.2 48.163143035889 11.9690775517034
"6693" 1338.4 45.0624154377422 14.4691245628087
"6694" 1338.6 43.1314715190039 17.8523308273659
"6695" 1338.8 40.5543436298859 21.4263519089076
"6696" 1339 38.3425307165674 25.0426432240256
"6697" 1339.2 36.7047558307213 28.6044707196667
"6698" 1339.4 34.3691902387323 31.2945096719189
"6699" 1339.6 31.2004973331968 34.2854359185966
"6700" 1339.8 28.1745906999898 37.259378653
"6701" 1340 25.213328087473 40.3527621264138
"6702" 1340.2 22.1310487182031 43.8250670712956
"6703" 1340.4 19.7611091458495 47.1759058581539
"6704" 1340.6 17.9602225335674 51.2170821008718
"6705" 1340.8 17.5591987451632 54.7932039014706
"6706" 1341 18.3973763552729 57.5539681745135
"6707" 1341.2 19.8182933589804 61.5653738923839
"6708" 1341.4 21.4237625119898 65.5540947729474
"6709" 1341.6 23.5748644821627 69.3246933768707
"6710" 1341.8 25.8108103884244 72.9179963524587
"6711" 1342 28.2101807905074 77.0045973845913
"6712" 1342.2 31.2732755008582 80.3164068176579
"6713" 1342.4 33.4791382201828 83.4621621704444
"6714" 1342.6 35.7510515526828 87.0611613860555
"6715" 1342.8 37.9055054203733 90.1643580186286
"6716" 1343 40.6560541833623 93.3706447496346
"6717" 1343.2 42.1836845960749 97.3524408830588
"6718" 1343.4 43.7394887290706 101.214863672446
"6719" 1343.6 45.9027123749724 104.863452717893
"6720" 1343.8 48.7159775944676 106.118834509388
"6721" 1344 52.3018319935961 105.91789779734
"6722" 1344.2 56.2648477600546 105.436751492462
"6723" 1344.4 60.2765552676635 105.5985316946
"6724" 1344.6 64.5299451618222 104.818000303633
"6725" 1344.8 68.3609879562488 104.257363733564
"6726" 1345 72.3672131842737 103.807752562212
"6727" 1345.2 75.9524686912734 103.241287692136
"6728" 1345.4 80.1286504039141 102.143368806071
"6729" 1345.6 83.9268655819961 100.58604176501
"6730" 1345.8 87.2599648884963 98.6389574103069
"6731" 1346 90.4933442310161 95.41386878405
"6732" 1346.2 93.5576715398652 92.2066130191887
"6733" 1346.4 95.4709273800582 88.3249531994673
"6734" 1346.6 96.6939386693292 84.237329158243
"6735" 1346.8 98.0190930474719 79.7094043028319
"6736" 1347 98.9722300502999 74.992438078027
"6737" 1347.2 100.297265803775 70.3185155636983
"6738" 1347.4 100.81770864462 65.1342030038522
"6739" 1347.6 100.904199831593 60.8406739605898
"6740" 1347.8 100.230115656016 56.0485970028475
"6741" 1348 98.8766239587558 51.4788201621488
"6742" 1348.2 96.5628711579615 46.993968168437
"6743" 1348.4 93.758783771731 42.9780554238264
"6744" 1348.6 90.5699614487866 39.507881168959
"6745" 1348.8 87.0173168322911 37.230168338725
"6746" 1349 83.3530451860161 35.00693886335
"6747" 1349.2 79.4899878289128 32.4494672151735
"6748" 1349.4 75.878687804321 29.5934522725366
"6749" 1349.6 71.3086589332911 26.772875828275
"6750" 1349.8 66.8186239399342 24.1142051652377
"6751" 1350 62.4316389241178 20.8972018583559
"6752" 1350.2 58.2747033364299 18.4752439866552
"6753" 1350.4 54.3829046061661 15.666465222825
"6754" 1350.6 50.5071241016254 14.0689528623865
"6755" 1350.8 47.6826421722892 13.9674940677059
"6756" 1351 44.8559413518721 15.1079486110847
"6757" 1351.2 41.505426524674 15.0253756937368
"6758" 1351.4 37.7849549170161 15.5139224705
"6759" 1351.6 35.5350455877365 16.8077578598559
"6760" 1351.8 35.2128244655786 16.5154189599286
"6761" 1352 35.0098409455822 14.2730876327025
"6762" 1352.2 35.9239708909376 13.0885812246364
"6763" 1352.4 37.5492225562003 12.8627875140789
"6764" 1352.6 39.8005498222597 11.554302091
"6765" 1352.8 42.2209442210726 9.26354339445161
"6766" 1353 44.8676122751801 7.383328859768
"6767" 1353.2 46.5555596568137 7.79692759729752
"6768" 1353.4 49.7936396745161 8.80847510507079
"6769" 1353.6 53.7022579179804 9.10851784019643
"6770" 1353.8 57.6274701578582 8.81434044789473
"6771" 1354 61.5909449497982 9.13092786966667
"6772" 1354.2 65.9211198574205 8.98266553376522
"6773" 1354.4 69.7428477515079 7.92243314307377
"6774" 1354.6 72.9823958299857 8.53900742709565
"6775" 1354.8 76.3289041159108 10.2902300112632
"6776" 1355 80.2509439741214 11.4723082263684
"6777" 1355.2 84.2152808148612 11.5795774858496
"6778" 1355.4 88.3346104637982 11.6208783058718
"6779" 1355.6 90.5907119452661 12.0221147870517
"6780" 1355.8 92.8984099932597 11.2680243670513
"6781" 1356 91.5182675389108 11.9676878251842
"6782" 1356.2 90.9543845190033 13.3385446495641
"6783" 1356.4 91.2772791611315 15.7885493568462
"6784" 1356.6 92.3347897742003 18.5408626398158
"6785" 1356.8 93.8698585251771 21.5738249573814
"6786" 1357 95.9835167503056 24.8236425172105
"6787" 1357.2 97.9636570974237 27.6938871286975
"6788" 1357.4 99.2564385135161 30.5761445806777
"6789" 1357.6 101.220874853648 33.6618978422895
"6790" 1357.8 103.667195969041 36.47394575805
"6791" 1358 106.656384796516 38.8805645067934
"6792" 1358.2 110.255632716378 40.3594771411897
"6793" 1358.4 113.582922537818 40.973900993181
"6794" 1358.6 115.535665763247 42.5559641172437
"6795" 1358.8 116.020618880038 45.9146628866783
"6796" 1359 117.257913548075 49.5728188551017
"6797" 1359.2 118.092054959809 53.4268958950172
"6798" 1359.4 119.040874766911 57.5391945052105
"6799" 1359.6 120.818068815331 61.3847526913697
"6800" 1359.8 120.258159387169 64.4453246317288
"6801" 1360 118.281917545729 67.4669221429735
"6802" 1360.2 116.654985369079 71.2491658258067
"6803" 1360.4 115.946222451188 73.9473205567951
"6804" 1360.6 116.584591049533 75.4330236398051
"6805" 1360.8 117.648475512673 77.2096468634546
"6806" 1361 118.674806325441 79.581878447
"6807" 1361.2 118.893093089952 81.7689071055385
"6808" 1361.4 117.639462963916 83.9337919360869
"6809" 1361.6 116.217718898543 86.4765652398378
"6810" 1361.8 114.683193696973 89.5004029386
"6811" 1362 112.861953784716 92.8127598462286
"6812" 1362.2 110.890995205353 95.1430095062273
"6813" 1362.4 108.262033518299 98.1662519819622
"6814" 1362.6 105.353295387114 100.278432586271
"6815" 1362.8 101.957491031044 102.329861465111
"6816" 1363 98.7037608212019 104.341097213429
"6817" 1363.2 95.2955933828935 106.168775817302
"6818" 1363.4 92.0568995647006 108.361127889981
"6819" 1363.6 88.6442509420482 110.903910854908
"6820" 1363.8 85.0368575244461 112.46100819494
"6821" 1364 81.0874339709433 113.991439599427
"6822" 1364.2 77.365885345075 115.168823419941
"6823" 1364.4 73.6670463644864 115.077712493386
"6824" 1364.6 69.9535767081399 113.685643390644
"6825" 1364.8 66.7002155124707 111.844227983218
"6826" 1365 63.1188367625549 109.998417997563
"6827" 1365.2 59.4117152192876 108.0392157318
"6828" 1365.4 55.4409671010161 106.291178885382
"6829" 1365.6 51.1289683270876 104.411572892314
"6830" 1365.8 46.4325061786061 103.17602296406
"6831" 1366 41.8532032226182 101.551214135735
"6832" 1366.2 38.307855604655 99.1960635509166
"6833" 1366.4 34.9365770744611 96.5649516884771
"6834" 1366.6 31.1806419561733 93.8068378431429
"6835" 1366.8 26.7963128802304 91.9410869758
"6836" 1367 22.8113794012729 89.5397008989459
"6837" 1367.2 18.2832427911954 89.0357323626698
"6838" 1367.4 14.4732780098831 89.7545713816697
"6839" 1367.6 13.6128890335815 91.4079608245047
"6840" 1367.8 14.1779207692125 92.4796231667589
"6841" 1368 14.3817509842084 92.8313774091731
"6842" 1368.2 15.1994635527514 93.6410127163529
"6843" 1368.4 14.6467307831084 95.4480892816796
"6844" 1368.6 14.812075427607 97.4857357218182
"6845" 1368.8 16.0099349400904 98.3883078488713
"6846" 1369 17.3683537025822 97.9715165534622
"6847" 1369.2 18.1541514976089 97.6902657157629
"6848" 1369.4 20.4559983885738 98.5124090444519
"6849" 1369.6 23.2949243850444 99.7167869032264
"6850" 1369.8 26.4253882545161 101.598004627604
"6851" 1370 28.4972126072172 102.942099540052
"6852" 1370.2 31.2628346933292 104.988482015785
"6853" 1370.4 33.4395035950675 107.419944936121
"6854" 1370.6 36.4256252592514 109.796416598382
"6855" 1370.8 39.8224294812249 111.643270646058
"6856" 1371 43.5263382307508 112.988939915796
"6857" 1371.2 47.2305505108304 115.235153470657
"6858" 1371.4 51.0623120700904 116.820690982139
"6859" 1371.6 54.8113855700404 117.012674694019
"6860" 1371.8 59.245334492846 117.67373432699
"6861" 1372 63.5801131738324 117.72617727849
"6862" 1372.2 68.1146667231896 117.428112847112
"6863" 1372.4 72.8432331206071 117.155981024849
"6864" 1372.6 77.3010547768884 116.987653946957
"6865" 1372.8 81.7852838739618 116.069371017467
"6866" 1373 86.3623062574967 115.148508359058
"6867" 1373.2 90.4894495224461 113.09974040042
"6868" 1373.4 94.6097812592092 111.59561166298
"6869" 1373.6 99.1144818460114 109.334539990159
"6870" 1373.8 102.641839039747 106.406683722875
"6871" 1374 105.800320140536 103.312607694307
"6872" 1374.2 109.568483406195 100.020165621679
"6873" 1374.4 112.472727877941 96.3915876052547
"6874" 1374.6 114.957883989238 92.3550800719444
"6875" 1374.8 117.431745173516 87.9657511055789
"6876" 1375 118.40944340156 83.590326293823
"6877" 1375.2 118.19401229425 78.802936733
"6878" 1375.4 118.209538005932 74.3395317788849
"6879" 1375.6 117.819015630194 69.7724938113729
"6880" 1375.8 117.647384405075 65.5840317983813
"6881" 1376 117.39612984441 61.3077679707699
"6882" 1376.2 117.310952762794 57.2093177396783
"6883" 1376.4 116.403316330829 53.0606064368522
"6884" 1376.6 116.181917790601 49.4705002401271
"6885" 1376.8 116.007226008671 45.7262390412364
"6886" 1377 116.848639088177 42.2784917875593
"6887" 1377.2 117.676119044575 40.4711495297731
"6888" 1377.4 116.779298267773 40.2020473503333
"6889" 1377.6 114.482734517783 38.6437908659569
"6890" 1377.8 112.022782424524 36.1909941163115
"6891" 1378 108.90591474643 33.3657892521293
"6892" 1378.2 106.62309668908 29.8627611807436
"6893" 1378.4 104.342663857897 26.4158058660169
"6894" 1378.6 101.989172047343 22.7320083946529
"6895" 1378.8 99.7321037405079 19.4565168016066
"6896" 1379 97.1954885618911 17.023122041375
"6897" 1379.2 93.7306126791572 15.7219731419744
"6898" 1379.4 90.1635503601693 13.6011180195887
"6899" 1379.6 86.5694253467411 11.018779662625
"6900" 1379.8 82.3245287561799 10.306428511819
"6901" 1380 77.9886666727213 9.27073792089744
"6902" 1380.2 73.4909268185334 7.63721013841379
"6903" 1380.4 69.5321504026391 5.84738349512295
"6904" 1380.6 67.7699543939178 3.87768252160656
"6905" 1380.8 68.3701225997866 3.20408948204099
"6906" 1381 69.1899598545937 3.89694690825862
"6907" 1381.2 69.7665041360546 3.68166468241026
"6908" 1381.4 69.7917118238629 3.74813351629032
"6909" 1381.6 69.8143729847641 3.44193528720661
"6910" 1381.8 69.7603028837822 3.50000288965323
"6911" 1382 70.3647822124252 3.52884200736364
"6912" 1382.2 71.616882736169 3.78956216783471
"6913" 1382.4 73.0725043404506 4.17457424046721
"6914" 1382.6 73.8870035030771 4.91429894360976
"6915" 1382.8 75.6887780147321 4.78789506872
"6916" 1383 77.9664291255407 4.70131761263934
"6917" 1383.2 79.276266906443 4.69264886239024
"6918" 1383.4 80.967270154885 4.86732158447541
"6919" 1383.6 81.6067591889796 5.56025060887805
"6920" 1383.8 82.7952631769498 5.72717469659292
"6921" 1384 84.7216479594237 5.63150858216807
"6922" 1384.2 86.3468226069213 6.361357331
"6923" 1384.4 87.9718561826799 6.26398961675
"6924" 1384.6 89.3645680746666 7.05413292619469
"6925" 1384.8 90.3456139059471 7.05300385291379
"6926" 1385 89.9883523571093 6.84324500152542
"6927" 1385.2 89.4617292750781 6.1939814255124
"6928" 1385.4 89.1172138696161 6.111446864425
"6929" 1385.6 88.8802857649411 5.488293493225
"6930" 1385.8 88.6936119643952 5.07044989368548
"6931" 1386 87.8026086146118 4.38352271806087
"6932" 1386.2 87.5147388507422 4.09226625108696
"6933" 1386.4 87.0984565941661 4.2582147032
"6934" 1386.6 86.7579646479707 5.13822571397521
"6935" 1386.8 86.5571346680571 6.14108282990984
"6936" 1387 85.8388482514588 7.4435755320082
"6937" 1387.2 85.0970806627475 7.56517634354545
"6938" 1387.4 83.7222976105489 7.50103844533607
"6939" 1387.6 82.3225031525492 6.41607637702479
"6940" 1387.8 80.3798714853112 4.99501694742623
"6941" 1388 79.0444589186441 4.463855315696
"6942" 1388.2 76.8441610152434 4.06959493278513
"6943" 1388.4 73.8349240667003 3.9596203795
"6944" 1388.6 70.5816466668911 3.489009760625
"6945" 1388.8 67.8794880424321 2.24736684991596
"6946" 1389 64.9370026025949 0.93943232961417
"6947" 1389.2 63.8145905265161 0.209633220844263
"6948" 1389.4 63.7262231892136 1.56988393059664
"6949" 1389.6 61.730755001029 3.01257372294872
"6950" 1389.8 59.3119274480283 5.20561047892683
"6951" 1390 56.6444958968276 7.75962155531147
"6952" 1390.2 53.894538698222 9.82732067186554
"6953" 1390.4 52.3832792324635 11.6294631335789
"6954" 1390.6 52.5237540152514 12.2874237041765
"6955" 1390.8 52.0856584347374 13.0995478215752
"6956" 1391 51.9739809900429 14.8393033074821
"6957" 1391.2 51.2360020856093 16.9958920873898
"6958" 1391.4 49.7042529204506 19.1468555464508
"6959" 1391.6 47.8924937962788 20.9335084636695
"6960" 1391.8 45.5381917041801 21.9912697561803
"6961" 1392 43.3942305931196 23.9681260733103
"6962" 1392.2 42.350045795473 26.6944220723103
"6963" 1392.4 42.0006163228772 30.0108932588333
"6964" 1392.6 41.0449702385717 33.6784104955833
"6965" 1392.8 39.5305562805972 37.3786760326216
"6966" 1393 38.2568813158134 40.7611076195405
"6967" 1393.2 35.9506367140765 44.1299579378362
"6968" 1393.4 32.3792123119596 46.6394173510087
"6969" 1393.6 29.1953318495592 48.6055152859483
"6970" 1393.8 26.0528509130379 51.6822182733826
"6971" 1394 23.5941044592814 54.9368399566609
"6972" 1394.2 21.8927532808092 58.3120691444569
"6973" 1394.4 19.7492373694807 61.6972388277699
"6974" 1394.6 17.5071657493127 63.874320748161
"6975" 1394.8 15.6295294113582 66.0187266725263
"6976" 1395 14.9359979730161 69.2750633131182
"6977" 1395.2 16.0265163726161 71.8526522576273
"6978" 1395.4 17.2137070027929 74.8386797956786
"6979" 1395.6 18.7824693267822 78.4241852573853
"6980" 1395.8 19.8298630873759 82.2390160695233
"6981" 1396 20.3224534103935 86.3314818838773
"6982" 1396.2 21.9594557609161 90.1940319886857
"6983" 1396.4 24.6689510562808 92.953711204
"6984" 1396.6 27.9937979218945 95.3396587964324
"6985" 1396.8 31.4730848071201 97.8715841376039
"6986" 1397 34.566463546953 100.465835177204
"6987" 1397.2 37.404757175659 102.820306248
"6988" 1397.4 40.4310657395749 105.428233653206
"6989" 1397.6 44.1255152605064 107.234309294
"6990" 1397.8 48.290870047035 109.3763990075
"6991" 1398 52.2395166564761 109.96450000157
"6992" 1398.2 56.3884298589104 110.997945940971
"6993" 1398.4 60.8877748783676 112.416970995069
"6994" 1398.6 65.448840789222 113.584211599794
"6995" 1398.8 69.9073029429518 115.008301845604
"6996" 1399 74.2811471495841 116.014419293553
"6997" 1399.2 78.8110731441447 116.9191512714
"6998" 1399.4 82.9025965685767 115.550889008121
"6999" 1399.6 86.6568555313924 113.77902575699
"7000" 1399.8 90.8140849367808 112.171425157735
"7001" 1400 94.4394923481671 109.115527018377
"7002" 1400.2 97.8703804636044 106.516461047765
"7003" 1400.4 101.593263655516 103.57482569704
"7004" 1400.6 105.699723371069 101.441402954932
"7005" 1400.8 109.800736669544 98.8624724320642
"7006" 1401 112.311060729752 95.8808663871132
"7007" 1401.2 114.466854415273 91.9782796882703
"7008" 1401.4 116.301099473498 87.7289006466091
"7009" 1401.6 118.671388402729 83.931544124292
"7010" 1401.8 119.61067672484 80.360820161
"7011" 1402 119.495376265099 76.4390179661652
"7012" 1402.2 120.490782380877 72.2277522648235
"7013" 1402.4 120.945096862704 67.5256689718303
"7014" 1402.6 121.895257226762 63.3099180655593
"7015" 1402.8 122.343223599886 60.0428783101092
"7016" 1403 121.95750942196 55.9257572631304
"7017" 1403.2 121.318411572428 51.6916291120974
"7018" 1403.4 120.718695385543 47.2006509999646
"7019" 1403.6 119.683513461689 43.9285074945603
"7020" 1403.8 118.631822041833 39.8748496113902
"7021" 1404 118.226519036175 38.7064370403902
"7022" 1404.2 117.767955058619 38.7406994338974
"7023" 1404.4 116.090234443849 37.202788870359
"7024" 1404.6 113.502342360507 35.2023457933276
"7025" 1404.8 110.145119507101 32.2215621157034
"7026" 1405 106.676188399414 28.9671700394153
"7027" 1405.2 103.788463031334 26.9807813801074
"7028" 1405.4 100.202296309088 24.6697604743445
"7029" 1405.6 97.6918400707403 21.9133315518966
"7030" 1405.8 95.34563610645 18.6699239191653
"7031" 1406 92.4223900569264 16.024894919641
"7032" 1406.2 88.0430645350205 14.6791001552783
"7033" 1406.4 84.2788925741477 14.5573273831316
"7034" 1406.6 80.0098047715074 14.0932005182261
"7035" 1406.8 75.3700215185509 13.6461557084522
"7036" 1407 70.9715336252341 11.9404441372564
"7037" 1407.2 66.4588926608845 11.6499615997368
"7038" 1407.4 62.8344222030661 12.80710001435
"7039" 1407.6 59.2675182710411 15.2023457849
"7040" 1407.8 55.9375424436911 18.3570597266
"7041" 1408 52.2765163878911 21.51826484925
"7042" 1408.2 47.8659225755833 25.6516197777059
"7043" 1408.4 44.8050260018118 29.3570714095217
"7044" 1408.6 41.6583992735592 33.3120691339224
"7045" 1408.8 39.2147690992458 37.7927081148378
"7046" 1409 37.0223822680205 41.8540058645652
"7047" 1409.2 35.549103700905 46.4876742369167
"7048" 1409.4 33.7813073971596 50.9879441369913
"7049" 1409.6 31.3527305646354 55.4418315672569
"7050" 1409.8 29.2322644308265 59.0708658141293
"7051" 1410 27.8224809617363 63.5671226573303
"7052" 1410.2 27.8764256951975 68.0252785928319
"7053" 1410.4 28.1693904991356 72.4680036784336
"7054" 1410.6 28.0929285257491 76.7421443343107
"7055" 1410.8 27.9075412380995 80.9702699279722
"7056" 1411 28.249936413435 84.7923669392973
"7057" 1411.2 29.1735237408245 87.8008055040654
"7058" 1411.4 30.2694656131061 91.9281046139
"7059" 1411.6 31.4612464355261 96.10712690951
"7060" 1411.8 32.9271670509651 100.172169366561
"7061" 1412 34.9682677066563 103.019288243477
"7062" 1412.2 37.7237880196027 103.953766306192
"7063" 1412.4 40.9618152407808 104.614926863588
"7064" 1412.6 45.1553958320616 105.526932001697
"7065" 1412.8 49.3608942778495 105.853458073727
"7066" 1413 53.4172459813102 107.230490952265
"7067" 1413.2 57.5713726888061 108.06388221941
"7068" 1413.4 61.7297759390455 108.566910559618
"7069" 1413.6 66.0315784817469 109.979329853433
"7070" 1413.8 70.4318501834296 110.129126336894
"7071" 1414 74.6756077242996 109.860226206144
"7072" 1414.2 78.9314054565455 108.341628397235
"7073" 1414.4 82.6248760754864 106.289553254743
"7074" 1414.6 86.4476163491182 104.48416814049
"7075" 1414.8 90.090104202304 102.242001036091
"7076" 1415 93.2346198783623 99.3587591760096
"7077" 1415.2 97.1016090990862 96.700396582243
"7078" 1415.4 100.2537751006 93.6465082736168
"7079" 1415.6 102.998899384871 90.2179734872545
"7080" 1415.8 105.860055990686 86.5262829240446
"7081" 1416 108.220925846003 82.7475774641538
"7082" 1416.2 111.093570631623 79.1193818043125
"7083" 1416.4 113.178371351025 74.9907431750763
"7084" 1416.6 113.87166817318 72.6318381539828
"7085" 1416.8 113.542632449163 72.27929987825
"7086" 1417 114.039543542576 72.0912794645259
"7087" 1417.2 115.056413025881 71.5152108664237
"7088" 1417.4 117.605595932873 69.7943064754348
"7089" 1417.6 118.360147692583 66.7457044877227
"7090" 1417.8 118.981991918046 63.0146391349496
"7091" 1418 120.394084116152 59.5836765086446
"7092" 1418.2 121.559277919739 57.0698191589174
"7093" 1418.4 120.413051852695 54.9652338335803
"7094" 1418.6 118.276717866145 52.3524935308793
"7095" 1418.8 116.442249186684 49.7726299969496
"7096" 1419 114.828727064827 48.4373013443781
"7097" 1419.2 113.32732152667 47.1359601292308
"7098" 1419.4 111.4188617672 45.9883088252368
"7099" 1419.6 108.895050616833 45.0646279416586
"7100" 1419.8 105.491190992929 43.5670898604463
"7101" 1420 102.187206712441 42.293289479725
"7102" 1420.2 99.2627713729796 40.1534954277805
"7103" 1420.4 96.5554739523698 36.999731415
"7104" 1420.6 93.578018875743 34.0334253640672
"7105" 1420.8 90.3646208121771 31.544939016678
"7106" 1421 87.0412161803343 28.8508852471901
"7107" 1421.2 83.3732278494741 27.2749604925966
"7108" 1421.4 79.2952104164901 26.1126098355565
"7109" 1421.6 75.5314448799615 23.9071830820672
"7110" 1421.8 71.5460698530781 22.1333176557934
"7111" 1422 67.5162001001884 20.5688614506387
"7112" 1422.2 63.81111310815 20.2014824279643
"7113" 1422.4 59.9469755813509 20.7751657431043
"7114" 1422.6 56.7713864570707 20.1401162215042
"7115" 1422.8 54.3108631389014 17.4229681466148
"7116" 1423 52.770083622321 14.3439266846342
"7117" 1423.2 52.0613651483387 11.424478472
"7118" 1423.4 51.9588335913975 10.7016469662119
"7119" 1423.6 51.9522323904314 11.8898631401102
"7120" 1423.8 50.6955721854635 13.2351763159474
"7121" 1424 49.1342723464372 15.0390413378421
"7122" 1424.2 46.8066235150451 17.4628861392066
"7123" 1424.4 44.4643801145661 20.392044954425
"7124" 1424.6 42.4033496937558 23.7072949208595
"7125" 1424.8 39.9370310627469 27.1065058850513
"7126" 1425 37.4749450681972 30.7637210264828
"7127" 1425.2 34.9868538190117 33.9931083094867
"7128" 1425.4 31.8544777008006 37.3813680880948
"7129" 1425.6 29.182431952753 40.364896275921
"7130" 1425.8 25.9515320451661 42.598374984375
"7131" 1426 22.3557478589144 45.2688358252034
"7132" 1426.2 20.2106420794558 48.3167696505862
"7133" 1426.4 19.9991191140161 51.7208024980357
"7134" 1426.6 20.872843558702 55.0521077455044
"7135" 1426.8 22.1166476022999 58.2557174664054
"7136" 1427 24.0673192475889 61.0643095187273
"7137" 1427.2 26.6062140095518 64.5768181974018
"7138" 1427.4 28.2314301046754 67.9253258950177
"7139" 1427.6 30.445404839377 71.3826702313739
"7140" 1427.8 33.100112941723 74.5053272764483
"7141" 1428 35.2680700599683 77.4076150540087
"7142" 1428.2 37.3305722505161 80.0545695725897
"7143" 1428.4 40.1516044039215 82.8871176118108
"7144" 1428.6 43.3761424001648 85.4309587949189
"7145" 1428.8 45.867352386381 88.1116410899459
"7146" 1429 48.75385968014 90.5049280786422
"7147" 1429.2 51.3370982559606 91.8538166541389
"7148" 1429.4 53.9613418358713 94.1633761399159
"7149" 1429.6 56.4851199224019 97.1711241983714
"7150" 1429.8 59.9643929116019 98.5769285298286
"7151" 1430 63.720829023905 98.8895355616111
"7152" 1430.2 67.7617278657277 99.1677686595961
"7153" 1430.4 72.0084581718623 99.7669545934423
"7154" 1430.6 76.0131117080256 100.264250655047
"7155" 1430.8 78.6488481681338 99.6090808486177
"7156" 1431 81.0534025368365 99.713362356398
"7157" 1431.2 84.2006079557733 101.125180708486
"7158" 1431.4 87.1123662676304 103.424913387914
"7159" 1431.6 89.9884746015717 106.134414744139
"7160" 1431.8 92.0122805733161 109.394102228273
"7161" 1432 94.7847360812939 111.439152064944
"7162" 1432.2 97.7375021712161 109.86323757875
"7163" 1432.4 100.116983645173 107.920519851571
"7164" 1432.6 102.536981501324 105.182097470577
"7165" 1432.8 105.113061026722 102.211227213065
"7166" 1433 107.851011752122 99.3138202309711
"7167" 1433.2 110.384177284945 96.4070194694
"7168" 1433.4 113.453168247879 93.4580702194071
"7169" 1433.6 115.746356405427 90.2053915553482
"7170" 1433.8 116.29310866192 86.7995952464496
"7171" 1434 116.131211220348 82.9492503699115
"7172" 1434.2 115.758587325197 79.0581072944827
"7173" 1434.4 116.113536119055 75.1945058869487
"7174" 1434.6 117.779806772732 70.9833020265086
"7175" 1434.8 118.747368455346 66.3815983293928
"7176" 1435 119.006272655234 61.9757984241539
"7177" 1435.2 118.518742932601 57.2401137772288
"7178" 1435.4 117.65222149199 52.8594771464569
"7179" 1435.6 116.060762990111 48.9144059656379
"7180" 1435.8 114.14698377899 44.5597188834914
"7181" 1436 112.790550794266 39.855851033
"7182" 1436.2 110.410078056223 35.8402721970345
"7183" 1436.4 108.795117002628 31.9388486122586
"7184" 1436.6 106.809510090721 28.2482879701026
"7185" 1436.8 104.166325218975 25.0080727058934
"7186" 1437 102.592341071299 21.3001047242783
"7187" 1437.2 102.555087337151 19.1122945188696
"7188" 1437.4 103.523684424994 19.1529349561217
"7189" 1437.6 103.702347364186 19.7716970936356
"7190" 1437.8 103.637985654766 20.09020504025
"7191" 1438 102.864869359567 20.5886944491026
"7192" 1438.2 102.745032172798 20.9249043342051
"7193" 1438.4 101.849582082773 21.4608428639231
"7194" 1438.6 100.48634648299 21.1919975962368
"7195" 1438.8 98.0319157343043 20.4054123863814
"7196" 1439 95.1240867087365 19.5637592632034
"7197" 1439.2 92.1989579840851 18.3140836320345
"7198" 1439.4 89.0059684581627 16.2122840071897
"7199" 1439.6 86.113393281803 13.8123817591803
"7200" 1439.8 83.1915703541194 11.6079482145537
"7201" 1440 79.3998623413426 9.96315806639669
"7202" 1440.2 75.5791854218467 8.75933905385124
"7203" 1440.4 71.710529610311 7.67623757471795
"7204" 1440.6 67.6119313822661 7.71755049376785
"7205" 1440.8 64.0889134779683 8.83703730027826
"7206" 1441 59.9668870599471 9.68528964505172
"7207" 1441.2 55.3860417237469 10.3326285481026
"7208" 1441.4 51.6518777464738 12.4905724280254
"7209" 1441.6 48.8923847988137 14.987653998438
"7210" 1441.8 46.3978400535657 18.1388272959835
"7211" 1442 44.8181494763411 21.547475163525
"7212" 1442.2 44.7948658924987 25.1135324197739
"7213" 1442.4 45.1770670161109 28.2388754707586
"7214" 1442.6 45.25545751469 31.5685885366609
"7215" 1442.8 45.0001522037469 35.0790076159487
"7216" 1443 45.6246081530639 38.463916057113
"7217" 1443.2 46.2409881180553 41.6948308186609
"7218" 1443.4 47.5620769262999 45.1856369049189
"7219" 1443.6 49.9851295125411 48.044475801425
"7220" 1443.8 52.1541717382466 50.3884976875217
"7221" 1444 54.0226727854807 53.7354894501593
"7222" 1444.2 54.4939204444649 57.1922973856154
"7223" 1444.4 55.0153064741179 60.4633400064779
"7224" 1444.6 55.2810058561768 63.4049282080357
"7225" 1444.8 56.3401367752205 67.1255844292087
"7226" 1445 56.6602564956783 70.3328227798649
"7227" 1445.2 55.8203654358523 73.2596920355259
"7228" 1445.4 55.388805825525 76.4939309379286
"7229" 1445.6 54.6102150436537 80.4430020849541
"7230" 1445.8 54.2778176497053 84.8064019251351
"7231" 1446 53.9659908356448 88.6708171593663
"7232" 1446.2 53.4936128160161 93.04588597349
"7233" 1446.4 53.1041419590161 97.3218941491765
"7234" 1446.6 52.6447175985744 101.845998893757
"7235" 1446.8 52.5607373823447 106.106698431829
"7236" 1447 52.0648697248109 110.280381365063
"7237" 1447.2 52.8712231131632 113.252015868824
"7238" 1447.4 55.1213070580067 114.391754854717
"7239" 1447.6 57.6014280813557 115.710811813802
"7240" 1447.8 60.9672938729142 116.241295520932
"7241" 1448 64.2157455092261 116.25055963355
"7242" 1448.2 67.5301425022961 115.7637210623
"7243" 1448.4 71.708401916846 115.425242781423
"7244" 1448.6 75.7791352535561 114.15131171432
"7245" 1448.8 79.6980604273379 112.80258570497
"7246" 1449 83.9233868131763 111.699989702903
"7247" 1449.2 88.0286624945464 110.232054678182
"7248" 1449.4 92.5848027331061 109.27903129325
"7249" 1449.6 96.9936128343461 108.14177639081
"7250" 1449.8 100.746913523958 107.485218403798
"7251" 1450 102.722007898488 105.885586141056
"7252" 1450.2 104.190960786639 103.541684659236
"7253" 1450.4 106.845448319332 100.29567800667
"7254" 1450.6 109.864882808945 96.8966399753429
"7255" 1450.8 112.045819358246 94.2694911262973
"7256" 1451 114.880479232275 91.6241782487053
"7257" 1451.2 116.693014314959 88.3329094728672
"7258" 1451.4 116.62473348784 84.6309646021622
"7259" 1451.6 116.536645484621 80.5760540556579
"7260" 1451.8 116.358689773994 76.0559608654867
"7261" 1452 116.051938391047 72.1302324927168
"7262" 1452.2 116.69533188643 68.1294207467672
"7263" 1452.4 117.003678105462 63.7223444502432
"7264" 1452.6 117.710095814253 59.392105292178
"7265" 1452.8 118.261961762247 54.9077541535294
"7266" 1453 117.430596291932 50.2543782504248
"7267" 1453.2 116.188348270852 46.0974572671638
"7268" 1453.4 115.187811069249 41.6991225889741
"7269" 1453.6 114.134225250916 37.4128065663636
"7270" 1453.8 114.161950294974 33.5781089142373
"7271" 1454 113.649926706994 31.4839209590522
"7272" 1454.2 111.709769166091 30.0541677985
"7273" 1454.4 108.852476771701 27.4615137602353
"7274" 1454.6 105.973102591253 24.3111808632632
"7275" 1454.8 103.098781254004 21.2725272847143
"7276" 1455 100.243098017916 17.912413831525
"7277" 1455.2 97.1470643520041 14.646181401104
"7278" 1455.4 96.3743541717161 12.02815830035
"7279" 1455.6 96.8125088858411 13.41727102365
"7280" 1455.8 95.7071736601596 14.7671544359913
"7281" 1456 92.9770750471477 15.763320475421
"7282" 1456.2 90.2394926902929 16.7518834088214
"7283" 1456.4 86.743347309718 17.5595377515321
"7284" 1456.6 83.3452110021109 18.4080938388965
"7285" 1456.8 80.3805319785679 19.0393052278276
"7286" 1457 77.3538274238056 19.4837920830789
"7287" 1457.2 75.0135279655076 20.7321718342034
"7288" 1457.4 71.3868690471267 21.3370287793628
"7289" 1457.6 67.6754320654726 22.184034234513
"7290" 1457.8 63.0722657306956 23.0952889390256
"7291" 1458 58.8689821440937 24.2736592456121
"7292" 1458.2 54.5865873381377 25.5085867602703
"7293" 1458.4 49.9781258699372 26.2892828475
"7294" 1458.6 45.3283904631214 27.1946317694737
"7295" 1458.8 40.6897583921411 27.636202894625
"7296" 1459 35.9947555392267 27.5704369823684
"7297" 1459.2 31.9975546384372 26.6070090729474
"7298" 1459.4 28.904702734443 24.7171504857073
"7299" 1459.6 25.8047680271015 22.6621375898293
"7300" 1459.8 22.6750525021972 22.1920046650948
"7301" 1460 19.797726064029 23.7111189265897
"7302" 1460.2 17.5026747683276 26.1349842839344
"7303" 1460.4 15.5491731652351 28.8541040146033
"7304" 1460.6 13.0627465501887 31.9802677741947
"7305" 1460.8 10.9114657840161 35.7356593352632
"7306" 1461 9.66761516413775 38.9119982354054
"7307" 1461.2 8.96123929505594 42.2719490043009
"7308" 1461.4 9.01638561109135 45.5600480979115
"7309" 1461.6 9.20326027085824 48.9093402527368
"7310" 1461.8 9.6508101153056 52.4999882413947
"7311" 1462 11.8918005480033 55.637742768359
"7312" 1462.2 14.644727032952 57.8946764525128
"7313" 1462.4 18.2565727796799 60.0949055674483
"7314" 1462.6 21.7482913257639 60.9182971137699
"7315" 1462.8 25.945264698042 62.0120422859569
"7316" 1463 29.0817792279008 63.1941431563077
"7317" 1463.2 32.6140444409748 64.1781273962936
"7318" 1463.4 35.5309482905851 65.26882445225
"7319" 1463.6 38.6421236834905 66.5529131965898
"7320" 1463.8 42.2771850154905 67.7978884146923
"7321" 1464 45.6759007846956 69.0794805509744
"7322" 1464.2 47.8949692466411 70.886941564475
"7323" 1464.4 50.852727092674 71.7036346203158
"7324" 1464.6 53.7957884809299 71.8495389325948
"7325" 1464.8 56.0080913313845 72.5372389107368
"7326" 1465 57.2960782883056 72.3151721940263
"7327" 1465.2 57.6503290534525 71.3711246526091
"7328" 1465.4 58.1023512905161 71.457653026421
"7329" 1465.6 59.1512801767728 72.3577110463628
"7330" 1465.8 60.4896037886566 73.7816595683719
"7331" 1466 62.7556160475657 75.5165752040992
"7332" 1466.2 65.365928225827 76.7344864672521
"7333" 1466.4 68.3199101858805 78.1362154354237
"7334" 1466.6 70.8417100062341 80.0412543296154
"7335" 1466.8 72.3931986135951 83.08711616
"7336" 1467 73.7221825028319 85.6460080187105
"7337" 1467.2 76.0963525515679 86.4714836070345
"7338" 1467.4 79.3206265154881 85.849811304514
"7339" 1467.6 82.9548362008142 84.7273876539038
"7340" 1467.8 86.4003595883616 83.3101767417364
"7341" 1468 89.3390942366343 81.2813876411818
"7342" 1468.2 92.3866962543313 78.632747787084
"7343" 1468.4 95.4982111840033 75.8070070637692
"7344" 1468.6 98.3956751909027 73.0263311648907
"7345" 1468.8 100.869960635373 69.4490904363109
"7346" 1469 103.288419598688 65.9312441475574
"7347" 1469.2 106.164595324542 62.6596997703983
"7348" 1469.4 109.131616937285 60.0568353183884
"7349" 1469.6 112.401884629119 57.6298846888182
"7350" 1469.8 115.456411660283 56.455367558931
"7351" 1470 118.061837393318 56.4956576475862
"7352" 1470.2 118.834713022541 55.9387064220588
"7353" 1470.4 118.190953697428 54.693132801272
"7354" 1470.6 119.096542170104 52.0963636815714
"7355" 1470.8 118.398931135066 51.536731152525
"7356" 1471 117.08087052757 50.7364738037838
"7357" 1471.2 115.739522522377 48.9559222743826
"7358" 1471.4 114.340814140281 45.999330464287
"7359" 1471.6 112.587563864559 42.6349566397288
"7360" 1471.8 110.719864071216 39.4274330903
"7361" 1472 109.045575768029 35.7222233658487
"7362" 1472.2 107.949856817012 32.155762071211
"7363" 1472.4 107.552167767616 30.3527621222
"7364" 1472.6 106.407929249809 29.6893186623448
"7365" 1472.8 104.027456511766 28.74944042755
"7366" 1473 101.168091303291 26.863752361575
"7367" 1473.2 97.7684601111315 24.8429145794103
"7368" 1473.4 94.1273053628551 23.1515119882797
"7369" 1473.6 90.1221818331059 21.8603001531539
"7370" 1473.8 85.9847239711687 20.4615225945932
"7371" 1474 82.2847508296687 18.7452103434068
"7372" 1474.2 78.1318055346956 17.0601550608974
"7373" 1474.4 74.5592032042793 14.8306402652368
"7374" 1474.6 71.501007109293 12.0328255130992
"7375" 1474.8 67.8925794998102 9.96805383868067
"7376" 1475 64.4075686781648 10.2665921403784
"7377" 1475.2 61.239382359973 11.2901781764828
"7378" 1475.4 58.198010799253 13.3171701805789
"7379" 1475.6 55.2851787582161 16.010497813175
"7380" 1475.8 52.5805909709178 19.5522883238197
"7381" 1476 49.8520603030661 22.84246576305
"7382" 1476.2 47.2210821717003 26.6001762508947
"7383" 1476.4 44.1331098460839 29.3302360925508
"7384" 1476.6 40.686280973775 32.2055306276429
"7385" 1476.8 37.0528625959596 34.5827542995304
"7386" 1477 33.0985540990072 35.8220457283571
"7387" 1477.2 29.4136292546843 36.4367794388053
"7388" 1477.4 25.5033076785418 37.5623004306667
"7389" 1477.6 21.9847547225674 39.466380176
"7390" 1477.8 20.057373302029 42.1260999601282
"7391" 1478 20.1903138983616 45.4925565270364
"7392" 1478.2 21.123884088973 48.8203957587759
"7393" 1478.4 22.9235971862683 52.205179180177
"7394" 1478.6 25.6113590759215 55.2908267081622
"7395" 1478.8 28.0970109593391 58.2885071678319
"7396" 1479 30.6997490884825 61.100013493395
"7397" 1479.2 33.0633263390379 62.9328459860261
"7398" 1479.4 35.2469031655661 64.2886561288
"7399" 1479.6 37.1985482311941 64.9206111012881
"7400" 1479.8 40.0106598427534 66.1220296771186
"7401" 1480 43.0778074185944 67.518441989313
"7402" 1480.2 45.8593238987195 68.8153196712881
"7403" 1480.4 49.0280132034905 69.5188835691282
"7404" 1480.6 51.6395351648354 70.6142301429664
"7405" 1480.8 54.904174658977 71.9956634932609
"7406" 1481 58.4863673736086 72.8103221181512
"7407" 1481.2 61.8062755856379 73.6246676864522
"7408" 1481.4 65.4124196834392 74.2424660142821
"7409" 1481.6 69.0220844851972 73.6827379664052
"7410" 1481.8 72.2165088433367 71.8057765499744
"7411" 1482 75.6699491133006 70.3453756228017
"7412" 1482.2 79.6485953679989 68.8143522539052
"7413" 1482.4 83.1492785492379 67.1221977261043
"7414" 1482.6 85.8502722374418 64.3667648846942
"7415" 1482.8 87.5789704250033 61.4465175159231
"7416" 1483 88.3182485126856 58.0421596946102
"7417" 1483.2 89.3281772504911 54.548639113325
"7418" 1483.4 89.5264404947248 50.8795696376522
"7419" 1483.6 89.9844138254405 47.1183370135294
"7420" 1483.8 90.4399212373568 42.9819578232566
"7421" 1484 89.8497271368212 38.7270456677966
"7422" 1484.2 90.0250135723922 34.7026044044298
"7423" 1484.4 91.5693399884907 31.2148789683729
"7424" 1484.6 92.9035942067129 28.478194194082
"7425" 1484.8 92.2459630875161 26.8215596854
"7426" 1485 92.0445126442403 26.6239144171638
"7427" 1485.2 93.0759829466965 26.3041806398443
"7428" 1485.4 95.1900987183975 26.8151785244661
"7429" 1485.6 97.4901540129109 28.1033971024737
"7430" 1485.8 99.4998577991411 28.9715315471964
"7431" 1486 102.358418790507 29.8743678305929
"7432" 1486.2 105.628987535809 30.5992031644741
"7433" 1486.4 107.511240321626 32.000421883339
"7434" 1486.6 109.183117215896 33.6983489715041
"7435" 1486.8 111.148729681568 36.5151311820086
"7436" 1487 113.326482330684 39.5907490210924
"7437" 1487.2 116.225335445736 42.3256662237317
"7438" 1487.4 118.510279854439 44.8890128773077
"7439" 1487.6 118.760729062753 45.7286615872368
"7440" 1487.8 118.330350397203 46.7647253658696
"7441" 1488 118.329984267138 49.7540247951351
"7442" 1488.2 118.468095787257 52.9635598754828
"7443" 1488.4 119.355184581332 56.7841676683947
"7444" 1488.6 120.006398457886 59.8268692633698
"7445" 1488.8 121.187188406771 63.3374030659455
"7446" 1489 122.68226388629 66.7428869784174
"7447" 1489.2 121.534826106785 68.8403376682269
"7448" 1489.4 120.341584909723 71.5070731790259
"7449" 1489.6 118.987428201194 75.6079554654068
"7450" 1489.8 118.504498235779 79.7492825872895
"7451" 1490 118.229712762714 83.7888352040776
"7452" 1490.2 118.005638367787 86.7488701987103
"7453" 1490.4 116.6817819459 87.8059728827589
"7454" 1490.6 114.442293190057 89.7396994471351
"7455" 1490.8 112.11639528703 93.1465920093714
"7456" 1491 111.03976906445 96.6892021280566
"7457" 1491.2 110.258062912202 100.494608844771
"7458" 1491.4 108.647013621183 101.871872586972
"7459" 1491.6 106.539907530871 104.595371244234
"7460" 1491.8 104.255828059734 106.483692733236
"7461" 1492 101.247067338183 108.795798933639
"7462" 1492.2 98.032387248659 111.188133976223
"7463" 1492.4 95.4474849945987 113.690950015092
"7464" 1492.6 92.579795250659 116.129081818629
"7465" 1492.8 90.2950025908772 116.751101809028
"7466" 1493 87.1467798301272 118.363078411611
"7467" 1493.2 83.5392874805628 119.777454838131
"7468" 1493.4 80.3046396417614 119.71574798484
"7469" 1493.6 76.4024398755744 120.192723147777
"7470" 1493.8 72.5371952644765 120.333640989337
"7471" 1494 68.5004117747974 120.2815830035
"7472" 1494.2 64.837906111575 121.003249591471
"7473" 1494.4 61.5021073130786 120.73596567
"7474" 1494.6 57.7575073025474 119.750117563219
"7475" 1494.8 53.9591232212876 118.198841230114
"7476" 1495 50.4530408284468 116.65873280398
"7477" 1495.2 46.5716534938798 116.628818450727
"7478" 1495.4 43.354136087419 117.836991653495
"7479" 1495.6 43.7531671376482 118.110099263057
"7480" 1495.8 44.1679495178495 118.676818824194
"7481" 1496 44.741862344885 118.850372135786
"7482" 1496.2 44.6876767392461 119.32737940385
"7483" 1496.4 45.6829868669716 119.23078291902
"7484" 1496.6 46.9146100061044 119.819563653529
"7485" 1496.8 48.7084150535549 120.952758509495
"7486" 1497 50.0532869125161 120.949999204027
"7487" 1497.2 51.6900351557965 121.247980316897
"7488" 1497.4 53.7748973238495 122.665288896806
"7489" 1497.6 55.7164036980837 123.069282065541
"7490" 1497.8 58.1410487154104 123.056562859625
"7491" 1498 60.9545368594555 124.009094488424
"7492" 1498.2 63.7192944657608 124.342023853074
"7493" 1498.4 66.8735595492036 123.94910024025
"7494" 1498.6 70.068379716059 123.347275035029
"7495" 1498.8 73.3816914791597 122.921115692772
"7496" 1499 76.6866023503661 122.83261711685
"7497" 1499.2 79.6399705783785 122.673791615991
"7498" 1499.4 80.3212818481926 122.503857893441
"7499" 1499.6 81.8192718586876 121.3331543174
"7500" 1499.8 83.4637770963397 119.758470185765
"7501" 1500 85.5342080275647 117.999586283116
"7502" 1500.2 88.5025053357685 116.275326955039
"7503" 1500.4 91.7304869532514 115.879034982706
"7504" 1500.6 93.4930188123334 115.169778005375
"7505" 1500.8 95.2670921651797 112.890736506878
"7506" 1501 96.9348867384573 110.258435948353
"7507" 1501.2 99.7423497732019 107.557013718371
"7508" 1501.4 101.481986267802 106.370054916086
"7509" 1501.6 103.289463836469 106.193293732299
"7510" 1501.8 105.491646478884 105.264909488792
"7511" 1502 106.805621293124 103.499756964262
"7512" 1502.2 108.168448123693 101.121144175794
"7513" 1502.4 110.428482170794 98.5433392442778
"7514" 1502.6 113.007755695285 96.2280126716635
"7515" 1502.8 115.943494413889 93.1673300679909
"7516" 1503 116.944906602266 89.7946698083333
"7517" 1503.2 117.715953636732 85.599378624973
"7518" 1503.4 119.390388468864 81.6917944810087
"7519" 1503.6 121.231324367525 78.5410511567414
"7520" 1503.8 121.909540859887 74.4885397395086
"7521" 1504 121.527090245607 71.5735851229008
"7522" 1504.2 122.23854788726 67.5615428518975
"7523" 1504.4 122.416288860911 63.4974153351053
"7524" 1504.6 121.667515793431 59.5340311129492
"7525" 1504.8 121.083309507931 55.2003426787034
"7526" 1505 120.843776185696 51.3335904768974
"7527" 1505.2 120.522236634667 47.2109909342212
"7528" 1505.4 121.080236535068 45.4863909225603
"7529" 1505.6 120.520180741306 47.0576454764737
"7530" 1505.8 119.349748031612 47.245637206687
"7531" 1506 117.456580996281 47.1067823794087
"7532" 1506.2 115.311292729849 45.1486601153077
"7533" 1506.4 113.196809188206 42.9884054259397
"7534" 1506.6 111.265123271016 39.5620396847368
"7535" 1506.8 110.534305829576 36.2364580688103
"7536" 1507 109.386097206542 32.5003180933421
"7537" 1507.2 108.231201740038 28.7745584755739
"7538" 1507.4 108.828692076508 25.1398961516983
"7539" 1507.6 108.784225576223 23.5709029228293
"7540" 1507.8 108.527825270406 22.1448288409492
"7541" 1508 107.26222835185 21.8037103705128
"7542" 1508.2 104.913667741465 20.514332202322
"7543" 1508.4 102.249892207814 18.8115496853471
"7544" 1508.6 98.8537652545839 17.4975833608136
"7545" 1508.8 95.2059416007161 15.6826931752
"7546" 1509 91.9743153469195 12.812172954084
"7547" 1509.2 88.586821568121 10.1681208687742
"7548" 1509.4 84.9145636753481 7.947282660704
"7549" 1509.6 81.1135877582661 6.47170740715
"7550" 1509.8 77.0367960616178 6.13361589766949
"7551" 1510 72.5793212411884 5.11439601573109
"7552" 1510.2 67.6824390374127 5.00492434627586
"7553" 1510.4 62.8979910096109 4.10511236631034
"7554" 1510.6 58.4257911688868 2.88633718449138
"7555" 1510.8 54.7217023731693 4.06536381110484
"7556" 1511 51.3325245241259 6.54184382570732
"7557" 1511.2 48.0077733058332 10.0344158197805
"7558" 1511.4 44.4665796056318 13.4136767333719
"7559" 1511.6 41.3404287260639 16.9380311258783
"7560" 1511.8 39.1014995661059 20.4921589375385
"7561" 1512 37.0020620493944 24.5140859703043
"7562" 1512.2 34.4095408230161 28.4757859043421
"7563" 1512.4 31.2698590898319 32.2919170207368
"7564" 1512.6 27.7665226838379 35.4632971066609
"7565" 1512.8 24.1736575854741 38.7070756480672
"7566" 1513 21.0817160724568 41.7668987126864
"7567" 1513.2 17.68092083909 42.6566545002956
"7568" 1513.4 14.0831910964817 43.5323216227845
"7569" 1513.6 10.3216149933422 45.5759925762435
"7570" 1513.8 6.98034327210151 48.2532226814878
"7571" 1514 4.70083587507545 52.1241830285
"7572" 1514.2 4.51356146783545 56.3281772790588
"7573" 1514.4 4.37534588897767 61.0146043219423
"7574" 1514.6 5.32183774373835 65.3734045897778
"7575" 1514.8 6.22158754764113 69.6573264302321
"7576" 1515 7.38419378705741 74.2543458984954
"7577" 1515.2 8.58762300391612 78.3709781461454
"7578" 1515.4 9.12119807800612 82.77943418297
"7579" 1515.6 11.8977806239409 85.8409853170177
"7580" 1515.8 15.3011269014536 88.6961919844732
"7581" 1516 18.8747975834312 91.1300567823868
"7582" 1516.2 22.12622917917 93.9960450680865
"7583" 1516.4 24.3132578377084 97.7709164513173
"7584" 1516.6 26.3474940831161 101.30266814189
"7585" 1516.8 29.2221599324019 104.166762639343
"7586" 1517 32.4838238078495 106.25866512697
"7587" 1517.2 36.4012407996548 108.260044422337
"7588" 1517.4 40.0458454894124 110.945305195604
"7589" 1517.6 43.480502544859 114.022229944571
"7590" 1517.8 47.6799094894384 115.753511632068
"7591" 1518 52.074826122659 115.917919728133
"7592" 1518.2 56.7626820306225 115.719802008213
"7593" 1518.4 61.811023952877 115.505546050907
"7594" 1518.6 67.0943451117793 115.478792382705
"7595" 1518.8 72.3471816487508 115.015778049163
"7596" 1519 77.3852157001099 114.151473993844
"7597" 1519.2 82.5978830457934 112.467100907356
"7598" 1519.4 87.7034611533222 110.445456768041
"7599" 1519.6 92.7805309304573 108.291989954676
"7600" 1519.8 97.1819100711284 105.990387067051
"7601" 1520 101.554702184526 103.462997431168
"7602" 1520.2 105.098501368516 99.834363011
"7603" 1520.4 109.434610243116 96.6815036924286
"7604" 1520.6 113.443275100905 93.4189125054167
"7605" 1520.8 117.097062265819 90.0761528232294
"7606" 1521 117.533995634498 86.0960370286814
"7607" 1521.2 118.07850283908 81.4867450021454
"7608" 1521.4 119.062374594921 76.6138419160689
"7609" 1521.6 120.612988289534 72.3309471005913
"7610" 1521.8 120.408735057482 67.3269764810517
"7611" 1522 120.239611764985 63.062110149646
"7612" 1522.2 120.475645383284 58.1644587303661
"7613" 1522.4 120.485957727404 54.1521174908103
"7614" 1522.6 120.084512751136 49.8097610773894
"7615" 1522.8 119.712125263777 45.1932951254522
"7616" 1523 119.648733128747 45.6845986450256
"7617" 1523.2 119.629793343482 46.8629689516121
"7618" 1523.4 120.013148740596 47.8678229484286
"7619" 1523.6 119.775403137569 48.7316868793684
"7620" 1523.8 119.572654672298 49.0438226140455
"7621" 1524 119.901902680976 49.9610408362432
"7622" 1524.2 120.22059255258 50.7362505199182
"7623" 1524.4 120.391947520542 51.1740084377155
"7624" 1524.6 120.943815708569 52.0421891638684
"7625" 1524.8 121.74166549049 53.6014862791897
"7626" 1525 121.404777083905 54.0473965579008
"7627" 1525.2 121.555241268803 54.7802465778771
"7628" 1525.4 120.809359667838 55.6459237439153
"7629" 1525.6 121.592758603003 56.5265352368974
"7630" 1525.8 122.149403463957 57.5932780289153
"7631" 1526 122.308452912875 58.307448984718
"7632" 1526.2 122.505595539227 59.3358314178265
"7633" 1526.4 123.046889433962 60.5468994191681
"7634" 1526.6 122.985191883797 61.2381229590413
"7635" 1526.8 123.239113785507 62.4183006798965
"7636" 1527 123.158533608197 62.7976990147328
"7637" 1527.2 123.299772752316 63.688221890925
"7638" 1527.4 123.304613633025 64.778685280517
"7639" 1527.6 123.288110630609 66.3431699094831
"7640" 1527.8 123.499291156253 67.6654367872105
"7641" 1528 123.522166256168 69.4691829774174
"7642" 1528.2 123.364357275382 70.447314061395
"7643" 1528.4 123.32374018967 71.645993634282
"7644" 1528.6 123.20381616436 72.8660461910783
"7645" 1528.8 123.140738819041 73.46069481115
"7646" 1529 123.304613633025 73.7662203958644
"7647" 1529.2 122.81770203964 74.5049707269911
"7648" 1529.4 123.020761991482 75.7696848890763
"7649" 1529.6 122.506155324864 76.2866163264696
"7650" 1529.8 121.592758603003 77.4813988677949
"7651" 1530 121.360617853779 79.7834466975526
"7652" 1530.2 120.934725084447 82.5113766322609
"7653" 1530.4 120.237064244951 84.032006326113
"7654" 1530.6 119.317604060042 86.2541291813947
"7655" 1530.8 118.880857461273 88.7186542274324
"7656" 1531 118.383785046183 90.1228350674722
"7657" 1531.2 117.596035240038 91.9208666599203
"7658" 1531.4 116.831749528949 94.0098438882973
"7659" 1531.6 115.807163372452 95.2178827610551
"7660" 1531.8 115.046387837497 96.6858369240374
"7661" 1532 114.817407157874 97.4510872163303
"7662" 1532.2 114.889935369937 97.2891367963947
"7663" 1532.4 114.817569572743 97.1859611834
"7664" 1532.6 114.842046199725 96.5797413277217
"7665" 1532.8 114.669387058127 95.5898519120278
"7666" 1533 114.282005781703 95.087914435972
"7667" 1533.2 113.237721037488 95.0958009175
"7668" 1533.4 111.776675971571 95.7181205590367
"7669" 1533.6 109.67210409292 98.0263606840092
"7670" 1533.8 107.788398222002 100.897218060009
"7671" 1534 107.022718770922 103.717503139703
"7672" 1534.2 106.573996730612 103.965001042452
"7673" 1534.4 105.193033129924 104.005104324311
"7674" 1534.6 102.779379447289 104.493850718382
"7675" 1534.8 99.7005080887871 105.760143900682
"7676" 1535 96.3124970356044 107.681055277029
"7677" 1535.2 93.4405900431219 108.264160117798
"7678" 1535.4 90.0766104140261 108.46503720212
"7679" 1535.6 86.0585204159312 108.29616851733
"7680" 1535.8 82.9105850967712 107.901973620286
"7681" 1536 78.7841535648726 107.365418295366
"7682" 1536.2 75.3429278937161 106.59947179709
"7683" 1536.4 72.0081755369878 104.930552432311
"7684" 1536.6 69.4799490112106 103.685797041333
"7685" 1536.8 66.3461510970161 101.435520978667
"7686" 1537 63.6908334317685 98.1345229154953
"7687" 1537.2 62.3818941596947 95.2198288392232
"7688" 1537.4 61.427741604718 92.3843929482018
"7689" 1537.6 60.0965863268217 89.2032510995555
"7690" 1537.8 58.7009824225717 85.7340755029444
"7691" 1538 57.5651911788739 81.529232732
"7692" 1538.2 57.7343076327685 78.9882189853592
"7693" 1538.4 57.4883206601107 75.6450649194865
"7694" 1538.6 57.2368604971828 72.571403021
"7695" 1538.8 56.4079292287403 69.1098129040431
"7696" 1539 54.7668829254392 65.7506698073846
"7697" 1539.2 52.2386511656828 63.5579346161428
"7698" 1539.4 49.3782040937161 61.299467301325
"7699" 1539.6 46.4138247798721 59.1841674617458
"7700" 1539.8 43.8824771513387 56.6910429162258
"7701" 1540 41.7667403046381 53.8356382984878
"7702" 1540.2 40.5940694315851 50.1701137287241
"7703" 1540.4 38.8037881009074 46.4734688988957
"7704" 1540.6 36.6648101017982 43.1713465336154
"7705" 1540.8 33.5602325256086 41.0929937552353
"7706" 1541 29.4560606375581 39.9704012850588
"7707" 1541.2 25.6596489424483 39.2782459484661
"7708" 1541.4 22.0161493780207 39.2269806583945
"7709" 1541.6 18.7837014395851 39.8927836142672
"7710" 1541.8 15.7304495884011 40.6589192602655
"7711" 1542 12.3204997178179 40.8496732198276
"7712" 1542.2 8.97120270509595 40.7460701347143
"7713" 1542.4 8.30827838924026 40.6112901952845
"7714" 1542.6 8.42871889426014 41.572638570656
"7715" 1542.8 6.76638309165898 41.7012010459286
"7716" 1543 6.22762273654093 41.4942036463306
"7717" 1543.2 6.2422163006602 41.5325560783898
"7718" 1543.4 6.68221173428536 42.2292930931795
"7719" 1543.6 7.06264314831785 44.2709732481293
"7720" 1543.8 7.37793317969563 46.0041644764103
"7721" 1544 7.46218652748165 48.1858268624569
"7722" 1544.2 6.74186981204657 50.7915153569391
"7723" 1544.4 6.22031753397699 52.5458275649913
"7724" 1544.6 5.72483987272851 55.5380846555664
"7725" 1544.8 5.20965880311433 58.9712197912946
"7726" 1545 5.46413690570531 61.0556971410541
"7727" 1545.2 6.42571810646349 62.1001032253421
"7728" 1545.4 7.30831025668562 62.3065355187119
"7729" 1545.6 9.40976652726403 63.5415702944202
"7730" 1545.8 12.0149665455161 66.5178172005603
"7731" 1546 14.6081933350411 69.556249469725
"7732" 1546.2 16.7322644255592 73.1287492473965
"7733" 1546.4 18.3894253426537 76.7162304899908
"7734" 1546.6 20.4225346787363 80.3929783051559
"7735" 1546.8 22.4008560655161 83.8768765089167
"7736" 1547 24.3237153280633 87.1545146382924
"7737" 1547.2 26.0170110452346 90.6610008839903
"7738" 1547.4 26.9940157057361 94.59987469292
"7739" 1547.6 28.2058264579447 98.4322679258
"7740" 1547.8 30.5453789868985 102.316285138941
"7741" 1548 32.1324859610508 105.657145130505
"7742" 1548.2 34.7340998705161 108.024706033206
"7743" 1548.4 37.3231537580019 108.157911612029
"7744" 1548.6 41.5202199161083 107.510342037311
"7745" 1548.8 44.3887379855365 106.864709399092
"7746" 1549 47.1202814619045 106.247397704903
"7747" 1549.2 50.4265298171411 105.445177544656
"7748" 1549.4 53.8869020147514 105.684062549471
"7749" 1549.6 57.9120273442151 106.262522786728
"7750" 1549.8 61.5742057872019 107.612652412229
"7751" 1550 64.9939228411703 109.694891530748
"7752" 1550.2 67.9165404699657 112.447501774394
"7753" 1550.4 70.7442323784218 115.699789053698
"7754" 1550.6 73.3696088849161 118.636532288457
"7755" 1550.8 75.8531347163861 118.36928109563
"7756" 1551 79.0740587037761 116.25834905069
"7757" 1551.2 82.5018431557803 114.931870099802
"7758" 1551.4 85.7738738461926 113.572756574588
"7759" 1551.6 88.8239133245549 111.941991012107
"7760" 1551.8 91.4477406380211 109.848777027129
"7761" 1552 95.3140396344957 108.402721865
"7762" 1552.2 99.174835095859 107.171252107629
"7763" 1552.4 102.505738234773 104.886356413229
"7764" 1552.6 105.922818327992 102.333782782621
"7765" 1552.8 109.636204277903 99.9445906120377
"7766" 1553 112.229093974712 98.2364405229346
"7767" 1553.2 111.899544352544 98.5153060519151
"7768" 1553.4 110.975269547407 97.4396956625149
"7769" 1553.6 111.100061812573 94.6080350346857
"7770" 1553.8 111.858857895525 91.3088816825413
"7771" 1554 112.778866668556 87.70624052402
"7772" 1554.2 113.899814753806 84.2955677910654
"7773" 1554.4 115.280382344373 80.9206845179375
"7774" 1554.6 116.186567332151 77.1603857273913
"7775" 1554.8 118.530336638499 73.7921814215126
"7776" 1555 120.138849854925 70.3090853472956
"7777" 1555.2 119.129108522756 66.513682749314
"7778" 1555.4 118.643815244711 62.655406068885
"7779" 1555.6 117.761384275673 58.306609545487
"7780" 1555.8 116.698689393818 53.9842421214138
"7781" 1556 115.728554575626 50.1821884341927
"7782" 1556.2 115.163248252042 46.2582052963158
"7783" 1556.4 114.810930864954 42.2552697055893
"7784" 1556.6 115.532392898903 41.2730012941849
"7785" 1556.8 115.984211821666 41.3747873753
"7786" 1557 115.607441101307 41.403574351687
"7787" 1557.2 115.280853858728 39.9680714494237
"7788" 1557.4 114.671629576289 38.2390560467983
"7789" 1557.6 112.262102088721 37.6921240496667
"7790" 1557.8 109.154148309177 36.4278637379174
"7791" 1558 106.24116380021 34.821698798719
"7792" 1558.2 103.61464959102 32.3303728208843
"7793" 1558.4 100.748864654625 30.4365474494202
"7794" 1558.6 98.3703923138411 28.356723980075
"7795" 1558.8 95.8214332501391 26.1062528272705
"7796" 1559 93.3423726429363 23.4293448877647
"7797" 1559.2 90.0213583619398 20.9665144685
"7798" 1559.4 86.3345876223721 19.0653685902627
"7799" 1559.6 82.5805946529661 17.016630860425
"7800" 1559.8 78.5873894676813 15.1701721054087
"7801" 1560 74.4942913947793 14.1473580599737
"7802" 1560.2 70.2895435241411 14.7280259197679
"7803" 1560.4 65.6970330020161 14.6881000051944
"7804" 1560.6 61.5809585175674 13.8778119900256
"7805" 1560.8 58.957659839222 11.2935638982185
"7806" 1561 56.4209260315323 7.78104142264516
"7807" 1561.2 54.77126721276 7.55193491012195
"7808" 1561.4 52.526650688292 8.68139493606034
"7809" 1561.6 49.5179080943391 10.1767930716991
"7810" 1561.8 46.0134813565749 11.8826794802353
"7811" 1562 41.9691350699215 12.4806111562973
"7812" 1562.2 37.5675003551911 13.5535858236
"7813" 1562.4 34.0497753703636 16.1311347608305
"7814" 1562.6 31.4191967853721 19.2072944110339
"7815" 1562.8 29.2198416534911 23.339041105725
"7816" 1563 28.7109672311214 26.8666563109474
"7817" 1563.2 28.860491089404 31.3129715808598
"7818" 1563.4 29.7162383398097 36.0111662427982
"7819" 1563.6 29.7727323768404 40.466372916946
"7820" 1563.8 30.9551799336783 44.8663409771081
"7821" 1564 32.0479311719343 49.2243954659273
"7822" 1564.2 32.9778748023772 52.8237880864444
"7823" 1564.4 34.0098207329372 56.8422466558421
"7824" 1564.6 35.473630843034 60.9324837497589
"7825" 1564.8 36.6962911405447 65.0898533203429
"7826" 1565 38.0487708033326 69.3806004953028
"7827" 1565.2 38.6675058654104 73.5226106909808
"7828" 1565.4 39.9895960105798 77.9531821359091
"7829" 1565.6 41.0428260046242 81.0415169741351
"7830" 1565.8 42.3318148441423 84.9398326666635
"7831" 1566 44.4793644294694 88.4887493542804
"7832" 1566.2 46.4094026161181 92.044945871
"7833" 1566.4 48.510887035406 95.5144523127156
"7834" 1566.6 50.5872784019878 98.9415194425943
"7835" 1566.8 50.9925989793985 102.549203984794
"7836" 1567 51.1104220958019 106.477623057543
"7837" 1567.2 50.7538203021696 110.330795414505
"7838" 1567.4 49.2522751832861 112.46100819494
"7839" 1567.6 49.8659126170522 113.224933197546
"7840" 1567.8 52.6291331100582 114.182906172626
"7841" 1568 56.2648477600546 114.188611038702
"7842" 1568.2 60.2526337566715 115.091789302214
"7843" 1568.4 64.4338491891461 114.5953084913
"7844" 1568.6 68.352950933874 114.351376744021
"7845" 1568.8 72.8373320470161 114.466248540647
"7846" 1569 77.2827440330968 113.922319601839
"7847" 1569.2 82.131175830722 113.591848283265
"7848" 1569.4 86.9537414423985 113.198559084529
"7849" 1569.6 91.5242964995455 112.789996518853
"7850" 1569.8 96.1142027643219 110.679046679699
"7851" 1570 100.222903232738 108.622700774972
"7852" 1570.2 104.019966687593 106.088366195519
"7853" 1570.4 106.597036856402 103.094790471029
"7854" 1570.6 110.13540812491 100.01786370324
"7855" 1570.8 113.043706851316 96.9151862066286
"7856" 1571 115.672293494963 93.1518630435263
"7857" 1571.2 116.844666684056 88.8050998039203
"7858" 1571.4 118.230750537725 84.5848086373727
"7859" 1571.6 119.184938470808 80.4194131217876
"7860" 1571.8 119.502149671307 76.0698673277913
"7861" 1572 120.362372259812 71.4944314338174
"7862" 1572.2 120.176587403802 67.4943722065357
"7863" 1572.4 120.426719618794 63.5763195758522
"7864" 1572.6 121.692009723332 59.2405671963158
"7865" 1572.8 121.273395394881 56.1086392307652
"7866" 1573 119.166055570926 54.0965033940769
"7867" 1573.2 116.069697374177 52.3915316676271
"7868" 1573.4 113.390568930798 49.6325681869231
"7869" 1573.6 109.849402070434 47.0304835970744
"7870" 1573.8 106.536297948941 44.8930074502
"7871" 1574 103.572805614648 42.9844929586529
"7872" 1574.2 100.594186239734 40.9226625108696
"7873" 1574.4 97.5946961903161 39.01848869045
"7874" 1574.6 94.3746227714644 38.5732832108103
"7875" 1574.8 90.0501532558092 38.2543200089569
"7876" 1575 86.1076360763367 36.3805726166923
"7877" 1575.2 81.6836465981059 35.8579493299487
"7878" 1575.4 77.3428773884649 35.0756788052051
"7879" 1575.6 72.7139996089661 34.042998492275
"7880" 1575.8 68.5563982104911 32.7415167118
"7881" 1576 66.0193916491941 29.5909835307119
"7882" 1576.2 64.367704600743 26.3323755613697
"7883" 1576.4 63.0745958982161 23.007990877275
"7884" 1576.6 61.3375558759961 19.326063218816
"7885" 1576.8 59.9101451850911 15.400326803875
"7886" 1577 57.9471962336625 12.3744073915122
"7887" 1577.2 55.0646986459483 11.6324163024322
"7888" 1577.4 51.6186807978137 12.8053296922727
"7889" 1577.6 48.8686463891411 14.27410690905
"7890" 1577.8 45.2811497451368 15.8093831206379
"7891" 1578 41.3738078422534 17.9761704308559
"7892" 1578.2 37.5352094804653 19.7287892873559
"7893" 1578.4 34.3231798938553 22.1264602817391
"7894" 1578.6 32.2674511095162 25.9514085570256
"7895" 1578.8 31.1541848545515 29.6503359216991
"7896" 1579 31.2680541934406 33.9586743774811
"7897" 1579.2 32.3453452809161 38.3419947453565
"7898" 1579.4 33.3675354599898 43.0433625205526
"7899" 1579.6 35.7200576256242 46.820712755027
"7900" 1579.8 38.01129957449 49.7924379411565
"7901" 1580 40.1517813155077 53.5822440939916
"7902" 1580.2 42.5528684374205 57.2228645520957
"7903" 1580.4 44.4908441599777 60.7973994209231
"7904" 1580.6 47.1156251867145 64.0255755388926
"7905" 1580.8 49.8689155544405 67.2333612750588
"7906" 1581 51.5759639353636 69.9837322422881
"7907" 1581.2 53.6915938349911 73.379555049275
"7908" 1581.4 55.4611121453437 76.7850747928535
"7909" 1581.6 57.0827882137144 79.5718059248362
"7910" 1581.8 58.7036396311477 82.8513837991842
"7911" 1582 60.1108724729296 86.3264651148558
"7912" 1582.2 60.0618386240208 88.7471832874299
"7913" 1582.4 59.6808008363775 90.4022272068218
"7914" 1582.6 60.740017703468 92.3108346291442
"7915" 1582.8 63.2730405729733 95.1124925256571
"7916" 1583 66.4444120930482 96.2505165011743
"7917" 1583.2 69.9616164110539 97.0786729850566
"7918" 1583.4 73.8247405338334 98.2877143192596
"7919" 1583.6 77.842687632773 99.2054926363945
"7920" 1583.8 81.8088931023334 100.246303340519
"7921" 1584 85.8490879739595 100.705161059198
"7922" 1584.2 90.1113631981892 99.9279858131635
"7923" 1584.4 93.9469174425773 99.0673438742551
"7924" 1584.6 97.8113924366096 97.7596117167009
"7925" 1584.8 102.045196819771 96.2887085109528
"7926" 1585 106.421232580969 94.5581351746604
"7927" 1585.2 109.827265453035 92.0816884046792
"7928" 1585.4 112.830748474461 89.8403264327523
"7929" 1585.6 114.582837978794 90.1372599140278
"7930" 1585.8 114.023571848554 91.0439693693645
"7931" 1586 113.519492871219 91.9712621953514
"7932" 1586.2 112.812092323967 92.4413100175044
"7933" 1586.4 112.339272605612 92.7595402260174
"7934" 1586.6 111.917782010171 93.0752733199727
"7935" 1586.8 111.730633676288 92.8906540176286
"7936" 1587 111.479271577124 91.7865119378504
"7937" 1587.2 111.991400686743 89.9653184647547
"7938" 1587.4 112.998685449498 87.3641493327431
"7939" 1587.6 115.115972510273 84.4660535185675
"7940" 1587.8 116.743322680103 81.3255644856789
"7941" 1588 118.246620210632 77.5232467742857
"7942" 1588.2 119.94421403534 74.5285758990336
"7943" 1588.4 120.883526102222 71.141161302437
"7944" 1588.6 120.024971963041 67.98213808935
"7945" 1588.8 119.759768714228 64.069056176661
"7946" 1589 120.336548648641 60.403684330225
"7947" 1589.2 120.304367793931 56.7978333125
"7948" 1589.4 120.267366325358 53.3062612436053
"7949" 1589.6 120.374413870849 50.0653135835897
"7950" 1589.8 118.880857461273 48.0557915087568
"7951" 1590 115.916054421691 46.3859790687
"7952" 1590.2 112.684716322255 45.1594280944087
"7953" 1590.4 109.92727987522 44.1961406682119
"7954" 1590.6 107.227608720116 42.994337022325
"7955" 1590.8 104.74289754256 41.8675526769826
"7956" 1591 101.846253272029 40.9443721461539
"7957" 1591.2 98.8020558470161 40.4058932082368
"7958" 1591.4 95.265194431952 39.5729021197949
"7959" 1591.6 91.7208729142393 39.0108383700446
"7960" 1591.8 87.8609385279 38.7569868293214
"7961" 1592 84.2160900271074 37.4614519382261
"7962" 1592.2 81.2813682828212 35.634383015178
"7963" 1592.4 80.3971830314674 35.1378707327561
"7964" 1592.6 77.6542359795679 33.33221417825
"7965" 1592.8 73.6319421288265 32.4861223164914
"7966" 1593 69.4601635797864 33.3541438436216
"7967" 1593.2 64.9157308585798 33.1888180899909
"7968" 1593.4 60.3415109576721 33.5957323039725
"7969" 1593.6 56.1135407238186 34.2428886821176
"7970" 1593.8 53.1528258161411 36.1454456364018
"7971" 1594 51.3040266565405 39.6310345220488
"7972" 1594.2 49.0760319537445 43.0881524761338
"7973" 1594.4 47.0837079972388 46.9972410327815
"7974" 1594.6 45.0068098252341 50.7443909752821
"7975" 1594.8 42.1922429482403 54.5046557665431
"7976" 1595 40.954631580906 58.679175587839
"7977" 1595.2 41.5029904750727 62.201318115487
"7978" 1595.4 43.2484612900648 65.3472356203628
"7979" 1595.6 45.9484401117619 67.184823032661
"7980" 1595.8 48.8636101280592 67.897752737
"7981" 1596 51.1303828701517 68.9473436906102
"7982" 1596.2 53.8958532093112 70.0143033779098
"7983" 1596.4 55.7779440598987 70.5495412677043
"7984" 1596.6 58.1359663347215 70.2450101340982
"7985" 1596.8 60.4863850212434 69.9577638814628
"7986" 1597 64.1141834934392 70.5774453855898
"7987" 1597.2 67.3132825108271 71.6124537680504
"7988" 1597.4 70.6798395312619 73.2018177132627
"7989" 1597.6 73.3401235206009 75.5287410538135
"7990" 1597.8 76.0532171176687 77.9876884136864
"7991" 1598 78.8718725284466 80.3167930206435
"7992" 1598.2 82.0094281734453 82.487399973115
"7993" 1598.4 84.4669782026143 85.3091864959196
"7994" 1598.6 86.9717269025348 88.6452656799906
"7995" 1598.8 90.5558065382708 91.2696784103679
"7996" 1599 94.4782080919883 93.8264144206111
"7997" 1599.2 98.4228980812451 94.0432589597196
"7998" 1599.4 102.133378900601 93.650594592783
"7999" 1599.6 106.3276571007 92.8917770004404
"8000" 1599.8 110.474655160937 92.1759827948504
"8001" 1600 111.970891672489 93.2346023069273
"8002" 1600.2 111.884417021111 94.5536995895135
"8003" 1600.4 110.738747506707 95.5785087372363
"8004" 1600.6 110.000591289795 96.3029109133942
"8005" 1600.8 109.404119558287 96.1719077043486
"8006" 1601 108.20691971778 97.0309076912736
"8007" 1601.2 106.845660353189 99.0845406134112
"8008" 1601.4 105.638043564911 102.089006229046
"8009" 1601.6 104.888187105736 104.50411858643
"8010" 1601.8 103.987931004001 104.739382120941
"8011" 1602 101.870941951711 105.719700405667
"8012" 1602.2 99.5963403523525 107.372394416027
"8013" 1602.4 97.2779265599561 109.61787093884
"8014" 1602.6 95.7944753401828 112.13515091125
"8015" 1602.8 94.6981870019605 112.921305048528
"8016" 1603 93.1361821892304 112.857526619829
"8017" 1603.2 90.4558951101508 112.930320577625
"8018" 1603.4 86.9677056636018 113.706944012714
"8019" 1603.6 83.4446497022264 115.293080110804
"8020" 1603.8 80.3179631025722 117.855579954991
"8021" 1604 77.6145915654104 118.813577465577
"8022" 1604.2 75.3251896170607 118.104787966109
"8023" 1604.4 73.0560155217394 118.494932712893
"8024" 1604.6 72.5232992388945 119.013171158405
"8025" 1604.8 72.2661081234161 119.332690370082
"8026" 1605 70.8760247562357 119.890292189224
"8027" 1605.2 69.3982194483666 120.163285780579
"8028" 1605.4 68.4846008959647 120.756591852458
"8029" 1605.6 69.0277830069106 121.126627569376
"8030" 1605.8 69.6456306214124 120.751887434594
"8031" 1606 70.147098164405 121.121830315361
"8032" 1606.2 70.9269835599554 121.251620231449
"8033" 1606.4 71.2108625561482 121.089918744443
"8034" 1606.6 71.5282772220995 121.074949564056
"8035" 1606.8 71.7969565314519 121.087323170963
"8036" 1607 71.5182526154336 121.001568119881
"8037" 1607.2 71.3100673970822 119.939877440283
"8038" 1607.4 70.4946058314252 119.193818438242
"8039" 1607.6 68.8177930741315 117.783726641779
"8040" 1607.8 66.241293558593 115.952464631462
"8041" 1608 63.3377617202825 114.073708736084
"8042" 1608.2 60.0126131129447 112.416126315229
"8043" 1608.4 57.3316710795434 109.914576918991
"8044" 1608.6 54.3019485569595 107.436393229236
"8045" 1608.8 50.5063713428261 106.065896723
"8046" 1609 46.7834303405068 104.588091415131
"8047" 1609.2 43.1281241504304 102.486474084857
"8048" 1609.4 39.404040908259 100.305437285657
"8049" 1609.6 35.5875937617636 98.8163401768614
"8050" 1609.8 31.3735227615447 97.9129734498
"8051" 1610 27.8730440814784 98.1662519819622
"8052" 1610.2 24.2628976866018 98.6177302386571
"8053" 1610.4 22.7176256958761 98.61142452002
"8054" 1610.6 22.0885776306242 97.5291165871351
"8055" 1610.8 20.8689373613161 95.2719901147143
"8056" 1611 18.3871425114328 92.2000129714722
"8057" 1611.2 15.8775169713602 89.1185547528073
"8058" 1611.4 14.6934327901477 86.7050954368684
"8059" 1611.6 15.1196056627447 84.0478109406
"8060" 1611.8 15.980487998607 80.0185578927273
"8061" 1612 17.1674158647271 75.6014148259174
"8062" 1612.2 17.7959359327514 71.2960768814118
"8063" 1612.4 17.9868530195161 66.5516867926316
"8064" 1612.6 17.8681571392876 62.2003504860286
"8065" 1612.8 17.6495542710862 57.4293584871682
"8066" 1613 15.9792234828375 53.3447568749911
"8067" 1613.2 13.5951966620325 49.9373999379672
"8068" 1613.4 10.987894204879 47.5855911868468
"8069" 1613.6 8.35774020539418 44.2983519465854
"8070" 1613.8 7.47220400854072 41.4648126061803
"8071" 1614 8.83823903363787 38.8161331799652
"8072" 1614.2 11.5814685481596 36.0729036654435
"8073" 1614.4 13.6394261883879 33.0850499805385
"8074" 1614.6 15.1580646897267 29.2581440293684
"8075" 1614.8 17.3604540578411 25.0689408289
"8076" 1615 20.3687863681178 21.7322537805678
"8077" 1615.2 24.1867490428523 19.2368056624118
"8078" 1615.4 26.8672249410287 15.8035709649916
"8079" 1615.6 28.5642855839424 13.6240310988279
"8080" 1615.8 31.6881541205329 12.9627247139328
"8081" 1616 35.6513782277129 11.2840135727541
"8082" 1616.2 39.2959021135315 8.53340634119231
"8083" 1616.4 43.0281539811452 7.71822354248387
"8084" 1616.6 46.7659270992292 8.75914312887826
"8085" 1616.8 51.2058948690292 8.67447555126956
"8086" 1617 55.8286835847864 8.83151483845946
"8087" 1617.2 60.419112782307 7.73866790711818
"8088" 1617.4 63.4793901987702 6.24323912027049
"8089" 1617.6 65.9535393460081 4.0779273871371
"8090" 1617.8 67.5731426180527 4.45200020278049
"8091" 1618 70.0864143271713 6.00210404049138
"8092" 1618.2 73.7673709982556 7.74577894873949
"8093" 1618.4 77.6206609056885 8.77204763553448
"8094" 1618.6 81.5764253243228 9.60803876078151
"8095" 1618.8 85.398599387952 10.8219637274103
"8096" 1619 89.7610746445079 12.1583574422149
"8097" 1619.2 93.3703485181596 13.7477568015826
"8098" 1619.4 97.1063018814831 15.4415002037025
"8099" 1619.6 98.2357562675851 17.8675351494397
"8100" 1619.8 100.556875103838 21.0589312820254
"8101" 1620 102.908581900648 24.5400804020263
"8102" 1620.2 106.14499262776 27.2877958127652
"8103" 1620.4 109.589269684881 29.6517145796
"8104" 1620.6 112.689990695942 32.8517603751475
"8105" 1620.8 114.227151630832 36.5863456808158
"8106" 1621 115.961138128037 40.4678766654286
"8107" 1621.2 117.548366390584 44.6747277382542
"8108" 1621.4 119.85436679416 48.5427444956522
"8109" 1621.6 120.193037104594 52.9996457809739
"8110" 1621.8 121.56849777894 57.3754383970339
"8111" 1622 122.570969815309 60.4071537545259
"8112" 1622.2 120.847524594432 63.8884939149412
"8113" 1622.4 119.460239220391 68.121698479775
"8114" 1622.6 118.145775078016 72.2644471760763
"8115" 1622.8 117.015643830567 76.2863558108461
"8116" 1623 116.538784455003 80.740130908687
"8117" 1623.2 115.515138587753 85.5332664548421
"8118" 1623.4 115.542090274738 90.0507108346944
"8119" 1623.6 115.165955596629 92.5115760487264
"8120" 1623.8 113.446405020441 93.1398733746415
"8121" 1624 110.42868824003 94.5783610646286
"8122" 1624.2 107.097295200667 96.5201864731321
"8123" 1624.4 104.188587153932 98.3488591227965
"8124" 1624.6 100.920541266152 100.698280184709
"8125" 1624.8 98.3417179686354 103.321735088358
"8126" 1625 95.3692197676892 106.792409667788
"8127" 1625.2 94.25519591989 110.604870168598
"8128" 1625.4 92.7566843056576 114.340315307566
"8129" 1625.6 90.6393958023911 114.903889247231
"8130" 1625.8 87.3949300369617 114.923466609426
"8131" 1626 83.5112283334384 114.569973979243
"8132" 1626.2 79.4690502156423 114.982132458981
"8133" 1626.4 75.1131794285767 115.570559253424
"8134" 1626.6 70.766055216607 115.527284713758
"8135" 1626.8 66.4734781079584 115.907525686423
"8136" 1627 62.4781709191632 116.913805592971
"8137" 1627.2 58.540042348859 117.809370373114
"8138" 1627.4 54.5444129004963 118.579094059287
"8139" 1627.6 51.2000622136828 120.112091056472
"8140" 1627.8 51.0243675826361 120.16863645497
"8141" 1628 49.6915453721957 117.96555484901
"8142" 1628.2 48.2166645378397 115.577385985618
"8143" 1628.4 45.910274915885 112.637744776068
"8144" 1628.6 43.5730257061703 108.726674260075
"8145" 1628.8 40.1579808758527 106.155774613077
"8146" 1629 36.4650814571828 104.449002559091
"8147" 1629.2 32.0553630190706 103.231628605228
"8148" 1629.4 27.6803499048495 103.744807777242
"8149" 1629.6 25.4684027201733 105.127457419943
"8150" 1629.8 25.6035690149748 105.290528136128
"8151" 1630 25.8448562223841 105.411879623509
"8152" 1630.2 26.0469401576199 105.955669121962
"8153" 1630.4 25.6501914526027 107.121961931404
"8154" 1630.6 25.7145094087297 107.83931256701
"8155" 1630.8 25.1184139363142 107.444024370846
"8156" 1631 24.0312879864867 106.566099490324
"8157" 1631.2 22.7132441487349 105.660197913625
"8158" 1631.4 20.3580432371338 103.759618314882
"8159" 1631.6 17.8060705967965 101.992832339981
"8160" 1631.8 15.3623106678404 99.3571734925135
"8161" 1632 12.8412271486843 97.4101799197663
"8162" 1632.2 12.3594984574777 95.7673884850192
"8163" 1632.4 11.2504496780717 92.6039086750278
"8164" 1632.6 9.25450643625296 89.5407165887105
"8165" 1632.8 7.21612920033754 86.6132183831964
"8166" 1633 5.0576007818343 84.6981092503182
"8167" 1633.2 5.29488605675296 83.6098270470263
"8168" 1633.4 5.22959812860787 80.8539117047248
"8169" 1633.6 4.48186783277255 77.1285449289744
"8170" 1633.8 3.27641874560016 73.605628153874
"8171" 1634 1.60244653956742 70.0581509095898
"8172" 1634.2 1.68552207725526 68.4396252336957
"8173" 1634.4 2.34185862598728 65.0478746391442
"8174" 1634.6 1.63887503449725 61.6441735047924
"8175" 1634.8 1.03188837811613 58.0571224168
"8176" 1635 2.21092288157976 54.8009100093364
"8177" 1635.2 3.5144971069565 50.7860469188991
"8178" 1635.4 3.75549837120579 46.7320261634828
"8179" 1635.6 4.88833314462139 42.8110465707632
"8180" 1635.8 6.58923460661958 38.8653863535603
"8181" 1636 7.66305305642917 34.9485182348
"8182" 1636.2 9.48168265264002 33.2796528457788
"8183" 1636.4 12.2130594814041 31.3680723563103
"8184" 1636.6 15.6996995230466 29.1267755984261
"8185" 1636.8 18.6661886810075 25.6166622007845
"8186" 1637 21.6629112838319 22.5312307185526
"8187" 1637.2 24.5787591911541 18.8915749027586
"8188" 1637.4 27.150934770379 15.1966921756855
"8189" 1637.6 31.3290410131224 12.8167601182835
"8190" 1637.8 35.5845545949822 11.4145766705508
"8191" 1638 40.2145878527641 10.3590664582231
"8192" 1638.2 44.4582055765893 8.04273151853659
"8193" 1638.4 48.5722590669641 5.76936162836
"8194" 1638.6 52.3562924562892 4.414003046
"8195" 1638.8 55.9540526213248 4.73573984091304
"8196" 1639 60.957322026932 4.99303936437168
"8197" 1639.2 65.6604860168354 4.78383671693277
"8198" 1639.4 70.2887454281227 4.51935172043442
"8199" 1639.6 74.1048205377793 4.543826665
"8200" 1639.8 76.7354570280424 6.53217788231579
"8201" 1640 80.1069092336254 9.57203725299159
"8202" 1640.2 83.7103328769615 12.2132387790336
"8203" 1640.4 86.9071103663391 14.0266952599204
"8204" 1640.6 90.647439222264 15.9152467883652
"8205" 1640.8 94.2445635379108 16.5490950114737
"8206" 1641 97.7933827724379 18.2486852272609
"8207" 1641.2 101.109056644111 20.0595035087297
"8208" 1641.4 104.675455437637 21.6077983795948
"8209" 1641.6 107.96026549169 21.462666473287
"8210" 1641.8 108.516108138691 22.82948340115
"8211" 1642 110.379077071341 25.1468350003
"8212" 1642.2 111.115154607689 28.1582952934483
"8213" 1642.4 112.458157562861 31.431864996681
"8214" 1642.6 114.20360997502 34.7730927059328
"8215" 1642.8 115.71075001908 38.9404280785128
"8216" 1643 118.037946369673 41.861143131438
"8217" 1643.2 120.151383551029 45.3184294632308
"8218" 1643.4 121.043303953801 49.8007879160517
"8219" 1643.6 122.201352045473 53.9784029781304
"8220" 1643.8 122.714302697074 57.2820869001858
"8221" 1644 122.495995215551 61.4562434325304
"8222" 1644.2 123.265006427228 64.5971522539491
"8223" 1644.4 123.030663792931 68.0693839621186
"8224" 1644.6 122.67051003434 71.9626502529159
"8225" 1644.8 120.577471326208 74.8316655158974
"8226" 1645 118.304508998726 78.3643729108319
"8227" 1645.2 116.684382177651 82.5151904871081
"8228" 1645.4 115.661533396684 87.0801024228878
"8229" 1645.6 116.295788507266 91.3164911199444
"8230" 1645.8 115.05040907643 93.5842830677143
"8231" 1646 112.714820349849 96.329125298
"8232" 1646.2 110.179488145158 100.556134690945
"8233" 1646.4 107.865991400468 102.433331999058
"8234" 1646.6 104.083630193064 104.111052613827
"8235" 1646.8 100.503459881342 106.573280775239
"8236" 1647 97.117955011655 109.387217642417
"8237" 1647.2 93.9658388188701 113.021225832965
"8238" 1647.4 91.2919381442226 116.020628902835
"8239" 1647.6 88.4022133212357 116.104781055766
"8240" 1647.8 83.7809332363937 116.23982931402
"8241" 1648 79.6997077134773 117.243332191854
"8242" 1648.2 77.5001636960994 118.251285850806
"8243" 1648.4 76.6219223687572 119.03318981008
"8244" 1648.6 75.8456993636616 119.594698037518
"8245" 1648.8 73.5320812160211 119.597116893426
"8246" 1649 72.0744576125953 118.768045267139
"8247" 1649.2 71.3915690172434 119.343312302545
"8248" 1649.4 70.8141462088619 120.603715441299
"8249" 1649.6 71.4164846612939 120.595323416083
"8250" 1649.8 71.3710531352264 120.21788449885
"8251" 1650 70.6002167979594 119.243663245412
"8252" 1650.2 69.3576656529101 117.214991760758
"8253" 1650.4 66.6982484879404 115.232231034212
"8254" 1650.6 63.2459630752961 113.59047368024
"8255" 1650.8 59.6973271810876 111.373828116971
"8256" 1651 56.2617678323572 109.352739562916
"8257" 1651.2 52.4783416984967 107.48009187366
"8258" 1651.4 48.5370450226859 104.80930207117
"8259" 1651.6 45.0866061742019 102.097003227857
"8260" 1651.8 40.9514943764864 99.6801171270396
"8261" 1652 36.9297575821472 97.7697893418544
"8262" 1652.2 32.5419353325447 94.9196117202857
"8263" 1652.4 27.9654060468739 91.9270326757615
"8264" 1652.6 24.1664572839161 88.4865984956818
"8265" 1652.8 21.4078808174891 84.5221934619189
"8266" 1653 18.1769518901947 80.750291018
"8267" 1653.2 15.1438248588943 76.8261266688991
"8268" 1653.4 11.0822002073228 74.7020377092941
"8269" 1653.6 6.79674639066658 73.9604008561416
"8270" 1653.8 4.11139415432647 75.2876264978362
"8271" 1654 4.14765523411612 75.839712629325
"8272" 1654.2 4.44309168600261 77.6310154155405
"8273" 1654.4 4.34202667116098 80.6119742650467
"8274" 1654.6 4.65108237890501 80.7322599598055
"8275" 1654.8 4.8873051979409 80.9846628611504
"8276" 1655 5.06327917340292 80.6437376703302
"8277" 1655.2 6.39490207900612 81.84859883474
"8278" 1655.4 8.19959463157168 84.2411038844444
"8279" 1655.6 9.518643814459 87.3082384006286
"8280" 1655.8 10.4093928084957 90.6023140231326
"8281" 1656 11.2157398910474 94.2600613701875
"8282" 1656.2 12.9652754365961 97.47416961758
"8283" 1656.4 15.0676762151447 99.5858435117714
"8284" 1656.6 17.239383698001 101.946947356545
"8285" 1656.8 19.6906056823476 104.796834379966
"8286" 1657 22.409231782871 107.112861392355
"8287" 1657.2 25.0622402550161 109.571134436
"8288" 1657.4 27.5717553053086 112.359892742255
"8289" 1657.6 30.0381941089733 114.385736077771
"8290" 1657.8 31.0916200460019 115.591241111343
"8291" 1658 31.8168867847514 114.897721156735
"8292" 1658.2 33.8881524176774 113.960010329935
"8293" 1658.4 37.1091888160109 113.978304659947
"8294" 1658.6 40.6431243816319 114.117694229821
"8295" 1658.8 44.6439694541828 114.854562324394
"8296" 1659 48.3938582775755 115.783387412505
"8297" 1659.2 52.0954124393861 116.92823892473
"8298" 1659.4 55.7447543694761 118.14728270714
"8299" 1659.6 59.2936739119279 119.365180987029
"8300" 1659.8 63.1436209312884 118.043089612525
"8301" 1660 65.8760322342737 115.826272442364
"8302" 1660.2 68.0626334822481 113.594328237175
"8303" 1660.4 68.6313117375773 112.655107752653
"8304" 1660.6 68.8379697433324 111.117095286745
"8305" 1660.8 69.6566533815162 109.421640571697
"8306" 1661 69.763956576812 109.062437806449
"8307" 1661.2 70.302062230259 108.807029707029
"8308" 1661.4 71.5804033721525 108.272898246
"8309" 1661.6 73.3662668907636 106.324258578634
"8310" 1661.8 75.3848143821104 104.059754384113
"8311" 1662 78.0458556412961 101.87129559311
"8312" 1662.2 80.2451648115442 98.9462238604579
"8313" 1662.4 81.473123557487 95.3006197338835
"8314" 1662.6 82.3655033851763 91.7084128003883
"8315" 1662.8 83.1053205252712 88.1025469919796
"8316" 1663 83.9105230793691 84.8168249660882
"8317" 1663.2 84.6271712753447 80.4275865936286
"8318" 1663.4 85.7800575323657 76.5936374468319
"8319" 1663.6 87.6022721002085 72.6512944788462
"8320" 1663.8 89.2040613940506 68.7774196726379
"8321" 1664 91.5189508211161 65.4960157855
"8322" 1664.2 94.8660397618798 63.1050080587107
"8323" 1664.4 96.6258599285246 61.5672010105085
"8324" 1664.6 99.4284548086911 60.51727999685
"8325" 1664.8 102.035995484414 59.9185933846154
"8326" 1665 105.205023312311 60.0883627325385
"8327" 1665.2 108.545801268078 60.771401684124
"8328" 1665.4 111.472276610899 61.1548268562435
"8329" 1665.6 114.587727757287 61.7454334365932
"8330" 1665.8 117.853671935266 61.8349897297
"8331" 1666 120.865686308869 60.4371511565984
"8332" 1666.2 121.506129632212 58.95550186028
"8333" 1666.4 121.199875714991 57.44046022655
"8334" 1666.6 121.384274346936 54.698290835479
"8335" 1666.8 122.009905357591 52.0710733661818
"8336" 1667 121.146079334817 49.9545201569823
"8337" 1667.2 119.729508341658 47.435022843115
"8338" 1667.4 119.435057914982 44.3280508737241
"8339" 1667.6 119.570079658367 41.5939854361405
"8340" 1667.8 118.958291865895 41.2592891211552
"8341" 1668 118.370215910864 39.7139252122288
"8342" 1668.2 118.028933820916 37.4343583133913
"8343" 1668.4 116.753658171797 36.8945850128347
"8344" 1668.6 115.746238526838 34.9610605166356
"8345" 1668.8 114.604835869791 32.186520740575
"8346" 1669 113.264407003616 29.654960170075
"8347" 1669.2 111.965319511196 27.1246233468033
"8348" 1669.4 109.949471717492 24.7393154938293
"8349" 1669.6 108.062986156095 21.5281893821074
"8350" 1669.8 107.815220215295 20.660045597418
"8351" 1670 107.60913995083 21.8114409144711
"8352" 1670.2 105.846695383279 22.1690911497632
"8353" 1670.4 103.822648561102 22.8433610983534
"8354" 1670.6 102.063435681084 23.2524627868378
"8355" 1670.8 100.257935002945 24.2526748244375
"8356" 1671 98.3826691125944 25.8857007275652
"8357" 1671.2 95.8934423308987 26.6849626601913
"8358" 1671.4 93.7165513234299 28.2120154116552
"8359" 1671.6 91.7990293171883 30.3106226524262
"8360" 1671.8 90.7951841451911 32.13783688345
"8361" 1672 89.7932623186401 34.1328825722893
"8362" 1672.2 88.3415982152765 36.176799879686
"8363" 1672.4 86.6231821436001 38.0590485078487
"8364" 1672.6 84.8852911766506 39.9605826920252
"8365" 1672.8 82.7473804510947 41.0210448365868
"8366" 1673 81.0965346557704 42.1530689692034
"8367" 1673.2 80.0647079096381 43.7885567597805
"8368" 1673.4 78.3183564904996 45.6303197723223
"8369" 1673.6 76.5340595980411 47.9698272205
"8370" 1673.8 76.087750673136 50.2428134754711
"8371" 1674 76.6503412705765 51.6910645754569
"8372" 1674.2 77.4750394282351 53.3650178662975
"8373" 1674.4 78.8189552924411 54.52591998
"8374" 1674.6 80.4749306573591 55.4443416152397
"8375" 1674.8 82.4369511003306 57.2249948975968
"8376" 1675 84.0574187882765 59.0686737225289
"8377" 1675.2 85.7090842236281 60.837425041304
"8378" 1675.4 87.8564349860817 62.6782047763853
"8379" 1675.6 90.0649262883161 63.507637236896
"8380" 1675.8 92.3960051389834 65.1969958105902
"8381" 1676 93.6525644470946 67.7400331337521
"8382" 1676.2 93.9615661187641 70.6562364101322
"8383" 1676.4 95.1108843068043 73.8223306040763
"8384" 1676.6 97.0114398337357 75.8644899419756
"8385" 1676.8 99.3514314054674 77.7010191863659
"8386" 1677 101.910731496936 80.3640930253445
"8387" 1677.2 104.762750629723 81.9321336185517
"8388" 1677.4 107.550847527423 81.9616113952797
"8389" 1677.6 109.72812451216 80.7638378304174
"8390" 1677.8 111.236024873654 79.6960336981897
"8391" 1678 113.072917165591 77.657243295325
"8392" 1678.2 115.689490387441 75.6151668614201
"8393" 1678.4 117.515360385753 72.8090462557796
"8394" 1678.6 120.04567283002 70.7680547671597
"8395" 1678.8 122.206721208931 69.1516589107561
"8396" 1679 120.612423839016 70.094505026921
"8397" 1679.2 119.430345623911 70.8461154527105
"8398" 1679.4 118.525509163591 72.571403021
"8399" 1679.6 117.096936892937 74.4025993311052
"8400" 1679.8 115.600784477964 76.9831677287414
"8401" 1680 113.333499573728 79.1759045875847
"8402" 1680.2 110.86818468372 81.4740864159646
"8403" 1680.4 108.402170830964 84.3682702948684
"8404" 1680.6 106.053221964879 87.5574144036195
"8405" 1680.8 103.721443695552 90.5427011368571
"8406" 1681 101.251558092299 93.8085874876038
"8407" 1681.2 97.929352630405 96.5599228428889
"8408" 1681.4 94.8032434315916 97.6922732975
"8409" 1681.6 90.9565498619142 97.3689746734854
"8410" 1681.8 86.9138259937429 96.6864748472062
"8411" 1682 83.2556774717661 95.6908258379166
"8412" 1682.2 80.2160454951329 93.9850203268972
"8413" 1682.4 76.4241915402785 92.9125789682772
"8414" 1682.6 71.97849887517 92.2209567390673
"8415" 1682.8 67.4229234663691 93.2209951254706
"8416" 1683 63.0772427875355 93.9355810991553
"8417" 1683.2 59.6476304836617 94.8241796563883
"8418" 1683.4 55.3580599383874 95.3612323761485
"8419" 1683.6 50.9047771194867 94.3550426208529
"8420" 1683.8 48.1564195904606 92.3154117439166
"8421" 1684 45.9768252759161 89.1982679707454
"8422" 1684.2 44.0533304668405 85.1502590781622
"8423" 1684.4 41.296093703607 81.6177488358636
"8424" 1684.6 38.992538407542 77.6714567432672
"8425" 1684.8 37.3659786920616 74.1080425840727
"8426" 1685 36.5516305365161 70.3345305768142
"8427" 1685.2 35.3832179655161 65.5919473977699
"8428" 1685.4 33.6784288633845 61.2460004687632
"8429" 1685.6 32.0285320123649 56.4787290389076
"8430" 1685.8 28.8100991576227 53.0691287143361
"8431" 1686 25.0528175729919 49.9852342090081
"8432" 1686.2 20.9694956560331 48.0809474367627
"8433" 1686.4 16.9160953831622 47.255797316
"8434" 1686.6 12.694832339753 47.2421316718947
"8435" 1686.8 9.0268413989531 48.1361978246807
"8436" 1687 6.22398183569646 49.6532777554016
"8437" 1687.2 4.29328346760308 52.3663323004609
"8438" 1687.4 2.96802062147375 54.7679640154237
"8439" 1687.6 2.48001183732521 57.4316086161636
"8440" 1687.8 1.02242460028247 60.6470429506075
"8441" 1688 1.09843873814718 63.8555746192039
"8442" 1688.2 3.51151950101612 66.5237861025833
"8443" 1688.4 5.96791902893717 69.8382741999474
"8444" 1688.6 7.74482210435396 73.694201888027
"8445" 1688.8 8.5553425364891 77.543296754054
"8446" 1689 9.96756470091979 81.5792565117982
"8447" 1689.2 11.2792993711828 85.7773500426111
"8448" 1689.4 12.9237318785161 89.7910635966944
"8449" 1689.6 15.101059431459 93.9106967383429
"8450" 1689.8 16.4919143764858 98.1859964546061
"8451" 1690 18.7352479996338 101.342607996441
"8452" 1690.2 22.5722736595355 102.579565362282
"8453" 1690.4 26.4253882545161 103.996586917121
"8454" 1690.6 29.9768997327043 104.97460709398
"8455" 1690.8 34.2187795869345 106.518954658694
"8456" 1691 38.3370266433577 107.793450623356
"8457" 1691.2 42.8474068641038 109.294088156278
"8458" 1691.4 47.2750614659161 110.832278163429
"8459" 1691.6 51.3288354797783 113.613312553796
"8460" 1691.8 55.6687708098274 115.883501722094
"8461" 1692 60.0905072843447 118.469616206886
"8462" 1692.2 64.1095296221083 120.922508345845
"8463" 1692.4 66.6757033606315 121.787037662288
"8464" 1692.6 68.3623512405768 120.224539292121
"8465" 1692.8 71.0258241262275 118.079265837887
"8466" 1693 75.0641487539688 116.630806180779
"8467" 1693.2 78.7633984201926 116.287597548382
"8468" 1693.4 81.9971096097939 117.551680792861
"8469" 1693.6 85.3898063029689 117.904341074453
"8470" 1693.8 88.3158480759707 115.484010174091
"8471" 1694 91.1297476416811 112.550385733876
"8472" 1694.2 93.3468143874039 109.404218354429
"8473" 1694.4 95.5175182863161 105.72705707741
"8474" 1694.6 98.3888054162389 102.128770534911
"8475" 1694.8 101.585773831343 99.1715135716827
"8476" 1695 104.664939471101 96.1123443492924
"8477" 1695.2 108.156029591694 93.3771545968131
"8478" 1695.4 111.653987475591 90.3560255191495
"8479" 1695.6 115.705441915462 87.8098888944324
"8480" 1695.8 117.829330006704 83.9390836596875
"8481" 1696 117.899339978233 80.0127090410266
"8482" 1696.2 117.213826955909 75.8158343565446
"8483" 1696.4 117.665189479241 71.5101842638532
"8484" 1696.6 118.558350138397 67.0131918075424
"8485" 1696.8 119.064789644095 62.5066561374737
"8486" 1697 120.576610426878 58.1341212528965
"8487" 1697.2 120.91440486582 53.9885630874435
"8488" 1697.4 118.996286223003 51.0406551314615
"8489" 1697.6 116.533229073595 48.1918939372105
"8490" 1697.8 113.373106779525 44.5427037189322
"8491" 1698 110.254829210337 41.1907041411795
"8492" 1698.2 107.464782289617 37.6303032787143
"8493" 1698.4 104.030597405774 34.8555477721613
"8494" 1698.6 100.820923142482 31.7330732442119
"8495" 1698.8 98.4213865913043 29.1553042669492
"8496" 1699 95.3028183853144 26.2865554605462
"8497" 1699.2 91.7926445490407 23.4661511982623
"8498" 1699.4 87.9028721023144 21.076155424042
"8499" 1699.6 84.487293646753 18.3461272113158
"8500" 1699.8 80.5389273271044 16.0392171977983
"8501" 1700 76.2974615534144 13.7547024130339
"8502" 1700.2 72.6425966185161 11.3812039323333
"8503" 1700.4 70.1842093605434 11.7466770900636
"8504" 1700.6 67.5110230238616 13.5559462530364
"8505" 1700.8 64.2934481375817 16.6567959689098
"8506" 1701 60.159823823775 18.7861731529732
"8507" 1701.2 56.3676391400851 21.5540782613879
"8508" 1701.4 52.3104723554657 24.2279237878319
"8509" 1701.6 47.931695665174 26.3610274790526
"8510" 1701.8 43.3673705340161 27.2641191294554
"8511" 1702 40.5403493133782 27.151043077069
"8512" 1702.2 39.0815546748439 25.3145147502185
"8513" 1702.4 37.7200431075161 23.3246132287395
"8514" 1702.6 34.8574323085661 22.14141822045
"8515" 1702.8 31.0357911343879 22.9022179158974
"8516" 1703 28.0925968353582 24.8714722715789
"8517" 1703.2 27.5736557811885 27.9971349388276
"8518" 1703.4 27.7460485241616 31.9920803657545
"8519" 1703.6 27.484475672674 36.1729599466316
"8520" 1703.8 27.937243308507 40.3090534847818
"8521" 1704 27.2359086866513 44.3470465011081
"8522" 1704.2 26.6004714838097 48.5564155907523
"8523" 1704.4 26.9765262597048 53.0353978637453
"8524" 1704.6 27.5533840384689 57.2203724498113
"8525" 1704.8 28.565587332788 61.0498719406214
"8526" 1705 29.7516798980837 63.4521709728649
"8527" 1705.2 30.527571953946 66.8057783715794
"8528" 1705.4 31.492115607155 71.1217059421667
"8529" 1705.6 32.3856833339625 75.2455377445089
"8530" 1705.8 34.6216633433465 79.4775558960178
"8531" 1706 36.296836517918 83.920656592271
"8532" 1706.2 37.96391738246 88.4523502087663
"8533" 1706.4 39.4647135791794 92.8079908153265
"8534" 1706.6 40.2321301351661 97.87142989172
"8535" 1706.8 41.8000339298753 102.303532618971
"8536" 1707 44.430925566593 106.268121975673
"8537" 1707.2 48.4080222024969 107.63501488726
"8538" 1707.4 52.1629207212661 107.737375817625
"8539" 1707.6 56.9515846483122 107.124652450767
"8540" 1707.8 61.6089137343222 107.103160944194
"8541" 1708 66.4740076914858 106.718948867061
"8542" 1708.2 71.206337423053 105.795316969716
"8543" 1708.4 75.5337686136461 103.35907426685
"8544" 1708.6 79.3404870201278 100.97252541835
"8545" 1708.8 83.276210799261 98.1334086559388
"8546" 1709 86.8009336304287 95.380026413466
"8547" 1709.2 89.4969794657782 91.2017225592427
"8548" 1709.4 91.4045590662614 87.1986056787075
"8549" 1709.6 93.6515988168707 83.1897948404818
"8550" 1709.8 94.9479171579536 79.0741753655536
"8551" 1710 96.6678003174213 74.6765601532327
"8552" 1710.2 96.8297354814392 70.0248628021539
"8553" 1710.4 96.171419356753 66.2339605671842
"8554" 1710.6 95.3143161000553 62.2859856930957
"8555" 1710.8 94.0825196287144 58.4161518734828
"8556" 1711 92.7471673870981 55.9039657718443
"8557" 1711.2 91.0807429005899 54.2215793649672
"8558" 1711.4 88.9670845050803 53.0179687131538
"8559" 1711.6 87.4716994987911 50.65068495285
"8560" 1711.8 87.9810962649955 47.9510510772562
"8561" 1712 89.0872884252365 45.3249460334153
"8562" 1712.2 90.9087798118161 42.48477931775
"8563" 1712.4 93.2825075730752 39.2915782952992
"8564" 1712.6 95.8068394943733 37.1524650844118
"8565" 1712.8 97.4742198718841 35.098075043888
"8566" 1713 98.2554018480037 33.1350646741901
"8567" 1713.2 98.0945171234661 32.5597636452
"8568" 1713.4 96.3849160932619 31.1356645567797
"8569" 1713.6 94.8138302633297 28.4489757635763
"8570" 1713.8 93.6967420298411 25.221483581225
"8571" 1714 92.9573106858385 21.463814033843
"8572" 1714.2 93.0772706310287 17.9865714827983
"8573" 1714.4 93.4015005888632 17.0895091192727
"8574" 1714.6 94.3748503990839 16.8308620632373
"8575" 1714.8 97.5261663455325 16.9824191444344
"8576" 1715 99.5581907090296 18.1226754631081
"8577" 1715.2 101.707418906706 19.4522786365431
"8578" 1715.4 103.198976837885 20.5052989799474
"8579" 1715.6 105.867624489482 21.2856187420924
"8580" 1715.8 107.129313694302 21.2760047030803
"8581" 1716 107.140768719508 22.3394810610336
"8582" 1716.2 108.763521997208 24.0539864331795
"8583" 1716.4 110.69837226202 25.9036303322353
"8584" 1716.6 111.809631425086 27.7017852806694
"8585" 1716.8 112.173324153499 29.5128597523217
"8586" 1717 113.35142101602 31.1812728543636
"8587" 1717.2 113.79326743049 32.6164760682368
"8588" 1717.4 115.659020889295 34.954722195354
"8589" 1717.6 116.393156221516 37.046553048082
"8590" 1717.8 117.723588669028 40.15184888432
"8591" 1718 119.29360585576 43.0571114917561
"8592" 1718.2 120.130145188268 46.0133530944959
"8593" 1718.4 121.12830190399 48.4447083531579
"8594" 1718.6 122.047438484748 51.3730606614286
"8595" 1718.8 122.530679726654 54.219267638569
"8596" 1719 122.39034729922 55.7515429593729
"8597" 1719.2 122.588383328203 58.1444783095847
"8598" 1719.4 123.553428130978 60.5344233721795
"8599" 1719.6 123.197042758151 60.9313044513565
"8600" 1719.8 123.374421333241 61.7700779202
"8601" 1720 123.268307027711 62.2471247100169
"8602" 1720.2 123.16143968602 61.3127496757899
"8603" 1720.4 122.484879882285 61.2800769787436
"8604" 1720.6 120.728775195667 64.0250896872076
"8605" 1720.8 122.240412021276 63.31238251392
"8606" 1721 116.569776726435 68.5408325241395
"8607" 1721.2 117.309054720395 67.8763532393627
"8608" 1721.4 116.47443709602 68.3380241405652
"8609" 1721.6 117.014295088283 68.6464768845086
"8610" 1721.8 117.855380140779 68.8475150023158
"8611" 1722 118.9939202914 69.3558543751901
"8612" 1722.2 119.515468806205 70.5094984839412
[truncated: 18,350 more chars]
