# Supplementary material for: Adaptive switch to sexually dimorphic movements by partner-seeking termites
Source: Sci Adv. 2019 Jun 19;5(6):eaau6108. doi: 10.1126/sciadv.aau6108 (PMC6584256; doi:10.1126/sciadv.aau6108)
Supplement: Data file S1 [file aau6108_Data_file_S1.zip › Dataset/CfExperimetns/170703_172_F_07_set1_before-position_5FPS.txt]

"time" "x" "y"
"1" 0 63.8343589851057 71.0736470124002
"2" 0.2 61.1757970481926 65.4584932653915
"3" 0.4 57.5802089845783 62.0547992437744
"4" 0.6 53.3431578038199 56.9330789171491
"5" 0.8 49.357294796011 51.8705645929565
"6" 1 46.2177565511642 46.5259068366573
"7" 1.2 43.8517596236625 40.1090497250645
"8" 1.4 40.6020310443188 33.1641162289986
"9" 1.6 37.4221052277796 26.6096779339813
"10" 1.8 33.9817537785065 20.1937548315952
"11" 2 31.2772446157211 14.1529182557992
"12" 2.2 32.8853823478502 12.9813647907911
"13" 2.4 36.3433072288874 10.7969976468333
"14" 2.6 40.500754075435 6.81264895895238
"15" 2.8 43.2301411129827 7.0008386587633
"16" 3 48.274716022697 5.51599598381824
"17" 3.2 52.3443109554821 4.21671304018792
"18" 3.4 58.086136028622 3.33986715070238
"19" 3.6 64.3270246778734 2.39919139034314
"20" 3.8 70.5657532817383 2.63951700770858
"21" 4 74.442497278056 4.06138687937546
"22" 4.2 79.9990929021578 6.18102882999152
"23" 4.4 86.5761000387233 7.25678239237343
"24" 4.6 92.6720116359447 9.25130822411293
"25" 4.8 95.7013338900127 13.0646811371103
"26" 5 101.233721366419 16.9033308583567
"27" 5.2 107.69216418641 19.9378168398524
"28" 5.4 109.947592669184 24.480311980555
"29" 5.6 112.161602214802 30.0715752261103
"30" 5.8 116.048240986344 35.4387569484524
"31" 6 118.548568273831 40.6262469345448
"32" 6.2 121.285522061851 45.3120096139396
"33" 6.4 123.352895105115 51.7221794152069
"34" 6.6 124.274164334589 58.0596453725875
"35" 6.8 124.358250046201 64.8593165533373
"36" 7 124.660247436387 71.1962106299179
"37" 7.2 122.676287407122 78.273657928948
"38" 7.4 121.405081847725 84.4111110045635
"39" 7.6 118.794442207715 90.2637349079345
"40" 7.8 115.811847595808 96.3332466827302
"41" 8 111.978167222774 102.240498748125
"42" 8.2 106.947573318183 107.216381270424
"43" 8.4 101.648746437751 111.838776515234
"44" 8.6 96.2839756508371 116.259419647779
"45" 8.8 92.8571551260853 117.847765273287
"46" 9 87.546360770197 120.369123548028
"47" 9.2 82.6068217280528 121.8600931695
"48" 9.4 77.1808721046113 123.637214450795
"49" 9.6 71.1904393993256 124.601618477652
"50" 9.8 65.3338217845557 124.589482791528
"51" 10 58.2274046245601 124.430797926337
"52" 10.2 51.4316151144197 122.753495711334
"53" 10.4 44.241096180367 120.666664585762
"54" 10.6 37.577249817097 118.506741206705
"55" 10.8 31.129260186495 115.448803677347
"56" 11 25.4138365014418 111.031870938218
"57" 11.2 19.2992512157756 105.70980213616
"58" 11.4 14.7777728184517 100.204821064858
"59" 11.6 10.3989902853183 93.6098216483359
"60" 11.8 6.47544475375757 87.3760726465736
"61" 12 3.13689831952554 79.7345757512524
"62" 12.2 0.740725237411259 72.3346294682524
"63" 12.4 0.384372650564302 64.9749550017585
"64" 12.6 0.31317541617568 58.653706009846
"65" 12.8 1.34544477872728 52.2371464372403
"66" 13 2.9840383290338 44.5482753090208
"67" 13.2 5.33818559829156 38.6106637478037
"68" 13.4 9.54091198248268 33.4496736430595
"69" 13.6 12.4967175936434 27.4546043799524
"70" 13.8 16.467929367697 24.8820468771366
"71" 14 21.2980634781702 20.2667806172827
"72" 14.2 25.5566468257216 14.7584929185671
"73" 14.4 30.8017338589265 10.6754336882147
"74" 14.6 34.9146854128788 9.35708459910528
"75" 14.8 40.316528177997 7.43580233015238
"76" 15 45.8844340964028 4.19926677983893
"77" 15.2 52.510211592572 2.26882229395238
"78" 15.4 58.3054682047714 1.38097894913833
"79" 15.6 63.022679141097 0.691465323102381
"80" 15.8 67.4707459990548 1.44045232134229
"81" 16 73.34083459901 2.17794576065238
"82" 16.2 77.244856602547 2.88223889372738
"83" 16.4 81.4356973241625 3.44506904885755
"84" 16.6 83.1961693335359 4.7299700541473
"85" 16.8 88.6303305447678 6.13538326514265
"86" 17 93.1264159577606 7.87130156116147
"87" 17.2 96.0737226918812 10.6936918848471
"88" 17.4 100.93907819634 13.5877485192002
"89" 17.6 106.178307898767 17.7669401499654
"90" 17.8 111.272159206459 22.4329842319114
"91" 18 114.404609739227 27.0261864372524
"92" 18.2 115.685630188447 31.4432032458363
"93" 18.4 118.038683282822 35.2959509675524
"94" 18.6 120.507894352092 40.9904248662155
"95" 18.8 123.235105461188 47.5853793011399
"96" 19 125.00966590437 55.0570588780453
"97" 19.2 125.045790643235 61.7868278498392
"98" 19.4 124.148299301338 69.1096776198627
"99" 19.6 123.654596966651 76.4010863488928
"100" 19.8 122.857204923479 81.3325864796706
"101" 20 120.130424733825 87.6578110831447
"102" 20.2 117.111371718536 94.0019596514613
"103" 20.4 114.009978191783 99.9351308676524
"104" 20.6 110.248223980743 103.953469636296
"105" 20.8 105.624597476541 109.055895175709
"106" 21 100.371079704268 113.993637838006
"107" 21.2 93.9573565437558 117.991305265511
"108" 21.4 87.7111369020047 120.264760620635
"109" 21.6 81.762718543747 121.733814733942
"110" 21.8 75.5262209874911 123.795184703158
"111" 22 70.0258441108814 124.983022624346
"112" 22.2 66.2958571351345 125.374069010702
"113" 22.4 62.2705397226325 125.988637271614
"114" 22.6 63.6568478496667 125.894346998968
"115" 22.8 66.0135943464842 125.945154824069
"116" 23 67.0688485999303 125.674827061386
"117" 23.2 67.103035486267 123.914851533142
"118" 23.4 65.3240524486777 122.099767543039
"119" 23.6 62.906601552344 119.511005276158
"120" 23.8 59.013725786377 116.479852873012
"121" 24 54.9797241098734 114.757169815717
"122" 24.2 50.0587869930784 113.919142215689
"123" 24.4 45.1493832158233 115.099896131263
"124" 24.6 41.7109865797264 116.559427114776
"125" 24.8 39.711550113457 115.494491604802
"126" 25 35.600685217822 112.467853656462
"127" 25.2 31.1020076084395 109.218419393809
"128" 25.4 27.1554678847852 103.844349136246
"129" 25.6 24.0796267962503 97.9280325094427
"130" 25.8 22.0236165925499 91.8318460370112
"131" 26 18.9119483235502 86.4129885627827
"132" 26.2 14.1988382877839 81.1355419354176
"133" 26.4 9.65052496482517 77.0289183788627
"134" 26.6 4.24250517847662 73.2702396851812
"135" 26.8 3.85836373143091 69.1512114052873
"136" 27 3.32423326156103 62.6563416929767
"137" 27.2 3.12944579722908 56.4380250822964
"138" 27.4 3.38023887114979 52.6636567372826
"139" 27.6 4.23994795648075 46.6913068439389
"140" 27.8 4.69562157686677 42.8460517381882
"141" 28 7.46268581323609 42.1749094230002
"142" 28.2 10.4400639020181 40.9306533448652
"143" 28.4 13.3794937999075 37.8609923661103
"144" 28.6 17.1725175544515 33.1939885544706
"145" 28.8 21.5454753552525 29.023306442869
"146" 29 24.9125311269493 23.8893080768542
"147" 29.2 27.25162704133 18.2877467319386
"148" 29.4 27.4002069885317 15.3217405086263
"149" 29.6 27.1515178760935 16.5527778913403
"150" 29.8 26.9269922002242 18.2878766638342
"151" 30 25.6369975096122 18.9390551336812
"152" 30.2 22.1790197221129 19.9598753662665
"153" 30.4 17.8260841510816 22.4497374269652
"154" 30.6 14.484873587472 26.0719828376024
"155" 30.8 10.8392288082709 30.5144906347306
"156" 31 8.97886687165459 34.1383203581304
"157" 31.2 7.33060439216653 38.7170855534611
"158" 31.4 5.2045712799916 44.0279803126488
"159" 31.6 4.44216255506537 48.4586993697419
"160" 31.8 2.97974525404601 54.0819185373014
"161" 32 0.810414106484849 59.2948304519675
"162" 32.2 1.83265850414026 62.288155100607
"163" 32.4 3.09110339458158 67.2817444202889
"164" 32.6 3.25930344601126 72.9837475632524
"165" 32.8 3.97914217012148 77.957216922075
"166" 33 5.25043383542337 82.9688985159241
"167" 33.2 7.73265443212554 87.7650938979667
"168" 33.4 9.57790884592376 92.7150639082978
"169" 33.6 13.7234337959399 96.0688136311533
"170" 33.8 18.1022510012764 99.5449320277421
"171" 34 22.2145336793146 101.499887310776
"172" 34.2 28.2446026080732 104.224708900591
"173" 34.4 32.8668993946489 106.775587284924
"174" 34.6 38.5458126958182 108.745827143786
"175" 34.8 44.434321415748 109.537574588912
"176" 35 51.1936535208583 109.731369885872
"177" 35.2 57.5610789736153 109.974735754932
"178" 35.4 63.7660901804233 111.574159952105
"179" 35.6 69.5644084363672 111.92006066508
"180" 35.8 75.336449403247 113.188824131362
"181" 36 81.4324031659705 115.846117652113
"182" 36.2 88.0519239018797 117.497270588683
"183" 36.4 90.852968346127 117.079637992792
"184" 36.6 93.6096279468911 113.703492853171
"185" 36.8 97.6976680083405 110.737741350819
"186" 37 102.102361391765 106.821580622685
"187" 37.2 106.369487289007 101.898063986932
"188" 37.4 109.918679570154 97.1123944659667
"189" 37.6 112.720687830991 91.81657267007
"190" 37.8 115.353487985632 87.56961315363
"191" 38 118.948333776861 84.7139016472615
"192" 38.2 121.341209116155 83.0895261222575
"193" 38.4 120.067177329697 80.8607956460774
"194" 38.6 119.705525819626 76.4792485048274
"195" 38.8 119.767319236254 71.3562419112577
"196" 39 119.24998401367 65.6644773863452
"197" 39.2 119.144377010859 60.0596308544794
"198" 39.4 119.424014446578 53.854654168434
"199" 39.6 119.777659170511 47.229728645771
"200" 39.8 118.130255299795 42.3275227316399
"201" 40 114.678377972068 38.426938523711
"202" 40.2 109.684704220723 35.9273037252155
"203" 40.4 104.650904798706 33.9011937390785
"204" 40.6 98.8848749539402 33.1054405529118
"205" 40.8 93.6644399282013 31.6591962840002
"206" 41 87.4695385369355 31.7620091332873
"207" 41.2 81.2026066417732 33.8709717190032
"208" 41.4 76.76817814061 37.1625888285654
"209" 41.6 71.5930352815431 41.3773553150165
"210" 41.8 67.6358905302012 46.5697685842255
"211" 42 63.7094240816037 51.1100080419778
"212" 42.2 61.3356553763022 55.8415635976103
"213" 42.4 59.5826861186713 59.053340363478
"214" 42.6 57.6990306019681 62.4244664978761
"215" 42.8 55.8762305562496 66.4256049571366
"216" 43 55.5974698835889 70.9753410898578
"217" 43.2 55.6894992907255 76.6633198503381
"218" 43.4 56.2287309653577 81.5110728805327
"219" 43.6 54.48910321898 86.1508019325467
"220" 43.8 49.2942482966786 89.1357114346542
"221" 44 43.0805465115743 91.0926727124052
"222" 44.2 37.0418219204834 93.4131955846077
"223" 44.4 31.8059998451879 96.3130518975524
"224" 44.6 27.4313519965194 100.098199039555
"225" 44.8 24.07010090337 103.588667099279
"226" 45 22.1033342169418 105.070582310667
"227" 45.2 20.9392075397264 103.286871242894
"228" 45.4 19.8130108404353 100.185556988789
"229" 45.6 17.340344087377 95.5107419321324
"230" 45.8 15.9333615247558 89.7470314495406
"231" 46 14.2386723671541 84.0781031183667
"232" 46.2 12.6192491717061 78.4150956963251
"233" 46.4 11.1144754060242 72.3287283946615
"234" 46.6 8.56235425280221 66.5793434533208
"235" 46.8 5.27853690848074 61.7122504368848
"236" 47 3.77117942949696 59.3251739434176
"237" 47.2 4.77624111678433 58.6633200911126
"238" 47.4 8.04654064841395 57.3483297813863
"239" 47.6 13.274268340297 56.8986011691524
"240" 47.8 18.7275951889705 57.2564734471882
"241" 48 23.7849327830025 57.6422020090913
"242" 48.2 29.0846412582199 57.1526505079845
"243" 48.4 33.9389716166616 56.1358586854878
"244" 48.6 38.7930762315578 53.896288867148
"245" 48.8 42.9979760177061 52.4763366201251
"246" 49 47.3796163338022 50.7066978250576
"247" 49.2 52.745889102752 48.5807185268561
"248" 49.4 58.3931241207918 45.9914026687196
"249" 49.6 64.0240143589491 43.1773735418872
"250" 49.8 69.7355588866201 39.8361159407344
"251" 50 74.8754664603188 36.4173433874692
"252" 50.2 78.0670361828749 33.468298460071
"253" 50.4 82.677975057697 30.6576664280386
"254" 50.6 87.3787189665317 29.4036520165046
"255" 50.8 92.5645429661585 30.8682997975037
"256" 51 97.6826755743608 32.6990309199007
"257" 51.2 102.426438512638 35.3012966459818
"258" 51.4 107.27507418168 38.571311341392
"259" 51.6 112.470831212825 42.7787846380678
"260" 51.8 116.89769035549 46.9180747077886
"261" 52 121.114719634731 52.0483459965472
"262" 52.2 122.414528711075 56.3859733114254
"263" 52.4 122.188768577039 60.696283666005
"264" 52.6 122.444999404013 66.5656778092155
"265" 52.8 122.602095407585 72.213535368461
"266" 53 120.934945730381 78.3010496846103
"267" 53.2 119.366129787097 83.9739070189615
"268" 53.4 119.598369816641 86.8056355327857
"269" 53.6 119.923881448348 85.3755344719146
"270" 53.8 120.691734199481 83.7155994841551
"271" 54 121.914578916883 81.8754016950099
"272" 54.2 122.365406260643 79.7121197739118
"273" 54.4 124.144340715589 76.627931636047
"274" 54.6 124.298725559805 75.8981123724794
"275" 54.8 123.681740195539 75.1613679514261
"276" 55 122.82763743896 72.1720083033997
"277" 55.2 123.695405839644 68.355877187005
"278" 55.4 124.578265864688 64.4255488185654
"279" 55.6 123.506928792405 60.5682438368329
"280" 55.8 122.291260907829 55.7834846101629
"281" 56 122.939524900072 50.7533074326309
"282" 56.2 122.385456240411 47.3862391427095
"283" 56.4 119.468243154647 44.193669070091
"284" 56.6 115.877825589619 40.3156094187133
"285" 56.8 111.70038672625 36.0366288780576
"286" 57 108.263754240075 31.2317699435605
"287" 57.2 105.765130120036 25.9526015531741
"288" 57.4 104.064708082434 20.2083965931366
"289" 57.6 102.766471892434 18.2302946088997
"290" 57.8 99.2134044250654 17.6119242131366
"291" 58 93.6036575198548 16.8090676219524
"292" 58.2 88.3600766678577 16.1147430881935
"293" 58.4 83.3198807294192 16.4736899395357
"294" 58.6 78.0361905710879 17.2008989083887
"295" 58.8 72.6464689301024 18.2283555648037
"296" 59 66.9826635120521 17.9416876998636
"297" 59.2 60.8951802237147 18.5708775311249
"298" 59.4 54.8226266213356 19.5980935208894
"299" 59.6 48.6166621620273 20.423264443756
"300" 59.8 42.9308951649402 20.0950086812362
"301" 60 37.2047124756187 19.145328313435
"302" 60.2 32.2098753741329 17.712839738837
"303" 60.4 27.2233168802354 18.158900378478
"304" 60.6 23.426475346097 21.2133338965274
"305" 60.8 20.6761949835868 25.7712981335965
"306" 61 17.1317231761491 30.6804390868437
"307" 61.2 13.6569657910883 35.1576605907915
"308" 61.4 9.91127215767957 39.164130363235
"309" 61.6 7.74444229099357 44.4328932647659
"310" 61.8 7.42664161591124 49.783107708497
"311" 62 7.92458240359606 55.4697076304891
"312" 62.2 7.55612803070604 61.3031624974069
"313" 62.4 5.91102219574504 67.2517851235966
"314" 62.6 5.2733220742933 73.3031851285349
"315" 62.8 6.28657328517809 79.0484701723486
"316" 63 8.25500993659016 84.1868956712097
"317" 63.2 11.5872630425889 88.0664450938848
"318" 63.4 14.928245512454 91.0384517211159
"319" 63.6 17.9728750093086 93.5833527551417
"320" 63.8 18.496423414572 97.1293179020149
"321" 64 16.865112518895 101.124366632987
"322" 64.2 17.208687664344 98.82704809607
"323" 64.4 16.277088647767 97.4658856342724
"324" 64.6 15.8634381417282 96.0055322000461
"325" 64.8 14.5772941395416 93.8934169325592
"326" 65 12.3257066082016 90.6599006077701
"327" 65.2 9.44366736268811 86.924736257001
"328" 65.4 7.23886102414339 84.3208269203185
"329" 65.6 6.1965206753606 80.7165143967797
"330" 65.8 4.81265335080806 75.7706279177857
"331" 66 3.27951713662357 70.1588332555074
"332" 66.2 2.04238257687171 64.9402290485883
"333" 66.4 2.9151303539091 62.6977828893918
"334" 66.6 4.18461772385082 57.0843488086447
"335" 66.8 5.13432742899695 51.7540452125978
"336" 67 5.81059046251514 45.9438481549887
"337" 67.2 6.60249346315231 41.1521553239077
"338" 67.4 10.4516295503548 37.4954363862945
"339" 67.6 14.6090911865606 33.2258543518615
"340" 67.8 18.1829677029075 29.3609617326366
"341" 68 22.6825295641752 22.9215022747828
"342" 68.2 26.3333652722416 18.5385036893452
"343" 68.4 29.9979505680163 14.5120623294776
"344" 68.6 32.575794895122 13.1610239280524
"345" 68.8 37.0368590030095 13.8266018033185
"346" 69 43.8852079991498 15.1348328373014
"347" 69.2 48.551037853963 17.8625446036542
"348" 69.4 51.6388411063491 20.2866472596002
"349" 69.6 55.4776085982862 21.7272963310327
"350" 69.8 59.2476840321571 21.6073715578241
"351" 70 64.7262535193081 22.0705304030913
"352" 70.2 69.0184250910213 21.972188037047
"353" 70.4 74.0274342797428 21.1748334517184
"354" 70.6 77.9501375240274 19.8226689343046
"355" 70.8 83.1265620269202 19.0809809544524
"356" 71 88.6635271758022 18.5172731351103
"357" 71.2 92.5190690336791 18.8897229443185
"358" 71.4 95.888118398306 18.6348597909797
"359" 71.6 96.893661338197 16.7538925838774
"360" 71.8 96.8489679611642 15.2086190729688
"361" 72 96.3129637991564 16.0529327599389
"362" 72.2 95.9309039393512 17.9780868453776
"363" 72.4 96.4921272245642 21.6039249130719
"364" 72.6 97.8505509437573 26.4473521635731
"365" 72.8 99.2407357132759 30.9256779826892
"366" 73 99.5427346672746 35.1500113130903
"367" 73.2 98.6569021271606 39.9035092273342
"368" 73.4 98.3877521258263 44.0440483837196
"369" 73.6 98.7480338420213 45.7930677503172
"370" 73.8 98.5662020745661 45.7542747871253
"371" 74 97.9299320112862 46.2535280669345
"372" 74.2 96.9495419394187 48.5486846653828
"373" 74.4 96.6408469222496 52.3192438294787
"374" 74.6 98.0970264220047 55.2019063331447
"375" 74.8 100.626922587133 58.1678767056832
"376" 75 103.735584250453 60.9670988358473
"377" 75.2 105.89769945596 64.4246303906049
"378" 75.4 108.711867179295 68.6906294608458
"379" 75.6 112.004797708723 72.7946711130165
"380" 75.8 115.7433906969 76.6764593836897
"381" 76 120.108537066724 78.2667646394435
"382" 76.2 121.3121525478 78.4170324589396
"383" 76.4 120.258435339831 79.4698282996488
"384" 76.6 118.368944043319 82.3752583366416
"385" 76.8 115.548594146169 86.1925795541746
"386" 77 112.121971846897 90.0425710998524
"387" 77.2 108.981682751753 94.5373532865635
"388" 77.4 107.356264814879 99.3631201342403
"389" 77.6 106.450676983043 104.652222131856
"390" 77.8 103.690676775264 106.547147647645
"391" 78 99.3859175102841 110.088528915829
"392" 78.2 96.0545286735697 113.86048432748
"393" 78.4 91.0723954707067 115.832348120074
"394" 78.6 86.3339756830841 117.282079081259
"395" 78.8 81.273633025245 118.478437555356
"396" 79 75.8200758437176 118.681126096122
"397" 79.2 69.4598110742072 119.182939588289
"398" 79.4 63.769164950347 117.570371272612
"399" 79.6 57.4670658196325 116.854917496162
"400" 79.8 50.9262650895455 115.488787233665
"401" 80 45.027827311507 112.608512554432
"402" 80.2 38.6161037152582 109.90717448382
"403" 80.4 32.2041256101212 107.227284206392
"404" 80.6 25.7326149054242 104.827514279422
"405" 80.8 21.6390226274692 101.062668279403
"406" 81 18.44227668239 95.5406656336207
"407" 81.2 15.875933665057 89.1974193401624
"408" 81.4 13.8513933374879 83.1772620841887
"409" 81.6 12.3047505952989 77.6642041340737
"410" 81.8 12.8220494007803 71.6956087658413
"411" 82 15.8332361192525 66.574788238619
"412" 82.2 18.960542852497 62.0183726166251
"413" 82.4 21.8440181616434 57.2108733384256
"414" 82.6 24.8804998788969 52.3276295656342
"415" 82.8 29.0926639398856 47.387428900943
"416" 83 33.5908604966881 43.8003171173196
"417" 83.2 39.2339434440025 41.3998247875357
"418" 83.4 44.8662336483856 40.4394157821977
"419" 83.6 48.7659405270213 40.277318316047
"420" 83.8 51.8107014349338 39.3300491074261
"421" 84 55.8596322407324 37.9065545910364
"422" 84.2 60.3155744596883 36.9695467516176
"423" 84.4 65.2509245290242 37.3400828594433
"424" 84.6 69.3546850451926 38.0295848232785
"425" 84.8 74.0926826881752 39.1539702539219
"426" 85 79.2623501082545 40.0365810479037
"427" 85.2 83.3637100708765 38.9573099044267
"428" 85.4 86.7410142523326 37.2507866136473
"429" 85.6 92.1903056498495 36.7259911368422
"430" 85.8 97.6689968405581 36.6288067892857
"431" 86 103.447572188134 36.5777137403515
"432" 86.2 108.855742745287 35.295618086478
"433" 86.4 113.916783379572 34.1502575298774
"434" 86.6 114.401223036123 35.9298288985828
"435" 86.8 115.237043219224 38.926607569622
"436" 87 117.493887738804 43.2838127823095
"437" 87.2 119.697851517025 47.9723320275989
"438" 87.4 121.8671642634 52.6421408391821
"439" 87.6 122.304049773883 58.4347707352134
"440" 87.8 122.121971851111 63.9742122384782
"441" 88 122.067341222426 70.0587554151727
"442" 88.2 120.256742791069 75.954066010709
"443" 88.4 118.439981291553 81.1190676338761
"444" 88.6 117.39999744292 85.0163105935327
"445" 88.8 117.546049014295 89.8464447040059
"446" 89 115.610307994405 93.6977183502637
"447" 89.2 111.640444241879 97.9417482086433
"448" 89.4 107.549511187426 102.180230162957
"449" 89.6 103.885412203764 106.959087977164
"450" 89.8 99.9881843292697 111.598012712725
"451" 90 95.8791824868684 114.853719313881
"452" 90.2 90.5106667373636 115.693357784816
"453" 90.4 85.1500900763391 116.31340532781
"454" 90.6 79.4056561905499 116.666340683364
"455" 90.8 73.9595076442282 115.466904085765
"456" 91 68.882917302757 112.978509868582
"457" 91.2 65.1260667191215 109.934243983122
"458" 91.4 60.9350154832547 106.266279241154
"459" 91.6 56.7611473501435 102.851246643559
"460" 91.8 52.2311853434834 100.234607487792
"461" 92 47.1967865800909 99.0287259640888
"462" 92.2 41.154087223 98.7100679901797
"463" 92.4 35.2738078914113 99.3639069440524
"464" 92.6 29.842358597077 98.7121923766724
"465" 92.8 24.5806808040743 95.924315891226
"466" 93 21.384998937322 91.8034287629428
"467" 93.2 20.0065502970112 86.7673066547952
"468" 93.4 17.6291295154192 81.8579131642302
"469" 93.6 13.2111472014038 77.8810078392886
"470" 93.8 8.32412883529156 77.536696969047
"471" 94 6.97083231623543 78.9562997994011
"472" 94.2 7.50612546427858 79.9457378417483
"473" 94.4 8.98026442321047 78.8314244125875
"474" 94.6 10.0473321328814 77.2180142202291
"475" 94.8 12.4776902101309 74.3711456349807
"476" 95 16.195299767797 70.5584063173887
"477" 95.2 20.8654094076424 66.7345106304796
"478" 95.4 24.7626059978591 64.3403015350199
"479" 95.6 28.9416187241606 60.8216348923887
"480" 95.8 32.7700666678398 56.5675509407024
"481" 96 35.1882502772724 52.7224447911694
"482" 96.2 38.3443683086523 47.7314308725149
"483" 96.4 41.3333210545135 42.3956354675258
"484" 96.6 43.2504206369119 36.8728832817047
"485" 96.8 45.5720243180606 30.8571634124706
"486" 97 47.8784123436443 25.0460346063997
"487" 97.2 50.5875401595037 19.6275492999902
"488" 97.4 54.7879009759173 16.1071399192236
"489" 97.6 59.007883723522 14.6507499560774
"490" 97.8 63.2663107550708 15.7941381145365
"491" 98 67.5700464502515 18.4472056507887
"492" 98.2 70.9631016484601 20.9565906078997
"493" 98.4 73.88609379881 22.3423760439393
"494" 98.6 78.2043233218861 22.9686720315335
"495" 98.8 83.7143062076274 22.4541372463828
"496" 99 89.364465876989 22.3794199823196
"497" 99.2 95.049815073751 22.0002580087226
"498" 99.4 99.9478451954406 20.9950471320165
"499" 99.6 102.082205297553 19.8962292737659
"500" 99.8 104.743626468571 20.2264834750406
"501" 100 106.246041960854 23.0705172113741
"502" 100.2 109.623467206277 27.9144418203599
"503" 100.4 112.28792029901 32.4076576700611
"504" 100.6 114.100886701344 38.0609702184265
"505" 100.8 115.209040850276 45.571832052505
"506" 101 115.83469757398 51.9654185353108
"507" 101.2 116.804912261431 58.6212057577735
"508" 101.4 116.735401426957 65.5589275112339
"509" 101.6 116.816865995824 72.0525581506069
"510" 101.8 117.774379328054 79.0188524952002
"511" 102 119.224442975326 86.18748111703
"512" 102.2 116.631097993174 90.1575923996767
"513" 102.4 113.382441165915 95.8102804276069
"514" 102.6 108.990917349781 101.481366569088
"515" 102.8 104.25319083415 106.778060340075
"516" 103 99.5721920434139 111.947734828745
"517" 103.2 94.1168783762525 115.972675268119
"518" 103.4 88.3289767375649 118.844308400339
"519" 103.6 83.916492382957 118.956887523532
"520" 103.8 77.7419444068759 118.875713597547
"521" 104 71.967526490197 118.86838648624
"522" 104.2 65.4795589961128 118.457747843037
"523" 104.4 59.0271663492852 116.777072593688
"524" 104.6 53.0335630566657 115.024692383546
"525" 104.8 46.6353475572395 114.058007071591
"526" 105 39.801128410567 114.006712931062
"527" 105.2 33.5675546131255 113.536936892595
"528" 105.4 30.1331135714758 111.325655470068
"529" 105.6 28.821944951737 106.521083059522
"530" 105.8 27.5890576012415 101.197633427868
"531" 106 25.7701333101496 94.9130066589682
"532" 106.2 24.9688798041393 88.6090187531255
"533" 106.4 24.3938620658207 82.2716237118338
"534" 106.6 23.7143342551489 75.6328983732697
"535" 106.8 22.4249788566684 69.1780609034238
"536" 107 20.0662264890067 63.4289589811692
"537" 107.2 16.5628424336886 58.7120953024608
"538" 107.4 12.7296476173117 55.0814961543622
"539" 107.6 7.98793785099948 52.366011338402
"540" 107.8 6.40439849487493 48.5190366627829
"541" 108 7.40090222015489 44.1490724699571
"542" 108.2 10.3163762781166 41.1417230688095
"543" 108.4 14.3366582891136 38.6338604605079
"544" 108.6 19.3801889290483 35.9791039032091
"545" 108.8 24.7707399101061 33.9021173853796
"546" 109 29.0932763154469 32.5393627907857
"547" 109.2 33.8459122083518 29.65528705424
"548" 109.4 38.9239990436706 25.8557240196366
"549" 109.6 43.4845573626713 22.1967478104524
"550" 109.8 48.4918348337832 18.2818941961248
"551" 110 51.9563807051072 14.134368189478
"552" 110.2 54.619429299979 10.8155438781191
"553" 110.4 58.235321273559 9.72696537167652
"554" 110.6 61.1447980359943 10.8880579716145
"555" 110.8 63.5668094398622 13.6995097216437
"556" 111 66.6098055983893 18.1455851355037
"557" 111.2 70.052915330343 22.6792780757621
"558" 111.4 74.043604194036 27.5998308012066
"559" 111.6 78.7166902728252 31.6472415115037
"560" 111.8 80.861593273281 33.0088723981426
"561" 112 81.9919346490364 32.798216000535
"562" 112.2 83.5900692014406 32.326318903196
"563" 112.4 86.2261205769766 32.7454669542829
"564" 112.6 90.7636563538765 34.7164050170934
"565" 112.8 94.8463993116187 38.2802008530002
"566" 113 99.3286863971329 41.6869347141703
"567" 113.2 104.858340363847 45.1657916020274
"568" 113.4 109.620776800841 48.8424955101219
"569" 113.6 114.030379046197 53.2797677895274
"570" 113.8 117.786462395909 59.1997798259354
"571" 114 120.430243382833 65.3983075331049
"572" 114.2 122.047537619528 71.9334964895456
"573" 114.4 121.430325329197 77.5085643411845
"574" 114.6 118.986059950783 83.7062831573489
"575" 114.8 116.874218051589 89.220822679047
"576" 115 115.198791617197 94.584234037869
"577" 115.2 110.117639418003 97.4908406188135
"578" 115.4 104.408264929566 101.04457682292
"579" 115.6 98.7496091975745 104.204208363463
"580" 115.8 93.3429246933044 107.982253957892
"581" 116 88.0978078247343 112.200914922966
"582" 116.2 82.0108616095682 115.662041196254
"583" 116.4 77.1363611495255 117.246183149738
"584" 116.6 71.0646622307879 118.006578632452
"585" 116.8 64.9218132247541 116.029550377395
"586" 117 58.5588880680165 113.244594752019
"587" 117.2 53.4863853431297 108.764135602875
"588" 117.4 48.4682031471681 103.38269693452
"589" 117.6 43.4651755954446 98.0780464635271
"590" 117.8 38.6524948497558 92.4313256894524
"591" 118 35.0556845163784 85.9562290816294
"592" 118.2 31.2747152232014 79.6626557640895
"593" 118.4 27.0353421779801 73.4897150128772
"594" 118.6 23.7527277451491 67.2534459106959
"595" 118.8 21.0332051523578 61.3504223998176
"596" 119 18.0702261390391 55.8142323093997
"597" 119.2 14.2485636905065 51.5647050513809
"598" 119.4 12.3549828174814 46.4312361365386
"599" 119.6 13.7726531714669 41.2360134216736
"600" 119.8 17.7840722637659 38.7391867107886
"601" 120 22.180168603697 37.979089385101
"602" 120.2 27.9431570725788 37.669362765816
"603" 120.4 33.4288681933341 38.9853543984789
"604" 120.6 38.8129346270333 39.928293736416
"605" 120.8 44.4581314004138 40.967175131001
"606" 121 49.6083586542424 43.0028603695268
"607" 121.2 55.0392098548022 45.1960268396103
"608" 121.4 60.6592059930917 46.9759769843208
"609" 121.6 66.748266131751 48.3860313838578
"610" 121.8 72.7109078216013 50.3267037951654
"611" 122 78.4208892555317 53.1444407779828
"612" 122.2 83.9840454316021 56.634701088461
"613" 122.4 89.769590245572 59.5891956729274
"614" 122.6 95.4805811775431 62.9280760690165
"615" 122.8 100.1645564169 66.6888423219778
"616" 123 104.799919735297 70.8384122592774
"617" 123.2 109.454096476447 75.4049580576024
"618" 123.4 114.248617026412 79.7544969617541
"619" 123.6 118.304485951033 84.2334118172541
"620" 123.8 117.811955605354 87.5870500776238
"621" 124 115.951518946591 91.7659796420774
"622" 124.2 113.924971795908 97.2467100162139
"623" 124.4 111.491737187388 100.140488228616
"624" 124.6 108.153078351754 104.920357837252
"625" 124.8 105.270959017065 107.42472893283
"626" 125 105.316923206256 107.842152933099
"627" 125.2 106.462425726844 106.807382322835
"628" 125.4 106.892047025727 105.665466729331
"629" 125.6 107.127206815493 104.875846882167
"630" 125.8 107.294045728279 104.273004335132
"631" 126 108.258127005188 103.846006152471
"632" 126.2 109.265852228897 103.425531595624
"633" 126.4 110.783540267168 102.611245044693
"634" 126.6 112.363893167687 101.611353517587
"635" 126.8 114.02491917437 100.010841090322
"636" 127 115.841785956584 98.2023529793392
"637" 127.2 115.347706944873 97.9908312560406
"638" 127.4 114.368802752037 98.7674745507436
"639" 127.6 113.457195520801 98.793907771575
"640" 127.8 112.678465782957 98.7165364746928
"641" 128 112.111874454308 99.4454073270913
"642" 128.2 111.681047959247 100.305306838159
"643" 128.4 110.980784423182 101.066486988181
"644" 128.6 110.261887883558 102.229402712313
"645" 128.8 109.010532444864 103.491576785925
"646" 129 107.25245175326 105.297728628792
"647" 129.2 105.364652477947 106.574887737175
"648" 129.4 103.175682013141 108.316687958758
"649" 129.6 100.812480008868 109.976060485738
"650" 129.8 97.3109515421256 111.533943913738
"651" 130 93.39591344937 113.250540282549
"652" 130.2 89.1267136707162 114.853362655587
"653" 130.4 84.8162464294617 116.651067316423
"654" 130.6 80.6657089631969 118.483871349364
"655" 130.8 76.5911019497256 119.508823366595
"656" 131 74.0954536270788 121.497653768834
"657" 131.2 73.6655466284259 121.555495320069
"658" 131.4 70.6003633272227 120.933632805164
"659" 131.6 66.2237953862217 119.641585002433
"660" 131.8 61.3149201291821 118.334351135868
"661" 132 56.022589604617 117.994894506742
"662" 132.2 50.4208627242907 117.860527061077
"663" 132.4 44.7104675737879 115.921532630331
"664" 132.6 38.9698811244633 112.816060482153
"665" 132.8 33.8498694671414 109.409370085341
"666" 133 29.320467648697 104.669038906886
"667" 133.2 24.36220404612 100.289399551039
"668" 133.4 19.9839857156136 95.8896826511468
"669" 133.6 15.5808013045303 91.5946845892302
"670" 133.8 11.7437921207525 90.6787068329524
"671" 134 11.6523224161923 90.6489808641159
"672" 134.2 12.7772293418398 88.9594711927667
"673" 134.4 13.9845706359346 85.0210963475217
"674" 134.6 15.927814122612 80.1764659563014
"675" 134.8 18.2187616606327 75.6149983806359
"676" 135 21.6363129024807 71.6841078746686
"677" 135.2 24.0765207526612 67.0797866613363
"678" 135.4 26.2719730316333 62.2874615723706
"679" 135.6 27.5274320051498 57.3336327679146
"680" 135.8 29.7390578221082 52.1241252520785
"681" 136 31.4549206787264 46.546313056423
"682" 136.2 33.9975343437233 40.7171119841103
"683" 136.4 37.8921840100849 36.0095332044007
"684" 136.6 42.7141291557943 32.8710066080542
"685" 136.8 48.7140298762773 31.1963065418452
"686" 137 54.736918486313 31.6066419090417
"687" 137.2 60.5272586591294 32.9931606662091
"688" 137.4 65.6942637578041 34.8962796833452
"689" 137.6 70.5943059685332 36.2546312437196
"690" 137.8 76.1064794959427 38.2871751653253
"691" 138 81.3584746542401 40.5791007593748
"692" 138.2 86.8699113869864 41.9606855976892
"693" 138.4 92.116152158997 44.8899164116524
"694" 138.6 97.111115900022 48.7943617530774
"695" 138.8 100.639454580521 53.930440495091
"696" 139 103.990867669327 59.6939546058221
"697" 139.2 105.689761625527 65.6458525693337
"698" 139.4 106.355805876851 71.7394381072986
"699" 139.6 106.445683766928 78.2239614358114
"700" 139.8 106.393592377183 84.1752452703443
"701" 140 106.250061692575 91.0930504393869
"702" 140.2 105.648556234234 97.6188041918103
"703" 140.4 105.929007093551 104.299473228326
"704" 140.6 103.891154402297 106.63773885431
"705" 140.8 100.284997196791 109.269204123528
"706" 141 96.1579941638636 112.467437555119
"707" 141.2 91.830540197197 114.840324813508
"708" 141.4 88.1560464575568 116.397736400733
"709" 141.6 84.9406152745541 116.522880129595
"710" 141.8 79.807574841607 117.434056472662
"711" 142 73.8411460012989 118.437643464472
"712" 142.2 68.3828049288296 119.023971891554
"713" 142.4 62.7284122713637 118.695037218058
"714" 142.6 56.7687098910562 117.912046871045
"715" 142.8 50.7012131489547 118.375973672081
"716" 143 46.8687017339045 119.281544551122
"717" 143.2 47.9243182937455 119.05399054885
"718" 143.4 47.9129744823766 118.872489566948
"719" 143.6 48.3348448567601 118.178765748179
"720" 143.8 48.482433813097 117.504161226922
"721" 144 47.738544476227 115.420492141972
"722" 144.2 46.1463576535143 111.36684950302
"723" 144.4 44.021155373763 107.935450150971
"724" 144.6 40.4676529539008 104.431817694297
"725" 144.8 36.3347614164323 102.091730279746
"726" 145 31.4850268347162 99.9673371115966
"727" 145.2 26.7425414999827 97.4165526590524
"728" 145.4 21.9829836729517 93.9549160860184
"729" 145.6 18.934578128697 89.9015194921821
"730" 145.8 14.3467041643934 87.2801099498452
"731" 146 10.0433246325688 85.2444232940421
"732" 146.2 10.0435148503256 83.8629668354524
"733" 146.4 11.404808226697 80.7884523443683
"734" 146.6 15.0795378867247 77.5340654092024
"735" 146.8 19.084465397906 73.1820236359069
"736" 147 23.4094718986527 69.171069138355
"737" 147.2 28.0104293115151 65.4103097166796
"738" 147.4 31.695889001751 61.35435829802
"739" 147.6 36.0099902388358 57.2022441891468
"740" 147.8 39.6892751135654 53.2177599293997
"741" 148 43.9768709515917 49.2444739057945
"742" 148.2 48.5635735749719 45.7370155256274
"743" 148.4 53.8605183428013 42.0800817360785
"744" 148.6 59.7191673591585 37.9786395458114
"745" 148.8 64.9914161398146 34.4798076955028
"746" 149 70.1704942903548 33.4811534303734
"747" 149.2 75.6242250920303 34.6032254518114
"748" 149.4 81.7725385354406 36.7436507599396
"749" 149.6 86.4571626107902 40.2708360556388
"750" 149.8 90.1499243562768 44.2918550004272
"751" 150 93.9919425151763 49.7751470069483
"752" 150.2 96.9255851789347 55.4071193298868
"753" 150.4 99.3568936881706 60.9285996157945
"754" 150.6 101.128331757951 65.7778765886558
"755" 150.8 103.166805184492 69.3793112900934
"756" 151 105.74480990141 73.4511125916524
"757" 151.2 108.03530978309 78.9586477998363
"758" 151.4 108.147319258881 84.5974952061103
"759" 151.6 107.931702215323 90.6344212059103
"760" 151.8 108.367472785417 97.3023078743324
"761" 152 108.107482617103 102.648199554528
"762" 152.2 108.475400379604 101.63675714803
"763" 152.4 110.588804838668 101.304270726491
"764" 152.6 112.410104655668 99.4518845033359
"765" 152.8 115.561464020734 97.1216505667185
"766" 153 117.411056259886 93.7962280621821
"767" 153.2 119.134591149174 90.8258005664065
"768" 153.4 119.997628962376 88.3441999698631
"769" 153.6 120.965956230466 87.4214655203498
"770" 153.8 121.208959414748 85.5639891254268
"771" 154 120.41262104634 85.9615938591133
"772" 154.2 119.106006132147 86.634522444746
"773" 154.4 117.535616759197 87.0174311163466
"774" 154.6 117.209877496979 87.3056531683887
"775" 154.8 117.038345932849 88.7128063166667
"776" 155 116.915679202413 90.9258481260028
"777" 155.2 116.285906873386 93.2014444390543
"778" 155.4 114.846063293876 95.8030655300845
"779" 155.6 112.414796231975 98.5041860893413
"780" 155.8 109.698434325414 101.233612007877
"781" 156 105.911409642582 104.652222131856
"782" 156.2 102.17377338524 106.967861771195
"783" 156.4 98.6499894409541 107.642944589995
"784" 156.6 94.6582608985407 108.046672862296
"785" 156.8 89.8245762201241 109.35881309887
"786" 157 84.8062955994848 109.851294929816
"787" 157.2 80.3912798279841 109.688869339888
"788" 157.4 75.0197926629904 109.51018721942
"789" 157.6 69.716384936737 110.396318086672
"790" 157.8 65.0881229872258 113.126958183693
"791" 158 62.0813948821727 117.121761345676
"792" 158.2 58.3453196108398 120.08746578271
"793" 158.4 55.934309543697 119.580198256695
"794" 158.6 53.4252431646078 118.110694604126
"795" 158.8 50.2169287782316 115.731451844037
"796" 159 45.0051775014736 114.03246338287
"797" 159.2 39.851759621977 113.013562245712
"798" 159.4 34.6607122841008 110.981123558106
"799" 159.6 30.9926911448071 106.819117593306
"800" 159.8 28.7442097480337 101.783925180677
"801" 160 27.6037708615319 95.8861464630349
"802" 160.2 26.1703357170793 90.0066786875406
"803" 160.4 24.393661307647 84.0135622334924
"804" 160.6 23.1380563871294 77.8840628685334
"805" 160.8 21.874907661724 71.7998965078308
"806" 161 19.6038412680246 66.5124878237541
"807" 161.2 16.8095704703285 61.6289638761892
"808" 161.4 15.1505018601057 56.2127937905219
"809" 161.6 13.8363695231024 51.4281145642091
"810" 161.8 14.7987685519827 47.4358503113988
"811" 162 18.6199208826461 44.11273501791
"812" 162.2 23.5388399266797 41.7407983155989
"813" 162.4 28.7730038968762 41.3138880837637
"814" 162.6 34.2632068884424 41.6986158136887
"815" 162.8 39.3800437479672 41.873797955101
"816" 163 45.1294437987424 42.0066518551342
"817" 163.2 50.9531822673285 41.8616096779261
"818" 163.4 57.0455117063241 41.2115071933083
"819" 163.6 63.1163779269839 40.3562498559654
"820" 163.8 69.2070663809338 38.3837032531366
"821" 164 75.2390816889969 36.3183119671774
"822" 164.2 79.3113625649851 34.3957671958083
"823" 164.4 83.0943059738004 34.3945721508058
"824" 164.6 87.4769333565578 35.5505181508959
"825" 164.8 93.3115113131003 36.6268067055196
"826" 165 99.1382433824864 37.468105098084
"827" 165.2 105.502930996504 39.3825584836204
"828" 165.4 111.220145362499 41.687078197392
"829" 165.6 116.671790371235 43.9571836412985
"830" 165.8 117.850984754024 48.0913898338241
"831" 166 118.874638245431 53.5646617003373
"832" 166.2 119.332262756054 59.8331794090698
"833" 166.4 119.277803360599 65.7861870291577
"834" 166.6 120.106451701831 71.7610054441331
"835" 166.8 119.349196271575 78.2602309998263
"836" 167 117.300240893445 84.430804055948
"837" 167.2 114.407343958247 90.1290407763606
"838" 167.4 110.907399766919 95.3199012122024
"839" 167.6 107.407554519921 100.957218873686
"840" 167.8 103.076056203753 106.133177365779
"841" 168 98.9328719573951 111.580309491952
"842" 168.2 94.5586561534726 115.815350072508
"843" 168.4 91.4391787049688 117.284355975297
"844" 168.6 91.5282366272398 117.160870485824
"845" 168.8 90.362235066307 116.947217901412
"846" 169 88.4508795362203 118.261372651051
"847" 169.2 84.1375454538329 120.392560290384
"848" 169.4 78.522321013507 120.374561443012
"849" 169.6 72.7715331603405 119.448777647482
"850" 169.8 67.73111235698 117.187220131405
"851" 170 63.5826683284374 114.613688282049
"852" 170.2 58.141311066697 111.730953880037
"853" 170.4 52.9894985424197 108.782674771621
"854" 170.6 46.784340876577 106.634029608052
"855" 170.8 40.5693024008734 105.520601158041
"856" 171 34.0806670120303 104.024968271058
"857" 171.2 27.8744124865682 102.971461093413
"858" 171.4 22.2728997601255 101.077578714852
"859" 171.6 19.1250669902203 97.3500635532468
"860" 171.8 16.7288370291824 92.6191287887825
"861" 172 14.220432403908 88.0673464232506
"862" 172.2 10.1977994446429 85.3541840807226
"863" 172.4 8.05021490178187 85.6804975014524
"864" 172.6 9.80404727315568 85.9806401802414
"865" 172.8 10.8453864502788 85.8256639117888
"866" 173 11.8396543291727 83.2680469503262
"867" 173.2 14.134998934267 79.1763341895524
"868" 173.4 15.9437816722951 75.5615350485552
"869" 173.6 18.1700612612525 71.1835267131191
"870" 173.8 20.9521073428861 66.6981791557767
"871" 174 22.1729561804192 61.6234596584246
"872" 174.2 23.5069898107245 56.4451713365533
"873" 174.4 24.9416504433605 50.7009186624804
"874" 174.6 27.1819841468358 45.4279631881746
"875" 174.8 28.6064377441969 40.4838470312579
"876" 175 29.5729024634192 35.5433370859802
"877" 175.2 31.1836120186699 31.0387888882902
"878" 175.4 35.4368534551491 28.6518039273393
"879" 175.6 40.134424236751 28.7931911542362
"880" 175.8 45.1736248801491 30.5686778844002
"881" 176 50.3001942554138 32.0610450912842
"882" 176.2 54.986597124997 33.657812938716
"883" 176.4 60.0921740981564 34.4106942358308
"884" 176.6 65.0966401766616 35.7696348446648
"885" 176.8 70.6769917013241 36.0856746431304
"886" 177 76.3765363200816 36.277617255837
"887" 177.2 82.4510659497057 36.2244720686611
"888" 177.4 88.8599997624512 36.6665803281473
"889" 177.6 94.7416698232478 37.1286643957744
"890" 177.8 100.778120675118 38.0113144512682
"891" 178 106.900444071621 40.1058615037633
"892" 178.2 111.329210199261 43.7495624937911
"893" 178.4 114.756511152468 48.4200186482914
"894" 178.6 118.583159064231 53.0421681833748
"895" 178.8 122.249557131852 55.3353457293317
"896" 179 121.635133279861 54.6436992074179
"897" 179.2 120.590078017336 54.9483619148413
"898" 179.4 119.243429233918 57.3800974410364
"899" 179.6 116.454835131022 61.5008484627024
"900" 179.8 112.934388741995 65.1672927769813
"901" 180 108.641607902915 68.2164933589986
"902" 180.2 104.446499073325 71.7915161133945
"903" 180.4 99.7475426179383 73.966154224961
"904" 180.6 94.7312514060709 75.8116446553828
"905" 180.8 89.6112278137745 77.9212979279438
"906" 181 84.6541790358081 80.0656259797024
"907" 181.2 78.6596843888412 80.5087739099428
"908" 181.4 72.697784347072 81.1042149317024
"909" 181.6 66.2564674689151 81.6477038094251
"910" 181.8 59.7061493314291 81.622350268247
"911" 182 53.4890995454676 82.8505808157276
"912" 182.2 48.0495352322191 85.7632169755055
"913" 182.4 45.0646433302536 90.9493768310562
"914" 182.6 42.8270230291875 97.0486374218109
"915" 182.8 40.9455826227879 102.136624721968
"916" 183 40.3466522992989 107.188363856948
"917" 183.2 40.6190565507576 110.405995847361
"918" 183.4 40.217939350499 111.27760194468
"919" 183.6 40.6387267960606 110.221095541513
"920" 183.8 40.9724720509031 108.980491142391
"921" 184 38.8227617210133 107.530607417636
"922" 184.2 35.162530503697 105.272408945246
"923" 184.4 31.9354862599827 101.359481430395
"924" 184.6 28.1483458314398 97.353495472681
"925" 184.8 23.68063004637 93.6796297182985
"926" 185 18.2879566417547 90.5339035656062
"927" 185.2 12.8833549986414 89.1821290028135
"928" 185.4 12.0599928459493 88.8363034175178
"929" 185.6 12.4203443865381 87.216541442144
"930" 185.8 13.3370374298717 82.7500128978116
"931" 186 14.4569115772258 77.2282309221351
"932" 186.2 16.1988404119515 71.6347621403706
"933" 186.4 18.1604896340988 66.166915591387
"934" 186.6 19.0921310643766 60.6560496215883
"935" 186.8 22.348939308397 55.4894247956433
"936" 187 26.8619328638845 51.7548039220595
"937" 187.2 31.9215765865184 49.9639334635327
"938" 187.4 37.4533272716879 48.9746395512797
"939" 187.6 43.1221365896129 48.3043866868305
"940" 187.8 48.3546074805431 46.8965235278883
"941" 188 53.587235168618 44.7860575164524
"942" 188.2 58.5728868812105 43.0001055685875
"943" 188.4 64.2635196258549 41.742035292005
"944" 188.6 69.7587705939672 40.6632804265875
"945" 188.8 75.2014115569265 38.3534036078048
"946" 189 80.6973326652611 35.5952110534011
"947" 189.2 85.8388046574821 32.071926234221
"948" 189.4 89.7399507623085 28.3284997326425
"949" 189.6 95.1608460845953 25.6194705113761
"950" 189.8 100.187081567565 25.6268244808734
"951" 190 104.138146564831 28.2744568982591
"952" 190.2 107.869211917605 31.1709418431751
"953" 190.4 112.215575767151 34.6532695057633
"954" 190.6 115.443036052943 38.3135799691897
"955" 190.8 117.178861454185 40.3211636118044
"956" 191 118.3262093108 43.3779705719139
"957" 191.2 121.239067319063 47.5471276991131
"958" 191.4 121.666420494724 49.0219839169214
"959" 191.6 121.328649309007 49.2460158258152
"960" 191.8 121.947955399825 52.1760173672216
"961" 192 121.719070964559 57.3934977581334
"962" 192.2 120.664586017129 62.6819133355541
"963" 192.4 119.263108463632 67.9061783098153
"964" 192.6 116.830314492949 72.9326908794776
"965" 192.8 114.07402664224 77.6728423812369
"966" 193 111.232153744778 83.4770047249119
"967" 193.2 108.557288582039 89.1071577608471
"968" 193.4 105.210114729642 94.5990228140395
"969" 193.6 101.096543450386 99.1720704895689
"970" 193.8 95.822616481447 103.267991664313
"971" 194 90.1837969134736 106.583360583938
"972" 194.2 84.7069327603541 110.16894129111
"973" 194.4 79.8362802862525 114.555434094036
"974" 194.6 74.304351632197 118.024609690647
"975" 194.8 69.9478419031827 118.440560444538
"976" 195 65.6562439836684 116.211303443995
"977" 195.2 61.0735772304566 113.156917480385
"978" 195.4 56.8038828407724 108.626209784141
"979" 195.6 52.1965695312151 104.502561827016
"980" 195.8 46.2051748021676 99.5372596588347
"981" 196 41.2691396011875 95.2115107378486
"982" 196.2 36.0069906796222 90.8346165062374
"983" 196.4 30.313442896724 87.6875004762632
"984" 196.6 24.6874578019491 84.1497076982872
"985" 196.8 20.0558865547501 79.7522685276471
"986" 197 17.785870928438 74.7440167401577
"987" 197.2 18.5144884936309 69.5321539494241
"988" 197.4 20.4749178243997 64.3543365208578
"989" 197.6 22.3961583415023 58.8070083684524
"990" 197.8 24.3661176479402 55.2596656979389
"991" 198 25.7462970406527 55.3396837477267
"992" 198.2 27.276607310635 55.6154153279037
"993" 198.4 28.301584067438 54.8218869209345
"994" 198.6 30.9697920605143 51.6542914120698
"995" 198.8 34.7230358668988 47.2157839637918
"996" 199 38.7258472041443 43.1632622789524
"997" 199.2 42.9278211304315 38.5097174226736
"998" 199.4 48.2946888871585 35.555265324478
"999" 199.6 54.3143365587839 33.0917716971393
"1000" 199.8 60.4126499584049 31.537155088948
"1001" 200 66.4216578583776 31.0465729980826
"1002" 200.2 72.2735393064113 31.4640677560327
"1003" 200.4 77.4872686359556 33.8943035500041
"1004" 200.6 82.4040252176037 37.3828106329693
"1005" 200.8 85.4713111222461 40.9551966279278
"1006" 201 89.5096769755658 46.0470492255917
"1007" 201.2 92.9645876925793 50.1011892119818
"1008" 201.4 97.059427859978 54.7674552648573
"1009" 201.6 100.171434979252 59.1866606324188
"1010" 201.8 103.574213104342 64.8518535704854
"1011" 202 107.640726823876 71.6395737849909
"1012" 202.2 111.466630801565 77.4211403191218
"1013" 202.4 114.529175056039 82.311916229505
"1014" 202.6 116.777173511355 88.2735534704261
"1015" 202.8 116.492128802706 91.8936599466128
"1016" 203 112.688283525454 94.71902838102
"1017" 203.2 109.532917959411 98.340154977081
"1018" 203.4 104.989606467502 101.966149262675
"1019" 203.6 99.8643312082558 105.738246636952
"1020" 203.8 94.4881060449617 108.529454445452
"1021" 204 89.3102143629566 111.569074755693
"1022" 204.2 84.3019950463196 114.497666666084
"1023" 204.4 78.5503119564072 116.659810248434
"1024" 204.6 72.793204707037 118.325944735192
"1025" 204.8 67.4846374422786 119.051791238483
"1026" 205 62.0286711299611 116.944719409122
"1027" 205.2 56.5609581661777 113.935859194385
"1028" 205.4 51.8760731459181 110.153497986981
"1029" 205.6 46.5252482249105 106.390515790666
"1030" 205.8 41.4602007763196 102.424070099084
"1031" 206 35.5367279937558 98.2772068861877
"1032" 206.2 30.3141643212297 94.5400495195645
"1033" 206.4 24.701416082968 90.9547336864337
"1034" 206.6 19.0532100564038 87.1007231265472
"1035" 206.8 12.9080290782759 83.3368395373997
"1036" 207 7.78877276989523 81.2418727346076
"1037" 207.2 6.48175993777591 77.2453786774787
"1038" 207.4 6.67971839554601 71.7587514903863
"1039" 207.6 8.08553407604831 66.1718671868578
"1040" 207.8 9.35219154791318 60.3333130783172
"1041" 208 11.8159163535303 55.3883197347857
"1042" 208.2 14.099238428306 49.781906418516
"1043" 208.4 16.7367676583695 44.6068319893373
"1044" 208.6 20.1732621998896 40.2481860633331
"1045" 208.8 23.9965401302416 36.8123372030506
"1046" 209 29.1857908102951 34.1320276244991
"1047" 209.2 34.9798583318297 32.4263894350188
"1048" 209.4 40.6116758569447 30.9167590335497
"1049" 209.6 46.7777233186527 30.1067975167798
"1050" 209.8 52.6072842531424 29.4338244623433
"1051" 210 56.8475904808361 28.5569762404176
"1052" 210.2 59.6205856978713 29.2894051604065
"1053" 210.4 60.8949383539075 29.4156243090576
"1054" 210.6 62.4634035859713 30.8857392307798
"1055" 210.8 64.8448306477732 33.9138795252829
"1056" 211 67.0551136373404 37.1625888285654
"1057" 211.2 68.9066850114662 39.9093497770934
"1058" 211.4 70.4963739673272 41.5491946797045
"1059" 211.6 72.495142993056 45.3020231817088
"1060" 211.8 74.7767967152535 50.1878489678872
"1061" 212 77.1221899266457 54.3430731612985
"1062" 212.2 80.013345277722 58.6155185304274
"1063" 212.4 83.4635179726631 62.998770981927
"1064" 212.6 86.6620703817625 68.3107357560671
"1065" 212.8 88.831614598297 73.827036636235
"1066" 213 90.5235321410483 80.087555645074
"1067" 213.2 91.6254648344403 86.2457472408152
"1068" 213.4 92.784743796847 92.6208681731924
"1069" 213.6 93.8153436030624 98.4731171890678
"1070" 213.8 95.6819742275303 103.70073706098
"1071" 214 98.1723015102347 108.780528425594
"1072" 214.2 98.1403695969444 111.156709745421
"1073" 214.4 95.299855840862 112.15695323654
"1074" 214.6 92.178817021245 114.834638095154
"1075" 214.8 89.8607164396777 117.50101550077
"1076" 215 87.3912936697247 117.984941362619
"1077" 215.2 84.1733961784422 118.179268540745
"1078" 215.4 79.7511594095485 118.222522869997
"1079" 215.6 74.5507515621357 119.05973962332
"1080" 215.8 69.2123093879544 119.128717438264
"1081" 216 63.7195388250196 118.852526085291
"1082" 216.2 57.5000610698182 117.994776485271
"1083" 216.4 51.568990354822 117.320947644609
"1084" 216.6 45.4059921698426 116.531883154491
"1085" 216.8 39.0496765327843 116.361725983957
"1086" 217 37.5937728231515 116.055290298392
"1087" 217.2 37.5757224804028 114.21114694757
"1088" 217.4 37.0296996122558 110.633360741599
"1089" 217.6 35.2388973384028 106.001712216688
"1090" 217.8 33.143332080027 100.835829490346
"1091" 218 30.5393671826414 95.8355894765635
"1092" 218.2 28.0247280667547 89.9834014888851
"1093" 218.4 25.639792612724 84.1366490592902
"1094" 218.6 22.2065928801306 78.776868062771
"1095" 218.8 17.557793194428 74.1665607373683
"1096" 219 12.5465903117483 71.1236081197344
"1097" 219.2 6.9591408833799 67.7015094848182
"1098" 219.4 3.49033163720155 63.655741881746
"1099" 219.6 4.25577105349504 58.7733041596735
"1100" 219.8 6.09514131383458 53.1185899799753
"1101" 220 9.64156743773331 47.4344593440524
"1102" 220.2 14.3084525623666 41.5416261809077
"1103" 220.4 19.6158543678529 38.0685785149845
"1104" 220.6 25.3590928959672 36.3931359854254
"1105" 220.8 31.5181960560541 34.9449635404702
"1106" 221 37.8853177562375 33.5440338603443
"1107" 221.2 44.365071992104 32.1747843681072
"1108" 221.4 50.3171197430362 30.3930228992827
"1109" 221.6 56.5936768717759 29.5659463942155
"1110" 221.8 62.9214832944919 29.5034873926319
"1111" 222 69.4732196538448 29.8134430921306
"1112" 222.2 75.3962609991434 29.6697198791399
"1113" 222.4 81.3063603004361 29.0717551122785
"1114" 222.6 86.2464601748252 28.3850069827857
"1115" 222.8 89.9633710886381 31.0858473702171
"1116" 223 93.1330328992953 35.263175824395
"1117" 223.2 95.6010209938435 40.2937126314007
"1118" 223.4 98.0739273700622 46.018817446435
"1119" 223.6 100.086650864119 51.4003470706765
"1120" 223.8 102.80982705537 56.7838278989037
"1121" 224 106.609159144957 61.7067661777129
"1122" 224.2 111.226860377275 66.4386226612196
"1123" 224.4 114.904274398887 71.5404522551631
"1124" 224.6 118.515731436523 77.1314512519317
"1125" 224.8 120.530513349231 82.5580156306765
"1126" 225 118.243902255777 86.5042455972311
"1127" 225.2 115.067113375068 90.6583059785381
"1128" 225.4 110.83271411279 95.0095984966954
"1129" 225.6 106.100825195968 99.3046976673496
"1130" 225.8 101.334014722707 103.152700007066
"1131" 226 96.545281443174 107.783861917984
"1132" 226.2 91.6649240851082 111.694966800322
"1133" 226.4 86.118300961197 114.180600213688
"1134" 226.6 80.099677984357 115.034915993542
"1135" 226.8 73.4452247417558 115.356649468158
"1136" 227 67.325033874757 113.519874359812
"1137" 227.2 60.9318886634542 111.430949308928
"1138" 227.4 54.655546896547 108.460647927382
"1139" 227.6 48.6864423572398 103.933698332852
"1140" 227.8 43.7130237220548 99.1654792841863
"1141" 228 38.7864640969256 94.1190327364524
"1142" 228.2 34.5554141677852 88.5366171194524
"1143" 228.4 30.7473472429788 82.4762145415887
"1144" 228.6 27.390346587458 76.3297502887002
"1145" 228.8 24.9229876087515 69.6484607696705
"1146" 229 22.9498372020541 63.1572587444077
"1147" 229.2 21.8844592493081 56.4701832264524
"1148" 229.4 23.1509735422368 50.2558827382135
"1149" 229.6 24.2607931524492 43.8795899466205
"1150" 229.8 25.0929385281697 37.6445782567342
"1151" 230 26.2322739507147 31.6853608132931
"1152" 230.2 29.1520478186429 26.8563631086145
"1153" 230.4 33.4802782306045 24.1735578745532
"1154" 230.6 38.1792214399338 22.8697807826366
"1155" 230.8 42.7504972004211 20.6052893085731
"1156" 231 47.025881740812 17.4645045656648
"1157" 231.2 49.058058537341 13.5557757458253
"1158" 231.4 49.659858932854 12.8365721727995
"1159" 231.6 51.7457896254338 14.5064065902155
"1160" 231.8 54.7741584757242 17.5797478329251
"1161" 232 58.0224894493071 22.239655616732
"1162" 232.2 61.0675124613253 27.7630790852754
"1163" 232.4 64.1185621530524 33.053650295254
"1164" 232.6 66.4852290878495 38.5809286083168
"1165" 232.8 68.2743267549057 43.8581008658611
"1166" 233 70.2815738164267 50.05970344502
"1167" 233.2 70.7287473357894 56.1527153850322
"1168" 233.4 70.7247603919515 62.167079671116
"1169" 233.6 70.4418167416883 68.540393090348
"1170" 233.8 70.1133065405665 75.0022226134437
"1171" 234 69.5621833270581 80.3541229108135
"1172" 234.2 69.7813457362818 86.2500067734807
"1173" 234.4 70.6971096471256 92.5463123234238
"1174" 234.6 71.2896974025335 99.1846504855101
"1175" 234.8 72.0095282492852 105.566421258864
"1176" 235 72.8824155788102 112.153493017349
"1177" 235.2 72.5954117503138 117.620747690004
"1178" 235.4 70.2399195235961 120.157601163773
"1179" 235.6 68.1314276122698 119.545555708171
"1180" 235.8 64.7237541647069 119.676290326324
"1181" 236 59.1561822421489 120.931354972039
"1182" 236.2 55.5723013753316 122.032359125481
"1183" 236.4 55.1654512175804 121.753817654656
"1184" 236.6 54.2863444208806 120.780564940473
"1185" 236.8 51.0888338816087 119.090987685276
"1186" 237 46.6008736340368 116.025192913346
"1187" 237.2 41.187644661487 113.177140005652
"1188" 237.4 35.2192495605416 111.139791483792
"1189" 237.6 29.352923553447 110.298301254327
"1190" 237.8 27.2541083796136 111.573097068675
"1191" 238 29.0571111644398 110.302474156367
"1192" 238.2 30.0808631314113 110.332148126424
"1193" 238.4 31.520977990747 111.479047069132
"1194" 238.6 33.071072001607 113.644505034052
"1195" 238.8 35.2849356301827 114.805499112538
"1196" 239 38.0237916511623 117.189075447462
"1197" 239.2 40.6445165286403 119.024346815367
"1198" 239.4 43.1286520140025 120.393890737397
"1199" 239.6 46.4610036984323 121.076525387629
"1200" 239.8 50.8563514176684 122.962131631995
"1201" 240 54.7250952638684 123.603831234481
"1202" 240.2 59.7109966418788 123.943058664907
"1203" 240.4 64.244319395887 124.425058355812
"1204" 240.6 68.8318886721051 123.737364099738
"1205" 240.8 73.5754847426684 122.965840878252
"1206" 241 78.6323903899402 123.185488406615
"1207" 241.2 83.4833856648911 121.587441754579
"1208" 241.4 88.3138474589911 120.561049253364
"1209" 241.6 92.3807150485901 118.528393955423
"1210" 241.8 96.9048960744566 115.636049281674
"1211" 242 100.968812828183 112.707631100975
"1212" 242.2 104.513822451557 109.456419351209
"1213" 242.4 109.004000438876 105.734572383584
"1214" 242.6 112.270341697183 102.887690888338
"1215" 242.8 114.043361408097 100.855023939424
"1216" 243 115.38981779944 99.0820042285095
"1217" 243.2 114.861749529408 99.1434564525582
"1218" 243.4 113.831709568636 99.8784805611797
"1219" 243.6 112.101870125245 100.652092273227
"1220" 243.8 111.06425099315 100.857561844758
"1221" 244 109.990654731569 100.525966444335
"1222" 244.2 110.571506911411 100.124302426767
"1223" 244.4 110.490562144959 99.5704114296019
"1224" 244.6 110.903589430093 98.1362164187165
"1225" 244.8 111.712645612873 95.9365634024524
"1226" 245 113.25892715637 93.2115157074812
"1227" 245.2 115.564603029613 91.1185298412468
"1228" 245.4 117.464803876106 89.2388448767706
"1229" 245.6 117.98420372842 86.6054907868274
"1230" 245.8 119.354306564652 82.6168919209434
"1231" 246 120.64647431868 78.0056306135112
"1232" 246.2 120.882735961877 73.090935269196
"1233" 246.4 121.379962718378 68.221459084211
"1234" 246.6 122.275251775168 63.5546903029565
"1235" 246.8 123.369357587338 59.1032725246319
"1236" 247 122.687254004061 54.9441655958433
"1237" 247.2 122.035030080855 50.5427100957945
"1238" 247.4 121.29993725968 45.8393221819045
"1239" 247.6 119.697510075595 41.323727609732
"1240" 247.8 118.465646305654 37.3760387112886
"1241" 248 115.689791201876 33.8342701700421
"1242" 248.2 113.070131933249 29.7209218668058
"1243" 248.4 111.795872519172 24.9725528166981
"1244" 248.6 109.407806907377 21.6061567568048
"1245" 248.8 106.25866512697 19.4060764631879
"1246" 249 102.673978813429 16.0317091228182
"1247" 249.2 98.4957284348482 13.6774819216204
"1248" 249.4 94.9399222850494 10.4423896508294
"1249" 249.6 91.8506852415246 7.1819747716248
"1250" 249.8 89.232967617036 7.56518586908797
"1251" 250 85.0630817108953 5.64262700424577
"1252" 250.2 80.0985287260904 4.52370957805894
"1253" 250.4 74.593209184472 2.80434472232738
"1254" 250.6 68.9673343194043 1.77327604094019
"1255" 250.8 65.5046404315175 1.55479238945238
"1256" 251 62.571542065072 2.89846684610238
"1257" 251.2 57.540876828822 3.46969076970238
"1258" 251.4 52.2316540960193 3.17383239830362
"1259" 251.6 47.5097223008209 3.06761307366726
"1260" 251.8 44.4240154591376 4.43621661115577
"1261" 252 41.199328787197 7.73921269133141
"1262" 252.2 36.7837425263311 10.5569521166963
"1263" 252.4 31.8652306211292 12.9616676588761
"1264" 252.6 26.7757046762648 14.3941282685202
"1265" 252.8 26.2490308089409 15.569410381989
"1266" 253 24.7755407835359 19.4836542133846
"1267" 253.2 22.309992222697 24.4991065049303
"1268" 253.4 19.7284553032899 29.817279357594
"1269" 253.6 17.2770886481883 35.0761461505558
"1270" 253.8 15.1430626917483 40.4253154423498
"1271" 254 12.4422482971129 45.3099475187887
"1272" 254.2 10.7884282617056 50.3775043417306
"1273" 254.4 8.45792696355536 56.0324593429214
"1274" 254.6 7.53868467372449 62.2836610644249
"1275" 254.8 8.60502716033847 68.1175664027731
"1276" 255 10.7095845473792 73.8580550384991
"1277" 255.2 13.2494838312151 79.4631263660706
"1278" 255.4 15.1539569814545 85.1179284857857
"1279" 255.6 15.9473495093306 90.4274145803336
"1280" 255.8 17.8214369994494 95.4057004851554
"1281" 256 20.5889019593827 98.833484729281
"1282" 256.2 24.0738458154566 100.075939562106
"1283" 256.4 28.6927767529494 101.319832108753
"1284" 256.6 34.0246646665793 102.866853652011
"1285" 256.8 39.1246474912547 104.026821813404
"1286" 257 44.5289227803734 105.425142614658
"1287" 257.2 50.2167713844725 106.127717493952
"1288" 257.4 56.0794065296381 107.242673280658
"1289" 257.6 61.9677618576351 107.691623667164
"1290" 257.8 68.1981427009148 108.223533442264
"1291" 258 74.097932077987 108.904644704362
"1292" 258.2 80.2699965860528 110.142263250722
"1293" 258.4 85.6881843917063 112.368350992331
"1294" 258.6 90.1579019631166 115.763643786336
"1295" 258.8 91.1214092971875 116.323770589943
"1296" 259 92.61697173537 114.785954238029
"1297" 259.2 95.2451584533702 112.877902990769
"1298" 259.4 100.011395218727 110.830873145907
"1299" 259.6 104.633509460033 108.786741254016
"1300" 259.8 108.702046797811 105.328374925538
"1301" 260 112.678465782957 101.821068594433
"1302" 260.2 115.075518731266 99.308404369324
"1303" 260.4 116.370810399836 95.4749683126746
"1304" 260.6 118.312771909633 91.0366150669845
"1305" 260.8 121.228816494488 86.5034663558089
"1306" 261 121.19156276034 82.6121444889132
"1307" 261.2 121.444487905815 78.3124170158433
"1308" 261.4 122.922168046662 72.8956932825393
"1309" 261.6 124.225824827581 70.4846965436259
"1310" 261.8 122.895226976021 69.3613177185064
"1311" 262 120.636403966851 65.3614367225806
"1312" 262.2 120.183335304592 60.2009040671892
"1313" 262.4 120.665293288661 55.9555253082738
"1314" 262.6 122.443276843831 52.1500022916625
"1315" 262.8 122.233181920381 50.775026045584
"1316" 263 120.275342787749 47.4452033676938
"1317" 263.2 118.059387911714 42.8521332610041
"1318" 263.4 116.11438977225 38.6501833131892
"1319" 263.6 114.691835749614 33.7392477542706
"1320" 263.8 112.044743437646 29.024138645555
"1321" 264 109.535236238322 23.7838415527274
"1322" 264.2 107.373814094601 20.0428046360872
"1323" 264.4 104.301929648056 19.3872315428626
"1324" 264.6 100.117969252705 16.568574688395
"1325" 264.8 95.747967900522 13.8523346992274
"1326" 265 91.940890273347 10.1491159672524
"1327" 265.2 89.0326747672098 7.12056395273444
"1328" 265.4 86.7191513004149 6.937479361837
"1329" 265.6 82.165171762647 6.77694746372738
"1330" 265.8 77.303277231097 5.24827435000238
"1331" 266 72.8375541304308 3.39849717218625
"1332" 266.2 68.9365637724147 3.05928061931528
"1333" 266.4 64.1356216203424 3.26846416025238
"1334" 266.6 58.7598824278146 2.90321249940196
"1335" 266.8 53.986955258697 3.68663286987343
"1336" 267 48.7427643333022 5.26159835300501
"1337" 267.2 43.1802581460763 6.100857392711
"1338" 267.4 37.7273385863799 7.66916820137921
"1339" 267.6 33.687649061615 11.3234876551901
"1340" 267.8 29.6394308505504 15.6361783744351
"1341" 268 26.347506773597 20.2526391159274
"1342" 268.2 22.2034702789021 24.8731116482985
"1343" 268.4 18.6738117215676 30.0197400243317
"1344" 268.6 15.3346330215084 34.9471298010917
"1345" 268.8 12.8552514182832 40.6261058628058
"1346" 269 10.5267905929338 46.6889984581103
"1347" 269.2 8.48719321022327 52.3397422956366
"1348" 269.4 6.51555800400053 58.7478922562292
"1349" 269.6 3.66998980496798 64.0048063478542
"1350" 269.8 2.38269691793967 69.2055021233067
"1351" 270 4.09419012190798 71.9989937266542
"1352" 270.2 6.54150256885348 73.9252510262611
"1353" 270.4 10.1483413749839 77.7251319093394
"1354" 270.6 13.1135677524537 82.1471898167767
"1355" 270.8 16.9246724636333 86.7249875270433
"1356" 271 20.6699268707428 91.4475246867551
"1357" 271.2 22.6358760010031 96.2319783722177
"1358" 271.4 23.0192391517601 101.144540370968
"1359" 271.6 23.478404793697 104.543186059947
"1360" 271.8 25.9858552635256 105.591731409795
"1361" 272 29.43012449193 107.672366475355
"1362" 272.2 34.652058992095 108.946654619132
"1363" 272.4 40.2796377040831 110.780158968908
"1364" 272.6 45.9850994694242 112.003219765968
"1365" 272.8 52.3073621878845 112.773063991515
"1366" 273 58.1624779610991 112.973091143615
"1367" 273.2 64.1800763747273 113.05754491421
"1368" 273.4 69.7664260407879 114.489538772271
"1369" 273.6 75.1746997718194 115.463095484697
"1370" 273.8 81.4401518389148 116.452551351551
"1371" 274 86.845313227597 117.149742747052
"1372" 274.2 91.9308584482424 115.650083245149
"1373" 274.4 97.0659272941778 112.853579601375
"1374" 274.6 101.497635643192 108.75575249692
"1375" 274.8 106.061351559522 105.539729937996
"1376" 275 110.586234800962 101.602982537629
"1377" 275.2 113.934848458631 97.5373131197448
"1378" 275.4 115.422376738808 93.3400910224524
"1379" 275.6 117.446143724481 88.2278474310199
"1380" 275.8 120.122816023554 82.7838080025149
"1381" 276 121.952347192151 78.0678150360574
"1382" 276.2 120.753059635387 74.2479768583639
"1383" 276.4 119.327903943725 69.0666804810913
"1384" 276.6 119.503469510355 63.108269850584
"1385" 276.8 121.235589900697 57.8597360298168
"1386" 277 122.696105614447 54.15350312878
"1387" 277.2 121.289777150367 50.6653741056002
"1388" 277.4 118.10627623228 46.5911702710698
"1389" 277.6 115.029806328003 41.4868209178987
"1390" 277.8 112.458829974092 36.9419778000313
"1391" 278 111.211839949486 31.5987109548734
"1392" 278.2 109.599745701895 26.4423020284937
"1393" 278.4 110.026750660256 22.9855913259015
"1394" 278.6 109.055147346378 25.6709657206825
"1395" 278.8 106.162384452592 26.357936440505
"1396" 279 102.486390046426 26.9286367272748
"1397" 279.2 97.3796227228321 27.0072392063713
"1398" 279.4 92.1217500581649 27.3777821466909
"1399" 279.6 86.3578031548694 27.4512468725645
"1400" 279.8 80.6296468468081 27.3464180307857
"1401" 280 74.2954188143759 26.8275205689111
"1402" 280.2 67.8189663794737 26.0601596151577
"1403" 280.4 61.3746540304705 25.4411135343297
"1404" 280.6 54.834286200563 26.3696498497381
"1405" 280.8 48.8181370119625 28.4558546804701
"1406" 281 42.6607216875618 30.1370410482091
"1407" 281.2 37.4861532437648 33.0689258016219
"1408" 281.4 32.8567251644669 36.9139209023993
"1409" 281.6 27.7660006317233 40.7444432723208
"1410" 281.8 25.5379794951207 45.218436179732
"1411" 282 25.1719075379737 50.0717334328809
"1412" 282.2 25.4045152137697 55.234498416516
"1413" 282.4 24.919446964597 60.9668013027251
"1414" 282.6 23.9515936853792 66.8111804669851
"1415" 282.8 23.7632955131692 72.1824473370913
"1416" 283 22.7244749695961 77.8088984374983
"1417" 283.2 21.3418789495827 83.3993110533095
"1418" 283.4 18.8338738261082 88.9309411958542
"1419" 283.6 15.0579006168914 92.1103728535913
"1420" 283.8 14.9545568947827 92.7095191587381
"1421" 284 15.9499732795217 93.2932474485864
"1422" 284.2 17.5283698199247 94.9044013622841
"1423" 284.4 19.4988609875188 96.6666605865316
"1424" 284.6 20.0031263773893 98.7127915626062
"1425" 284.8 22.2041166499203 101.021111742705
"1426" 285 25.2995416713358 103.632219039841
"1427" 285.2 28.7553530718734 107.540503936011
"1428" 285.4 31.8288028928621 111.189052071388
"1429" 285.6 35.4171845255816 114.501340919452
"1430" 285.8 39.3474330455793 116.181411282982
"1431" 286 44.3985536839827 116.985211180932
"1432" 286.2 50.2323533666276 117.011692680908
"1433" 286.4 56.0759353098788 117.34172434121
"1434" 286.6 61.8547807230435 118.110694604126
"1435" 286.8 67.6891312838455 119.514332148165
"1436" 287 73.3994046409323 120.385405533541
"1437" 287.2 79.2238799824849 119.320551018695
"1438" 287.4 85.4281162112072 118.35233337285
"1439" 287.6 91.6394790220649 117.076992530367
"1440" 287.8 97.4476174600465 114.818967637782
"1441" 288 101.96427230337 111.318165645895
"1442" 288.2 105.76161315912 106.775587284924
"1443" 288.4 109.436913938638 101.996271736364
"1444" 288.6 114.221440221329 97.820230629075
"1445" 288.8 117.888245778373 93.6488607108848
"1446" 289 118.823729089 88.6497661451863
"1447" 289.2 119.922516725668 82.7539022045667
"1448" 289.4 121.049471084078 77.4981628597002
"1449" 289.6 123.272822075774 73.3938570468626
"1450" 289.8 123.051971685113 69.0745630852931
"1451" 290 121.648975634881 64.8438066519524
"1452" 290.2 120.815901477206 59.11925655553
"1453" 290.4 120.636143451227 53.1783078090263
"1454" 290.6 119.982509752088 47.6749152644611
"1455" 290.8 118.257688834785 42.5802048750365
"1456" 291 114.837615651518 39.2901909787857
"1457" 291.2 111.851982727383 34.3693623919439
"1458" 291.4 108.711365895846 28.119279850783
"1459" 291.6 106.249144067058 22.8218649002591
"1460" 291.8 104.572728402047 18.7142292307774
"1461" 292 101.791502829798 18.2464005465952
"1462" 292.2 97.3787917039338 17.8886535062682
"1463" 292.4 92.0597420732191 16.4718708770276
"1464" 292.6 86.5658508056443 15.3810078129524
"1465" 292.8 80.5761754328521 14.0044297839007
"1466" 293 75.0409595573926 12.2398406836698
"1467" 293.2 69.3990333384297 11.3553564548231
"1468" 293.4 63.4079395023456 11.067004041047
"1469" 293.6 57.6196983117862 11.0446671104613
"1470" 293.8 52.2751216984315 12.6736683600895
"1471" 294 47.8082700995642 15.5998697547179
"1472" 294.2 45.9112603947483 19.8599226684524
"1473" 294.4 44.1989376683022 24.6121504060576
"1474" 294.6 43.0920204957759 30.2458121884524
"1475" 294.8 41.7869217758013 35.6487325409219
"1476" 295 41.8412344589192 40.7687377507302
"1477" 295.2 41.8649698882515 46.081933277016
"1478" 295.4 43.2457589919601 51.2977369326103
"1479" 295.6 45.1435463644427 55.8793757399863
"1480" 295.8 47.2538302914697 60.6446026846615
"1481" 296 48.0426419427147 64.4112527355497
"1482" 296.2 49.0852669656709 68.6386074803741
"1483" 296.4 50.273999755297 71.8661355388176
"1484" 296.6 51.9310212196242 76.2482214737433
"1485" 296.8 54.0686546051366 80.1809004000213
"1486" 297 57.6671726320883 83.1980441259654
"1487" 297.2 62.3674115062496 86.1212145238471
"1488" 297.4 67.7357758324085 88.0697514126639
"1489" 297.6 73.0835102919854 88.5079061267889
"1490" 297.8 78.3370765738523 87.6921333842097
"1491" 298 84.4658317536398 86.4779854467381
"1492" 298.2 90.6746335711465 85.8984582562873
"1493" 298.4 96.3205827914684 86.4149282603667
"1494" 298.6 100.618418988779 87.3233563891615
"1495" 298.8 105.291626692259 85.7709103789702
"1496" 299 107.393864575812 82.7749759753373
"1497" 299.2 108.28739211096 79.7769392479787
"1498" 299.4 109.00898692559 75.2030359644792
"1499" 299.6 108.866532683559 70.2124609652541
"1500" 299.8 108.450941035137 64.4168179601038
"1501" 300 107.557506555287 58.420866322196
"1502" 300.2 105.737895382572 53.2375751133524
"1503" 300.4 102.224131118324 49.0306297376558
"1504" 300.6 97.877075252122 45.7305243446774
"1505" 300.8 93.3320951954656 42.0855116567582
"1506" 301 92.7905516955917 38.691180245505
"1507" 301.2 95.5540158904125 33.5384077668834
"1508" 301.4 99.474314873865 30.9352956103683
"1509" 301.6 101.810730907822 30.4730035217024
"1510" 301.8 100.873780183855 31.3083160176366
"1511" 302 101.073518214215 33.2723253063899
"1512" 302.2 101.741367182184 37.1999924168329
"1513" 302.4 104.232024622441 42.3160799447088
"1514" 302.6 106.302544904953 47.6022314055293
"1515" 302.8 108.967257905197 52.9376142252419
"1516" 303 112.480817645056 57.8116939561191
"1517" 303.2 117.011329067082 61.796280416196
"1518" 303.4 121.125239824547 64.5322299663524
"1519" 303.6 120.341893380617 65.8661676515774
"1520" 303.8 117.837198175016 67.5270195915497
"1521" 304 113.559352325979 70.7407948842216
"1522" 304.2 109.247808946256 74.6498906870964
"1523" 304.4 107.445564247095 79.2593983280807
"1524" 304.6 106.59001597615 84.4973879169807
"1525" 304.8 108.276832295061 89.6991286168615
"1526" 305 110.702173540924 94.7480871812433
"1527" 305.2 112.915076137515 97.0990748998615
"1528" 305.4 111.294442679449 98.1782702493435
"1529" 305.6 107.644911614526 100.109465441738
"1530" 305.8 102.945156635169 101.656151145188
"1531" 306 97.581726518897 101.797172488738
"1532" 306.2 92.5973109469157 101.936848793109
"1533" 306.4 87.5829941676376 102.728523826175
"1534" 306.6 82.4405832972398 105.176295828995
"1535" 306.8 77.71971145512 108.951381207202
"1536" 307 73.7880347621373 113.129260102131
"1537" 307.2 71.2777626827063 118.126695812649
"1538" 307.4 70.8627403463306 120.166021007898
"1539" 307.6 70.043540456617 119.490462597622
"1540" 307.8 67.8621857220235 118.340410795595
"1541" 308 64.1838935708455 116.390852997967
"1542" 308.2 59.4729304730113 113.51839066131
"1543" 308.4 55.0845549466061 111.149531119816
"1544" 308.6 50.4000758883877 109.988297174421
"1545" 308.8 45.1235427251515 110.933158421483
"1546" 309 40.3315272174736 112.30064151388
"1547" 309.2 38.2556097369591 112.96614511419
"1548" 309.4 37.102095371557 111.054523835002
"1549" 309.6 36.9363581692415 107.560276141235
"1550" 309.8 38.0118172996443 103.259982078463
"1551" 310 39.960650855398 97.8263670109885
"1552" 310.2 42.0279089437558 93.2675425294818
"1553" 310.4 45.3659321064234 88.9946740393203
"1554" 310.6 49.339269698497 85.3244098607667
"1555" 310.8 52.9861331776788 81.4033993627615
"1556" 311 55.9834319941294 77.277049731047
"1557" 311.2 58.7432205729697 73.9574247057524
"1558" 311.4 61.2946584439864 70.248568895584
"1559" 311.6 63.6331774368314 65.6211119337801
"1560" 311.8 65.8663808477144 60.2565172971133
"1561" 312 68.801397023378 54.4288187345903
"1562" 312.2 70.5258010370917 49.1488143970576
"1563" 312.4 70.9201656720483 43.4597513547767
"1564" 312.6 71.7328453327739 36.7835964888626
"1565" 312.8 72.8429892426709 30.7549465551393
"1566" 313 75.2410961934297 25.718773060392
"1567" 313.2 78.8659859617501 24.9299370989568
"1568" 313.4 80.0121141916797 26.30633685328
"1569" 313.6 79.4930498252203 26.6556431359197
"1570" 313.8 79.5317278737578 24.8078959039046
"1571" 314 79.8097532379258 21.5795355201219
"1572" 314.2 77.8836922073695 18.5570909521161
"1573" 314.4 75.4178388259278 14.5537983431703
"1574" 314.6 72.7677418224364 10.0773311426289
"1575" 314.8 69.4423506878445 7.31704564260812
"1576" 315 67.448106665569 6.08823316493238
"1577" 315.2 67.423180530721 5.19400807726038
"1578" 315.4 66.133253052337 6.15678003576438
"1579" 315.6 65.2111973013919 7.37375104107102
"1580" 315.8 63.1844593432354 9.86017519470879
"1581" 316 59.1874104759945 12.9073850558904
"1582" 316.2 55.1254085330047 16.8673218099652
"1583" 316.4 51.5295065966812 20.7124651743264
"1584" 316.6 47.0776982475105 24.2596231123592
"1585" 316.8 41.7487608890362 27.2494366963542
"1586" 317 35.7780335544916 29.0576942467113
"1587" 317.2 30.4993124747952 29.7427456648274
"1588" 317.4 26.094350716547 31.8004500259774
"1589" 317.6 23.3432165623416 36.7809829597664
"1590" 317.8 22.9386118515391 42.3843205649524
"1591" 318 24.5125170691797 47.5022809932886
"1592" 318.2 26.6374461893636 53.4121157566746
"1593" 318.4 28.0501374702577 58.9890040960225
"1594" 318.6 28.9458337767255 64.1038120236524
"1595" 318.8 28.510506131927 68.8918909134258
"1596" 319 26.2147733148608 72.9891195750731
"1597" 319.2 25.3559482647064 78.5597944744147
"1598" 319.4 26.178736068897 84.0781031183667
"1599" 319.6 28.387881468174 90.0968826322047
"1600" 319.8 30.5660031616772 95.664062340789
"1601" 320 32.345751376303 101.837636993361
"1602" 320.2 33.0045440205235 107.773033155156
"1603" 320.4 34.2150677458027 110.265845349577
"1604" 320.6 36.5349516188398 109.427092039681
"1605" 320.8 41.588799644197 109.45064969942
"1606" 321 47.1368501855793 109.247302691688
"1607" 321.2 52.9827313823146 109.247302691688
"1608" 321.4 58.900779237847 109.457693321302
"1609" 321.6 64.3461163865499 109.938422545776
"1610" 321.8 70.5419161834422 110.713185697122
"1611" 322 76.358107749264 110.614662676401
"1612" 322.2 82.642922680567 110.571579972322
"1613" 322.4 89.1315435573324 111.400133721658
"1614" 322.6 95.7598279554353 112.721422703817
"1615" 322.8 100.094506779464 111.548168693074
"1616" 323 102.511029468005 107.981448976789
"1617" 323.2 104.995033290843 103.282311475579
"1618" 323.4 107.195165505847 98.2448273482724
"1619" 323.6 110.543172391391 93.1922363452579
"1620" 323.8 113.521903205114 87.6098207282579
"1621" 324 115.422112062725 82.5361456284249
"1622" 324.2 118.63352167505 77.374024223711
"1623" 324.4 122.151991917168 72.9817838446457
"1624" 324.6 121.328169038836 71.5861218157557
"1625" 324.8 119.75692088429 69.0817776721897
"1626" 325 118.253155410156 63.9718831567767
"1627" 325.2 115.970900509144 59.0564063733734
"1628" 325.4 113.229800062364 53.3510875597088
"1629" 325.6 110.709804239533 50.352804765642
"1630" 325.8 106.191854711184 45.7783615260263
"1631" 326 101.745819098322 42.3453734792524
"1632" 326.2 96.4338238977894 39.5887489373263
"1633" 326.4 90.6151225227659 36.2781337954351
"1634" 326.6 85.2359404320614 33.1019318064524
"1635" 326.8 79.1525923003694 30.6912415019179
"1636" 327 73.5104302698508 28.5947220596319
"1637" 327.2 67.8257166621844 25.5808895427045
"1638" 327.4 64.2145232921116 20.9111773393792
"1639" 327.6 62.9581002126713 16.0118174488626
"1640" 327.8 61.3225352095877 13.9687668482843
"1641" 328 58.2520780076786 15.1255292232689
"1642" 328.2 53.9679293834987 17.7077604327886
"1643" 328.4 51.192501859722 21.5346473535524
"1644" 328.6 48.9458381209173 26.9001034987998
"1645" 328.8 47.3469248144987 32.7057459346765
"1646" 329 45.9823042240391 38.7424264108998
"1647" 329.2 44.3390105203812 44.857802148005
"1648" 329.4 40.8367179893004 50.2688670809438
"1649" 329.6 35.8311221415469 53.9353770654774
"1650" 329.8 29.693294451979 55.7844482132729
"1651" 330 23.8407820258622 57.4116866894611
"1652" 330.2 18.4452429493893 59.5227026783242
"1653" 330.4 15.1409711380952 63.9114892464789
"1654" 330.6 14.2028488572496 69.4764600036366
"1655" 330.8 15.6855712426706 74.273101084584
"1656" 331 19.3957936172496 78.4445389477155
"1657" 331.2 24.0609177276448 82.3649151622959
"1658" 331.4 28.2218658916875 86.8121675387731
"1659" 331.6 32.2344177878879 91.4517474733615
"1660" 331.8 36.3197083384374 95.7243517175485
"1661" 332 39.3695869887168 100.322288036393
"1662" 332.2 43.4118941795827 104.523468487738
"1663" 332.4 47.1479449898668 109.012006387773
"1664" 332.6 49.8859848641175 113.318368690247
"1665" 332.8 53.0531780357979 116.823873552939
"1666" 333 53.5898477182264 118.426596223335
"1667" 333.2 52.1731338389541 119.442056933967
"1668" 333.4 49.9133006192645 119.978494142669
"1669" 333.6 50.3479598776364 119.001893044786
"1670" 333.8 51.9967465751921 118.660738421394
"1671" 334 54.6212363686684 119.28255934491
"1672" 334.2 58.1338212425239 120.20484202725
"1673" 334.4 62.3251114068413 120.801132410514
"1674" 334.6 67.2330213847907 120.530025226765
"1675" 334.8 71.6603664844186 120.230979197174
"1676" 335 77.6349297340681 119.287415780731
"1677" 335.2 83.784072291577 118.298681775202
"1678" 335.4 89.2493411841381 117.227636918452
"1679" 335.6 93.972629910697 116.448695204452
"1680" 335.8 98.1429074832913 114.431530105462
"1681" 336 102.084751475068 109.75350571031
"1682" 336.2 105.949786075011 105.714136536281
"1683" 336.4 108.835467261667 101.998933004846
"1684" 336.6 112.906057515612 98.4264824347826
"1685" 336.8 116.86369181221 94.933061915047
"1686" 337 117.535616759197 91.0374921072796
"1687" 337.2 117.741586923957 87.2421258415389
"1688" 337.4 118.743665744847 81.7340892601692
"1689" 337.6 119.359048498788 76.2871685594433
"1690" 337.8 119.944011332184 70.7075067767857
"1691" 338 120.309369291193 65.1138179603767
"1692" 338.2 121.889108796341 59.6486614916303
"1693" 338.4 123.359678860302 55.311589248486
"1694" 338.6 122.193757141812 52.9649455134524
"1695" 338.8 119.188282917883 50.2524360934612
"1696" 339 116.206043833576 45.8638173879782
"1697" 339.2 114.00159206981 40.6034791825828
"1698" 339.4 112.840329205364 35.1957537641703
"1699" 339.6 110.145572277646 30.5571688340202
"1700" 339.8 107.120516924922 27.1819747800524
"1701" 340 104.006455379172 22.5928198684185
"1702" 340.2 101.502399812697 19.8047476303774
"1703" 340.4 98.139968080597 20.0759019618797
"1704" 340.6 92.6708849742375 20.20027107502
"1705" 340.8 87.3549828490849 20.8000247370731
"1706" 341 81.3406768938386 20.7870701067975
"1707" 341.2 75.1730409784622 22.3152824191046
"1708" 341.4 68.5764440283866 23.8822165191938
"1709" 341.6 62.1965909549338 24.9367094535576
"1710" 341.8 56.1696148531345 26.2096886048988
"1711" 342 50.0119320769427 28.3292635079609
"1712" 342.2 45.3420337575944 32.1365766908114
"1713" 342.4 42.1391388986535 37.3319239837828
"1714" 342.6 40.6625363451578 43.3534821033133
"1715" 342.8 40.5620128393788 49.5623864809342
"1716" 343 40.8322611210863 54.9088531537002
"1717" 343.2 39.5675801966625 59.8679807030386
"1718" 343.4 36.4417408184987 65.4112254005127
"1719" 343.6 32.8670650987235 70.6358931580453
"1720" 343.8 29.0813188768549 75.755823470005
"1721" 344 24.2133193673404 78.7208226220176
"1722" 344.2 18.5993971487333 78.8824607247251
"1723" 344.4 14.0363680712916 79.7191372668308
"1724" 344.6 11.1569631358788 83.1630995075705
"1725" 344.8 12.1800050286104 87.4106468854332
"1726" 345 14.5460544845568 91.5989985620318
"1727" 345.2 17.844311813794 95.4172689264524
"1728" 345.4 21.7957394406387 99.5653226170252
"1729" 345.6 26.8301011111489 103.483809560856
"1730" 345.8 31.2714961870649 106.620067445254
"1731" 346 35.820471563095 109.89197223321
"1732" 346.2 41.3050423055255 112.63559005211
"1733" 346.4 46.7695332717168 113.525735703403
"1734" 346.6 52.7044552649394 114.473802576028
"1735" 346.8 58.8198736938413 114.734220400958
"1736" 347 64.7465794394546 114.725581715907
"1737" 347.2 70.993849347697 114.111870062452
"1738" 347.4 77.1105916492127 113.693701352831
"1739" 347.6 83.157024211807 114.150817148152
"1740" 347.8 89.5240866357887 115.065895005746
"1741" 348 95.362506302344 114.325697199629
"1742" 348.2 99.0394602979541 111.118508332938
"1743" 348.4 103.157650954947 107.195156139063
"1744" 348.6 108.074414336791 104.500023251962
"1745" 348.8 109.614521377068 103.321672700424
"1746" 349 109.772414003803 101.173198803462
"1747" 349.2 109.822913575879 98.1750373179372
"1748" 349.4 109.416647355582 93.6159662128274
"1749" 349.6 108.524677385879 89.040568804116
"1750" 349.8 108.109369395859 84.5120849304524
"1751" 350 107.692801288974 79.5453674669276
"1752" 350.2 108.655009718119 75.1983594363317
"1753" 350.4 109.715982052706 69.5611045319955
"1754" 350.6 111.894835061386 64.9338104214272
"1755" 350.8 115.21649483797 60.0140461484111
"1756" 351 118.133025446629 58.4538441167659
"1757" 351.2 118.040013442853 58.4239222795999
"1758" 351.4 116.884260325938 56.0672823399007
"1759" 351.6 114.77961535585 52.4929596443761
"1760" 351.8 111.083164703941 48.9982339278725
"1761" 352 106.914554945763 45.3926104904688
"1762" 352.2 102.234738176287 42.1529682182729
"1763" 352.4 97.6404293727057 38.4766296330524
"1764" 352.6 92.6363419703004 35.5864872735213
"1765" 352.8 86.7588024443164 34.71840819524
"1766" 353 79.9653447028022 34.1541864025576
"1767" 353.2 73.3919800875581 34.0070909278135
"1768" 353.4 66.7412486388321 34.5896403052632
"1769" 353.6 59.9852660091306 36.2073587281957
"1770" 353.8 53.6722980126461 38.4819105938253
"1771" 354 47.5428784536439 41.5910178311515
"1772" 354.2 40.9253205293961 43.076521719355
"1773" 354.4 35.1697429269747 42.5393876654246
"1774" 354.6 32.825705361697 39.4000417333242
"1775" 354.8 31.115279181372 35.2277935675774
"1776" 355 29.103013086872 30.1484444742024
"1777" 355.2 25.9974017881647 27.0400063708879
"1778" 355.4 22.0598442738921 25.0053709824768
"1779" 355.6 19.596678585597 24.8256760952024
"1780" 355.8 18.3635839814138 26.5085003954701
"1781" 356 17.6006404434719 28.8891553699024
"1782" 356.2 15.3263768558004 32.7225334716162
"1783" 356.4 13.8529107564112 37.8173111108452
"1784" 356.6 14.014262968597 42.4492323744524
"1785" 356.8 14.2819803234537 47.8737544007767
"1786" 357 12.8765255358917 53.6921875561692
"1787" 357.2 9.27104054005595 58.4375103759139
"1788" 357.4 5.88786886971436 63.1826287792698
"1789" 357.6 4.0563014908479 66.9895706188203
"1790" 357.8 5.77114644430221 69.2919738082155
"1791" 358 9.92015863505596 71.9824412915806
"1792" 358.2 14.1828038969801 75.5232354166825
"1793" 358.4 18.2068825800917 79.7427751377155
"1794" 358.6 22.8117429663997 83.8559493425335
"1795" 358.8 26.2010945810581 88.8179016272857
"1796" 359 29.6468813193255 94.0522663038238
"1797" 359.2 31.9531408455335 98.9562108482312
"1798" 359.4 32.7784967729697 104.29248360718
"1799" 359.6 33.4619696330336 109.280117747393
"1800" 359.8 33.955170846997 111.961990931812
"1801" 360 35.2079057491727 111.170041647443
"1802" 360.2 38.383454491087 110.069162566792
"1803" 360.4 43.5221008570372 110.056554953483
"1804" 360.6 48.8462076238619 109.960191030102
"1805" 360.8 54.067445902477 111.015576749302
"1806" 361 59.0166564581722 112.029550628987
"1807" 361.2 64.2764411012217 113.047573463126
"1808" 361.4 69.539824814897 114.775825142481
"1809" 361.6 74.3080965442835 116.669645017558
"1810" 361.8 79.1912835759827 117.82853481211
"1811" 362 84.0857499262282 116.679943525796
"1812" 362.2 88.1691285266871 113.359921378145
"1813" 362.4 92.8199535359394 109.678196771149
"1814" 362.6 98.0263061774316 106.242969074085
"1815" 362.8 104.09516294644 101.608000929624
"1816" 363 109.110063886097 97.8690807024238
"1817" 363.2 114.217477791226 93.24463247907
"1818" 363.4 117.803377973384 88.4067935004524
"1819" 363.6 120.907079699575 85.9277268280698
"1820" 363.8 119.036849880724 87.0259422801796
"1821" 364 117.825882775263 85.8237933828014
"1822" 364.2 115.365457074021 82.7156067432091
"1823" 364.4 112.896740658858 78.7639123713363
"1824" 364.6 110.02365452175 74.5374950175497
"1825" 364.8 106.195523639547 70.9649902878024
"1826" 365 101.815767168904 68.2986817541334
"1827" 365.2 97.3029357980953 66.4214936828507
"1828" 365.4 92.5490467782142 63.8734870168403
"1829" 365.6 87.8698468952259 60.6803310029483
"1830" 365.8 83.8212604766324 56.6617777609443
"1831" 366 81.51286308718 52.3312302207066
"1832" 366.2 81.7008815041706 47.3517821972155
"1833" 366.4 82.5125361095908 43.3177868520099
"1834" 366.6 83.2951873480275 38.6238364145965
"1835" 366.8 83.3394040131194 35.2977416381593
"1836" 367 80.262601171428 33.8710549274188
"1837" 367.2 76.5829225861842 33.3183045047857
"1838" 367.4 71.496499769979 34.9926963088114
"1839" 367.6 66.5197626433168 37.6500501613367
"1840" 367.8 61.7592056391598 42.0855116567582
"1841" 368 57.2740020153944 46.0821117968894
"1842" 368.2 51.1243981058705 49.1603624310226
"1843" 368.4 45.1726148108022 51.9878519599261
"1844" 368.6 39.8734345218448 55.064701438148
"1845" 368.8 38.3149142778765 59.2031368469396
"1846" 369 39.7179485632505 61.9784139183095
"1847" 369.2 41.9110609285288 63.2083737170276
"1848" 369.4 45.457543490397 65.4280129374524
"1849" 369.6 50.1235834243176 67.6976879316938
"1850" 369.8 53.7383100223071 69.7749037736304
"1851" 370 57.6276124363435 70.7295171029955
"1852" 370.2 62.3600332068062 71.5744521764944
"1853" 370.4 66.8429099507233 72.7972115212155
"1854" 370.6 71.5612680962573 72.5291410629265
"1855" 370.8 76.3632210771072 71.7028211891191
"1856" 371 80.980531239272 69.0338639551774
"1857" 371.2 86.4614062399827 67.0644451097213
"1858" 371.4 91.2430610473524 63.3693812647381
"1859" 371.6 94.952798234147 58.5278875876024
"1860" 371.8 97.48802773301 53.5542318536089
"1861" 372 98.8208705788694 47.968974520211
"1862" 372.2 99.7255765526546 42.4327293720371
"1863" 372.4 99.0592536034125 38.8701294989179
"1864" 372.6 99.3761289435289 38.5774338548641
"1865" 372.8 100.767871442039 39.8220122952155
"1866" 373 103.144151596334 43.3177868520099
"1867" 373.2 106.085500849831 47.1523384375532
"1868" 373.4 108.272253875895 51.6286575730558
"1869" 373.6 111.154410362482 56.7727473632954
"1870" 373.8 113.170857154887 62.1913758154869
"1871" 374 114.383543297883 68.4051545731642
"1872" 374.2 116.892817512909 74.1721506738152
"1873" 374.4 120.465995487265 78.6606747748844
"1874" 374.6 120.960669295756 79.1773160488557
"1875" 374.8 119.543287327361 79.8866876729833
"1876" 375 117.265055146148 83.0093478184878
"1877" 375.2 114.767461742856 87.4895350334991
"1878" 375.4 112.539767857133 92.2413111198251
"1879" 375.6 110.704603394756 97.6471804998642
"1880" 375.8 110.16506450314 101.185846714094
"1881" 376 109.127628258079 101.297515198805
"1882" 376.2 106.894979005688 102.747404395462
"1883" 376.4 103.868898924754 104.738604770652
"1884" 376.6 100.509126652235 107.417380426094
"1885" 376.8 96.7462447988652 110.777708333368
"1886" 377 92.5727393775177 114.082476035509
"1887" 377.2 87.7818979075256 115.814414094481
"1888" 377.4 83.0084351787879 117.676118511361
"1889" 377.6 77.6744668029725 118.47553333782
"1890" 377.8 72.5438646775758 118.364577096968
"1891" 378 67.4549074259181 116.759522907635
"1892" 378.2 62.4062097582019 115.261001897957
"1893" 378.4 56.7038825429238 114.922933084246
"1894" 378.6 52.2266997187264 115.791940425982
"1895" 378.8 48.2381637416193 116.384413606695
"1896" 379 45.4954307914521 113.877392709769
"1897" 379.2 42.4023205464353 109.947807815649
"1898" 379.4 38.9617084861309 104.948282162849
"1899" 379.6 35.3722455805431 100.53656374875
"1900" 379.8 30.4051621850147 97.2081068857421
"1901" 380 24.7404401668604 95.9415566185678
"1902" 380.2 20.4192882441697 97.9771546501887
"1903" 380.4 20.2839947838797 99.5479069579043
"1904" 380.6 21.6313103332712 99.8556942374128
"1905" 380.8 23.6634998544494 100.322288036393
"1906" 381 26.1045511437541 101.91215912271
"1907" 381.2 29.658498958546 105.289987726066
"1908" 381.4 33.8518112734085 108.719196657837
"1909" 381.6 38.0122232098653 112.623397282235
"1910" 381.8 42.7917914034353 115.465918275574
"1911" 382 47.6293071739541 118.644568988681
"1912" 382.2 52.1910618625303 121.479360440702
"1913" 382.4 56.641848267247 122.582861202202
"1914" 382.6 61.925866263 122.872997320422
"1915" 382.8 67.4236998251969 122.98044603539
"1916" 383 72.600416632822 122.361911389097
"1917" 383.2 77.9492480868485 121.260037205574
"1918" 383.4 83.0785736534684 121.289261570024
"1919" 383.6 87.5560011379445 119.599167384343
"1920" 383.8 92.5728485137564 117.270054536541
"1921" 384 97.6026495487552 114.645029196792
"1922" 384.2 101.627081902232 111.748051890759
"1923" 384.4 105.314603652865 107.472665920695
"1924" 384.6 109.794883476322 103.813361824472
"1925" 384.8 114.017639345267 100.036320492181
"1926" 385 116.157631774668 97.1865793911095
"1927" 385.2 116.697558932974 93.063056692622
"1928" 385.4 117.762217985088 87.6632582279978
"1929" 385.6 117.678190912206 82.9820208493809
"1930" 385.8 119.274920372723 77.691351716837
"1931" 386 120.646390399082 72.6515322510421
"1932" 386.2 123.629492668292 68.7687327884438
"1933" 386.4 123.44791206382 68.4480082712393
"1934" 386.6 122.571877841094 66.371472513461
"1935" 386.8 122.153156834985 60.7048536462066
"1936" 387 121.149040821364 55.3350587628883
"1937" 387.2 120.665049259302 50.0985766623734
"1938" 387.4 120.183685705723 44.9225387569396
"1939" 387.6 118.331945565027 41.1069488851488
"1940" 387.8 116.202686326188 36.3553564653576
"1941" 388 113.509420164825 31.4108959487088
"1942" 388.2 110.45357190221 26.0714835159908
"1943" 388.4 107.814807254566 21.1145296094442
"1944" 388.6 106.696444772858 19.5397644215965
"1945" 388.8 104.348270197618 20.3758007334261
"1946" 389 99.8006577798591 20.4950057776145
"1947" 389.2 94.7866590892916 21.4107886035335
"1948" 389.4 89.5486404324662 22.1967478104524
"1949" 389.6 84.9249223096201 22.1634597030165
"1950" 389.8 80.1777112524916 21.1987287393899
"1951" 390 74.27556465581 20.4255020868785
"1952" 390.2 68.2404597238622 19.8768561839741
"1953" 390.4 62.4120604641452 21.3472984413058
"1954" 390.6 57.8943295476238 24.9927052635499
"1955" 390.8 55.1285447679201 29.5548501170805
"1956" 391 55.0526378355317 34.8054434679393
"1957" 391.2 56.1234491265504 40.4145828973662
"1958" 391.4 57.692429401002 46.0468869009778
"1959" 391.6 59.1787808495676 51.71931027253
"1960" 391.8 58.4652956734049 56.6183889507975
"1961" 392 57.2530441998549 60.2863143428471
"1962" 392.2 55.329604792039 63.8359653991892
"1963" 392.4 52.3791396695431 67.6350144604524
"1964" 392.6 50.2189038779653 70.9945964057939
"1965" 392.8 48.4284545188812 75.4210151894261
"1966" 393 47.4174324696452 79.5530465184782
"1967" 393.2 48.5199384141414 82.9253518093413
"1968" 393.4 50.7130396304606 86.4665205037615
"1969" 393.6 51.9929653047358 92.2145328499572
"1970" 393.8 53.4790045940659 97.6784686593262
"1971" 394 55.1566532120633 103.8005327197
"1972" 394.2 56.4053838183541 109.267594450624
"1973" 394.4 58.6547044691061 114.285361626025
"1974" 394.6 61.2681006828007 118.546693877537
"1975" 394.8 62.763521803546 119.858402329886
"1976" 395 61.4365399842558 119.518641959629
"1977" 395.2 57.9389389547264 120.835969858305
"1978" 395.4 54.2041848786078 121.434693403472
"1979" 395.6 50.3086193870303 121.319047941483
"1980" 395.8 46.2759464430435 120.069617330423
"1981" 396 41.6773157480606 119.540857766089
"1982" 396.2 39.0016003798398 118.366375519395
"1983" 396.4 34.8486850558232 116.354163443045
"1984" 396.6 30.92611637048 114.821000962462
"1985" 396.8 28.9013228216398 112.105167837338
"1986" 397 25.2032043032684 109.37402128554
"1987" 397.2 20.9625125910073 107.719175995832
"1988" 397.4 20.5160658510606 104.858986671907
"1989" 397.6 17.9302822081309 100.902929204764
"1990" 397.8 14.2247270278604 97.3346639147601
"1991" 398 10.7289617395499 94.5963254533641
"1992" 398.2 10.2554873643734 93.2484508208053
"1993" 398.4 8.88406629111363 90.5344583673968
"1994" 398.6 7.27208968853029 87.8874990244524
"1995" 398.8 6.02725189839421 85.1373821779295
"1996" 399 4.83068440900251 81.8326696827579
"1997" 399.2 3.24660009821023 78.1874918101426
"1998" 399.4 2.06086516608489 74.5201429439696
"1999" 399.6 0.944241403732361 70.7875455271427
"2000" 399.8 1.64931224126428 67.7348787827601
"2001" 400 0.986462801946962 63.7454988352124
"2002" 400.2 1.28254013711532 61.0126851606463
"2003" 400.4 1.80572851881818 57.8746387410888
"2004" 400.6 1.7884187029515 53.9917323182706
"2005" 400.8 3.05319837137522 51.149672649522
"2006" 401 3.7136687795848 46.9190474435739
"2007" 401.2 4.53858126625251 43.6248573687302
"2008" 401.4 6.84799919979696 39.1614492232774
"2009" 401.6 8.97315539777523 34.6699753437654
"2010" 401.8 10.5145891249827 31.4049516438095
"2011" 402 12.9105303792059 28.9777136242917
"2012" 402.2 16.0381684220418 25.4736750210731
"2013" 402.4 17.9425925271072 21.6208635518114
"2014" 402.6 19.4560008607461 22.1424772811983
"2015" 402.8 23.9322230096796 20.3306743999567
"2016" 403 28.1351215621752 17.6517922444176
"2017" 403.2 31.5229924951797 14.2965329266507
"2018" 403.4 33.5152603216314 11.546954540354
"2019" 403.6 36.7666223384597 10.5456281052829
"2020" 403.8 41.7115320571171 9.33111807207423
"2021" 404 46.7190709329556 8.09521678114204
"2022" 404.2 51.3664818735037 6.83392257719187
"2023" 404.4 56.243809051393 5.69253077422038
"2024" 404.6 61.3336405697995 5.81567014124725
"2025" 404.8 66.1959712903435 6.42317810195238
"2026" 405 70.8528340374039 7.74603601279721
"2027" 405.2 73.3470388114196 10.0347839061499
"2028" 405.4 76.8963473356797 12.5472715775386
"2029" 405.6 80.8891664312987 14.8967542252665
"2030" 405.8 85.4877290974827 16.8067493430417
"2031" 406 90.1683342182148 19.1331422299435
"2032" 406.2 94.9060169645418 21.4312361260041
"2033" 406.4 97.6627012507478 26.0617509761049
"2034" 406.6 100.70737375652 30.9546721258241
"2035" 406.8 102.321706853613 36.2209715267969
"2036" 407 102.645071493723 41.7777308968662
"2037" 407.2 102.805272560518 47.1228826584524
"2038" 407.4 103.528095936749 52.9045103804696
"2039" 407.6 105.958595534872 57.6970164260024
"2040" 407.8 110.353315955109 61.8213164297717
"2041" 408 115.831681759822 65.2787157756024
"2042" 408.2 121.351110917604 67.418275028732
"2043" 408.4 122.136452926453 68.4557255127393
"2044" 408.6 120.949312176748 71.1369233627088
"2045" 408.8 119.260416268768 75.8950422193274
"2046" 409 117.424101599287 80.5108544166575
"2047" 409.2 115.004056188697 85.8418998385875
"2048" 409.4 112.07756488937 91.0530113793215
"2049" 409.6 109.96319052524 96.808236272881
"2050" 409.8 107.920095695338 103.232405840028
"2051" 410 105.332196573197 106.452276541452
"2052" 410.2 101.064708754354 108.573965400538
"2053" 410.4 95.764195852897 110.147056738192
"2054" 410.6 90.245393809207 110.353476292402
"2055" 410.8 84.4325219877465 111.215903591096
"2056" 411 78.49865316912 112.677568733308
"2057" 411.2 72.8255192197267 114.212129887027
"2058" 411.4 67.4962483181675 116.383783394952
"2059" 411.6 62.7279921302018 119.110709605695
"2060" 411.8 57.3094315663086 121.008907374763
"2061" 412 52.0696653907285 119.830942120505
"2062" 412.2 46.7244692781676 117.063448223835
"2063" 412.4 41.1331565542115 114.244214528423
"2064" 412.6 36.011576971957 112.869458028622
"2065" 412.8 30.3617060623092 112.295664127259
"2066" 413 28.5212409942282 111.876469622796
"2067" 413.2 28.5560855929026 110.744949102406
"2068" 413.4 27.7701467616096 107.884117620909
"2069" 413.6 25.7496754350138 103.557595452462
"2070" 413.8 22.3761287833196 99.1282648280562
"2071" 414 18.1643745428989 96.3197927393082
"2072" 414.2 13.5450073049688 95.5231444992291
"2073" 414.4 13.4697386194705 94.6934410129712
"2074" 414.6 13.5100561023726 94.2804350735875
"2075" 414.8 12.5845646090659 92.7363481729281
"2076" 415 9.66112218801807 90.6364248285992
"2077" 415.2 10.0005692652199 89.7931668262873
"2078" 415.4 9.98479058878547 87.7312511290188
"2079" 415.6 8.26854290453906 84.4266746547945
"2080" 415.8 5.08522023398392 81.216822809922
"2081" 416 5.7944133814642 80.8188268037282
"2082" 416.2 5.56976286461588 78.9261605669929
"2083" 416.4 4.29300704928234 76.2540361901597
"2084" 416.6 3.20594736523544 73.6967788245293
"2085" 416.8 3.08116115010404 71.8043057290453
"2086" 417 3.17080642917809 69.3594640411316
"2087" 417.2 2.05008916618268 65.2277136395667
"2088" 417.4 1.763567389263 61.9044039576128
"2089" 417.6 2.29806318802049 57.5698656462171
"2090" 417.8 2.24100835093736 52.7889346453851
"2091" 418 4.06294093114433 50.0234156197945
"2092" 418.2 6.21650002451839 45.6797540365327
"2093" 418.4 7.17158760341658 40.978706895686
"2094" 418.6 8.18899381110063 38.186491710223
"2095" 418.8 11.3949064252478 34.052504745571
"2096" 419 14.3896025821129 29.9103387659037
"2097" 419.2 17.8326867509036 25.4959844090061
"2098" 419.4 21.0250712756713 21.0383216716832
"2099" 419.6 25.6917391761604 18.4983578838182
"2100" 419.8 31.2972777127978 16.4266879710322
"2101" 420 36.8887445563326 14.1267796293931
"2102" 420.2 42.552740015272 12.3204159950274
"2103" 420.4 47.9028483682732 9.85580260432526
"2104" 420.6 52.8061785335065 6.88683388409524
"2105" 420.8 56.6100581246457 6.02205640734982
"2106" 421 61.3673705547678 7.35549550742584
"2107" 421.2 65.2549796257483 9.99665643519598
"2108" 421.4 67.5023982137058 12.956293229771
"2109" 421.6 70.2719033688677 16.9183094476963
"2110" 421.8 72.941203632697 21.0701792158243
"2111" 422 76.0503692877308 25.999039566927
"2112" 422.2 79.6226433346797 31.1512200140644
"2113" 422.4 82.580607343447 35.7243689102524
"2114" 422.6 84.4390606719578 40.5933190732698
"2115" 422.8 86.4571626107902 45.5253920246558
"2116" 423 87.2357497148209 51.0562164374111
"2117" 423.2 88.1271506446706 56.4326027051629
"2118" 423.4 88.7551239254807 62.1613699836956
"2119" 423.6 88.7741841498919 67.8374512900795
"2120" 423.8 90.2845102300622 73.5391668723654
"2121" 424 92.9049425613349 78.2906237406162
"2122" 424.2 97.5777319460047 80.9868743529909
"2123" 424.4 102.018277877671 82.4827367808208
"2124" 424.6 107.404204510069 82.7956558438506
"2125" 424.8 112.581820771039 82.3529131618208
"2126" 425 118.217190758947 81.3476342173274
"2127" 425.2 120.183685705723 80.1746445315549
"2128" 425.4 119.241632265287 80.5008679844267
"2129" 425.6 118.383871083341 81.3204042633422
"2130" 425.8 117.699055422402 82.9263821555238
"2131" 426 116.00665443444 86.5327060103336
"2132" 426.2 114.27920764928 90.7039503144246
"2133" 426.4 112.478167523881 95.3794562218893
"2134" 426.6 111.048042020836 100.999684543452
"2135" 426.8 108.776340818432 102.339922492541
"2136" 427 104.386425442258 104.633532570602
"2137" 427.2 100.225602385468 108.026834562718
"2138" 427.4 96.2022612388438 111.892958115691
"2139" 427.6 91.6758438287624 115.815350072508
"2140" 427.8 87.3019868991381 116.799982644099
"2141" 428 82.3493590221032 117.085642335171
"2142" 428.2 77.0055826750534 117.135089388076
"2143" 428.4 71.359951953277 118.037736301012
"2144" 428.6 65.2601959065011 118.781505182978
"2145" 428.8 58.6850278076574 118.615849874096
"2146" 429 52.3621929966667 117.093879250392
"2147" 429.2 45.798979608367 115.599648736192
"2148" 429.4 39.68921065298 113.013268305443
"2149" 429.6 34.0999935054736 109.162187035142
"2150" 429.8 28.2016935202558 105.085310200217
"2151" 430 22.8638269276052 101.498731299058
"2152" 430.2 17.3603091953863 99.4102905283165
"2153" 430.4 15.4113093575025 98.0714406926746
"2154" 430.6 13.9196771890398 94.1895084153381
"2155" 430.8 10.8805205345816 89.1557759177601
"2156" 431 7.58091253978786 84.0588824786706
"2157" 431.2 4.73054268579954 79.6986245952216
"2158" 431.4 3.78578458663446 75.0674166482024
"2159" 431.6 2.47222199716918 69.4561513380913
"2160" 431.8 1.73355526362219 64.6527111380038
"2161" 432 0.987446314212116 60.2783427171191
"2162" 432.2 2.18733127769697 55.3351538717667
"2163" 432.4 2.54965719617878 50.1997024287524
"2164" 432.6 5.28503571714044 46.0086573371219
"2165" 432.8 7.14077384402454 41.0390792715213
"2166" 433 9.41380634565385 35.9524555788058
"2167" 433.2 12.3750079508309 31.2136936336756
"2168" 433.4 16.8099863812361 27.3377631228524
"2169" 433.6 21.4426831713944 23.5582593777801
"2170" 433.8 26.0966962693272 19.5980935208894
"2171" 434 31.397645552697 15.8420481009396
"2172" 434.2 36.2585635349005 14.4969434340099
"2173" 434.4 41.7478038014126 15.386367503645
"2174" 434.6 47.314021242097 16.8999441552524
"2175" 434.8 52.3543945277324 18.5329644388506
"2176" 435 57.488947381222 20.4019362777774
"2177" 435.2 62.8601677894559 22.6696767082381
"2178" 435.4 68.0880580841665 25.1025390739828
"2179" 435.6 73.0123243978883 26.3623926288002
"2180" 435.8 78.592008477563 26.8391013291577
"2181" 436 82.9673983551007 27.9316168515992
"2182" 436.2 87.7177945234918 27.9622480183498
"2183" 436.4 92.753854728878 27.4915369612196
"2184" 436.6 97.9751384500452 27.7919139614613
"2185" 436.8 103.494520862869 27.7232049709869
"2186" 437 107.560462309654 26.3298394049955
"2187" 437.2 110.541644335612 26.0188431698253
"2188" 437.4 111.864162819431 28.9452782352842
"2189" 437.6 113.808549992862 32.9258232450263
"2190" 437.8 115.244229883847 37.5029524905524
"2191" 438 117.428176522783 42.5264550443748
"2192" 438.2 120.039357982768 47.6792695970238
"2193" 438.4 122.674938720045 52.9412385917219
"2194" 438.6 123.63676240168 57.9569458892611
"2195" 438.8 124.927096284436 63.2503628413567
"2196" 439 124.078394275723 66.2602156233498
"2197" 439.2 122.708063053039 70.8532736472418
"2198" 439.4 121.49076046218 76.0075187168231
"2199" 439.6 120.426688890005 81.5361281256831
"2200" 439.8 119.429548050538 87.3521202062754
"2201" 440 117.542698047506 93.091065716916
"2202" 440.2 116.189550814829 96.9102405449524
"2203" 440.4 113.321248146188 99.7859561809146
"2204" 440.6 108.869890190947 103.242748182841
"2205" 440.8 104.855558429154 107.83211614911
"2206" 441 101.170885928465 111.249954747176
"2207" 441.2 96.5320098281256 113.822548854395
"2208" 441.4 91.195702700287 115.334808553432
"2209" 441.6 85.731426576577 116.405853410182
"2210" 441.8 80.5339572706474 117.62482006965
"2211" 442 76.1592557642727 117.192230476907
"2212" 442.2 71.2609150782113 115.291410372224
"2213" 442.4 67.0445420594259 112.393830394191
"2214" 442.6 62.8557630595255 109.586589628738
"2215" 442.8 58.4252244017063 105.750986337882
"2216" 443 53.9306167070555 101.983159694934
"2217" 443.2 49.6977341377552 97.1604346068116
"2218" 443.4 47.6436289858914 91.8218759224801
"2219" 443.6 45.8361372333726 86.0875120907497
"2220" 443.8 44.9135944372107 80.1278579438561
"2221" 444 42.4925717610816 74.8585337740421
"2222" 444.2 38.7114158127401 70.0277980589179
"2223" 444.4 33.6812097227995 67.192282631555
"2224" 444.6 28.642139239422 65.0515244423524
"2225" 444.8 22.9514736342264 62.6133496011499
"2226" 445 17.061872424622 59.9884033013524
"2227" 445.2 11.3790580873912 58.4561627204111
"2228" 445.4 5.33116810537263 58.1543815269929
"2229" 445.6 4.60921327352454 58.3806049301851
"2230" 445.8 5.87432205729697 57.3608861428959
"2231" 446 8.11954942366917 54.176632624119
"2232" 446.2 10.2470175881606 49.6756870938796
"2233" 446.4 12.3195287715777 44.8825319489203
"2234" 446.6 14.8238798208917 39.8883753235586
"2235" 446.8 17.5416057842916 34.7264814171821
"2236" 447 21.3602299573812 30.4371312059261
"2237" 447.2 26.048912449897 27.5511254184263
"2238" 447.4 31.7290374222496 25.5414142052155
"2239" 447.6 37.3353679164338 24.5609042406629
"2240" 447.8 42.7379141096699 23.5791939154794
"2241" 448 48.3498770652759 22.5964679005313
"2242" 448.2 53.662396211197 20.7779611170952
"2243" 448.4 59.7025811978013 18.8676186588785
"2244" 448.6 65.2982541654149 16.8340337025293
"2245" 448.8 70.9016062499864 14.9402907905576
"2246" 449 76.298711020628 14.9042417638662
"2247" 449.2 80.7410530277952 16.8762977103631
"2248" 449.4 85.0450177661884 20.4877765499955
"2249" 449.6 89.130208921997 24.6147127143274
"2250" 449.8 92.8933335527393 28.6494217548168
"2251" 450 95.7857967575709 33.4455825626289
"2252" 450.2 97.850694426979 38.0984767325806
"2253" 450.4 99.4151493865332 43.1442364037541
"2254" 450.6 101.688181888162 48.1972850225903
"2255" 450.8 102.164947937249 53.8681150008058
"2256" 451 102.586808865521 59.0688375160154
"2257" 451.2 101.509057434184 63.3341909797344
"2258" 451.4 101.831359660841 68.2104191446642
"2259" 451.6 103.829238522466 71.2967062784011
"2260" 451.8 106.808940239322 73.4997964487774
"2261" 452 110.789189371841 77.1946536595287
"2262" 452.2 114.195904160422 81.3411430363774
"2263" 452.4 116.22656193428 85.3920005703413
"2264" 452.6 114.363676221899 89.1707555661062
"2265" 452.8 114.248251357291 90.8091731431356
"2266" 453 115.42628627666 93.1932811355458
"2267" 453.2 115.938065003169 92.5611493084524
"2268" 453.4 115.204575837845 92.0585648032148
"2269" 453.6 114.575244841091 91.5107582092706
"2270" 453.8 112.867530344583 91.719150408081
"2271" 454 109.415685359816 93.0054081147551
"2272" 454.2 105.248378411415 95.0693920444718
"2273" 454.4 101.162567398256 97.2233445672465
"2274" 454.6 97.4050693326689 99.5012530531253
"2275" 454.8 93.5867989682484 101.994594520836
"2276" 455 90.1834788626876 105.663628388649
"2277" 455.2 86.3615685837157 109.707573455256
"2278" 455.4 82.9278242867158 112.950805998188
"2279" 455.6 78.284035661906 116.101712077307
"2280" 455.8 73.0782396749747 117.36467296073
"2281" 456 67.866738680328 116.993198150161
"2282" 456.2 62.1314781800793 115.463563036746
"2283" 456.4 56.2018248798182 113.765673745119
"2284" 456.6 50.200874614799 112.939483299034
"2285" 456.8 44.0085319488257 112.885615284967
"2286" 457 37.6052312184736 113.42746010986
"2287" 457.2 34.8891519213797 111.7338508875
"2288" 457.4 32.8594095704758 107.621937416481
"2289" 457.6 30.5519374060684 102.208898823281
"2290" 457.8 28.723279001297 96.6413201913095
"2291" 458 24.6184922114606 90.8569192553978
"2292" 458.2 19.552676420927 87.4382863250807
"2293" 458.4 13.6190221729747 86.4630454270913
"2294" 458.6 9.282016618724 86.5436491304794
"2295" 458.8 10.3072085387879 86.4594392154524
"2296" 459 11.0223548626159 84.9857657024794
"2297" 459.2 11.7251207072203 81.8039885042094
"2298" 459.4 12.1341809225333 77.4378779096706
"2299" 459.6 12.6031800943893 72.1501301327889
"2300" 459.8 12.7661696626327 66.7286312122047
"2301" 460 12.7238651857819 61.0740226964618
"2302" 460.2 13.1056167398346 55.5268776645441
"2303" 460.4 12.0550854611523 49.7935399635952
"2304" 460.6 10.8810370741797 44.3697266003489
"2305" 460.8 9.67233441452455 39.3737556071076
"2306" 461 9.67420294037523 35.8282278054524
"2307" 461.2 13.147177850118 33.1600107938997
"2308" 461.4 17.3054640424846 30.1412639643019
"2309" 461.6 20.896481612378 26.5044297891679
"2310" 461.8 23.5444757426523 22.4436445144435
"2311" 462 26.698030544897 18.0456375929274
"2312" 462.2 30.690106829147 16.2151245650274
"2313" 462.4 36.720413931697 14.2109308365806
"2314" 462.6 41.712722189606 13.2778651851524
"2315" 462.8 47.1352819380809 11.614963722497
"2316" 463 52.8518307951329 9.793598979837
"2317" 463.2 58.534259342063 7.36903589752381
"2318" 463.4 62.2261550157048 4.53869116001144
"2319" 463.6 64.731295832927 4.86012470682406
"2320" 463.8 67.9313434635944 7.14719443868315
"2321" 464 71.5648532312648 10.1231512434524
"2322" 464.2 75.1140410454338 13.9085346606103
"2323" 464.4 78.24270779824 17.3250045905645
"2324" 464.6 81.0477120899005 21.3316399776471
"2325" 464.8 84.0055626746013 25.4039556502698
"2326" 465 86.3980932435246 30.442785955211
"2327" 465.2 87.5546827970559 35.7816244550421
"2328" 465.4 88.6293630655391 40.6931971069261
"2329" 465.6 88.8795494730047 45.5317111230165
"2330" 465.8 88.8163020688765 50.7512863689652
"2331" 466 90.778314310428 56.7516495600826
"2332" 466.2 93.5594521319665 62.5797956266959
"2333" 466.4 96.507436071672 68.6022004220024
"2334" 466.6 100.387248213594 74.0529615740934
"2335" 466.8 104.078551974071 79.4184834615132
"2336" 467 107.620897442637 85.40853940303
"2337" 467.2 111.047308013157 91.6535328570365
"2338" 467.4 113.400144386688 96.7697949934887
"2339" 467.6 111.936973189822 97.4095621564908
"2340" 467.8 109.779267899508 99.3707655503392
"2341" 468 105.922469382949 103.454200255948
"2342" 468.2 101.668285548086 107.588233207702
"2343" 468.4 97.5075415937541 111.915996278224
"2344" 468.6 93.4244857415858 114.295786856036
"2345" 468.8 87.511308393067 116.105960850292
"2346" 469 80.481359424217 117.200373958462
"2347" 469.2 75.1148219393827 119.423510702681
"2348" 469.4 71.0358511067852 120.366313824864
"2349" 469.6 66.2493861806061 118.620290285907
"2350" 469.8 60.8108880088523 115.575221729045
"2351" 470 54.7370472795858 111.324268465591
"2352" 470.2 50.5245838349894 108.170602366518
"2353" 470.4 45.4273345328989 103.910729538722
"2354" 470.6 39.9571814422989 100.487952608365
"2355" 470.8 33.9362757262118 99.0459033466207
"2356" 471 27.8802368754157 98.4762379491399
"2357" 471.2 22.1789202996681 97.7952881014043
"2358" 471.4 17.5209431662525 95.979837942119
"2359" 471.6 14.5970132882764 91.2604865087514
"2360" 471.8 11.7762480255025 85.9978441256746
"2361" 472 8.48036038817065 80.5558809619787
"2362" 472.2 4.99174148812916 74.7852153069015
"2363" 472.4 3.29609515888615 68.4279911602902
"2364" 472.6 2.27345189624152 62.7479907036405
"2365" 472.8 2.64538819756489 59.6263668694995
"2366" 473 4.54038437207196 54.453280574131
"2367" 473.2 6.88560328254179 49.2548998497886
"2368" 473.4 10.6736962670654 44.5639907997419
"2369" 473.6 14.8667714000303 40.3054782555806
"2370" 473.8 19.2424783932279 36.4727503741161
"2371" 474 24.4917183508474 33.484509373948
"2372" 474.2 30.2537942069132 30.670370510047
"2373" 474.4 36.1503702228151 28.5061756938524
"2374" 474.6 41.9903337578297 25.8881043400718
"2375" 474.8 47.5756657665431 22.7992625550421
"2376" 475 52.8300315035377 19.4084122059126
"2377" 475.2 57.7353372072817 15.8364906796134
"2378" 475.4 63.0361015830614 13.0078760656388
"2379" 475.6 68.0671460145125 13.4128565404427
"2380" 475.8 71.9092723021841 16.690894840555
"2381" 476 75.524925478688 20.6875482395774
"2382" 476.2 79.2641783285143 24.4929325152002
"2383" 476.4 82.970078200447 27.4411743504007
"2384" 476.6 87.1152797789021 30.3356900785293
"2385" 476.8 91.635804768697 33.1935720080994
"2386" 477 94.9428296348309 36.2698599379434
"2387" 477.2 99.7232517818796 39.2962117843046
"2388" 477.4 105.045218046986 41.3662300791103
"2389" 477.6 110.333852549449 42.2389870445674
"2390" 477.8 115.143866239928 42.2295308653755
"2391" 478 117.429997543739 43.789276170571
"2392" 478.2 117.991158565152 46.8412117708006
"2393" 478.4 117.394601448904 50.2890121252713
"2394" 478.6 116.485376969594 54.8523812050678
"2395" 478.8 117.567240461261 58.9667912841447
"2396" 479 117.50591135485 64.3949249862575
"2397" 479.2 117.309584565402 70.5606824457738
"2398" 479.4 116.740172042782 77.2012548604948
"2399" 479.6 115.860190324805 84.2138414813983
"2400" 479.8 114.826012368354 90.9068254777667
"2401" 480 115.223856573341 95.9417049319177
"2402" 480.2 113.037421168202 96.7784888524029
"2403" 480.4 109.619982211836 99.3480396128413
"2404" 480.6 105.044729988268 101.857447740417
"2405" 480.8 100.200307475598 103.611581511848
"2406" 481 94.5909650857279 104.949267014267
"2407" 481.2 88.9634948290831 106.237617686274
"2408" 481.4 83.5721683518296 106.616543161412
"2409" 481.6 76.533873578901 106.386040001146
"2410" 481.8 70.7036553758146 106.268996138158
"2411" 482 65.0022926283939 106.322452922452
"2412" 482.2 58.6015948067879 107.003043409937
"2413" 482.4 52.026618611797 106.361400008152
"2414" 482.6 46.2844954484045 103.673316244179
"2415" 482.8 40.2481211172162 100.330593583991
"2416" 483 35.6252681555781 95.6987676646801
"2417" 483.2 32.1254068015143 89.7924109724716
"2418" 483.4 29.5188773305649 83.6302641221505
"2419" 483.6 28.2046862745889 77.185822323101
"2420" 483.8 25.4809053947323 71.101190199594
"2421" 484 21.9171049546706 65.5817514336366
"2422" 484.2 20.1661481359672 59.1543742679389
"2423" 484.4 20.7337375278573 53.7181674538769
"2424" 484.6 23.721824079322 50.5446623306667
"2425" 484.8 28.6608233143186 48.2842777365335
"2426" 485 34.2062404530273 47.2341600461667
"2427" 485.2 39.8706472352191 47.408954172886
"2428" 485.4 45.8157039451675 48.818226388923
"2429" 485.6 50.9901024738818 50.4873872046373
"2430" 485.8 55.8470331611759 52.9845826995196
"2431" 486 61.020149818022 55.4315942744524
"2432" 486.2 66.6549508746722 58.498006696783
"2433" 486.4 70.4426490670275 62.8370415582575
"2434" 486.6 74.3452624365037 67.3917315441751
"2435" 486.8 78.0944502612672 72.2936438298573
"2436" 487 80.3718976149338 78.0619009127682
"2437" 487.2 81.1275101222113 83.9408610068524
"2438" 487.4 80.9526555603325 89.6006854733122
"2439" 487.6 80.6224344235303 95.2369583445079
"2440" 487.8 81.4279590690398 101.433666355538
"2441" 488 82.2591101737536 107.343895358735
"2442" 488.2 83.50468206548 112.814858623575
"2443" 488.4 86.7200509789943 115.431158731209
"2444" 488.6 87.744573617063 115.902740520979
"2445" 488.8 89.9404610382264 115.238280874364
"2446" 489 93.8415209093306 114.007754090779
"2447" 489.2 98.8126904699606 113.00364844208
"2448" 489.4 103.108815434716 110.672150811378
"2449" 489.6 107.247707329008 107.924427390867
"2450" 489.8 109.983812573238 105.321977326489
"2451" 490 111.73173732155 102.336104150805
"2452" 490.2 114.699897995611 98.7518813116238
"2453" 490.4 117.375347778219 94.9416319506471
"2454" 490.6 119.103572709361 90.5858157952196
"2455" 490.8 120.707022309054 86.5707166031667
"2456" 491 122.147684044441 81.5028400182473
"2457" 491.2 123.172511930599 76.7122355353542
"2458" 491.4 124.837363125261 71.9890989130678
"2459" 491.6 124.675915804197 69.924009848084
"2460" 491.8 124.61890630194 66.6370659457045
"2461" 492 125.077488862968 62.1076088515032
"2462" 492.2 124.512517111318 58.3033822602627
"2463" 492.4 124.796937821909 53.1860857458168
"2464" 492.6 123.422343703302 49.1845770115625
"2465" 492.8 122.936962591802 44.7143128848997
"2466" 493 120.9639421601 41.6702906604524
"2467" 493.2 119.308380660025 37.4196863073317
"2468" 493.4 117.977897223926 34.3198533846981
"2469" 493.6 115.992712979543 30.0926868942473
"2470" 493.8 114.331023216513 25.7122347565313
"2471" 494 112.102828364095 23.8668516548761
"2472" 494.2 108.749991104804 20.6292080802127
"2473" 494.4 105.960032107705 18.4073879148868
"2474" 494.6 102.746806697258 16.0570405606719
"2475" 494.8 99.126108290521 12.4443975511724
"2476" 495 95.4739772465518 9.61432641414593
"2477" 495.2 92.7518515101844 8.23143565230952
"2478" 495.4 90.0812501514406 6.97409628001649
"2479" 495.6 86.9398077961806 5.30265129205894
"2480" 495.8 83.734220021881 4.77337955170038
"2481" 496 79.9234110126244 3.79424981720238
"2482" 496.2 75.5764137054631 2.39341108960561
"2483" 496.4 71.1477531540921 1.42601573512174
"2484" 496.6 68.0388164961731 0.590388362595237
"2485" 496.8 64.6015816312208 0.132914657547616
"2486" 497 65.0133794939284 0.94966411576643
"2487" 497.2 65.58120307862 1.47157212086264
"2488" 497.4 65.5378107049447 2.37509384047893
"2489" 497.6 65.0634191553944 4.03889642695658
"2490" 497.8 62.4287633580415 6.50336327839356
"2491" 498 59.055577400502 9.20558430916425
"2492" 498.2 55.3243623682228 12.6043492031334
"2493" 498.4 51.2257487066885 15.1568166053515
"2494" 498.6 46.8139275702516 17.964934212965
"2495" 498.8 42.6689987304919 21.3845179890165
"2496" 499 38.6547858547969 24.6082215333774
"2497" 499.2 35.389721836947 29.0416981222274
"2498" 499.4 32.9729842572012 34.4012589512339
"2499" 499.6 31.5179408326878 40.0552371983973
"2500" 499.8 32.2968825466878 45.31845345859
"2501" 500 32.1856184749752 51.1530593526263
"2502" 500.2 31.5297669348651 56.5597959900099
"2503" 500.4 30.2799822145788 62.0573197023251
"2504" 500.6 30.0292344335078 67.7508030936145
"2505" 500.8 30.800456905297 73.3696777760978
"2506" 501 32.4876740518479 78.4899836604241
"2507" 501.2 35.5378387840788 83.4215665308524
"2508" 501.4 39.2276325736345 88.3650644800595
"2509" 501.6 41.1250482629238 92.3818053399369
"2510" 501.8 40.9004773870237 95.7913151950563
"2511" 502 39.9170143617913 96.4754538964146
"2512" 502.2 40.1227725503951 96.2256046673958
"2513" 502.4 40.1600971440138 96.2116352288484
"2514" 502.6 41.0761288222276 97.3368038645238
"2515" 502.8 43.6485012917931 99.2707834635005
"2516" 503 47.1831892843086 101.973991897695
"2517" 503.2 50.5650006220366 105.058509763886
"2518" 503.4 54.5717917559397 108.424839296161
"2519" 503.6 59.1925042535513 110.776789519986
"2520" 503.8 63.9646493612643 113.430296062702
"2521" 504 67.6780839435078 117.532897860425
"2522" 504.2 71.1211763586393 119.946443093279
"2523" 504.4 73.7987885005143 118.631978950904
"2524" 504.6 77.9156333904197 116.506537410938
"2525" 504.8 81.7180670869091 113.002468227361
"2526" 505 86.237738690677 110.213266783882
"2527" 505.2 91.2781274510439 108.079045971371
"2528" 505.4 96.981093571401 107.216646216585
"2529" 505.6 103.986034841603 105.754626252434
"2530" 505.8 109.408168309348 103.934188233301
"2531" 506 112.813282618072 100.023510792895
"2532" 506.2 116.395023535126 95.1773270591934
"2533" 506.4 118.802258705635 90.9125042353108
"2534" 506.6 119.674133345569 85.9913595616267
"2535" 506.8 121.373247703602 80.63752140478
"2536" 507 122.400586060671 76.3981087429524
"2537" 507.2 122.376183124768 74.6918554646667
"2538" 507.4 123.242862779082 71.8026855114267
"2539" 507.6 124.025133303825 67.7182347290421
"2540" 507.8 122.671763685884 63.7727617952024
"2541" 508 120.709462602644 58.953914042584
"2542" 508.2 118.377212480627 53.7540473367654
"2543" 508.4 116.532483837596 48.5236685979146
"2544" 508.6 116.405485511748 43.0384318760678
"2545" 508.8 116.591149930972 37.5808466619524
"2546" 509 114.994154387248 34.7852380528083
"2547" 509.2 111.406401662172 32.0292366494609
"2548" 509.4 107.001595161107 28.2085800133755
"2549" 509.6 103.105721507347 24.4686611429524
"2550" 509.8 101.216149374082 19.9844256473294
"2551" 510 100.486194243283 16.1532345121765
"2552" 510.2 98.3142722510248 14.3626372934196
"2553" 510.4 94.5977470005037 12.1817829161667
"2554" 510.6 90.6283305683581 9.36674090134494
"2555" 510.8 86.8292398271493 6.72919091816666
"2556" 511 84.5185389464228 5.68192711604916
"2557" 511.2 80.9857913341797 5.82554178690065
"2558" 511.4 75.878463012572 5.39108033090238
"2559" 511.6 70.925691947722 6.43616046385238
"2560" 511.8 65.2213348600184 7.70634547903274
"2561" 512 59.1035331839911 9.31475375035154
"2562" 512.2 53.2498211508156 11.8097580902914
"2563" 512.4 47.4644375730763 14.6154961285041
"2564" 512.6 42.692300405697 18.6558086022274
"2565" 512.8 39.4297764151752 24.3540776879219
"2566" 513 37.7669051909404 30.3553155888263
"2567" 513.2 36.7339607441144 37.2608032185915
"2568" 513.4 36.9647183783606 43.5680759272887
"2569" 513.6 38.3334436757323 50.0284041845674
"2570" 513.8 39.2853075935618 56.1614135380199
"2571" 514 39.0221516091024 61.866635281101
"2572" 514.2 37.3797812597759 65.1786149325313
"2573" 514.4 34.1250607208263 67.8857083454179
"2574" 514.6 29.7716047247219 70.8870961164024
"2575" 514.8 25.295935459697 75.0516047971703
"2576" 515 22.1626248713997 80.2875541932632
"2577" 515.2 21.2040419589517 86.0001575444618
"2578" 515.4 22.9036516843377 91.0688079016951
"2579" 515.6 26.3641983817541 94.4046446982524
"2580" 515.8 30.59373775812 98.2259529913562
"2581" 516 34.6394176859617 101.534252386394
"2582" 516.2 39.3786470624834 104.552818348899
"2583" 516.4 43.8570037304398 108.599930124338
"2584" 516.6 47.9476603671393 112.767446623385
"2585" 516.8 51.9247570030431 116.853145709799
"2586" 517 54.4269130786414 122.096022630952
"2587" 517.2 53.7693097797852 121.714188457423
"2588" 517.4 52.715982028687 120.810768802852
"2589" 517.6 52.482299514487 119.147728243462
"2590" 517.8 52.9523003557576 118.238687527028
"2591" 518 55.364383856287 117.819632621092
"2592" 518.2 58.793162290518 117.457219739421
"2593" 518.4 63.212221624837 116.861534312872
"2594" 518.6 67.0533206768734 117.181816817629
"2595" 518.8 71.4854145070173 116.936479093316
"2596" 519 76.1827371196032 116.184990978359
"2597" 519.2 81.299248223917 116.296801570222
"2598" 519.4 86.5294090880303 114.993097052028
"2599" 519.6 91.8887600675732 113.180352136432
"2600" 519.8 97.0687265213939 111.578342467422
"2601" 520 102.585927709735 109.273443646645
"2602" 520.2 107.24739827966 106.195055913153
"2603" 520.4 111.520863995905 102.967859597537
"2604" 520.6 114.225114474697 98.8738227823274
"2605" 520.8 115.892195339239 93.9831425932
"2606" 521 118.519820141075 88.4524072044254
"2607" 521.2 121.072151237492 83.4306078186042
"2608" 521.4 120.384903555144 79.4216325012419
"2609" 521.6 119.701413394427 74.4332564919133
"2610" 521.8 118.275611387497 69.4717364440437
"2611" 522 117.305793866102 63.9824093961551
"2612" 522.2 116.006520307584 58.559779041835
"2613" 522.4 115.365707698768 52.5337456360595
"2614" 522.6 115.855377442493 47.4985669364435
"2615" 522.8 116.146063955833 45.4857848188592
"2616" 523 116.031735592882 45.3228072689566
"2617" 523.2 117.062208217499 44.5745345510127
"2618" 523.4 118.793145543239 41.58117444741
"2619" 523.6 118.626135158797 38.4571560902024
"2620" 523.8 117.324378328282 35.3034323286473
"2621" 524 116.424667101525 32.1410242002475
"2622" 524.2 115.334615487495 28.4675558945868
"2623" 524.4 114.244427079176 25.3414835731714
"2624" 524.6 111.605037800333 22.9595956873863
"2625" 524.8 108.587364200418 19.9812332632557
"2626" 525 105.21662188799 17.051299496428
"2627" 525.2 102.610650218795 15.2179366817695
"2628" 525.4 100.003043426049 13.2676495561163
"2629" 525.6 99.8506942734869 14.0440427282087
"2630" 525.8 97.6420247617714 13.7474833507416
"2631" 526 93.7022534479862 12.2153500620474
"2632" 526.2 89.2296670165529 10.0670410352405
"2633" 526.4 84.9715256600303 7.34121655059523
"2634" 526.6 81.3607402893067 4.83521359150117
"2635" 526.8 77.4218118397492 5.71366380159151
"2636" 527 72.1853661220783 6.74003574832526
"2637" 527.2 66.8274930371003 7.92051353957843
"2638" 527.4 61.1448575062732 8.43324379613035
"2639" 527.6 55.8209889271122 9.92841581495238
"2640" 527.8 51.0833391947214 13.3085795535499
"2641" 528 47.3252432837393 17.6452197443253
"2642" 528.2 45.3646865968071 22.8007576988507
"2643" 528.4 44.5028762349648 28.3761202469613
"2644" 528.6 45.0592631735362 33.5331316838452
"2645" 528.8 46.320344244778 38.9404859149929
"2646" 529 49.5528071683694 42.8756358127196
"2647" 529.2 53.5415259452314 45.7933097328317
"2648" 529.4 58.0473008598349 48.7781338007024
"2649" 529.6 62.8358258608934 51.8313071261131
"2650" 529.8 66.9407119545105 55.8331673332236
"2651" 530 71.831211690247 58.7161318351524
"2652" 530.2 76.7620470401625 60.2943841413058
"2653" 530.4 81.8583929064448 61.9397087399741
"2654" 530.6 85.4339764610444 63.6588910785371
"2655" 530.8 88.513546731747 63.5845175476524
"2656" 531 90.3580670448548 62.3088296704261
"2657" 531.2 94.1622852845404 60.6188945292785
"2658" 531.4 98.9327504944738 58.7748206943202
"2659" 531.6 102.820109545547 56.3857978741024
"2660" 531.8 103.621456303471 55.3614476416056
"2661" 532 102.930459621697 55.8188267931938
"2662" 532.2 103.407225670783 57.2860575217196
"2663" 532.4 104.969454108344 60.6921782309062
"2664" 532.6 106.692178142965 65.2063628562329
"2665" 532.8 108.830460290135 69.5544727612045
"2666" 533 111.420269731428 74.2221994312255
"2667" 533.2 114.008032357681 78.3954770451081
"2668" 533.4 116.70418114708 82.5342503175133
"2669" 533.6 119.479670443714 84.294245298571
"2670" 533.8 117.662289319483 83.4079539572097
"2671" 534 115.722497575396 85.1435570966563
"2672" 534.2 112.635934281402 87.3392260620684
"2673" 534.4 109.213239499092 89.9544276953734
"2674" 534.6 105.818157957832 93.2593898538848
"2675" 534.8 102.787534536559 97.0823461683056
"2676" 535 101.045420673817 101.835748649812
"2677" 535.2 99.105855805957 106.486030682392
"2678" 535.4 96.9723044920143 111.65895264577
"2679" 535.6 93.8313512664911 115.177187406599
"2680" 535.8 92.9117854811541 116.715760934967
"2681" 536 93.63092434748 115.272934126717
"2682" 536.2 93.1589828728059 114.057884003066
"2683" 536.4 91.2383855268602 112.581805981381
"2684" 536.6 87.3962522107282 111.36123213489
"2685" 536.8 82.5520854877576 110.937092470543
"2686" 537 77.734079689248 111.314038599922
"2687" 537.2 72.1866038472595 110.959590313609
"2688" 537.4 66.7948666706657 110.180648599609
"2689" 537.6 61.0075140725804 108.700872039472
"2690" 537.8 56.3021431308636 105.507449092063
"2691" 538 52.068590713862 101.875678865831
"2692" 538.2 48.11992632312 97.5481239036928
"2693" 538.4 44.0293623509119 93.4589948977982
"2694" 538.6 38.9874282597064 90.2512686911505
"2695" 538.8 33.7568947743424 86.9728326178615
"2696" 539 28.2638476385025 84.5733905283135
"2697" 539.2 22.8473177568914 85.1900527185635
"2698" 539.4 17.7514898442448 87.5296373964263
"2699" 539.6 15.3686751731736 91.0384517211159
"2700" 539.8 14.9400052363893 93.4174858722409
"2701" 540 14.3956504681875 94.1790455414618
"2702" 540.2 14.2192863065271 93.5213541886033
"2703" 540.4 13.3147133908316 92.0543378727409
"2704" 540.6 11.950067426497 89.5822873597615
"2705" 540.8 11.4226738623392 86.2200396978469
"2706" 541 10.3686013594493 81.6321444649295
"2707" 541.2 8.2722538337573 77.3303766276679
"2708" 541.4 5.09055504064387 74.9338591640541
"2709" 541.6 4.06757335287493 73.8082375639185
"2710" 541.8 4.91120066699603 72.5367660563402
"2711" 542 5.25824997440605 68.6783242713251
"2712" 542.2 4.24345670294021 64.5438088296686
"2713" 542.4 2.85087421925251 62.0021118805079
"2714" 542.6 3.22942897615643 60.3754180358308
"2715" 542.8 3.16100842019695 55.8210651314524
"2716" 543 3.78427667955536 51.124437215771
"2717" 543.2 5.51865433128186 46.5717446532637
"2718" 543.4 7.07417814702724 41.6845831689661
"2719" 543.6 7.48346917074826 37.5858398780678
"2720" 543.8 10.359201781778 34.344028053101
"2721" 544 14.6811464009338 31.4483888697155
"2722" 544.2 18.7409618693263 27.9918055620213
"2723" 544.4 21.2702743696622 23.3651603814524
"2724" 544.6 22.562621967778 19.4353643468578
"2725" 544.8 26.204700792697 17.3720096939955
"2726" 545 31.0433811008495 15.357903609571
"2727" 545.2 36.4905622783855 13.3219200853704
"2728" 545.4 41.8693506852563 11.0638223811219
"2729" 545.6 47.3978564943665 8.60157442076594
"2730" 545.8 52.9112738441255 7.21357484115826
"2731" 546 57.7485673453524 6.10080096401541
"2732" 546.2 62.4904023031969 6.83998024716291
"2733" 546.4 65.7046960129023 8.85389353983631
"2734" 546.6 67.7085905446692 11.3961439519802
"2735" 546.8 68.624866061541 13.6891321176359
"2736" 547 70.3979922245944 15.0797504406575
"2737" 547.2 73.947623900343 16.0755067305232
"2738" 547.4 77.6359063954537 18.551160239074
"2739" 547.6 80.8905820175362 21.6716576371756
"2740" 547.8 83.959983295322 25.1826910474524
"2741" 548 87.1636049279728 28.7136696504265
"2742" 548.2 90.2967975247961 32.9442122032044
"2743" 548.4 93.4992213689987 37.0335729577196
"2744" 548.6 95.0952223808734 41.5557404083936
"2745" 548.8 96.6720658505935 46.8307795157024
"2746" 549 98.1808955265868 52.7273022786727
"2747" 549.2 100.305622417378 58.1753455499566
"2748" 549.4 103.735806139561 62.4409695002914
"2749" 549.6 105.825526325397 64.7561757091274
"2750" 549.8 105.912986447671 69.0254937481629
"2751" 550 104.775495291722 73.9006543774439
"2752" 550.2 102.586808865521 80.1460838948389
"2753" 550.4 99.556194409281 85.6460310539302
"2754" 550.6 96.9573929329788 91.026870174816
"2755" 550.8 96.1073711174611 97.0706829420184
"2756" 551 96.188719087027 103.876575940492
"2757" 551.2 97.0172434370528 109.232249613693
"2758" 551.4 99.8363300355303 110.77612429648
"2759" 551.6 101.772668983161 109.763959040671
"2760" 551.8 104.495979733168 108.521817761982
"2761" 552 107.784420487641 106.062805684452
"2762" 552.2 111.475908425285 102.607206414011
"2763" 552.4 115.287969523706 98.9479860413122
"2764" 552.6 117.912807003589 94.7014846487226
"2765" 552.8 120.710650919523 89.3990975100263
"2766" 553 121.898023238671 85.1179284857857
"2767" 553.2 123.377679614197 80.8423293554438
"2768" 553.4 124.565048731334 76.7295610799568
"2769" 553.6 125.490800420978 73.0017726607664
"2770" 553.8 125.593634490231 70.1251657731679
"2771" 554 126.022419749979 66.7262491274524
"2772" 554.2 126.050552619538 66.2896741255055
"2773" 554.4 126.396896972033 66.4262365625364
"2774" 554.6 125.484681863102 67.5122083343713
"2775" 554.8 124.271376134277 66.5581739064256
"2776" 555 123.349354460961 63.958645613316
"2777" 555.2 122.96324267662 60.1784783948114
"2778" 555.4 123.219876766964 56.3358829309351
"2779" 555.6 123.806786885847 51.8930389955143
"2780" 555.8 122.991749401352 48.2948358736069
"2781" 556 121.382495574829 44.0310306796366
"2782" 556.2 120.199146793639 39.4557786801549
"2783" 556.4 118.635951090965 36.2335308111109
"2784" 556.6 116.441069350731 32.6184507425903
"2785" 556.8 114.74022109202 27.9822745733072
"2786" 557 113.202357671356 24.5240736632573
"2787" 557.2 110.204770144374 21.0314761334604
"2788" 557.4 106.458044023213 18.362694537854
"2789" 557.6 102.02387619826 15.5626517840742
"2790" 557.8 98.5336233352342 11.8870357858987
"2791" 558 95.6889421618834 9.53234375698628
"2792" 558.2 92.7343123140816 8.32892225265751
"2793" 558.4 88.5032503757573 5.94305454547825
"2794" 558.6 87.3780301455614 6.57170512368967
"2795" 558.8 83.6785122593004 7.0846070573748
"2796" 559 79.1862841571144 8.05726234980021
"2797" 559.2 74.5188906635953 9.00424767969814
"2798" 559.4 69.6764218401057 8.51446726888717
"2799" 559.6 64.4567824633952 7.68224337242652
"2800" 559.8 59.3883010913022 6.8604787133208
"2801" 560 54.0471174235994 8.93574009406214
"2802" 560.2 50.107267603292 13.0586671243119
"2803" 560.4 48.3976463521925 18.6156839129037
"2804" 560.6 48.5153373854987 24.2649723614179
"2805" 560.8 49.5526319940709 29.9285909976785
"2806" 561 51.6202591955111 35.0182662886825
"2807" 561.2 53.5232994765541 40.4705813241577
"2808" 561.4 55.0661846479491 45.5988662614959
"2809" 561.6 57.3690843674728 50.5777577606334
"2810" 561.8 59.5983493620809 55.9902994919345
"2811" 562 62.1692596667233 60.5186302926366
"2812" 562.2 63.2149584470753 65.0771382915064
"2813" 562.4 62.4079467613997 68.8876369464794
"2814" 562.6 61.3811571337766 72.3281957313816
"2815" 562.8 59.9137335260953 76.24408072041
"2816" 563 58.0521948536546 78.5247956541982
"2817" 563.2 57.3128603454512 79.7955268401727
"2818" 563.4 56.4230572858146 80.8104753567801
"2819" 563.6 54.4159376519144 81.9212570556263
"2820" 563.8 52.8356247428285 82.0556854025313
"2821" 564 52.2783837015005 82.9715885942827
"2822" 564.2 52.1505411572061 85.7442290962342
"2823" 564.4 52.5884592441227 89.8528486625811
"2824" 564.6 54.7065490325827 94.0225923337667
"2825" 564.8 57.6754733749911 97.8342792448936
"2826" 565 61.3415857501592 101.391604902698
"2827" 565.2 65.8231600652398 103.566482953395
"2828" 565.4 71.0921270405848 105.554430952107
"2829" 565.6 75.699955536447 108.302263112202
"2830" 565.8 79.2081437862424 112.415901512425
"2831" 566 82.5987022283961 115.535334345116
"2832" 566.2 85.3688646151515 117.192230476907
"2833" 566.4 88.5357741089394 115.956939071877
"2834" 566.6 92.8424007570499 113.397840157952
"2835" 566.8 97.4741227116104 110.254610613318
"2836" 567 102.467503697338 106.744992059764
"2837" 567.2 106.712820829101 102.888368539097
"2838" 567.4 111.265135961497 99.2452110638238
"2839" 567.6 116.219349511003 95.9834441537579
"2840" 567.8 116.512370598533 94.3798601891706
"2841" 568 117.319244060864 90.1918682617024
"2842" 568.2 118.321770896475 85.1864465069246
"2843" 568.4 119.989954659775 79.6772742918317
"2844" 568.6 121.334607915189 74.0821874040117
"2845" 568.8 121.0677145313 68.7351577145645
"2846" 569 121.579622491047 63.3735541667774
"2847" 569.2 122.581950363257 58.0649992357196
"2848" 569.4 122.463921065082 54.7025847216062
"2849" 569.6 120.839517842731 53.3709193728676
"2850" 569.8 119.611040289967 48.7018185652091
"2851" 570 118.628591281319 42.9369481323172
"2852" 570.2 118.27364766889 39.1370936577801
"2853" 570.4 116.253048937007 37.1678732532369
"2854" 570.6 112.33819532268 33.948023668211
"2855" 570.8 108.873135781422 29.9894105409274
"2856" 571 105.178168550655 25.7646969326304
"2857" 571.2 102.635901830689 20.6552287041751
"2858" 571.4 101.235303678525 16.2876448899032
"2859" 571.6 98.066747559481 12.9678463829804
"2860" 571.8 93.8960126929265 9.94437773532123
"2861" 572 88.9887231812902 6.8786609686134
"2862" 572.2 84.5185389464228 5.12598887662174
"2863" 572.4 79.6734855894112 4.71637934627591
"2864" 572.6 73.9080479531443 4.63297872416291
"2865" 572.8 67.7262548694766 3.88501633048628
"2866" 573 61.8207857420391 3.31766047903133
"2867" 573.2 55.9139240167466 4.65768417579949
"2868" 573.4 50.611541164697 7.16253944430604
"2869" 573.6 45.526255015575 9.99016119472068
"2870" 573.8 41.712722189606 14.214204625659
"2871" 574 39.1973119257759 19.4021235909261
"2872" 574.2 38.3989299260244 24.7851780193639
"2873" 574.4 38.1496647830731 30.9223242581038
"2874" 574.6 39.0536659465685 36.6536201721221
"2875" 574.8 41.3251313206527 41.4497053963108
"2876" 575 44.5884085253022 45.6435766840576
"2877" 575.2 48.5455549519901 49.332122519711
"2878" 575.4 53.1419825660676 51.9308332379696
"2879" 575.6 57.946575638197 53.4056625358471
"2880" 575.8 63.2322515546255 54.0081710232738
"2881" 576 66.6064767876457 54.988862445555
"2882" 576.2 66.5895527405007 54.6502259507514
"2883" 576.4 66.4624405940796 53.5372983380872
"2884" 576.6 65.1871929342424 53.4464731184706
"2885" 576.8 63.6588148741969 55.6768166658968
"2886" 577 62.4538156469333 59.2000198696069
"2887" 577.2 61.2709875961612 63.0946652138184
"2888" 577.4 60.1591730068435 66.5561354197972
"2889" 577.6 58.5542844754125 70.6019318222541
"2890" 577.8 57.6518875118828 74.6512342943727
"2891" 578 57.6881086149151 79.186956122016
"2892" 578.2 58.9974452028051 83.3892860634254
"2893" 578.4 60.581995103897 88.5366171194524
"2894" 578.6 62.7999817023508 93.1703216745293
"2895" 578.8 65.6747902149541 97.2830197937952
"2896" 579 67.8891052518007 101.854560827056
"2897" 579.2 68.5123636016684 107.05317443511
"2898" 579.4 66.1966169648412 110.883755843856
"2899" 579.6 62.9860373346128 112.867019285873
"2900" 579.8 58.780043272177 114.688286930812
"2901" 580 56.0832248713734 115.604841680952
"2902" 580.2 53.208013544697 115.519644930984
"2903" 580.4 49.8351702154296 116.602941088413
"2904" 580.6 48.7102924640147 118.261372651051
"2905" 580.8 49.700349221996 119.327867614611
"2906" 581 51.6596584557061 119.732399035489
"2907" 581.2 55.337120896297 121.356028002652
"2908" 581.4 59.2244109737827 123.232906608767
"2909" 581.6 63.0631535634911 123.768456311011
"2910" 581.8 67.9583857611815 123.567580044257
"2911" 582 72.5375701990788 123.487495783689
"2912" 582.2 76.2707976258734 123.027698014364
"2913" 582.4 80.3257253273009 121.507960198353
"2914" 582.6 84.65232237239 119.872953828373
"2915" 582.8 89.3663880442547 118.542101060827
"2916" 583 94.0974118357552 117.038573395637
"2917" 583.2 98.5039735354085 114.153064095404
"2918" 583.4 102.821857171187 110.722724624135
"2919" 583.6 106.774681228753 106.899446784675
"2920" 583.8 109.992864495297 102.338722442281
"2921" 584 112.909232355901 97.4137797273844
"2922" 584.2 117.046146628102 93.0137776017227
"2923" 584.4 119.164478520949 89.5788459860038
"2924" 584.6 119.589652191984 84.6509397577306
"2925" 584.8 119.754929142619 79.1232855728231
"2926" 585 120.607736019154 73.6639785600472
"2927" 585.2 123.483298829655 69.42834072291
"2928" 585.4 124.080118124143 68.2621089058006
"2929" 585.6 123.119786749427 66.7192316345335
"2930" 585.8 121.395960253579 62.9079073921583
"2931" 586 120.536539644543 58.087985247837
"2932" 586.2 120.919144829384 53.0970874113631
"2933" 586.4 123.036038511565 49.4631242114787
"2934" 586.6 122.066692890188 50.5168429837381
"2935" 586.8 120.563494174016 49.8181588546825
"2936" 587 118.362826228979 47.6887804848626
"2937" 587.2 115.588262474197 45.2393210138231
"2938" 587.4 113.41646735635 41.8320200841219
"2939" 587.6 111.421595805775 37.3592511743489
"2940" 587.8 109.641342080774 33.5812805535293
"2941" 588 107.201436646765 30.2601147905456
"2942" 588.2 103.570776115409 27.0849371258507
"2943" 588.4 98.5209721798361 25.1194725895046
"2944" 588.6 93.2350479337235 24.4405135441426
"2945" 588.8 88.5542020229601 26.0607086812155
"2946" 589 84.1496641157052 28.6389788713212
"2947" 589.2 80.2252742888209 32.0172071881962
"2948" 589.4 77.8963202503272 36.2602458989314
"2949" 589.6 75.1396217759284 40.1510324414111
"2950" 589.8 70.6993713826482 44.0071158024524
"2951" 590 66.1892844899154 47.3127087904356
"2952" 590.2 60.8610058647308 50.34426872991
"2953" 590.4 55.1061243880073 52.2766564989265
"2954" 590.6 49.3438517085793 54.6930178873683
"2955" 590.8 43.5737918691591 58.0117023327297
"2956" 591 37.7511686997918 61.1740510769438
"2957" 591.2 31.4054797366021 63.8466269577369
"2958" 591.4 25.8283213930751 66.8877104351162
"2959" 591.6 20.752108794697 70.5355474217945
"2960" 591.8 17.9411452180883 74.6025916471307
"2961" 592 18.0876913430708 79.1068118216206
"2962" 592.2 19.1263359512566 84.0833096750395
"2963" 592.4 20.7902922120499 89.3728339594818
"2964" 592.6 22.2538185413989 94.5184900256832
"2965" 592.8 24.6176980482857 98.7004718518169
"2966" 593 24.9733434367273 99.6503057156645
"2967" 593.2 22.3408413994891 99.4816479688088
"2968" 593.4 19.6685314598752 98.2014071319375
"2969" 593.6 17.4453514222835 95.4172689264524
"2970" 593.8 14.8925022073997 92.4804481398848
"2971" 594 10.7740722370421 88.8445173839833
"2972" 594.2 7.81490293608827 85.0200903961045
"2973" 594.4 6.47501945115642 80.2910629397226
"2974" 594.6 4.33869410683981 75.7571728088137
"2975" 594.8 4.10222965794696 72.838777855369
"2976" 595 4.91113066863928 68.1730334968851
"2977" 595.2 4.02358650412966 63.0312692020678
"2978" 595.4 2.28410888458786 58.9203089813978
"2979" 595.6 2.68290797714889 58.1291792807889
"2980" 595.8 4.67152377099425 55.077210882047
"2981" 596 5.63764361342774 50.7666821186543
"2982" 596.2 5.70965104582854 46.1082085836366
"2983" 596.4 6.04104291538116 42.8694509306892
"2984" 596.6 8.02218170941917 39.4777139840079
"2985" 596.8 10.0242731353666 34.8545506629524
"2986" 597 12.4322054874038 30.3487757483489
"2987" 597.2 15.6923164644406 26.873726905196
"2988" 597.4 19.4617749119404 23.2567858821133
"2989" 597.6 22.6960164349447 19.1257873362311
"2990" 597.8 24.7609726158866 17.0631190143058
"2991" 598 28.716787820347 15.9587229175024
"2992" 598.2 32.7774238504986 13.8118586990061
"2993" 598.4 36.808044874522 10.8793738241274
"2994" 598.6 40.8716787011493 8.07070164783333
"2995" 598.8 44.6603828315457 5.57714266888936
"2996" 599 48.015068784697 5.0251993754036
"2997" 599.2 52.1257864014365 6.6800979529986
"2998" 599.4 57.1881323903548 7.77607686837343
"2999" 599.6 62.0395283831564 8.87052875742536
"3000" 599.8 66.818995073539 9.54919419103133
"3001" 600 72.0370748575184 9.55633204978274
"3002" 600.2 77.5971506959242 10.0700415811342
"3003" 600.4 82.5601519412936 11.8021306522003
"3004" 600.6 87.2093838113144 14.939043057835
"3005" 600.8 92.5538432173398 18.9557938932738
"3006" 601 95.5804454998508 23.4217501640934
"3007" 601.2 97.8259787436704 27.9147314543727
"3008" 601.4 98.5304045678209 33.1663071547168
"3009" 601.6 98.5210931335184 37.8868594781667
"3010" 601.8 98.6599458388022 41.7625337581629
"3011" 602 98.5971577442645 47.975508048101
"3012" 602.2 97.134425140706 52.9826487342251
"3013" 602.4 96.6090480196201 58.1545614627088
"3014" 602.6 96.2095907303893 62.9746794194268
"3015" 602.8 97.794104644338 68.3873256885037
"3016" 603 100.509696794999 74.8626086975386
"3017" 603.2 102.072969163428 80.1657210809062
"3018" 603.4 103.291345461669 84.776496337957
"3019" 603.6 103.31278422444 91.1974057877643
"3020" 603.8 100.475265885903 96.1351171726877
"3021" 604 95.9237291077835 100.409236737808
"3022" 604.2 91.966854997147 101.948695198342
"3023" 604.4 86.9975609262424 102.640183001725
"3024" 604.6 81.4339370775707 101.728209318035
"3025" 604.8 76.3940125764854 100.922289693664
"3026" 605 70.4273462829697 100.582675343028
"3027" 605.2 64.5634369002076 99.937616851846
"3028" 605.4 58.4834630345287 99.9234831410879
"3029" 605.6 52.4509368612654 100.935456016158
"3030" 605.8 45.9608009311087 101.194419971952
"3031" 606 40.2071054134112 99.6346819208238
"3032" 606.2 35.3627258040241 96.6693995321346
"3033" 606.4 29.8253372781414 93.8557792868135
"3034" 606.6 24.4350662191436 92.0519382203359
"3035" 606.8 19.0467558189008 93.5606651324038
"3036" 607 15.5952261510858 97.1987374760635
"3037" 607.2 16.8355607373885 99.6104504896673
"3038" 607.4 18.7824990321541 100.695526350367
"3039" 607.6 20.697582874717 103.498789209202
"3040" 607.8 23.2764569419192 108.346739722415
"3041" 608 24.233305096771 110.40949277986
"3042" 608.2 25.9013234935601 110.274557197694
"3043" 608.4 29.515203077197 111.227581168632
"3044" 608.6 34.1604938327746 113.257302939326
"3045" 608.8 38.1043589187067 115.722691276841
"3046" 609 43.1167237755047 118.302426687289
"3047" 609.2 46.8029772390801 121.562775149172
"3048" 609.4 48.5356115647258 122.46676892752
"3049" 609.6 50.865995457937 121.928550162442
"3050" 609.8 55.3897715862247 121.522634980369
"3051" 610 59.6837699063009 122.37944944273
"3052" 610.2 63.628608388588 123.686683309294
"3053" 610.4 67.7432656565816 123.275669938212
"3054" 610.6 72.115525415857 122.025917876692
"3055" 610.8 76.4975839834849 120.90990683918
"3056" 611 81.0197125428413 120.391585736143
"3057" 611.2 86.471421204877 120.542033911522
"3058" 611.4 91.1128010464398 118.396049489452
"3059" 611.6 96.1166102594251 115.839910660986
"3060" 611.8 100.439315838244 112.822207130311
"3061" 612 104.488343049697 109.011299800587
"3062" 612.2 109.107900159114 105.384837896341
"3063" 612.4 112.797054665697 102.11039772823
"3064" 612.6 115.846055089068 98.2177498505952
"3065" 612.8 118.184734854197 93.3913371878471
"3066" 613 120.435783676501 88.4067935004524
"3067" 613.2 122.204097076069 83.9123687435674
"3068" 613.4 122.875076746354 78.5068152401381
"3069" 613.6 124.511318001536 72.615836700122
"3070" 613.8 125.612012425407 67.8434155330576
"3071" 614 124.626487545587 64.7812769272047
"3072" 614.2 124.118340004646 59.5060586246062
"3073" 614.4 124.055896106559 53.9889852667714
"3074" 614.6 123.836826450202 48.9523237482138
"3075" 614.8 122.585755538297 44.2927277642524
"3076" 615 120.819488557748 40.838087974555
"3077" 615.2 119.015606015797 35.3738451389524
"3078" 615.4 116.769657407097 31.5765042832024
"3079" 615.6 114.883731858892 26.3162728914036
"3080" 615.8 111.769890192169 23.1750986032364
"3081" 616 108.481237550033 19.2937171368473
"3082" 616.2 103.828495729986 16.0939647949813
"3083" 616.4 99.0769146382092 12.4409778070621
"3084" 616.6 94.6711024393664 8.35604793359288
"3085" 616.8 91.246333911697 7.34074503624052
"3086" 617 85.8831286677625 5.87728042533763
"3087" 617.2 80.0224919417879 3.79183574164246
"3088" 617.4 74.3344327146482 1.79227461933044
"3089" 617.6 70.0840198866724 2.61466390194418
"3090" 617.8 64.4937150446625 3.6129444182541
"3091" 618 58.9071613233188 5.97315925457843
"3092" 618.2 53.782483058772 8.03299097755238
"3093" 618.4 49.0349543339597 11.0308163762914
"3094" 618.6 44.5227061413499 14.4073306704524
"3095" 618.8 40.254861958972 18.9738764687774
"3096" 619 37.3952729166711 24.2548998392541
"3097" 619.2 34.8993745192375 30.4352844972632
"3098" 619.4 33.0899891575184 36.4645953664434
"3099" 619.6 31.9241524519747 43.1524436440357
"3100" 619.8 30.3303345610952 49.0771302329568
"3101" 620 27.0314722610654 54.8576372220313
"3102" 620.2 22.504727651197 59.5894275008184
"3103" 620.4 17.4552721543022 62.513814332005
"3104" 620.6 12.757706993118 63.7915520558471
"3105" 620.8 7.58666230379954 64.8421422465806
"3106" 621 2.82592313331858 67.2665960822091
"3107" 621.2 2.78474970141378 69.543306771594
"3108" 621.4 3.75242712897474 73.6537816857579
"3109" 621.6 5.11967760777036 78.6128520413973
"3110" 621.8 6.92214845911043 83.4485298978755
"3111" 622 8.38139013060417 88.7842188670297
"3112" 622.2 9.74463952312122 92.065459126816
"3113" 622.4 13.5324730936414 94.1731259110357
"3114" 622.6 17.9861444676692 97.3285610950635
"3115" 622.8 22.2385296801282 100.437512541911
"3116" 623 26.473170995095 103.804126798549
"3117" 623.2 30.4190694057064 107.79582852299
"3118" 623.4 33.4429799275083 112.039591162943
"3119" 623.6 35.4641795007852 116.124136156952
"3120" 623.8 37.0946114217558 116.731252492864
"3121" 624 40.724174341657 115.981330176052
"3122" 624.2 46.4490713805094 115.990255549859
"3123" 624.4 51.6727081373926 115.618952943887
"3124" 624.6 56.61042066839 115.17231051468
"3125" 624.8 61.5100332215733 114.963084718988
"3126" 625 65.4459612889416 112.732148834995
"3127" 625.2 70.8380610048969 110.840314863652
"3128" 625.4 75.9682791054197 108.269807207452
"3129" 625.6 80.1213495310534 104.710583435066
"3130" 625.8 84.8943452954702 102.046303822401
"3131" 626 89.645608689427 99.4482922964024
"3132" 626.2 94.5965395359882 96.2793985904912
"3133" 626.4 97.91510377448 92.9334736497354
"3134" 626.6 99.1121892572764 88.3194355512187
"3135" 626.8 98.84850544737 83.4560197220485
"3136" 627 97.042783062724 78.8244069196686
"3137" 627.2 95.3507575585431 73.3905282361191
"3138" 627.4 94.1213369651879 67.6515374665069
"3139" 627.6 93.777894482197 61.3727330492155
"3140" 627.8 94.9235002012105 55.5298391753172
"3141" 628 97.2105189845698 50.2353489139693
"3142" 628.2 101.375849058041 46.3766695878978
"3143" 628.4 106.020895039843 43.3674969966475
"3144" 628.6 109.720660546607 39.2823873732721
"3145" 628.8 112.985889020606 35.5127885989565
"3146" 629 114.375156526164 31.2918500366245
"3147" 629.2 113.71114063882 29.504114955313
"3148" 629.4 113.121077251961 25.9433930794441
"3149" 629.6 111.69194452049 24.1376645606259
"3150" 629.8 111.348266715848 23.1327870129902
"3151" 630 111.333293361472 23.9591034383774
"3152" 630.2 111.657993521601 25.8306802414176
"3153" 630.4 111.837488786132 27.256482248348
"3154" 630.6 112.240179668407 28.4214487003998
"3155" 630.8 112.667231046697 29.6240253816629
"3156" 631 113.593078434829 31.5645468446103
"3157" 631.2 115.25922675018 33.6022004072541
"3158" 631.4 116.637853427807 36.0526686382998
"3159" 631.6 118.267886345705 38.2229907608904
"3160" 631.8 119.210341444297 39.1302633321915
"3161" 632 118.298055470782 40.1454132372829
"3162" 632.2 118.20637212403 42.9785132826832
"3163" 632.4 119.001257089486 46.4635153303734
"3164" 632.6 120.46680829601 50.302996873435
"3165" 632.8 122.870695998619 54.15350312878
"3166" 633 123.918978093417 58.070974460732
"3167" 633.2 124.509902415299 62.7499699649834
"3168" 633.4 125.197448618456 66.9153887103058
"3169" 633.6 123.995174007133 69.1496233487857
"3170" 633.8 123.355666044019 73.115828984322
"3171" 634 123.298092091245 77.7149718000263
"3172" 634.2 122.200650431316 81.4101046534612
"3173" 634.4 120.270379515958 85.7008177200785
"3174" 634.6 118.845655096379 90.4639077542433
"3175" 634.8 117.552698814329 93.801306511005
"3176" 635 114.643435024808 96.6578057302302
"3177" 635.2 112.274120275146 100.869860924452
"3178" 635.4 110.210288724501 103.228525553761
"3179" 635.6 106.807302556055 105.986578972379
"3180" 635.8 103.907742975836 108.95859363048
"3181" 636 100.425214649643 112.434689254831
"3182" 636.2 96.2366567616689 113.605921939808
"3183" 636.4 91.6017733345901 115.076094028812
"3184" 636.6 86.4848617677852 116.127954498688
"3185" 636.8 81.4613422853541 117.64678174551
"3186" 637 76.6861157192354 119.830350818597
"3187" 637.2 72.7097256705177 123.036631493141
"3188" 637.4 69.8585050570083 122.500190501424
"3189" 637.6 65.330943086917 121.332659751232
"3190" 637.8 60.337605487099 121.359240133432
"3191" 638 56.2013052884328 122.228295752198
"3192" 638.2 51.8181371530499 121.931833936335
"3193" 638.4 47.5831803096078 120.381965245442
"3194" 638.6 42.7877589490793 118.701516828276
"3195" 638.8 37.5667640632547 116.707094138424
"3196" 639 32.4476895299028 115.517019821041
"3197" 639.2 31.5156670245152 114.835735089604
"3198" 639.4 30.4925894659541 112.962003722738
"3199" 639.6 28.1333305172643 108.906442262164
"3200" 639.8 24.9576450678797 105.1128463185
"3201" 640 21.1831736267164 101.42570768153
"3202" 640.2 17.1132291209617 98.8805048803641
"3203" 640.4 13.5836404738762 97.2176530767354
"3204" 640.6 13.0488246326874 95.7805253988466
"3205" 640.8 11.4472959565515 92.1846608133524
"3206" 641 8.03641162561588 88.2173211916416
"3207" 641.2 6.51117903272473 85.2477521047857
"3208" 641.4 5.29719706010605 81.7999515080705
"3209" 641.6 3.8170813519291 78.4683318102202
"3210" 641.8 3.38170857249696 74.4027761639741
"3211" 642 2.44350109733089 69.6878504358899
"3212" 642.2 1.11004490080274 65.3868189045005
"3213" 642.4 1.23484982809491 60.7901303852177
"3214" 642.6 1.1011831781425 55.7452275718385
"3215" 642.8 2.61338879096059 51.0317538050706
"3216" 643 4.00486194369696 46.2915121752408
"3217" 643.2 4.55300611280807 42.1931913480913
"3218" 643.4 6.16745012335485 40.1909846860576
"3219" 643.6 9.06798308469696 35.8049261302473
"3220" 643.8 11.3655038282841 31.2439056996634
"3221" 644 13.2328651320754 27.2914476695875
"3222" 644.2 15.5025742520559 26.4742696159652
"3223" 644.4 19.6441313566797 24.5705055337196
"3224" 644.6 23.8279299217739 21.7606736030421
"3225" 644.8 26.769433535347 18.3215127833024
"3226" 645 28.8369865848349 14.5416309659696
"3227" 645.2 30.709580371997 13.0052355852524
"3228" 645.4 35.235764340056 12.4999221143755
"3229" 645.6 40.0639222210275 12.7999382352066
"3230" 645.8 44.4744246301515 12.9167194813887
"3231" 646 48.9331072333398 12.0670281100863
"3232" 646.2 53.0088773155529 11.0473193787066
"3233" 646.4 57.3723557849277 9.53062293109341
"3234" 646.6 60.6365650318834 7.18891741402018
"3235" 646.8 64.8415884649978 7.24520287535504
"3236" 647 69.5552632993186 9.58280428869562
"3237" 647.2 73.2646035407416 12.9433375383363
"3238" 647.4 75.2347542350303 16.4245899810678
"3239" 647.6 76.5296616142867 19.5836313767344
"3240" 647.8 78.5103040067226 23.1454588723755
"3241" 648 79.4214750348818 26.7722121641162
"3242" 648.2 80.9550616055444 32.1777636711981
"3243" 648.4 80.9856724843607 36.5761497166825
"3244" 648.6 78.8534989373199 41.3957456301081
"3245" 648.8 76.592492917072 46.2465732302024
"3246" 649 73.116465518347 51.0922398093774
"3247" 649.2 70.529729909772 55.8957137123774
"3248" 649.4 68.0293645601185 60.9281760937664
"3249" 649.6 64.4340013595482 65.7273583068821
"3250" 649.8 61.4350258142573 68.0468687000386
"3251" 650 56.5376075378734 70.8249662415952
"3252" 650.2 52.8947201831432 74.308592230535
"3253" 650.4 48.6827331109827 77.5441567409314
"3254" 650.6 45.0772498202573 81.5641934438489
"3255" 650.8 42.2980653791924 86.034237087168
"3256" 651 41.4625822368358 90.884260896369
"3257" 651.2 42.0180124253806 95.651746279136
"3258" 651.4 44.2678297624931 99.1153514327242
"3259" 651.6 47.8646790478356 101.471419871898
"3260" 651.8 50.8940984531087 102.290284049982
"3261" 652 54.7506236057558 103.076862447452
"3262" 652.2 59.169514129177 103.580578089172
"3263" 652.4 63.8996558870147 105.168600009658
"3264" 652.6 69.3835371504854 105.652113658962
"3265" 652.8 75.6113259503989 106.77933219701
"3266" 653 80.8070589782764 109.099707725172
"3267" 653.2 85.1698673001692 112.215002740397
"3268" 653.4 86.1794678586104 116.467419764885
"3269" 653.6 85.3737243228146 117.177998475894
"3270" 653.8 83.0750825981675 117.624744458923
"3271" 654 79.3350168684469 119.21465953148
"3272" 654.2 74.6519634718558 121.380779421602
"3273" 654.4 70.3483374643358 122.755959360869
"3274" 654.6 68.657024205697 122.298547476592
"3275" 654.8 64.9983585793333 120.020811751483
"3276" 655 60.334031991607 118.162366975252
"3277" 655.2 55.4069847407485 117.729532352731
"3278" 655.4 50.4893542291676 119.507186934423
"3279" 655.6 48.2415977525439 120.22815219432
"3280" 655.8 47.4984237703092 118.515275262003
"3281" 656 45.7011536931087 115.44447132807
"3282" 656.2 42.2410687979105 111.672950618132
"3283" 656.4 37.9300205356489 107.782968636202
"3284" 656.6 33.4866256038788 105.126502008028
"3285" 656.8 28.2307360589091 105.036018879634
"3286" 657 25.0323140292786 105.837601447412
"3287" 657.2 24.237872964847 105.041093802922
"3288" 657.4 21.3019500045793 103.893987578805
"3289" 657.6 20.4231382649979 103.902439830414
"3290" 657.8 21.858206028577 103.779208226242
"3291" 658 23.4337779246657 101.900335900265
"3292" 658.2 26.4322134715386 98.791397638086
"3293" 658.4 28.8449032338338 94.1545634111261
"3294" 658.6 30.4180673366061 89.3745695693615
"3295" 658.8 30.862123124322 84.6256805970774
"3296" 659 31.0468721205912 79.1606055587889
"3297" 659.2 29.9400803757424 74.5026839055524
"3298" 659.4 27.1510466469864 69.339803562584
"3299" 659.6 25.811872428309 63.8331969281851
"3300" 659.8 26.6546719769979 58.19444255453
"3301" 660 28.853102620297 52.9983287297667
"3302" 660.2 32.8089178247573 48.6136159386938
"3303" 660.4 37.9792393802148 45.5649992304524
"3304" 660.6 43.3552050797058 43.2454073122134
"3305" 660.8 49.1012994317428 42.8136913415533
"3306" 661 54.8969116340731 42.5635724425625
"3307" 661.2 59.6991944946969 42.8095839150412
"3308" 661.4 64.9346478733076 42.7490904678949
"3309" 661.6 70.214907633697 43.2419606674612
"3310" 661.8 75.4809463640583 45.2115298812423
"3311" 662 79.815364258747 49.2260252862524
"3312" 662.2 81.7604081234088 53.7900956342151
"3313" 662.4 83.0607308999211 58.8775160235989
"3314" 662.6 81.9904743275143 62.8067047346872
"3315" 662.8 80.8512533390244 67.2547346561249
"3316" 663 78.8389051815541 70.6545727416577
"3317" 663.2 76.5421008544338 71.3213219578471
"3318" 663.4 72.0764463061376 72.478095569249
"3319" 663.6 67.3155134760303 74.7120661013242
"3320" 663.8 62.8249477829277 76.8791218954011
"3321" 664 60.5797373018274 80.4785215331741
"3322" 664.2 57.882812710281 83.7882895324878
"3323" 664.4 54.3741283525288 85.6150112511604
"3324" 664.6 51.4409698416414 86.2214292472857
"3325" 664.8 48.7035976211791 87.5165743987381
"3326" 665 46.7265390335007 91.3769637743963
"3327" 665.2 45.7322297020831 95.7141922530761
"3328" 665.4 46.5088498581357 101.008957659095
"3329" 665.6 48.7670174690039 104.691302699571
"3330" 665.8 51.5944914228398 106.737888503252
"3331" 666 55.4078026444192 109.578862032369
"3332" 666.2 59.0917628828621 113.793861748021
"3333" 666.4 62.2029357182684 118.574093309795
"3334" 666.6 62.9659806625949 122.254990327687
"3335" 666.8 62.1685200313464 121.294997517844
"3336" 667 61.6773979564891 119.317668646116
"3337" 667.2 62.1887533061087 118.357866072099
"3338" 667.4 64.828525681387 117.804053786812
"3339" 667.6 68.1284566140541 116.91764990982
"3340" 667.8 72.512785689997 116.043645513172
"3341" 668 77.2916759715267 114.90738500441
"3342" 668.2 82.1393451490799 113.598099995772
"3343" 668.4 86.6168504259135 111.730878122236
"3344" 668.6 91.9811088274805 111.353452755659
"3345" 668.8 96.5176869960435 111.308451121472
"3346" 669 99.8661323128479 112.418039259839
"3347" 669.2 99.0247282915932 111.60235501216
"3348" 669.4 100.169458298806 109.580897221116
"3349" 669.6 102.244249064126 107.171870315338
"3350" 669.8 103.977621831555 104.345704610509
"3351" 670 106.229506880991 100.346748106717
"3352" 670.2 109.461885893587 97.4113597142924
"3353" 670.4 113.581137909162 95.7296168414722
"3354" 670.6 116.176009403852 95.0242574252978
"3355" 670.8 115.99543655197 94.0010112646342
"3356" 671 116.381113861661 91.2374120504345
"3357" 671.2 116.944198050419 87.216743659619
"3358" 671.4 116.982989191832 83.3927948098848
"3359" 671.6 118.064676728662 78.9664335241426
"3360" 671.8 119.155083185953 74.1095513567344
"3361" 672 119.913438833513 69.2099799435839
"3362" 672.2 121.945219004553 63.8008168993083
"3363" 672.4 123.487747465088 62.7152637508698
"3364" 672.6 122.901273298045 63.8388327441577
"3365" 672.8 122.197616205594 64.1564072334011
"3366" 673 120.739597099902 62.3455341888883
"3367" 673.2 119.613913832326 59.2535568510472
"3368" 673.4 118.734777029434 55.9884692717418
"3369" 673.6 117.888245778373 52.5368784453983
"3370" 673.8 117.535616759197 48.4612461488706
"3371" 674 118.077335314842 44.3470176412887
"3372" 674.2 118.787487370983 43.1377612109345
"3373" 674.4 118.409341203883 43.8244436305851
"3374" 674.6 117.384155870364 43.6476042421447
"3375" 674.8 115.362230280402 43.064735425247
"3376" 675 112.084748083573 42.2355403998152
"3377" 675.2 107.928668953197 41.1851602947155
"3378" 675.4 104.579784033514 40.0717667952002
"3379" 675.6 101.531005016883 38.9770006662829
"3380" 675.8 98.5505627806885 36.3299190788761
"3381" 676 95.2866707151839 32.9732370884872
"3382" 676.2 92.1639008459851 29.0091872074693
"3383" 676.4 89.43999493699 24.6813032775213
"3384" 676.6 87.222901922858 19.8500208670032
"3385" 676.8 84.7315486673333 15.3665233595929
"3386" 677 82.1004837869728 11.5333043463834
"3387" 677.2 79.1861673742487 10.5126221004524
"3388" 677.4 76.4745113173726 10.9231454362091
"3389" 677.6 73.2702393567142 10.9961031643144
"3390" 677.8 69.8971814082496 8.64384526905764
"3391" 678 66.219585758972 4.90748735012738
"3392" 678.2 64.759199868841 2.18417729436438
"3393" 678.4 66.254187054036 3.90812053386764
"3394" 678.6 67.683347063197 3.73978990923204
"3395" 678.8 69.3465791656314 4.58436487546058
"3396" 679 72.350506166247 4.53749003597738
"3397" 679.2 75.1348899127226 4.80371167519598
"3398" 679.4 77.8078660228209 6.00785740931079
"3399" 679.6 82.1848835139722 7.12172445556248
"3400" 679.8 86.7450158653076 8.14822380043468
"3401" 680 91.8066253200127 8.91032532911028
"3402" 680.2 91.7150775979978 10.2231039412665
"3403" 680.4 94.6437716553487 13.0650471811488
"3404" 680.6 98.646280194697 16.1815867967857
"3405" 680.8 102.977873465158 18.5797488950089
"3406" 681 107.680023716807 20.9260166244778
"3407" 681.2 110.468812903466 23.4874735431549
"3408" 681.4 112.418493356512 27.8849860412591
"3409" 681.6 113.685847134235 32.3529493891447
"3410" 681.8 115.031875535626 37.2296274069792
"3411" 682 116.043774041732 42.3950451247828
"3412" 682.2 115.48158132641 46.2660467730524
"3413" 682.4 114.376766843794 50.200736422178
"3414" 682.6 113.811517104431 54.6538014420364
"3415" 682.8 114.922062324065 59.5107890398734
"3416" 683 116.089248491107 64.8354846250934
"3417" 683.2 118.965914906456 69.8968552707886
"3418" 683.4 122.224507207167 74.0641058535393
"3419" 683.6 121.028791215564 77.2672376613019
"3420" 683.8 117.564913239591 81.3170452451515
"3421" 684 113.904956227841 85.6606938985541
"3422" 684.2 110.247686430644 90.3024481141692
"3423" 684.4 106.532171767165 95.2707707141863
"3424" 684.6 103.673994894152 100.777804176434
"3425" 684.8 101.906707654726 106.749016242024
"3426" 685 99.8184740361533 111.699419511326
"3427" 685.2 95.530513338697 112.82084629573
"3428" 685.4 90.112973717827 113.332928348452
"3429" 685.6 85.3429654588358 111.753407650619
"3430" 685.8 80.9291745429323 110.220979834188
"3431" 686 75.3921161974546 109.080221313937
"3432" 686.2 69.890348586197 108.618708183515
"3433" 686.4 63.8403029946357 108.734787720401
"3434" 686.6 57.876310277398 108.852005911215
"3435" 686.8 51.625463629087 109.784848841182
"3436" 687 45.413403459937 110.879261949352
"3437" 687.2 39.8586502602162 113.018355733183
"3438" 687.4 37.6826360489911 113.737672572394
"3439" 687.6 35.832420377737 111.786729046162
"3440" 687.8 33.7099094694807 107.161043326263
"3441" 688 31.9405443230606 102.15236091821
"3442" 688.2 30.1788160422795 96.2718360495786
"3443" 688.4 27.7478872072253 91.2874081409052
"3444" 688.6 24.095066983947 86.6613870672301
"3445" 688.8 20.2617928050809 82.1126662578631
"3446" 689 16.541163204056 77.3151961028114
"3447" 689.2 13.1726672471665 72.3504340827393
"3448" 689.4 10.7437797079355 66.8465444074432
"3449" 689.6 8.69487654941966 61.196199339965
"3450" 689.8 5.73767719729865 56.3018526018168
"3451" 690 3.81672771616306 54.0112358665795
"3452" 690.2 5.13786807315151 52.6144217421524
"3453" 690.4 7.08168171399695 49.6579838731069
"3454" 690.6 9.80832858764292 45.8211377219929
"3455" 690.8 12.4707284669075 42.596138048584
"3456" 691 15.787202043723 39.3503990339741
"3457" 691.2 19.2967176974864 36.3714371586366
"3458" 691.4 23.2142419515578 33.0680647754089
"3459" 691.6 28.450298526751 30.6563355242091
"3460" 691.8 34.0212115575317 28.1505718678959
"3461" 692 38.7016352477404 24.8756299659915
"3462" 692.2 43.5955647378919 21.7610685466897
"3463" 692.4 47.2327106596706 18.0150607142419
"3464" 692.6 49.936458345897 14.0503157182024
"3465" 692.8 51.9523245911759 11.4977542681583
"3466" 693 55.1800450465317 9.53411680683255
"3467" 693.2 58.9411172908934 9.39289338657738
"3468" 693.4 63.6946282863349 9.78068548988342
"3469" 693.6 68.6361596955005 10.0188286924702
"3470" 693.8 72.6920826340753 11.1161264914794
"3471" 694 75.0849297783692 11.1377391902591
"3472" 694.2 79.2726016670047 11.8774345053242
"3473" 694.4 83.4669892938608 12.8528047498403
"3474" 694.6 88.3005179751151 14.0745101199251
"3475" 694.8 92.6436460214601 16.4742593413734
"3476" 695 97.6915595983341 19.0499611516825
"3477" 695.2 101.801654256494 22.1505394036897
"3478" 695.4 106.469272408576 24.6242256519265
"3479" 695.6 110.149100505749 24.9465463611679
"3480" 695.8 110.161635199997 25.5624251330274
"3481" 696 110.812119859407 29.0227370410313
"3482" 696.2 112.025947135602 34.2938469291679
"3483" 696.4 113.726318464855 39.6887722651892
"3484" 696.6 115.889519846492 45.3419689106319
"3485" 696.8 117.388295174158 51.6915451462176
"3486" 697 119.358140641312 57.9548328180934
"3487" 697.2 121.422143168336 63.7817621721499
"3488" 697.4 123.245655594875 69.494352732571
"3489" 697.6 121.617979469388 74.0565627420796
"3490" 697.8 118.699036114082 78.6367339680165
"3491" 698 114.769030671542 83.9144486154007
"3492" 698.2 111.544846849706 88.9839184976433
"3493" 698.4 109.015941762322 95.1588699924812
"3494" 698.6 107.459012919756 101.041686302541
"3495" 698.8 105.28600932413 106.625790801462
"3496" 699 101.379924700433 110.753602484169
"3497" 699.2 96.8458960444139 113.406413415811
"3498" 699.4 91.4921164913571 114.807623826414
"3499" 699.6 86.0058300041425 116.020662876462
"3500" 699.8 79.7001457968844 116.432467252077
"3501" 700 73.849968965697 115.669753490452
"3502" 700.2 67.9222492899135 115.621571528762
"3503" 700.4 61.3650500414692 115.01806463072
"3504" 700.6 55.8159409499028 113.707125838511
"3505" 700.8 50.8774905201241 110.814602224549
"3506" 701 45.9278074928135 107.581615984404
"3507" 701.2 40.6652524139841 104.830123995136
"3508" 701.4 35.0944676354834 102.541182466142
"3509" 701.6 29.5519456108762 99.6169405259901
"3510" 701.8 24.1663486439119 95.7048221760131
"3511" 702 19.3677169302697 91.8660028394433
"3512" 702.2 13.8771014928709 88.325512625948
"3513" 702.4 9.79128610483981 83.8687625327292
"3514" 702.6 9.36812576348597 78.6950339653515
"3515" 702.8 9.33012693075467 72.8691532534043
"3516" 703 8.67143093938786 66.7557544954069
"3517" 703.2 10.1184824604584 60.4613662289203
"3518" 703.4 12.3715305324648 54.6654030944613
"3519" 703.6 15.597760245751 49.2316392805875
"3520" 703.8 19.9936655468548 44.7313949400313
"3521" 704 25.2844466438562 40.7603764458683
"3522" 704.2 30.6353478924149 37.129792806196
"3523" 704.4 36.7412784418934 33.6131123062649
"3524" 704.6 42.5011711888358 31.6486285159802
"3525" 704.8 49.3121139323208 30.8222766985074
"3526" 705 55.5308037008591 31.3615935625605
"3527" 705.2 61.6262285610709 33.1391855406002
"3528" 705.4 67.1552509859088 34.956869277927
"3529" 705.6 71.8500137316194 37.1779457754007
"3530" 705.8 77.1088746836713 38.1084631648114
"3531" 706 81.9837009213057 38.7543392876089
"3532" 706.2 87.0651550419201 41.1810380136425
"3533" 706.4 91.4787072801591 45.2769871681331
"3534" 706.6 95.598670738672 50.0828611716524
"3535" 706.8 99.7001425136381 54.3919143676709
"3536" 707 103.767339149135 59.3123548523284
"3537" 707.2 107.446390302449 64.3786947607416
"3538" 707.4 110.859437152122 69.5985966978274
"3539" 707.6 115.071206336456 74.0030868062282
"3540" 707.8 120.16052158468 76.7162302556259
"3541" 708 121.598430271748 77.9177108474011
"3542" 708.2 120.20383377075 79.2371463058208
"3543" 708.4 118.595460020502 82.1959396569657
"3544" 708.6 116.911371413632 86.1318469058262
"3545" 708.8 114.377362173342 90.7329967099887
"3546" 709 112.381619084897 95.4914538515952
"3547" 709.2 110.169615183917 100.366049999342
"3548" 709.4 106.425171095319 104.859305648858
"3549" 709.6 102.412356188073 108.505633597929
"3550" 709.8 98.6280806219399 112.328311932265
"3551" 710 94.7258518511215 115.269259873349
"3552" 710.2 89.8532266155047 116.23523521552
"3553" 710.4 84.7564383440633 116.471832087046
"3554" 710.6 79.2720921551561 116.019482423269
"3555" 710.8 73.826737370718 115.235186007905
"3556" 711 67.4964797328182 113.875827118816
"3557" 711.2 61.8393171836667 112.21565841524
"3558" 711.4 55.8450558056344 111.215180563515
"3559" 711.6 49.5886884089394 109.634922231483
"3560" 711.8 43.4980098761918 107.470789676081
"3561" 712 37.308514925767 105.391617574222
"3562" 712.2 31.0539947965205 103.714525517246
"3563" 712.4 24.7217156064277 101.611353517587
"3564" 712.6 19.5280575298398 98.1509834179667
"3565" 712.8 14.78855961733 93.9487136766634
"3566" 713 11.5828520470398 89.2933033559095
"3567" 713.2 10.7801851541498 84.0564775128297
"3568" 713.4 7.50668324567064 80.3679783555313
"3569" 713.6 5.85325232241008 78.8041022065508
"3570" 713.8 5.68097759614339 76.5035904333899
"3571" 714 6.09826780007196 71.6143402106934
"3572" 714.2 6.17634568414036 66.2400229317637
"3573" 714.4 6.7972945033196 60.4493996239146
"3574" 714.6 7.92666413853174 54.8547258456785
"3575" 714.8 9.16882821731303 49.2510626984881
"3576" 715 11.242528702947 43.9061418765635
"3577" 715.2 13.4843682154493 38.4437568634707
"3578" 715.4 15.9332320894427 32.6497495402744
"3579" 715.6 17.6934195642918 27.4143142912972
"3580" 715.8 19.7422418822987 23.2824409073993
"3581" 716 24.7458353791885 21.5498301157744
"3582" 716.2 29.8692674926515 20.9575223563615
"3583" 716.4 35.1694853404291 22.4784186981042
"3584" 716.6 40.5222211963575 23.9976038831863
"3585" 716.8 45.9728868127752 26.165963848748
"3586" 717 50.9698972700358 29.5323187451879
"3587" 717.2 55.1773718329173 32.9732083876134
"3588" 717.4 58.9104341876633 37.0326418842423
"3589" 717.6 62.2542576169125 41.5057727984438
"3590" 717.8 65.8663528584325 46.2312840849896
"3591" 718 68.6275684265961 50.8375836895028
"3592" 718.2 71.9822543797474 55.5897827177717
"3593" 718.4 75.1274770148482 60.3387088816961
"3594" 718.6 77.1365563730127 64.8062261306629
"3595" 718.8 77.1245379270809 69.1036441503899
"3596" 719 78.4895130447054 74.0557826001473
"3597" 719.2 81.0388107551926 78.355058686748
"3598" 719.4 84.9982971972817 81.7461817256558
"3599" 719.6 87.0173008007324 85.6391377644258
"3600" 719.8 89.445477838963 88.5783036026175
"3601" 720 90.0021908962803 91.6704150336468
"3602" 720.2 90.117261831303 95.8814867156039
"3603" 720.4 88.2959084572536 100.09459346382
"3604" 720.6 87.2050917519346 105.080773556571
"3605" 720.8 86.7575839335455 110.878081734634
"3606" 721 86.3206730731676 115.979039171011
"3607" 721.2 88.4803695846692 117.700050643147
"3608" 721.4 89.6264108781571 116.951905338275
"3609" 721.6 91.7083532616676 116.635793949482
"3610" 721.8 94.8316497448278 115.444078788265
"3611" 722 96.7753641152764 114.668776988817
"3612" 722.2 99.444695451547 113.048614622842
"3613" 722.4 102.741288062583 110.929336773824
"3614" 722.6 106.305873715697 108.826194146024
"3615" 722.8 108.659084363008 106.791330459035
"3616" 723 111.171226166071 104.189462995331
"3617" 723.2 114.028450972647 101.243907193056
"3618" 723.4 115.923640156614 98.2661761211746
"3619" 723.6 116.979480445373 95.5084963343983
"3620" 723.8 119.005610746016 92.5151940450896
"3621" 724 119.448018531389 91.4027231696832
"3622" 724.2 118.098384281926 92.6588147832964
"3623" 724.4 116.372988408845 93.2385458155118
"3624" 724.6 115.638749437141 93.7836550540357
"3625" 724.8 115.178772087164 94.7366049053402
"3626" 725 114.385905195477 96.281965691535
"3627" 725.2 114.043118747127 96.8004364559851
"3628" 725.4 113.608452284447 97.7108195287857
"3629" 725.6 113.197653261468 99.3379422202524
"3630" 725.8 112.328247152641 100.967228638702
"3631" 726 111.21244284555 103.481606671394
"3632" 726.2 109.20372235409 104.46551151497
"3633" 726.4 107.157919991852 106.636298370326
"3634" 726.6 104.635313184414 108.68132358466
"3635" 726.8 101.608402584174 110.456561010058
"3636" 727 98.3640031515502 112.532547871682
"3637" 727.2 94.9481616763256 113.93382624211
"3638" 727.4 91.3990675811087 116.372328369746
"3639" 727.6 87.1306755285912 118.242508093904
"3640" 727.8 83.9257242847525 119.939508070897
"3641" 728 83.0602334914192 120.884335520286
"3642" 728.2 82.5953600274242 119.80837310221
"3643" 728.4 79.819258967317 118.941308689252
"3644" 728.6 76.1412889216557 117.448470909535
"3645" 728.8 72.6870226523391 116.825866981758
"3646" 729 69.7428217464242 117.255175261877
"3647" 729.2 66.6295918005661 119.193190776209
"3648" 729.4 63.1154102975255 121.396829711481
"3649" 729.6 59.6389670425836 121.600149941885
"3650" 729.8 55.0414409803704 121.336951879044
"3651" 730 50.449261640947 121.005504231352
"3652" 730.2 45.4235896208124 119.583186620885
"3653" 730.4 40.4563091425319 117.454513145831
"3654" 730.6 35.524738400707 115.023231867832
"3655" 730.8 31.2421021601215 111.642771799207
"3656" 731 26.7869790046475 108.373923179126
"3657" 731.2 22.4628686338558 104.75728966535
"3658" 731.4 18.025812795697 101.233852379593
"3659" 731.6 14.3872427172375 98.4207558957497
"3660" 731.8 12.2903032883668 95.0645406031316
"3661" 732 10.674550369822 90.3054639283274
"3662" 732.2 7.95366368828028 85.7381968876746
"3663" 732.4 5.10336948908159 81.1466572686832
"3664" 732.6 4.73603836391394 78.0270277360656
"3665" 732.8 5.50657169039889 73.1163174511158
"3666" 733 6.05607512389697 67.8798247134238
"3667" 733.2 6.41731249482317 62.6412166111514
"3668" 733.4 7.03919398414241 57.337641044316
"3669" 733.6 8.90004610966027 51.5678528062322
"3670" 733.8 11.2664914737437 46.5696156466393
"3671" 734 13.4969215912899 41.0774677630719
"3672" 734.2 15.5139044244034 35.8425203139661
"3673" 734.4 16.7986121708102 30.3793100608203
"3674" 734.6 16.9512905205809 26.5191788394792
"3675" 734.8 17.8362473343253 25.1401824288418
"3676" 735 22.2856502941345 23.9006828098274
"3677" 735.2 27.3059632159383 22.8346742141593
"3678" 735.4 32.4326938605424 21.2832616185797
"3679" 735.6 37.0048969924622 19.8937896994959
"3680" 735.8 40.8461645355105 17.110522466071
"3681" 736 45.6553335922852 13.0229090527129
"3682" 736.2 50.2406165389827 10.3849803910154
"3683" 736.4 53.6437693441231 10.2044321179567
"3684" 736.6 57.6637859289839 11.8402097173567
"3685" 736.8 61.6532064011842 15.1962588166832
"3686" 737 66.5775884996274 19.6872008101306
"3687" 737.2 69.7946890774601 22.2411611537945
"3688" 737.4 74.2707765583176 24.74845342528
"3689" 737.6 78.4199785454532 27.6558855371415
"3690" 737.8 82.0853020144361 30.6905991961567
"3691" 738 85.5540675401585 34.1305343262216
"3692" 738.2 87.61345448926 36.8689986670154
"3693" 738.4 89.8093207496625 40.9954316754782
"3694" 738.6 91.5887996652659 46.16935056028
"3695" 738.8 91.6840577952279 51.644880573355
"3696" 739 90.7004089497483 57.2591113726832
"3697" 739.2 89.7298102207235 63.53925161324
"3698" 739.4 88.325302484197 69.8112682842155
"3699" 739.6 87.2491330109075 75.3151064476103
"3700" 739.8 86.183212770697 81.2189697377827
"3701" 740 85.939338495753 86.9471877653402
"3702" 740.2 86.8360401119541 92.9469109191953
"3703" 740.4 89.2322131940684 98.4514323647953
"3704" 740.6 92.2911643838412 103.348992725741
"3705" 740.8 96.3809175952658 107.258612230104
"3706" 741 100.74727894622 110.174283966911
"3707" 741.2 101.430275579919 109.715898074647
"3708" 741.4 102.636519352263 108.464542635952
"3709" 741.6 104.256974223756 108.566730534076
"3710" 741.8 106.794621457815 107.33049514057
"3711" 742 109.293065256726 104.959304922952
"3712" 742.2 111.822734832014 102.192519379413
"3713" 742.4 114.565016313533 99.6164728937433
"3714" 742.6 116.554858328388 96.829985944116
"3715" 742.8 118.207541706183 93.3786872335064
"3716" 743 119.780025087672 90.4003561922151
"3717" 743.2 120.909366447825 88.3036003674011
"3718" 743.4 120.172439723481 88.6243357809389
"3719" 743.6 119.222164666742 89.1648707042559
"3720" 743.8 117.719117451437 90.1781369173851
"3721" 744 117.137374036048 90.6067775305335
"3722" 744.2 116.530073819306 91.6252390369342
"3723" 744.4 115.884915510136 93.0294849807327
"3724" 744.6 115.364942028669 95.3529526381405
"3725" 744.8 114.622374748837 98.0384077940624
"3726" 745 113.100792944112 99.0804995342731
"3727" 745.2 110.868792089373 100.675125495952
"3728" 745.4 108.783144409161 103.181901557371
"3729" 745.6 107.277101355952 105.999118626075
"3730" 745.8 105.413336335072 107.445926548414
"3731" 746 102.374578489433 110.259649222307
"3732" 746.2 99.9190153166791 112.72438013439
"3733" 746.4 97.0247332612258 113.168152216645
"3734" 746.6 92.6388759381403 114.24046893033
"3735" 746.8 88.4413947588797 115.864488918952
"3736" 747 84.4865080471326 118.041283956343
"3737" 747.2 80.0592472001541 119.942805178681
"3738" 747.4 77.6745026065078 121.71883238656
"3739" 747.6 76.884596059822 121.642888268481
"3740" 747.8 76.0786077585303 121.699339350675
"3741" 748 73.8088367299742 121.828020407571
"3742" 748.2 70.8825719599827 122.016273836424
"3743" 748.4 67.0188375082124 122.680228916452
"3744" 748.6 63.4373116892021 123.491291938246
"3745" 748.8 60.4010132667168 123.995175077215
"3746" 749 57.5140580022654 122.692527996147
"3747" 749.2 53.1223567239134 121.479695037659
"3748" 749.4 48.727800453007 120.705611671462
"3749" 749.6 44.0210833295793 119.667557287305
"3750" 749.8 39.3011501154545 119.190727399695
"3751" 750 36.5512498220909 116.905044895483
"3752" 750.2 34.1730640021294 112.778546407858
"3753" 750.4 31.4550675380239 108.81281946
"3754" 750.6 28.7146240933636 104.461647716786
"3755" 750.8 25.3070631984684 100.732618812938
"3756" 751 21.2513396204879 97.6372528113524
"3757" 751.2 16.608138876217 96.3286307318324
"3758" 751.4 13.3561776751712 96.3327261985761
"3759" 751.6 13.6740720975847 95.4411140809626
"3760" 751.8 13.1794726034045 92.4888889922165
"3761" 752 12.1489757570362 88.3650644800595
"3762" 752.2 10.3388879864864 84.334431557084
"3763" 752.4 7.32742748482971 80.5036370836294
"3764" 752.6 5.03561671179179 77.4781069527369
"3765" 752.8 4.75358609120558 73.6539060378834
"3766" 753 3.98094706651275 68.4822843949787
"3767" 753.2 2.35144792813092 63.9730086037543
"3768" 753.4 2.6776360135319 60.8262067921223
"3769" 753.6 4.26100043523751 56.8105316330199
"3770" 753.8 5.83398400425053 52.3459650442917
"3771" 754 6.45045822594021 47.7298957959389
"3772" 754.2 7.32721768906218 42.7201686228002
"3773" 754.4 8.38377752510236 38.3931214673173
"3774" 754.6 12.3889176242952 35.9986213053899
"3775" 754.8 16.7815740401483 33.7257745066028
"3776" 755 21.3070185998032 31.2993366010453
"3777" 755.2 25.0327475775424 27.8830223226524
"3778" 755.4 28.47379187261 23.808818488122
"3779" 755.6 31.9147396283749 19.4506482085541
"3780" 755.8 35.5421827676633 14.764072884007
"3781" 756 40.2803706907218 11.9481923667499
"3782" 756.2 45.2718392701752 11.1730292058002
"3783" 756.4 51.1928752462368 11.9050665803462
"3784" 756.6 56.7902263238297 13.1182855331249
"3785" 756.8 62.4114555078591 13.4073379295064
"3786" 757 68.0745722934267 13.961719870101
"3787" 757.2 74.0539775098398 13.4371309463185
"3788" 757.4 80.1867045758521 13.9003470548748
"3789" 757.6 85.4180576357058 14.303931327886
"3790" 757.8 90.3614834558812 15.9105515220313
"3791" 758 94.5602526072233 20.0170775756629
"3792" 758.2 98.6529378161841 24.4203933871703
"3793" 758.4 102.042598091756 29.2237262388676
"3794" 758.6 103.992026205378 34.4702497730807
"3795" 758.8 106.521512947256 39.2806559107236
"3796" 759 107.728478750789 44.1413032405784
"3797" 759.2 108.919020688963 48.9308849854432
"3798" 759.4 110.5682243926 52.8305263681161
"3799" 759.6 114.875361470732 56.1382863222263
"3800" 759.8 119.473234272772 60.0370871584774
"3801" 760 122.663649709697 64.7389491135293
"3802" 760.2 122.65917303318 69.1313435863403
"3803" 760.4 120.800298942873 74.0127361131751
"3804" 760.6 117.915015094033 78.9016900852196
"3805" 760.8 114.23194729675 82.7458004298471
"3806" 761 110.897824653257 87.2685984959438
"3807" 761.2 106.896630734266 91.8905924506817
"3808" 761.4 102.314387538806 96.2776454560069
"3809" 761.6 97.6780629240241 100.800702547976
"3810" 761.8 92.853373855629 105.327978792443
"3811" 762 88.1161422091414 110.350591323091
"3812" 762.2 84.183929038097 115.139331275681
"3813" 762.4 79.2513461415227 119.63949773015
"3814" 762.6 75.1016646130366 122.268712539245
"3815" 762.8 71.085489549344 120.57250427857
"3816" 763 65.6206640292795 118.483018709948
"3817" 763.2 60.2261256541676 115.776667059041
"3818" 763.4 55.200806096347 113.543242611232
"3819" 763.6 48.9867789026667 112.070098599998
"3820" 763.8 42.6305396549105 111.064166074666
"3821" 764 36.0538195802931 109.756537305808
"3822" 764.2 29.9844227287255 107.75422197771
"3823" 764.4 25.4220498324398 103.555355214624
"3824" 764.6 21.6246733108604 98.6191687604428
"3825" 764.8 18.5425365069643 92.8606433998088
"3826" 765 15.1802194170753 87.487501928074
"3827" 765.2 11.0892025322314 82.7091034631334
"3828" 765.4 6.17665706154441 78.8053466952575
"3829" 765.6 4.35675227940748 75.5747536856103
"3830" 765.8 4.4889705790334 70.7532079261533
"3831" 766 5.6091960243667 65.2100521826175
"3832" 766.2 5.36800994319696 59.3443339026468
"3833" 766.4 4.8075105794274 53.9674096323393
"3834" 766.6 4.22282269853183 49.5097315802506
"3835" 766.8 5.51906639708013 47.4395552244243
"3836" 767 8.9822280336144 43.5104511315992
"3837" 767.2 11.9206862916706 39.3232162853734
"3838" 767.4 16.1604523753285 35.3840943720313
"3839" 767.6 20.6458894700606 31.5263451576796
"3840" 767.8 25.1773035319901 28.0186656211248
"3841" 768 29.8363457136706 24.3525031680576
"3842" 768.2 34.9322346926013 20.8217463500872
"3843" 768.4 40.2391984571144 18.0073960703741
"3844" 768.6 46.4372124922354 15.4059738935293
"3845" 768.8 52.1834595785348 13.442425394101
"3846" 769 58.0832320792496 11.6366213281103
"3847" 769.2 64.3322043414448 12.0603454191393
"3848" 769.4 69.8218961325424 13.5363322084342
"3849" 769.6 74.9054914332187 15.2912601806872
"3850" 769.8 80.3176473639814 17.5365275560041
"3851" 770 85.3516398598051 19.8529051755335
"3852" 770.2 90.6885324300614 23.2166333597151
"3853" 770.4 95.5000330107578 26.5689815181654
"3854" 770.6 100.231257247532 30.8125205079132
"3855" 770.8 104.864383877145 35.4891195592713
"3856" 771 108.85907155603 40.7848270026575
"3857" 771.2 111.908262197159 46.3372833229652
"3858" 771.4 115.524441619478 52.1303651055952
"3859" 771.6 119.474504286436 57.8553447961306
"3860" 771.8 122.568520333706 63.2422756279093
"3861" 772 121.176996939909 68.3231945293108
"3862" 772.2 118.220548266335 73.7176986782541
"3863" 772.4 114.248617026412 78.5357217799351
"3864" 772.6 109.917633372492 83.6232924619139
"3865" 772.8 105.574036146644 88.5687858038064
"3866" 773 100.81000717803 93.4735208530913
"3867" 773.2 95.5050339368371 98.0525670616673
"3868" 773.4 89.7333894287354 100.809942331068
"3869" 773.6 82.8322209416574 102.273498468492
"3870" 773.8 76.4504565091712 102.17880421705
"3871" 774 70.0239171172835 101.03463705626
"3872" 774.2 64.0412161281821 99.16544390669
"3873" 774.4 57.8594083511541 97.5241208005095
"3874" 774.6 51.6899769700534 95.6139324285019
"3875" 774.8 46.1514325343792 92.5708557472561
"3876" 775 40.3828692383484 88.8427150101221
"3877" 775.2 34.9165489098022 85.1817014916103
"3878" 775.4 29.1458772645246 80.9833446657369
"3879" 775.6 23.7226492294427 76.4322149479439
"3880" 775.8 18.6962134511888 71.9628231364606
"3881" 776 14.0120098314077 66.9826775980392
"3882" 776.2 9.71823008073175 62.0277630206872
"3883" 776.4 6.47371110501899 56.899261289249
"3884" 776.6 5.5264387663834 51.3674548796558
"3885" 776.8 6.00458205820957 46.6221344137381
"3886" 777 7.97069127888826 42.347631281322
"3887" 777.2 9.5522816286187 41.0776176171915
"3888" 777.4 12.3169899707233 39.4120429720576
"3889" 777.6 16.5518670523952 37.6244942579955
"3890" 777.8 20.9980903885917 35.4387569484524
"3891" 778 26.3266221044535 33.098545103348
"3892" 778.2 32.2635126463752 31.9944798913306
"3893" 778.4 38.1317637699346 32.3422708279474
"3894" 778.6 44.5403113996361 32.9867839009045
"3895" 778.8 50.7137916256793 34.166945034886
"3896" 779 56.8992148200483 36.0843662969929
"3897" 779.2 62.6437284739125 38.2590631543144
"3898" 779.4 67.725539739372 42.0273056127024
"3899" 779.6 70.9569167664297 47.2303228948662
"3900" 779.8 74.4458260887995 51.9663022903755
"3901" 780 78.6459939725248 56.5946862053294
"3902" 780.2 82.567624981547 60.6407669868274
"3903" 780.4 87.445747465472 64.1622326522024
"3904" 780.6 92.1669013918788 67.6650562896425
"3905" 780.8 96.0133284506804 72.1198303895433
"3906" 781 98.8559952715431 76.6394475218626
"3907" 781.2 101.328928597654 81.5977685177282
"3908" 781.4 101.747350037225 84.6884490921127
"3909" 781.6 100.062206955192 87.252940587658
"3910" 781.8 97.1910754471788 89.1928165027615
"3911" 782 92.8114297629747 92.247408895869
"3912" 782.2 88.2455536896684 95.6101497318238
"3913" 782.4 82.8763847395649 98.988643200075
"3914" 782.6 77.095559440697 101.515160677717
"3915" 782.8 70.7707543907746 103.168873361889
"3916" 783 64.8157724199911 105.054763466335
"3917" 783.2 58.297099409497 106.400347093852
"3918" 783.4 52.1084869756153 107.002039825993
"3919" 783.6 45.3399154234849 106.727659975695
"3920" 783.8 39.3995013419697 106.664715190725
"3921" 784 32.7595688010743 105.528814194981
"3922" 784.2 26.7853008665581 103.451908457897
"3923" 784.4 20.9184846947746 100.854735842627
"3924" 784.6 17.1849925343231 97.9215301378169
"3925" 784.8 16.2750845744251 93.1296003003844
"3926" 785 15.6016297044633 87.6205719573496
"3927" 785.2 15.1142345443377 81.3055675835009
"3928" 785.4 14.6152128610334 75.233942738929
"3929" 785.6 15.5982371627455 69.6479107666951
"3930" 785.8 18.1745198501879 64.5747176962069
"3931" 786 21.7239659799213 59.6405488007234
"3932" 786.2 26.3619183863484 55.5554626815717
"3933" 786.4 31.7193323962368 52.9959653162223
"3934" 786.6 37.7810265333487 51.1566879630952
"3935" 786.8 43.6216919211549 51.1813873832655
"3936" 787 50.0030635069491 51.6644515213828
"3937" 787.2 55.7905762512327 52.2729392586042
"3938" 787.4 62.1636049174383 52.0315584596076
"3939" 787.6 68.7287688372496 51.9229401504261
"3940" 787.8 75.6367519324601 52.4183197492419
"3941" 788 81.1973142996194 52.5754746564524
"3942" 788.2 86.0784811116717 52.4707429974272
"3943" 788.4 91.4377687397139 52.5787752569354
"3944" 788.6 96.5614656072264 52.6409319433431
"3945" 788.8 101.945516793251 53.1291026515268
"3946" 789 106.291324517016 54.9425173649438
"3947" 789.2 110.355944977287 58.9634351880671
"3948" 789.4 114.558475123485 62.7908331514948
"3949" 789.6 119.457431971607 66.5517321314196
"3950" 789.8 122.004371505384 67.4600348000611
"3951" 790 121.490516279824 66.8584331758887
"3952" 790.2 120.687573385095 68.1853287392223
"3953" 790.4 119.499662652354 71.2812035312238
"3954" 790.6 118.208649731381 75.8514829787418
"3955" 790.8 117.655316518 80.9925547089386
"3956" 791 116.822847278182 87.2761936340155
"3957" 791.2 115.77925299061 93.0654641361062
"3958" 791.4 113.720244845253 97.5846021214246
"3959" 791.6 109.955227556211 100.980627865434
"3960" 791.8 105.62708165064 104.40477260751
"3961" 792 100.856990963954 107.283147703052
"3962" 792.2 95.9993908752795 110.088598296938
"3963" 792.4 90.5959553932115 112.735487616355
"3964" 792.6 84.9569579932118 114.034747120472
"3965" 792.8 79.3052377393465 114.754296218329
"3966" 793 73.0298950159742 114.748134333789
"3967" 793.2 67.208192617657 113.660083868332
"3968" 793.4 60.9629876837378 112.689109176677
"3969" 793.6 54.8790106209346 110.853425763789
"3970" 793.8 49.0722039679827 108.953368303412
"3971" 794 42.9002831422582 106.882814053442
"3972" 794.2 36.677572137427 104.297204466052
"3973" 794.4 31.0618517689374 100.982208287049
"3974" 794.6 26.074877173697 96.3186157669381
"3975" 794.8 21.8404432455661 91.2058877904804
"3976" 795 17.5963962097739 86.1265581410934
"3977" 795.2 13.3863266219601 80.5456317288997
"3978" 795.4 9.90910922124317 75.3644290874692
"3979" 795.6 5.76067318427074 70.9604145372967
"3980" 795.8 3.33311404355017 67.3789403495808
"3981" 796 3.93370861405274 62.6792474659332
"3982" 796.2 5.87659081957074 58.5045067319475
"3983" 796.4 9.55731826400466 54.6226932637601
"3984" 796.6 13.4223374408861 50.9333813134254
"3985" 796.8 17.9553051405504 47.237037909642
"3986" 797 23.1854399897589 44.1932346190719
"3987" 797.2 28.0467926839132 41.5369582949929
"3988" 797.4 33.9168952627746 39.1890927007713
"3989" 797.6 39.641445359197 37.6286764163208
"3990" 797.8 45.1414054343997 35.4598094272091
"3991" 798 50.8171909682456 33.4052365446471
"3992" 798.2 56.4927749392228 32.1853322895472
"3993" 798.4 61.9471929500127 31.4483888697155
"3994" 798.6 67.5637726772759 31.1989908647945
"3995" 798.8 73.334151908063 31.9926353476756
"3996" 799 78.5984328606461 34.7423302465287
"3997" 799.2 83.9964589680915 37.5075975558194
"3998" 799.4 89.4242876415578 38.9914085049133
"3999" 799.6 95.3099280745554 39.8022092047533
"4000" 799.8 101.216092367224 40.2202072018006
"4001" 800 107.552180458097 40.4629310037524
"4002" 800.2 112.915968736882 39.6411147668389
"4003" 800.4 117.292628304166 39.8918219683108
"4004" 800.6 116.931936930847 41.7384480604274
"4005" 800.8 116.63368424825 44.5264102784524
"4006" 801 117.111371718536 49.1884691678988
"4007" 801.2 117.590279335618 54.0684462749524
"4008" 801.4 118.229583013488 59.674466186316
"4009" 801.6 118.446136465427 65.3788904870199
"4010" 801.8 118.952952008367 71.7679211487915
"4011" 802 119.5260541036 77.9048669404612
"4012" 802.2 118.943178102039 84.2626869255313
"4013" 802.4 116.469882868679 90.092140118016
"4014" 802.6 113.246174212508 95.4277951658308
"4015" 802.8 109.070995469912 100.571387931237
"4016" 803 104.218709379466 104.809508439491
"4017" 803.2 98.8836719551541 108.184494543538
"4018" 803.4 93.0267721151256 110.955301497624
"4019" 803.6 87.3440628007843 112.830019377763
"4020" 803.8 80.3860888607354 113.80104235927
"4021" 804 73.774671266677 113.722399205452
"4022" 804.2 67.141982571967 112.592933720152
"4023" 804.4 60.4100733404834 110.663351406297
"4024" 804.6 54.7259512437739 107.719305130731
"4025" 804.8 49.0087654572297 103.679874958135
"4026" 805 44.1791482685838 99.6059177658863
"4027" 805.2 39.6166608501151 94.9180381006615
"4028" 805.4 35.1551819969611 91.0338846585184
"4029" 805.6 30.3450216148591 86.4804916942091
"4030" 805.8 25.7111472066711 82.3028450691938
"4031" 806 20.673560050428 78.2281853889398
"4032" 806.2 17.0014062558566 73.3843461590238
"4033" 806.4 16.4006571287606 67.814407097616
"4034" 806.6 17.6988042459517 63.0360739949335
"4035" 806.8 20.6314762283695 58.3313713926471
"4036" 807 24.2889252258321 55.0631758962091
"4037" 807.2 29.1848483324202 52.1755715443542
"4038" 807.4 34.5966326772867 50.6081475069908
"4039" 807.6 40.147757473297 49.7712844860524
"4040" 807.8 46.1407402853845 50.1308495451042
"4041" 808 51.9597095158508 51.3870892209908
"4042" 808.2 57.2658949202291 51.7786673068102
"4043" 808.4 63.2175236650751 52.9387625986961
"4044" 808.6 68.7963471138921 55.2637734986719
"4045" 808.8 73.9969593442341 57.5227201705763
"4046" 809 78.8719265201848 60.466217547867
"4047" 809.2 83.2079108139429 64.0297487131409
"4048" 809.4 87.4629027294112 68.2688591885112
"4049" 809.6 89.2923220052098 72.9877421361447
"4050" 809.8 90.4708086087233 76.8217437102155
"4051" 810 92.5745293983893 78.5635001316575
"4052" 810.2 95.6432549025654 78.2019737648471
"4053" 810.4 100.152002347206 77.3103514943185
"4054" 810.6 105.180735684364 75.614173812837
"4055" 810.8 110.125768674748 73.2141294769693
"4056" 811 115.326950830825 70.5909984007601
"4057" 811.2 119.869141300714 69.104881875571
"4058" 811.4 121.105766281697 70.2314868404524
"4059" 811.6 121.55732669561 73.058255031548
"4060" 811.8 121.171797260326 76.302979366961
"4061" 812 120.623564268268 80.1861764830595
"4062" 812.2 119.757597930543 84.6718678461447
"4063" 812.4 117.782513463188 87.7321743374345
"4064" 812.6 116.075994327229 92.4480002827185
"4065" 812.8 114.221474560146 97.4046622715178
"4066" 813 110.570961434021 101.484613943835
"4067" 813.2 106.286460838089 104.928365649265
"4068" 813.4 102.172570386454 108.459279516263
"4069" 813.6 98.1269857186969 111.616371608341
"4070" 813.8 93.8415929868465 114.916291178312
"4071" 814 89.0907476833504 117.138945535175
"4072" 814.2 83.932071217237 116.966691444262
"4073" 814.4 78.4051394420659 116.618852374986
"4074" 814.6 72.616644585197 116.39189737114
"4075" 814.8 66.370830275107 115.689227033302
"4076" 815 59.430459603367 114.618182176552
"4077" 815.2 53.5118275809134 113.690277897659
"4078" 815.4 46.9318529636657 112.209142646484
"4079" 815.6 40.7724844641212 110.559423760725
"4080" 815.8 34.2787312512739 108.164949669029
"4081" 816 28.3917294512354 105.846849087462
"4082" 816.2 24.6023064096113 101.381736907938
"4083" 816.4 23.3750757908194 97.0824555497483
"4084" 816.6 22.6724700500039 91.0443981161752
"4085" 816.8 22.5238193598734 84.6457268911877
"4086" 817 22.5141808273377 78.5490214208504
"4087" 817.2 23.7480384639277 72.9740107918274
"4088" 817.4 26.8880451145242 68.2322031078524
"4089" 817.6 30.7756723962151 63.7426663198887
"4090" 817.8 35.7588000458297 59.7203692277887
"4091" 818 40.4830984823749 56.2193375897405
"4092" 818.2 45.1108248941366 52.6157647451076
"4093" 818.4 50.6397636905665 49.4732546128698
"4094" 818.6 56.0889689854622 47.3972056099046
"4095" 818.8 61.6841293009864 47.0887185481892
"4096" 819 67.5389742455159 47.5962912001507
"4097" 819.2 72.8946002822867 49.9057684400934
"4098" 819.4 78.0376128811329 52.4989120093498
"4099" 819.6 82.5961534490835 56.1559882493768
"4100" 819.8 86.8312399109154 60.119426970612
"4101" 820 90.8217468298855 64.4798748675425
"4102" 820.2 92.6358867150614 70.1742764320795
"4103" 820.4 93.9256248072659 76.0243062537627
"4104" 820.6 95.5470163411122 81.2576928541642
"4105" 820.8 97.7071822404353 87.2747800749664
"4106" 821 98.6837293155624 93.3088834217312
"4107" 821.2 99.1555882384662 99.7388974743178
"4108" 821.4 99.3750919964098 105.686188651116
"4109" 821.6 98.9585917309705 111.40761958366
"4110" 821.8 96.6581242008684 112.624462313338
"4111" 822 92.8666796469517 114.042059248462
"4112" 822.2 87.9493281420435 116.090073524244
"4113" 822.4 82.3463464071821 117.462861891492
"4114" 822.6 76.9403064530268 118.496428576308
"4115" 822.8 71.3717517633999 118.160824516413
"4116" 823 65.5934544748619 117.990517978555
"4117" 823.2 59.0920781587852 117.177998475894
"4118" 823.4 53.3553134201008 114.853362655587
"4119" 823.6 47.8353130045431 112.119576832414
"4120" 823.8 42.2281197302158 109.294923897103
"4121" 824 36.525678503197 105.688608194394
"4122" 824.2 31.9926704731136 102.287102098536
"4123" 824.4 26.490312754497 98.6072207075952
"4124" 824.6 22.011519229482 94.689286016172
"4125" 824.8 18.9526091868914 89.1965538493691
"4126" 825 17.3495497621788 83.3719975126887
"4127" 825.2 16.7312858519541 77.9022081002238
"4128" 825.4 17.6149031759263 72.4134764735533
"4129" 825.6 19.4551330281824 67.3035230837825
"4130" 825.8 23.1532502250089 63.7522163142138
"4131" 826 27.2668940390606 60.5029769184797
"4132" 826.2 32.2832280965898 57.4403829505863
"4133" 826.4 37.5866508377832 55.0633876309093
"4134" 826.6 43.7981615966333 52.9224577835978
"4135" 826.8 49.8789650289112 51.7408942485952
"4136" 827 56.5534683420047 51.3637875457857
"4137" 827.2 62.1282627344075 52.1860037994524
"4138" 827.4 63.989919650386 53.4820580798894
"4139" 827.6 63.9801010573524 53.6522470258053
"4140" 827.8 63.9970395658022 53.241674806584
"4141" 828 65.1135348906702 51.2227589120506
"4142" 828.2 66.5593478355391 48.5851065777155
"4143" 828.4 69.1422124767054 44.9279833372236
"4144" 828.6 70.7320202001339 40.9797162837549
"4145" 828.8 72.9911357938508 36.6837321665549
"4146" 829 74.7520766772098 32.4727865759139
"4147" 829.2 75.7137080384597 27.5437205929947
"4148" 829.4 77.5230274544775 22.4247307511353
"4149" 829.6 79.9942262951759 19.5490005557213
"4150" 829.8 83.9362655187739 18.4618221561447
"4151" 830 87.3915710706201 18.565015289196
"4152" 830.2 87.0977738009737 19.3591744237381
"4153" 830.4 87.920321725812 22.0657753098683
"4154" 830.6 90.6401140560187 24.9704576529133
"4155" 830.8 95.2598640990868 28.207141290088
"4156" 831 100.163873534042 31.1310749697369
"4157" 831.2 105.012114202214 34.3912146434179
"4158" 831.4 109.742842111809 37.987105055892
"4159" 831.6 114.911639375172 41.709897866249
"4160" 831.8 118.538999306044 46.7895220096642
"4161" 832 119.618794914495 52.2449153576541
"4162" 832.2 119.767584362774 57.6286093652216
"4163" 832.4 119.560865215597 63.8205604912887
"4164" 832.6 117.537253191369 69.5190933681246
"4165" 832.8 114.745528119826 75.6146903524351
"4166" 833 110.978375118113 81.0551002439833
"4167" 833.2 106.676153255106 86.357838122322
"4168" 833.4 101.828713233427 91.5190516099929
"4169" 833.6 96.8740091389906 96.0497124281863
"4170" 833.8 92.0328381666096 100.355608142394
"4171" 834 87.35911516587 104.225302153991
"4172" 834.2 81.9028516854323 107.475592126511
"4173" 834.4 76.495597861629 111.177604188355
"4174" 834.6 71.4815651055618 115.024144141912
"4175" 834.8 67.4922178463358 119.261540282786
"4176" 835 62.7725437326079 121.114633194254
"4177" 835.2 58.5111116783939 119.540857766089
"4178" 835.4 55.5272949543997 116.024136882858
"4179" 835.6 52.4802144684848 110.960696764907
"4180" 835.8 49.5156770866676 106.326271264188
"4181" 836 47.8546984318146 100.476571725717
"4182" 836.2 45.9029383678893 95.1139310474428
"4183" 836.4 43.3083502203856 89.9022146211977
"4184" 836.6 41.7799288610581 83.8990289518413
"4185" 836.8 41.0080400034492 77.673941742063
"4186" 837 39.9648452672416 71.3048499761131
"4187" 837.2 39.602498273497 65.3430374777433
"4188" 837.4 40.7323084232722 58.6484627098506
"4189" 837.6 43.0090252692918 52.5889046860041
"4190" 837.8 45.824295214072 46.2709151587649
"4191" 838 49.6162267523636 41.1776266704011
"4192" 838.2 54.2730073005614 36.5081515049609
"4193" 838.4 59.1166526145688 32.439498468478
"4194" 838.6 65.0725720811037 28.8111511784863
"4195" 838.8 70.8685413328361 26.2946585667133
"4196" 839 77.8045961290816 25.3990637457857
"4197" 839.2 82.8692940751706 27.7620813723208
"4198" 839.4 86.9203105083251 31.624517563783
"4199" 839.6 91.2086431836002 35.8533549575169
"4200" 839.8 95.2425012763776 41.1040851288473
"4201" 840 97.2716771699911 46.438854010444
"4202" 840.2 97.5148002049642 51.4104195928403
"4203" 840.4 94.654203910447 55.9833446552024
"4204" 840.6 90.7442061952341 60.8798945825681
"4205" 840.8 86.1800463409653 64.9815463452817
"4206" 841 81.1462745444532 68.9528878365196
"4207" 841.2 75.8147785272012 72.3861225339398
"4208" 841.4 70.0638198012401 74.9734064413403
"4209" 841.6 63.9201265175688 77.1287827011703
"4210" 841.8 58.1612839311585 79.3257977919396
"4211" 842 51.9683703154846 81.0585468887356
"4212" 842.2 46.0995802970879 82.3239668429433
"4213" 842.4 40.0622129814916 81.719717982497
"4214" 842.6 33.8993817782916 80.3612378689118
"4215" 842.8 28.0143972747918 78.0455257012972
"4216" 843 23.4685862006633 74.006190384486
"4217" 843.2 19.0095624603608 69.9337878520558
"4218" 843.4 15.4573196439297 64.9982519917972
"4219" 843.6 12.7816218703022 59.5893664934787
"4220" 843.8 9.99946755102196 55.2952794745024
"4221" 844 6.2675021605541 51.3792427385238
"4222" 844.2 5.76580282705595 50.6181339392216
"4223" 844.4 7.58091253978786 48.8400950734069
"4224" 844.6 10.3363483535111 46.79200476224
"4225" 844.8 13.209588358688 43.4263869353184
"4226" 845 17.2227445684315 40.2054666407621
"4227" 845.2 21.4637782697606 37.0285061738433
"4228" 845.4 26.6458713209801 34.377190364771
"4229" 845.6 32.2933094195593 33.1805406032781
"4230" 845.8 38.4033568091924 32.4373301605625
"4231" 846 44.3064790313164 32.9468327926028
"4232" 846.2 50.1080513031839 32.8953429170872
"4233" 846.4 54.8084055913076 32.3574565399745
"4234" 846.6 59.0800356963893 34.6098830732985
"4235" 846.8 61.1327090776045 38.1650529474524
"4236" 847 61.9403601279601 42.011931763084
"4237" 847.2 63.025924731572 47.1131458870274
"4238" 847.4 63.5331599035135 52.2824782319203
"4239" 847.6 63.4821418622535 57.8959852333828
"4240" 847.8 62.7944628845391 63.5763181611892
"4241" 848 61.6290050473997 69.3683352114254
"4242" 848.2 59.6858792517226 75.3678418178114
"4243" 848.4 56.5002073701072 80.5374849026062
"4244" 848.6 52.4618099607057 85.0302505054176
"4245" 848.8 47.923841376751 89.7366084085875
"4246" 849 43.3338559597843 94.5778268851514
"4247" 849.2 38.7739875413333 98.6923647694069
"4248" 849.4 34.4196509060858 103.405027706591
"4249" 849.6 30.1930321648604 107.543294262664
"4250" 849.8 28.6209326142795 108.194181798326
"4251" 850 27.916125616245 107.273660592433
"4252" 850.2 27.9024912275804 106.700579968083
"4253" 850.4 28.3609530828151 107.405890033743
"4254" 850.6 28.5491626181675 108.537091128923
"4255" 850.8 30.2174308345151 110.370589405816
"4256" 851 33.1655377761381 112.52343990057
"4257" 851.2 37.2933854809374 114.782209325943
"4258" 851.4 41.5377524930368 116.562133318142
"4259" 851.6 45.8899947882503 118.210767237093
"4260" 851.8 50.5313559882558 120.629779404599
"4261" 852 55.6721414587261 122.67266637554
"4262" 852.2 60.8085963297879 124.088618480149
"4263" 852.4 65.7275260204361 123.069699773452
"4264" 852.6 71.130164147647 122.874964344952
"4265" 852.8 76.4164820490047 122.414340158308
"4266" 853 81.7577546994911 121.095617096305
"4267" 853.2 86.9274491608059 119.410216176492
"4268" 853.4 91.8207050745455 118.140336300513
"4269" 853.6 94.1427870812309 117.095292452481
"4270" 853.8 97.8333070465901 113.964400514656
"4271" 854 102.567203149303 110.85754145925
"4272" 854.2 106.580794320638 107.84978961657
"4273" 854.4 110.596119666949 104.640812399705
"4274" 854.6 113.438682936524 100.607717078395
"4275" 854.8 116.771372058669 96.5158706834618
"4276" 855 117.641836083833 92.5422658729615
"4277" 855.2 120.147157952117 87.7217420823363
"4278" 855.4 122.256723576193 84.0931582943515
"4279" 855.6 121.859432600847 81.082673402001
"4280" 855.8 121.700886942246 76.9742728573639
"4281" 856 122.719608166162 71.9315047478748
"4282" 856.2 124.254821245133 67.5185060844267
"4283" 856.4 124.39697046067 62.6315420092632
"4284" 856.6 124.700881884774 58.1146157337857
"4285" 856.8 123.840789918949 56.8923827268978
"4286" 857 122.731433723157 53.6267013058772
"4287" 857.2 122.576334709308 49.3838816159037
"4288" 857.4 122.342507073223 49.5553673091892
"4289" 857.6 120.785375882513 49.9956768697184
"4290" 857.8 118.176412827338 48.0782513418627
"4291" 858 115.187336591991 44.5896856557801
"4292" 858.2 112.997585791474 40.4253748853988
"4293" 858.4 112.020495036449 35.9032634751496
"4294" 858.6 111.747556165882 31.4589539054944
"4295" 858.8 110.937015381086 26.5533067772488
"4296" 859 109.168484514647 22.0020123819524
"4297" 859.2 106.640169534622 18.7856322212274
"4298" 859.4 103.98335117579 17.8630593762066
"4299" 859.6 99.7034153779827 16.1583130947801
"4300" 859.8 95.4639371238252 13.5218670126575
"4301" 860 90.5278273306797 11.3385689178834
"4302" 860.2 86.1247921421469 8.34781325362738
"4303" 860.4 80.6913464005625 6.02552508409104
"4304" 860.6 75.0783001300816 4.53074919422162
"4305" 860.8 69.7726271689681 3.60776588991001
"4306" 861 64.246266750172 5.10871395957738
"4307" 861.2 57.994843393979 6.21512743047803
"4308" 861.4 52.1396290080084 7.5788211366573
"4309" 861.6 46.5670361112354 8.54196614024725
"4310" 861.8 40.6085213007308 8.78310744733374
"4311" 862 34.9082478780524 9.76586806058461
"4312" 862.2 31.5985630582922 13.7056649201429
"4313" 862.4 28.0211673306724 18.0370713623294
"4314" 862.6 23.9668936651885 21.9921105805032
"4315" 862.8 19.815447477449 25.6633603144937
"4316" 863 15.6922605180415 29.9927106791415
"4317" 863.2 12.1117469251171 34.7350911143768
"4318" 863.4 9.69113645589697 40.1936881069567
"4319" 863.6 6.1813167328146 45.447176114049
"4320" 863.8 3.94106930332627 49.3858426379179
"4321" 864 4.18156631400251 54.8005072376468
"4322" 864.2 4.72148832057696 60.6764684820524
"4323" 864.4 5.33343075495864 66.6328246539664
"4324" 864.6 5.58543299443482 71.9204543109378
"4325" 864.8 4.50717015179041 77.4215313843215
"4326" 865 5.84464808723982 82.2679909448809
"4327" 865.2 9.15265066230565 85.2842532382437
"4328" 865.4 12.7183872080333 88.9024836820887
"4329" 865.6 15.8760863987264 93.3591827311288
"4330" 865.8 16.5859508395151 97.5455894682403
"4331" 866 16.224510082072 99.5635107582649
"4332" 866.2 17.9093355300521 100.345713229051
"4333" 866.4 20.9618238715431 101.517730715424
"4334" 866.6 25.6378471691425 102.770941444264
"4335" 866.8 30.4258230333255 103.870641146481
"4336" 867 35.5412819793116 105.750752581902
"4337" 867.2 38.4206040189854 109.082453130231
"4338" 867.4 41.2692822906387 112.217453563841
"4339" 867.6 43.8632338236678 114.482434567171
"4340" 867.8 48.163067710357 114.801233479342
"4341" 868 53.4994543220439 114.088024907942
"4342" 868.2 58.433414209447 113.948292302512
"4343" 868.4 64.0566407165781 113.706974617056
"4344" 868.6 69.9208173947378 113.205754191065
"4345" 868.8 74.9084288797888 112.561935019289
"4346" 869 82.311641083291 113.814946735829
"4347" 869.2 88.3440270446297 116.257704688039
"4348" 869.4 90.8341754319591 117.36376265488
"4349" 869.6 91.7618100459617 115.872125602423
"4350" 869.8 93.9285388702819 112.980200025132
"4351" 870 97.785549600727 108.842329367242
"4352" 870.2 102.246976451079 105.115856934099
"4353" 870.4 105.844001225024 101.880987187818
"4354" 870.6 110.762754287238 98.4151225872139
"4355" 870.8 115.880365616947 95.752646608869
"4356" 871 117.671004247583 91.7265689005953
"4357" 871.2 118.050274677376 87.5513485823988
"4358" 871.4 119.121319534126 81.9601235055381
"4359" 871.6 120.788545090923 76.2722362775741
"4360" 871.8 121.56942206384 70.6371856498274
"4361" 872 121.093015747688 64.7533937744345
"4362" 872.2 120.147878498265 58.6701672565335
"4363" 872.4 119.58204696396 52.7292131526366
"4364" 872.6 120.298754596021 47.1544613765875
"4365" 872.8 119.343381931732 43.6038583664435
"4366" 873 116.432115997697 40.0474954229524
"4367" 873.2 112.657070937384 35.7875873682002
"4368" 873.4 110.036652461705 30.7188982576897
"4369" 873.6 106.422382091723 25.7752193598114
"4370" 873.8 101.992483974422 21.7196460106274
"4371" 874 98.0113445118566 17.8503839609062
"4372" 874.2 93.251626010135 14.7678326207334
"4373" 874.4 87.3174612314338 12.6820431021629
"4374" 874.6 81.8153453909532 10.0040568491631
"4375" 874.8 75.2081237490816 8.76832527081136
"4376" 875 68.9415072664622 8.16225014603499
"4377" 875.2 62.1613276515578 7.39685524445238
"4378" 875.4 55.8752988077879 6.92369643470858
"4379" 875.6 49.4079221885444 7.74341829517272
"4380" 875.8 43.1836156534642 8.93123612073686
"4381" 876 36.9789420005676 10.3246016867282
"4382" 876.2 32.4489002236238 12.5992992936475
"4383" 876.4 28.0469597670779 16.8863435856429
"4384" 876.6 24.036646355397 21.6969268773024
"4385" 876.8 20.4108909642279 26.4981604612134
"4386" 877 16.8739032271122 31.7948940151642
"4387" 877.2 14.5649884260391 37.2221235041892
"4388" 877.4 13.2965238178398 42.5952839458274
"4389" 877.6 12.8806977900654 48.6841824974787
"4390" 877.8 13.0853028504192 54.8942687402579
"4391" 878 14.4898273834601 59.7567706337682
"4392" 878.2 15.6675488909263 64.8277275798744
"4393" 878.4 16.5696830150213 70.2174518546145
"4394" 878.6 19.2359543870898 75.1508746889881
"4395" 878.8 22.8122046435654 80.5934614832682
"4396" 879 25.3425711286581 86.077530899365
"4397" 879.2 28.6136501674747 91.1943950973135
"4398" 879.4 31.9989983539139 96.1557938534052
"4399" 879.6 34.8649159808951 100.726565043103
"4400" 879.8 38.7038303330858 104.205606690425
"4401" 880 42.7167954281498 107.523933773764
"4402" 880.2 47.6785357140853 109.21512482153
"4403" 880.4 53.202659993398 110.739132744102
"4404" 880.6 58.470281596396 112.308204054792
"4405" 880.8 63.4359101698762 114.402136078518
"4406" 881 67.0419707436419 117.777898496232
"4407" 881.2 71.0710086684234 119.439537445943
"4408" 881.4 75.687169877 118.923212063574
"4409" 881.6 80.8538207376663 116.953417641585
"4410" 881.8 86.1523635939049 114.601600744027
"4411" 882 91.2912728567354 112.085872623635
"4412" 882.2 96.0039877138734 108.548546154129
"4413" 882.4 101.122494906571 104.924457530484
"4414" 882.6 105.462020192197 100.435451122414
"4415" 882.8 109.724154098989 95.6965121824146
"4416" 883 114.603457592926 91.1924374395667
"4417" 883.2 119.940770121723 87.6278517864524
"4418" 883.4 120.035598611562 84.5927860990199
"4419" 883.6 119.681215219156 79.6770323093173
"4420" 883.8 119.338259395495 73.9677867744249
"4421" 884 118.637958381242 68.7315603852202
"4422" 884.2 118.951574366426 63.6984982843337
"4423" 884.4 120.090884251427 58.5360721201046
"4424" 884.6 122.514352547847 54.6007231128524
"4425" 884.8 121.426847910831 52.606771421747
"4426" 885 118.547206993971 48.8634382583196
"4427" 885.2 115.63447088096 44.4163902623507
"4428" 885.4 112.540736238441 39.9958988564267
"4429" 885.6 110.407628574619 34.5053698946076
"4430" 885.8 108.574486447714 29.250131042732
"4431" 886 107.016487209171 24.0894395190313
"4432" 886.2 106.34003782596 21.1957393797419
"4433" 886.4 106.580070152378 22.2068203326162
"4434" 886.6 104.468370185235 23.2087062765037
"4435" 886.8 100.743163469438 23.5668506466845
"4436" 887 96.4989273615078 24.2002420388037
"4437" 887.2 91.9438408101424 25.6276319962069
"4438" 887.4 86.9384475629665 26.3183654884437
"4439" 887.6 81.9946307358697 27.153649626816
"4440" 887.8 76.6592078323914 27.3464180307857
"4441" 888 71.9861533572709 27.4935514656524
"4442" 888.2 66.5742017965231 28.269106476548
"4443" 888.4 60.8875799301585 30.1392902446575
"4444" 888.6 55.8544180858508 32.9221760262985
"4445" 888.8 51.4178141669075 35.9580514244524
"4446" 889 46.309455031628 39.0145023165989
"4447" 889.2 41.4177711374274 42.3171509533828
"4448" 889.4 36.9655119710159 46.36408598878
"4449" 889.6 32.036514414618 50.2830628577945
"4450" 889.8 26.9403679670303 53.7671889026575
"4451" 890 21.7795060554038 57.0879645858317
"4452" 890.2 16.5350795154556 59.4717948312627
"4453" 890.4 12.0073229712867 63.4074248160934
"4454" 890.6 7.3086492134211 67.3552221781248
"4455" 890.8 3.73223234379696 70.9974461925524
"4456" 891 4.84476431357522 73.3562849047306
"4457" 891.2 6.21869628874959 75.2399454050313
"4458" 891.4 8.85429111005979 78.4907965483373
"4459" 891.6 11.2807290156173 83.1610001875851
"4460" 891.8 13.793794644188 87.805200123122
"4461" 892 15.4421942393603 92.6177061325712
"4462" 892.2 15.715716045844 97.0324274804818
"4463" 892.4 15.4499065335583 96.4661409373831
"4464" 892.6 14.9357657132724 94.8808279347354
"4465" 892.8 14.1692876430499 92.8322515716583
"4466" 893 13.8592094764705 91.0118391383109
"4467" 893.2 13.5705573847811 87.0527452873309
"4468" 893.4 12.8170950726409 82.4846525253215
"4469" 893.6 11.5531780769827 77.1640680950524
"4470" 893.8 9.24376196705979 72.059357440709
"4471" 894 6.20402928279179 69.2958614483489
"4472" 894.2 2.37982836793834 66.8314510256075
"4473" 894.4 3.72515105548787 64.7588311922433
"4474" 894.6 4.49170051494696 60.5558823128659
"4475" 894.8 4.74316322044479 55.0782482505654
"4476" 895 5.18004792090566 49.8830456884959
"4477" 895.2 6.37555411674044 45.2771294665828
"4478" 895.4 9.71826031915231 41.552058436006
"4479" 895.6 13.3418225774403 37.0655732714966
"4480" 895.8 16.1834463069317 32.4008842638524
"4481" 896 17.6889731355889 27.2563602049929
"4482" 896.2 20.8796940754383 22.4284158202196
"4483" 896.4 25.3995761639406 19.5882749278557
"4484" 896.6 30.7867108750499 17.1074437546961
"4485" 896.8 35.5552742250415 14.7411628335952
"4486" 897 40.6481285065275 11.6909364729015
"4487" 897.2 46.5274178063199 9.29313138427205
"4488" 897.4 52.0427674034287 7.65333605272068
"4489" 897.6 57.3144835915904 4.98022050060812
"4490" 897.8 59.5581263102718 3.11267581745238
"4491" 898 59.893929923197 3.16293012158141
"4492" 898.2 61.9716722777144 3.39377217511325
"4493" 898.4 65.9340570174406 4.67388805619597
"4494" 898.6 70.4453445574219 6.30633684485238
"4495" 898.8 75.274671267309 8.32352728352135
"4496" 899 80.2462368497054 10.3980718483936
"4497" 899.2 84.8086097459911 12.7054412112927
"4498" 899.4 89.9738386116711 14.4409057443317
"4499" 899.6 95.2663504965578 16.3174312213046
"4500" 899.8 101.071932023381 18.698342919505
"4501" 900 105.572817935999 21.9952973671765
"4502" 900.2 109.181966198159 26.6340525316575
"4503" 900.4 113.2782973913 31.0840698663058
"4504" 900.6 116.758311477369 36.2995202710658
"4505" 900.8 119.978517297209 41.771616411867
"4506" 901 120.808865309549 47.7392626234437
"4507" 901.2 120.70963780321 53.8304363067857
"4508" 901.4 120.483979474907 60.4127215508208
"4509" 901.6 119.492548196418 66.2612251807065
"4510" 901.8 118.356751149372 72.6494517443274
"4511" 902 117.292628304166 79.052599642948
"4512" 902.2 116.796343373225 85.7922900622579
"4513" 902.4 117.284231024224 91.7597835148069
"4514" 902.6 115.249422828607 94.8135890981024
"4515" 902.8 111.224746391141 99.3155837080913
"4516" 903 106.567970455942 103.206686066452
"4517" 903.2 101.154181320613 106.529928051882
"4518" 903.4 95.5887519715194 109.339942085565
"4519" 903.6 89.7886001326398 112.502057186852
"4520" 903.8 84.4594436073081 115.640903797341
"4521" 904 78.6495088196364 117.27484550718
"4522" 904.2 72.275208467227 117.457424724082
"4523" 904.4 66.1431668559697 116.196916064574
"4524" 904.6 59.9498440561326 114.185136857334
"4525" 904.8 54.3912631007256 110.784676169795
"4526" 905 48.5784780826872 107.65724139353
"4527" 905.2 42.4742947058668 104.459606464915
"4528" 905.4 36.2393028730499 101.496068969041
"4529" 905.6 29.5789015818465 99.1445414270879
"4530" 905.8 23.2002113244113 96.7155051164524
"4531" 906 17.4040886753484 93.2948314121588
"4532" 906.2 12.8680538763605 88.7489454682841
"4533" 906.4 10.7893051759023 83.4097433084077
"4534" 906.6 9.32763032269695 77.8838679381746
"4535" 906.8 9.34097667605208 71.8961410952935
"4536" 907 7.81611247291124 66.1443611208631
"4537" 907.2 4.62941881348075 60.9719049339389
"4538" 907.4 3.59736002850251 57.4510727922302
"4539" 907.6 4.95649356598941 52.9465742466128
"4540" 907.8 7.7444714998474 48.8082919422842
"4541" 908 11.1842229625554 44.1897879743196
"4542" 908.2 15.7609906692768 39.7131177824188
"4543" 908.4 20.5949538874864 35.9102216700839
"4544" 908.6 25.509968993724 32.3686037964254
"4545" 908.8 31.787116409697 30.5931780879389
"4546" 909 37.4378602472233 29.8597577424787
"4547" 909.2 43.5765707162441 28.7589643255656
"4548" 909.4 49.7540219970917 28.3018743144787
"4549" 909.6 55.9887890980987 28.1431332164345
"4550" 909.8 62.4767366590917 28.5444394973471
"4551" 910 69.8611680479814 28.3139414543423
"4552" 910.2 76.2243746289864 28.2437953270313
"4553" 910.4 82.0615950927057 29.0819152215915
"4554" 910.6 87.2992595121844 30.519641838612
"4555" 910.8 92.9852871240917 32.2888259821892
"4556" 911 98.5847847962233 34.9741250488734
"4557" 911.2 104.092326464008 37.9490439007129
"4558" 911.4 109.839476253016 40.6557027136457
"4559" 911.6 115.558965993803 43.7175976432665
"4560" 911.8 118.593231586395 47.8749643133489
"4561" 912 119.377062302381 52.9341978142155
"4562" 912.2 119.955899941983 59.5094468783988
"4563" 912.4 119.870718578821 65.4659260297267
"4564" 912.6 120.063958562284 69.8538181306342
"4565" 912.8 121.303918121223 74.3892590594787
"4566" 913 121.141699604813 80.2696345238452
"4567" 913.2 119.377848379254 85.5529716456205
"4568" 913.4 117.430209508908 91.1902595335074
"4569" 913.6 115.011011025429 96.3457396301934
"4570" 913.8 112.804473158211 100.287509262081
"4571" 914 108.886424331103 103.225057333292
"4572" 914.2 104.062810076308 106.567675313897
"4573" 914.4 99.0619654363027 109.588016261914
"4574" 914.6 93.3562828263183 112.266610079773
"4575" 914.8 87.6335280572398 114.456829964367
"4576" 915 81.4898922413939 116.956187533271
"4577" 915.2 75.602587822197 117.487284156452
"4578" 915.4 70.0591192908969 115.837840912947
"4579" 915.6 64.3054363611393 113.41157150227
"4580" 915.8 59.1650630336684 110.269090940052
"4581" 916 54.780177570787 106.003086819712
"4582" 916.2 51.2043207080555 101.35118811565
"4583" 916.4 46.5630609294736 98.6464738961417
"4584" 916.6 40.8881536179444 98.20780754104
"4585" 916.8 35.1515077435932 99.8851610218486
"4586" 917 29.5679818381923 103.090208800808
"4587" 917.2 24.7625017776673 104.139873664413
"4588" 917.4 21.137684943127 101.309962992862
"4589" 917.6 19.2166948392162 96.6381102666639
"4590" 917.8 17.6628108318911 90.9591510584621
"4591" 918 16.6537319783759 84.5871206001496
"4592" 918.2 15.5204666098027 78.4827764711255
"4593" 918.4 15.8088248404662 71.6932508582312
"4594" 918.6 16.4077384170697 65.0597859453796
"4595" 918.8 19.0195094682297 59.156440165387
"4596" 919 22.7502636262622 53.7946877740176
"4597" 919.2 26.4735390833695 48.8151852317887
"4598" 919.4 31.3421754609424 44.1239570595524
"4599" 919.6 36.8073493908487 40.0185169365684
"4600" 919.8 42.5557033804883 36.5868493008263
"4601" 920 48.5095274379317 33.1324121343915
"4602" 920.2 54.5243121512535 30.7210795240959
"4603" 920.4 60.7500943071194 29.0359903596679
"4604" 920.6 66.1077604144242 28.5345008470887
"4605" 920.8 68.77076348252 29.2279031049657
"4606" 921 70.5808759389814 30.9732721225041
"4607" 921.2 72.6771555940529 34.6961218397659
"4608" 921.4 75.1106528692094 39.0212450793697
"4609" 921.6 77.8878163976713 43.6243025669396
"4610" 921.8 81.6260708627226 48.1881020964011
"4611" 922 85.1751705525793 52.8667595831162
"4612" 922.2 88.010480208122 58.1513990925024
"4613" 922.4 90.1538351518071 64.0153559307066
"4614" 922.6 91.859750511472 69.8160512596524
"4615" 922.8 93.2525997548986 76.3331969334524
"4616" 923 93.0908091023951 82.6859810065939
"4617" 923.2 92.0857759529979 89.1895164849087
"4618" 923.4 90.7418764207255 95.3690487251095
"4619" 923.6 89.623538674197 101.675531030599
"4620" 923.8 88.742036301187 108.425595550252
"4621" 924 87.9167399185205 114.53570599507
"4622" 924.2 87.0793738688426 118.089766582491
"4623" 924.4 85.4723339249105 117.341075032142
"4624" 924.6 81.6930631789374 117.568423918327
"4625" 924.8 76.7857822904098 118.114550751225
"4626" 925 71.402793747547 118.641416129362
"4627" 925.2 65.8945917354289 118.363928181659
"4628" 925.4 60.423610288717 118.314260609482
"4629" 925.6 54.055761776767 119.389200174802
"4630" 925.8 48.5878200449911 120.102848245129
"4631" 926 44.439726317437 117.948158003902
"4632" 926.2 41.442748072822 114.0706760295
"4633" 926.4 38.375665073947 109.033769273106
"4634" 926.6 35.7565719118485 103.942353240786
"4635" 926.8 33.569594698567 98.3499844796624
"4636" 927 32.0997014340853 92.6796291160834
"4637" 927.2 29.9143143019445 86.7409379536801
"4638" 927.4 27.9662524670181 80.9139459121129
"4639" 927.6 26.3250826939515 74.8213418794615
"4640" 927.8 26.1940788602333 68.3738288740342
"4641" 928 26.0064247200424 62.3087054372978
"4642" 928.2 25.8473880798529 56.2736612343882
"4643" 928.4 28.5067517510362 51.2540556773452
"4644" 928.6 31.9405443230606 47.5300567362251
"4645" 928.8 36.5592535770763 44.8297051124955
"4646" 929 41.737921368724 43.4737863406145
"4647" 929.2 47.7598982232142 43.2718216844955
"4648" 929.4 53.0150324894267 44.7123738408037
"4649" 929.6 57.6495215947224 46.383548150249
"4650" 929.8 61.4381477070917 49.087318998584
"4651" 930 65.6930849719173 52.3642362255371
"4652" 930.2 69.244476081672 55.6750135600774
"4653" 930.4 72.4616072881267 58.7973520662127
"4654" 930.6 76.2991624501927 62.0340526121667
"4655" 930.8 80.201589525272 65.7558175754274
"4656" 931 84.800591228347 69.2091258408274
"4657" 931.2 89.8798853117139 71.5110196277151
"4658" 931.4 95.1991214691443 72.9338679622682
"4659" 931.6 100.958978823431 73.1347106033993
"4660" 931.8 106.05638658701 74.0031451976611
"4661" 932 111.105960915593 74.5788847254002
"4662" 932.2 116.070867666567 75.5915089536002
"4663" 932.4 120.158817531344 77.5376110122423
"4664" 932.6 119.776724487189 78.5743046614439
"4665" 932.8 118.892273577747 81.0782502079024
"4666" 933 119.413422676876 84.9571944813095
"4667" 933.2 118.733988626889 87.5641882809812
"4668" 933.4 117.302968238423 90.7229387739391
"4669" 933.6 114.848989088225 95.7418279739524
"4670" 933.8 114.077644926901 97.9469388617242
"4671" 934 112.46703574637 98.4238383459103
"4672" 934.2 108.736123331183 100.16371750148
"4673" 934.4 105.310162289238 103.203112939324
"4674" 934.6 101.798446196211 107.101394636452
"4675" 934.8 98.205369790546 110.790345017849
"4676" 935 93.968955657329 113.178609707
"4677" 935.2 89.3583275668113 115.454617207538
"4678" 935.4 84.1234339084186 116.456725531401
"4679" 935.6 78.9248922538788 117.617107775452
"4680" 935.8 73.3962289903801 117.324040595928
"4681" 936 67.5402761361357 116.194346889677
"4682" 936.2 61.9396988871163 115.091828992969
"4683" 936.4 55.9618478871212 114.705911470604
"4684" 936.6 50.052001366807 114.914180027872
"4685" 936.8 44.4975319920022 113.992978958737
"4686" 937 40.6656094646414 110.076519238536
"4687" 937.2 38.2074844766061 105.102897713665
"4688" 937.4 36.6372259816581 99.2817273328019
"4689" 937.6 35.8684464320095 93.2995211415149
"4690" 937.8 34.9528154268508 86.9612574350485
"4691" 938 32.7179053923487 81.2015826459524
"4692" 938.2 28.7704254734601 76.1794584372682
"4693" 938.4 24.646817364697 71.4648112209524
"4694" 938.6 20.0738923023349 66.8885286512024
"4695" 938.8 16.0949615131122 62.5267851128507
"4696" 939 13.861207754618 57.5361034666629
"4697" 939.2 14.5240838291564 52.954419274074
"4698" 939.4 17.4703934865839 48.6976996019741
"4699" 939.6 21.7477995073752 45.4125975907567
"4700" 939.8 25.6052543432274 42.1749094230002
"4701" 940 30.9482561023124 39.6863194572729
"4702" 940.2 36.6621752988745 38.0776949982187
"4703" 940.4 42.173005929697 36.4670966673734
"4704" 940.6 47.9774882634075 35.3670123168997
"4705" 940.8 52.6087384462773 35.0388538363542
"4706" 941 57.6356822348022 36.7404095494787
"4707" 941.2 62.2206825430332 39.2831029076334
"4708" 941.4 66.5004500388375 42.3977320958408
"4709" 941.6 70.2312719554196 46.1279318977129
"4710" 941.8 72.5550056400415 51.0568656005868
"4711" 942 74.9078705221763 56.4637456916259
"4712" 942.2 77.0161631778375 61.9195564570392
"4713" 942.4 78.6818076930163 67.732109436007
"4714" 942.6 79.8970164822759 73.6000681123998
"4715" 942.8 79.7832592286429 79.1998427908308
"4716" 943 78.5777124242803 85.042198041369
"4717" 943.2 77.2850317495078 89.7085384369119
"4718" 943.4 74.1344007127788 94.1284744541978
"4719" 943.6 69.2118364642536 97.0670086886505
"4720" 943.8 63.9722461829255 99.0337840271667
"4721" 944 57.7221662396398 100.766002029252
"4722" 944.2 52.1641256694725 101.764054218585
"4723" 944.4 46.587008975697 102.34512932218
"4724" 944.6 40.319124650377 103.218370192162
"4725" 944.8 34.4761363200732 104.486926903324
"4726" 945 28.3834239036376 105.038355938482
"4727" 945.2 26.4655727818196 103.276496880443
"4728" 945.4 26.0452032036398 100.591667455167
"4729" 945.6 23.8605958215941 97.9215301378169
"4730" 945.8 20.7937027697164 94.1429807826757
"4731" 946 17.7328479917589 89.7165185062931
"4732" 946.2 14.3413495555819 85.9286559236117
"4733" 946.4 10.4434116968051 83.6524420478848
"4734" 946.6 7.69992578868015 81.5632341560238
"4735" 946.8 8.34370394711802 79.4797114886892
"4736" 947 10.0970436976878 76.7083752819386
"4737" 947.2 12.9065517113456 72.7402405589659
"4738" 947.4 15.9691333578549 68.7760957432419
"4739" 947.6 19.3168365624192 64.0179841866468
"4740" 947.8 23.6175015283398 59.7806855109524
"4741" 948 27.7451971288666 56.2754477979524
"4742" 948.2 31.8054985150421 52.568581366948
"4743" 948.4 36.3412830089536 48.8599916135674
"4744" 948.6 41.8580425409926 46.4455420375828
"4745" 948.8 47.859280441897 44.8673383909567
"4746" 949 53.0264902544138 46.0337429167533
"4747" 949.2 57.3856710279021 48.8605218666062
"4748" 949.4 58.8014311633071 50.0439140859524
"4749" 949.6 58.9680825350654 49.9448381661892
"4750" 949.8 58.2084612144556 50.0170540268489
"4751" 950 57.7245089214864 51.5915482808734
"4752" 950.2 57.5108963744343 54.3974061230965
"4753" 950.4 58.2361387536187 58.2820693872785
"4754" 950.6 58.8006783947759 61.5982161769524
"4755" 950.8 59.7409235150898 65.021154988622
"4756" 951 60.9788844534112 68.8845667933274
"4757" 951.2 62.0227043937226 72.7613830055806
"4758" 951.4 64.4124519844936 76.2110747155795
"4759" 951.6 67.8439183814338 79.5480397092155
"4760" 951.8 71.2446949844088 83.7397444174185
"4761" 952 75.2359238171834 87.1997847183983
"4762" 952.2 78.9980214462297 91.2641264233028
"4763" 952.4 82.0919822086327 96.0104080297735
"4764" 952.6 83.8968745916414 101.399974035369
"4765" 952.8 83.752914623017 107.662232670532
"4766" 953 82.9888027608797 113.396591853924
"4767" 953.2 81.7988836947541 119.060004569481
"4768" 953.4 81.8183321751294 119.45218217375
"4769" 953.6 83.320075659778 119.269727357858
"4770" 953.8 85.9830174703698 119.029394621396
"4771" 954 89.3244590285568 118.497967096892
"4772" 954.2 93.1402314124029 117.093994957717
"4773" 954.4 95.756406435757 115.568491067632
"4774" 954.6 99.0464704330823 113.386525255379
"4775" 954.8 102.328222278003 110.891523068925
"4776" 955 105.473042952301 108.758482905386
"4777" 955.2 108.441290252519 106.158656767639
"4778" 955.4 111.827195864932 103.080680789188
"4779" 955.6 114.625207264161 99.3757090912342
"4780" 955.8 116.947933055331 96.373558977122
"4781" 956 117.519827400129 94.8558694929389
"4782" 956.2 117.160570748752 92.0274299858968
"4783" 956.4 118.395554624874 87.6209584969479
"4784" 956.6 120.559140517486 83.4222498130576
"4785" 956.8 122.087765451056 79.7185974596832
"4786" 957 122.64046692059 75.0222102094434
"4787" 957.2 123.656800395047 70.2249956595024
"4788" 957.4 124.396163138476 65.552092148532
"4789" 957.6 122.800428165429 60.6639497759345
"4790" 957.8 121.750247818876 55.1904932677381
"4791" 958 120.862622046112 49.6148360231558
"4792" 958.2 119.889229438137 43.8459554478317
"4793" 958.4 118.823488878773 38.4072449089482
"4794" 958.6 116.377105989646 35.5839833697066
"4795" 958.8 113.352966059876 32.1532207445293
"4796" 959 110.31685909228 27.547738715322
"4797" 959.2 107.977352810322 22.4661318198774
"4798" 959.4 105.254821696273 18.8846876425244
"4799" 959.6 101.330732217325 16.4544667452623
"4800" 959.8 96.5976001582824 14.1318512837938
"4801" 960 92.3229200204775 11.1427416170621
"4802" 960.2 88.192882392817 7.63988505922038
"4803" 960.4 84.248840847597 5.94932189260238
"4804" 960.6 79.1170986508398 5.12548738934314
"4805" 960.8 73.8636346098022 4.00094268429448
"4806" 961 68.5475861136474 3.29936432741933
"4807" 961.2 63.4104333221432 1.34557250759288
"4808" 961.4 60.7422990508361 2.6182171642176
"4809" 961.6 56.5608962668044 4.72205952406395
"4810" 961.8 52.149951049847 7.31246989210238
"4811" 962 46.9852814339851 9.6181593695456
"4812" 962.2 41.5577074329238 11.6123045202171
"4813" 962.4 35.9349264890079 12.6432567887465
"4814" 962.6 30.511599353022 13.0279547185774
"4815" 962.8 25.9911200001486 15.6259975455814
"4816" 963 22.5111124193445 20.3483574317393
"4817" 963.2 20.8058289129038 25.7724931785989
"4818" 963.4 18.3127913219075 31.8173612605576
"4819" 963.6 15.4238856417894 37.0948263067885
"4820" 963.8 13.3250688868622 42.8827303718089
"4821" 964 11.5290360000504 48.7412012194351
"4822" 964.2 9.43975072092423 54.6184263336251
"4823" 964.4 6.42898227778317 59.7806855109524
"4824" 964.6 2.49913979118803 64.3639229174345
"4825" 964.8 2.76296430533847 67.0593814328109
"4826" 965 5.1315454943041 71.3396241597738
"4827" 965.2 7.85395680972399 76.0103922591821
"4828" 965.4 10.8061770946414 80.3793663922857
"4829" 965.6 13.3227684847536 85.357163205075
"4830" 965.8 14.9798567536875 90.2108519041033
"4831" 966 16.2515566693636 95.2638410130888
"4832" 966.2 17.5444856044988 100.054176676773
"4833" 966.4 21.4254929867063 102.868174013172
"4834" 966.6 25.9918971285629 103.792899933689
"4835" 966.8 31.462557362197 103.60858684442
"4836" 967 36.6779963136078 102.697674649383
"4837" 967.2 42.0664139056759 101.6160050926
"4838" 967.4 47.3673618159904 100.734392800278
"4839" 967.6 52.9456895310475 100.705239222009
"4840" 967.8 58.425624792307 101.457961918522
"4841" 968 63.3844706227253 103.29854240065
"4842" 968.2 68.4360743925912 105.360010516212
"4843" 968.4 74.3826097950521 107.556383955378
"4844" 968.6 79.6386464072764 110.304519441686
"4845" 968.8 85.3013919623951 113.127170159849
"4846" 969 90.9670906557347 115.067175938113
"4847" 969.2 96.257257927532 114.778387199174
"4848" 969.4 99.8110528511455 111.505691243649
"4849" 969.6 104.04323349884 107.123650113995
"4850" 969.8 108.368626773141 103.231929547925
"4851" 970 113.231785132991 99.0832973602322
"4852" 970.2 116.529483711947 95.8067397834524
"4853" 970.4 118.056030404326 91.4587677160817
"4854" 970.6 119.065175033961 86.2859476518797
"4855" 970.8 120.560268873422 80.4851706567001
"4856" 971 121.920521407835 74.745095938961
"4857" 971.2 123.179643585214 69.491052132088
"4858" 971.4 124.156621328197 63.7223991843834
"4859" 971.6 124.091709518697 58.1745343271703
"4860" 971.8 122.821046486715 52.6237276829834
"4861" 972 121.416659685092 46.5830897162945
"4862" 972.2 119.294836816663 41.2379119971727
"4863" 972.4 117.1892289616 35.4939032644878
"4864" 972.6 115.720813480151 29.7963388184692
"4865" 972.8 115.357825550472 29.5058175601524
"4866" 973 113.086661200389 26.8703980944524
"4867" 973.2 112.206357199247 24.7477819238024
"4868" 973.4 112.172411515263 24.0547153413868
"4869" 973.6 112.001468897979 23.7346583739908
"4870" 973.8 111.639551642512 23.1786071138137
"4871" 974 112.02283381057 27.9078068317342
"4872" 974.2 109.961080092025 27.8675777886679
"4873" 974.4 107.528115592136 25.3283468151109
"4874" 974.6 104.004861985835 21.8979296529265
"4875" 974.8 99.5209393227054 19.3681331964778
"4876" 975 94.1878638053549 17.659753967505
"4877" 975.2 88.948104980751 17.3511689499389
"4878" 975.4 83.2389560168621 16.8370571177918
"4879" 975.6 77.2736032610398 16.1469671650524
"4880" 975.8 71.7492885099814 17.2242793689265
"4881" 976 65.3377500550483 18.2774780152362
"4882" 976.2 58.8860886704338 19.1219778867682
"4883" 976.4 52.5784264366262 20.421725763063
"4884" 976.6 46.7425734846711 22.310903061642
"4885" 976.8 39.7432794823575 23.6152792804432
"4886" 977 33.1099138249132 23.4037565925064
"4887" 977.2 26.4620297517862 23.3129991059613
"4888" 977.4 19.703783071272 23.7773503717774
"4889" 977.6 16.5141377744597 25.3785266761134
"4890" 977.8 16.1042086500028 26.5871465620887
"4891" 978 16.5570455807393 25.9660335620965
"4892" 978.2 17.886252405272 24.9425173523024
"4893" 978.4 19.43806799021 23.2601725852176
"4894" 978.6 20.9591248358051 21.6634183486145
"4895" 978.8 23.3133747695444 18.6519028916558
"4896" 979 26.0934234049827 15.7164764082675
"4897" 979.2 30.281162429297 13.1772518804274
"4898" 979.4 33.8190070047435 10.3193962489175
"4899" 979.6 35.5918684562954 10.2120855336335
"4900" 979.8 39.5891992686238 9.88883544330604
"4901" 980 44.3736745932336 8.36261631262312
"4902" 980.2 48.9524393218834 6.2944546831134
"4903" 980.4 52.6618590095935 4.18707818159031
"4904" 980.6 57.4668615338433 3.8979503909158
"4905" 980.8 62.2157754168508 3.71851937278572
"4906" 981 66.9454022815128 3.56705848395238
"4907" 981.2 69.4684218244469 3.15486849362738
"4908" 981.4 71.8349754842432 3.3483220502591
"4909" 981.6 74.7083069425565 3.84333602025404
"4910" 981.8 77.2152229503839 5.59174248983499
"4911" 982 81.3387419353812 7.67358453758396
"4912" 982.2 85.7702393619814 9.26698685952997
"4913" 982.4 91.0280959314814 10.9994606717024
"4914" 982.6 96.0421064135698 12.4896817897998
"4915" 982.8 99.8579673053636 14.856720120837
"4916" 983 104.72928688496 18.0775984076049
"4917" 983.2 108.978523591143 21.3244618414689
"4918" 983.4 111.072730700517 24.2739257144524
"4919" 983.6 111.809016503396 28.9797446828064
"4920" 983.8 113.695833566466 34.4567577790934
"4921" 984 115.837185152367 39.7703502189133
"4922" 984.2 118.193688207231 44.5409594771334
"4923" 984.4 120.286878838774 50.2186766499908
"4924" 984.6 121.465885711793 56.0637788539306
"4925" 984.8 123.455906666671 61.7929516054524
"4926" 985 123.485119850611 68.3053967689093
"4927" 985.2 122.07364772692 74.2432684954434
"4928" 985.4 120.674102748522 81.0814957983774
"4929" 985.6 118.860168547643 87.2875033798848
"4930" 985.8 117.575967343481 93.2172848963713
"4931" 986 113.790437178938 97.3681006298184
"4932" 986.2 108.74284850664 101.608000929624
"4933" 986.4 103.327348971211 105.376595126881
"4934" 986.6 97.9408235480555 108.98261236083
"4935" 986.8 93.2622062178359 113.040825205702
"4936" 987 88.0549416465707 116.857072413734
"4937" 987.2 82.2248406952258 119.193715763885
"4938" 987.4 75.753183220237 119.042571112072
"4939" 987.6 69.5483904969753 117.617107775452
"4940" 987.8 63.3008358851722 116.923001297631
"4941" 988 57.1735349977879 114.698043372483
"4942" 988.2 50.8303866938684 112.361105829081
"4943" 988.4 44.8693426320047 109.771516954154
"4944" 988.6 38.714504719537 108.234754830322
"4945" 988.8 32.611496390347 107.779073927632
"4946" 989 26.5865349662264 106.910477549688
"4947" 989.2 22.5214192593541 103.277161745338
"4948" 989.4 20.1304533883316 98.1810140463178
"4949" 989.6 18.4527327735624 91.7809592904235
"4950" 989.8 17.4283720635999 85.6048720923262
"4951" 990 16.4315302221829 78.6409027590412
"4952" 990.2 14.8884086698636 72.222115665119
"4953" 990.4 12.620225901128 66.6199280601679
"4954" 990.6 9.72708761192775 61.276985940196
"4955" 990.8 7.51009965669696 56.2259387907066
"4956" 991 5.45008851223416 50.8791842296838
"4957" 991.2 6.03993489018344 48.2948039759118
"4958" 991.4 9.23489916626838 44.6747801287381
"4959" 991.6 13.0993480957496 40.6351181194787
"4960" 991.8 17.9763037884512 37.1154619938422
"4961" 992 23.1527265770676 33.4645426043489
"4962" 992.2 27.7284201104338 29.8392592763208
"4963" 992.4 33.5555246252645 26.9089943055064
"4964" 992.6 39.2739880723752 24.3574643910263
"4965" 992.8 44.9891798187739 21.7806464675037
"4966" 993 51.1140481037573 19.6416846882369
"4967" 993.2 57.3247888314075 18.4865254358734
"4968" 993.4 63.3112781950155 17.6196035795143
"4969" 993.6 69.1230577097995 16.1649427430678
"4970" 993.8 74.6736774448694 14.8068740496162
"4971" 994 80.0837604797665 13.1711840373654
"4972" 994.2 84.6594934529601 12.1661650371892
"4973" 994.4 87.6312454441585 11.8208447226832
"4974" 994.6 91.423068586302 13.1603693551835
"4975" 994.8 95.445103063039 16.4059311208471
"4976" 995 99.3379267166108 20.6858694858834
"4977" 995.2 102.540988764697 25.4581428999393
"4978" 995.4 106.0286827454 30.4808982012362
"4979" 995.6 109.439184303994 35.8598065235875
"4980" 995.8 112.554574187234 41.0748186890061
"4981" 996 115.666839927802 46.870068242505
"4982" 996.2 118.733853675102 52.4877559949659
"4983" 996.4 121.377215666879 58.8391960425846
"4984" 996.6 121.964169003878 65.542168188642
"4985" 996.8 119.946081348949 71.194799912528
"4986" 997 117.317971280285 77.4034235741162
"4987" 997.2 114.59334146677 83.4498916840887
"4988" 997.4 111.814605657048 90.0348518576416
"4989" 997.6 108.004500506351 96.0251346565365
"4990" 997.8 103.45447495657 101.160193745125
"4991" 998 99.2196678452803 106.903052996313
"4992" 998.2 94.9636941450273 112.811315593542
"4993" 998.4 90.1150138032684 116.86784003151
"4994" 998.6 84.7592099497907 117.085642335171
"4995" 998.8 79.2176762897354 114.737270380904
"4996" 999 73.1693784782121 112.266801053028
"4997" 999.2 67.4160631417264 110.140794657746
"4998" 999.4 61.1326078549959 108.081094524164
"4999" 999.6 55.6117175207273 107.211548010149
"5000" 999.8 49.3721940389856 107.804048244442
"5001" 1000 42.8917201915836 108.265792043978
"5002" 1000.2 36.0686463750847 108.098916933463
"5003" 1000.4 29.9084188462835 105.962941362145
"5004" 1000.6 25.8745778758112 101.611710175881
"5005" 1000.8 22.6093077887247 96.3512777409246
"5006" 1001 19.0752203826136 90.884260896369
"5007" 1001.2 16.1073082038081 84.4471731209524
"5008" 1001.4 13.4293549338051 78.7366882581821
"5009" 1001.6 9.71710117969695 73.4634116713471
"5010" 1001.8 6.98632850417972 69.6282546797541
"5011" 1002 3.53267161264387 63.6460976005586
"5012" 1002.2 3.72515105548787 60.4498672561615
"5013" 1002.4 6.21537221315642 57.4561409815605
"5014" 1002.6 9.35496161090747 54.140190906505
"5015" 1002.8 12.0434000823186 49.4246203358578
"5016" 1003 16.7253188036274 44.0613030521219
"5017" 1003.2 21.3725048500952 40.0365810479037
"5018" 1003.4 25.9220759230155 37.8376216959922
"5019" 1003.6 32.4836483481578 35.6825995719654
"5020" 1003.8 39.0324545646151 33.7781948399706
"5021" 1004 46.5926534808709 32.6785939184089
"5022" 1004.2 51.864163650724 32.8457933149118
"5023" 1004.4 58.2136906064934 33.1949912147621
"5024" 1004.6 64.1302795958285 34.342089009005
"5025" 1004.8 70.4301415283549 36.2108658403997
"5026" 1005 76.6694716655175 38.4779611573498
"5027" 1005.2 83.5328305828071 41.2742186024863
"5028" 1005.4 89.4112000431207 42.8651080353168
"5029" 1005.6 95.7608091497926 44.8537915785393
"5030" 1005.8 101.898528291184 46.0609920312473
"5031" 1006 108.128768994052 46.842849893502
"5032" 1006.2 114.161382879915 46.7936027520797
"5033" 1006.4 119.735785460144 46.8427369542945
"5034" 1006.6 119.906016975076 48.8150663819696
"5035" 1006.8 120.924013215097 52.795610358235
"5036" 1007 122.051785348845 58.0822539041219
"5037" 1007.2 122.605452914973 64.0044298049696
"5038" 1007.4 121.935258785396 68.9539305189656
"5039" 1007.6 120.670857158047 74.4247897341524
"5040" 1007.8 120.239509567308 80.6621827422311
"5041" 1008 120.067177329697 86.4888332423958
"5042" 1008.2 117.118814613986 91.6933809077682
"5043" 1008.4 112.77442486055 96.1926375133239
"5044" 1008.6 108.530906296891 100.527270818758
"5045" 1008.8 103.752278861238 105.150467224324
"5046" 1009 98.8159506670534 108.944632949779
"5047" 1009.2 93.6272500941121 112.903040704405
"5048" 1009.4 88.3405758511381 116.399056761894
"5049" 1009.6 82.5778254087541 118.78922959271
"5050" 1009.8 76.7021545346364 119.22219979218
"5051" 1010 71.045778795297 118.926471704224
"5052" 1010.2 64.6137545871506 118.054760594143
"5053" 1010.4 58.3071253919544 116.780323854967
"5054" 1010.6 51.8257738365205 114.581526095894
"5055" 1010.8 45.937890880697 112.019418791511
"5056" 1011 39.92451438413 109.012612450184
"5057" 1011.2 33.7180851893863 105.762824894918
"5058" 1011.4 28.2076937715541 101.604291683367
"5059" 1011.6 23.3347165163571 96.6764319884038
"5060" 1011.8 18.3756153246692 92.4709940174802
"5061" 1012 12.8472928822525 89.3480147382024
"5062" 1012.2 9.50781655251592 86.4896567819438
"5063" 1012.4 8.95006988945844 82.0037496862873
"5064" 1012.6 8.8713930330684 76.5520424626238
"5065" 1012.8 8.21043257387129 70.5483041125074
"5066" 1013 7.82939558450778 64.5508263225875
"5067" 1013.2 7.00986185871532 58.1674186124616
"5068" 1013.4 6.88896078992972 51.6420876026076
"5069" 1013.6 6.72108542053317 45.4609165014265
"5070" 1013.8 6.64972312714241 41.7481848318524
"5071" 1014 6.36273956445372 42.1580064183172
"5072" 1014.2 7.97259629938446 42.2197227622917
"5073" 1014.4 12.339538283497 39.953232186548
"5074" 1014.6 17.2120968980362 35.5882859381934
"5075" 1014.8 21.7033827463076 32.2712904211692
"5076" 1015 27.7936040234669 30.4307821234878
"5077" 1015.2 34.383588789697 29.3810941547559
"5078" 1015.4 40.5467942811706 28.0661419536629
"5079" 1015.6 47.0364823456801 27.6133383006625
"5080" 1015.8 54.0074537248548 27.6083428761366
"5081" 1016 60.7504211441217 27.7217193482488
"5082" 1016.2 67.488611634697 29.2393813806084
"5083" 1016.4 74.0452688447144 31.1173237873046
"5084" 1016.6 79.9652258711144 33.2069196026872
"5085" 1016.8 85.9798607303164 36.2969714917533
"5086" 1017 91.8708302858521 38.9473521688403
"5087" 1017.2 97.5454617393747 42.0146987736673
"5088" 1017.4 103.850134502512 44.8482419389986
"5089" 1017.6 110.062031028445 45.9381057657297
"5090" 1017.8 116.551690383618 46.8188220771103
"5091" 1018 120.243604299107 47.2660215204267
"5092" 1018.2 119.752867515276 47.2458734553997
"5093" 1018.4 120.466897419776 50.969761474084
"5094" 1018.6 121.356222467024 56.1186254617267
"5095" 1018.8 121.45572560248 62.0887236765654
"5096" 1019 120.188047595662 68.2617491728662
"5097" 1019.2 118.77577396175 73.8631317614261
"5098" 1019.4 117.178889027343 80.2658185957267
"5099" 1019.6 115.449666989048 86.4138255114794
"5100" 1019.8 112.764598760947 92.831615181369
"5101" 1020 109.731502605725 99.0327342404901
"5102" 1020.2 106.539556229897 104.653292106738
"5103" 1020.4 102.180637224108 109.700293626153
"5104" 1020.6 96.5060811164251 112.659862207229
"5105" 1020.8 90.3085788385319 113.760211910015
"5106" 1021 83.612705114497 114.053449433902
"5107" 1021.2 77.149873403748 113.305109001524
"5108" 1021.4 70.7248333949238 113.340958675401
"5109" 1021.6 63.7358976479782 113.280187503234
"5110" 1021.8 57.0962952028653 112.218501836839
"5111" 1022 50.1630595717879 110.988235108331
"5112" 1022.2 43.465888568398 110.189055348133
"5113" 1022.4 36.4493116684911 108.666914747923
"5114" 1022.6 29.8275146134705 106.094649213641
"5115" 1022.8 24.0789906946783 102.140191102892
"5116" 1023 20.4351864306675 96.4825862705994
"5117" 1023.2 17.2968948614951 90.4184640737643
"5118" 1023.4 13.5537307622496 84.5530818627682
"5119" 1023.6 10.1642714229192 78.7385400965913
"5120" 1023.8 6.4323397851711 73.2040000479006
"5121" 1024 3.23673886461363 67.4042169155635
"5122" 1024.2 2.7456988817455 61.4085224423941
"5123" 1024.4 4.70372553756612 56.6012201503028
"5124" 1024.6 8.47387499774781 53.6250656100625
"5125" 1024.8 12.8210658885151 49.8031502834433
"5126" 1025 17.8465872685819 45.899323771417
"5127" 1025.2 23.3718828499021 42.2395172976062
"5128" 1025.4 29.0216494911711 39.4174032031507
"5129" 1025.6 34.5730610985078 36.5369945902632
"5130" 1025.8 40.128283930447 33.0602027860595
"5131" 1026 45.8069081222416 30.7511969909881
"5132" 1026.2 51.286623983497 29.412580597416
"5133" 1026.4 57.1398145772684 28.5430363285327
"5134" 1026.6 63.1611576680303 29.5786630352579
"5135" 1026.8 69.13454934341 32.163815046548
"5136" 1027 74.6725488709575 35.2554765451583
"5137" 1027.2 80.0440958722224 38.5677262063846
"5138" 1027.4 84.455140396781 42.2855891572255
"5139" 1027.6 86.7271844635317 45.3107166048078
"5140" 1027.8 87.7312776056633 49.4106148352843
"5141" 1028 86.4996578420095 54.2342032170684
"5142" 1028.2 85.0014849567226 59.2164520899139
"5143" 1028.4 83.2789688801366 64.6893613121076
"5144" 1028.6 81.3264778957995 70.5710255362985
"5145" 1028.8 79.0155824374864 76.1213794498208
"5146" 1029 74.791190203447 81.12435997603
"5147" 1029.2 69.8288834214492 86.4146328336736
"5148" 1029.4 65.3677657861242 90.4462045334706
"5149" 1029.6 60.8602585589611 94.755903320226
"5150" 1029.8 56.5621837737697 98.8906408420615
"5151" 1030 52.6005369878668 103.768846831745
"5152" 1030.2 49.1426796468684 108.774264698424
"5153" 1030.4 44.8488149657525 113.271622750591
"5154" 1030.6 40.7986231939374 114.235452161308
"5155" 1030.8 37.6567176081212 112.443833260755
"5156" 1031 35.0278536652951 110.424636621882
"5157" 1031.2 31.8558465609323 107.097576294717
"5158" 1031.4 27.814513668297 103.725980542452
"5159" 1031.6 23.816436103546 100.160730024443
"5160" 1031.8 19.0656264988196 97.4968963326977
"5161" 1032 13.7925921724166 94.4235722539197
"5162" 1032.2 11.5925888184648 92.4405988050952
"5163" 1032.4 11.6921847813766 90.1008026648796
"5164" 1032.6 11.939875665753 86.4776387882094
"5165" 1032.8 12.0514054747261 81.3963180744524
"5166" 1033 11.8165345612398 76.3665801497667
"5167" 1033.2 11.3831709568636 70.6894757185913
"5168" 1033.4 11.5334408033208 64.9992376820395
"5169" 1033.6 11.2820021006159 59.3192853515335
"5170" 1033.8 11.2510697305128 54.2324340042155
"5171" 1034 9.91465886078391 48.9652491472176
"5172" 1034.2 7.92597531756136 43.4790197251642
"5173" 1034.4 7.95571045704832 39.7825850652632
"5174" 1034.6 11.2715681966706 36.8121541810313
"5175" 1034.8 15.5967445559864 33.5528980619261
"5176" 1035 20.8595490311108 31.3896030386076
"5177" 1035.2 26.5535312124448 29.8066696859219
"5178" 1035.4 31.9722561794013 28.6179368962959
"5179" 1035.6 37.3875944432535 26.7925039230524
"5180" 1035.8 42.9650391010751 24.5139357663852
"5181" 1036 48.3876061261752 21.7395428913654
"5182" 1036.2 53.9391255043285 19.7403482825313
"5183" 1036.4 56.5936768717759 19.3542938365576
"5184" 1036.6 57.6053419974309 20.692461289379
"5185" 1036.8 59.6818074028666 22.3984380756845
"5186" 1037 63.7386621442899 23.7684178174612
"5187" 1037.2 68.3468261779978 25.9018909190807
"5188" 1037.4 72.6601072750361 28.1539585710002
"5189" 1037.6 76.9624070109534 30.9814793627857
"5190" 1037.8 81.8428934003456 32.5124624012632
"5191" 1038 86.7469205900391 33.313749290084
"5192" 1038.2 91.8119133301231 32.5769928252785
"5193" 1038.4 96.94276853321 31.5338882691393
"5194" 1038.6 101.891870669697 29.5467619322985
"5195" 1038.8 106.549852585887 29.8887972362024
"5196" 1039 109.978848139971 32.4884290405586
"5197" 1039.2 111.894726867523 36.4752000555102
"5198" 1039.4 114.502851889115 40.3741827265016
"5199" 1039.6 116.968797565527 45.3772186386845
"5200" 1039.8 119.904065603261 49.9457141690165
"5201" 1040 121.430325329197 55.7902595269439
"5202" 1040.2 121.01114906785 61.8072542075456
"5203" 1040.4 119.222778328806 67.5815576761583
"5204" 1040.6 116.267381825689 72.6872260536372
"5205" 1040.8 112.569863332447 78.1227483712196
"5206" 1041 107.894562748205 82.4162036237151
"5207" 1041.2 103.097375703268 86.5741940215327
"5208" 1041.4 97.8602571923879 90.8994069852524
"5209" 1041.6 93.1495971562819 95.5679133145373
"5210" 1041.8 89.818274102697 100.291218508338
"5211" 1042 88.153703938291 105.994680419037
"5212" 1042.2 87.4527379680335 111.621503524904
"5213" 1042.4 86.5362844821829 116.787207257733
"5214" 1042.6 84.3438306044692 118.033571662145
"5215" 1042.8 80.6165333499394 117.444009616786
"5216" 1043 75.406554157507 116.047540221742
"5217" 1043.2 69.8929980478092 114.227121642585
"5218" 1043.4 64.312344451396 112.588018068559
"5219" 1043.6 58.7114642800372 110.502238099122
"5220" 1043.8 53.082046072796 107.972883880829
"5221" 1044 47.563282590577 105.481195871332
"5222" 1044.2 41.4576512943908 103.580260153779
"5223" 1044.4 35.2083506045205 101.511342335982
"5224" 1044.6 28.7744447805499 99.5983531265994
"5225" 1044.8 22.3667112795416 97.6028432502
"5226" 1045 16.740558967597 94.4011040540978
"5227" 1045.2 13.9143232769894 89.446607203575
"5228" 1045.4 12.9044530218745 83.67490458363
"5229" 1045.6 11.4901208906112 77.6907810635667
"5230" 1045.8 12.232433797822 71.8355575175197
"5231" 1046 14.2082635464234 66.0857042903109
"5232" 1046.2 16.614427579963 60.4399274661496
"5233" 1046.4 19.7925942288151 55.2592829255978
"5234" 1046.6 23.8265159136704 50.2800092514789
"5235" 1046.8 28.5449725794492 46.5679728533462
"5236" 1047 33.9565374114075 43.9319547598734
"5237" 1047.2 39.697619040495 43.2955825060101
"5238" 1047.4 45.2992050407952 44.6991220573006
"5239" 1047.6 51.2617502144785 46.4683097895448
"5240" 1047.8 56.4197844214701 48.9687781487717
"5241" 1048 60.796794182606 53.045414698783
"5242" 1048.2 64.9933576695105 57.2458243399693
"5243" 1048.4 69.397018833997 61.2476924056524
"5244" 1048.6 73.7406438128548 66.2411187617155
"5245" 1048.8 77.377925812022 70.8059563545274
"5246" 1049 80.4596845243491 75.3476663300872
"5247" 1049.2 81.4843190052247 80.6895005932302
"5248" 1049.4 79.9264355772247 84.0937643803413
"5249" 1049.6 77.7149014762933 88.5568648398469
"5250" 1049.8 75.423625356753 94.0632207133309
"5251" 1050 72.2632358445859 99.6581738137857
"5252" 1050.2 69.0576228014684 104.760860248195
"5253" 1050.4 65.4269172815869 110.185003348296
"5254" 1050.6 61.9814209184259 115.593315284873
"5255" 1050.8 58.6955580555047 119.957677829539
"5256" 1051 58.2107217144791 119.680146473423
"5257" 1051.2 56.6666155887358 118.225892318918
"5258" 1051.4 53.4635610894654 116.698776491579
"5259" 1051.6 48.047524689447 115.207256847765
"5260" 1051.8 42.2752912052727 113.974178345331
"5261" 1052 36.151786480477 111.969780348952
"5262" 1052.2 31.4388979176128 108.280726951107
"5263" 1052.4 27.6365789434323 103.985627780452
"5264" 1052.6 24.4062618353734 98.4604872894818
"5265" 1052.8 21.7588542175083 92.7534352347071
"5266" 1053 19.1205416910483 86.8945237764254
"5267" 1053.2 15.8115988494192 80.0728384029802
"5268" 1053.4 12.825850542778 74.6209286612361
"5269" 1053.6 9.75371809787645 69.0231285405293
"5270" 1053.8 7.05335656076059 63.9161578834615
"5271" 1054 4.46801647634561 59.1684092537767
"5272" 1054.2 3.77975493460523 56.4809026078377
"5273" 1054.4 6.35240646708229 53.5580846167735
"5274" 1054.6 9.54889492551435 49.5071216439133
"5275" 1054.8 13.1372820388694 45.0177255262196
"5276" 1055 17.5792643131021 41.7710158820903
"5277" 1055.2 23.0217837889383 39.6322836759782
"5278" 1055.4 28.9861431077323 38.0444203811249
"5279" 1055.6 35.2960633689541 36.8779444962238
"5280" 1055.8 41.5375534788022 36.3509386924787
"5281" 1056 47.430862499197 35.2579311934167
"5282" 1056.2 53.8808385614274 34.9883254355741
"5283" 1056.4 60.0277046958187 35.6724394626524
"5284" 1056.6 66.323676482063 36.5202340603006
"5285" 1056.8 71.7592442492796 38.5850041323915
"5286" 1057 77.0355569277138 41.8241152846457
"5287" 1057.2 81.9666274593746 45.2978415351549
"5288" 1057.4 86.8398413229945 48.4168271585681
"5289" 1057.6 91.9453841678508 51.0109336069652
"5290" 1057.8 97.9413701312011 53.0389771639565
"5291" 1058 103.583978517341 54.2884863071558
"5292" 1058.2 109.485977940405 55.8187673682842
"5293" 1058.4 115.320102212 58.2866497644278
"5294" 1058.6 119.879156915973 61.4157916088748
"5295" 1058.8 121.232371133284 65.508482122783
"5296" 1059 120.762898775107 70.2448020834267
"5297" 1059.2 119.909374482464 75.6919130223576
"5298" 1059.4 119.163866770605 81.8348818966204
"5299" 1059.6 117.533830195633 87.6993143290212
"5300" 1059.8 114.363199596724 93.091065716916
"5301" 1060 109.773498978332 97.342783724144
"5302" 1060.2 104.670338777267 101.313930499723
"5303" 1060.4 99.5500038337552 104.341067203346
"5304" 1060.6 93.384528916627 107.175394099282
"5305" 1060.8 87.5974079213571 109.638627112637
"5306" 1061 81.1240256787576 111.558672222119
"5307" 1061.2 74.921013822447 112.667582301077
"5308" 1061.4 68.0484759916345 113.365384253202
"5309" 1061.6 61.2059352849091 113.167698287907
"5310" 1061.8 54.4511730478485 112.79789767621
"5311" 1062 47.3431245588838 112.986256486727
"5312" 1062.2 40.2714717455205 113.214559754658
"5313" 1062.4 34.48844632812 110.733959360395
"5314" 1062.6 29.782736796725 106.326092837004
"5315" 1062.8 25.9412352129617 100.625487053394
"5316" 1063 23.377142370877 94.7201160924224
"5317" 1063.2 22.3500312827624 88.0937608490318
"5318" 1063.4 22.6724700500039 81.3500443092643
"5319" 1063.6 24.5307250900143 74.9438345493466
"5320" 1063.8 27.5485506866699 68.9718468615064
"5321" 1064 31.9274662680753 64.3543365208578
"5322" 1064.2 37.4298072783755 61.0221238676399
"5323" 1064.4 42.6732437276786 59.160747954168
"5324" 1064.6 48.2114975647491 56.778373208948
"5325" 1064.8 53.6095866034681 53.522746995088
"5326" 1065 59.208998416059 49.8558936722282
"5327" 1065.2 64.9834558680614 46.9842574381642
"5328" 1065.4 71.1213752035288 44.5516856733019
"5329" 1065.6 77.3529683404384 42.8152006797369
"5330" 1065.8 83.7050751938562 42.9248693502577
"5331" 1066 89.7949724274919 44.2967223371447
"5332" 1066.2 95.9678139500654 46.3541901775313
"5333" 1066.4 101.356348241322 49.5538299242274
"5334" 1066.6 106.000788211047 53.7244136846024
"5335" 1066.8 110.229792599972 58.4045551495524
"5336" 1067 113.743064479558 64.084019242395
"5337" 1067.2 116.877378823193 70.1660385697168
"5338" 1067.4 119.664615015319 76.1368250727801
"5339" 1067.6 120.722953046184 82.0620802231703
"5340" 1067.8 118.783365986253 87.1049510988135
"5341" 1068 115.248767966104 92.6427199009214
"5342" 1068.2 110.445804677141 97.0977635501746
"5343" 1068.4 105.506111232612 100.924974724971
"5344" 1068.6 100.324899588367 104.328362134612
"5345" 1068.8 94.2849414469705 107.597418841122
"5346" 1069 88.3197386148113 109.849946112995
"5347" 1069.2 82.2738071872253 112.395993739632
"5348" 1069.4 76.092022865827 114.524709170872
"5349" 1069.6 69.5246573029742 115.808574786017
"5350" 1069.8 63.1209741669112 115.224643939595
"5351" 1070 56.790592988165 114.720936189889
"5352" 1070.2 50.0280181614022 114.099570982758
"5353" 1070.4 43.3947145127075 112.767170682494
"5354" 1070.6 36.5930869207547 110.962398997674
"5355" 1070.8 30.338235831612 108.295526981028
"5356" 1071 25.0591982721087 104.34455190357
"5357" 1071.2 20.3480782794913 99.9453226283963
"5358" 1071.4 16.3041332128839 95.1551950787514
"5359" 1071.6 11.7978522108254 89.7431430464891
"5360" 1071.8 8.32119951485292 84.4513417692689
"5361" 1072 6.08203984769697 78.4700235272632
"5362" 1072.2 4.54303985518787 72.1339929661615
"5363" 1072.4 4.28573035018735 65.3269003111158
"5364" 1072.6 5.38270695666865 59.0568575974713
"5365" 1072.8 7.70129444104241 53.481879560016
"5366" 1073 10.7922767879606 48.0045030529342
"5367" 1073.2 14.6188199835618 42.6316871903443
"5368" 1073.4 18.9219404312722 37.7514555771869
"5369" 1073.6 24.2404129921752 33.7352452869654
"5370" 1073.8 29.183626536778 31.2317699435605
"5371" 1074 35.7413770985043 29.1000294225992
"5372" 1074.2 41.7978275812107 28.9463849560762
"5373" 1074.4 48.4421201629864 29.3985422539261
"5374" 1074.6 54.8121819151231 30.3993427291828
"5375" 1074.8 61.0757725237487 31.4903282602455
"5376" 1075 66.894156116118 33.7510499014524
"5377" 1075.2 72.6216378013124 36.8501727037344
"5378" 1075.4 78.133048192536 39.6734273682066
"5379" 1075.6 83.5163275803919 43.4493143208168
"5380" 1075.8 87.570907252781 47.7741826630154
"5381" 1076 90.6238463026457 53.3311146952473
"5382" 1076.2 93.1773238749743 58.9281043492003
"5383" 1076.4 95.9991986072902 66.0089186224693
"5384" 1076.6 98.250318156747 72.4449795444024
"5385" 1076.8 100.355039720454 78.7682669763172
"5386" 1077 101.93553861427 84.8449054809796
"5387" 1077.2 103.76349451028 91.3855243141746
"5388" 1077.4 104.932412624968 97.786853299415
"5389" 1077.6 105.755033313585 104.633532570602
"5390" 1077.8 104.912178982315 105.566421258864
"5391" 1078 102.205114814624 107.419402950884
"5392" 1078.2 99.684869146697 110.130612413119
"5393" 1078.4 96.2002576161549 113.802477325583
"5394" 1078.6 95.0354849597063 114.337544764639
"5395" 1078.8 91.6587148191087 114.543342678541
"5396" 1079 87.0122843969841 114.177424563136
"5397" 1079.2 81.7837817635643 114.231095835003
"5398" 1079.4 76.0648385868182 114.009584786877
"5399" 1079.6 70.6654719584617 112.641808494364
"5400" 1079.8 65.6822087074684 110.313601895138
"5401" 1080 60.1917605785499 107.52523056907
"5402" 1080.2 54.612705102277 104.967094340092
"5403" 1080.4 48.6827331109827 103.119253833248
"5404" 1080.6 42.8793991507264 100.682762179423
"5405" 1080.8 36.6155563932739 98.0012582661639
"5406" 1081 30.9426673650089 94.9456161454982
"5407" 1081.2 25.7467119145581 90.6065826001746
"5408" 1081.4 20.8033549600917 86.0460534812682
"5409" 1081.6 16.0952460476366 81.4567532074351
"5410" 1081.8 11.743916472878 75.5609702342283
"5411" 1082 8.29251878906303 69.7782633134077
"5412" 1082.2 5.56989162595385 63.4520736354249
"5413" 1082.4 4.57583378259987 56.6289965856174
"5414" 1082.6 5.97008186433917 50.8710930161863
"5415" 1082.8 8.83430057049695 45.926144934216
"5416" 1083 13.3145819904075 41.3081510916629
"5417" 1083.2 17.3977471794537 37.2212001498578
"5418" 1083.4 22.9567920387862 33.4914026634524
"5419" 1083.6 28.8873491956538 32.1316121713403
"5420" 1083.8 35.0386079582879 31.2714187785524
"5421" 1084 40.5393920572803 30.1772941673135
"5422" 1084.2 46.6062002932883 29.7457090300437
"5423" 1084.4 51.7589012569402 30.8282641007227
"5424" 1084.6 57.0394747105688 34.3102901063755
"5425" 1084.8 61.6792774231423 38.4006991802591
"5426" 1085 66.1970330661842 43.0118013901191
"5427" 1085.2 69.3727185155688 48.3845019302729
"5428" 1085.4 71.6762555501329 54.7625033149909
"5429" 1085.6 72.4856618267416 60.7578400718184
"5430" 1085.8 73.1444058189578 66.9384825219915
"5431" 1086 73.5270743235688 73.3672265609139
"5432" 1086.2 73.3065479764315 79.9763004365409
"5433" 1086.4 72.1484753396881 86.6041982950453
"5434" 1086.6 70.9822809063999 93.4506339059573
"5435" 1086.8 70.1203758722892 99.9018556876368
"5436" 1087 69.3257383186592 106.175482787735
"5437" 1087.2 67.7986758121144 112.557767904909
"5438" 1087.4 65.3281506543573 117.642827549028
"5439" 1087.6 62.7924918781777 121.369509686164
"5440" 1087.8 61.024159076844 120.583959303776
"5441" 1088 57.411053209822 119.70239965564
"5442" 1088.2 52.174617537457 118.863414517852
"5443" 1088.4 46.5073152689841 117.721223747126
"5444" 1088.6 41.0321317021212 116.149707475846
"5445" 1088.8 35.7675337767067 113.556023305375
"5446" 1089 30.9111103076596 110.286319868929
"5447" 1089.2 26.5400784751136 106.217872784925
"5448" 1089.4 22.7987399648146 101.041686302541
"5449" 1089.6 19.6290714691727 96.0487410926563
"5450" 1089.8 16.3430047531875 91.0228618984146
"5451" 1090 13.0143913259801 85.4288924345409
"5452" 1090.2 10.1846959844138 80.0314467525763
"5453" 1090.4 6.56804621626107 75.1348250657601
"5454" 1090.6 4.01163534990566 71.4800513849219
"5455" 1090.8 3.25930344601126 66.4258001806238
"5456" 1091 4.19599116055807 61.0428595845635
"5457" 1091.2 7.03768593200251 56.7658925808413
"5458" 1091.4 10.8358421051665 52.7109427806263
"5459" 1091.6 14.9737775344788 48.5993312708978
"5460" 1091.8 20.1813325387487 45.6052893191076
"5461" 1092 25.6120277494361 42.5982473110437
"5462" 1092.2 31.657292790697 39.8642488102931
"5463" 1092.4 37.3114530392496 38.2402139900313
"5464" 1092.6 43.6435941656108 36.5131593125903
"5465" 1092.8 49.7199223474139 35.0382633313486
"5466" 1093 56.1117748577428 35.135041142535
"5467" 1093.2 62.9402693655578 35.8959618675393
"5468" 1093.4 69.5715852359737 36.9653436111577
"5469" 1093.6 75.7853227481003 38.3188775716457
"5470" 1093.8 82.0534786835418 39.7061488385127
"5471" 1094 88.1404688571461 41.8815290913676
"5472" 1094.2 94.1490568801072 43.2348317099396
"5473" 1094.4 100.607064509249 44.0474058911076
"5474" 1094.6 105.38102404052 43.7382775117798
"5475" 1094.8 110.114396857957 43.2216283597633
"5476" 1095 115.578013241118 42.4184846752155
"5477" 1095.2 117.868009990602 43.9030330734265
"5478" 1095.4 118.683884285869 46.5353188655644
"5479" 1095.6 120.126588138392 49.7303570400626
"5480" 1095.8 122.195601399092 54.4954976532419
"5481" 1096 122.177643341133 59.0100658238114
"5482" 1096.2 120.980419339214 63.9977147901938
"5483" 1096.4 119.743192722989 69.2779151256736
"5484" 1096.6 118.337662676578 75.009656139749
"5485" 1096.8 116.332430004536 81.0242343092827
"5486" 1097 114.383107369518 86.8819783527637
"5487" 1097.2 111.642114357046 93.2016941455939
"5488" 1097.4 108.408531021557 99.0644633069571
"5489" 1097.6 105.139887754398 104.797328725415
"5490" 1097.8 100.961059816489 109.875455929235
"5491" 1098 96.3608945998479 113.553383550528
"5492" 1098.2 90.5535251756874 115.018138787395
"5493" 1098.4 85.3964029585758 114.100067915271
"5494" 1098.6 80.2974337990949 112.379122168044
"5495" 1098.8 74.6823674639911 110.675362500688
"5496" 1099 68.7066626482558 108.926561985923
"5497" 1099.2 62.7884924575028 107.010644145501
"5498" 1099.4 56.7254222219782 105.665220851265
"5499" 1099.6 50.3326131912019 104.845548583532
"5500" 1099.8 43.6691910041128 104.61803590469
"5501" 1100 37.740827577037 105.309828694252
"5502" 1100.2 31.0234480626381 105.776430054305
"5503" 1100.4 25.0251604829255 103.08057169371
"5504" 1100.6 21.5239692203879 98.2072965202342
"5505" 1100.8 18.8387859438037 92.9670056707631
"5506" 1101 18.1530656499643 86.8874715434425
"5507" 1101.2 18.2701866667558 80.9686638000994
"5508" 1101.4 17.5562638185661 74.9827886348823
"5509" 1101.6 18.121343383263 68.5841965804995
"5510" 1101.8 20.0553490046511 62.2264910303698
"5511" 1102 22.7709256222658 56.6416933286175
"5512" 1102.2 26.1490620988398 50.7533074326309
"5513" 1102.4 30.5572084402233 46.2653634908471
"5514" 1102.6 35.9730509358321 42.1720414041551
"5515" 1102.8 41.9478989206052 38.9797259327368
"5516" 1103 47.9714211886538 36.5433768790817
"5517" 1103.2 54.3046814841443 34.6905629336892
"5518" 1103.4 60.495369432458 33.5810154270099
"5519" 1103.6 66.8831614842697 34.1464218320433
"5520" 1103.8 72.6625305194987 35.7040000320989
"5521" 1104 79.2807418680667 37.3304725395952
"5522" 1104.2 85.3010779236457 38.4946052110678
"5523" 1104.4 91.7868926011539 39.6658587498576
"5524" 1104.6 97.5456016857839 40.0345130610524
"5525" 1104.8 103.865855440646 39.3168214647344
"5526" 1105 109.985348391039 38.9576603055576
"5527" 1105.2 114.740008150053 38.8977862546897
"5528" 1105.4 115.766494900282 40.2246276488761
"5529" 1105.6 116.810945574451 43.6048754091573
"5530" 1105.8 118.754005679104 47.5364800287179
"5531" 1106 119.677706472697 52.4294230850774
"5532" 1106.2 120.446746385248 57.8267300249863
"5533" 1106.4 120.503251537107 63.9167328598626
"5534" 1106.6 119.298575549954 69.543306771594
"5535" 1106.8 118.20787732541 74.9378752544611
"5536" 1107 116.910413541381 81.0000143953997
"5537" 1107.2 115.109613710688 86.8197907560412
"5538" 1107.4 112.346918566174 92.4907776271253
"5539" 1107.6 108.743672783586 97.5882083330635
"5540" 1107.8 104.786586498751 102.536515492696
"5541" 1108 100.727167344954 107.513120970995
"5542" 1108.2 96.0281705448636 111.681283417841
"5543" 1108.4 90.5474703178278 115.869948790779
"5544" 1108.6 85.1795763315047 117.78188390726
"5545" 1108.8 80.5282486607264 116.425785154041
"5546" 1109 75.2665737494911 112.798360505511
"5547" 1109.2 70.9647300312857 108.433603362265
"5548" 1109.4 66.2666021567704 103.835556441058
"5549" 1109.6 62.6055289087253 99.3376972700278
"5550" 1109.8 58.725517352197 94.1037593695112
"5551" 1110 55.1707106210333 88.9308088353251
"5552" 1110.2 51.9063609436706 83.545240610005
"5553" 1110.4 48.841015602128 78.1361784007713
"5554" 1110.6 47.2866140336414 72.1716287021746
"5555" 1110.8 47.3307648490334 66.7165426886486
"5556" 1111 47.8762139574187 60.9948185738611
"5557" 1111.2 49.3406362629075 55.2846886003208
"5558" 1111.4 51.0975475332611 49.4730230434267
"5559" 1111.6 53.8907067135763 44.0205458320041
"5560" 1111.8 57.855699104897 39.0835550518774
"5561" 1112 62.2487558190919 34.8660056881583
"5562" 1112.2 66.936861253947 31.3493129499524
"5563" 1112.4 73.2858681079182 29.6380538304789
"5564" 1112.6 79.4153025275654 30.1057393363734
"5565" 1112.8 84.5853836137739 32.1199326370934
"5566" 1113 88.0372228007135 34.8465037444193
"5567" 1113.2 89.6277951862953 36.4986284609442
"5568" 1113.4 93.8328198594662 40.5318373861447
"5569" 1113.6 98.5530734938765 45.3486265321191
"5570" 1113.8 102.27364012557 50.1891405072066
"5571" 1114 105.961132004739 55.2101304538053
"5572" 1114.2 109.254236431407 60.6826180218997
"5573" 1114.4 112.427556673159 66.0405141142729
"5574" 1114.6 114.532070319621 72.2800595402659
"5575" 1114.8 115.091351380783 78.3040537701679
"5576" 1115 114.63330989213 84.5158298425389
"5577" 1115.2 114.768126727245 90.6612305765485
"5578" 1115.4 114.236349210957 96.2448944975774
"5579" 1115.6 110.779224701811 99.534532271881
"5580" 1115.8 106.027680246411 102.43145359871
"5581" 1116 100.732196226899 105.307581747
"5582" 1116.2 94.724308664707 107.475286659172
"5583" 1116.4 88.8597890858246 108.178654453686
"5584" 1116.6 82.3849078781722 108.528169063086
"5585" 1116.8 76.107601700107 108.152965950352
"5586" 1117 69.40417238035 106.819226974748
"5587" 1117.2 63.1050773972378 105.030840386483
"5588" 1117.4 56.7800176903256 102.79495973191
"5589" 1117.6 50.0985488061241 100.714828835744
"5590" 1117.8 43.8644222229541 98.6294761851381
"5591" 1118 38.102860036724 94.4102586925875
"5592" 1118.2 33.0876503628651 89.6234590979833
"5593" 1118.4 28.0402938752535 85.2842532382437
"5594" 1118.6 23.8079570573124 79.8151329712473
"5595" 1118.8 20.9278876770598 73.8688459356205
"5596" 1119 17.8449870406612 68.0673734773006
"5597" 1119.2 15.890804370506 61.9581816659978
"5598" 1119.4 14.8181896054988 55.8492344072731
"5599" 1119.6 14.131104225697 49.601949330835
"5600" 1119.8 12.8384638813435 43.7284426892541
"5601" 1120 10.7665996795121 37.8410393773431
"5602" 1120.2 10.9339025541424 34.2880475982251
"5603" 1120.4 14.082851199166 32.7572673312311
"5604" 1120.6 18.7637575773812 31.2604862632682
"5605" 1120.8 23.8152444538051 30.319495864101
"5606" 1121 29.7685314664846 30.3446160046825
"5607" 1121.2 35.5824816886361 30.995402475548
"5608" 1121.4 40.6916257057505 31.5475257968184
"5609" 1121.6 46.0045570634267 32.3896562751821
"5610" 1121.8 51.2652547860333 33.0329989114081
"5611" 1122 57.3862842298812 34.2259310341103
"5612" 1122.2 63.2351799069338 35.1278635450576
"5613" 1122.4 69.1074557185752 35.7334001185306
"5614" 1122.6 74.9021047301144 37.5452862793567
"5615" 1122.8 79.870539296822 40.5992458037024
"5616" 1123 84.8248929223168 43.4792379466838
"5617" 1123.2 90.6654851335849 46.1794230824438
"5618" 1123.4 95.6983341144775 49.5198699653548
"5619" 1123.6 100.838260803102 53.2642908828821
"5620" 1123.8 105.856484265312 56.9462031627857
"5621" 1124 110.288561928325 61.4785853214276
"5622" 1124.2 114.373177775705 66.2037358840392
"5623" 1124.4 118.950265037309 72.0522362738656
"5624" 1124.6 120.960274294887 76.010876224211
"5625" 1124.8 119.311537290902 80.287824096837
"5626" 1125 116.976653955169 84.4507793325913
"5627" 1125.2 114.026704792829 89.8030097802637
"5628" 1125.4 110.193163793183 94.7644415851952
"5629" 1125.6 105.526932001697 98.0425909995635
"5630" 1125.8 99.5741372363734 101.049322986011
"5631" 1126 93.5752909555758 102.809347111331
"5632" 1126.2 87.0154504967075 103.571558764063
"5633" 1126.4 81.236932886797 103.892154774772
"5634" 1126.6 74.538427551303 103.663035757483
"5635" 1126.8 68.3470371970643 103.166944142269
"5636" 1127 61.9101300667576 102.388403861846
"5637" 1127.2 55.6656646291326 101.513837489987
"5638" 1127.4 49.3454395338554 99.928961032294
"5639" 1127.6 42.7686672404028 98.4604872894818
"5640" 1127.8 36.458340083996 96.4874038045645
"5641" 1128 29.9833170880143 94.0241616302601
"5642" 1128.2 24.1075500242354 92.0093989277024
"5643" 1128.4 17.8022276740858 88.8936320717024
"5644" 1128.6 12.522858186878 84.9384883687196
"5645" 1128.8 8.75640639909696 79.5573382887915
"5646" 1129 7.55741854586518 74.4841203413402
"5647" 1129.2 7.96938132768753 68.3306730981128
"5648" 1129.4 9.68256095078871 62.45517116659
"5649" 1129.6 12.2345504872622 57.0188291293567
"5650" 1129.8 15.7397882002622 51.3325546171567
"5651" 1130 18.7943222545987 46.2813474138631
"5652" 1130.2 23.1162652249075 41.557549096584
"5653" 1130.4 28.0279758666173 37.5963565633373
"5654" 1130.6 33.994117932697 34.1856767998437
"5655" 1130.8 40.4169706621706 31.8446925487682
"5656" 1131 46.8188368667684 30.2226293993452
"5657" 1131.2 53.4743184041842 29.470199285196
"5658" 1131.4 59.8090452492354 30.0427547330934
"5659" 1131.6 66.1881176426274 31.7303170491915
"5660" 1131.8 72.1023433253124 34.0539716791191
"5661" 1132 77.9704577426535 36.3870338176698
"5662" 1132.2 83.7278530200448 38.9744749893915
"5663" 1132.4 88.852918987056 42.565740750478
"5664" 1132.6 93.0778125698209 47.3063524010061
"5665" 1132.8 97.3095369990614 52.2124086033168
"5666" 1133 101.012561115798 55.6846957837633
"5667" 1133.2 104.143934936482 56.4251204826673
"5668" 1133.4 108.902346095697 58.5640051841703
"5669" 1133.6 114.013876043782 61.4969977621388
"5670" 1133.8 118.375106463571 65.5491089182003
"5671" 1134 120.286254686759 69.4096569666042
"5672" 1134.2 119.55471567575 73.7982199519261
"5673" 1134.4 118.439118972508 79.263000227101
"5674" 1134.6 116.619639002919 84.7969756499246
"5675" 1134.8 113.901162079622 90.9219744554711
"5676" 1135 110.234808512524 95.9943939236433
"5677" 1135.2 106.093545366865 101.011817591957
"5678" 1135.4 101.478795518333 105.398344798116
"5679" 1135.6 96.327654625454 109.485538667621
"5680" 1135.8 91.7850412653044 112.557626549004
"5681" 1136 85.6137034986686 116.36418737699
"5682" 1136.2 81.3455747574338 116.674178332189
"5683" 1136.4 75.788235597367 114.980390073562
"5684" 1136.6 71.0549428154617 113.371111765805
"5685" 1136.8 66.4903562342309 110.905352715501
"5686" 1137 60.5968320889256 107.301693934338
"5687" 1137.2 56.1247984052203 103.909189574873
"5688" 1137.4 52.3212937319045 100.741262056575
"5689" 1137.6 47.885245165697 97.2708617088413
"5690" 1137.8 43.8859564581692 92.5178747687857
"5691" 1138 39.0746261655273 87.2592454396488
"5692" 1138.2 35.8253142428022 83.480328800505
"5693" 1138.4 32.3752738488187 77.9994548607915
"5694" 1138.6 29.8115395988274 72.2589930989219
"5695" 1138.8 26.7010176370155 66.2035080067002
"5696" 1139 24.5729522021625 60.5059071067455
"5697" 1139.2 23.6824133378398 53.888547831481
"5698" 1139.4 24.0272046376515 47.522975447916
"5699" 1139.6 26.1303472654515 42.7112400418887
"5700" 1139.8 30.5880182560242 39.1351894457978
"5701" 1140 35.8754012687416 36.881885570372
"5702" 1140.2 42.0937331003961 34.9700132621515
"5703" 1140.4 48.0015219722796 34.2297039402002
"5704" 1140.6 54.4552475986612 35.3100924689077
"5705" 1140.8 60.0920228590849 37.4666914107627
"5706" 1141 65.5169154211345 39.5142912734881
"5707" 1141.2 71.3566897187483 41.8899921695293
"5708" 1141.4 76.7293902589021 43.8772921834524
"5709" 1141.6 82.5289601211057 46.0052706340176
"5710" 1141.8 87.8883750942012 48.7134947298978
"5711" 1142 92.6786854105813 52.3469421701136
"5712" 1142.2 96.9145833263829 57.2394686382127
"5713" 1142.4 100.356152249819 62.3344110895743
"5714" 1142.6 103.073265602597 68.4626400315774
"5715" 1142.8 105.283787766112 74.3693396460371
"5716" 1143 108.000295777473 80.54015369053
"5717" 1143.2 110.553466486433 86.2470005661797
"5718" 1143.4 111.210321544586 92.6513045994246
"5719" 1143.6 111.49510922944 98.9039604081667
"5720" 1143.8 110.270178452584 100.789557654968
"5721" 1144 106.65207003303 104.137088669286
"5722" 1144.2 102.318953977061 107.581863357237
"5723" 1144.4 97.0667594968636 110.28928572523
"5724" 1144.6 91.3722234816364 111.657023448634
"5725" 1144.8 85.571743525207 112.246304657422
"5726" 1145 79.351893938917 112.822721525782
"5727" 1145.2 72.9655455612595 113.028654241421
"5728" 1145.4 66.7323575434348 112.693893641336
"5729" 1145.6 60.6690532954617 111.29011552007
"5730" 1145.8 54.4201291161524 109.041036627254
"5731" 1146 48.8454500458479 105.855822744726
"5732" 1146.2 43.3523382443512 102.056473068209
"5733" 1146.4 38.4369706718081 97.9812854017024
"5734" 1146.6 33.3411814959617 93.7142885125112
"5735" 1146.8 28.9377118064728 88.8902745643145
"5736" 1147 25.2293003278209 83.2643995301515
"5737" 1147.2 22.7744987493942 77.3372456565441
"5738" 1147.4 21.2922240397819 70.8842791888203
"5739" 1147.6 21.0451392490113 64.4005517242238
"5740" 1147.8 23.244722279497 57.843953158416
"5741" 1148 27.1731148155078 53.6912560305605
"5742" 1148.2 31.8158384492987 51.4622084014878
"5743" 1148.4 37.6735926080391 50.6827829478734
"5744" 1148.6 43.3803655863969 50.7662054934797
"5745" 1148.8 49.6576197903057 51.0412981501828
"5746" 1149 55.6572070291927 51.9732676170574
"5747" 1149.2 61.7947545040421 53.5853415688506
"5748" 1149.4 67.748258872697 55.248509683555
"5749" 1149.6 73.3892674504846 56.8458675044435
"5750" 1149.8 77.4151252720816 58.5540187519396
"5751" 1150 82.0364936461675 62.1846043720154
"5752" 1150.2 86.4545654169675 66.1239526655344
"5753" 1150.4 92.025275625697 68.268464187642
"5754" 1150.6 98.081547452047 71.0331476877774
"5755" 1150.8 103.529150360556 74.4276866248243
"5756" 1151 108.929619965235 77.9827205630994
"5757" 1151.2 114.740008150053 81.3303060647914
"5758" 1151.4 119.174080364507 85.0929337085644
"5759" 1151.6 118.062653010642 86.0806877398377
"5760" 1151.8 116.461679792123 88.2216984396999
"5761" 1152 113.984558945373 92.9353467985112
"5762" 1152.2 111.234129543755 97.4440298910349
"5763" 1152.4 107.515593801833 101.369091750243
"5764" 1152.6 103.575971505058 104.385917272369
"5765" 1152.8 99.9530095186502 108.328045840275
"5766" 1153 95.3247551500932 111.896295281594
"5767" 1153.2 90.540190488725 114.377583824705
"5768" 1153.4 84.7602944911623 115.029633072017
"5769" 1153.6 79.5212112693812 113.968380799347
"5770" 1153.8 73.9560748081489 111.872412634702
"5771" 1154 69.0869118497441 109.100188468603
"5772" 1154.2 63.7275450254322 106.42172980757
"5773" 1154.4 58.1374927249617 103.428149887099
"5774" 1154.6 53.1553128676772 100.561369156532
"5775" 1154.8 47.5031928012113 97.4350988903381
"5776" 1155 41.9000123383418 94.3762533647514
"5777" 1155.2 36.2690645273231 90.8382564207888
"5778" 1155.4 31.5929454317144 86.6457078861915
"5779" 1155.6 26.9733025724403 81.5755436015674
"5780" 1155.8 23.0482934994448 76.6007464786959
"5781" 1156 19.0943610443893 71.0969776337857
"5782" 1156.2 16.1267115372279 64.9489293168949
"5783" 1156.4 14.0024095077318 59.2506664751219
"5784" 1156.6 11.3249167688508 53.8271074960421
"5785" 1156.8 9.67610424738116 47.6319279013734
"5786" 1157 9.23342203280315 41.6220376339214
"5787" 1157.2 10.8904127551875 36.2691382096033
"5788" 1157.4 15.0665297661702 33.2897123982202
"5789" 1157.6 19.5358664693285 31.5918781328208
"5790" 1157.8 25.2854092203186 30.0738836119389
"5791" 1158 31.1730857792916 29.3896780523443
"5792" 1158.2 36.5346113210181 29.3465751944616
"5793" 1158.4 42.4859735826434 30.2434939095417
"5794" 1158.6 48.4983011443081 31.2158831193135
"5795" 1158.8 54.2569424309536 31.9817722619834
"5796" 1159 60.3754575282151 33.2895859466433
"5797" 1159.2 66.3654055024559 35.2335892648542
"5798" 1159.4 72.2863411297766 36.6829957040011
"5799" 1159.6 78.4803447100303 38.5811542904011
"5800" 1159.8 84.1287540000219 41.0893299654274
"5801" 1160 89.5105025921366 44.1380585905817
"5802" 1160.2 94.6063452034427 46.3307385425202
"5803" 1160.4 98.8779482044642 47.3444781460558
"5804" 1160.6 103.499686258851 48.9137828385037
"5805" 1160.8 108.819527580128 50.3595197804179
"5806" 1161 114.393445099333 50.6875311801473
"5807" 1161.2 118.954403452554 50.562049422497
"5808" 1161.4 120.419067665407 52.0049340150576
"5809" 1161.6 120.407525736265 56.6035155919118
"5810" 1161.8 120.02390279003 61.9960090608114
"5811" 1162 119.45222334496 67.6008503501892
"5812" 1162.2 118.307843458421 73.3853054468489
"5813" 1162.4 116.85996948988 78.9240248082785
"5814" 1162.6 115.761158415389 84.8323974109757
"5815" 1162.8 113.556400361735 91.1294152460845
"5816" 1163 111.134359508596 97.0001642443515
"5817" 1163.2 107.876004654923 102.420395845717
"5818" 1163.4 103.735615720303 106.809291493702
"5819" 1163.6 98.1024906962441 109.908524209547
"5820" 1163.8 92.4933896365143 112.179495425799
"5821" 1164 86.728471970497 112.740932645812
"5822" 1164.2 80.570937721327 110.937682577902
"5823" 1164.4 75.304757166844 108.178167005805
"5824" 1164.6 69.5191538697358 105.233447031035
"5825" 1164.8 64.1631297018508 102.322886814029
"5826" 1165 58.6446837781026 98.7130741974807
"5827" 1165.2 53.5826474166684 95.3208285237667
"5828" 1165.4 49.0441293976878 91.0544807026267
"5829" 1165.6 44.5166638937496 86.8830741827155
"5830" 1165.8 40.5202948147752 81.4403452148089
"5831" 1166 38.6746615062014 75.271630349771
"5832" 1166.2 37.5437689890391 68.9742475827682
"5833" 1166.4 36.7699829498606 63.0309968448251
"5834" 1166.6 36.7716600970917 56.4189370610576
"5835" 1166.8 38.2195093058102 50.4370591963203
"5836" 1167 40.7687669682199 44.4609029477643
"5837" 1167.2 44.5504715089491 39.7364831878698
"5838" 1167.4 49.6914868213491 36.6647434722263
"5839" 1167.6 55.422096356006 35.5768420704796
"5840" 1167.8 61.4245139920614 35.1803230153028
"5841" 1168 67.4612803464864 36.2826104719524
"5842" 1168.2 72.9210585883694 38.6048864152713
"5843" 1168.4 78.7358526442361 41.121644757548
"5844" 1168.6 84.1180353692936 43.797652484402
"5845" 1168.8 89.4985432063168 47.2709459594607
"5846" 1169 94.3460069306308 51.1592169946342
"5847" 1169.2 99.1889854872379 55.4262736343294
"5848" 1169.4 103.020337511774 59.589278893196
"5849" 1169.6 106.366967183462 65.1400008751331
"5850" 1169.8 108.21371646448 71.0533267937741
"5851" 1170 110.210831518776 76.6611723919787
"5852" 1170.2 112.061011191019 82.852600409322
"5853" 1170.4 113.893882250519 88.8617828193776
"5854" 1170.6 114.699560791406 95.1623425473251
"5855" 1170.8 113.198658571202 98.0634868053215
"5856" 1171 109.654343284999 100.645731469009
"5857" 1171.2 104.978073731271 103.862231073284
"5858" 1171.4 99.7098352272739 106.69319921902
"5859" 1171.6 94.2953343350684 108.748299974624
"5860" 1171.8 87.1608641056153 110.113832489575
"5861" 1172 80.9650981253806 110.634451696381
"5862" 1172.2 74.6174556544911 110.415715262688
"5863" 1172.4 68.8173945585793 108.991473795423
"5864" 1172.6 62.8550004107624 105.812864885256
"5865" 1172.8 57.9132425468321 102.329499451588
"5866" 1173 52.8148334414398 97.8690807024238
"5867" 1173.2 48.2796150271875 93.4735888948203
"5868" 1173.4 44.0501852855078 88.3050398531281
"5869" 1173.6 40.9149805951394 82.6819165670276
"5870" 1173.8 37.9802674865144 76.8174954773741
"5871" 1174 34.6193211505128 71.9157774764261
"5872" 1174.2 31.4371570889144 65.7768433572002
"5873" 1174.4 30.0174154980654 59.603032137584
"5874" 1174.6 28.5449725794492 52.9477122896913
"5875" 1174.8 28.1274938524808 47.0070940252902
"5876" 1175 28.9971333523196 40.4026732485184
"5877" 1175.2 31.2161222624138 34.232431285178
"5878" 1175.4 34.162537762751 28.547578902074
"5879" 1175.6 38.9090333493518 24.5197863734435
"5880" 1175.8 44.7851466775073 21.4178060964524
"5881" 1176 50.6431788533608 19.5359090983431
"5882" 1176.2 56.9216523303022 18.2507930750576
"5883" 1176.4 63.4077842480775 17.5920304214966
"5884" 1176.6 70.3252002657678 18.0917939105674
"5885" 1176.8 76.4159610177578 19.2706363282959
"5886" 1177 82.5549842607496 20.7516059463208
"5887" 1177.2 88.60809219341 22.0646663893828
"5888" 1177.4 93.9145509232496 23.706801484084
"5889" 1177.6 98.9357983538828 26.0914563804524
"5890" 1177.8 104.26864154062 29.5068162033755
"5891" 1178 108.909003717184 33.3249621262729
"5892" 1178.2 112.321787330054 38.083772072948
"5893" 1178.4 114.445699738839 44.0553688289834
"5894" 1178.6 115.287307721061 49.9872637794796
"5895" 1178.8 115.64869760718 56.3963180639179
"5896" 1179 115.796089360075 62.407159147444
"5897" 1179.2 115.489186554434 68.9059193622419
"5898" 1179.4 114.478270531747 75.2394329433774
"5899" 1179.6 113.04636196944 81.2239858368418
"5900" 1179.8 111.015457322813 87.6452388782827
"5901" 1180 108.175333829297 93.7666543420238
"5902" 1180.2 104.719140594586 99.4165576339801
"5903" 1180.4 101.263973743187 105.154040351452
"5904" 1180.6 98.012935062753 110.672150811378
"5905" 1180.8 93.4064546833914 115.240614305425
"5906" 1181 88.5200379126969 116.649102538637
"5907" 1181.2 83.0592465282338 115.583659932589
"5908" 1181.4 77.334434899657 112.877247445762
"5909" 1181.6 71.9748749969328 109.812993621981
"5910" 1181.8 66.7021800965239 106.258789416981
"5911" 1182 61.400373804046 102.912745797018
"5912" 1182.2 56.3960407169328 98.9372036529241
"5913" 1182.4 52.0255659878591 94.5190298328308
"5914" 1182.6 47.6082108358666 90.3158961834256
"5915" 1182.8 44.0985207273885 85.2327880116299
"5916" 1183 42.0136769427424 79.4064760595978
"5917" 1183.2 39.2602965290559 73.4737485047088
"5918" 1183.4 36.3540472780783 68.4876695852405
"5919" 1183.6 34.9051410677665 62.4612610180437
"5920" 1183.8 34.6158420530456 56.3772819211129
"5921" 1184 35.8042301061827 50.5836094163667
"5922" 1184.2 39.1963358083398 46.1631151894167
"5923" 1184.4 43.8859883715465 43.8658033676117
"5924" 1184.6 48.6665473091333 43.2529585975342
"5925" 1184.8 54.0107761062199 44.1035902349203
"5926" 1185 58.9773304062918 45.1553833291248
"5927" 1185.2 63.334255826697 46.0648201636024
"5928" 1185.4 68.9804241137416 47.6305857398988
"5929" 1185.6 74.1327204070783 49.499315006249
"5930" 1185.8 79.276596239897 52.0594257709274
"5931" 1186 83.9262790865431 55.6546245942729
"5932" 1186.2 88.273373036597 59.6248971681524
"5933" 1186.4 91.6123022169814 63.9204921202713
"5934" 1186.6 94.2672730807752 69.0145315249567
"5935" 1186.8 94.0919272903186 71.5718279879659
"5936" 1187 93.9347168184226 71.1356566471161
"5937" 1187.2 94.5145024073926 70.1931042052698
"5938" 1187.4 97.0162725339192 68.7781835499802
"5939" 1187.6 101.322213582878 67.6809003947541
"5940" 1187.8 106.010224969907 65.6734777632927
"5941" 1188 110.733192004671 63.3042316830421
"5942" 1188.2 115.454683626548 60.3616730290392
"5943" 1188.4 119.806429891536 57.9785576472066
"5944" 1188.6 121.694965783312 57.5653619610934
"5945" 1188.8 120.709462602644 57.4916901233208
"5946" 1189 120.319187884226 56.5912792072003
"5947" 1189.2 120.187264177272 54.8376512175274
"5948" 1189.4 120.732379766874 51.8826990612577
"5949" 1189.6 120.373427918107 49.7326702814268
"5950" 1189.8 120.658098629973 47.5022809932886
"5951" 1190 120.681089019544 45.7696364604015
"5952" 1190.2 120.469630548597 46.5776234586524
"5953" 1190.4 119.808678973281 47.7811918061249
"5954" 1190.6 119.514836841588 48.0045030529342
"5955" 1190.8 119.519277649511 49.0801387449015
"5956" 1191 119.917880167847 50.3684731334524
"5957" 1191.2 120.683007317261 52.1427292597857
"5958" 1191.4 121.655541085636 54.6989375028785
"5959" 1191.6 121.378728762671 57.8716125495037
"5960" 1191.8 121.959869038276 61.7895351944261
"5961" 1192 121.807942725332 66.1730876204089
"5962" 1192.2 120.96824126157 70.9400157441473
"5963" 1192.4 120.849505746801 75.6626297187915
"5964" 1192.6 120.502468287521 80.7024708334103
"5965" 1192.8 119.432094220535 85.5822526005875
"5966" 1193 117.378135064845 90.1644924116089
"5967" 1193.2 116.059631408604 94.6019280669383
"5968" 1193.4 114.211079488859 98.1505824183713
"5969" 1193.6 110.723449888825 100.458951304682
"5970" 1193.8 107.338396143445 103.239445297415
"5971" 1194 104.184184856611 106.522752220338
"5972" 1194.2 101.298892518048 110.29786266102
"5973" 1194.4 97.9546964299306 113.278329630181
"5974" 1194.6 94.0222683532558 114.085141670305
"5975" 1194.8 90.0855580241675 114.176781871952
"5976" 1195 86.5687495786364 114.072529571846
"5977" 1195.2 82.059639882666 114.690053602741
"5978" 1195.4 77.3403696936684 115.988748668567
"5979" 1195.6 72.5316569583258 117.324000841834
"5980" 1195.8 66.0723539728788 117.79413998318
"5981" 1196 60.7653217901212 116.787023423665
"5982" 1196.2 55.3989544138 115.304373614298
"5983" 1196.4 50.067580201087 114.345552576652
"5984" 1196.6 44.7404885695319 112.039733852394
"5985" 1196.8 39.240290376487 109.734217629772
"5986" 1197 33.5138965847455 107.381208650219
"5987" 1197.2 28.4970149796113 104.11916064571
"5988" 1197.4 24.3294707404747 99.6581738137857
"5989" 1197.6 20.3405924174894 95.1637454440656
"5990" 1197.8 16.8716927332107 89.3751109522597
"5991" 1198 14.3506241632788 83.821659320316
"5992" 1198.2 12.2899692653333 77.6467759147887
"5993" 1198.4 11.0987954104827 71.5969531188631
"5994" 1198.6 11.0014276962327 64.9376969478363
"5995" 1198.8 11.6426267145996 58.7932217894435
"5996" 1199 13.5716824492788 52.5188243499797
"5997" 1199.2 16.1897358984112 47.1507020053809
"5998" 1199.4 20.0994819532375 42.27028630502
"5999" 1199.6 25.3361463151394 39.1576866360896
"6000" 1199.8 31.0024302877766 36.6106161642046
"6001" 1200 36.9856570153435 34.384499628642
"6002" 1200.2 43.3749935745763 33.1791544763748
"6003" 1200.4 49.5486102841345 32.7055061127202
"6004" 1200.6 55.9027308255618 33.0808793276956
"6005" 1200.8 61.9916062933548 34.1576028135839
"6006" 1201 67.9997921345095 36.346363141997
"6007" 1201.2 73.7696543539427 38.7591610344015
"6008" 1201.4 79.2726900425111 40.2502730225409
"6009" 1201.6 83.8955100791294 40.8317002566416
"6010" 1201.8 87.0840757964535 39.621335282322
"6011" 1202 90.4084806394953 38.5414323470742
"6012" 1202.2 93.9861767231144 37.3149904682611
"6013" 1202.4 98.4925416985127 35.5685805674524
"6014" 1202.6 102.89879532438 33.4882362337207
"6015" 1202.8 108.173336542851 33.0120539163755
"6016" 1203 111.32572031703 35.0126691732729
"6017" 1203.2 113.169881468979 38.5145780755293
"6018" 1203.4 115.164426541579 43.6143720811078
"6019" 1203.6 116.257563232655 49.2404258893683
"6020" 1203.8 117.144422579821 54.629674928771
"6021" 1204 117.535616759197 60.5159796289093
"6022" 1204.2 117.80209681925 66.7501640046366
"6023" 1204.4 117.868009990602 72.5022810038231
"6024" 1204.6 116.633942632277 78.7682080057885
"6025" 1204.8 114.653532417397 84.5014629979887
"6026" 1205 112.558459906454 90.7716886141281
"6027" 1205.2 109.7935676964 96.1435794435605
"6028" 1205.4 105.664104127433 101.538575037415
"6029" 1205.6 100.756229109318 105.452760717501
"6030" 1205.8 95.4822931373541 109.13035233911
"6031" 1206 89.5166251056087 111.431394164276
"6032" 1206.2 82.7743787351722 112.627253429334
"6033" 1206.4 76.2576069907879 112.439899211695
"6034" 1206.6 69.890348586197 111.019013256864
"6035" 1206.8 63.8106840134045 109.019354894509
"6036" 1207 57.4758074663863 106.004826204122
"6037" 1207.2 51.3793551399256 102.883981642081
"6038" 1207.4 45.5202507478762 99.6830770866128
"6039" 1207.6 39.6919323221414 96.2466976033968
"6040" 1207.8 33.8174135623914 91.8867877319801
"6041" 1208 28.6600605433491 87.847987488235
"6042" 1208.2 23.4025786091483 83.2092532141161
"6043" 1208.4 19.533333612878 77.5150395340041
"6044" 1208.6 17.6189548468666 71.3257144863095
"6045" 1208.8 16.7591225318091 64.9621038748729
"6046" 1209 17.4076618024768 58.7283995716267
"6047" 1209.2 21.0692001119005 54.5538487442223
"6048" 1209.4 26.2667403982368 51.9723118248152
"6049" 1209.6 31.9122191698242 50.3838159247887
"6050" 1209.8 38.3028585849132 50.2421582609118
"6051" 1210 44.1955212572759 50.4299685319261
"6052" 1210.2 49.887262027118 51.6496272683208
"6053" 1210.4 55.9399540488709 54.0148234758002
"6054" 1210.6 61.3891593437665 56.7072524437567
"6055" 1210.8 66.787564092097 59.1153394635774
"6056" 1211 71.8926282484662 62.9580353657088
"6057" 1211.2 76.125127888672 67.4597525748024
"6058" 1211.4 80.6174412074149 71.9990853452985
"6059" 1211.6 84.1511909080883 76.7260544935567
"6060" 1211.8 87.0050320102383 82.7040826034616
"6061" 1212 89.467399456751 88.3296010783443
"6062" 1212.2 92.4331177495366 93.9181735523392
"6063" 1212.4 95.7829481534192 99.1352731261468
"6064" 1212.6 99.7575227316419 104.539462485361
"6065" 1212.8 102.126038505837 108.772115415546
"6066" 1213 100.389063928545 109.760811801422
"6067" 1213.2 97.9093402397852 111.450485872952
"6068" 1213.4 94.8716888048932 113.529483734228
"6069" 1213.6 90.6332779330859 115.550748506369
"6070" 1213.8 86.6588166056873 116.238980127606
"6071" 1214 82.3754734211921 116.255850411181
"6072" 1214.2 76.960382270398 116.292103828958
"6073" 1214.4 71.3872542537576 116.035620053089
"6074" 1214.6 65.6888463060338 116.042825574526
"6075" 1214.8 60.2356354864139 115.88653443916
"6076" 1215 54.7226224330303 115.425842448695
"6077" 1215.2 48.377276681707 113.625031491202
"6078" 1215.4 42.2611880105271 111.481104651018
"6079" 1215.6 36.4254748361047 108.674403146278
"6080" 1215.8 31.5089229404113 104.697803061824
"6081" 1216 27.8499421699306 99.0389839050972
"6082" 1216.2 25.2474032656783 93.4043961795271
"6083" 1216.4 22.1044381592803 87.3285362204246
"6084" 1216.6 19.4258026330213 81.8735075929389
"6085" 1216.8 16.760032510447 75.8115841785417
"6086" 1217 15.6646457251345 69.3922698747738
"6087" 1217.2 15.4853194073759 62.8910926762597
"6088" 1217.4 15.5811876843487 56.7066476753452
"6089" 1217.6 17.2256272167697 50.4192223663342
"6090" 1217.8 20.7216284667578 45.4498513249046
"6091" 1218 25.1729446627496 41.2739869813998
"6092" 1218.2 30.488880219697 37.4923305580887
"6093" 1218.4 36.334420493063 34.6006991222292
"6094" 1218.6 42.4565680448812 32.9276948441103
"6095" 1218.8 48.794010498697 31.7167702367741
"6096" 1219 56.3021431308636 31.1545775214524
"6097" 1219.2 62.1187391107501 31.4820087729126
"6098" 1219.4 68.7241743534556 32.6654558460213
"6099" 1219.6 74.4117918686108 34.8444781407886
"6100" 1219.8 80.3180457123156 37.2804920179948
"6101" 1220 86.2558259813241 39.894567600571
"6102" 1220.2 92.1300072847222 42.976163533923
"6103" 1220.4 97.7829531283469 45.6818404875524
"6104" 1220.6 103.386506693569 49.0302912145293
"6105" 1220.8 108.544781043366 52.8692280994439
"6106" 1221 113.731560888671 56.9033016794955
"6107" 1221.2 118.825530922338 59.5559907857601
"6108" 1221.4 120.742925910646 60.9740641625293
"6109" 1221.6 119.989954659775 65.0452570952283
"6110" 1221.8 118.482200276862 69.8510471917306
"6111" 1222 116.449198052829 75.0042130442155
"6112" 1222.2 113.575996379697 80.4123916988734
"6113" 1222.4 110.147523937062 85.4671352058785
"6114" 1222.6 106.354996166129 90.4839714044524
"6115" 1222.8 102.537415637569 95.6959728424707
"6116" 1223 98.3318450073942 100.483963194581
"6117" 1223.2 93.4333625702354 104.558599329693
"6118" 1223.4 88.5350175610431 108.134990372337
"6119" 1223.6 83.3622789933605 111.775044920452
"6120" 1223.8 78.3338770373124 114.658627227087
"6121" 1224 72.6586463442852 116.169956257776
"6122" 1224.2 66.1731539442174 116.110888848891
"6123" 1224.4 60.3758509331212 114.61542834221
"6124" 1224.6 54.2012272512212 112.43298597985
"6125" 1224.8 48.5649099945793 109.694048674717
"6126" 1225 43.2540605514633 105.332396164471
"6127" 1225.2 38.529206469495 100.881095660712
"6128" 1225.4 34.3471896441829 95.839499014415
"6129" 1225.6 30.6367348968914 90.6065826001746
"6130" 1225.8 27.4297636701697 84.873230634216
"6131" 1226 24.1815203231483 79.3007580651072
"6132" 1226.2 21.0986718454173 73.8676483726134
"6133" 1226.4 19.096857652447 68.1160573344256
"6134" 1226.6 18.4118672416706 61.355650994084
"6135" 1226.8 19.2299566379814 55.2803318926817
"6136" 1227 21.8433289435888 49.5965489123713
"6137" 1227.2 25.3813457353549 44.3282584389261
"6138" 1227.4 30.2017279776715 39.7724453826981
"6139" 1227.6 35.6237459922496 36.614002341505
"6140" 1227.8 41.4844770932148 34.1764540815684
"6141" 1228 47.4591876524333 33.2400169284796
"6142" 1228.2 54.0901186702237 33.3696930206399
"6143" 1228.4 60.1364951060654 34.8443014298734
"6144" 1228.6 65.9134949829359 36.8518812968595
"6145" 1228.8 72.0738945813944 39.1567308438473
"6146" 1229 77.5947088723694 41.5796379609782
"6147" 1229.2 82.866219305247 45.0651782973024
"6148" 1229.4 87.6453787846885 48.3672090405625
"6149" 1229.6 92.2295882064183 53.373570674895
"6150" 1229.8 95.0977679420303 58.6438966420165
"6151" 1230 98.1179545104187 63.8159422597828
"6152" 1230.2 100.530387075569 69.7354940396575
"6153" 1230.4 102.6588118811 75.521526576007
"6154" 1230.6 104.959094781201 81.5351729017306
"6155" 1230.8 107.074289190319 87.4910106745335
"6156" 1231 108.960303068465 93.8976371004792
"6157" 1231.2 110.14103016689 100.344611236572
"6158" 1231.4 108.86085607313 102.267137813483
"6159" 1231.6 105.397108382697 105.658497842424
"6160" 1231.8 101.98617650614 109.37208321783
"6161" 1232 97.6762773055649 111.558263971745
"6162" 1232.2 93.2818702775271 112.866298170726
"6163" 1232.4 87.9854700697558 113.653669054217
"6164" 1232.6 82.337660716629 113.832056048685
"6165" 1232.8 76.8687097485496 113.783894603926
"6166" 1233 71.2889030272424 113.608311782695
"6167" 1233.2 65.6142831353845 112.967799420015
"6168" 1233.4 59.7433612929134 112.132394469659
"6169" 1233.6 54.1639874664242 111.413112406877
"6170" 1233.8 48.3466974352118 110.332845905423
"6171" 1234 42.5662951284323 108.437814243805
"6172" 1234.2 36.9788128656681 105.786930494077
"6173" 1234.4 31.4129189196381 102.878308677217
"6174" 1234.6 25.8688268426236 99.2905387336817
"6175" 1234.8 21.3954311924202 94.9165206817381
"6176" 1235 17.3106026764788 89.6531002428524
"6177" 1235.2 14.7117042995581 84.230800422619
"6178" 1235.4 13.4843044096077 77.8876029430863
"6179" 1235.6 13.8380737713827 71.5519785079952
"6180" 1235.8 14.9755644016222 65.8174837944524
"6181" 1236 17.5802019953456 59.9508597142362
"6182" 1236.2 21.6344498512633 55.6188619726559
"6183" 1236.4 26.6567651802862 52.2868489320684
"6184" 1236.6 32.0803387215763 50.1916444110214
"6185" 1236.8 38.0567634777337 49.99210374259
"6186" 1237 44.234700282807 50.1850526075258
"6187" 1237.2 50.1864549785908 51.4484218224789
"6188" 1237.4 56.1499296413404 53.4797243853133
"6189" 1237.6 61.315498551247 56.7720231406274
"6190" 1237.8 66.6358047581625 59.89819826953
"6191" 1238 72.061536697059 63.1818404949265
"6192" 1238.2 77.2221101953524 66.7469772683011
"6193" 1238.4 82.4488745535793 70.239123523923
"6194" 1238.6 87.1832947170614 73.4979811185117
"6195" 1238.8 91.1011074904427 78.320158424249
"6196" 1239 95.043674767447 82.8904088620817
"6197" 1239.2 98.9810884752759 87.569772799005
"6198" 1239.4 102.916549948233 93.156946988506
"6199" 1239.6 106.635602730325 98.4365297293904
"6200" 1239.8 108.53451250853 102.561174183091
"6201" 1240 107.337250244419 103.715161907536
"6202" 1240.2 106.398248213832 105.206469120664
"6203" 1240.4 103.085526722169 108.064253144036
"6204" 1240.6 100.005753940829 110.91159537899
"6205" 1240.8 96.8532445511498 113.803232779547
"6206" 1241 94.6848051920684 114.27136765151
"6207" 1241.2 93.5611135334894 114.956948337075
"6208" 1241.4 91.2356145303116 116.080663110223
"6209" 1241.6 88.2652438940988 117.085680250948
"6210" 1241.8 84.522234115844 118.247134161776
"6211" 1242 80.0095212651821 118.700685110274
"6212" 1242.2 74.9611064106676 119.224629646011
"6213" 1242.4 69.8133912862743 118.737338384762
"6214" 1242.6 64.8556263618532 118.43661937039
"6215" 1242.8 59.855746505844 116.628157266011
"6216" 1243 53.4361883902121 114.965558708604
"6217" 1243.2 48.0601654102443 114.4685433736
"6218" 1243.4 42.1218632919091 113.12048969918
"6219" 1243.6 36.732098057407 110.392423378102
"6220" 1243.8 31.839045857297 107.056883681367
"6221" 1244 27.6279073822951 102.617019909125
"6222" 1244.2 24.4247825770614 97.5575386826767
"6223" 1244.4 21.0962044062212 92.2750331772582
"6224" 1244.6 17.9534332559005 86.51803217624
"6225" 1244.8 15.2309987755581 80.530827281119
"6226" 1245 12.6328694875078 74.5928586895605
"6227" 1245.2 10.0220080279905 68.7724599296726
"6228" 1245.4 8.18636269021515 62.4963595774887
"6229" 1245.6 6.84799919979696 56.5374554653887
"6230" 1245.8 6.86557708803324 50.1524833956471
"6231" 1246 7.38710885974959 44.1881855868471
"6232" 1246.2 9.55134423758087 37.9320659169256
"6233" 1246.4 13.0439725292013 33.8300729738872
"6234" 1246.6 16.8167597874448 29.4781594848002
"6235" 1246.8 21.8139994219021 25.129430075555
"6236" 1247 27.2487445186045 21.9709201706793
"6237" 1247.2 32.5154489162902 19.0116683443083
"6238" 1247.4 38.5550266528285 16.9901374063471
"6239" 1247.6 44.6351390865578 15.6739576314785
"6240" 1247.8 50.5329637110917 14.7592210061629
"6241" 1248 56.7869349333456 14.5371542894524
"6242" 1248.2 63.3542286911585 14.7368829340678
"6243" 1248.4 68.952604766813 17.0432137919345
"6244" 1248.6 73.9166040975731 19.2016135207798
"6245" 1248.8 79.2303112974709 20.869160193548
"6246" 1249 84.531439046813 22.4019154940506
"6247" 1249.2 89.2858881693188 24.2259237040658
"6248" 1249.4 94.5447729395642 26.5912198695232
"6249" 1249.6 99.1196887363952 29.4926113644265
"6250" 1249.8 104.192882399559 33.0448541808576
"6251" 1250 109.076898860739 36.9966403764524
"6252" 1250.2 113.492776111107 40.8147862993498
"6253" 1250.4 117.856846995953 45.3186672354268
"6254" 1250.6 120.111204470054 50.6213469652437
"6255" 1250.8 120.040317270594 55.4562159952972
"6256" 1251 118.802258705635 61.1059204181781
"6257" 1251.2 117.370337109798 65.9451255038894
"6258" 1251.4 115.430780779845 71.879682351235
"6259" 1251.6 113.193016703647 77.5470477711024
"6260" 1251.8 111.305776398749 83.5434878426089
"6261" 1252 109.169139587954 89.5859254528377
"6262" 1252.2 106.053574984433 95.8324595570278
"6263" 1252.4 103.021457485482 101.474086739985
"6264" 1252.6 99.5501465232064 107.40635766599
"6265" 1252.8 95.7877110744517 111.969780348952
"6266" 1253 90.2707661339688 115.166844519763
"6267" 1253.2 83.7902139473989 117.426117259039
"6268" 1253.4 77.6590207149135 117.095136523803
"6269" 1253.6 71.6455382074296 115.56178137168
"6270" 1253.8 65.8296155803604 113.239305546289
"6271" 1254 59.9285091114353 109.569256702303
"6272" 1254.2 55.025544210697 105.367147046792
"6273" 1254.4 50.806276593197 100.797312431482
"6274" 1254.6 46.1073828277247 96.4378268202579
"6275" 1254.8 41.2281784803081 91.7497516897024
"6276" 1255 37.0726310545491 86.7032818389654
"6277" 1255.2 33.5948284826633 80.889024101049
"6278" 1255.4 30.8377106394448 74.6974193340524
"6279" 1255.6 29.0816411797819 68.1506346830845
"6280" 1255.8 28.6643320607781 61.7403204085605
"6281" 1256 30.1677375832233 55.243691668005
"6282" 1256.2 33.4522454360013 49.8390185481393
"6283" 1256.4 38.0712813185889 45.7544715392632
"6284" 1256.6 44.0334247555452 43.2316515068184
"6285" 1256.8 50.8286599757832 42.8857083348834
"6286" 1257 56.872173274059 44.1615611422972
"6287" 1257.2 62.9568871714681 45.931365884071
"6288" 1257.4 68.3274719420816 48.7673151657857
"6289" 1257.6 73.6535691318252 51.9363429936832
"6290" 1257.8 79.0847923124712 54.893454434404
"6291" 1258 84.2170131216486 57.7705133457911
"6292" 1258.2 88.9285073480872 61.6187979702085
"6293" 1258.4 90.0040561781625 64.6759312825558
"6294" 1258.6 89.1679757929788 68.7562184427251
"6295" 1258.8 87.0621071825111 73.8860791593816
"6296" 1259 84.3956414013893 78.5202255919909
"6297" 1259.2 81.0955304044808 83.3226198806956
"6298" 1259.4 77.124657838059 87.8360172445041
"6299" 1259.6 72.4525947393697 91.4729913382888
"6300" 1259.8 67.3216955531256 94.5085035934524
"6301" 1260 61.4817726478893 97.2859800576351
"6302" 1260.2 55.6607976473571 99.1418203259184
"6303" 1260.4 49.2875973273702 101.162928103977
"6304" 1260.6 42.8888904573255 102.364687166081
"6305" 1260.8 36.006384027197 103.298326268099
"6306" 1261 29.089810150862 102.926872052685
"6307" 1261.2 23.0996533180823 100.734082093572
"6308" 1261.4 18.7082800772291 96.5070727006267
"6309" 1261.6 15.4961068483256 91.1813097007952
"6310" 1261.8 13.6497770344988 84.8133737066222
"6311" 1262 12.9408521673885 78.702781306415
"6312" 1262.2 14.0546660201175 72.525846312686
"6313" 1262.4 16.7609257922291 67.1859914846451
"6314" 1262.6 21.524033015778 63.1227665135875
"6315" 1262.8 26.8075339452709 60.1345959853567
"6316" 1263 33.0910970076173 57.6730622449745
"6317" 1263.2 38.927415454697 56.1859747632362
"6318" 1263.4 45.7046484465614 56.0609087665541
"6319" 1263.6 52.0172175911108 56.3526704678748
"6320" 1263.8 58.64452120052 56.8355275701869
"6321" 1264 65.1931462297235 58.0659797467267
"6322" 1264.2 71.3200728005688 59.4727705171703
"6323" 1264.4 76.7231706388285 62.3122460814524
"6324" 1264.6 80.6773598007996 66.6363712373755
"6325" 1264.8 83.7531809278765 71.8592752940678
"6326" 1265 86.1246198099093 77.8187008216559
"6327" 1265.2 87.9631629154075 83.5930703643734
"6328" 1265.4 89.2246260994515 89.585828003916
"6329" 1265.6 90.0432160168059 96.041964756492
"6330" 1265.8 90.8028769953108 102.369902145967
"6331" 1266 91.2616072786382 109.254939375158
"6332" 1266.2 90.5392363363668 115.510940131287
"6333" 1266.4 90.1886532510205 116.360873344541
"6334" 1266.6 89.1515100789008 116.093255781559
"6335" 1266.8 85.8374208883138 116.361337255219
"6336" 1267 80.5320670024617 118.510599741511
"6337" 1267.2 75.786725404248 118.904746119003
"6338" 1267.4 70.2188818261153 117.895301244738
"6339" 1267.6 65.2603889432066 116.677134841731
"6340" 1267.8 60.3732786702739 113.864705864741
"6341" 1268 55.4632352690398 110.929336773824
"6342" 1268.2 50.8515923847347 107.163856943707
"6343" 1268.4 46.7993373245287 102.729857260219
"6344" 1268.6 42.2559487973914 98.4248494332857
"6345" 1268.8 38.6383741897536 94.9432902419901
"6346" 1269 33.7390662210333 89.6786054140188
"6347" 1269.2 29.9861087497515 84.4200281824342
"6348" 1269.4 26.5037587721791 79.285525126247
"6349" 1269.6 24.2026839312759 74.4097575256366
"6350" 1269.8 21.8573639294267 68.8876369464794
"6351" 1270 20.0014922339333 62.0042100400069
"6352" 1270.2 19.4433463653186 55.6000141045064
"6353" 1270.4 19.4089803252297 50.2495692581066
"6354" 1270.6 19.8399270506706 44.2257661081366
"6355" 1270.8 21.3294822581443 38.4520314736629
"6356" 1271 23.860858157778 31.3966810271551
"6357" 1271.2 25.8801417451969 26.8328175731629
"6358" 1271.4 29.226577352813 21.4212835148185
"6359" 1271.6 33.994117932697 17.4099179611703
"6360" 1271.8 39.5652445393491 14.8442153709133
"6361" 1272 45.7371552008986 13.5236572974272
"6362" 1272.2 51.6667741704149 13.2722062068883
"6363" 1272.4 57.9566481603608 14.2763878823231
"6364" 1272.6 64.0149526398321 15.5757432414524
"6365" 1272.8 70.2666073049801 18.0883472658152
"6366" 1273 75.5513416568022 21.1957393797419
"6367" 1273.2 80.0914891099277 24.8830980805293
"6368" 1273.4 84.576645485572 28.3309138082024
"6369" 1273.6 89.198366321972 32.2515871020024
"6370" 1273.8 93.4455012507918 36.04310827828
"6371" 1274 98.4309629729409 39.5012862942329
"6372" 1274.2 103.852540197671 42.5757271827088
"6373" 1274.4 109.317781676497 45.9220141827024
"6374" 1274.6 114.689233912622 48.9501500958774
"6375" 1274.8 120.237772002598 52.2471603803036
"6376" 1275 121.942528599117 56.6272807149902
"6377" 1275.2 121.530233070775 61.6044251326437
"6378" 1275.4 119.778431694335 67.4122998037196
"6379" 1275.6 117.645257714739 73.1814285696625
"6380" 1275.8 115.000698681309 78.3712039179265
"6381" 1276 111.63547491675 84.0577022639524
"6382" 1276.2 108.117659973777 88.8789838315055
"6383" 1276.4 103.987079631891 93.7007121863412
"6384" 1276.6 99.7863676124606 98.5188732058342
"6385" 1276.8 95.0137154707547 102.858409242404
"6386" 1277 89.1817602425513 105.271259735598
"6387" 1277.2 83.2105168417582 106.934478554881
"6388" 1277.4 76.9284597330732 107.996020763423
"6389" 1277.6 70.3880057923636 108.202928373422
"6390" 1277.8 63.886006207447 107.543294262664
"6391" 1278 57.3981370844623 106.429756117748
"6392" 1278.2 51.479112464745 104.880661769135
"6393" 1278.4 44.9929247308604 102.907093099529
"6394" 1278.6 38.6529312316684 100.595376701424
"6395" 1278.8 32.436234504697 97.814012661837
"6396" 1279 26.4161278293541 94.860881987881
"6397" 1279.2 20.979300127947 91.4828920284246
"6398" 1279.4 16.0681185764403 86.2871069778418
"6399" 1279.6 12.8213792198562 80.7138824135143
"6400" 1279.8 11.1876033256777 74.4832103627024
"6401" 1280 11.2046129263698 68.0014325252935
"6402" 1280.2 13.3124941836692 61.9588373408413
"6403" 1280.4 17.6841716930654 58.5576103635313
"6404" 1280.6 22.9415665853997 55.8456263566686
"6405" 1280.8 29.1204691005078 53.5017837217497
"6406" 1281 35.0566217618812 52.1825873884261
"6407" 1281.2 41.4282283259601 51.3797307972419
"6408" 1281.4 47.3010388801969 51.6564600903734
"6409" 1281.6 53.4913677044274 53.0733200127915
"6410" 1281.8 58.9069375377226 54.8290795298626
"6411" 1282 65.0163183685231 56.2263406029393
"6412" 1282.2 70.3673092733926 58.2617491686524
"6413" 1282.4 75.7623273186187 60.5545471702959
"6414" 1282.6 81.025969505922 62.0623356148774
"6415" 1282.8 86.7439165044814 63.450441085961
"6416" 1283 93.0418605744766 64.8999168601642
"6417" 1283.2 98.9301318362393 66.2564636586981
"6418" 1283.4 104.925227750158 68.5437797934524
"6419" 1283.6 110.300446608005 71.8592752940678
"6420" 1283.8 115.223338099781 75.3087903936121
"6421" 1284 119.830249225022 78.7966001039774
"6422" 1284.2 120.430017700748 81.5893890975806
"6423" 1284.4 119.026290614529 83.5504710445851
"6424" 1284.6 116.606030657112 87.2494036895562
"6425" 1284.8 114.192046194386 91.9524480004995
"6426" 1285 111.54658376948 96.7951139394241
"6427" 1285.2 108.539567945407 101.306650670621
"6428" 1285.4 105.634916133389 105.656348559546
"6429" 1285.6 101.596161315308 109.358883122397
"6430" 1285.8 97.2698977485999 112.149390695627
"6431" 1286 92.504074660908 114.02611501137
"6432" 1286.2 87.4518851662712 115.137605190789
"6433" 1286.4 82.0494230805584 114.709572862799
"6434" 1286.6 76.9779067859782 114.253864645734
"6435" 1286.8 71.8932459659238 113.678232407236
"6436" 1287 66.3599409878806 112.641418867656
"6437" 1287.2 60.7841490249112 111.504799836003
"6438" 1287.4 55.107333090667 109.660218166942
"6439" 1287.6 49.3158258216678 107.316927052462
"6440" 1287.8 43.6545225229911 104.795116228335
"6441" 1288 37.6266084999643 101.822329257908
"6442" 1288.2 31.3585724246484 98.9414129917339
"6443" 1288.4 25.9695485771498 95.6083301015845
"6444" 1288.6 20.4759385506424 91.4340442525887
"6445" 1288.8 16.1536195532759 87.0470619119787
"6446" 1289 12.249761950358 81.633961309232
"6447" 1289.2 9.18414105959169 75.7114101266629
"6448" 1289.4 7.53444158525946 69.7747858950417
"6449" 1289.6 6.82947097456103 63.9797863526854
"6450" 1289.8 7.43863711412816 57.3563187543056
"6451" 1290 9.49918296208981 51.2575330957113
"6452" 1290.2 12.7765728380775 45.5132995591692
"6453" 1290.4 17.0238407618765 41.0145149439652
"6454" 1290.6 23.7774627731791 38.6762334472649
"6455" 1290.8 30.3260105885879 38.0234271812706
"6456" 1291 36.5602576914353 38.9476345760038
"6457" 1291.2 42.4736501000127 41.2398228711366
"6458" 1291.4 47.804823454812 43.5935184321869
"6459" 1291.6 53.0850227477496 46.9793933953471
"6460" 1291.8 57.5762590856396 50.9282044743868
"6461" 1292 61.3141555482918 54.6235541630903
"6462" 1292.2 66.2089216759827 58.1982556003683
"6463" 1292.4 71.0920352780331 61.1340149174188
"6464" 1292.6 76.1335331357995 64.0865022077857
"6465" 1292.8 80.9662670055037 66.6422456092759
"6466" 1293 86.4155861391591 69.289992864007
"6467" 1293.2 91.6227133113188 72.0130159986625
"6468" 1293.4 96.2062619196457 74.8385609095806
"6469" 1293.6 101.52640081789 77.5048823687969
"6470" 1293.8 106.75466053655 79.6705592770558
"6471" 1294 111.613966381245 82.3920087871306
"6472" 1294.2 116.743009401092 85.9948073158734
"6473" 1294.4 117.766083458981 87.7028874561496
"6474" 1294.6 116.295079955419 89.1208234049524
"6475" 1294.8 115.058654906968 93.1277626736206
"6476" 1295 113.260890508338 97.0696841158602
"6477" 1295.2 111.066859888842 101.103543438652
"6478" 1295.4 108.222681266815 104.054357931688
"6479" 1295.6 104.063465751152 106.864171478098
"6480" 1295.8 99.9805785010858 109.229059503397
"6481" 1296 95.2646245805527 111.445492656837
"6482" 1296.2 90.9476135456484 114.161026578384
"6483" 1296.4 85.9664318219894 116.342141856783
"6484" 1296.6 80.7067756181867 117.887352859901
"6485" 1296.8 75.1150868855439 118.308617256248
"6486" 1297 69.182809862647 118.181840518102
"6487" 1297.2 63.6902669880784 117.629153265875
"6488" 1297.4 57.8328192987762 116.398565292165
"6489" 1297.6 51.746199594757 114.181974816712
"6490" 1297.8 46.2000589656678 112.069984016045
"6491" 1298 40.3860219975793 108.899833593776
"6492" 1298.2 35.0824523835661 105.219558813378
"6493" 1298.4 31.2023034717717 101.375809047097
"6494" 1298.6 26.9984794917255 96.4818226022524
"6495" 1298.8 23.2490901769586 91.3514843725365
"6496" 1299 20.3553581085941 85.6841374160038
"6497" 1299.2 17.7815083490333 79.6012114880978
"6498" 1299.4 15.7163189419075 73.4326639721103
"6499" 1299.6 13.6130007920731 67.218149628801
"6500" 1299.8 11.6994513967752 61.1912473539132
"6501" 1300 10.2019292081748 54.8330269691515
"6502" 1300.2 9.09210959796245 48.6566395731869
"6503" 1300.4 8.96890716493381 42.0939256277155
"6504" 1300.6 10.5585942737606 36.7452546414797
"6505" 1300.8 14.3416290132645 34.1405207584524
"6506" 1301 19.3942239148861 32.3615863035064
"6507" 1301.2 24.3940029487496 30.3756358074524
"6508" 1301.4 30.2619711117056 29.349464766835
"6509" 1301.6 36.3377164809057 30.0945394497915
"6510" 1301.8 42.1446807764606 31.4095039005797
"6511" 1302 47.8496298365908 33.9704862840099
"6512" 1302.2 53.4270203454448 36.1228709755306
"6513" 1302.4 58.6357697199317 38.0566784481133
"6514" 1302.6 63.4347280187926 41.3688740841654
"6515" 1302.8 68.0167077119851 45.1689271724863
"6516" 1303 72.9380372029653 48.8485868622329
"6517" 1303.2 77.7359498974448 53.1122244089566
"6518" 1303.4 81.7703386257318 57.6385957974524
"6519" 1303.6 86.1247921421469 62.1434753767524
"6520" 1303.8 90.564759911947 66.2848488228524
"6521" 1304 95.3373872939036 70.5876971008491
"6522" 1304.2 99.9030601029995 74.7196748115952
"6523" 1304.4 105.010883116172 78.7251971135274
"6524" 1304.6 109.877142407326 82.6184507636593
"6525" 1304.8 114.768323827881 86.5550987241892
"6526" 1305 117.530257068504 89.6002179613515
"6527" 1305.2 116.279022107367 91.202900313443
"6528" 1305.4 115.323051366811 95.0129610844238
"6529" 1305.6 113.278700292187 97.5905163085124
"6530" 1305.8 110.551869725344 101.534252386394
"6531" 1306 107.948641817658 104.44250705501
"6532" 1306.2 104.35221731327 106.972831440938
"6533" 1306.4 99.8293897791686 109.63662946032
"6534" 1306.6 95.7613108835858 112.395313322341
"6535" 1306.8 91.3977948005303 115.269463998536
"6536" 1307 87.091978103697 117.617107775452
"6537" 1307.2 81.7501180160205 118.636605018776
"6538" 1307.4 76.2536729417273 118.907475867331
"6539" 1307.6 70.6583645500831 118.407617930749
"6540" 1307.8 65.2450972188532 117.596822834984
"6541" 1308 59.644668574717 117.149742747052
"6542" 1308.2 53.5581439110909 116.342475879816
"6543" 1308.4 47.473704293467 115.155651959212
"6544" 1308.6 41.5753031293504 113.228812376779
"6545" 1308.8 36.0861328217256 110.829187124881
"6546" 1309 30.6930688243377 107.108957177365
"6547" 1309.2 26.1433951948358 102.950645040091
"6548" 1309.4 21.7894844418465 98.1726842418636
"6549" 1309.6 18.4939268065143 93.0317599273274
"6550" 1309.8 15.8225205189541 86.7895621323381
"6551" 1310 14.5470439758911 80.454781730831
"6552" 1310.2 13.7072682930793 73.9581883740994
"6553" 1310.4 13.321142708927 67.6235256446117
"6554" 1310.6 14.3408193025431 60.7356380930197
"6555" 1310.8 16.358169398906 55.1247384477251
"6556" 1311 19.6486080331969 49.8115981361629
"6557" 1311.2 23.945769822097 45.2669693572698
"6558" 1311.4 29.6306656763961 41.7495634897533
"6559" 1311.6 35.4245381711333 39.4007377573887
"6560" 1311.8 41.6305286645898 37.5947563354167
"6561" 1312 47.5153052956262 37.3619847201869
"6562" 1312.2 54.2251637339263 38.4366106092139
"6563" 1312.4 60.1902664448274 39.7263230785567
"6564" 1312.6 66.1562113344338 41.5097193422155
"6565" 1312.8 71.3375001038734 44.5144097758557
"6566" 1313 75.9816946087726 48.3534796519986
"6567" 1313.2 80.5754925499936 53.0309575231134
"6568" 1313.4 84.7830489459449 57.6450333322788
"6569" 1313.6 88.945210264922 62.2116327767274
"6570" 1313.8 92.6307555294365 67.5291918466457
"6571" 1314 95.4178564792341 73.0468354045516
"6572" 1314.2 98.4207970669601 79.0731585765576
"6573" 1314.4 100.684047357215 85.2527750424256
"6574" 1314.6 102.688843441891 92.4060822079801
"6575" 1314.8 104.668653631641 98.4392742798413
"6576" 1315 107.336348691509 104.13863418856
"6577" 1315.2 106.576975978903 104.333096878364
"6578" 1315.4 104.73084377198 106.21957382815
"6579" 1315.6 101.979251951716 109.172331020308
"6580" 1315.8 99.4479095314348 111.926295738705
"6581" 1316 95.9163442811455 113.340208177555
"6582" 1316.2 91.7901234101498 115.203123312726
"6583" 1316.4 86.9316077508146 116.838166061452
"6584" 1316.6 81.5756990473196 117.723661123122
"6585" 1316.8 76.6292541969418 117.640952929963
"6586" 1317 71.4558686976676 116.544153747835
"6587" 1317.2 66.2944792901215 115.76160982465
"6588" 1317.4 60.2643090715205 114.432610768217
"6589" 1317.6 54.6169816450205 112.691446936923
"6590" 1317.8 49.4622203023734 110.957919789099
"6591" 1318 44.0647215208398 108.329155147567
"6592" 1318.2 38.9374018869277 105.23268350527
"6593" 1318.4 33.7589657171498 102.052970508924
"6594" 1318.6 28.4796473873231 98.0270876598075
"6595" 1318.8 23.5397103915581 94.1406700062857
"6596" 1319 18.1345839359402 90.7155486707767
"6597" 1319.2 13.141917181812 87.2142544161869
"6598" 1319.4 9.2713351250775 81.6789429441338
"6599" 1319.6 8.06996401363446 76.3366743518184
"6600" 1319.8 8.40661747847054 70.7079150271599
"6601" 1320 9.57285271414141 64.5661283557579
"6602" 1320.2 11.684519114906 59.0336095943433
"6603" 1320.4 14.4995226039402 53.2421364837497
"6604" 1320.6 18.0398477815348 48.0456829772902
"6605" 1320.8 22.1848051615184 42.8108838845238
"6606" 1321 27.114615007281 39.3713786107267
"6607" 1321.2 32.955528980697 35.7264741581281
"6608" 1321.4 38.4764491992233 32.6236342627682
"6609" 1321.6 44.6677246623726 30.0037086827497
"6610" 1321.8 50.0520358332545 28.0284707311957
"6611" 1322 56.0395719374807 26.8739068409118
"6612" 1322.2 62.1798782415348 26.3054899144794
"6613" 1322.4 68.7201816419672 25.8388266353713
"6614" 1322.6 74.8324179743456 26.0598776623172
"6615" 1322.8 80.9101160372274 26.000015396635
"6616" 1323 85.7381032198398 25.1908050236399
"6617" 1323.2 89.4886350005405 22.9756895244524
"6618" 1323.4 94.319553531218 20.7272317197549
"6619" 1323.6 98.0942475886883 20.9775346928872
"6620" 1323.8 99.9547656177759 23.7307163612682
"6621" 1324 101.515715055671 27.6393533762216
"6622" 1324.2 103.873919197706 32.4908654618489
"6623" 1324.4 106.042868970309 37.6345667801593
"6624" 1324.6 107.996853627042 43.4605474569146
"6625" 1324.8 109.469470326065 49.1624800411629
"6626" 1325 110.667067153968 55.6417325052066
"6627" 1325.2 111.451813372266 61.8052624658748
"6628" 1325.4 112.084748083573 68.1095025546736
"6629" 1325.6 112.561322304881 74.1876908089261
"6630" 1325.8 112.244185115818 81.121002468642
"6631" 1326 110.78601332232 87.6866398403392
"6632" 1326.2 109.008451938149 93.967987948962
"6633" 1326.4 106.469401543476 100.229480957654
"6634" 1326.6 102.739398446565 105.65373880949
"6635" 1326.8 97.9004067610083 109.860758915764
"6636" 1327 92.3228901484988 113.770164499235
"6637" 1327.2 86.3760575639688 115.69244111319
"6638" 1327.4 80.006204978677 116.491536998722
"6639" 1327.6 73.8145625241515 115.909730483149
"6640" 1327.8 68.0400406698554 113.294366877462
"6641" 1328 63.919057633385 109.080907065608
"6642" 1328.2 59.9931347641309 104.408166917764
"6643" 1328.4 56.3129617657803 99.2614905335079
"6644" 1328.6 53.0819348377835 94.2188970587601
"6645" 1328.8 49.7641469970424 88.4209560770706
"6646" 1329 47.0590948629697 82.8019538038069
"6647" 1329.2 44.502813578778 76.627931636047
"6648" 1329.4 42.250900101097 70.8501246075133
"6649" 1329.6 40.1417139599987 65.0486146026162
"6650" 1329.8 38.7795294191404 59.027144070235
"6651" 1330 38.5367643829788 52.4055237370342
"6652" 1330.2 39.4358912957803 46.2357545952857
"6653" 1330.4 41.2389652018474 39.9366283500896
"6654" 1330.6 44.0864931836535 34.8528573114002
"6655" 1330.8 48.7503629026538 30.2413355119351
"6656" 1331 53.9655061390361 26.6502623926698
"6657" 1331.2 59.7880211813812 24.4515790878208
"6658" 1331.4 65.4902985459773 23.9002278205085
"6659" 1331.6 71.4066218799021 25.5288873647857
"6660" 1331.8 77.5026335002732 26.9826185108761
"6661" 1332 83.0098719619231 28.4452150379741
"6662" 1332.2 89.1724848184406 30.3922798611703
"6663" 1332.4 94.7726241034537 31.4282597452902
"6664" 1332.6 101.186612631346 31.5054521673983
"6665" 1332.8 107.346780946608 31.2971516744613
"6666" 1333 112.848056801733 31.5336161233542
"6667" 1333.2 112.750689087483 32.3786287863095
"6668" 1333.4 112.939515982122 35.0010330649214
"6669" 1333.6 114.624571763928 39.9992276671703
"6670" 1333.8 116.324870399393 45.2568092479567
"6671" 1334 118.140321510855 50.385555188584
"6672" 1334.2 118.813789298988 55.8824362967978
"6673" 1334.4 119.667457239618 62.1140942419261
"6674" 1334.6 118.949127369516 67.7916981385558
"6675" 1334.8 117.40131646368 73.576683367961
"6676" 1335 115.470749715619 79.3515960752024
"6677" 1335.2 113.149603209036 84.865824516168
"6678" 1335.4 110.705714185079 90.3506071412978
"6679" 1335.6 107.928668953197 96.0434769710406
"6680" 1335.8 105.252011396756 101.331880274423
"6681" 1336 101.443389076788 106.775655374234
"6682" 1336.2 97.09588659087 111.205818283299
"6683" 1336.4 92.0849243155078 114.932916733966
"6684" 1336.6 86.9505860433999 116.599084941314
"6685" 1336.8 81.9601268114617 115.276464291717
"6686" 1337 76.5457182308146 113.649850712482
"6687" 1337.2 70.8199109067067 111.268354679307
"6688" 1337.4 65.5779998833762 108.490262409528
"6689" 1337.6 60.8565843055932 104.489000491858
"6690" 1337.8 56.258868591197 100.274836004036
"6691" 1338 51.6336071106424 95.6297075757251
"6692" 1338.2 47.1432257653575 90.4720609806909
"6693" 1338.4 43.2194971889404 84.9421962247046
"6694" 1338.6 39.3090521277918 78.39806397703
"6695" 1338.8 37.2537433935348 72.1753323789929
"6696" 1339 36.2768499001136 65.5145620167857
"6697" 1339.2 36.0543095687904 58.4575765715178
"6698" 1339.4 36.7353935800431 51.4445112063178
"6699" 1339.6 38.4105030634493 44.8932513303056
"6700" 1339.8 40.5350443815661 38.5072049152841
"6701" 1340 43.6057022965184 32.6742093474256
"6702" 1340.2 47.8706959670159 27.4378168430127
"6703" 1340.4 53.1045947295614 23.3123507737236
"6704" 1340.6 59.0966797501072 21.1215419402729
"6705" 1340.8 65.2700187171434 21.1987287393899
"6706" 1341 71.8164700363138 22.3933031962281
"6707" 1341.2 77.8250992465819 24.6748853872931
"6708" 1341.4 82.9010053775175 27.4795704605293
"6709" 1341.6 87.8317488981711 30.9934171668317
"6710" 1341.8 91.4590700940919 34.9150986533263
"6711" 1342 95.3687839150275 39.8087519880117
"6712" 1342.2 98.4957284348482 44.9627921910574
"6713" 1342.4 101.182750061714 51.1059585657549
"6714" 1342.6 103.024469828559 57.2121923591851
"6715" 1342.8 103.542960798517 63.6437703788883
"6716" 1343 103.820678723411 69.8095600787024
"6717" 1343.2 103.695971306145 76.9006156820127
"6718" 1343.4 103.360347265744 83.3987861599713
"6719" 1343.6 102.580657092725 90.0295887379524
"6720" 1343.8 101.416667234112 96.6260982844995
"6721" 1344 100.278910554848 102.829017356634
"6722" 1344.2 97.9591948148951 109.239810096584
"6723" 1344.4 94.5371839969906 114.637119750333
"6724" 1344.6 90.0091911894617 117.174180134158
"6725" 1344.8 85.8274461224758 116.733308523029
"6726" 1345 80.5716530759623 115.232592324432
"6727" 1345.2 75.6032180339397 113.075801957423
"6728" 1345.4 70.9722120778636 110.285679513591
"6729" 1345.6 65.7643523066193 107.766898236763
"6730" 1345.8 60.6218244860368 104.908257771792
"6731" 1346 55.859084642968 101.459527081779
"6732" 1346.2 50.6430517518329 98.5368170529087
"6733" 1346.4 45.1478214279255 95.7659380746238
"6734" 1346.6 39.7700442270743 92.6579046471411
"6735" 1346.8 34.5169211551564 89.1576652427767
"6736" 1347 30.4512996984075 84.9220542536103
"6737" 1347.2 27.3518694987697 79.6366179296433
"6738" 1347.4 25.3004510638361 73.6847951058524
"6739" 1347.6 23.957203828908 67.8470200034065
"6740" 1347.8 22.6269145867264 61.3118405468053
"6741" 1348 22.200232253906 54.9335436633796
"6742" 1348.2 22.6357314849151 48.8153105643251
"6743" 1348.4 25.3335159809864 43.3238335971892
"6744" 1348.6 29.6024982692832 39.4039731735989
"6745" 1348.8 34.8261693090151 36.1150199819706
"6746" 1349 40.6115818575424 34.592542995516
"6747" 1349.2 46.7094141021827 34.2740536237095
"6748" 1349.4 52.4326780423358 34.2162512028691
"6749" 1349.6 58.4229819543487 34.6632926528184
"6750" 1349.8 63.6973024072633 35.8971607004966
"6751" 1350 69.6105563038694 36.0699683373834
"6752" 1350.2 75.7566158447393 36.4718448996473
"6753" 1350.4 81.9815483557732 37.4851292479439
"6754" 1350.6 87.517150455922 38.9050475757524
"6755" 1350.8 92.9586626795418 39.9042417744007
"6756" 1351 98.4050150620421 41.1222741448506
"6757" 1351.2 102.356325858361 41.8448810446248
"6758" 1351.4 104.834906100417 43.3535969068083
"6759" 1351.6 107.623913508595 45.9247646831049
"6760" 1351.8 111.875414263044 49.0605806412127
"6761" 1352 116.894332848102 52.2195788733317
"6762" 1352.2 121.356460166662 56.2150126649696
"6763" 1352.4 122.846734300594 60.2583698526575
"6764" 1352.6 122.573337626914 63.5856464486872
"6765" 1352.8 121.744897944466 67.881346455478
"6766" 1353 120.057190897466 72.3352952304011
"6767" 1353.2 117.940327780167 76.6921874625133
"6768" 1353.4 115.524469833826 81.2049401533403
"6769" 1353.6 112.270986783488 86.1072220926002
"6770" 1353.8 108.991599833759 91.1852507749434
"6771" 1354 105.884824140562 96.3646304705064
"6772" 1354.2 102.533776341419 101.360305707341
"6773" 1354.4 98.91426472933 105.929408938324
"6774" 1354.6 94.6505976988081 110.523689481758
"6775" 1354.8 90.4601797744192 114.815081332036
"6776" 1355 85.1383822985528 116.976727808654
"6777" 1355.2 79.6615630121561 116.786501560014
"6778" 1355.4 73.8165490241722 115.365117869631
"6779" 1355.6 68.5976762655827 112.568823619481
"6780" 1355.8 63.200757954329 108.960566840622
"6781" 1356 58.4557462539997 105.207637258379
"6782" 1356.2 54.2538149199747 99.8493030306468
"6783" 1356.4 51.2593988362115 94.4606075010058
"6784" 1356.6 48.9572173340113 88.707242447281
"6785" 1356.8 46.4357465939263 82.8470076885992
"6786" 1357 45.0126025416424 76.4819039879433
"6787" 1357.2 43.8988263327337 70.7877036301129
"6788" 1357.4 42.4993193504267 65.5683627958308
"6789" 1357.6 42.1382317460362 60.0275822149435
"6790" 1357.8 42.0201295185381 53.7875662020692
"6791" 1358 42.9484388972375 47.8702456543172
"6792" 1358.2 45.5530565815184 42.0284647521577
"6793" 1358.4 49.9261164643834 37.6501592720965
"6794" 1358.6 54.7048035049323 34.4536247807465
"6795" 1358.8 60.6711483148209 33.1743113462488
"6796" 1359 66.8258278955917 33.2590867136629
"6797" 1359.2 73.0641944296443 34.0346120166366
"6798" 1359.4 78.7799376769534 35.9280921277601
"6799" 1359.6 84.5012501316173 39.0301607802577
"6800" 1359.8 89.406084112372 42.3226543459274
"6801" 1360 94.107954530502 45.3702638019524
"6802" 1360.2 96.5503988879597 49.4002969917575
"6803" 1360.4 96.5197003825819 53.6129147268683
"6804" 1360.6 95.4898729014448 59.2100260378698
"6805" 1360.8 94.1984575504701 64.6392526304188
"6806" 1361 92.5874683410187 70.7146564833393
"6807" 1361.2 89.5333222609936 75.725886444571
"6808" 1361.4 85.9282863915697 80.7660834149433
"6809" 1361.6 81.460878629572 85.3049363179167
"6810" 1361.8 76.2498512940684 89.460219437481
"6811" 1362 69.6434410491269 93.4444352395926
"6812" 1362.2 64.3397764983856 96.4240143492637
"6813" 1362.4 58.4858429786585 99.1322217162985
"6814" 1362.6 52.3030665534323 101.664076005394
"6815" 1362.8 46.0906245501087 103.95508104657
"6816" 1363 39.493446433537 105.216355688572
"6817" 1363.2 33.2352520360681 105.643890295308
"6818" 1363.4 26.9034573302558 105.127311959305
"6819" 1363.6 22.2626733335287 102.569701019957
"6820" 1363.8 19.9434931106398 97.7986050235381
"6821" 1364 18.5687115660606 92.1480741570888
"6822" 1364.2 18.1759213551657 86.0253414894211
"6823" 1364.4 18.5163962790335 79.5238620311831
"6824" 1364.6 20.1591306430483 73.5051472871281
"6825" 1364.8 22.342448127447 67.6314082488135
"6826" 1365 25.1900267178812 62.0970121867945
"6827" 1365.2 29.0144548324827 56.6544863998542
"6828" 1365.4 33.8232973813812 52.5583926013208
"6829" 1365.6 39.4034353910303 48.7872880302473
"6830" 1365.8 44.9664520764556 46.07198284603
"6831" 1366 51.4027937391194 44.12462856103
"6832" 1366.2 57.7385249667226 43.0650623620165
"6833" 1366.4 64.0203065029642 42.3350771232627
"6834" 1366.6 70.409643062197 42.6439678029524
"6835" 1366.8 76.9984739517057 43.4279895716089
"6836" 1367 82.8410867841329 44.6362610329909
"6837" 1367.2 89.2357322225688 46.3406121337088
"6838" 1367.4 95.300076414972 47.8369125629524
"6839" 1367.6 101.715041947266 50.0573441155041
"6840" 1367.8 107.558289804873 52.7914837031919
"6841" 1368 112.363954559689 56.3009868705426
"6842" 1368.2 117.032550235572 59.9656841680274
"6843" 1368.4 121.373050203168 64.4330621767129
"6844" 1368.6 123.169852728319 65.8829410813431
"6845" 1368.8 123.007165303334 65.1729612257887
"6846" 1369 121.945598719653 65.5176257010099
"6847" 1369.2 120.480150738412 67.3149320894696
"6848" 1369.4 118.594704177355 70.0470006450313
"6849" 1369.6 116.701749667928 74.575584860837
"6850" 1369.8 114.225114474697 78.8955052031892
"6851" 1370 111.420924304297 82.9779084241828
"6852" 1370.2 108.6251551254 87.1857497325605
"6853" 1370.4 105.604124423805 91.7436113833983
"6854" 1370.6 103.095801023254 96.8318564731033
"6855" 1370.8 100.207872868954 101.797172488738
"6856" 1371 96.601558195447 106.210660361647
"6857" 1371.2 92.5795226145047 110.415641833039
"6858" 1371.4 87.9052848933146 114.004956493864
"6859" 1371.6 83.357711930763 117.400326826745
"6860" 1371.8 79.0543687509028 118.62514999357
"6861" 1372 74.8122698116866 116.585210762576
"6862" 1372.2 70.3790963283146 114.318060516158
"6863" 1372.4 66.511260238829 110.275949546339
"6864" 1372.6 62.6372416392503 105.85357538587
"6865" 1372.8 59.6054329920858 100.754462152008
"6866" 1373 57.544122419297 94.8794282191667
"6867" 1373.2 56.0690321671875 89.0755076134147
"6868" 1373.4 55.3078212538438 83.4079886477643
"6869" 1373.6 55.8155086848007 77.6228598655939
"6870" 1373.8 56.7433888835362 72.080314271747
"6871" 1374 59.5793573079278 67.4086553298883
"6872" 1374.2 63.694516369422 64.2985474521524
"6873" 1374.4 67.7889662786546 61.1471341109354
"6874" 1374.6 73.1755462669936 58.5726657341558
"6875" 1374.8 78.723855679002 55.9651913525456
"6876" 1375 83.7188023479556 54.1467881140041
"6877" 1375.2 89.7798914675143 53.3374828549306
"6878" 1375.4 95.4225088153272 51.721257062528
"6879" 1375.6 101.10733311005 49.1038120173317
"6880" 1375.8 107.053700678036 46.4630353387416
"6881" 1376 112.875168877129 44.8421677246642
"6882" 1376.2 117.679106022302 44.2121004640313
"6883" 1376.4 119.904065603261 46.2540630543755
"6884" 1376.6 120.185711938349 48.7485001485393
"6885" 1376.8 120.963631802275 52.7601375627886
"6886" 1377 121.634962559146 57.4570627708846
"6887" 1377.2 121.652392045908 62.1038450088471
"6888" 1377.4 121.403465270094 67.1436992126851
"6889" 1377.6 120.799515693287 72.5749696039396
"6890" 1377.8 119.86736184654 77.9351075018089
"6891" 1378 118.72566660003 83.6565805693498
"6892" 1378.2 116.661892314511 89.1099090299037
"6893" 1378.4 113.435150000593 94.3186671694429
"6894" 1378.6 109.71526034551 99.0571834778542
"6895" 1378.8 105.971872950451 103.730701401325
"6896" 1379 102.13027404277 108.131722085425
"6897" 1379.2 97.1991637076786 112.007298183801
"6898" 1379.4 91.8557836786692 115.377650347702
"6899" 1379.6 86.1373926698734 117.850026621305
"6900" 1379.8 79.7340335797852 118.567874867541
"6901" 1380 73.7349823317255 117.90642898351
"6902" 1380.2 68.89952492798 115.3206994205
"6903" 1380.4 64.1556398776777 111.486686689789
"6904" 1380.6 59.5858938817515 107.331536506498
"6905" 1380.8 54.5136682272113 103.700015818652
"6906" 1381 49.1761328489611 100.293003145688
"6907" 1381.2 44.354042728897 96.2351577261524
"6908" 1381.4 40.8723202374517 91.5225603564524
"6909" 1381.6 38.8421027907827 86.5373333868524
"6910" 1381.8 39.3121654528242 81.4565090250796
"6911" 1382 40.8151210498861 76.8033689590199
"6912" 1382.2 42.9696508644697 71.5745711897433
"6913" 1382.4 43.1671815383548 67.6008503501892
"6914" 1382.6 41.0183799377058 63.3703660203816
"6915" 1382.8 36.723659522172 59.8228781871274
"6916" 1383 31.3933538628127 56.8274664093202
"6917" 1383.2 26.5845944974757 53.6193842485753
"6918" 1383.4 22.6544003359118 49.3309571039235
"6919" 1383.6 19.9664520659211 43.5471372903058
"6920" 1383.8 19.214545585323 37.9313704332524
"6921" 1384 20.0369597210676 32.7695385750472
"6922" 1384.2 22.6612114776702 27.5902236962292
"6923" 1384.4 26.1409081523263 23.042839672211
"6924" 1384.6 30.9867255760361 19.2807964376089
"6925" 1384.8 36.4334354054864 17.1199610253471
"6926" 1385 42.5481842781832 16.7191439225533
"6927" 1385.2 48.1629234618914 17.5483410079246
"6928" 1385.4 53.7672537496201 19.5137263511191
"6929" 1385.6 59.4544827172899 22.1036884021426
"6930" 1385.8 65.0197050716274 26.3352990039654
"6931" 1386 68.7954312044656 30.8648884542623
"6932" 1386.2 71.6317757514039 36.6676046524351
"6933" 1386.4 73.2717629314953 42.4426866457633
"6934" 1386.6 74.5435004040391 48.113641856084
"6935" 1386.8 74.2993584160816 54.5061848877344
"6936" 1387 72.8916946254512 60.0414329491134
"6937" 1387.2 71.1378553788566 66.0302199768473
"6938" 1387.4 68.5844109950698 71.9499994919609
"6939" 1387.6 66.118972454247 77.8878347709774
"6940" 1387.8 63.7517966553726 83.8103356385605
"6941" 1388 60.8050135351077 89.3456964592917
"6942" 1388.2 56.5725078950427 94.3835331938542
"6943" 1388.4 51.1493818719827 98.5775467375381
"6944" 1388.6 45.4572938295912 102.184325066827
"6945" 1388.8 39.4687554509045 105.301010486169
"6946" 1389 33.0608575772441 107.417380426094
"6947" 1389.2 27.6248925035758 108.435037267998
"6948" 1389.4 26.4053372947879 108.025896165695
"6949" 1389.6 27.0065525571087 104.882938088247
"6950" 1389.8 25.620494507197 100.232197854658
"6951" 1390 24.0740661044028 94.5848704281583
"6952" 1390.2 22.9145993626113 88.5588725969952
"6953" 1390.4 22.4570373421765 83.0893240446769
"6954" 1390.6 23.244722279497 78.0504093484069
"6955" 1390.8 24.4873197756398 74.1521601342524
"6956" 1391 27.1625885761294 68.663077173074
"6957" 1391.2 30.6764032249192 63.2678921657579
"6958" 1391.4 34.6386405013607 58.5381700777798
"6959" 1391.6 39.7765320978862 54.9824747276416
"6960" 1391.8 45.5916945633636 52.5288713060421
"6961" 1392 51.9967128138487 51.243623422247
"6962" 1392.2 57.8223478648435 51.2223991791162
"6963" 1392.4 63.7503571696457 51.8131769961703
"6964" 1392.6 70.0931979908845 52.7771649216845
"6965" 1392.8 75.7665176461885 55.149943033232
"6966" 1393 81.7958402106457 57.5986500685293
"6967" 1393.2 87.367853294072 60.1214725108274
"6968" 1393.4 92.6497165038623 63.950598694783
"6969" 1393.6 96.487053763489 68.9706398527244
"6970" 1393.8 100.101163065474 73.7388703983945
"6971" 1394 103.323176069172 79.5073844180024
"6972" 1394.2 105.670542199706 85.6115646064081
"6973" 1394.4 107.497556558027 91.9046827067165
"6974" 1394.6 108.847420718428 98.252167375962
"6975" 1394.8 109.07035313205 102.561386313188
"6976" 1395 106.387013477572 105.423674021683
"6977" 1395.2 102.972947351551 109.091236651307
"6978" 1395.4 99.0826318030025 111.839956729952
"6979" 1395.6 94.0680884540793 113.428386891835
"6980" 1395.8 89.4023086295745 113.813805631075
"6981" 1396 83.881440005827 113.628926199772
"6982" 1396.2 78.1420164908182 112.738886940301
"6983" 1396.4 72.8679368378158 111.381717916353
"6984" 1396.6 67.3767833688257 109.044892774353
"6985" 1396.8 61.5546924454988 106.594347671679
"6986" 1397 56.1565076608316 104.509915472568
"6987" 1397.2 50.3216437630465 101.860553784006
"6988" 1397.4 44.7026758649688 99.0056945894912
"6989" 1397.6 38.77262575512 95.8891278493562
"6990" 1397.8 33.4785327029541 92.7466116213095
"6991" 1398 28.0573189232916 88.4208284862902
"6992" 1398.2 23.6784033418861 83.638407062047
"6993" 1398.4 19.6920707230361 78.1281495787567
"6994" 1398.6 15.8905559042496 72.7118012455576
"6995" 1398.8 13.2861505020359 66.7317501282575
"6996" 1399 12.4052838226603 60.386330559223
"6997" 1399.2 13.5685352100303 54.079264909869
"6998" 1399.4 15.4401590506136 48.3562070389524
"6999" 1399.6 18.9862875362648 42.9674266502914
"7000" 1399.8 23.9057887429713 39.6436635461515
"7001" 1400 29.9255384443934 37.9181562434613
"7002" 1400.2 35.487089551197 37.494297582619
"7003" 1400.4 41.3977041302484 38.641881753686
"7004" 1400.6 46.7915098976615 40.4880915104435
"7005" 1400.8 52.1243163860953 43.2611800932829
"7006" 1401 56.8712974025665 46.9129070659828
"7007" 1401.2 60.9738263903333 51.4360309921714
"7008" 1401.4 64.194337302572 56.4831655883524
"7009" 1401.6 67.1367212989864 62.3088296704261
"7010" 1401.8 68.4639821287492 68.4083116692785
"7011" 1402 69.1620160796037 74.7126020962744
"7012" 1402.2 69.7381415846108 80.6576664491076
"7013" 1402.4 69.9826543703484 86.870348835223
"7014" 1402.6 69.189790944046 92.7203669543958
"7015" 1402.8 67.7185849026398 97.3164030101095
"7016" 1403 63.6375820393138 103.192126408247
"7017" 1403.2 59.3945588738752 107.641255230314
"7018" 1403.4 54.441337925197 111.830158720971
"7019" 1403.6 50.1998148301541 114.63487378471
"7020" 1403.8 44.7160215254028 117.040538173423
"7021" 1404 43.5997803563306 117.331752890126
"7022" 1404.2 43.337523792127 117.453530015512
"7023" 1404.4 42.7672501238825 116.942560311782
"7024" 1404.6 40.5477140841393 115.26155807302
"7025" 1404.8 37.106210535329 112.605426181603
"7026" 1405 32.7399503106144 108.537791742085
"7027" 1405.2 29.787832677097 105.469157681207
"7028" 1405.4 26.4322134715386 101.116654338789
"7029" 1405.6 23.2628723776872 95.9466467903359
"7030" 1405.8 20.7627307271606 90.871081832016
"7031" 1406 17.8239960788879 85.8256639117888
"7032" 1406.2 15.1732993893359 80.3252732177024
"7033" 1406.4 13.3271506217979 74.2715025803423
"7034" 1406.6 12.0639127539277 68.2516766507024
"7035" 1406.8 12.046908828778 61.9157577315335
"7036" 1407 13.2959888303989 55.7286906333178
"7037" 1407.2 15.5544431758242 50.0297515093342
"7038" 1407.4 18.7336337445057 44.8673383909567
"7039" 1407.6 23.6713858489672 40.3860894562902
"7040" 1407.8 28.8724038309094 37.0207668897179
"7041" 1408 34.6387593511797 33.8271534022455
"7042" 1408.2 40.4522528705879 31.866246996516
"7043" 1408.4 47.1659521415078 31.5370308855335
"7044" 1408.6 53.2520608440005 32.0760933884613
"7045" 1408.8 59.2592366747525 33.0262013620357
"7046" 1409 65.4688778099005 34.6356887211869
"7047" 1409.2 71.4002537202187 36.5631423790959
"7048" 1409.4 77.1255187373893 39.2169571424267
"7049" 1409.6 82.1225557485839 42.4864861086002
"7050" 1409.8 87.0875773030529 46.2218187265795
"7051" 1410 91.905188778122 51.8581991614774
"7052" 1410.2 95.2048351220676 56.9301617385989
"7053" 1410.4 98.583568785519 62.7017169384524
"7054" 1410.6 101.002578879547 68.4561488506274
"7055" 1410.8 103.113544212594 74.7719846947088
"7056" 1411 104.722025563897 80.8679923901741
"7057" 1411.2 107.112885401373 87.3436433232362
"7058" 1411.4 109.508586665156 92.8088861226909
"7059" 1411.6 111.797291468912 98.9516259558636
"7060" 1411.8 110.54215705025 100.189232242316
"7061" 1412 108.040899651865 103.905549660322
"7062" 1412.2 105.311375804112 107.237342011066
"7063" 1412.4 102.195196882314 108.957751057667
"7064" 1412.6 99.6717676805594 111.02468822348
"7065" 1412.8 96.0926741039894 114.225771916858
"7066" 1413 95.0147276091564 114.96800419856
"7067" 1413.2 96.0472370499643 114.20056144573
"7068" 1413.4 96.5573001435152 113.195236631331
"7069" 1413.6 96.9333646779882 112.640955854948
"7070" 1413.8 97.7807894013636 112.456618920202
"7071" 1414 97.7152593841541 112.019855173424
"7072" 1414.2 98.1833242703385 111.49580166449
"7073" 1414.4 99.3866256976429 111.217154233398
"7074" 1414.6 100.91394696022 110.945144402733
"7075" 1414.8 102.083455039483 110.440256449375
"7076" 1415 103.323825187267 109.913374223992
"7077" 1415.2 103.74216056666 109.547417214994
"7078" 1415.4 103.636603044669 109.638415078779
"7079" 1415.6 102.663175700226 109.701685358188
"7080" 1415.8 102.011610900813 109.589470596705
"7081" 1416 101.744181415055 109.141650226792
"7082" 1416.2 101.004944824005 108.728436440929
"7083" 1416.4 100.783010217504 108.309111605865
"7084" 1416.6 100.80426667787 108.086994356207
"7085" 1416.8 100.200268914127 108.390543173122
"7086" 1417 99.4137668834911 108.781464999982
"7087" 1417.2 98.548912480447 109.456944338885
"7088" 1417.4 96.9726081335348 111.192593008182
"7089" 1417.6 95.1116484547536 112.700956769169
"7090" 1417.8 92.5648178220915 114.755032945572
"7091" 1418 89.4991749270241 116.841805976004
"7092" 1418.2 85.9660078696778 117.759414434741
"7093" 1418.4 82.0519097548558 118.574405302471
"7094" 1418.6 78.1026760002121 118.588817893422
"7095" 1418.8 73.1209594128508 118.205058973039
"7096" 1419 68.696364696303 118.596685991543
"7097" 1419.2 64.0777910991515 118.392115440392
"7098" 1419.4 59.1978953718257 118.797088787749
"7099" 1419.6 54.5967328630909 119.647077090725
"7100" 1419.8 51.5533747780083 121.041511914358
"7101" 1420 51.8795271910465 121.307627740812
"7102" 1420.2 51.7285384410435 120.636470953977
"7103" 1420.4 50.172737332477 118.956887523532
"7104" 1420.6 47.8952315979277 116.134122589183
"7105" 1420.8 45.0266289396393 113.475235007741
"7106" 1421 41.6689848206381 110.591358982511
"7107" 1421.2 37.6695128162309 107.850086186802
"7108" 1421.4 33.4043477778113 105.480454022081
"7109" 1421.6 29.2663744741136 102.687391590452
"7110" 1421.8 24.874008697947 100.069281940619
"7111" 1422 20.4830198389515 97.3646232114524
"7112" 1422.2 15.7587984676875 95.1196544036505
"7113" 1422.4 11.9443504230915 92.0406637900763
"7114" 1422.6 10.7773274015303 88.1038717227857
"7115" 1422.8 10.1168212697759 82.9917820237418
"7116" 1423 10.4330217194251 77.947799418297
"7117" 1423.2 11.7835597023116 72.4241958549386
"7118" 1423.4 14.4440718786434 67.9978251099792
"7119" 1423.6 16.8889789428321 63.6420609895875
"7120" 1423.8 19.7401800501702 58.9426276847292
"7121" 1424 22.96744761433 53.9689942365441
"7122" 1424.2 26.4390726358474 49.3804349711515
"7123" 1424.4 29.888594862119 44.2786734642139
"7124" 1424.6 33.7941193845078 39.4703066303713
"7125" 1424.8 37.7804520033578 34.7952833586263
"7126" 1425 42.5794103022187 30.3214485577828
"7127" 1425.2 47.5036766159404 26.7078363454437
"7128" 1425.4 52.5735711631491 22.7521671195654
"7129" 1425.6 57.6143799072264 19.2969900011919
"7130" 1425.8 63.6375506607401 16.6971507090213
"7131" 1426 68.7857476245359 14.3776252661049
"7132" 1426.2 70.3380736312098 12.0405462317601
"7133" 1426.4 71.6067870898609 9.3537866816737
"7134" 1426.6 74.4777878732048 6.25887008415551
"7135" 1426.8 75.278028774697 7.19005655931964
"7136" 1427 77.7495307550988 9.11853482726546
"7137" 1427.2 82.1474888904038 11.553449390711
"7138" 1427.4 86.6152308641759 13.9818583056625
"7139" 1427.6 90.8671122877759 17.4855170051629
"7140" 1427.8 94.9664520975246 21.0887703724351
"7141" 1428 98.2635827439057 24.9501374342872
"7142" 1428.2 102.628283956783 28.8916175419869
"7143" 1428.4 107.336560360453 32.5465124973393
"7144" 1428.6 111.539815408013 37.068385008005
"7145" 1428.8 115.287907830239 42.1686813333931
"7146" 1429 118.566867854471 47.3464050633393
"7147" 1429.2 120.85627915301 53.6456728374263
"7148" 1429.4 121.202861257252 59.7626847570574
"7149" 1429.6 119.874078333369 65.9025782674104
"7150" 1429.8 118.533000823427 71.5748790718437
"7151" 1430 115.540805941201 77.4721537253515
"7152" 1430.2 111.711554658092 82.702190947923
"7153" 1430.4 107.731695186438 88.0945453133748
"7154" 1430.6 103.622852256364 92.7306412554802
"7155" 1430.8 98.84850544737 97.7353695080197
"7156" 1431 94.2656603650113 102.216317315795
"7157" 1431.2 88.9394680663893 106.296238537847
"7158" 1431.4 83.3207910352698 109.92222239686
"7159" 1431.6 77.7774485463183 113.060676875598
"7160" 1431.8 71.2981234547282 115.162629978734
"7161" 1432 64.4593938580303 114.61542834221
"7162" 1432.2 58.3131364447852 112.725812012541
"7163" 1432.4 51.9899625311381 110.442443654835
"7164" 1432.6 46.0601519587843 107.384989920676
"7165" 1432.8 40.4391116336297 103.618626395972
"7166" 1433 35.206621544112 98.9776204399712
"7167" 1433.2 29.9732949899541 92.9506201654524
"7168" 1433.4 25.783364138306 87.249002861916
"7169" 1433.6 22.9817401228438 81.3641599302964
"7170" 1433.8 21.0129151721523 74.8135651074792
"7171" 1434 20.1206366284931 68.7479683980931
"7172" 1434.2 20.9396317999192 61.9768683990357
"7173" 1434.4 23.1826954393081 55.9328576922579
"7174" 1434.6 27.1874777215755 51.2651054179477
"7175" 1434.8 31.9135236176706 47.5806817359787
"7176" 1435 37.9519839389672 44.9930735575605
"7177" 1435.2 44.045199172118 43.5151526146629
"7178" 1435.4 50.4190440744556 42.7044029359351
"7179" 1435.6 56.6308414821578 42.3882717185741
"7180" 1435.8 63.2009547893309 43.5133223944702
"7181" 1436 68.9542519649864 45.0832852757419
"7182" 1436.2 74.4252218981625 47.5660736336593
"7183" 1436.4 79.2397774102461 51.5922203617311
"7184" 1436.6 83.456916771697 56.0009027676081
"7185" 1436.8 87.1487077523356 60.7052696882843
"7186" 1437 90.3480382253905 66.3954082919362
"7187" 1437.2 92.3847871860047 72.2154580436319
"7188" 1437.4 92.9579558358812 78.6631892533997
"7189" 1437.6 92.4294434961686 84.6957975988486
"7190" 1437.8 90.7496692408438 91.1259432451955
"7191" 1438 88.7514067386376 97.1718158565019
"7192" 1438.2 86.027424427897 103.110245663767
"7193" 1438.4 83.0019274527717 108.644718406247
"7194" 1438.6 79.8960403648398 114.130416293738
"7195" 1438.8 75.8730536951136 119.640192504869
"7196" 1439 71.5834153238896 121.869129058296
"7197" 1439.2 67.984674515718 120.687778005905
"7198" 1439.4 63.7580917593146 119.060440951394
"7199" 1439.6 58.686570266497 116.623957090102
"7200" 1439.8 53.4676607826969 113.873650023705
"7201" 1440 48.5557904599494 110.803258413181
"7202" 1440.2 44.3974837091008 106.356157131231
"7203" 1440.4 40.6491539358037 101.501333090656
"7204" 1440.6 36.9078008534611 96.7914396860562
"7205" 1440.8 32.9951973087247 91.3963429490913
"7206" 1441 29.7616381769801 86.2319606618064
"7207" 1441.2 27.4649696978951 80.2499510236599
"7208" 1441.4 25.5474687215095 74.6362167708095
"7209" 1441.6 24.3099777045889 67.8701004732362
"7210" 1441.8 24.4953564758636 61.5621540605635
"7211" 1442 26.0595343823606 55.3832054710069
"7212" 1442.2 28.7309016725043 49.5561822329203
"7213" 1442.4 32.729199308635 44.7102313319037
"7214" 1442.6 37.8994484351606 41.6950751695342
"7215" 1442.8 43.6318134379338 38.9952408268471
"7216" 1443 49.814692744628 37.0772205537627
"7217" 1443.2 55.8895803976549 36.5155293178053
"7218" 1443.4 62.3833855361834 36.9124304614254
"7219" 1443.6 68.5131656008591 38.0071593567767
"7220" 1443.8 74.9198546829916 39.5073364367559
"7221" 1444 80.7030476146793 41.4014523697798
"7222" 1444.2 86.0522699825677 43.6713650636593
"7223" 1444.4 91.6259029672478 46.5056703681219
"7224" 1444.6 96.8534267455317 49.8813663315846
"7225" 1444.8 102.078284071338 53.6540093373755
"7226" 1445 107.375009401579 56.3130857379146
"7227" 1445.2 112.749558219721 60.4155546721597
"7228" 1445.4 117.077905281953 64.8454710573242
"7229" 1445.6 120.865431648176 69.966474990097
"7230" 1445.8 122.735899375923 74.8565943799567
"7231" 1446 121.734911512235 79.2459063340934
"7232" 1446.2 119.802765922192 84.4477686421405
"7233" 1446.4 117.127837443107 89.002650623555
"7234" 1446.6 113.832070490569 94.245283228324
"7235" 1446.8 109.782942152876 98.9665976798675
"7236" 1447 105.375471112864 102.640510839147
"7237" 1447.2 100.793933777583 106.366963877538
"7238" 1447.4 95.4668498332258 109.943782910135
"7239" 1447.6 89.939359593495 111.763810184193
"7240" 1447.8 84.1563746373296 114.342373222718
"7241" 1448 78.5210484849643 116.051512053254
"7242" 1448.2 71.967526490197 116.873218438582
"7243" 1448.4 65.9609783703474 116.108380863384
"7244" 1448.6 59.9244766570793 113.726217547188
"7245" 1448.8 54.4621349127067 110.720070463142
"7246" 1449 49.4112850645083 106.60904468515
"7247" 1449.2 45.2733481973009 101.884027611492
"7248" 1449.4 40.7831295380499 96.9331505953641
"7249" 1449.6 37.4515903519139 91.6695304911694
"7250" 1449.8 34.4163480206596 85.5967794667701
"7251" 1450 31.9806926987416 80.0366474933184
"7252" 1450.2 29.6053583681692 73.9026102888413
"7253" 1450.4 28.4487947782684 67.9057894372238
"7254" 1450.6 28.3100479725177 61.2467126047543
"7255" 1450.8 29.080525781438 54.794067574006
"7256" 1451 31.8467650995078 49.7158462919929
"7257" 1451.2 37.0443985384049 46.5197198268152
"7258" 1451.4 42.6205557741443 44.3726717822682
"7259" 1451.6 48.8987421577222 43.7387409262003
"7260" 1451.8 55.2219729907491 44.0071158024524
"7261" 1452 61.455290769563 45.1337993530595
"7262" 1452.2 66.7943374983057 47.5360604371828
"7263" 1452.4 71.1136865344662 51.1374284152216
"7264" 1452.6 75.497310685781 55.3705008066877
"7265" 1452.8 79.7749443840919 59.6939546058221
"7266" 1453 83.4503710430079 64.5901596652507
"7267" 1453.2 86.4928740258527 70.1176251418212
"7268" 1453.4 88.8893637253694 76.1518915345041
"7269" 1453.6 90.3908889936434 82.0639824007381
"7270" 1453.8 91.8514047073934 88.0068903883542
"7271" 1454 92.90907487812 94.600878091587
"7272" 1454.2 93.453335434697 100.999684543452
"7273" 1454.4 93.3457672932398 107.064302173881
"7274" 1454.6 93.29854573512 113.228070810029
"7275" 1454.8 92.7180843617066 114.17927848001
"7276" 1455 88.8149770082892 114.614779033142
"7277" 1455.2 84.029438931487 114.598708633702
"7278" 1455.4 78.4434340732558 115.108457255364
"7279" 1455.6 73.4671900478207 114.533462227246
"7280" 1455.8 68.3336899093196 112.943457491452
"7281" 1456 63.0471459000624 110.546713756068
"7282" 1456.2 58.0384319723951 107.545979293971
"7283" 1456.4 53.5391233252658 103.664046338893
"7284" 1456.6 49.5424054788146 99.384525989423
"7285" 1456.8 45.8513418013636 94.551778133119
"7286" 1457 43.4926693189494 88.8756710370349
"7287" 1457.2 41.7651638058573 82.050335173943
"7288" 1457.4 40.1589854619672 75.971796048128
"7289" 1457.6 39.0322271837979 69.8015205426634
"7290" 1457.8 38.671245635063 63.7866714686667
"7291" 1458 39.0536659465685 57.4635125681588
"7292" 1458.2 40.1714643950274 51.3088476954263
"7293" 1458.4 42.6796627082722 44.9273699512931
"7294" 1458.6 45.7368366034846 39.0990936753019
"7295" 1458.8 49.8964110600359 34.1020137528168
"7296" 1459 54.5705871034049 29.8999988316471
"7297" 1459.2 60.4643496296881 26.7842319756471
"7298" 1459.4 66.564910841104 25.7054321682046
"7299" 1459.6 73.0344103335175 25.9316734647601
"7300" 1459.8 79.2167644850535 26.3488458163828
"7301" 1460 85.8282083612191 27.9250713886294
"7302" 1460.2 91.3928015844149 29.4635416637088
"7303" 1460.4 97.773448184813 31.0467775521042
"7304" 1460.6 103.299957614235 32.7657219213498
"7305" 1460.8 109.219567286471 35.0188057635133
"7306" 1461 112.934579685824 37.3663076305541
"7307" 1461.2 116.837255222507 41.6434306013489
"7308" 1461.4 120.541315764306 46.2592733668437
"7309" 1461.6 121.976951093407 49.596364241505
"7310" 1461.8 121.552034972009 53.0727454828006
"7311" 1462 121.078434993486 58.1271425742155
"7312" 1462.2 120.99994366789 63.3562898073599
"7313" 1462.4 119.87083251749 68.9557820223449
"7314" 1462.6 117.850189374466 74.4024867021703
"7315" 1462.8 115.246621371565 79.2952252932682
"7316" 1463 111.911393536078 83.6935360106558
"7317" 1463.2 108.722035513753 88.417612135369
"7318" 1463.4 104.732716920756 92.7482480534818
"7319" 1463.6 99.9881843292697 96.7096040428615
"7320" 1463.8 95.7234288099212 100.549548443929
"7321" 1464 90.5776197987347 104.39714415766
"7322" 1464.2 85.3860714839399 108.120570710845
"7323" 1464.4 81.0002544429278 112.23192419501
"7324" 1464.6 76.4538598382113 116.315162339195
"7325" 1464.8 71.6669154889202 118.92164608288
"7326" 1465 67.532327751299 118.507326877167
"7327" 1465.2 63.9721391854374 115.463783325693
"7328" 1465.4 60.8082591255827 111.890031554424
"7329" 1465.6 58.2274440446874 107.36353848251
"7330" 1465.8 56.462426984095 102.889059348122
"7331" 1466 55.4414839608911 97.7049375525203
"7332" 1466.2 55.3708482694805 92.8676401203184
"7333" 1466.4 55.823959467547 87.5149052379224
"7334" 1466.6 56.863846655737 82.2804169198424
"7335" 1466.8 58.1085518357343 76.810025739686
"7336" 1467 57.2472214471491 72.746678345948
"7337" 1467.2 55.8716360724556 67.929355941461
"7338" 1467.4 54.7770886639901 62.9938200812024
"7339" 1467.6 54.0935960885898 57.6351183790863
"7340" 1467.8 52.3025770224406 51.8830820217857
"7341" 1468 51.228203354947 45.9343250431248
"7342" 1468.2 51.2547581861061 39.8008305468524
"7343" 1468.4 52.6330803748398 33.7417767858095
"7344" 1468.6 54.8058427016201 28.1220309340421
"7345" 1468.8 58.2525884544112 23.3226131449734
"7346" 1469 61.4585283659728 22.0020123819524
"7347" 1469.2 63.0336116563812 22.8663643716103
"7348" 1469.4 62.6185894900247 23.2015171642255
"7349" 1469.6 61.4568934058535 23.040036883435
"7350" 1469.8 59.650941468166 21.2937268853727
"7351" 1470 57.553859190722 18.1040582214774
"7352" 1470.2 54.2335110393188 14.6495226319482
"7353" 1470.4 51.9323087265895 11.2497198380805
"7354" 1470.6 51.6268284414919 9.33089428647803
"7355" 1470.8 52.3093207338608 8.29330971702997
"7356" 1471 54.1284842859675 7.97786914587861
"7357" 1471.2 56.828417371326 7.82715772355722
"7358" 1471.4 59.5401605614219 8.22772640605238
"7359" 1471.6 63.399167636197 8.60284833674185
"7360" 1471.8 67.5671890883022 8.89665968500501
"7361" 1472 71.9809565197487 9.6161676278748
"7362" 1472.2 75.8314873609601 11.0114181102945
"7363" 1472.4 79.9382490291452 12.9367424345386
"7364" 1472.6 84.3612813040529 15.0245429607829
"7365" 1472.8 89.0461652107496 17.5094318823471
"7366" 1473 93.7928741305431 19.9065260188626
"7367" 1473.2 98.086620391781 23.2506101293936
"7368" 1473.4 102.232798782201 26.8974917192872
"7369" 1473.6 106.25302516283 31.3096765353019
"7370" 1473.8 109.621369216312 35.888146398837
"7371" 1474 113.154887834033 40.6131554771667
"7372" 1474.2 115.779640395309 46.1962106193834
"7373" 1474.4 116.906204034938 52.0295199729792
"7374" 1474.6 117.680420026543 58.5440323197088
"7375" 1474.8 117.542571595929 64.7394841009702
"7376" 1475 116.538835413316 71.312983598732
"7377" 1475.2 114.617830922172 76.8005619618524
"7378" 1475.4 112.109429565061 83.0334159140456
"7379" 1475.6 109.706563204547 88.6411653436028
"7380" 1475.8 106.985324431959 94.8785615728449
"7381" 1476 103.477923373518 100.256260612009
"7382" 1476.2 99.5537851042115 105.3922603902
"7383" 1476.4 95.9422396732398 110.491645715481
"7384" 1476.6 90.9587806621362 115.032768443957
"7385" 1476.8 84.917432485447 118.006578632452
"7386" 1477 78.8230084118806 117.903249629575
"7387" 1477.2 73.5330466016676 116.227231383805
"7388" 1477.4 67.8819008334323 113.199286387717
"7389" 1477.6 63.1669830868316 109.146116635702
"7390" 1477.8 58.1939422635889 104.547027213966
"7391" 1478 53.4458212953885 100.211036390649
"7392" 1478.2 48.4999981850793 96.0511136545112
"7393" 1478.4 43.0043764129085 93.5672823557024
"7394" 1478.6 36.7316486679566 91.7210406970389
"7395" 1478.8 30.4306415868745 90.1612323142281
"7396" 1479 24.013927222072 87.8956130006399
"7397" 1479.2 17.4771668927926 84.9692898495393
"7398" 1479.4 11.9758121102648 80.8913262005456
"7399" 1479.6 9.32882136507312 75.7007534317185
"7400" 1479.8 9.24997881226704 70.2800190344711
"7401" 1480 11.7312218973255 64.4339349405381
"7402" 1480.2 15.9377253438818 60.6234480796709
"7403" 1480.4 21.0698350201443 57.4643588351103
"7404" 1480.6 26.8009703348297 55.1949246681338
"7405" 1480.8 32.6818467568591 54.0035344654524
"7406" 1481 39.1123853897324 53.736993937948
"7407" 1481.2 46.2199621983424 54.5405321622251
"7408" 1481.4 52.0821095923076 56.0117794744081
"7409" 1481.6 58.0068919213607 57.9625804041603
"7410" 1481.8 62.9248121052354 60.6045661699909
"7411" 1482 67.3130305106396 63.3433861372803
"7412" 1482.2 71.6251690433179 66.1975319694282
"7413" 1482.4 76.9995554199239 69.2638099492507
"7414" 1482.6 82.3979422927466 72.1745494355681
"7415" 1482.8 87.0024445733521 76.3331969334524
"7416" 1483 90.8295317664864 81.1537528915839
"7417" 1483.2 94.5950877982237 86.0804006135506
"7418" 1483.4 97.6942403220303 92.0093989277024
"7419" 1483.6 100.267895217479 98.1895932994615
"7420" 1483.8 101.934736958989 104.015021807396
"7421" 1484 102.610799578688 107.759085989311
"7422" 1484.2 100.458817644582 109.835180459625
"7423" 1484.4 98.4876068825858 112.002236253702
"7424" 1484.6 98.0694224159328 111.536218451537
"7425" 1484.8 96.9460901074085 111.318165645895
"7426" 1485 94.1427870812309 111.865795411404
"7427" 1485.2 89.7552169163256 113.084408849224
"7428" 1485.4 84.9597235128485 114.827866991483
"7429" 1485.6 79.6046258197861 115.611911283967
"7430" 1485.8 74.563998870197 116.172820014077
"7431" 1486 68.6848435526255 116.587791939095
"7432" 1486.2 63.994942362994 117.038685710601
"7433" 1486.4 57.841418506807 117.075743284222
"7434" 1486.6 51.7853072869959 115.754071923411
"7435" 1486.8 46.0021599990138 113.676125440264
"7436" 1487 40.3369290324113 111.10367134791
"7437" 1487.2 34.6395267814398 107.227509009195
"7438" 1487.4 30.2764415704242 102.555207542016
"7439" 1487.6 26.7462507462398 97.2385088387095
"7440" 1487.8 23.3448719284398 91.8378462883095
"7441" 1488 20.4187778810483 85.4699727138848
"7442" 1488.2 18.4333147108914 79.0630991440913
"7443" 1488.4 17.7248580425606 72.4845167374615
"7444" 1488.6 17.7914090391692 65.8896080272302
"7445" 1488.8 18.6560474552061 59.6603036096978
"7446" 1489 21.5453430172107 53.5009145827184
"7447" 1489.2 26.2491141360391 49.931172522084
"7448" 1489.4 32.09452894148 48.1700448683109
"7449" 1489.6 38.4525343220391 47.464523761084
"7450" 1489.8 45.3284411137247 48.4283312717302
"7451" 1490 51.1075339654918 50.4616798342729
"7452" 1490.2 56.4445728114187 53.0631599034785
"7453" 1490.4 62.1218352492563 55.1895502390286
"7454" 1490.6 68.2309364305175 57.0260946206319
"7455" 1490.8 74.1521634401759 59.9950581255196
"7456" 1491 79.679049458797 62.9289082717024
"7457" 1491.2 84.8267797859728 66.8213785034438
"7458" 1491.4 88.9968039617832 71.6259715755731
"7459" 1491.6 92.0747846329427 77.151745853249
"7460" 1491.8 94.0456556963845 83.0028853595774
"7461" 1492 95.2745753469541 89.4676379299952
"7462" 1492.2 96.025141327087 95.3160065036324
"7463" 1492.4 96.8493156465584 101.803048522413
"7464" 1492.6 97.9229771745541 107.876627104195
"7465" 1492.8 97.659620690297 112.561405126967
"7466" 1493 96.212087338447 112.175750513712
"7467" 1493.2 92.8767658326675 113.470388650923
"7468" 1493.4 88.4722726189139 115.519109102367
"7469" 1493.6 84.1980457811338 116.970510527423
"7470" 1493.8 80.0424295496484 117.722983348229
"7471" 1494 75.1759344723766 118.078422771122
"7472" 1494.2 70.0302101138825 117.974457324659
"7473" 1494.4 64.5078099271623 117.19678774166
"7474" 1494.6 59.481090814777 115.443860393392
"7475" 1494.8 54.231023662417 113.531558485522
"7476" 1495 49.1426796468684 111.048032654052
"7477" 1495.2 43.6048840804323 108.62873133057
"7478" 1495.4 38.278297359697 105.855822744726
"7479" 1495.6 33.189211494897 102.557567971452
"7480" 1495.8 28.3914545953025 98.6473758505625
"7481" 1496 24.26483633187 94.5671738828082
"7482" 1496.2 20.1515228937156 89.3822906002281
"7483" 1496.4 17.0396297082474 83.9439577170304
"7484" 1496.6 14.2572185984398 78.4400488075095
"7485" 1496.8 12.4223446999402 72.3683134342632
"7486" 1497 10.9100749759132 66.2385333695875
"7487" 1497.2 10.2467355899536 59.7755155438241
"7488" 1497.4 9.88659312672474 53.949441290869
"7489" 1497.6 10.9409838424515 47.5194348037615
"7490" 1497.8 14.0118068460754 41.8246755046686
"7491" 1498 17.8971180777318 36.7358642374176
"7492" 1498.2 22.5916631103487 32.743757714747
"7493" 1498.4 28.1042253233285 29.8290100432419
"7494" 1498.6 34.4963303535654 28.5581051414524
"7495" 1498.8 40.3657244967759 28.4590292216892
"7496" 1499 46.6586357999728 29.5564040047972
"7497" 1499.2 52.4889035855404 30.8023603986002
"7498" 1499.4 58.1988850194709 31.3645531139219
"7499" 1499.6 64.1385021444003 32.7652705571812
"7500" 1499.8 69.8051165580709 35.2253946528785
"7501" 1500 74.963206498622 39.0575903280774
"7502" 1500.2 79.7636586449728 42.6338952807886
"7503" 1500.4 84.0198494389575 47.3618017556036
"7504" 1500.6 87.328906208372 52.7345085897274
"7505" 1500.8 90.5372972233124 58.3243308106319
"7506" 1501 93.5348775424986 63.9377236251301
"7507" 1501.2 96.773574490622 69.8063144882274
"7508" 1501.4 100.483284403547 75.1518020005524
"7509" 1501.6 104.609213315662 80.1036777300989
"7510" 1501.8 108.296116160545 84.5781558794077
"7511" 1502 112.070744148589 89.7190646762902
"7512" 1502.2 115.011202442954 94.5775840512689
"7513" 1502.4 113.791552577282 95.9867781984807
"7514" 1502.6 112.19827634133 98.5926486687279
"7515" 1502.8 110.299556727905 100.931559278037
"7516" 1503 107.589272920668 104.341715421138
"7517" 1503.2 105.137461144697 106.877809514841
"7518" 1503.4 101.590536948532 109.509682321021
"7519" 1503.6 97.6689968405581 112.795602814258
"7520" 1503.8 93.9615021719255 114.883393283938
"7521" 1504 89.4975333969323 116.112681131746
"7522" 1504.2 84.7024522846772 116.880583679542
"7523" 1504.4 79.721891253067 117.574265981182
"7524" 1504.6 74.2356214809617 118.270044212188
"7525" 1504.8 69.1266802391381 119.113897735688
"7526" 1505 63.3356669529904 119.170757824572
"7527" 1505.2 56.6316096003877 118.753399038659
"7528" 1505.4 50.9781019712852 117.762204761394
"7529" 1505.6 45.2625584010912 116.385031698981
"7530" 1505.8 39.5553123812066 113.932114282299
"7531" 1506 34.2321279008636 111.273781502647
"7532" 1506.2 28.751840197477 108.250333664602
"7533" 1506.4 23.5670961769742 104.5794744337
"7534" 1506.6 18.5255112537347 101.053573592849
"7535" 1506.8 13.8640384951827 96.9195136605953
"7536" 1507 10.04915005137 92.5973501252889
"7537" 1507.2 7.81459505398787 87.7340711110887
"7538" 1507.4 5.63847581611362 82.5070312592302
"7539" 1507.6 4.46285082183585 76.8416727745357
"7540" 1507.8 4.74376459763153 71.0698804921253
"7541" 1508 5.24408739778788 65.4044086430888
"7542" 1508.2 7.3227127349328 59.7218974570656
"7543" 1508.4 9.97789729928104 54.3263701905763
"7544" 1508.6 12.8433942750753 48.6421698753983
"7545" 1508.8 16.5954552235288 43.4315261288329
"7546" 1509 21.1214346073694 39.058149912642
"7547" 1509.2 26.2881588334827 35.6230601218542
"7548" 1509.4 31.8869807320047 32.0533564222216
"7549" 1509.6 38.0254829437496 29.3199648003208
"7550" 1509.8 44.1989376683022 27.3213643499261
"7551" 1510 50.3959210670535 25.5631306961741
"7552" 1510.2 56.5696410596881 23.4961328820364
"7553" 1510.4 62.4525841185317 21.9258115621046
"7554" 1510.6 69.103665096752 21.5785968172322
"7555" 1510.8 75.4101101957665 21.6040747671915
"7556" 1511 80.5188032890654 20.0888222072155
"7557" 1511.2 84.8773398972264 17.0943522973179
"7558" 1511.4 89.428803245697 14.0405789467774
"7559" 1511.6 91.832098080625 12.3166511100764
"7560" 1511.8 91.275302818416 11.8387542747003
"7561" 1512 91.2097169935175 9.94006665255495
"7562" 1512.2 90.0572414721837 9.79916663674442
"7563" 1512.4 89.1165248108051 11.1687576883713
"7564" 1512.6 89.3981176630242 13.3911657980978
"7565" 1512.8 91.0871588657926 16.6764217503654
"7566" 1513 93.3371774598022 20.7481895352945
"7567" 1513.2 95.5674459199642 25.2923696221248
"7568" 1513.4 98.2154496006704 29.7552397520542
"7569" 1513.6 100.500290224713 34.7950034658078
"7570" 1513.8 102.379259341027 40.0067880169947
"7571" 1514 103.303286424979 45.698151660196
"7572" 1514.2 104.350685246792 51.1485340165817
"7573" 1514.4 105.590179405825 56.7664473826319
"7574" 1514.6 106.597426758366 62.5168833114015
"7575" 1514.8 107.928668953197 68.3900412972682
"7576" 1515 109.419382769627 74.294401664635
"7577" 1515.2 110.772038037188 80.2139958299881
"7578" 1515.4 111.992611883679 86.3238198991756
"7579" 1515.6 113.04588326878 92.4349319010913
"7580" 1515.8 112.873650600907 98.8251389252024
"7581" 1516 110.745120243169 100.199105559619
"7582" 1516.2 106.016267181005 103.307798692789
"7583" 1516.4 101.135981747856 106.307893264247
"7584" 1516.6 96.2657760780801 109.157946357994
"7585" 1516.8 91.1444163042577 111.411053465312
"7586" 1517 85.5290529817552 113.132521014268
"7587" 1517.2 79.8629876754197 114.728853598294
"7588" 1517.4 73.9029581979418 116.063198539871
"7589" 1517.6 67.4356738483086 116.785228275064
"7590" 1517.8 61.4459122776061 116.991593974816
"7591" 1518 55.0373463578788 115.795643060392
"7592" 1518.2 49.0639407956277 113.413907437532
"7593" 1518.4 43.4833751682016 110.293599698032
"7594" 1518.6 38.418506868217 106.497714808102
"7595" 1518.8 33.4024218230239 102.169345418481
"7596" 1519 28.8192042308914 96.8994219100357
"7597" 1519.2 24.8956459677803 91.6812336685635
"7598" 1519.4 20.4143376089801 86.9488627702665
"7599" 1519.6 16.4574031283186 81.7612277062362
"7600" 1519.8 13.5802310315618 75.7612712605605
"7601" 1520 11.9493780975465 69.4985003898152
"7602" 1520.2 11.6788803112525 62.8135094992579
"7603" 1520.4 12.5838427301606 57.2030965664433
"7604" 1520.6 15.6993275879536 51.1520103737887
"7605" 1520.8 19.6827721434601 46.2619470798208
"7606" 1521 25.0087150636793 43.0903082983639
"7607" 1521.2 30.7801061758321 41.4667833658037
"7608" 1521.4 37.4497866275333 40.8984302347615
"7609" 1521.6 43.8488025529355 41.3272704561221
"7610" 1521.8 50.1241524933665 42.6307654010202
"7611" 1522 56.108546506039 44.4512492358734
"7612" 1522.2 61.7290637917732 46.8753376222236
"7613" 1522.4 66.956334796797 49.4045327623774
"7614" 1522.6 72.3125840038548 52.4456510374524
"7615" 1522.8 77.0781041641928 56.5880063428557
"7616" 1523 81.741313740449 61.4335225776425
"7617" 1523.2 86.072862694547 65.9862544991524
"7618" 1523.4 90.1406327498749 70.916911540766
"7619" 1523.6 93.2451884753085 76.4265411884359
"7620" 1523.8 96.2180140688796 82.6460115199567
"7621" 1524 97.477867623697 88.6664407384524
"7622" 1524.2 98.6426402801455 95.1697547369571
"7623" 1524.4 99.1579379872264 101.61825590457
"7624" 1524.6 99.199328811637 107.849178681892
"7625" 1524.8 98.5730133998158 111.258321209185
"7626" 1525 96.3567739418652 111.84784321148
"7627" 1525.2 94.1801050401269 113.449405614097
"7628" 1525.4 91.0311976287827 116.189047966452
"7629" 1525.6 88.4977824351541 117.43906395511
"7630" 1525.8 86.3495886707746 117.129323886588
"7631" 1526 82.2765816234418 117.537623927085
"7632" 1526.2 77.4100805795114 117.793774968318
"7633" 1526.4 72.1189873790303 117.790205934119
"7634" 1526.6 66.8567150401765 117.140204685248
"7635" 1526.8 61.646548779697 115.910309019776
"7636" 1527 56.4575380687576 114.312506564543
"7637" 1527.2 50.7224584314154 112.814894295938
"7638" 1527.4 44.8638954871515 110.960696764907
"7639" 1527.6 39.3745856979192 108.727796085591
"7640" 1527.8 34.9388739719544 105.70932553371
"7641" 1528 30.4095435636414 101.345880860786
"7642" 1528.2 26.5385329558398 96.912095168081
"7643" 1528.4 22.4374554122606 91.0445733955887
"7644" 1528.6 18.7109930070858 85.8463832368413
"7645" 1528.8 14.6328549693997 80.7086037683983
"7646" 1529 10.6819767209088 76.2308783184778
"7647" 1529.2 6.49296915411845 71.855891461659
"7648" 1529.4 3.76571317185485 66.7740788818208
"7649" 1529.6 4.11613933141126 61.8003700979667
"7650" 1529.8 5.48114195403983 57.0265701650238
"7651" 1530 8.32232947813286 52.0628378019396
"7652" 1530.2 11.8638274510184 47.4567148215952
"7653" 1530.4 15.741148929188 43.2281740884524
"7654" 1530.6 20.362637937697 39.8828976202917
"7655" 1530.8 24.5070073134662 35.9713666674268
"7656" 1531 29.4776225559075 32.1248382529261
"7657" 1531.2 34.695165475297 29.6542680462263
"7658" 1531.4 40.1561032773755 26.7695529618363
"7659" 1531.6 45.6206696899231 24.4726122965741
"7660" 1531.8 51.861524328166 22.4483528773639
"7661" 1532 58.141311066697 21.2572347782155
"7662" 1532.2 64.4762441212633 20.1908005646648
"7663" 1532.4 70.448590147897 19.9479769491654
"7664" 1532.6 76.6015695684004 20.5200427650626
"7665" 1532.8 81.564225063118 20.9224264976366
"7666" 1533 85.9109278352722 20.8835761598595
"7667" 1533.2 90.5301036068749 20.1404737095117
"7668" 1533.4 96.0374969542746 20.0983056929955
"7669" 1533.6 101.475769326748 20.7287422725293
"7670" 1533.8 105.682938535453 22.8905950514944
"7671" 1534 107.996938270085 23.2812226967541
"7672" 1534.2 108.730034746842 22.8199011816524
"7673" 1534.4 108.772522476697 22.4053929124167
"7674" 1534.6 108.208461235525 23.5128907065213
"7675" 1534.8 107.828669679102 25.0528674284524
"7676" 1535 107.607467413085 28.1999710200731
"7677" 1535.2 108.240477466688 32.8967641228542
"7678" 1535.4 109.085430686594 37.4992907987344
"7679" 1535.6 109.832560548358 42.7066218103828
"7680" 1535.8 110.340478426861 46.8374945304782
"7681" 1536 109.504860840287 53.2412368051703
"7682" 1536.2 108.501283844143 58.7096406542024
"7683" 1536.4 107.024731771317 64.7746031525681
"7684" 1536.6 105.838288647265 69.4184389214609
"7685" 1536.8 103.645608695326 75.3125146875213
"7686" 1537 100.853281717697 81.9522294686319
"7687" 1537.2 97.737514861697 87.4057850697419
"7688" 1537.4 95.2852909472525 91.8759690970635
"7689" 1537.6 91.2994435740151 97.4283548062342
"7690" 1537.8 87.2722186621144 102.163055420511
"7691" 1538 82.0059469122852 107.689419263688
"7692" 1538.2 78.3488566856585 111.183348810779
"7693" 1538.4 72.6603352262066 114.894556688539
"7694" 1538.6 65.9383648901675 116.631975607746
"7695" 1538.8 59.3218946019782 116.951761728077
"7696" 1539 52.8910911806675 115.387196202041
"7697" 1539.2 47.415283664917 112.129463400322
"7698" 1539.4 42.7304838230499 107.658872529805
"7699" 1539.6 38.906594685612 102.086038789235
"7700" 1539.8 36.5676802622852 96.0282036040994
"7701" 1540 35.2627903282712 89.5250761591653
"7702" 1540.2 34.5764695950684 82.9133997936238
"7703" 1540.4 34.7909252823392 76.0902242887185
"7704" 1540.6 35.5446528539611 69.4990856691128
"7705" 1540.8 37.8371268314138 63.1463341114878
"7706" 1541 41.7114108399192 57.4510727922302
"7707" 1541.2 45.99998043761 52.7515832178785
"7708" 1541.4 51.7035869009911 49.0276897069734
"7709" 1541.6 58.1033979744226 46.5093798925586
"7710" 1541.8 64.482169931539 45.1857776065313
"7711" 1542 71.2654970882936 44.8122404312087
"7712" 1542.2 77.794079443812 44.7136779766559
"7713" 1542.4 83.980575066823 45.1886198308305
"7714" 1542.6 90.3077729940084 47.3495419276901
"7715" 1542.8 95.384461767322 50.2289127430274
"7716" 1543 101.098626353604 53.1398773390541
"7717" 1543.2 106.5535204511 56.3589058387381
"7718" 1543.4 112.058884005598 60.0140461484111
"7719" 1543.6 116.835197395399 64.2847275185169
"7720" 1543.8 121.576779246499 68.6274677461962
"7721" 1544 122.70359543862 70.1116496536832
"7722" 1544.2 121.418471868332 71.9812834443654
"7723" 1544.4 120.324506288786 75.582074566381
"7724" 1544.6 119.058547674389 80.4709086877344
"7725" 1544.8 117.903042095989 85.5739441537826
"7726" 1545 115.929496114963 90.4720609806909
"7727" 1545.2 113.878918157364 95.5290614872579
"7728" 1545.4 110.512635388247 100.258856185489
"7729" 1545.6 106.453896907454 105.088521889527
"7730" 1545.8 102.398063679559 108.855800056517
"7731" 1546 97.348044004697 112.149678792424
"7732" 1546.2 92.2836745596681 114.257921633827
"7733" 1546.4 86.3495886707746 115.340782960753
"7734" 1546.6 80.4797116628989 115.108016677472
"7735" 1546.8 74.5778098934948 114.377041709772
"7736" 1547 68.4851988276087 112.813633872452
"7737" 1547.2 62.6716654693479 110.492730495047
"7738" 1547.4 56.8568062210143 107.738029691164
"7739" 1547.6 51.3157359465455 105.767752004907
"7740" 1547.8 45.2140258535455 103.77318913118
"7741" 1548 39.374865792027 101.660146449821
"7742" 1548.2 33.319035113897 99.1228059373381
"7743" 1548.4 27.6724289297247 96.4883137832024
"7744" 1548.6 22.4292896023186 92.3436070279659
"7745" 1548.8 18.2241544358358 87.054464135869
"7746" 1549 16.0750118659447 81.2377724158506
"7747" 1549.2 15.4999241308814 75.4483796466757
"7748" 1549.4 16.5465381645227 69.0618832270763
"7749" 1549.6 18.9940300663698 63.4369796778356
"7750" 1549.8 22.9420282625654 58.6601026943208
"7751" 1550 27.0827184264601 54.1948534829261
"7752" 1550.2 32.6853555033186 50.6105766391551
"7753" 1550.4 38.5835583016699 48.4772587918037
"7754" 1550.6 44.5891039009978 47.2331752905232
"7755" 1550.8 50.9326227938309 46.8412117708006
"7756" 1551 57.4988505931842 47.6255330807344
"7757" 1551.2 63.6789975376549 49.4335248856961
"7758" 1551.4 69.5857624031585 52.1660309349908
"7759" 1551.6 74.9703795263104 55.0104857287885
"7760" 1551.8 80.6387943104775 57.9394066219646
"7761" 1552 85.4136937387212 61.4485002292346
"7762" 1552.2 90.6324222218495 65.3322955234439
"7763" 1552.4 94.7648868676714 69.9784972239396
"7764" 1552.6 98.2093954942361 75.4187870952785
"7765" 1552.8 102.027438696617 82.2924457100276
"7766" 1553 104.438319269899 88.4353785174799
"7767" 1553.2 105.597106930886 94.8734132252361
"7768" 1553.4 106.170857151937 101.251542364312
"7769" 1553.6 105.317414675984 106.002392713235
"7770" 1553.8 102.28983466065 108.226128232836
"7771" 1554 97.9142192320025 111.367543005258
"7772" 1554.2 93.5007709877931 113.879685513087
"7773" 1554.4 88.7758668089617 115.937037411923
"7774" 1554.6 83.480053654291 117.285479124938
"7775" 1554.8 78.1300914046032 117.880812001546
"7776" 1555 72.6674171886673 116.529674293532
"7777" 1555.2 67.1377022486871 114.802120393175
"7778" 1555.4 62.04350946087 112.089617535722
"7779" 1555.6 57.7879023260858 109.420188720258
"7780" 1555.8 54.9911791350793 106.857020765394
"7781" 1556 50.749154200837 103.378053243532
"7782" 1556.2 45.300341226994 100.542088421037
"7783" 1556.4 39.7378677558329 97.9771890253747
"7784" 1556.6 34.2637516029277 95.3386257726351
"7785" 1556.8 29.0508339784662 92.0431031364812
"7786" 1557 23.6713858489672 88.6524057526145
"7787" 1557.2 18.3884235935935 84.723607895892
"7788" 1557.4 13.5024845968549 80.7403671573998
"7789" 1557.6 9.58394874995339 75.7639702962985
"7790" 1557.8 6.39640613172176 71.0415433061136
"7791" 1558 3.9579811923914 64.9555992127579
"7792" 1558.2 5.00425885977243 59.8174280446316
"7793" 1558.4 7.93816672475101 56.1403610592632
"7794" 1558.6 11.8757138992515 52.6604501161615
"7795" 1558.8 15.9428391944202 48.9102756986131
"7796" 1559 21.1594452873392 45.3041609500762
"7797" 1559.2 26.7818257898879 43.4193688727978
"7798" 1559.4 32.7154777606592 42.9636278459618
"7799" 1559.6 38.8661778985649 43.3641214630656
"7800" 1559.8 44.6859396331231 45.1348879362002
"7801" 1560 50.0589291227589 47.2745350275497
"7802" 1560.2 55.5380058646443 49.8525950684787
"7803" 1560.4 59.949104961272 53.1888912562274
"7804" 1560.6 63.9994677587631 56.7598722936425
"7805" 1560.8 68.097364402781 61.1700164252087
"7806" 1561 71.4790376187054 66.1607462446897
"7807" 1561.2 74.7895399032054 70.6165568968083
"7808" 1561.4 78.4134328167642 75.7866285879146
"7809" 1561.6 81.5547689254559 81.184195554122
"7810" 1561.8 84.5849125556498 87.3816768108014
"7811" 1562 86.6608657085271 92.7681322481788
"7812" 1562.2 88.5751517132158 99.1907271353109
"7813" 1562.4 90.364296970844 105.207497135746
"7814" 1562.6 92.2478304011256 111.44121275731
"7815" 1562.8 92.5348636628932 115.27300280435
"7816" 1563 90.8905672634758 114.887066864366
"7817" 1563.2 86.1090278455541 116.864130785252
"7818" 1563.4 81.5921775169697 119.135650712846
"7819" 1563.6 76.8132245799591 119.991745622015
"7820" 1563.8 71.8267771210831 120.567060306195
"7821" 1564 66.2939846790912 120.156158170125
"7822" 1564.2 60.8954264126255 119.008075121881
"7823" 1564.4 55.7510291404028 117.105449982923
"7824" 1564.6 50.616734109457 115.046600119252
"7825" 1564.8 45.5232115539882 112.86405081187
"7826" 1565 40.7672015982398 109.990897470767
"7827" 1565.2 36.1154106586872 105.985919851841
"7828" 1565.4 31.7733850653797 101.731190704356
"7829" 1565.6 27.6523566196592 97.0559859285467
"7830" 1565.8 23.6304838902398 91.9713791535667
"7831" 1566 19.4846203039338 87.3989522476892
"7832" 1566.2 15.3275867683726 82.210347253047
"7833" 1566.4 11.6499062660159 76.9543358002196
"7834" 1566.6 8.41422843187553 71.6352047208899
"7835" 1566.8 5.54520163939967 65.9473074134524
"7836" 1567 3.34740655206394 59.8467883628285
"7837" 1567.2 3.89706197434874 54.4045967170059
"7838" 1567.4 6.08545625872328 50.450466998084
"7839" 1567.6 10.2789428921759 46.8315977317885
"7840" 1567.8 14.6885120577337 43.8534713359294
"7841" 1568 20.1852896010273 41.2077940177649
"7842" 1568.2 25.9108894444338 38.8483351527155
"7843" 1568.4 31.5415041575348 36.3755922531281
"7844" 1568.6 37.4816524249242 34.1322592554251
"7845" 1568.8 43.8677304696159 32.5229886406416
"7846" 1569 49.9937198349916 31.3075839295595
"7847" 1569.2 55.3908885544315 29.7793662653196
"7848" 1569.4 61.7210562479926 29.6271744213915
"7849" 1569.6 67.6531294967056 30.6005888024438
"7850" 1569.8 73.7432495500783 32.2932846881049
"7851" 1570 79.4904635701443 34.8887147732155
"7852" 1570.2 84.940151618772 38.7265400996274
"7853" 1570.4 89.2756779514919 42.9751844719396
"7854" 1570.6 93.7646920802648 47.7169907454015
"7855" 1570.8 97.7593339573272 52.6769334511331
"7856" 1571 101.195841519092 58.5909993217129
"7857" 1571.2 104.079068589799 64.4081273881897
"7858" 1571.4 106.682926661314 70.6062819840002
"7859" 1571.6 109.4982032188 77.1054810259652
"7860" 1571.8 111.632058505723 83.3095082491892
"7861" 1572 113.729424293061 89.624775089616
"7862" 1572.2 115.147914793535 95.0032368442362
"7863" 1572.4 113.438824253961 97.2543956104146
"7864" 1572.6 110.214313630014 100.952248990356
"7865" 1572.8 106.595853574959 104.648092228807
"7866" 1573 102.010566549926 108.054670924538
"7867" 1573.2 97.3767549973604 110.677785679097
"7868" 1573.4 92.0401126107256 112.487220201824
"7869" 1573.6 86.654472507667 113.640610325482
"7870" 1573.8 80.863040864077 114.563656256572
"7871" 1574 75.0852603707273 114.823932942422
"7872" 1574.2 68.9937542174782 114.448600074234
"7873" 1574.4 63.1169999744929 114.06815394585
"7874" 1574.6 56.8524435914702 112.8270177507
"7875" 1574.8 51.2927938188554 110.541077848769
"7876" 1575 46.2929966620793 107.303766748423
"7877" 1575.2 41.7091815454515 102.703914596507
"7878" 1575.4 38.0760721070239 97.8739312552216
"7879" 1575.6 34.7620368865932 92.4558207119052
"7880" 1575.8 31.6041831283788 86.8807758698433
"7881" 1576 28.5450665788515 80.0685765164978
"7882" 1576.2 26.3850113746414 73.9278537703135
"7883" 1576.4 25.0827388743667 67.5254385618469
"7884" 1576.6 24.4860266439172 60.7329238906817
"7885" 1576.8 23.9740949753333 53.8607284845524
"7886" 1577 24.5776589882203 46.8316894943402
"7887" 1577.2 26.3437975273398 40.3314845895149
"7888" 1577.4 29.3312862836136 34.248707107619
"7889" 1577.6 33.3871047952105 29.4142392775605
"7890" 1577.8 38.7896895284535 25.5834509148002
"7891" 1578 45.0235297020504 22.99583456878
"7892" 1578.2 51.513289004778 22.0458717126956
"7893" 1578.4 58.0781536304267 22.1230641348037
"7894" 1578.6 64.3030339647064 23.3247435944052
"7895" 1578.8 70.2854152888435 24.8693236912455
"7896" 1579 76.2722043833548 27.0378022347419
"7897" 1579.2 81.4726299054297 30.3185581818576
"7898" 1579.4 86.8131395481057 33.5862303503741
"7899" 1579.6 92.0350942187306 36.616988112486
"7900" 1579.8 96.7488580708508 40.9013353786832
"7901" 1580 100.783376692082 45.511738258555
"7902" 1580.2 104.964720626854 50.7794024398739
"7903" 1580.4 108.383051619697 55.7345160521191
"7904" 1580.6 111.502091340042 61.932593817486
"7905" 1580.8 114.106020080408 67.6457436851631
"7906" 1581 116.231380317899 73.83600143857
"7907" 1581.2 117.861324688281 80.1486326741515
"7908" 1581.4 118.672163532806 86.5019269453069
"7909" 1581.6 117.273609091761 92.2944207821433
"7910" 1581.8 114.262206937268 97.0567557721095
"7911" 1582 110.330405904697 101.118981923074
"7912" 1582.2 105.278204507351 104.797328725415
"7913" 1582.4 99.8647165454951 107.555181781764
"7914" 1582.6 94.4565179451515 109.68213082021
"7915" 1582.8 88.539708158 110.701049526907
"7916" 1583 82.4304987839782 110.740512956546
"7917" 1583.2 76.2045594450338 111.123193696631
"7918" 1583.4 69.7742941389091 110.740390017513
"7919" 1583.6 63.0824766868182 110.520083270119
"7920" 1583.8 56.7988796021438 109.765541030612
"7921" 1584 50.3142031986002 108.475012282646
"7922" 1584.2 44.2425471502264 106.956297650511
"7923" 1584.4 37.9342017481727 104.730538060346
"7924" 1584.6 31.7519305690334 102.413184694247
"7925" 1584.8 26.0190651505755 99.3847757874804
"7926" 1585 20.2577803992739 95.8629134647505
"7927" 1585.2 15.597760245751 91.6523839754524
"7928" 1585.4 11.632286780343 86.0182686871692
"7929" 1585.6 9.36521084398643 80.2005742152419
"7930" 1585.8 7.00209419104478 73.9557313542002
"7931" 1586 5.73944974200251 67.8694182169802
"7932" 1586.2 5.69756220681236 61.106384389587
"7933" 1586.4 6.48818529796302 55.144553061801
"7934" 1586.6 7.54835125872374 48.614695137497
"7935" 1586.8 9.10307054929156 42.6843183872362
"7936" 1587 11.8603500326523 36.4159115093184
"7937" 1587.2 15.6290690603124 31.6538991329909
"7938" 1587.4 20.5943059474642 27.0416309712369
"7939" 1587.6 25.418741585778 23.4669140287767
"7940" 1587.8 31.4608640106448 20.3509946185828
"7941" 1588 37.3970370307224 18.1832176230625
"7942" 1588.2 43.7075876824918 16.6376338686575
"7943" 1588.4 50.0319714370184 15.6800657924345
"7944" 1588.6 56.4382612283606 15.1756504519887
"7945" 1588.8 62.4846066059202 15.6209496802113
"7946" 1589 68.218869491572 16.9597557511488
"7947" 1589.2 73.6776576168424 18.5640469078887
"7948" 1589.4 78.4237549273893 20.5623017353498
"7949" 1589.6 83.5834115799534 22.3964764550678
"7950" 1589.8 88.91966887901 25.1025390739828
"7951" 1590 94.3901707393726 27.2247814868578
"7952" 1590.2 100.183665156539 28.9441595874261
"7953" 1590.4 106.294682024404 31.3526704573403
"7954" 1590.6 111.422201257927 34.0436851082147
"7955" 1590.8 114.96580458667 34.9901699792292
"7956" 1591 114.795655116092 34.7486419211366
"7957" 1591.2 114.876530332865 36.2176986624524
"7958" 1591.4 115.69878798767 38.4562789035875
"7959" 1591.6 116.667558832155 41.709897866249
"7960" 1591.8 117.771711924724 45.1789750182046
"7961" 1592 118.810397421394 49.9670017738557
"7962" 1592.2 119.391114709999 54.5007834212448
"7963" 1592.4 119.783325688155 60.1404509636049
"7964" 1592.6 119.320101413088 65.9591095606342
"7965" 1592.8 118.448858768714 71.4950287874438
"7966" 1593 116.242976414844 77.5754746669869
"7967" 1593.2 114.347035786453 83.1303100638785
"7968" 1593.4 112.656798791599 89.1440061940595
"7969" 1593.6 110.27680899777 94.8741536029295
"7970" 1593.8 107.403702571512 100.552234206122
"7971" 1594 103.673339219308 105.45335591748
"7972" 1594.2 99.4326404012113 110.053954657138
"7973" 1594.4 94.1122515386781 113.321905588349
"7974" 1594.6 88.527750206895 115.021920777819
"7975" 1594.8 82.5777152331227 116.680064030393
"7976" 1595 76.7909732576585 117.265086039318
"7977" 1595.2 70.234188369192 116.402421439264
"7978" 1595.4 64.2393119134398 114.76469740371
"7979" 1595.6 58.5344911699541 112.079203113538
"7980" 1595.8 53.0857524666096 108.598777737151
"7981" 1596 47.78939408251 104.506135561303
"7982" 1596.2 43.3230472338573 100.157055771075
"7983" 1596.4 38.314696505211 95.4937071320318
"7984" 1596.6 33.6659526735581 90.8409863567024
"7985" 1596.8 29.1515820558386 86.3319133596205
"7986" 1597 24.3964432423398 81.2363568296131
"7987" 1597.2 20.4235985935752 75.8251914678002
"7988" 1597.4 16.4415245638326 70.4911340784524
"7989" 1597.6 12.9660491620849 65.1761998833576
"7990" 1597.8 10.7010275552759 58.8514217117945
"7991" 1598 9.32421391167064 52.4593166815576
"7992" 1598.2 9.58006513741917 46.1564179392302
"7993" 1598.4 11.3255353973961 40.1778934827444
"7994" 1598.6 14.6976072904242 34.8757945278796
"7995" 1598.8 19.5256172362496 31.0760000678471
"7996" 1599 25.2891026376443 28.2369625049787
"7997" 1599.2 31.0994021036429 26.5756633918578
"7998" 1599.4 37.583565560724 26.30198116802
"7999" 1599.6 43.9047602760005 26.7452110332738
"8000" 1599.8 50.3252634407483 28.2152376348626
"8001" 1600 57.2701262549864 30.5293743036366
"8002" 1600.2 62.4048106251837 33.4707227949391
"8003" 1600.4 67.1155050994197 37.2355594736036
"8004" 1600.6 71.5450496283665 41.1091885783337
"8005" 1600.8 75.6408691457483 44.4498476313498
"8006" 1601 79.7782172484364 48.7724062880994
"8007" 1601.2 83.8719267012871 53.5810756396901
"8008" 1601.4 87.0210660428986 58.6106365077801
"8009" 1601.6 89.8979138017474 64.4428807697465
"8010" 1601.8 91.4344681392309 70.1907794344947
"8011" 1602 91.5312246311692 76.3079534519802
"8012" 1602.2 90.3788760938333 82.0761217521251
"8013" 1602.4 88.2848856971498 87.499252918575
"8014" 1602.6 85.6919882663726 93.1050050096686
"8015" 1602.8 82.340433648297 98.0211597989667
"8016" 1603 78.1439464016781 102.784146929141
"8017" 1603.2 73.3883738759192 106.823716340258
"8018" 1603.4 67.7334218876684 110.209742999938
"8019" 1603.6 62.1102045618398 112.027273665938
"8020" 1603.8 55.564508932 113.077215159513
"8021" 1604 49.436637412747 113.118719377102
"8022" 1604.2 42.8645154104929 112.931534914197
"8023" 1604.4 36.7364745855939 111.947696949844
"8024" 1604.6 30.3145456456113 109.690448523938
"8025" 1604.8 24.9009983450549 107.675351688873
"8026" 1605 20.4034396465255 104.627327382938
"8027" 1605.2 18.2131997174611 99.719819620292
"8028" 1605.4 16.9632757974737 93.9539172598601
"8029" 1605.6 16.5095233427164 88.1685734617048
"8030" 1605.8 16.6397547457852 81.9576143095406
"8031" 1606 17.6101275540912 76.0448387027889
"8032" 1606.2 18.7713712933827 69.6862276406524
"8033" 1606.4 19.9840868243512 63.2185848047514
"8034" 1606.6 22.278126425306 57.0012798496342
"8035" 1606.8 25.5370364664112 51.0732299223095
"8036" 1607 29.5450274221024 46.1053461852091
"8037" 1607.2 33.2366149814676 41.0485665401038
"8038" 1607.4 37.8922132058013 36.2210853655567
"8039" 1607.6 43.1550050990559 31.9801225858626
"8040" 1607.8 48.777366444979 28.3350748216319
"8041" 1608 54.5588229357796 25.8210799177416
"8042" 1608.2 60.8032597067144 23.907032878148
"8043" 1608.4 67.2608702013665 22.6753348804948
"8044" 1608.6 73.805120806406 22.674734771316
"8045" 1608.8 80.5028793393665 23.6556132239609
"8046" 1609 86.7083029439737 24.8917470441577
"8047" 1609.2 92.1324694395502 24.3406240875166
"8048" 1609.4 97.2011383305654 23.3549111483734
"8049" 1609.6 102.021694288697 22.6852945872155
"8050" 1609.8 105.501656606847 23.6202120931161
"8051" 1610 110.125421243118 24.3217554688208
"8052" 1610.2 109.408890037688 24.0502117995685
"8053" 1610.4 109.680187609536 23.3255531756558
"8054" 1610.6 109.576025415913 23.140600608047
"8055" 1610.8 110.363411909527 23.7381282360371
"8056" 1611 110.967106088314 24.2558632978959
"8057" 1611.2 110.340224497731 24.5368458167969
"8058" 1611.4 110.492967653706 26.0542026463046
"8059" 1611.6 111.634286599871 28.3978011945133
"8060" 1611.8 112.567278348883 31.2752100877798
"8061" 1612 113.679855274897 34.4402952968706
"8062" 1612.2 115.007301779172 39.0121520614274
"8063" 1612.4 116.627396903588 43.372180119612
"8064" 1612.6 117.388295174158 48.0779329338785
"8065" 1612.8 117.912581671247 53.0328349288928
"8066" 1613 118.77684344694 58.2211087314002
"8067" 1613.2 118.908341910918 63.6881636172475
"8068" 1613.4 118.532796453412 69.4905968768489
"8069" 1613.6 118.975987428619 74.8458211605989
"8070" 1613.8 120.080724142114 80.515775267322
"8071" 1614 119.867178781508 86.0769858513713
"8072" 1614.2 117.544549577018 90.5828279216726
"8073" 1614.4 113.592670972963 94.5811571783973
"8074" 1614.6 109.420427266846 98.7696302282935
"8075" 1614.8 105.960913813783 103.050897723652
"8076" 1615 101.754767221594 108.040492590714
"8077" 1615.2 97.4594963568573 112.403342246367
"8078" 1615.4 92.4441405096403 116.015133307037
"8079" 1615.6 86.8464700717267 118.307358106175
"8080" 1615.8 80.8872121481918 118.701201913494
"8081" 1616 74.6410816439782 117.953837787234
"8082" 1616.2 68.8385251875999 115.821004308705
"8083" 1616.4 63.3440538356781 112.561335141188
"8084" 1616.6 58.3487861961269 108.950471228565
"8085" 1616.8 52.9495910578196 105.15771460482
"8086" 1617 47.4586818461256 101.385446154195
"8087" 1617.2 41.684330231763 97.9635265104241
"8088" 1617.4 36.0208088737525 94.2849184718413
"8089" 1617.6 30.3323638939867 90.4524254783402
"8090" 1617.8 24.5418295684622 86.5610403085828
"8091" 1618 19.0131555823022 82.182092610505
"8092" 1618.2 14.5340051122487 77.4344593566938
"8093" 1618.4 10.5532533020698 72.0424163054863
"8094" 1618.6 7.67604810881001 65.6346018268176
"8095" 1618.8 6.63111038310064 59.3143924206909
"8096" 1619 7.80391100496012 52.9922768016629
"8097" 1619.2 9.88483789097131 47.0642896976648
"8098" 1619.4 14.2413968577678 42.1803940837798
"8099" 1619.6 20.1200727548285 39.5145353028471
"8100" 1619.8 26.1946282705332 38.0139651149955
"8101" 1620 32.9739110860421 37.5687834053196
"8102" 1620.2 39.3666318105661 38.4125671369477
"8103" 1620.4 45.8521145610005 40.581858711872
"8104" 1620.6 51.6886371223326 43.8189815749185
"8105" 1620.8 56.826846924322 47.7005977630024
"8106" 1621 60.6365650318834 50.8525612042998
"8107" 1621.2 64.0863744789201 54.7545801952044
"8108" 1621.4 66.7365299798004 58.921163619642
"8109" 1621.6 68.166940043972 65.0450332614024
"8110" 1621.8 68.5960635498187 71.2497555738263
"8111" 1622 68.352528808406 77.1510857331524
"8112" 1622.2 67.5161847927147 83.4298384782577
"8113" 1622.4 66.6296892982773 89.5995480000149
"8114" 1622.6 65.9918216744617 96.1045704388053
"8115" 1622.8 64.6510382479827 102.286792994681
"8116" 1623 62.6523667210756 108.818091423617
"8117" 1623.2 59.5863571436035 114.701536219779
"8118" 1623.4 55.9209631903418 119.753737617125
"8119" 1623.6 55.6478945492021 121.917347856349
"8120" 1623.8 56.6682628748752 121.515672492551
"8121" 1624 58.2258188941592 121.71022602732
"8122" 1624.2 59.12247803337 121.934991411231
"8123" 1624.4 60.466792397328 122.321008223103
"8124" 1624.6 61.7429891823827 122.387198462138
"8125" 1624.8 63.3663903858554 122.950159213383
"8126" 1625 65.2266847344277 123.062209949279
"8127" 1625.2 65.6110681636875 123.080722533556
"8128" 1625.4 65.7020480704768 123.305526163929
"8129" 1625.6 64.392125514192 121.893574908254
"8130" 1625.8 63.6168131151087 120.935246743423
"8131" 1626 62.8973494166008 120.534394290866
"8132" 1626.2 61.9573764828797 120.560608675472
"8133" 1626.4 60.9423539978485 120.363074019755
"8134" 1626.6 58.362774887344 120.454135684776
"8135" 1626.8 55.1219478881722 120.335691480254
"8136" 1627 51.3660606137366 119.348517822908
"8137" 1627.2 47.2017619950793 117.743113052717
"8138" 1627.4 43.5398988412835 115.744651732183
"8139" 1627.6 39.734918364877 113.395243685572
"8140" 1627.8 35.4592702042684 110.955301497624
"8141" 1628 31.170454219447 108.419603690914
"8142" 1628.2 27.1183193450988 105.656348559546
"8143" 1628.4 23.1305279117164 102.37858783652
"8144" 1628.6 20.2377133231875 98.1288679119807
"8145" 1628.8 17.733709652947 93.8556405863659
"8146" 1629 14.7694036857803 89.1136109816746
"8147" 1629.2 11.5756287780127 84.5667475068734
"8148" 1629.4 8.06408837570558 80.7785367150731
"8149" 1629.6 6.19215809595589 76.1767131069792
"8150" 1629.8 5.09183969914241 71.1213687379615
"8151" 1630 4.14189798597474 65.4135880908968
"8152" 1630.2 5.00583844533246 59.9281020502842
"8153" 1630.4 7.20945548638116 55.1582813923471
"8154" 1630.6 10.5500403281483 50.590207279178
"8155" 1630.8 14.8852614306151 45.9580107316069
"8156" 1631 19.6004837606366 42.1000516061076
"8157" 1631.2 25.1707073670333 39.0577339382754
"8158" 1631.4 31.034139419497 36.4717013952785
"8159" 1631.6 36.6657513552759 33.4674877862682
"8160" 1631.8 41.9596436341231 30.1216330746263
"8161" 1632 47.6323713339057 27.0329598434611
"8162" 1632.2 53.2610718933318 24.821442716322
"8163" 1632.4 59.0167882922611 22.4630526699396
"8164" 1632.6 64.369487271309 19.9640053974782
"8165" 1632.8 70.088329605172 17.8638845263274
"8166" 1633 75.2125714878062 16.2041331956036
"8167" 1633.2 79.5985148070105 13.6283889564524
"8168" 1633.4 82.9299856122264 11.7857663304776
"8169" 1633.6 86.7506315192573 12.6647843361162
"8170" 1633.8 90.0227750246616 15.2862250822665
"8171" 1634 93.167723472897 19.1751030782274
"8172" 1634.2 95.8638739874851 23.8140420471473
"8173" 1634.4 98.0956489830763 28.8479699459438
"8174" 1634.6 99.8253146981606 34.1464218320433
"8175" 1634.8 100.986434147441 40.0558174498114
"8176" 1635 102.15481850818 45.7135262521897
"8177" 1635.2 103.722716578671 51.9430006151703
"8178" 1635.4 105.393779571953 58.0713411941191
"8179" 1635.6 107.389570874299 64.5830592137914
"8180" 1635.8 108.665082240283 71.1290604821593
"8181" 1636 108.79320234521 77.6946216105763
"8182" 1636.2 109.01111723594 84.5401549021281
"8183" 1636.4 109.022371705716 91.2433171004901
"8184" 1636.6 108.347999242567 98.1163019654624
"8185" 1636.8 106.555814514893 104.633532570602
"8186" 1637 103.385448940622 107.494505408004
"8187" 1637.2 98.2493908451827 109.352907114538
"8188" 1637.4 92.5760424941818 110.248633884937
"8189" 1637.6 86.6891233684495 109.811629981555
"8190" 1637.8 81.0400135095661 108.702957039069
"8191" 1638 75.4139761493102 106.208551068047
"8192" 1638.2 69.880035494968 103.013770595228
"8193" 1638.4 64.9782949291242 99.4252781093978
"8194" 1638.6 60.2221982169541 95.3245377700238
"8195" 1638.8 55.3271932077852 90.8199854771583
"8196" 1639 51.033467926447 86.146471562506
"8197" 1639.2 46.6095869963926 81.4505053241219
"8198" 1639.4 42.3534924244043 76.7606649472329
"8199" 1639.6 37.3818428871194 72.6298662845645
"8200" 1639.8 32.2302333902507 68.408591562097
"8201" 1640 27.0166485115275 63.8239211026897
"8202" 1640.2 23.6071282125359 58.7508981602405
"8203" 1640.4 21.6116306860073 52.7366350110731
"8204" 1640.6 22.067491500414 46.6929950144052
"8205" 1640.8 24.3940029487496 40.8845161243998
"8206" 1641 27.4248130349801 35.449096882709
"8207" 1641.2 32.5051673997412 31.5233685099391
"8208" 1641.4 38.3324846093665 29.1327157681567
"8209" 1641.6 44.356186605174 27.7529604951771
"8210" 1641.8 50.4465317050334 27.0341942492655
"8211" 1642 57.1343008328321 27.1546065576686
"8212" 1642.2 63.0791241928361 28.736471504948
"8213" 1642.4 68.7328503902456 32.0989581835586
"8214" 1642.6 73.2241525459021 36.0512581252729
"8215" 1642.8 77.8832287929491 40.8062544734944
"8216" 1643 81.9808549523104 45.4864504861835
"8217" 1643.2 86.020933246947 50.7027689523774
"8218" 1643.4 89.7119530354125 55.7248165863317
"8219" 1643.6 93.2868948975175 61.4301112344011
"8220" 1643.8 96.0508719427216 67.3594053020835
"8221" 1644 98.5132109852219 73.5257611725774
"8222" 1644.2 100.653045288392 79.7790238377574
"8223" 1644.4 102.711382264634 85.8648006748542
"8224" 1644.6 104.024518665451 92.623700688516
"8225" 1644.8 104.242976409787 99.2574515764724
"8226" 1645 104.229981194063 105.508805884561
"8227" 1645.2 103.247132187669 107.43262686063
"8228" 1645.4 100.14397267207 109.88788158608
"8229" 1645.6 96.3762214853256 113.392276288567
"8230" 1645.8 91.8492647576297 115.602345072895
"8231" 1646 86.3571512116872 116.739853029588
"8232" 1646.2 80.8077035464782 117.049129442327
"8233" 1646.4 75.4052029320847 116.72291448132
"8234" 1646.6 69.466815096489 115.291851074749
"8235" 1646.8 64.139925932844 112.920547441041
"8236" 1647 59.0438348795527 110.116048866116
"8237" 1647.2 53.8821435295961 106.372476702251
"8238" 1647.4 49.0647854754684 102.650299127881
"8239" 1647.6 44.03048232462 98.3607698264716
"8240" 1647.8 39.5060578708113 94.3564244969095
"8241" 1648 34.9569764402803 88.4067935004524
"8242" 1648.2 31.6222053261024 82.4805207304254
"8243" 1648.4 29.1848483324202 76.6357323313006
"8244" 1648.6 27.2352475736085 70.0430702606648
"8245" 1648.8 26.2758541223412 63.8139558281543
"8246" 1649 26.788907078197 57.0961185323452
"8247" 1649.2 28.1412364427803 50.7146694507857
"8248" 1649.4 30.9833388729317 44.9147522344176
"8249" 1649.6 34.6227375615391 39.3949609169261
"8250" 1649.8 39.3702067266434 35.3031376321756
"8251" 1650 45.1322889592237 32.1769385210774
"8252" 1650.2 51.3836500566443 30.5908697021103
"8253" 1650.4 57.60621197621 29.9624580287219
"8254" 1650.6 60.0480249144448 29.0548215967567
"8255" 1650.8 64.113197540697 26.5361022755274
"8256" 1651 69.4226506767226 24.2406376070165
"8257" 1651.2 75.1348899127226 22.3998052658114
"8258" 1651.4 81.0480886141171 20.8581462935364
"8259" 1651.6 86.5924872305953 19.7378004505795
"8260" 1651.8 92.2758916554187 18.3392929746002
"8261" 1652 97.6709097006448 18.3088126466611
"8262" 1652.2 101.48631547052 19.4773451009568
"8263" 1652.4 105.108855940511 21.0778442466981
"8264" 1652.6 109.729412082257 23.7982788344955
"8265" 1652.8 110.740196980323 24.7232283262959
"8266" 1653 110.553928309584 26.3962596598437
"8267" 1653.2 110.627459948172 27.5173157891304
"8268" 1653.4 111.579398653007 30.8691893934782
"8269" 1653.6 112.684164562219 35.2829686056524
"8270" 1653.8 112.892184041688 40.0150395182024
"8271" 1654 113.365032998822 44.7730751545524
"8272" 1654.2 113.758420947775 50.1815718888576
"8273" 1654.4 114.178109371266 55.5502262021593
"8274" 1654.6 113.307547540409 61.1504347114185
"8275" 1654.8 112.293988142072 66.7197579465024
"8276" 1655 111.119420140861 72.6265087771765
"8277" 1655.2 109.548106683309 78.4282815435213
"8278" 1655.4 108.776095603825 84.6407175070762
"8279" 1655.6 108.256834212336 90.9383540709524
"8280" 1655.8 107.494453062464 97.3305917773456
"8281" 1656 105.198554612462 103.057770738776
"8282" 1656.2 102.41950244233 108.523499233572
"8283" 1656.4 98.5006836126409 111.538450474611
"8284" 1656.6 93.284686060482 112.506667745284
"8285" 1656.8 88.1659734972424 112.140911483089
"8286" 1657 83.098603583257 111.311574600622
"8287" 1657.2 78.0645522258104 110.470116791329
"8288" 1657.4 72.3848166941255 108.703789019538
"8289" 1657.6 66.6595400084098 106.723492220749
"8290" 1657.8 61.1577231122378 105.356724164789
"8291" 1658 54.8327368557465 103.893080250076
"8292" 1658.2 48.914746464367 102.369323723902
"8293" 1658.4 42.644265666667 100.893229175872
"8294" 1658.6 36.4697643702613 100.036933151066
"8295" 1658.8 29.7947737418752 98.6487201954227
"8296" 1659 23.7980648367064 96.3064382414901
"8297" 1659.2 18.7516448473788 92.4537497690978
"8298" 1659.4 15.2376382493231 87.1910620402842
"8299" 1659.6 13.173506155275 81.4249030914799
"8300" 1659.8 12.5240983472645 75.3332041925064
"8301" 1660 13.7921203316414 69.3912395285913
"8302" 1660.2 16.7416115915348 64.6946849274254
"8303" 1660.4 21.8713989152645 61.6911979581281
"8304" 1660.6 27.3901954188285 59.4937069847418
"8305" 1660.8 33.0405858345246 57.7628235708058
"8306" 1661 39.2267310207247 57.3969796176468
"8307" 1661.2 45.0347700528709 58.2177220282959
"8308" 1661.4 50.2953041440559 59.7091160799652
"8309" 1661.6 55.0792643289038 62.1510857268317
"8310" 1661.8 58.2394969970331 65.6636591702591
"8311" 1662 61.3735862987226 69.6389585280934
"8312" 1662.2 63.6895625734338 73.4326639721103
"8313" 1662.4 64.9418109002274 77.4271020361567
"8314" 1662.6 65.4447218381329 82.1952326529139
"8315" 1662.8 65.7891024405151 87.6207704981433
"8316" 1663 64.96454088837 93.7095890149909
"8317" 1663.2 63.6626332159323 99.2890674460406
"8318" 1663.4 62.908434356377 105.485090579902
"8319" 1663.6 61.765774552248 111.48890306633
"8320" 1663.8 60.1560737692547 117.553444269981
"8321" 1664 58.7178806687264 121.886013835511
"8322" 1664.2 58.6593807915743 121.217876076018
"8323" 1664.4 56.9502108729591 120.61187397685
"8324" 1664.6 53.7776477913296 119.103455739922
"8325" 1664.8 48.9791055594494 119.194271938947
"8326" 1665 44.1938452820555 118.054343926235
"8327" 1665.2 40.023126799057 115.989119593192
"8328" 1665.4 35.9723213944891 113.514167262106
"8329" 1665.6 32.1159220241736 111.312775772424
"8330" 1665.8 27.8809528144911 108.380539117776
"8331" 1666 23.9303379579517 105.154040351452
"8332" 1666.2 20.570355728097 100.829059215624
"8333" 1666.4 16.8952129292601 96.3512427291611
"8334" 1666.6 13.5642850320273 91.4217152238363
"8335" 1666.8 10.5302691205242 86.6754185088797
"8336" 1667 7.33970615675946 82.0744146558363
"8337" 1667.2 4.4849855001711 76.4876422732972
"8338" 1667.4 2.82961655064433 70.9421003339261
"8339" 1667.6 2.38588504793226 67.8182948637465
"8340" 1667.8 2.97126620781235 63.3121376085582
"8341" 1668 4.2851353641549 57.9771078507328
"8342" 1668.2 5.33818559829156 52.7474032329659
"8343" 1668.4 7.28203113683209 47.0176202646686
"8344" 1668.6 10.0138408802684 41.8824131807827
"8345" 1668.8 12.2363811375889 36.336996042074
"8346" 1669 14.0565967574013 30.8463875389567
"8347" 1669.2 14.1040106008622 29.5594403593046
"8348" 1669.4 13.6750571538252 30.492144183478
"8349" 1669.6 14.1003565264601 30.6762799777682
"8350" 1669.8 14.4534249349383 30.6106613246076
"8351" 1670 15.0365407479534 28.7045728141703
"8352" 1670.2 14.3241163318209 30.093010937771
"8353" 1670.4 13.5910816088482 31.341130789091
"8354" 1670.6 12.5201111353788 32.3867216872342
"8355" 1670.8 10.7258192105111 34.0669923370719
"8356" 1671 8.57140774202197 36.6266430623024
"8357" 1671.2 6.45486665097903 39.5265365415806
"8358" 1671.4 6.27909355510767 41.6007422931309
"8359" 1671.6 5.11177911622328 45.8178136463997
"8360" 1671.8 3.85398584594021 48.8281334377497
"8361" 1672 2.47455167371466 52.9339257106825
"8362" 1672.2 1.56719166908089 56.2024220122649
"8363" 1672.4 1.40303601239799 60.6579987300709
"8364" 1672.6 1.25784940975016 65.0261121594843
"8365" 1672.8 0.881146702860218 68.5119862541054
"8366" 1673 2.45843354090284 71.4113544366583
"8367" 1673.2 3.38243655540724 75.6306934250318
"8368" 1673.4 3.95812544085696 79.7994875607524
"8369" 1673.6 6.20934261972608 83.6423927255009
"8370" 1673.8 8.21114719929697 87.8186925063824
"8371" 1674 10.1218454036381 92.244226944423
"8372" 1674.2 11.8986733340268 95.8187852738751
"8373" 1674.4 13.9291563739192 97.1049759734524
"8374" 1674.6 17.0593480764747 99.3624644593968
"8375" 1674.8 20.6602524604988 101.979485441566
"8376" 1675 24.021417046245 104.300200395722
"8377" 1675.2 27.8412273745143 106.929128680472
"8378" 1675.4 30.9339897705541 109.846236866738
"8379" 1675.6 33.8544963047158 111.910992295066
"8380" 1675.8 36.9975374261008 113.11946835952
"8381" 1676 41.0234997109785 115.325657878928
"8382" 1676.2 44.7509320784113 117.368588276224
"8383" 1676.4 49.2542942387879 119.28907862621
"8384" 1676.6 53.9920967881623 120.86012748572
"8385" 1676.8 58.6038077093845 122.112250583327
"8386" 1677 63.2253715010841 121.637452105775
"8387" 1677.2 68.532393531457 121.457290425472
"8388" 1677.4 73.3386228745337 121.209777721656
"8389" 1677.6 78.7946102990659 121.012688645219
"8390" 1677.8 83.5417520078752 120.794572985037
"8391" 1678 87.6503457077455 119.186335014821
"8392" 1678.2 91.4699904434395 116.255887849502
"8393" 1678.4 95.96774948948 114.295582730849
"8394" 1678.6 100.383625684256 112.427981357188
"8395" 1678.8 103.931956111126 109.645937568852
"8396" 1679 107.604109905697 106.202615735683
"8397" 1679.2 111.57300340084 103.08057169371
"8398" 1679.4 113.435045021926 99.3713254365667
"8399" 1679.6 116.193333269893 95.302514120372
"8400" 1679.8 118.982702443395 90.9887166817713
"8401" 1680 120.272345013295 87.1931744906935
"8402" 1680.2 120.775306160606 82.9294169933706
"8403" 1680.4 121.451598947436 78.2216396602507
"8404" 1680.6 123.628053736554 74.7065833542171
"8405" 1680.8 123.81079806724 73.1737824814093
"8406" 1681 123.405039137209 70.2432889876342
"8407" 1681.2 123.300456944275 66.7172957744179
"8408" 1681.4 123.372509647069 62.7740964782488
"8409" 1681.6 123.912376892451 58.4670465186981
"8410" 1681.8 123.860284806567 54.5804028942263
"8411" 1682 122.542857298975 50.4655586224437
"8412" 1682.2 121.533004009679 45.9332262225251
"8413" 1682.4 120.986852210512 42.3641379014944
"8414" 1682.6 118.818873300851 39.7528956721447
"8415" 1682.8 116.360489173421 35.6099898252369
"8416" 1683 114.772304934945 31.1191710799069
"8417" 1683.2 113.757094873428 26.7493021137045
"8418" 1683.4 111.866124324575 24.2707592847207
"8419" 1683.6 108.980027441492 20.4888223309852
"8420" 1683.8 105.582723970193 18.2215700551218
"8421" 1684 101.882371380502 16.0222098336231
"8422" 1684.2 98.250318156747 13.0376914900024
"8423" 1684.4 95.0486256681715 9.72377858500323
"8424" 1684.6 92.849655606347 8.34456766315238
"8425" 1684.8 89.9436210451797 7.65202580593514
"8426" 1685 86.3827763503168 6.74666422698131
"8427" 1685.2 82.198146961873 4.63317004318038
"8428" 1685.4 77.3475052775698 4.1787697734778
"8429" 1685.6 72.6309471872902 2.9971548005456
"8430" 1685.8 67.7471947446724 1.43667417872288
"8431" 1686 63.9610272331806 1.29620927947697
"8432" 1686.2 60.0264809291507 2.59229038667087
"8433" 1686.4 55.6265380331366 4.33145099927135
"8434" 1686.6 50.9493026141292 4.95441088699476
"8435" 1686.8 46.0513501779743 5.09930447458684
"8436" 1687 41.8979034989589 5.86988220192857
"8437" 1687.2 38.862503645197 8.2172979514114
"8438" 1687.4 35.6045490160065 11.514118589881
"8439" 1687.6 31.6317537181068 14.3658296774934
"8440" 1687.8 27.0720098439995 16.7867030489314
"8441" 1688 22.3000904212478 18.7542215066303
"8442" 1688.2 20.5847328892094 20.3652691523284
"8443" 1688.4 20.6614560952228 22.9790470318403
"8444" 1688.6 21.5596355257245 27.1276632477001
"8445" 1688.8 21.5170155228591 32.2247451915875
"8446" 1689 21.7168531193759 37.2824905467276
"8447" 1689.2 21.2952241182199 42.2169791111038
"8448" 1689.4 22.0798503526515 47.5867070426978
"8449" 1689.6 22.1898750425007 52.9904249153122
"8450" 1689.8 22.845059661753 59.1709998235926
"8451" 1690 23.1172590899333 64.4366325741797
"8452" 1690.2 23.400510622297 70.2426145792238
"8453" 1690.4 24.342321967406 76.2446808295887
"8454" 1690.6 25.993886292119 81.6464369734432
"8455" 1690.8 27.3911444218914 86.6866305487024
"8456" 1691 28.1482367359617 91.9731246812171
"8457" 1691.2 29.0175458710303 97.388227505816
"8458" 1691.4 29.481074187666 102.736911939968
"8459" 1691.6 31.5389241969028 107.479410468246
"8460" 1691.8 34.9622312058113 110.035408425852
"8461" 1692 39.8972742554617 111.851411755158
"8462" 1692.2 44.8530281635089 113.448612761423
"8463" 1692.4 49.2288566011727 115.352126772122
"8464" 1692.6 52.7072652999827 117.817407073338
"8465" 1692.8 56.3008703502852 119.052804267923
"8466" 1693 59.8368862118182 117.770535688816
"8467" 1693.2 64.2548233068788 116.464431400695
"8468" 1693.4 69.1589196399753 115.05944864237
"8469" 1693.6 74.0932174307706 113.304230495831
"8470" 1693.8 78.4772536714827 111.381599871034
"8471" 1694 83.5681941594112 109.891277714146
"8472" 1694.2 88.706983924057 109.290220852792
"8473" 1694.4 94.471152607657 109.068222464302
"8474" 1694.6 100.037787722619 108.734903473579
"8475" 1694.8 105.06880442311 107.633172152741
"8476" 1695 108.412725589754 104.738604770652
"8477" 1695.2 111.458016766868 100.554574992595
"8478" 1695.4 114.825399832275 95.6316565541588
"8479" 1695.6 118.502276408778 91.855891270101
"8480" 1695.8 119.76042594675 89.3649607415674
"8481" 1696 119.568381319855 87.5731892100313
"8482" 1696.2 119.887682065167 86.6728015110263
"8483" 1696.4 120.887478780724 83.1816800560984
"8484" 1696.6 121.774075694288 79.0967466666002
"8485" 1696.8 123.257451653993 74.3316553987828
"8486" 1697 124.695764869912 71.1670752352292
"8487" 1697.2 124.387358264487 70.0460245275952
"8488" 1697.4 124.315655261472 69.9231557453274
"8489" 1697.6 123.961885899697 67.6293699552785
"8490" 1697.8 122.99150935768 64.4675381968846
"8491" 1698 123.337389525542 60.4152544072713
"8492" 1698.2 124.153320727714 56.9553714974609
"8493" 1698.4 123.131244514414 54.6986078238152
"8494" 1698.6 122.014531614697 50.9202235142024
"8495" 1698.8 121.026944798733 46.2222313016399
"8496" 1699 120.338113578045 41.589009785948
"8497" 1699.2 118.372979101747 38.1942632617274
"8498" 1699.4 116.425624816747 34.4034135869274
"8499" 1699.6 114.637887006902 29.8130667917857
"8500" 1699.8 113.076339089764 25.6398011009062
"8501" 1700 111.381977218597 23.2483191243524
"8502" 1700.2 107.675772543385 20.1434574523484
"8503" 1700.4 104.414918216 17.430518388313
"8504" 1700.6 100.444619543106 15.2235261186002
"8505" 1700.8 96.5669564457548 12.2411002013532
"8506" 1701 93.2343286339491 8.94796526624369
"8507" 1701.2 91.6160011657987 7.70381108937611
"8508" 1701.4 91.3557720037466 7.66079417233668
"8509" 1701.6 90.3420841828361 7.80664632007847
"8510" 1701.8 89.044833389502 8.57186901641848
"8511" 1702 85.8381552570391 9.6721849879787
"8512" 1702.2 81.9867520051835 9.8880652306686
"8513" 1702.4 77.9027236805665 9.47967765362629
"8514" 1702.6 73.327316982309 8.6760655592541
"8515" 1702.8 68.4199549883926 8.21982409880891
"8516" 1703 63.7662353023076 9.1546440680807
"8517" 1703.2 58.8363150959987 10.6435648885817
"8518" 1703.4 53.808878613166 12.2807508583373
"8519" 1703.6 49.256715192056 14.5604559646575
"8520" 1703.8 46.226748432972 18.5357217546524
"8521" 1704 43.8743786208022 23.2080054742419
"8522" 1704.2 43.2993135431834 28.5300351697767
"8523" 1704.4 43.4640296964192 33.9782412347024
"8524" 1704.6 44.9889146922545 38.7234093973108
"8525" 1704.8 46.4402518411752 43.9969556931393
"8526" 1705 46.7519200592916 49.0772544363713
"8527" 1705.2 47.6544476208081 54.4939792483413
"8528" 1705.4 49.027693012897 59.2438930689133
"8529" 1705.6 50.6161777225184 63.706690846247
"8530" 1705.8 51.293705271806 68.1932560221524
"8531" 1706 51.688726327751 72.5051545461821
"8532" 1706.2 51.7236585380775 76.5572288423462
"8533" 1706.4 51.0812666225333 81.0989039654706
"8534" 1706.6 51.0720475868102 86.0736426118203
"8535" 1706.8 50.3852771430113 91.173891208281
"8536" 1707 49.7696157147465 96.3118950534227
"8537" 1707.2 49.5004037197264 101.538070728129
"8538" 1707.4 49.5161543793844 106.565872208077
"8539" 1707.6 48.2589798264545 111.727836331725
"8540" 1707.8 47.1718454729397 116.233162788443
"8541" 1708 48.430504365497 117.372297522481
"8542" 1708.2 50.4988640614139 116.893279861971
"8543" 1708.4 53.7425813876381 117.208545209776
"8544" 1708.6 58.780043272177 117.621002484022
"8545" 1708.8 63.4873110406759 117.772896118252
"8546" 1709 68.5325541379959 117.167409466339
"8547" 1709.2 74.0030241796759 116.776670662979
"8548" 1709.4 79.5278431260793 116.906896212688
"8549" 1709.6 84.730486474087 115.529543981932
"8550" 1709.8 89.8664943040398 113.978337197195
"8551" 1710 95.5648784143146 112.057602208864
"8552" 1710.2 101.147294031315 110.667725817217
"8553" 1710.4 104.965995987527 108.148556846311
"8554" 1710.6 108.669643382395 104.489000491858
"8555" 1710.8 112.37790983864 101.52268826571
"8556" 1711 115.475708969651 98.1578574339662
"8557" 1711.2 117.018076656427 94.452363650101
"8558" 1711.4 119.260416268768 90.0272704590417
"8559" 1711.6 120.916024069312 85.7304296626062
"8560" 1711.8 121.705041380117 82.1996017170149
"8561" 1712 121.604740539071 78.2263639687828
"8562" 1712.2 122.00098480228 73.6272211530785
"8563" 1712.4 123.607821484242 69.8312867587416
"8564" 1712.6 123.987129381169 66.0050067996746
"8565" 1712.8 122.697755914689 61.4243845515117
"8566" 1713 122.226349098329 56.3369431964261
"8567" 1713.2 122.772608818501 51.6157071874167
"8568" 1713.4 122.021424904201 48.0707099653108
"8569" 1713.6 119.754898894805 44.126413182074
"8570" 1713.8 117.396991538909 39.9077700025032
"8571" 1714 115.688170215775 35.3405425584263
"8572" 1714.2 112.657494275272 32.0471149020774
"8573" 1714.4 110.067513076222 27.5065338275524
"8574" 1714.6 107.397919451991 23.1458784703683
"8575" 1714.8 104.7812508843 18.5434467964441
"8576" 1715 102.008711926797 15.9879332317774
"8577" 1715.2 98.2733123401122 14.2489018472659
"8578" 1715.4 94.56488311473 11.1789069549896
"8579" 1715.6 91.6058454720047 7.82627183037546
"8580" 1715.8 91.4688886871255 8.2379813809986
"8581" 1716 92.4647702624951 8.82610609582853
"8582" 1716.2 93.5200016174267 11.7336658683443
"8583" 1716.4 94.1310587338834 12.3774613733761
"8584" 1716.6 94.0939405055002 13.4208839916573
"8585" 1716.8 95.1062117546482 13.9481983593548
"8586" 1717 96.1510262295105 14.8958195419439
"8587" 1717.2 98.6662530591585 15.3360688679139
[truncated: 19,594 more chars]
