# Supplementary material for: Adaptive switch to sexually dimorphic movements by partner-seeking termites
Source: Sci Adv. 2019 Jun 19;5(6):eaau6108. doi: 10.1126/sciadv.aau6108 (PMC6584256; doi:10.1126/sciadv.aau6108)
Supplement: Data file S1 [file aau6108_Data_file_S1.zip › Dataset/CfExperimetns/170703_172_F_07_set1_tandem-position_5FPS.txt]

"time" "x" "y"
"1" 0 106.513180042079 70.6621000791693
"2" 0.2 110.280897327522 68.1448870519418
"3" 0.4 113.42038059323 65.984432675494
"4" 0.6 116.989115853454 64.266921299803
"5" 0.8 119.278842421114 61.5459848946282
"6" 1 119.802761693263 58.2110825769922
"7" 1.2 120.299259164326 54.5241135322876
"8" 1.4 119.590323351029 50.9697358172653
"9" 1.6 119.023947942218 47.0540066690078
"10" 1.8 118.470850281665 43.8383810816759
"11" 2 117.820226233503 40.006154746198
"12" 2.2 116.931426804232 36.4841486930607
"13" 2.4 117.100224937473 34.1435426943878
"14" 2.6 116.647341070714 34.6909754402796
"15" 2.8 115.928683601039 35.2513429917506
"16" 3 115.116841221528 35.5044514245251
"17" 3.2 114.19115905872 35.7897404381879
"18" 3.4 112.712901614458 35.2455759606351
"19" 3.6 111.081602404502 34.6498115030209
"20" 3.8 109.511406289731 33.6671215256666
"21" 4 108.815913520632 32.8014179214312
"22" 4.2 108.195404568956 32.2710928121416
"23" 4.4 106.291823725928 30.9056066058237
"24" 4.6 103.886829613406 29.5032856376313
"25" 4.8 102.023135647185 28.2858456393596
"26" 5 100.370877689437 27.1175698581471
"27" 5.2 98.706641859205 25.88260813962
"28" 5.4 96.7981557818748 24.6196097663926
"29" 5.6 95.3633198523186 23.7097376156657
"30" 5.8 93.036522336369 22.7411417655767
"31" 6 90.1501129436061 21.5929895292167
"32" 6.2 87.8638056181708 20.6273703821193
"33" 6.4 85.3205332296506 18.8682750335874
"34" 6.6 82.9791288892252 17.3288323809697
"35" 6.8 79.838787052168 15.6999355887378
"36" 7 76.4739483586099 14.4349057641326
"37" 7.2 72.9862560763629 12.2643188538974
"38" 7.4 70.0130453282382 9.4701829269351
"39" 7.6 67.3895337645519 7.83828186955199
"40" 7.8 65.4341639630972 8.55804530994043
"41" 8 63.4034271207529 9.66485855230398
"42" 8.2 60.8143767919764 10.9216105063989
"43" 8.4 58.4857121985427 12.6444481416412
"44" 8.6 55.8230224848258 14.1936378696799
"45" 8.8 53.1371843758646 16.0551582657878
"46" 9 49.7831056811163 18.3363738852695
"47" 9.2 46.8013619546964 20.394491923434
"48" 9.4 43.5448870197192 23.0885201272756
"49" 9.6 40.4694430887879 25.4482350299707
"50" 9.8 37.5470952172543 27.5334577794592
"51" 10 35.2147783561676 28.8052413436213
"52" 10.2 32.6208393844204 30.5310401313482
"53" 10.4 29.8099931029616 32.7859652252492
"54" 10.6 26.9553261419142 34.7153086197621
"55" 10.8 24.4036327815382 36.5069076574823
"56" 11 22.1825309759382 39.0281087237992
"57" 11.2 19.9001424336969 41.3575564754119
"58" 11.4 18.0467877223732 43.1724355345574
"59" 11.6 17.0451314353369 45.63250297179
"60" 11.8 17.0828025184603 48.6752365732812
"61" 12 17.2553864144299 51.8471615778421
"62" 12.2 18.2237778530781 54.9445962238216
"63" 12.4 19.0180762430235 58.1714501025013
"64" 12.6 20.1112926596 61.1062245735431
"65" 12.8 21.0490775941323 63.9510963969508
"66" 13 21.553520594934 66.5835333177264
"67" 13.2 22.2080479381869 69.7836188245546
"68" 13.4 23.1658595952419 72.4749758542197
"69" 13.6 24.5173018957455 74.8412248468703
"70" 13.8 25.6612279813335 78.2121181691337
"71" 14 26.2096697774098 81.9749422247241
"72" 14.2 26.1045104855336 85.4304762516382
"73" 14.4 26.4498751529552 88.957519042905
"74" 14.6 26.7733343605335 92.6329636050896
"75" 14.8 28.3665998474187 95.8063352061231
"76" 15 30.6251895540974 99.0533935153198
"77" 15.2 32.3786218713332 101.475561395844
"78" 15.4 34.0187816105794 103.570876295754
"79" 15.6 36.4395790467063 105.538996263453
"80" 15.8 39.1663714261073 107.256955381173
"81" 16 42.0219194414894 108.591314358604
"82" 16.2 45.7905309790367 110.494165050075
"83" 16.4 49.5068412192895 111.690766430607
"84" 16.6 53.3610642008707 113.100050215614
"85" 16.8 57.2164552567117 114.954202157385
"86" 17 61.0554115538539 115.303207429602
"87" 17.2 65.0168712825183 114.28982816316
"88" 17.4 69.5654902004917 113.637442367093
"89" 17.6 73.4305583482792 112.010645673643
"90" 17.8 77.8691713493563 110.217570752011
"91" 18 82.2002571463738 108.526021019405
"92" 18.2 86.7322140940845 106.654633683406
"93" 18.4 91.3439055529056 105.084505156991
"94" 18.6 95.4935019293 102.909022917784
"95" 18.8 99.4639635911285 100.916585101861
"96" 19 103.254348640875 99.1422068588999
"97" 19.2 105.857608975335 97.6776336978472
"98" 19.4 108.025217283015 98.6608630782768
"99" 19.6 108.807108370746 98.8968288871677
"100" 19.8 108.507023518491 97.9850467772555
"101" 20 108.599078375287 95.8890897602653
"102" 20.2 108.968610995048 93.4327110807143
"103" 20.4 108.595610548514 91.38500740149
"104" 20.6 108.685438474809 87.6364321039302
"105" 20.8 109.407171565589 83.6919844644336
"106" 21 110.173264213762 79.8283086368209
"107" 21.2 112.061760775545 75.3493348923892
"108" 21.4 114.296812289374 71.3570338809707
"109" 21.6 116.809947253831 67.7277899174017
"110" 21.8 119.786653049442 64.2111772658329
"111" 22 121.959828878651 61.9633181756225
"112" 22.2 121.173218949671 60.681666293717
"113" 22.4 119.447998500373 58.7676555950545
"114" 22.6 118.372933170464 55.3706214283057
"115" 22.8 117.552923449244 51.7678255298675
"116" 23 116.447186749407 47.7156878782741
"117" 23.2 115.229320219429 46.265266631461
"118" 23.4 115.324882511324 46.3291451547074
"119" 23.6 115.0270457067 45.2941601715227
"120" 23.8 114.93108088493 44.0760210913254
"121" 24 114.546924815228 42.0737707264879
"122" 24.2 113.364733103336 39.96830919788
"123" 24.4 111.822835074241 37.7529948034175
"124" 24.6 110.757344545053 35.1491511284782
"125" 24.8 109.850455477943 33.0849571928301
"126" 25 108.206973809638 31.1862787053577
"127" 25.2 106.595500658535 28.9834522219793
"128" 25.4 105.673057386294 25.719553694082
"129" 25.6 104.584526882104 22.2141075716688
"130" 25.8 103.038705064213 19.8957069634754
"131" 26 101.10458911283 17.8998100517025
"132" 26.2 98.7130032700179 16.0241544808736
"133" 26.4 95.5187899701433 14.3157253063543
"134" 26.6 92.3310029947093 11.4970463987487
"135" 26.8 89.2122795428181 9.27711419592119
"136" 27 86.6802470236676 9.03133922276085
"137" 27.2 84.3750718012086 9.49098058816146
"138" 27.4 80.984042523702 8.80351307487052
"139" 27.6 77.5216514356646 6.34858654840102
"140" 27.8 74.4234656188153 3.50535350854674
"141" 28 70.9264924061427 1.15653298639216
"142" 28.2 68.1661830689277 1.38907772126419
"143" 28.4 64.3644821860135 2.23861111759698
"144" 28.6 59.9641762657539 2.7718386989354
"145" 28.8 55.4458513094868 2.77997816641104
"146" 29 50.6672158783015 2.34870677352805
"147" 29.2 46.0078299300353 2.97574926582627
"148" 29.4 41.5244314512816 3.36610476504549
"149" 29.6 37.9141047704346 4.92889892633778
"150" 29.8 33.2515816707793 6.68203504718825
"151" 30 31.6120727171964 7.41792908425914
"152" 30.2 31.1248994275634 10.0591391919995
"153" 30.4 29.8807159458692 13.4273917402967
"154" 30.6 28.3073707289562 17.5940373483756
"155" 30.8 27.3067982417629 22.1411741657978
"156" 31 26.1352959658592 26.9924781081028
"157" 31.2 24.9862527935293 31.8651197675293
"158" 31.4 24.0931214974169 36.9933887517376
"159" 31.6 23.5696204868124 42.0490385961714
"160" 31.8 22.5736193092316 46.7141295515289
"161" 32 21.7648893124079 52.1102502808253
"162" 32.2 20.8160194968827 58.3913818311305
"163" 32.4 19.0656878284457 62.5727794430498
"164" 32.6 17.5352140374227 66.3970741674397
"165" 32.8 17.6106612889279 69.3942396300098
"166" 33 19.0893540164758 71.4207054243309
"167" 33.2 20.5694790459774 74.3621378747618
"168" 33.4 22.0072581822502 78.6559086431721
"169" 33.6 23.7025948866065 81.7118753909354
"170" 33.8 25.2494843958648 83.364698026112
"171" 34 27.3065283663398 84.0276570001006
"172" 34.2 29.9878415309429 86.0247966491924
"173" 34.4 32.8990219625083 87.3610854116126
"174" 34.6 36.8323277774413 89.1856303042467
"175" 34.8 41.4035808412605 91.04329394432
"176" 35 45.8335920638835 92.7579795432341
"177" 35.2 50.9162074636916 94.7844612387732
"178" 35.4 56.2274911707239 96.4825829074097
"179" 35.6 60.7731355280068 97.557789887974
"180" 35.8 66.0262958547347 98.3923547864208
"181" 36 70.8303035000042 99.2376878177624
"182" 36.2 76.6592235915773 99.4350223345131
"183" 36.4 81.5058625570265 99.6991949681781
"184" 36.6 86.8812945136168 100.251018232687
"185" 36.8 92.1423189372672 100.880816390693
"186" 37 97.8046431942361 101.170292168339
"187" 37.2 103.661051210027 100.932840644283
"188" 37.4 108.328146157369 100.662974819954
"189" 37.6 109.026027646566 99.0432888126822
"190" 37.8 110.430153473802 96.2706668407917
"191" 38 113.119130857089 92.3461857863341
"192" 38.2 115.90956995003 88.6726531854261
"193" 38.4 117.741990983865 84.7820645350823
"194" 38.6 117.644519355542 80.8332190355262
"195" 38.8 118.187252126842 76.3497099761362
"196" 39 118.819378551099 71.9005500044731
"197" 39.2 119.565450943227 67.8806388405733
"198" 39.4 120.242244237458 62.9892432811453
"199" 39.6 121.502293483841 58.3745873860215
"200" 39.8 121.652995332821 54.0336051364829
"201" 40 120.700862791645 50.2524844026276
"202" 40.2 119.594875477312 46.0587772057517
"203" 40.4 119.337089715905 42.5225690469563
"204" 40.6 118.733503654698 40.0154229251539
"205" 40.8 117.153032881829 37.439646513038
"206" 41 116.065991744522 34.3229072196123
"207" 41.2 114.747450000722 30.6010253540776
"208" 41.4 113.732051189482 27.4320291826105
"209" 41.6 112.9861252373 24.9319919804683
"210" 41.8 111.697022376286 22.2629092102566
"211" 42 110.325686377841 20.5347118595017
"212" 42.2 109.387389123167 20.1292942543617
"213" 42.4 108.642065738372 19.4933041585708
"214" 42.6 108.496816449484 19.8325061900203
"215" 42.8 107.753684701759 20.0695177949227
"216" 43 106.213668863162 19.9631090859574
"217" 43.2 104.546396366693 19.4445904371102
"218" 43.4 102.554364526388 18.7815969008362
"219" 43.6 100.437508228431 17.5501173901833
"220" 43.8 98.271864840856 16.6345206960974
"221" 44 95.4243594481745 15.5350604120639
"222" 44.2 92.4431007873125 14.0600680536725
"223" 44.4 89.5430315133002 12.0229842779701
"224" 44.6 86.5253821348149 9.99708623005988
"225" 44.8 83.1885322029815 8.01814661326454
"226" 45 80.1968326941636 6.10566226596329
"227" 45.2 77.2255107271504 3.57886495451943
"228" 45.4 74.6054881933341 1.50106166017647
"229" 45.6 74.3028574603122 2.57041605607565
"230" 45.8 72.8882088769801 4.22443836844193
"231" 46 70.3101874204582 6.13647243157131
"232" 46.2 67.5406570333541 8.37682580344022
"233" 46.4 63.9185472405562 10.6396159666899
"234" 46.6 59.8359059360759 12.6614668469696
"235" 46.8 55.6216773575726 14.6978829974231
"236" 47 52.0946583560842 17.9121442669571
"237" 47.2 48.0144153708088 21.2187194189304
"238" 47.4 44.7006194216546 25.2775249676967
"239" 47.6 42.5439966553117 29.6339563076372
"240" 47.8 41.387880938279 34.7615068810673
"241" 48 40.049502714221 40.2673120041171
"242" 48.2 40.6392610806371 44.8013356213172
"243" 48.4 41.8699988046705 49.7754406784969
"244" 48.6 44.1266366380086 53.687722087834
"245" 48.8 46.6861092362439 58.1046741019843
"246" 49 50.103153736309 60.9575491391993
"247" 49.2 53.9831242192941 62.7263045938853
"248" 49.4 57.8893818705165 63.3743559583923
"249" 49.6 62.0396561331549 63.3458013029053
"250" 49.8 66.1331240821421 63.7189174063745
"251" 50 70.9492424073936 64.7567224161425
"252" 50.2 75.5001455814057 65.3310804766835
"253" 50.4 78.975668056359 67.2371104033549
"254" 50.6 83.2750891249204 70.4337854732476
"255" 50.8 87.4645894431998 72.4800765585022
"256" 51 92.0771510154291 74.2635767571914
"257" 51.2 96.9939403193458 74.3547587795611
"258" 51.4 103.054667950259 73.2993935449711
"259" 51.6 108.326664616932 72.7226247198607
"260" 51.8 111.842107802963 71.2388252008632
"261" 52 114.849757778953 68.8182319158534
"262" 52.2 119.277557844946 67.6176356280401
"263" 52.4 120.228658183754 68.9420324569387
"264" 52.6 119.168643736034 70.7390882087717
"265" 52.8 117.421637466031 73.7263502972382
"266" 53 116.421379463239 77.0644630075967
"267" 53.2 115.097331225792 78.3733710751988
"268" 53.4 113.944101095422 82.2491987348399
"269" 53.6 112.040725011373 86.2605881329159
"270" 53.8 110.256907180632 90.6368968457078
"271" 54 108.497249718073 94.6711587510649
"272" 54.2 105.993978063085 98.2327216059905
"273" 54.4 103.260962714222 101.790656585878
"274" 54.6 100.176210190375 105.853396860472
"275" 54.8 96.5058247865335 108.746247441289
"276" 55 92.7240363685738 111.154069010145
"277" 55.2 88.8284306217771 113.18421454997
"278" 55.4 84.8993185113179 115.527116252926
"279" 55.6 80.540763762347 116.275513430197
"280" 55.8 76.0567006283732 116.639780818208
"281" 56 73.1041958710063 117.347005770604
"282" 56.2 69.7587069903306 119.266608681082
"283" 56.4 67.2651080491761 119.567185129393
"284" 56.6 63.3555567686182 118.376181396742
"285" 56.8 59.6447197728668 116.523510006354
"286" 57 55.558947711496 114.462729941829
"287" 57.2 51.9523975259364 112.555979750373
"288" 57.4 48.0607748110174 110.703501511251
"289" 57.6 44.0911865133512 107.736349054638
"290" 57.8 40.4889789211814 104.721927119942
"291" 58 36.4668282290844 101.442556033261
"292" 58.2 32.0985469649727 98.7804874404138
"293" 58.4 27.7862246671245 96.4144804993499
"294" 58.6 23.3814335663825 93.915931843886
"295" 58.8 18.8643587301195 92.5324158279171
"296" 59 15.6523879962782 94.0080803250978
"297" 59.2 15.7595671004802 93.2465121675885
"298" 59.4 15.6519320604775 90.7785669437452
"299" 59.6 16.0970981306247 87.2123008520967
"300" 59.8 16.8153303625993 83.7460553055679
"301" 60 18.4170364294716 78.7678400721728
"302" 60.2 19.6537734455383 74.8410839543327
"303" 60.4 20.6023101188353 70.6886725808064
"304" 60.6 20.8536001857832 65.9471331578188
"305" 60.8 20.6537376514031 60.9426098300051
"306" 61 20.8353999636378 56.0986530288454
"307" 61.2 20.0380117547805 51.6869485919063
"308" 61.4 18.5175779132847 47.2635642832055
"309" 61.6 16.1489195270238 43.9015635919228
"310" 61.8 13.4070139895143 39.4853521993368
"311" 62 10.780874607708 35.4229649592652
"312" 62.2 10.2638467959034 32.2430663647996
"313" 62.4 12.266604811655 29.302364041659
"314" 62.6 15.5264055954603 26.7968419273948
"315" 62.8 19.0208125146366 24.1142475378364
"316" 63 22.4841171363815 21.7050410634533
"317" 63.2 26.3003419385602 18.5331459729879
"318" 63.4 29.6807370511191 14.8919956906735
"319" 63.6 33.7388172650715 11.5428509757068
"320" 63.8 37.583517827018 8.82292463239175
"321" 64 42.4517309729595 6.48949046896041
"322" 64.2 47.0079648871561 3.98564997861622
"323" 64.4 51.7316344365356 3.96482887408069
"324" 64.6 56.3442736368964 5.35433832301554
"325" 64.8 60.4722274697185 7.80741780819317
"326" 65 65.0081255386902 10.2478095024566
"327" 65.2 69.4781125433139 12.688765323638
"328" 65.4 74.6032506641348 14.562480302124
"329" 65.6 78.9250858630723 16.6505388410808
"330" 65.8 82.8958438378526 17.338564402721
"331" 66 88.0236012270841 17.6351655693311
"332" 66.2 93.1044723636083 16.7320496600041
"333" 66.4 98.5507288581855 16.721382959751
"334" 66.6 102.193824595148 19.3654429399223
"335" 66.8 104.769926141348 23.3564897906844
"336" 67 107.137734373941 27.2253471607436
"337" 67.2 110.234799928791 32.0475520403347
"338" 67.4 113.147224719872 36.7938740279159
"339" 67.6 115.180808549016 42.0890630115872
"340" 67.8 117.169214379677 46.8421691258433
"341" 68 118.918702346565 53.4564827569499
"342" 68.2 119.949710712934 59.045186228497
"343" 68.4 120.661886050774 64.3203502209529
"344" 68.6 119.855831859869 69.8860619255386
"345" 68.8 118.431367577664 75.4381710859018
"346" 69 116.518858495108 81.9220005597759
"347" 69.2 114.450279482365 88.1620046993244
"348" 69.4 112.448927248358 93.4529627747447
"349" 69.6 110.715348328096 97.2262792005647
"350" 69.8 106.795319362899 100.521193723063
"351" 70 101.096887941385 104.298241789806
"352" 70.2 97.4832850442893 106.64036758003
"353" 70.4 92.7971026370756 110.08049063451
"354" 70.6 88.3662390428263 113.461289783617
"355" 70.8 83.5745480448817 116.04863405252
"356" 71 78.7409048659413 117.578930262905
"357" 71.2 72.9786809352196 117.606499869212
"358" 71.4 68.1278532471318 117.628731095259
"359" 71.6 62.6767850647235 117.024261616362
"360" 71.8 57.1820467540563 116.476613200372
"361" 72 51.7977623802298 115.795769296251
"362" 72.2 46.476532209948 115.152399708093
"363" 72.4 41.6185774068554 113.3405267085
"364" 72.6 37.3429817463127 111.942156682684
"365" 72.8 32.1934711847087 111.629011148663
"366" 73 31.967501231581 111.836872515659
"367" 73.2 31.8696276246316 110.262707708822
"368" 73.4 31.7203455582409 108.4014498073
"369" 73.6 30.1939317254479 105.48787921072
"370" 73.8 28.5054626685219 102.704647548752
"371" 74 26.5433321132082 99.0498874626253
"372" 74.2 24.0493365458852 95.495616155138
"373" 74.4 20.8244973702527 92.2522906161298
"374" 74.6 16.5158037917201 89.6913780574789
"375" 74.8 12.5011686192878 88.5292374315351
"376" 75 10.4778545477969 88.13303295273
"377" 75.2 10.7612397974214 86.3610773375166
"378" 75.4 10.4778946952021 83.6506657173596
"379" 75.6 10.0819928848634 80.3601163405125
"380" 75.8 9.5938198485347 76.5669032911555
"381" 76 8.94234275591488 72.4784269178293
"382" 76.2 8.43932227212221 67.4274323939263
"383" 76.4 8.80364495221273 63.9957593495548
"384" 76.6 9.4822828741519 60.5587454508757
"385" 76.8 10.2719173157477 56.0839188390445
"386" 77 12.1447899370599 52.1175219792522
"387" 77.2 14.8067462783985 48.9179677882058
"388" 77.4 17.5910935497438 45.9579335542328
"389" 77.6 20.9282871219133 42.5511704414318
"390" 77.8 23.5664803300911 40.2455821333001
"391" 78 26.9520840517497 36.7088491798904
"392" 78.2 30.6322113113796 33.3534040635983
"393" 78.4 34.1681047635163 29.3014439296382
"394" 78.6 38.2100943604241 25.8434943161151
"395" 78.8 42.3824306152048 22.3582842371628
"396" 79 47.0489195073358 20.3249563609125
"397" 79.2 51.8182182959584 19.7289111783227
"398" 79.4 57.6802026007582 18.8753527293158
"399" 79.6 62.6895082742899 16.8823162230902
"400" 79.8 67.4913215570905 13.7105284494567
"401" 80 72.1794011177536 11.0400859357929
"402" 80.2 76.7795647267548 9.7933535879368
"403" 80.4 80.0546921509298 11.4557355588419
"404" 80.6 83.4211029128901 14.3457672966043
"405" 80.8 86.2458083318408 17.3104120868953
"406" 81 89.1520471955941 19.6378723540934
"407" 81.2 93.0674528617423 22.2961372676851
"408" 81.4 96.4477678338898 24.8830642865854
"409" 81.6 100.562566467091 28.4599970331468
"410" 81.8 104.544007305949 32.1206481271212
"411" 82 108.110327467851 36.5707373877249
"412" 82.2 111.123353560227 40.9416924185284
"413" 82.4 114.367994656621 44.9765888997653
"414" 82.6 118.050130446307 49.2892586881851
"415" 82.8 120.06932663984 53.3477765155814
"416" 83 119.001768418197 56.8171614600001
"417" 83.2 118.144179429151 62.0993490430465
"418" 83.4 117.578415000417 67.3458256263126
"419" 83.6 118.059775070969 72.8040894409603
"420" 83.8 118.037418607684 79.1133328695707
"421" 84 116.876132643866 84.7295010081813
"422" 84.2 116.47396143353 89.2506983552348
"423" 84.4 115.205052452686 89.711628633431
"424" 84.6 112.815704736581 92.2987943409618
"425" 84.8 109.530508105594 95.9850239946593
"426" 85 106.213206157674 99.8590430227559
"427" 85.2 103.089889094007 103.262776995559
"428" 85.4 100.001420858884 106.588180783606
"429" 85.6 96.3607848467332 110.490029331226
"430" 85.8 92.7533411931031 112.959907070391
"431" 86 88.6228367635794 114.668288901449
"432" 86.2 83.3245581860159 115.548616940713
"433" 86.4 78.6401035990099 116.09841302513
"434" 86.6 74.2718424903682 116.250575092221
"435" 86.8 69.6053015459851 117.257499568966
"436" 87 65.0667356852945 117.55019273967
"437" 87.2 59.8223067758952 116.991922814784
"438" 87.4 55.4988111678074 117.077040738559
"439" 87.6 50.3267755728723 117.343955255204
"440" 87.8 44.8535778307201 117.259872414722
"441" 88 39.5976568704743 115.188325324835
"442" 88.2 34.94261443146 112.066979469162
"443" 88.4 30.5211701273127 109.414860171531
"444" 88.6 25.6244507948404 106.250917398751
"445" 88.8 20.6194144811525 103.499642506227
"446" 89 17.9227568478163 100.952828809742
"447" 89.2 15.407429151053 97.2921459665619
"448" 89.4 12.4940254568471 92.8425874662197
"449" 89.6 9.96262507648338 89.1736292699007
"450" 89.8 7.63511067803028 84.7393790012969
"451" 90 4.87152294183646 80.504850371916
"452" 90.2 3.02670783919515 76.7127985041627
"453" 90.4 2.20194089489356 72.67480106032
"454" 90.6 1.04332306883494 68.5766627821647
"455" 90.8 0.0402803290960695 64.7777231639926
"456" 91 0.141508361650844 60.4049673270052
"457" 91.2 0.348682551020285 56.209695364327
"458" 91.4 0.875442728482215 52.2767393923927
"459" 91.6 1.88729302523218 48.290638397586
"460" 91.8 3.39259163664471 44.2679270096694
"461" 92 4.45196499792657 40.1056250849051
"462" 92.2 6.05380622854278 35.9154500153725
"463" 92.4 8.31672775416733 32.1019656709271
"464" 92.6 10.8588299017628 28.0869332194423
"465" 92.8 14.040561054878 24.1126540886003
"466" 93 17.0017396610153 20.2816578082415
"467" 93.2 20.0323830680984 16.6206196924661
"468" 93.4 22.3077594587406 15.4419318435598
"469" 93.6 26.1732132133549 14.410124939941
"470" 93.8 29.5711259181771 13.0708567543447
"471" 94 33.1902964466617 10.8112433117743
"472" 94.2 36.8763672140931 8.31467450928258
"473" 94.4 41.0663123800788 6.05598106094694
"474" 94.6 45.7037106682088 4.38278561575616
"475" 94.8 49.6740014781578 2.13652731803911
"476" 95 53.5816286381608 1.87180189905502
"477" 95.2 57.8641032581769 2.67377213090237
"478" 95.4 62.3084695195847 3.17775092883888
"479" 95.6 67.4641556572429 4.54317778273702
"480" 95.8 72.5956916715236 5.79531466412033
"481" 96 76.9667863838677 8.0793377113113
"482" 96.2 81.357732404944 10.4461544700253
"483" 96.4 85.67102233854 13.5388052133239
"484" 96.6 89.9978902494783 15.8958307355894
"485" 96.8 94.2388933751689 18.6882966946521
"486" 97 98.5960432820141 20.5413116513654
"487" 97.2 102.964612273948 23.1112096886871
"488" 97.4 105.694744485374 26.0949062406036
"489" 97.6 106.619311238004 30.4713626996117
"490" 97.8 107.34517146425 34.6433687748
"491" 98 108.596151696223 38.7448937610094
"492" 98.2 109.251613865979 41.0111139613513
"493" 98.4 109.722529846709 41.4526406270875
"494" 98.6 110.166376975584 41.8885794099927
"495" 98.8 110.643637634364 43.1979414920328
"496" 99 112.131518009161 45.3597311130581
"497" 99.2 114.302028409579 47.5793473722664
"498" 99.4 117.323714082571 49.3504396723312
"499" 99.6 119.747653186292 51.8545229925055
"500" 99.8 119.521580921143 55.4419030403455
"501" 100 119.243403066524 59.5313373205957
"502" 100.2 118.477637148001 64.447981858968
"503" 100.4 117.297430412474 69.0854296887697
"504" 100.6 115.949015261857 74.300157762569
"505" 100.8 114.663359342574 79.8698406813231
"506" 101 113.418812691388 86.1394765448765
"507" 101.2 112.206530054962 92.600712079296
"508" 101.4 110.711224171561 97.0606451818332
"509" 101.6 107.593666362233 98.2792885658216
"510" 101.8 103.295918339218 100.488777784282
"511" 102 97.7615591696313 103.109331222394
"512" 102.2 93.0278566473634 105.708359801089
"513" 102.4 88.2652470000412 109.170439651228
"514" 102.6 84.1065541295539 113.37758630209
"515" 102.8 79.6428246424923 117.124714042424
"516" 103 74.4792637039958 118.418665252482
"517" 103.2 68.8545024789182 117.678175236937
"518" 103.4 63.1804370670436 115.640706410359
"519" 103.6 56.8708174555792 113.10419994068
"520" 103.8 51.4548688294381 111.622600713906
"521" 104 45.6242435537312 110.035407465035
"522" 104.2 39.2129014943475 107.522573763052
"523" 104.4 33.6353182492142 105.049176659738
"524" 104.6 27.5238891101453 102.936068309894
"525" 104.8 21.883086866403 100.881052127876
"526" 105 17.2683685455169 97.1774872902239
"527" 105.2 15.1846982923334 92.6464017637719
"528" 105.4 12.9740473448048 87.3879834568427
"529" 105.6 11.6165124390719 82.1013683634154
"530" 105.8 10.1859807075505 76.0518335866077
"531" 106 9.48166735321448 70.9194794024627
"532" 106.2 9.66587798343193 65.4036464680032
"533" 106.4 11.1248772453511 60.8069976420954
"534" 106.6 12.8503687827537 57.833629513843
"535" 106.8 13.8026801125084 57.2761747115392
"536" 107 14.0588231171858 57.1078771788464
"537" 107.2 14.3156812189675 57.2224964211862
"538" 107.4 14.8658346702391 56.8201601605015
"539" 107.6 14.9665231623882 56.8287753861832
"540" 107.8 14.6854213068328 57.207940439662
"541" 108 14.4331012687794 57.6270721932897
"542" 108.2 14.5331823329689 57.6363717319815
"543" 108.4 14.5515411313781 57.5402899531483
"544" 108.6 14.6623273715585 57.4903307412108
"545" 108.8 14.8995376591889 57.3682684407256
"546" 109 15.2064650296472 57.4581881104422
"547" 109.2 15.6380512868585 57.586723796714
"548" 109.4 15.7796342916375 57.5987967661137
"549" 109.6 15.9546948258154 57.8113643887903
"550" 109.8 16.358410008757 57.5972512999278
"551" 110 17.2972140177169 56.5629834098205
"552" 110.2 18.2324345220741 55.4137002815913
"553" 110.4 18.360285040678 55.2196292524317
"554" 110.6 18.8285356994359 54.4781272256006
"555" 110.8 19.3742258909614 54.7082840498362
"556" 111 19.874413413913 54.6914931111566
"557" 111.2 20.9612890287671 54.2214349940243
"558" 111.4 21.8040615967079 53.4698868082316
"559" 111.6 23.1867030426654 53.0796192688313
"560" 111.8 25.1798781955472 53.4432588256449
"561" 112 26.359301316298 54.6016871163237
"562" 112.2 27.4233385065462 55.1191536984304
"563" 112.4 27.7200043703284 54.3407754575917
"564" 112.6 28.7610767015959 53.0481833976114
"565" 112.8 29.2193785517973 50.8078671558638
"566" 113 29.3767009442089 48.1631398716112
"567" 113.2 29.0842249266679 45.8380087702479
"568" 113.4 29.6883831194579 42.0293407120847
"569" 113.6 30.1369255783715 37.7042261605841
"570" 113.8 31.349358516916 34.0107736282445
"571" 114 34.2408237598966 30.9697930289106
"572" 114.2 37.3061904107637 28.3223767873928
"573" 114.4 41.2097140072299 26.2313862317906
"574" 114.6 45.2598340401303 24.6729098358656
"575" 114.8 49.8282110746245 23.2285772650478
"576" 115 54.6101334078236 22.7654875739515
"577" 115.2 59.0479400122295 21.3797482295521
"578" 115.4 62.7562784900324 19.3003127291293
"579" 115.6 65.9879640141576 17.3151764656904
"580" 115.8 69.2283336237474 16.2790414038446
"581" 116 73.1979984193379 16.5195608365316
"582" 116.2 77.2159239676645 17.5058691860071
"583" 116.4 81.037240989348 18.8996013551297
"584" 116.6 85.7666994447846 19.6575223320592
"585" 116.8 90.8604465388851 19.8354921703978
"586" 117 95.8785262830714 19.5546922555436
"587" 117.2 100.872868422785 19.5968611304813
"588" 117.4 103.683874249054 21.8048936979356
"589" 117.6 104.961959347135 25.9180701745257
"590" 117.8 106.218218368603 30.0979301283457
"591" 118 108.092144556845 35.2587245968118
"592" 118.2 110.193936694909 40.041737858664
"593" 118.4 111.297987314298 45.1985380664474
"594" 118.6 112.816776107495 50.7194637889807
"595" 118.8 114.27578826414 56.4432661926412
"596" 119 115.508855145767 61.8521722239158
"597" 119.2 116.435192007759 67.0323206000018
"598" 119.4 117.121659251038 72.8570463577212
"599" 119.6 116.102090673819 76.0721459498899
"600" 119.8 112.606921800725 78.0106465265805
"601" 120 108.677623464677 80.5866562016275
"602" 120.2 104.448117705946 82.3743284132119
"603" 120.4 99.9483367735996 84.9471822416854
"604" 120.6 95.3455740768124 87.0234424219128
"605" 120.8 90.6940886770034 89.0871038768589
"606" 121 85.9897617422227 91.2844630598609
"607" 121.2 81.8074799236261 94.0967428305602
"608" 121.4 77.3503065484342 96.8151588193278
"609" 121.6 73.2841705004074 99.554870694806
"610" 121.8 68.5433408456721 101.426571654423
"611" 122 63.4224977598038 103.353818195013
"612" 122.2 57.7978420426391 103.552977968945
"613" 122.4 52.1014063977572 102.403231608574
"614" 122.6 46.9506539861954 101.92935581243
"615" 122.8 41.0892192552675 100.461693785988
"616" 123 35.0980978709457 98.8927604535506
"617" 123.2 29.3869881339704 97.4301006745021
"618" 123.4 23.4922287773987 95.9621650585047
"619" 123.6 18.1980867695099 94.3626928699558
"620" 123.8 13.8568960907183 92.472611538142
"621" 124 12.270808311991 89.7500188472569
"622" 124.2 12.0247093902597 87.1622643206592
"623" 124.4 11.2431177699704 82.6166339441742
"624" 124.6 9.92248925072676 77.8760346425451
"625" 124.8 8.59398584974733 72.6905617528614
"626" 125 6.98359247174125 67.5808678781567
"627" 125.2 6.04063002116969 62.5183221652607
"628" 125.4 5.76194260681886 57.5507255318766
"629" 125.6 5.28062247612538 52.7726376113992
"630" 125.8 4.93616927660282 47.6577758391987
"631" 126 5.63360242708896 42.3603380581885
"632" 126.2 7.40641390583486 38.6368437816409
"633" 126.4 10.8442381867031 34.8517931129603
"634" 126.6 13.5110139631194 32.5334327401568
"635" 126.8 17.0545475119549 28.4644095632302
"636" 127 20.5450687581911 24.4110968066473
"637" 127.2 23.9443083868295 20.7292805631241
"638" 127.4 27.926580272207 16.5423311430124
"639" 127.6 33.1346072909037 13.4823907095929
"640" 127.8 37.577431774046 12.1750786715828
"641" 128 42.4581231959237 11.2934050243043
"642" 128.2 47.2513448426359 9.82968569050566
"643" 128.4 52.2997845163323 8.64924211571405
"644" 128.6 57.2841327437907 6.57365895651161
"645" 128.8 61.5044235521047 4.03644970050072
"646" 129 61.8992156202517 1.13896083840407
"647" 129.2 61.7735124040611 1.20299810463916
"648" 129.4 63.0746328533826 2.66434122914046
"649" 129.6 64.0833022773019 4.55773328816252
"650" 129.8 65.2967110636813 6.54921153194369
"651" 130 67.062150612206 8.34653719782933
"652" 130.2 69.6856568174733 10.9739317685228
"653" 130.4 73.3804291151469 13.7058065373525
"654" 130.6 76.8132138675684 15.9456405082768
"655" 130.8 80.0805355208577 18.8034664168131
"656" 131 82.0654905860752 22.63782428551
"657" 131.2 84.2996205069316 25.8497864224969
"658" 131.4 86.5184392814131 29.4359999989054
"659" 131.6 88.7315606887739 34.1522249609303
"660" 131.8 90.7623441788228 37.2428520361675
"661" 132 93.8518691717696 41.376825116352
"662" 132.2 96.7493979276502 45.6950390236409
"663" 132.4 99.9474201865292 48.3202880582728
"664" 132.6 103.725486227513 50.6842094022636
"665" 132.8 107.894354710449 51.2134675182252
"666" 133 112.486138808136 52.4394413480178
"667" 133.2 116.913677879599 53.4332064826412
"668" 133.4 120.122720617191 55.8009837128108
"669" 133.6 119.290340134929 58.9277131090549
"670" 133.8 118.499747455054 63.0358983605605
"671" 134 117.956444370459 66.0858135112302
"672" 134.2 116.898597855227 69.9955026280604
"673" 134.4 116.163034012694 74.8240793591305
"674" 134.6 116.308603350924 79.6237303829466
"675" 134.8 115.999040314229 85.4420221349838
"676" 135 114.390308247014 90.371449543244
"677" 135.2 111.422147360667 93.3217541704809
"678" 135.4 107.081508403401 95.5442082541783
"679" 135.6 102.269414820582 98.6376885540394
"680" 135.8 97.8305490930263 100.144541384586
"681" 136 93.1660730187793 103.041869509181
"682" 136.2 88.444529826232 105.540700160467
"683" 136.4 82.9420268800721 107.999672724042
"684" 136.6 77.5675065193042 109.733960949239
"685" 136.8 71.9908837773253 110.710612094149
"686" 137 66.1846739353614 111.104576406105
"687" 137.2 60.2554401367793 111.31847563277
"688" 137.4 53.7348807090729 110.496663596474
"689" 137.6 48.1931986071879 108.866871443608
"690" 137.8 42.6719092433462 106.645255297613
"691" 138 37.3480031744717 103.365029957135
"692" 138.2 32.7601991605601 99.321181314398
"693" 138.4 28.062382722502 94.8779039253796
"694" 138.6 24.2718807339493 90.5598406714901
"695" 138.8 21.1244333995583 84.6134965694632
"696" 139 19.0794254161112 78.9847611493109
"697" 139.2 16.7180949757386 74.4645470805212
"698" 139.4 14.0562922809185 69.0670356514008
"699" 139.6 11.1621745451375 63.5664944640433
"700" 139.8 7.9425450873772 58.9925136656571
"701" 140 5.77905342373205 53.9455939444573
"702" 140.2 4.71645137337069 49.4074662950924
"703" 140.4 6.3337778632283 45.5780404136091
"704" 140.6 8.95547126434897 41.5695905256518
"705" 140.8 12.7855796000652 38.2869449463371
"706" 141 16.5180933425092 35.0482193482563
"707" 141.2 20.6927993366137 31.4506317559961
"708" 141.4 24.7223086057554 27.5154459948242
"709" 141.6 28.3695595488517 23.775562950688
"710" 141.8 32.0011858065523 19.6903748929332
"711" 142 35.1973530234661 16.068829082242
"712" 142.2 39.2523843419804 11.3530253998503
"713" 142.4 43.3357657608227 8.21816764469461
"714" 142.6 47.3027391525683 7.27889230449664
"715" 142.8 50.903747941812 8.4445601877815
"716" 143 55.7786494981419 9.91106638851396
"717" 143.2 60.1193020358743 12.1351525689421
"718" 143.4 65.1662406256973 14.2760651147698
"719" 143.6 69.7107842708027 16.5125152765195
"720" 143.8 74.5873331685008 19.1888327726167
"721" 144 78.545878097487 21.8193712405712
"722" 144.2 83.5947624844718 24.2741441306701
"723" 144.4 88.4841649267327 26.300771191099
"724" 144.6 93.7272232906986 28.0998988685508
"725" 144.8 98.0956694577781 30.7171534321517
"726" 145 103.127446537346 33.6676863161924
"727" 145.2 108.493908227635 36.3628520032168
"728" 145.4 113.177861631924 38.8284711956126
"729" 145.6 115.172852342558 42.4245013713192
"730" 145.8 115.534761151736 47.3663607871171
"731" 146 115.879561130712 52.8022105542851
"732" 146.2 116.207697107672 58.8947984808297
"733" 146.4 115.984745025415 64.8838651078694
"734" 146.6 115.824652216216 71.2152763651257
"735" 146.8 115.291731121458 76.9682316507423
"736" 147 114.853405181549 83.1966335471274
"737" 147.2 113.293412813381 89.7701206712071
"738" 147.4 111.758447835889 96.0467210125571
"739" 147.6 109.69265299683 97.8273896111685
"740" 147.8 105.836568033074 101.184928376339
"741" 148 101.407313348941 104.540300658705
"742" 148.2 96.288569746665 108.065566281672
"743" 148.4 91.9094481559043 111.24195311527
"744" 148.6 86.1080066819505 114.031086208942
"745" 148.8 80.5342659522969 115.879500422432
"746" 149 75.1359749997308 117.086451670449
"747" 149.2 69.1033971480517 116.928908628489
"748" 149.4 63.4533185796007 115.407030883908
"749" 149.6 57.8089090942837 113.151860629504
"750" 149.8 52.3924774088536 110.537490191318
"751" 150 46.9267146234059 107.775771637969
"752" 150.2 40.8150921566081 105.078756509786
"753" 150.4 34.8431761623603 103.339859678504
"754" 150.6 28.6702550640985 101.875067481457
"755" 150.8 22.6530472260466 99.2426199484374
"756" 151 19.1706006750421 95.1103886399838
"757" 151.2 17.2278279156142 90.360303822573
"758" 151.4 16.0698339888744 84.3679095332255
"759" 151.6 15.5288060443063 77.859518898233
"760" 151.8 15.7066567887785 71.4924224653079
"761" 152 16.2502718913742 66.4124373498849
"762" 152.2 17.7979496771897 60.8781080646197
"763" 152.4 20.3950048644594 56.28662973357
"764" 152.6 24.3178130635787 51.8230244510834
"765" 152.8 28.5598064056152 47.9247353322476
"766" 153 32.6722216239717 44.3003982306672
"767" 153.2 37.3305339192552 41.2076912109811
"768" 153.4 41.6523750883593 37.6766242837272
"769" 153.6 46.9119452986744 34.555085303876
"770" 153.8 51.8072125609214 32.1550288918344
"771" 154 56.4293515170397 29.3264466295903
"772" 154.2 60.8775816684231 26.4215583370342
"773" 154.4 65.0723776999292 22.9414257159036
"774" 154.6 69.8730493670819 21.5819405518498
"775" 154.8 74.6425255610733 21.2796104988784
"776" 155 79.6491996844979 21.7209258293723
"777" 155.2 84.4390006686886 23.0295118453924
"778" 155.4 89.132346260451 24.9486134077491
"779" 155.6 93.7904522033408 27.2423307804116
"780" 155.8 97.8329580666687 30.6739487950268
"781" 156 101.977815840409 34.1523261018146
"782" 156.2 105.781800556795 37.6080264666717
"783" 156.4 109.899390208267 41.8919851633589
"784" 156.6 113.346226120928 46.1217063283362
"785" 156.8 117.141958586683 50.9069415435957
"786" 157 120.287682554557 56.0759996485193
"787" 157.2 121.899554276219 60.9296284380562
"788" 157.4 121.258054719989 64.6224003656167
"789" 157.6 119.894676583056 69.4881283077098
"790" 157.8 118.591952509428 74.5169625550435
"791" 158 117.343827592156 79.9595270244514
"792" 158.2 116.19495611442 85.2939636116383
"793" 158.4 114.969745753657 90.9171521193333
"794" 158.6 112.939358544293 95.6779785509915
"795" 158.8 110.247968548508 99.7178660153959
"796" 159 106.422693506815 102.274886061387
"797" 159.2 102.055921789422 103.992608675699
"798" 159.4 98.3709792414943 105.253480421137
"799" 159.6 93.963939584248 106.284187951256
"800" 159.8 89.4867433046406 108.330452786588
"801" 160 84.6292767019605 110.252752709873
"802" 160.2 79.9495859393823 112.877722559662
"803" 160.4 74.4323147003183 115.131994693756
"804" 160.6 69.3352770637709 116.078388240681
"805" 160.8 64.4994357981227 115.572552235555
"806" 161 59.5466353943303 113.620204904889
"807" 161.2 54.1757337953881 111.151286139549
"808" 161.4 48.8103569133958 108.356617296051
"809" 161.6 44.2119441829242 105.138944164429
"810" 161.8 39.0365616527477 102.158008277339
"811" 162 33.5627457497773 98.6192402841595
"812" 162.2 28.2536770126592 95.0624925948044
"813" 162.4 23.9809699079649 91.4372272238204
"814" 162.6 18.7459485754443 88.1367994487166
"815" 162.8 13.2446768936624 86.1968996066363
"816" 163 8.18898986211394 83.4808196014452
"817" 163.2 7.29518529873746 80.318995341802
"818" 163.4 7.45865520050817 75.252254656797
"819" 163.6 8.08124918067018 71.8560045563993
"820" 163.8 8.60949901935236 67.4350824423144
"821" 164 9.56700601188915 62.8690547259762
"822" 164.2 11.0618876293512 58.2409923248958
"823" 164.4 13.3776665727169 53.9171652129199
"824" 164.6 15.5338300884462 49.1725851304021
"825" 164.8 17.8891161453787 43.7422601023631
"826" 165 20.361279254417 38.6761461286885
"827" 165.2 22.3776402880329 34.0397158756677
"828" 165.4 24.7628258325385 28.984232321603
"829" 165.6 26.8879993369196 24.3971907348804
"830" 165.8 29.9965016469233 19.9487555262546
"831" 166 34.2056793511884 16.4247412829376
"832" 166.2 38.7682444525786 14.4865592427297
"833" 166.4 43.7544348696497 14.03292043131
"834" 166.6 48.6111769206399 14.1853126783159
"835" 166.8 53.7814948176948 15.2537986087863
"836" 167 58.5223937634059 15.5641927742403
"837" 167.2 63.0685689270623 16.489848902479
"838" 167.4 66.4797040414559 18.1415127775763
"839" 167.6 69.9023936196951 18.8685727185694
"840" 167.8 72.9468260677028 18.4967004176403
"841" 168 75.7491144499795 20.2348967206069
"842" 168.2 77.8644278969381 23.331495423775
"843" 168.4 80.3641541234653 26.4067442093199
"844" 168.6 83.255864327882 28.2445108258952
"845" 168.8 87.3583241551285 29.4134562659855
"846" 169 91.8995709927529 30.2403270323148
"847" 169.2 95.9470525554511 32.0899913739606
"848" 169.4 99.2410137579702 35.9605051937298
"849" 169.6 101.05885700906 39.4124795982128
"850" 169.8 103.053743326112 42.83974563612
"851" 170 106.184643954151 46.3650259994403
"852" 170.2 110.435634045954 50.2339404716118
"853" 170.4 114.58089410685 53.8290234955249
"854" 170.6 118.776278361043 56.1672238142698
"855" 170.8 122.059115247195 58.9230054476037
"856" 171 121.694947664565 61.7221313034273
"857" 171.2 121.038402721264 65.4295848177989
"858" 171.4 120.234293010891 70.0690961863528
"859" 171.6 119.539754286354 74.4020263266173
"860" 171.8 118.669750990185 78.7754674867869
"861" 172 117.207641038021 84.0460146332153
"862" 172.2 115.538385046905 88.9694150208623
"863" 172.4 113.835124632541 93.9359860972205
"864" 172.6 110.865419524811 98.2202645354313
"865" 172.8 108.258758755648 101.632026750638
"866" 173 104.249646553907 104.381911956407
"867" 173.2 99.7936419329364 107.16401295749
"868" 173.4 95.6817167151796 110.206289166317
"869" 173.6 91.3858625693898 113.520959771678
"870" 173.8 86.6753790020299 116.088385115196
"871" 174 81.7038932329795 117.424313740568
"872" 174.2 76.1585183043185 117.281680067546
"873" 174.4 71.2104912121761 116.303074289516
"874" 174.6 66.2978532357357 115.152294554618
"875" 174.8 59.7385888914884 113.330048008153
"876" 175 53.7908820993527 112.061483751541
"877" 175.2 47.0500354783229 112.296702949263
"878" 175.4 41.4989707220139 112.508083481047
"879" 175.6 35.7447278776843 111.424895077134
"880" 175.8 32.3473565528972 107.951912171834
"881" 176 30.4715743504959 103.061575209383
"882" 176.2 29.5039131549215 98.2005797999555
"883" 176.4 28.159396744511 92.6488888319384
"884" 176.6 27.4293906643899 86.0469309028349
"885" 176.8 27.2807308304483 80.3506057269286
"886" 177 27.5300468708708 74.2031710763791
"887" 177.2 28.0901156840378 67.7479536700568
"888" 177.4 29.3245977469228 62.1511305766933
"889" 177.6 31.8751150880446 56.8958661535676
"890" 177.8 34.8249196834459 51.8873813522061
"891" 178 38.2915833213249 46.8008796428001
"892" 178.2 43.3137280629984 42.9972867050257
"893" 178.4 48.8616701677094 40.8368848742294
"894" 178.6 54.2911594472532 39.8564345450332
"895" 178.8 60.5473687137508 40.6139925666925
"896" 179 66.052230653474 42.3929916538968
"897" 179.2 71.4515838543043 44.4496761612193
"898" 179.4 76.5924394816433 46.6111034195065
"899" 179.6 81.7446409909642 49.4931318843342
"900" 179.8 85.5099004158743 52.8656611270556
"901" 180 89.0998057760416 58.060863584518
"902" 180.2 91.2876321982221 62.9828856087788
"903" 180.4 93.3145477819723 68.4834071073914
"904" 180.6 94.3995180338238 74.6526731388346
"905" 180.8 94.2413980722722 81.1670190760822
"906" 181 93.6232233124289 87.2104361615088
"907" 181.2 92.3737094287491 93.2539549314314
"908" 181.4 90.8220080470048 99.4881047183193
"909" 181.6 88.5906817223566 105.484787407347
"910" 181.8 86.6807139469709 110.956269923683
"911" 182 84.854163624023 116.595554579988
"912" 182.2 83.296051149189 117.739891629215
"913" 182.4 82.8237833494821 117.397710914805
"914" 182.6 81.8571894318211 116.708853965325
"915" 182.8 81.3545950217107 116.189614898434
"916" 183 80.1245334792471 115.618241921869
"917" 183.2 79.1620680895147 115.071231119628
"918" 183.4 76.9749221098427 114.568572879538
"919" 183.6 73.1890809010555 113.965981930793
"920" 183.8 68.7046237823165 113.83150593905
"921" 184 63.8905583810085 113.027770445132
"922" 184.2 59.2959475050803 112.414831614906
"923" 184.4 54.1687287917506 111.16938101526
"924" 184.6 49.4663373432125 110.114452504747
"925" 184.8 44.3851556195959 108.522887393864
"926" 185 39.5281787248512 106.422574167408
"927" 185.2 34.0498826714479 103.849644874879
"928" 185.4 29.2078705644029 101.587521419515
"929" 185.6 24.3143008521306 99.3517746366714
"930" 185.8 20.2584729710602 95.9196850904928
"931" 186 16.8969426400729 92.0825442191002
"932" 186.2 13.1781574676269 88.0191087155558
"933" 186.4 9.99735465031899 83.4212223801213
"934" 186.6 6.67921212701687 79.5139849902681
"935" 186.8 4.54439781084464 76.0681623487866
"936" 187 3.55930248049299 72.4312967800115
"937" 187.2 2.6802314503841 68.2017396293135
"938" 187.4 2.4561934111954 63.4405149291801
"939" 187.6 2.36402194237627 59.1477464074125
"940" 187.8 1.93387961500565 54.8090554414045
"941" 188 3.14761066893037 51.1982979625667
"942" 188.2 5.13874271615636 47.2186575288669
"943" 188.4 7.04612525623082 43.1336781548208
"944" 188.6 9.83849638352267 39.2013935884874
"945" 188.8 12.5199188631861 34.9361763730731
"946" 189 15.9281501341042 30.5053314371482
"947" 189.2 19.3015924699525 26.4271833839487
"948" 189.4 22.938079246484 22.6624607899812
"949" 189.6 27.2404859119003 19.7058016437235
"950" 189.8 31.6501137694609 16.8911002336294
"951" 190 36.6231812670451 14.4880345866855
"952" 190.2 41.7789356845722 12.6755710850731
"953" 190.4 47.2752261281563 10.4662781105111
"954" 190.6 52.5480090726747 9.55100362956377
"955" 190.8 58.4194471746216 8.76527926684335
"956" 191 63.4988676946147 8.41035611077851
"957" 191.2 69.1773197433031 9.25103598403277
"958" 191.4 73.5786043064064 10.9528226716388
"959" 191.6 77.2345483063472 14.1637339076019
"960" 191.8 79.3668806322661 17.7519807197385
"961" 192 80.327561414432 21.1167446893064
"962" 192.2 80.2936672016104 24.0598014864709
"963" 192.4 81.6530406444916 26.3003981696211
"964" 192.6 83.6489365255057 27.4804976993161
"965" 192.8 86.7571420163677 29.2395528824334
"966" 193 89.2497528461433 30.7813497420805
"967" 193.2 91.7040176132838 33.1197442457402
"968" 193.4 94.1154932004151 36.3164391512502
"969" 193.6 96.6280963065078 39.2262548012974
"970" 193.8 99.7838223628255 42.5465454193197
"971" 194 102.694104918116 46.159910498256
"972" 194.2 105.315972450663 50.2897009321047
"973" 194.4 107.838086291638 54.4736635028774
"974" 194.6 110.553123121392 58.8694384183871
"975" 194.8 113.068312425319 63.2485854673154
"976" 195 115.134379934412 67.9705373556425
"977" 195.2 117.798990492002 72.6755912233043
"978" 195.4 119.249206822353 77.7529051777527
"979" 195.6 119.167633141897 81.8426881790169
"980" 195.8 117.562575035584 86.0779315289035
"981" 196 116.05394712247 90.5727522338463
"982" 196.2 114.185626127469 94.2231143025443
"983" 196.4 111.93350040567 95.7716503039539
"984" 196.6 108.77326383164 98.3505520400264
"985" 196.8 105.581453443626 101.392527689929
"986" 197 102.386478127221 105.022746224488
"987" 197.2 99.575019497483 108.462154010852
"988" 197.4 95.8504578710133 111.334411378412
"989" 197.6 92.1671275228049 113.654791246031
"990" 197.8 87.9480737620263 115.053533069273
"991" 198 83.6362945772317 116.515618101221
"992" 198.2 78.9934769258606 117.561535271711
"993" 198.4 73.5550359160237 118.37063549014
"994" 198.6 68.3921583878212 118.265465376801
"995" 198.8 62.0089303667826 118.005862633029
"996" 199 56.5818391862224 117.643520697296
"997" 199.2 51.6552274381691 116.238875838967
"998" 199.4 46.303459317998 114.643522149496
"999" 199.6 41.1924850336282 112.5921348492
"1000" 199.8 35.8870196493755 110.47260853927
"1001" 200 31.0661338935186 108.7434713298
"1002" 200.2 27.524259134391 105.475292315678
"1003" 200.4 25.3052259971291 101.814362028638
"1004" 200.6 23.5958550885624 96.9013290607282
"1005" 200.8 22.7653834803844 93.0191444915292
"1006" 201 22.3189028938406 87.1076354845881
"1007" 201.2 21.1915656076428 81.6987785576464
"1008" 201.4 19.2270065401904 75.8188999249877
"1009" 201.6 18.0834908219237 71.4822943749119
"1010" 201.8 16.0088367396419 66.0569674687212
"1011" 202 13.3937740407498 60.1454510732107
"1012" 202.2 11.2140829640864 55.0863981590581
"1013" 202.4 8.90699017183544 50.6908177134194
"1014" 202.6 6.63070667516577 45.5256685508356
"1015" 202.8 5.6695820001179 41.3855674992804
"1016" 203 7.31084093728783 36.8767266640437
"1017" 203.2 8.5102868799447 34.8136140496935
"1018" 203.4 10.7233775540484 31.6924015493968
"1019" 203.6 13.1210881959819 30.2800707427844
"1020" 203.8 16.9481485968637 28.1485980722192
"1021" 204 20.7444462527833 26.1649404264158
"1022" 204.2 25.0774311211899 23.970202555473
"1023" 204.4 29.1525207323179 22.4525828671017
"1024" 204.6 33.692363849685 20.8038375979194
"1025" 204.8 37.8008678205836 18.6429410057955
"1026" 205 42.3406506511484 16.1460142181189
"1027" 205.2 46.6634442220149 13.6624381296298
"1028" 205.4 51.9776607664354 11.3813862274823
"1029" 205.6 57.1664463148205 9.39153443133594
"1030" 205.8 61.8707561418462 7.46660587574721
"1031" 206 67.0274670167814 6.35370524842953
"1032" 206.2 71.5383644070967 5.82174230153099
"1033" 206.4 76.2051982921428 7.26721606414508
"1034" 206.6 79.9905368298251 9.26569671163382
"1035" 206.8 82.6933059656229 12.0676995182386
"1036" 207 85.4571612284423 15.5124979980684
"1037" 207.2 88.0135039834837 18.466993511629
"1038" 207.4 90.2027572060611 22.2528236701217
"1039" 207.6 91.4217167346792 26.9988655374675
"1040" 207.8 92.6278547765199 31.4442037465361
"1041" 208 93.7378374871145 36.1717390577251
"1042" 208.2 95.6491020990271 41.0336738595911
"1043" 208.4 97.1527164856144 45.3249591548053
"1044" 208.6 98.5363353465089 50.2264410249527
"1045" 208.8 98.6936020842371 55.6330012335334
"1046" 209 98.3683239093311 61.5683338218653
"1047" 209.2 98.1571153647831 67.1779342997701
"1048" 209.4 97.5156638590038 73.3485713845759
"1049" 209.6 96.490327167416 79.4418046084942
"1050" 209.8 95.3993173010984 85.8153992350226
"1051" 210 94.0064751706596 91.6290765603068
"1052" 210.2 91.8644858387287 97.5680148927418
"1053" 210.4 89.4472167129681 102.912278592483
"1054" 210.6 87.3619826285483 108.307265827906
"1055" 210.8 84.886053566777 113.661439443769
"1056" 211 82.9003880768723 116.93465150043
"1057" 211.2 80.7806823510058 116.57537914727
"1058" 211.4 76.5804687121867 116.328935745638
"1059" 211.6 73.6643344122873 116.078367548334
"1060" 211.8 72.8413067600273 115.547599201584
"1061" 212 72.2131712968463 115.365643566528
"1062" 212.2 70.1151125015509 114.634327837169
"1063" 212.4 66.4853467993822 113.693891610589
"1064" 212.6 62.2566566349678 112.524298552902
"1065" 212.8 57.0024697637291 111.357507273443
"1066" 213 51.5188380842352 110.199563879943
"1067" 213.2 45.5691151636192 108.432273159456
"1068" 213.4 39.9993374669197 106.938316230604
"1069" 213.6 34.0666561050621 104.899823009673
"1070" 213.8 28.4020741662148 102.351153531282
"1071" 214 22.3572152919943 99.7470329737612
"1072" 214.2 16.847318347421 97.123474758356
"1073" 214.4 12.1063951192958 93.2118366405467
"1074" 214.6 8.93594905670205 88.1746392239614
"1075" 214.8 6.02208236127735 83.3073958537327
"1076" 215 3.23877525373196 77.7889705757903
"1077" 215.2 2.23010682324279 73.7970493229459
"1078" 215.4 2.31597482820486 69.0892830878495
"1079" 215.6 2.44757449448742 64.051047049314
"1080" 215.8 2.72228512733693 58.9266080195228
"1081" 216 3.86447661502739 53.6891989776071
"1082" 216.2 5.715474299525 48.5480706636021
"1083" 216.4 7.9885281702765 43.5282910638846
"1084" 216.6 10.5163421779605 39.0289367473105
"1085" 216.8 14.3815098695148 35.2851040961555
"1086" 217 19.1740005476556 32.1061919776925
"1087" 217.2 24.0101167813874 29.5386119776324
"1088" 217.4 29.8565225276845 28.2526573544046
"1089" 217.6 36.0847566445776 27.4684576150951
"1090" 217.8 41.6080548410171 26.690432147011
"1091" 218 46.9929660318677 26.2801038544643
"1092" 218.2 52.1346952953649 26.0860849881602
"1093" 218.4 57.6753393351549 25.3668595488019
"1094" 218.6 63.7272087626691 25.2239761044871
"1095" 218.8 69.3153077243499 24.8073670904831
"1096" 219 75.465982247369 24.758561307467
"1097" 219.2 81.1977331455042 24.656599083713
"1098" 219.4 86.788166938673 25.0154192979001
"1099" 219.6 92.4868778564035 26.508002623116
"1100" 219.8 97.6770902249503 28.9521523300438
"1101" 220 102.445849390642 31.8485141123622
"1102" 220.2 107.856762355162 35.5430167809229
"1103" 220.4 111.42020194631 39.4290264254206
"1104" 220.6 114.483602523067 43.9837627720129
"1105" 220.8 116.853475153115 48.9798482045312
"1106" 221 119.310128349636 54.920311423445
"1107" 221.2 122.309623708092 58.4977027552886
"1108" 221.4 121.392857585905 58.1183565317639
"1109" 221.6 120.172223144614 58.8774384215722
"1110" 221.8 118.526473563867 60.912341558838
"1111" 222 117.157719670066 63.030461336533
"1112" 222.2 115.194293490865 66.1900987392286
"1113" 222.4 112.852515873662 70.2002021850258
"1114" 222.6 110.624105330545 74.8436188393941
"1115" 222.8 108.328242330103 79.2893437588115
"1116" 223 106.316145610402 84.0742162551745
"1117" 223.2 103.586202616321 89.879719679021
"1118" 223.4 100.851661568794 94.5977113665926
"1119" 223.6 98.5849370662164 99.6441202944307
"1120" 223.8 95.8596395045191 104.656580073398
"1121" 224 92.549853611479 109.468067682937
"1122" 224.2 89.0171587341238 113.069665377138
"1123" 224.4 84.2577918609538 115.665781293317
"1124" 224.6 79.7754067891706 115.973070921028
"1125" 224.8 74.0354013185709 115.322544179793
"1126" 225 69.1199846432387 114.512842473932
"1127" 225.2 65.1612518622893 112.535712908807
"1128" 225.4 63.4765132280983 111.539464307857
"1129" 225.6 62.593070497213 110.421886886528
"1130" 225.8 62.8748932625557 110.441178571082
"1131" 226 62.3973897120369 109.478157838051
"1132" 226.2 59.722500711585 107.335455723135
"1133" 226.4 56.2793145149596 104.419510741656
"1134" 226.6 52.9348678143535 100.381564799782
"1135" 226.8 50.0859710669429 96.4223289442954
"1136" 227 47.6910096878547 91.318801741372
"1137" 227.2 45.5394961116978 85.9591528636452
"1138" 227.4 44.1510470008865 80.4649292134761
"1139" 227.6 44.349036344088 75.0447956906724
"1140" 227.8 45.0564922384383 69.7182313379231
"1141" 228 46.5599620448323 64.3770724416973
"1142" 228.2 48.8354791099953 59.3768297157167
"1143" 228.4 51.0639281264494 54.1502387136645
"1144" 228.6 54.4465928620584 49.0408425219996
"1145" 228.8 58.1392206234436 44.260223328869
"1146" 229 62.2383005792999 39.5086080385455
"1147" 229.2 67.0406005050505 35.9809261305536
"1148" 229.4 72.1264638179949 33.9850647385333
"1149" 229.6 77.8312392385063 33.1637600207766
"1150" 229.8 83.5893773400306 32.9439024637405
"1151" 230 89.4431713679518 32.7021696137919
"1152" 230.2 95.7092944876679 32.8894650654778
"1153" 230.4 101.753298068746 34.0766371105822
"1154" 230.6 107.774945931989 35.8329062585184
"1155" 230.8 113.206645224829 37.1908223788097
"1156" 231 115.824634918704 37.8434428454193
"1157" 231.2 115.493123758223 40.156610456942
"1158" 231.4 115.698501080374 42.9184888830035
"1159" 231.6 117.38470154784 47.0386283322477
"1160" 231.8 119.646037929969 51.5679572057711
"1161" 232 121.218577736844 56.1291751553731
"1162" 232.2 121.595854452917 60.8648217555032
"1163" 232.4 120.546425998505 65.076575703619
"1164" 232.6 119.208886710484 69.560832685461
"1165" 232.8 117.149529867539 74.2351048950071
"1166" 233 114.64489549194 79.3905848650633
"1167" 233.2 111.431920084599 84.7825986621411
"1168" 233.4 108.639108305116 89.3098862622844
"1169" 233.6 105.291071851043 94.5822771185908
"1170" 233.8 101.461921372522 98.8814641507368
"1171" 234 97.8154899778787 102.816946700872
"1172" 234.2 93.053642381298 107.036107247805
"1173" 234.4 88.0816285376546 109.588763748544
"1174" 234.6 82.3047235593736 112.048174987122
"1175" 234.8 76.9534233765246 113.710398372647
"1176" 235 70.6795574119383 114.789167345123
"1177" 235.2 64.2971744373974 115.200010281511
"1178" 235.4 58.2794794522623 115.225491008811
"1179" 235.6 51.8124783277979 114.861075399429
"1180" 235.8 45.6346686743632 112.832324941215
"1181" 236 40.2893235023168 109.659124440594
"1182" 236.2 34.6304282902051 105.922954147624
"1183" 236.4 30.2998236767666 102.1405266675
"1184" 236.6 26.1309995840728 97.6498683247229
"1185" 236.8 22.2215118061374 93.2539846257403
"1186" 237 17.7261564107168 89.1490257758924
"1187" 237.2 13.401313766231 84.8570621172461
"1188" 237.4 9.29673251245043 80.2950013304724
"1189" 237.6 5.42912699667246 75.5268875993426
"1190" 237.8 2.86815939151466 71.766077541026
"1191" 238 2.77798495130298 67.5726070823103
"1192" 238.2 3.88122923435879 62.6347319217635
"1193" 238.4 5.50563534003163 58.1165917234069
"1194" 238.6 7.40448385842291 53.7470998306223
"1195" 238.8 8.61799835279742 49.2146443381899
"1196" 239 9.61119259053711 44.5634314491956
"1197" 239.2 9.64642167194501 38.9525105132725
"1198" 239.4 9.58532123595286 35.0094625868524
"1199" 239.6 11.4027664016993 31.1914294038464
"1200" 239.8 13.9265100832185 26.8592031214311
"1201" 240 17.6563786631001 23.8203649032989
"1202" 240.2 22.3769678716375 21.6202895905027
"1203" 240.4 27.2387352196103 19.7174150103975
"1204" 240.6 32.8384943251464 18.4535295438884
"1205" 240.8 37.7511648613791 17.1545869995943
"1206" 241 42.7254509355721 16.2895455434244
"1207" 241.2 48.4585032185657 14.1691561077379
"1208" 241.4 53.0681138998679 11.7609125901854
"1209" 241.6 58.2646443747984 9.27134500701842
"1210" 241.8 63.3999730168327 7.80931997989192
"1211" 242 67.3965873746029 8.92342492227156
"1212" 242.2 69.5511604663948 11.5548699717185
"1213" 242.4 71.8653708691552 15.2842185867942
"1214" 242.6 73.2753223561419 18.9498736856877
"1215" 242.8 74.7544423418045 23.2227475763323
"1216" 243 76.0752720577237 26.6655183839802
"1217" 243.2 77.1786383424644 28.27266923589
"1218" 243.4 78.5742333764704 29.1016768230631
"1219" 243.6 80.0065247449898 30.7428633229866
"1220" 243.8 82.8651662672823 32.4836444574075
"1221" 244 86.094541627823 34.3880357580868
"1222" 244.2 90.3540134619868 36.4359407345078
"1223" 244.4 94.3689826102347 38.0708063922603
"1224" 244.6 98.8855792469728 38.9750762742741
"1225" 244.8 103.89299166007 39.9354947365168
"1226" 245 108.803548228641 41.1674944889252
"1227" 245.2 113.27826020888 43.242519281954
"1228" 245.4 116.070624573272 46.6664457559994
"1229" 245.6 117.752127262767 50.5661768598936
"1230" 245.8 119.186903080659 55.1053620305065
"1231" 246 119.426509741516 59.7981068892805
"1232" 246.2 120.337221959052 64.6321930899589
"1233" 246.4 120.063204683901 70.0669526907499
"1234" 246.6 118.943614224597 74.4802517527214
"1235" 246.8 117.792791474576 79.2905317685847
"1236" 247 116.512409966588 83.9546478433146
"1237" 247.2 114.965478857279 89.4815762896013
"1238" 247.4 112.411303855061 94.2587750728169
"1239" 247.6 109.535306826312 98.8605068366381
"1240" 247.8 105.995992511764 103.162370272253
"1241" 248 102.089216664289 105.89843501112
"1242" 248.2 97.3704355931929 107.764724763139
"1243" 248.4 93.2324327376544 108.418238368472
"1244" 248.6 88.8818684337054 107.808036972862
"1245" 248.8 84.1408564557828 107.170427446184
"1246" 249 79.8104870812521 106.11267559063
"1247" 249.2 74.9733906424419 106.472469757551
"1248" 249.4 70.3693069217684 108.100802106188
"1249" 249.6 65.6473005909948 110.571483105693
"1250" 249.8 61.3730442163456 113.929126027015
"1251" 250 57.6589826098008 116.44103172155
"1252" 250.2 54.3737735673718 114.846889085311
"1253" 250.4 51.5517965257019 112.046683143029
"1254" 250.6 49.3128099052867 109.136863907604
"1255" 250.8 46.8479276440358 105.782471245684
"1256" 251 43.4295884218853 102.076767133687
"1257" 251.2 39.5959445251561 98.1517225383152
"1258" 251.4 35.370889840316 95.2429324817863
"1259" 251.6 30.8928356911837 92.0305381557071
"1260" 251.8 27.2846920786051 88.0860573838852
"1261" 252 23.9091625452407 83.4100198424496
"1262" 252.2 21.9815708310851 78.2374327085021
"1263" 252.4 20.8724637994158 72.624301335104
"1264" 252.6 20.4209606067218 67.2530775520857
"1265" 252.8 21.250305814286 61.9629786048803
"1266" 253 22.225862369839 56.6891879332385
"1267" 253.2 23.8451717321079 52.3199436406551
"1268" 253.4 25.2517084214245 46.916745326163
"1269" 253.6 27.1222226260171 41.100438389475
"1270" 253.8 29.4999109241853 36.6363718141199
"1271" 254 32.2960131874622 32.0659117049835
"1272" 254.2 35.8224366628631 28.2613167287822
"1273" 254.4 40.0598405994573 25.0111245739968
"1274" 254.6 45.1329238762169 22.7010051221377
"1275" 254.8 50.2671259245615 21.7735746957588
"1276" 255 55.1365283171736 21.882683551856
"1277" 255.2 60.5776908703957 22.8015083851053
"1278" 255.4 65.4075270060771 23.6995046753479
"1279" 255.6 68.9992511292775 24.8157466045455
"1280" 255.8 73.520522107987 26.0286104235043
"1281" 256 78.7461101657537 26.8323884206699
"1282" 256.2 83.8418147086764 28.5083127475149
"1283" 256.4 87.5635356248744 31.2888179524698
"1284" 256.6 90.1723418615224 35.292543004282
"1285" 256.8 92.8975832158832 39.6570834596006
"1286" 257 94.6865790042831 44.5472522499217
"1287" 257.2 94.4426382196925 49.296869172382
"1288" 257.4 93.7734040741389 54.731478914716
"1289" 257.6 92.032276602476 59.2451736248283
"1290" 257.8 90.0283242227514 64.0364485974917
"1291" 258 88.1670510048872 68.7280608490179
"1292" 258.2 86.1539354578595 73.130671450604
"1293" 258.4 83.584694562093 77.7685342852761
"1294" 258.6 80.7332363339374 82.7400138950385
"1295" 258.8 77.4053948444993 87.2995890147404
"1296" 259 73.9555663582982 91.573241731902
"1297" 259.2 70.120409355621 95.6834570519812
"1298" 259.4 65.9426807449473 100.19343946331
"1299" 259.6 61.7758718115393 104.392365163814
"1300" 259.8 57.7543074769863 107.959020115049
"1301" 260 52.8124601384107 111.643260076896
"1302" 260.2 48.3485152905364 114.048157003031
"1303" 260.4 45.9064646264601 113.640828799203
"1304" 260.6 44.1408484379486 111.745664781683
"1305" 260.8 41.2198747355251 108.487824671692
"1306" 261 38.849487009191 105.216418282151
"1307" 261.2 36.7805662536654 101.184016754205
"1308" 261.4 35.1099664926838 96.4827067047841
"1309" 261.6 33.6897752453394 91.8489632309226
"1310" 261.8 33.2214752462462 86.7307357494264
"1311" 262 33.4074702543861 81.8139447669027
"1312" 262.2 34.2429310935883 76.7607511070947
"1313" 262.4 35.9201557236326 71.2649897925642
"1314" 262.6 37.0667333090427 66.0891720849466
"1315" 262.8 38.4921247919963 60.7852462627757
"1316" 263 38.846396570228 56.0345030049386
"1317" 263.2 39.4560406904637 50.3668982239895
"1318" 263.4 39.3603435109251 45.3119512423733
"1319" 263.6 40.0621476564412 39.5778337695189
"1320" 263.8 41.6772298333339 34.2119033502319
"1321" 264 44.3221428136559 29.6336498558666
"1322" 264.2 48.2686087447673 25.3566897522791
"1323" 264.4 51.9749410494682 23.0610481103377
"1324" 264.6 57.3572510926544 21.3960007178445
"1325" 264.8 61.7906629348329 19.4551789191894
"1326" 265 65.7448154246027 16.5630957345792
"1327" 265.2 67.7271698435563 13.1194301365113
"1328" 265.4 69.1016050861628 12.9357344146274
"1329" 265.6 71.2693877606546 14.7117028841978
"1330" 265.8 73.7540501538552 17.1653133266409
"1331" 266 75.545099528381 19.1294175209368
"1332" 266.2 78.4281683033266 21.8107864068912
"1333" 266.4 81.5976113180088 25.0120442384589
"1334" 266.6 84.9500327488251 27.8077161278638
"1335" 266.8 88.1266093876761 31.2914877049587
"1336" 267 91.9191756994131 34.6348322037503
"1337" 267.2 95.0814254201824 37.6690092320685
"1338" 267.4 97.5875537455666 42.4427288735948
"1339" 267.6 98.4306797718339 47.4922869655897
"1340" 267.8 98.3526729729784 52.5294233114764
"1341" 268 97.589499092039 58.1343740410129
"1342" 268.2 96.9645499001471 63.25588266527
"1343" 268.4 94.6612341553679 67.9088770112233
"1344" 268.6 92.7914691511234 71.9847354958235
"1345" 268.8 90.3661309347267 76.5169147249803
"1346" 269 89.2742693214093 80.5859471044279
"1347" 269.2 88.2888036328456 85.2351182528004
"1348" 269.4 88.2009258648815 90.2525913754023
"1349" 269.6 88.1856163546008 95.3016340875099
"1350" 269.8 89.5309219047191 100.040039255933
"1351" 270 90.8339692886599 104.875427803671
"1352" 270.2 92.5049649781578 109.429922475596
"1353" 270.4 91.4140377628096 112.600499366671
"1354" 270.6 89.2214625329082 112.807133785929
"1355" 270.8 88.008715440363 113.056157102999
"1356" 271 84.637002048028 114.415750269204
"1357" 271.2 81.9093503063264 114.960869434137
"1358" 271.4 78.1463683650051 115.852434390971
"1359" 271.6 73.5125060104728 116.740156518302
"1360" 271.8 68.2478245492134 117.140667605381
"1361" 272 63.0535778234537 116.753710061987
"1362" 272.2 57.7447141303241 115.92464361174
"1363" 272.4 52.2012423895243 114.872579707997
"1364" 272.6 46.4860586855418 112.9655704298
"1365" 272.8 41.3953407921353 110.464612820611
"1366" 273 35.866000605716 107.592038910928
"1367" 273.2 31.020714940652 104.480256943866
"1368" 273.4 26.3867969380854 100.736856734714
"1369" 273.6 21.6631336757325 97.2193244206705
"1370" 273.8 17.1220726666624 94.2328003685379
"1371" 274 12.5856359338964 90.8128761621
"1372" 274.2 10.5128874550338 87.0913168779597
"1373" 274.4 10.2278150177944 82.4496400843589
"1374" 274.6 10.6570869393793 77.9130951844408
"1375" 274.8 12.5551853705274 73.2729786002686
"1376" 275 14.3382598552775 68.8900037459592
"1377" 275.2 17.3857191254817 64.6568380950967
"1378" 275.4 20.9695274307392 61.1055962677258
"1379" 275.6 25.0928268654616 57.6369524122007
"1380" 275.8 28.8848528734565 54.9464102427469
"1381" 276 33.212609871912 53.1515550974799
"1382" 276.2 37.766746875678 50.5465151710429
"1383" 276.4 41.6290798240945 47.6369847462421
"1384" 276.6 44.9353149906786 44.1244427074317
"1385" 276.8 49.4064769962647 41.1876457197874
"1386" 277 54.1253978559417 38.281108889237
"1387" 277.2 59.3300574605912 36.5464041825938
"1388" 277.4 64.6573510536002 36.5604422428358
"1389" 277.6 69.8912174933922 37.0646270265647
"1390" 277.8 74.9274346219381 38.7103779462292
"1391" 278 79.3904600685454 41.2501329936549
"1392" 278.2 84.1654226786357 44.3646994255339
"1393" 278.4 87.5551061213889 47.9569677791231
"1394" 278.6 90.2683213748541 52.5658127897911
"1395" 278.8 92.1701845776363 57.5350610359537
"1396" 279 94.0334310047838 62.8423634795786
"1397" 279.2 95.9882203847168 68.2643567773113
"1398" 279.4 96.7639408641476 73.2654356226981
"1399" 279.6 97.0717791375494 78.5877604930155
"1400" 279.8 97.1772536396679 83.5097857692867
"1401" 280 97.657346790936 89.1273372400416
"1402" 280.2 98.1081687686263 95.2504185382765
"1403" 280.4 97.9503974649755 101.303857952858
"1404" 280.6 97.3875642614636 106.864212520516
"1405" 280.8 96.0123749961257 110.319899152223
"1406" 281 92.6240644788668 113.370546369352
"1407" 281.2 88.8515156443458 115.145152657471
"1408" 281.4 85.1396296556353 116.804305258711
"1409" 281.6 80.8521550488204 117.935756986251
"1410" 281.8 76.2439498532181 118.879302408633
"1411" 282 71.6717239416709 119.725178036354
"1412" 282.2 67.1257427760898 119.307535623563
"1413" 282.4 62.2989282931914 118.674245010396
"1414" 282.6 57.7768701477309 116.846265234184
"1415" 282.8 54.1315395947159 114.340043425265
"1416" 283 50.8740292473262 111.997427512965
"1417" 283.2 46.3975246069561 109.525999046562
"1418" 283.4 41.217180608933 107.621408854337
"1419" 283.6 35.868341407089 105.556245007151
"1420" 283.8 30.6111163796595 103.294909437651
"1421" 284 25.2559849551898 101.490467135986
"1422" 284.2 19.8915793213988 98.9467098623499
"1423" 284.4 16.5758735115571 94.6458045689957
"1424" 284.6 15.0059053841168 89.6117360498538
"1425" 284.8 15.5094488231495 84.6132069803611
"1426" 285 16.4433982417279 78.9187805887323
"1427" 285.2 17.403720282031 73.5858167588068
"1428" 285.4 19.0247083744087 67.6043380104307
"1429" 285.6 19.0916392271028 61.7717163688274
"1430" 285.8 18.5794199678187 55.6371990980386
"1431" 286 18.7025073368189 49.5772589238597
"1432" 286.2 20.1107726181352 42.9751637230562
"1433" 286.4 21.8814171534795 37.2108707502034
"1434" 286.6 24.4212153233198 31.4140167075053
"1435" 286.8 27.6636985311839 26.535059744194
"1436" 287 32.6083987952875 23.1810410829928
"1437" 287.2 37.7360805326617 21.4030750500543
"1438" 287.4 43.6174191929002 19.9772745081179
"1439" 287.6 49.4859038109514 18.9323531504191
"1440" 287.8 55.5340619259402 18.0799367340372
"1441" 288 61.4020786380655 17.6682895154147
"1442" 288.2 67.9580696848756 17.5798169726655
"1443" 288.4 73.5351886113411 18.1366144307234
"1444" 288.6 78.6627182405404 17.7090449350515
"1445" 288.8 83.6030149767526 16.5848052170195
"1446" 289 88.7301288082172 14.4422859858848
"1447" 289.2 92.9881461305761 15.1454431312549
"1448" 289.4 94.6774162756115 17.9470149656728
"1449" 289.6 96.8271758446354 21.3961141023678
"1450" 289.8 99.3434041987835 25.9052991125875
"1451" 290 100.973800010174 30.0901480111876
"1452" 290.2 102.072679436937 35.6519292643584
"1453" 290.4 103.386749596495 40.3594613567163
"1454" 290.6 103.9471857373 45.7531394444783
"1455" 290.8 103.337915543372 50.5035751615159
"1456" 291 102.202568755678 56.1089366294401
"1457" 291.2 101.355642374084 61.9157580917366
"1458" 291.4 100.245141638379 67.9786002062425
"1459" 291.6 97.9937908905835 73.5606445357231
"1460" 291.8 94.5985559859519 78.8783118478426
"1461" 292 91.1052659380899 83.7884182147026
"1462" 292.2 87.3789407864414 88.9000479684037
"1463" 292.4 82.6707061098139 92.9998651242276
"1464" 292.6 77.5046815403115 95.6303668885981
"1465" 292.8 71.9035432978673 98.3198408178299
"1466" 293 66.2580905468258 100.461192383602
"1467" 293.2 59.6169314580992 102.216981555944
"1468" 293.4 53.657554731123 102.765234099208
"1469" 293.6 47.733875589336 103.198426552385
"1470" 293.8 41.250698008932 103.301089895064
"1471" 294 34.2243650510898 102.740348617928
"1472" 294.2 28.7228887254067 101.444650656609
"1473" 294.4 22.7379491793788 98.8543767000076
"1474" 294.6 17.7045361634475 95.5181361917737
"1475" 294.8 13.8617743093747 91.3994586894108
"1476" 295 10.3575398443846 86.4281250435027
"1477" 295.2 7.59948996582098 81.5502344544942
"1478" 295.4 5.20489213101345 76.6326450417646
"1479" 295.6 3.6884212021488 71.8603021384725
"1480" 295.8 2.93041497803105 67.062880836643
"1481" 296 2.83509664320115 61.5962825597697
"1482" 296.2 1.77095634875836 56.231439525028
"1483" 296.4 2.93416629127847 51.4076342451949
"1484" 296.6 4.43663873470067 46.8593487578138
"1485" 296.8 6.98936929036768 41.9854628872991
"1486" 297 9.82292642986309 37.399337046548
"1487" 297.2 12.7603821243632 33.3546025867047
"1488" 297.4 16.4256737771844 29.0656874976527
"1489" 297.6 20.4559258053518 25.1341019371484
"1490" 297.8 24.6336057602343 22.2106031417554
"1491" 298 29.3346429711978 19.8346919290915
"1492" 298.2 34.7149507062888 18.3638270030275
"1493" 298.4 39.8362753110296 17.2126461205048
"1494" 298.6 44.9387144522426 16.6408838107005
"1495" 298.8 50.5776012655534 16.7068423332831
"1496" 299 56.6015683564287 17.3527499036645
"1497" 299.2 60.9613176386371 18.0288711751164
"1498" 299.4 65.5076036073571 19.004607287128
"1499" 299.6 69.803033603613 19.7798088846764
"1500" 299.8 74.3381110003925 20.4026766946979
"1501" 300 79.2976012205775 20.5867088547339
"1502" 300.2 84.058791759313 21.6823508634441
"1503" 300.4 88.0746966618157 24.2578688101414
"1504" 300.6 92.4653689012715 27.5982466701
"1505" 300.8 96.7763566404497 30.9168432658951
"1506" 301 101.254421553511 34.7803521385757
"1507" 301.2 105.568186522805 38.7955572201266
"1508" 301.4 109.644805823446 43.0463480120796
"1509" 301.6 113.397995225262 46.3234572801519
"1510" 301.8 117.874871856289 49.6282038745921
"1511" 302 120.949130211383 53.7662288338214
"1512" 302.2 122.590664331591 57.3109235200134
"1513" 302.4 122.050093949303 61.3807996360302
"1514" 302.6 121.91511645733 66.3928566606965
"1515" 302.8 121.414537720472 71.3560836817079
"1516" 303 120.643319508658 76.2545698282237
"1517" 303.2 118.328443531043 81.1673747502836
"1518" 303.4 116.253291436301 85.5412384597737
"1519" 303.6 113.597420478871 90.4038087266033
"1520" 303.8 110.948375424585 96.0533593712867
"1521" 304 108.288806010139 100.609834475697
"1522" 304.2 104.35897384297 104.840050924039
"1523" 304.4 100.160268800687 108.586715897765
"1524" 304.6 95.9619489620603 112.151226900392
"1525" 304.8 91.3879139021319 115.034531436891
"1526" 305 86.5292476248124 116.005072759386
"1527" 305.2 80.8289985109387 116.09286515844
"1528" 305.4 75.8398087196439 115.155730837459
"1529" 305.6 70.6714074470474 114.368699810581
"1530" 305.8 64.8962525060544 113.426433328911
"1531" 306 59.5182388252228 112.706689469538
"1532" 306.2 53.4084253237532 111.524706127804
"1533" 306.4 48.0662717445339 109.275263367714
"1534" 306.6 42.2567050015876 106.319632504165
"1535" 306.8 37.1454990200684 103.477735917627
"1536" 307 31.9327394453051 99.4482834357284
"1537" 307.2 27.2819306008935 95.1470285423408
"1538" 307.4 22.8038587460712 90.4802230902577
"1539" 307.6 18.8935917187617 85.435703148826
"1540" 307.8 15.7210475576199 80.3453627852186
"1541" 308 13.4524318510566 75.5121869936832
"1542" 308.2 10.4621178767077 70.6987755568427
"1543" 308.4 8.58238586799028 65.2319548729378
"1544" 308.6 8.14517142607216 59.8284034052339
"1545" 308.8 7.49179328298853 54.655177546431
"1546" 309 7.44017646384279 49.3775810944876
"1547" 309.2 7.74304364699578 44.5352357763671
"1548" 309.4 10.2496790410724 40.3967494658558
"1549" 309.6 13.49269895088 36.7616734918261
"1550" 309.8 17.096481655288 35.0928001036997
"1551" 310 21.5422488102248 33.3654936249288
"1552" 310.2 26.2231120984209 32.0376399901133
"1553" 310.4 31.448248988265 30.5125486100428
"1554" 310.6 36.6770233083628 29.6236568911616
"1555" 310.8 41.6650566327923 27.8548163717547
"1556" 311 47.2392160141948 26.6291480867087
"1557" 311.2 51.981811960166 25.3277606359841
"1558" 311.4 57.3923611935096 24.1587445922265
"1559" 311.6 61.7474048494804 22.7818984490083
"1560" 311.8 67.146383868127 21.3104942767387
"1561" 312 72.2999471598542 20.4208975910786
"1562" 312.2 77.9007675453668 20.0488354012083
"1563" 312.4 82.1615184189303 21.0887128138021
"1564" 312.6 84.9967011640194 23.6123434035255
"1565" 312.8 86.4220042823936 25.8633185970275
"1566" 313 89.2224687058543 28.8885810530078
"1567" 313.2 92.5808820515113 31.0328800008981
"1568" 313.4 95.8247820357706 33.7562845157317
"1569" 313.6 98.4358390306321 37.7048050531711
"1570" 313.8 99.9633653180125 41.5944924828458
"1571" 314 101.158632100186 46.7280367260356
"1572" 314.2 102.089294065615 51.1957756395737
"1573" 314.4 102.263489509725 56.3227878552129
"1574" 314.6 102.402277413357 61.3166363063332
"1575" 314.8 101.598907582428 67.0656531458848
"1576" 315 100.445138098239 72.7252958893546
"1577" 315.2 99.6337196561204 78.5234358613236
"1578" 315.4 98.1351367535326 84.2784641072039
"1579" 315.6 96.5907665464819 90.3769815346342
"1580" 315.8 94.726510645194 95.6740509445759
"1581" 316 92.8702056436042 101.108552954093
"1582" 316.2 90.8643637700089 107.055026634633
"1583" 316.4 88.6961255866079 112.973221810602
"1584" 316.6 86.8871571992763 116.217252226571
"1585" 316.8 84.3708819742535 116.76554552682
"1586" 317 81.200605002924 117.901259292833
"1587" 317.2 77.8498849156079 118.299535317485
"1588" 317.4 73.8803760839988 118.368343456861
"1589" 317.6 69.3978064771863 118.297583798037
"1590" 317.8 64.8796674359207 118.116529581682
"1591" 318 59.5606861110142 117.063395163182
"1592" 318.2 54.8156417854732 116.820939621287
"1593" 318.4 49.5497937132404 115.922847614625
"1594" 318.6 44.6915595323717 115.190464085105
"1595" 318.8 39.5464983594891 113.595132979377
"1596" 319 34.5016555813232 111.582810909998
"1597" 319.2 30.2239960246509 108.882669743266
"1598" 319.4 26.5061361488451 105.463154728515
"1599" 319.6 23.1584101988522 101.6396559296
"1600" 319.8 20.0311626774312 97.5857007730223
"1601" 320 16.7162600444679 93.3435622049687
"1602" 320.2 13.4582007057942 88.9136502133451
"1603" 320.4 9.98795111921024 84.6376703789304
"1604" 320.6 6.62704037160976 79.4089502180063
"1605" 320.8 4.15263866406188 74.7678309264483
"1606" 321 2.07784751156434 69.9382170387903
"1607" 321.2 0.772235876463162 64.5098922674004
"1608" 321.4 0.560698146825683 60.0692483792117
"1609" 321.6 1.02858417113972 54.8230712070801
"1610" 321.8 1.90634989951927 50.2880686485704
"1611" 322 3.47205590690753 45.5117356207688
"1612" 322.2 4.90730725006786 40.4272409898684
"1613" 322.4 6.74670039350223 35.6533313445074
"1614" 322.6 9.67299110562253 31.9209166471234
"1615" 322.8 12.4926907278255 27.9826776758744
"1616" 323 14.8532591438594 23.8929664673432
"1617" 323.2 18.2391852816795 19.6427840015548
"1618" 323.4 22.0316335071886 17.2478603511809
"1619" 323.6 27.0427468055964 14.6045630245474
"1620" 323.8 30.852638940975 13.2978581626432
"1621" 324 36.1142691746605 11.694844301142
"1622" 324.2 40.7927470067803 10.2952375765048
"1623" 324.4 46.1052732229534 8.2959023819926
"1624" 324.6 51.1723237548292 7.59800515491139
"1625" 324.8 56.4352946009853 6.80901264114038
"1626" 325 61.6371776879363 6.409301458136
"1627" 325.2 66.9316956069332 6.80898619052469
"1628" 325.4 71.4506851670031 8.41856059901609
"1629" 325.6 75.4246374995639 10.4941566206235
"1630" 325.8 78.3844823748499 13.5890999893791
"1631" 326 80.5580701133091 17.7939988257308
"1632" 326.2 81.7787885781013 21.9430488102758
"1633" 326.4 83.2796978453895 25.9909507588927
"1634" 326.6 84.6891442811672 30.0932671620841
"1635" 326.8 85.6028660406748 33.2775892391705
"1636" 327 86.965155344344 37.4751495591499
"1637" 327.2 88.8287282844418 40.7362789184686
"1638" 327.4 91.6689522304971 44.0857523066278
"1639" 327.6 94.4839852228032 47.8495234331505
"1640" 327.8 98.0664953810862 50.8903004770065
"1641" 328 101.507272912551 53.5476442370648
"1642" 328.2 105.065428230121 54.9700214579897
"1643" 328.4 108.984970930454 55.2458367532918
"1644" 328.6 112.063107841063 54.3584728257143
"1645" 328.8 115.122453037112 53.9202832607603
"1646" 329 117.841042050535 55.654388750906
"1647" 329.2 118.491783032891 58.6792279443138
"1648" 329.4 117.726964933812 61.7547953932871
"1649" 329.6 116.730631078044 64.3588257883035
"1650" 329.8 115.123520486377 67.114835416073
"1651" 330 113.037285555371 71.2657360803822
"1652" 330.2 111.084476320046 74.6712731227558
"1653" 330.4 107.942927434655 78.3685979267841
"1654" 330.6 104.177568313244 82.0545154083239
"1655" 330.8 99.5048942494697 84.5900141867399
"1656" 331 94.8371392884491 87.4123407462797
"1657" 331.2 89.5671209106412 89.3573577361833
"1658" 331.4 84.1848102223043 90.6772468861879
"1659" 331.6 79.2414846132807 91.7727025744765
"1660" 331.8 74.8990348695471 92.2671025575061
"1661" 332 70.5463461947917 92.5879143658605
"1662" 332.2 66.2420379309504 92.4548997823216
"1663" 332.4 63.8233626031238 91.8614587086658
"1664" 332.6 59.5255055381794 90.5261588398441
"1665" 332.8 54.9794519598845 89.8305708420828
"1666" 333 49.7908410988601 89.1320854778079
"1667" 333.2 44.8496817029152 88.7872634695895
"1668" 333.4 39.6847948365044 87.2284704184362
"1669" 333.6 34.5225446265633 85.8152491751558
"1670" 333.8 29.7335931465642 83.4834169139736
"1671" 334 25.5151257545466 80.6932806176256
"1672" 334.2 22.4468541732813 76.9067250717573
"1673" 334.4 20.1046284571252 72.5464355286394
"1674" 334.6 18.6202039171461 67.6330323960696
"1675" 334.8 18.4176675600611 64.0216530592323
"1676" 335 19.7326594423533 59.135485462465
"1677" 335.2 21.6630827618351 55.2446694793837
"1678" 335.4 25.4360788020559 51.9308047701899
"1679" 335.6 28.3000038536846 50.2000542253765
"1680" 335.8 32.7923203841313 48.4162890705207
"1681" 336 38.5385174057846 47.0655978079744
"1682" 336.2 43.7380159544942 45.6358127922352
"1683" 336.4 47.7515677880862 43.9166441433288
"1684" 336.6 52.408655989654 42.099476589393
"1685" 336.8 56.9207090231996 40.4450344020975
"1686" 337 62.1690448046755 38.7141637691695
"1687" 337.2 65.6129378692333 37.5441063357658
"1688" 337.4 70.2285300061563 35.9873019912412
"1689" 337.6 75.6172958623105 34.7367005874764
"1690" 337.8 80.9204583979061 33.6670773769296
"1691" 338 86.0580112686614 32.589272699068
"1692" 338.2 91.0889337191779 33.1752352741351
"1693" 338.4 95.2465503350525 34.7426457803443
"1694" 338.6 99.4088526314812 37.3900928666387
"1695" 338.8 102.973733721528 39.9665980021904
"1696" 339 106.961916105717 43.024181470319
"1697" 339.2 111.129405643187 46.1121008747734
"1698" 339.4 114.855474067552 49.9087838615656
"1699" 339.6 118.571955506553 53.3920503151904
"1700" 339.8 121.441831417347 57.3201187517291
"1701" 340 121.303133421741 60.4561529515208
"1702" 340.2 120.069998240549 64.3721340143029
"1703" 340.4 119.004488726745 69.059218154061
"1704" 340.6 117.954554340022 74.1795242453953
"1705" 340.8 116.562875825662 79.2826183402876
"1706" 341 114.206174094838 83.8755269648774
"1707" 341.2 111.361045898038 88.3440871903372
"1708" 341.4 107.663007220562 92.528774207379
"1709" 341.6 103.643090453966 96.1503003307365
"1710" 341.8 98.638766270441 99.3569491741955
"1711" 342 93.0588689813846 102.058355557113
"1712" 342.2 88.5263103698541 103.314384455665
"1713" 342.4 83.4051406442777 104.835129223214
"1714" 342.6 77.9782518841127 105.858206182491
"1715" 342.8 73.1120257765957 106.817902852078
"1716" 343 67.516520475475 107.289715361183
"1717" 343.2 62.2882743538474 107.243358912625
"1718" 343.4 57.157836837788 106.735658333611
"1719" 343.6 51.4722525657478 105.615566881182
"1720" 343.8 46.4435666279475 104.202649229722
"1721" 344 41.5702426107261 101.82361312009
"1722" 344.2 35.5767697200611 100.009704325913
"1723" 344.4 29.8093649815243 98.7232723266575
"1724" 344.6 24.8980756689514 97.7584415170821
"1725" 344.8 19.9106635658678 97.6310620007099
"1726" 345 15.2847323404286 96.1759677433367
"1727" 345.2 14.3378300720678 92.9272460295543
"1728" 345.4 14.2597841878894 88.9937832229467
"1729" 345.6 14.988091965126 85.2340777469241
"1730" 345.8 15.501792795627 80.5286234998123
"1731" 346 16.549845977964 75.5445410787136
"1732" 346.2 18.3716613528681 70.4067989818637
"1733" 346.4 19.9438855496932 65.8677798380817
"1734" 346.6 22.5111129973002 61.5661693231861
"1735" 346.8 25.8836066875641 57.7918117556446
"1736" 347 29.9714200285074 54.8678008718634
"1737" 347.2 33.7536248020988 52.7918540798897
"1738" 347.4 37.6204268180485 50.0919451133489
"1739" 347.6 41.8819243814613 47.68557734847
"1740" 347.8 46.499804949713 45.6213412905668
"1741" 348 51.4436581372298 44.0206537730801
"1742" 348.2 56.3895610003907 42.4853045185076
"1743" 348.4 62.0132461636557 41.3707604309427
"1744" 348.6 67.3702094948204 41.4896696871581
"1745" 348.8 72.3043581862866 42.2163400115355
"1746" 349 76.5721760236227 44.1588409835489
"1747" 349.2 79.900200176279 46.6293328051144
"1748" 349.4 83.1171639555099 49.7484529834256
"1749" 349.6 86.2643855426832 53.5838411136046
"1750" 349.8 89.4832025898293 56.9939021602644
"1751" 350 92.7639766942121 60.2002405743082
"1752" 350.2 96.0748853467067 63.727778866283
"1753" 350.4 98.0066730907849 68.1344469520179
"1754" 350.6 99.2615332300504 72.8503098235822
"1755" 350.8 99.7382899562047 78.091903779388
"1756" 351 100.368974304086 82.7340064337904
"1757" 351.2 100.910537056573 87.404531285842
"1758" 351.4 102.778117772476 92.1866400990863
"1759" 351.6 104.781446866733 96.4307112779522
"1760" 351.8 107.434964983231 101.100523730741
"1761" 352 106.506384599825 100.598696801246
"1762" 352.2 105.237688333005 101.074694341295
"1763" 352.4 104.221938562506 101.922810695132
"1764" 352.6 102.69694556782 102.901959747947
"1765" 352.8 100.719616240603 104.028215102501
"1766" 353 98.7624018592384 104.586436997455
"1767" 353.2 95.8134954252723 105.680781682947
"1768" 353.4 91.9175255043759 106.951944737499
"1769" 353.6 87.948402473163 108.13421785409
"1770" 353.8 83.699802823736 109.32677941252
"1771" 354 79.3606716561299 110.822502302411
"1772" 354.2 75.0219461781045 112.366984505152
"1773" 354.4 70.337971329906 114.130348359792
"1774" 354.6 65.2761491926742 115.248673920071
"1775" 354.8 60.3902941296749 115.588007539719
"1776" 355 54.9437376556039 114.911082378305
"1777" 355.2 49.8931229756061 113.647774653086
"1778" 355.4 45.1850487085637 111.23592129674
"1779" 355.6 41.4972217270097 107.725456281799
"1780" 355.8 37.847159044296 104.172440245663
"1781" 356 34.664034832314 100.374114799053
"1782" 356.2 30.7181206763963 96.3775496053941
"1783" 356.4 27.1651872663075 92.3431602052668
"1784" 356.6 22.9181900239831 88.7760294448764
"1785" 356.8 18.5103658956591 85.3329766187616
"1786" 357 13.8732582388575 82.7984416123574
"1787" 357.2 9.01668568367122 81.08206226634
"1788" 357.4 5.59369236234461 78.710525445401
"1789" 357.6 4.84744856493172 76.2129593537825
"1790" 357.8 5.16618830148082 72.8571236127134
"1791" 358 5.4938450847833 68.5936986041823
"1792" 358.2 6.10790471656476 67.1562183398611
"1793" 358.4 7.20381099191746 62.8064725302214
"1794" 358.6 8.94779575846093 58.7790337820548
"1795" 358.8 10.8087372341261 54.1916686443315
"1796" 359 12.8001261649614 49.5200866451816
"1797" 359.2 14.9428612449103 45.1338150609283
"1798" 359.4 18.3872477542706 41.7388777163676
"1799" 359.6 21.7840643396466 38.1323183296668
"1800" 359.8 26.1819804626001 35.0750971928091
"1801" 360 30.5108007849973 32.4402265759897
"1802" 360.2 35.1894846966928 30.2793908442395
"1803" 360.4 39.9189577213173 27.4691791725739
"1804" 360.6 45.1074422000492 24.8772061950424
"1805" 360.8 49.6366265106268 23.0133163612463
"1806" 361 54.4072906428936 20.6673321605225
"1807" 361.2 58.4155495948518 18.545497871559
"1808" 361.4 63.1809995894577 16.295592213143
"1809" 361.6 67.0898995946869 14.3016175531808
"1810" 361.8 72.0176329401384 12.3378922470428
"1811" 362 76.6990929152941 11.2980140391089
"1812" 362.2 81.1053784676117 11.6043653601218
"1813" 362.4 84.0196125838017 13.52642543524
"1814" 362.6 86.9867095275686 16.4342122663671
"1815" 362.8 89.3765028260738 19.4141435688748
"1816" 363 92.9425213347126 23.0817897827464
"1817" 363.2 95.8786435569503 26.339604313048
"1818" 363.4 98.8164914803762 30.6015453418728
"1819" 363.6 100.379807580803 35.4586703249057
"1820" 363.8 101.305491650154 39.6697370005149
"1821" 364 102.597352071623 42.9754093273739
"1822" 364.2 103.252438731788 44.5843914420295
"1823" 364.4 103.563223918126 45.3561801455018
"1824" 364.6 103.840783523823 46.6506336059924
"1825" 364.8 105.188969177121 49.0723290561288
"1826" 365 107.403152027369 51.8310928968812
"1827" 365.2 110.257088242682 54.9232031171804
"1828" 365.4 112.881140636468 58.4159534939575
"1829" 365.6 114.384695728011 62.8071561587301
"1830" 365.8 114.462695403336 66.7020498365277
"1831" 366 113.988970712392 70.080912055331
"1832" 366.2 114.880883131065 72.8418981335205
"1833" 366.4 117.145203422893 76.0758666685918
"1834" 366.6 119.151781173416 79.5668113512428
"1835" 366.8 118.667078766635 82.6294230804588
"1836" 367 116.147379682241 85.7569914321101
"1837" 367.2 113.646150309908 88.8473779959083
"1838" 367.4 110.656280525033 92.3445715091194
"1839" 367.6 107.006092998042 95.7549238779881
"1840" 367.8 102.994828961514 98.3466997062411
"1841" 368 98.5179062442241 100.898182267379
"1842" 368.2 93.7098776156913 103.283756432515
"1843" 368.4 89.2014396126587 105.777594937787
"1844" 368.6 83.7798678503293 107.596808586076
"1845" 368.8 78.3868538275047 108.811159656569
"1846" 369 72.5715402054391 109.347257293402
"1847" 369.2 67.0770916887753 109.22097922917
"1848" 369.4 61.1574469987815 108.064191163635
"1849" 369.6 55.7243230798764 106.182836261396
"1850" 369.8 50.071842236195 103.380422280826
"1851" 370 45.8454947724967 100.296863963702
"1852" 370.2 41.8717562571484 96.5628160401656
"1853" 370.4 38.2722458947191 92.2627335301146
"1854" 370.6 35.4258148044346 87.1262377544778
"1855" 370.8 33.453045176343 81.8980375208232
"1856" 371 31.7056804316671 76.2002587232077
"1857" 371.2 30.2539040073739 70.9787390624328
"1858" 371.4 30.0249944689826 64.9519124049483
"1859" 371.6 30.5587582840284 59.7481973296398
"1860" 371.8 30.9843862062005 54.5240751809413
"1861" 372 32.2562745202058 49.1539459508435
"1862" 372.2 33.9081229164627 43.3123849679806
"1863" 372.4 35.553409976542 38.311442172944
"1864" 372.6 38.636498296504 33.8366999269773
"1865" 372.8 41.479458496625 29.890819933962
"1866" 373 45.7701967346517 26.1149808740019
"1867" 373.2 50.6712917533076 22.9916047214928
"1868" 373.4 55.4995829289921 20.4676951576097
"1869" 373.6 60.3291755326922 19.6748234860118
"1870" 373.8 65.3235317369794 19.3279862047826
"1871" 374 70.3497853616457 20.5510788181864
"1872" 374.2 75.5688360477297 22.127581300924
"1873" 374.4 80.0476007831468 24.654554268641
"1874" 374.6 83.9637912509949 26.6628461238047
"1875" 374.8 87.3038959947146 28.105810801501
"1876" 375 90.8777848828261 28.330141792285
"1877" 375.2 94.5488785162488 27.5157825217938
"1878" 375.4 98.719840142977 25.9935132223836
"1879" 375.6 103.012212873726 24.9120952815207
"1880" 375.8 106.99344347052 24.2384114984469
"1881" 376 110.24016352211 24.6011657144042
"1882" 376.2 110.027777928983 25.5346722999518
"1883" 376.4 109.983875307979 26.3896397791944
"1884" 376.6 111.094532629899 28.2462155262231
"1885" 376.8 111.903607986612 30.3912546057869
"1886" 377 113.816479511053 33.6494044472296
"1887" 377.2 115.004035292895 36.8110168678234
"1888" 377.4 116.416912574307 41.2024992304716
"1889" 377.6 117.478878899891 45.0564906459786
"1890" 377.8 118.524405761087 49.0342021186994
"1891" 378 119.819334355506 53.585971082716
"1892" 378.2 120.871705242746 57.9754996990493
"1893" 378.4 121.247233778477 62.6412300498917
"1894" 378.6 120.496670848535 67.434300843466
"1895" 378.8 119.104426880851 72.3967404800703
"1896" 379 117.043403729762 77.2621956790398
"1897" 379.2 114.684388014083 82.088861296834
"1898" 379.4 112.549951322097 87.4799419562495
"1899" 379.6 109.901947626415 92.1561367972545
"1900" 379.8 107.240696653434 97.3519529214007
"1901" 380 104.393024756654 102.499011705129
"1902" 380.2 100.887056890978 106.58005922637
"1903" 380.4 97.3003274375266 109.579872028475
"1904" 380.6 91.9837359095401 111.720342406183
"1905" 380.8 86.6078102293102 113.301025058021
"1906" 381 81.0900444909042 113.985792894307
"1907" 381.2 75.3994284163094 113.475025616095
"1908" 381.4 70.1779509424084 112.755380529778
"1909" 381.6 63.8738329600869 111.372854300266
"1910" 381.8 58.7014676120298 109.784697742899
"1911" 382 53.4471638033674 107.646353987852
"1912" 382.2 48.151736663025 104.978608732548
"1913" 382.4 43.3109224983177 102.094407921027
"1914" 382.6 38.1467771990463 98.8485698721016
"1915" 382.8 32.8280063093008 95.2309076068348
"1916" 383 27.809829856283 92.0530535430453
"1917" 383.2 23.187769731661 87.973792682528
"1918" 383.4 19.2963880611367 83.5987441409666
"1919" 383.6 17.6679711416258 78.8284947641553
"1920" 383.8 18.5530355818304 73.8134678695115
"1921" 384 20.2847451449565 68.5040083986356
"1922" 384.2 23.3938171813992 64.4434770730805
"1923" 384.4 26.9520903434624 60.6465678265348
"1924" 384.6 30.9393318639024 57.9178807030366
"1925" 384.8 35.534942431635 54.7591976671131
"1926" 385 40.6394952462909 52.4303420612436
"1927" 385.2 45.8548278952108 50.710039953273
"1928" 385.4 51.3939052581209 48.5617549461967
"1929" 385.6 57.0011886115098 47.852525655756
"1930" 385.8 62.3038148121164 47.5064483677289
"1931" 386 67.9150571362334 48.3658607466153
"1932" 386.2 72.7881004800317 49.6150770916095
"1933" 386.4 77.9605357511624 50.7124022157904
"1934" 386.6 83.0325850798676 52.5631713545344
"1935" 386.8 88.1234387174349 53.5894314458888
"1936" 387 93.3866490783438 55.1712873484065
"1937" 387.2 98.168374322255 56.8234325562318
"1938" 387.4 102.47489239301 58.4771738474761
"1939" 387.6 107.313939318495 59.8592074704664
"1940" 387.8 110.965342717113 62.9665425219274
"1941" 388 113.724882168895 67.1916955225033
"1942" 388.2 115.357236095399 71.3515191655521
"1943" 388.4 116.919110251855 76.1028554070924
"1944" 388.6 117.536170271062 80.4534744183749
"1945" 388.8 117.697023689565 84.6308180829507
"1946" 389 115.14916163872 88.8514538666692
"1947" 389.2 112.551676074563 92.4388299930603
"1948" 389.4 108.886960982623 96.1225074293284
"1949" 389.6 105.543399978651 99.5710095285165
"1950" 389.8 102.048951203553 103.105224013919
"1951" 390 98.1555256379571 106.822623262948
"1952" 390.2 93.7945231169292 110.046535035832
"1953" 390.4 89.7935402651009 112.105867852849
"1954" 390.6 84.5693729601405 113.390107807649
"1955" 390.8 79.5518930590081 113.927547371399
"1956" 391 73.7323561688981 113.683483124252
"1957" 391.2 68.0233175375157 112.568948051319
"1958" 391.4 62.7088569349643 111.608452865535
"1959" 391.6 57.0591847131215 109.749128445061
"1960" 391.8 51.8404120512274 107.021865313085
"1961" 392 46.9776816242694 104.59791142541
"1962" 392.2 41.5534845656188 100.795169804621
"1963" 392.4 37.5760092314241 96.5782482879177
"1964" 392.6 33.68640303688 91.9606131471699
"1965" 392.8 30.1990690128915 86.4181271751126
"1966" 393 27.6973568164033 81.1080455915342
"1967" 393.2 25.6594842159027 75.2854452214233
"1968" 393.4 24.9136435439191 69.65426030504
"1969" 393.6 25.2098779480691 64.8978196403198
"1970" 393.8 25.9954363007659 59.5544436568991
"1971" 394 27.8575292127607 53.5882534595558
"1972" 394.2 29.9265151285871 48.4882304744764
"1973" 394.4 32.7994170427854 44.3572591580885
"1974" 394.6 36.7439567534652 40.5917989587744
"1975" 394.8 41.0064401925951 37.456527044414
"1976" 395 46.1470497525909 35.2835924720533
"1977" 395.2 50.6309973290347 33.8464217894809
"1978" 395.4 55.8944205982145 32.3594314643738
"1979" 395.6 60.9228006858756 31.5997439240692
"1980" 395.8 66.4631150204218 31.4075070204205
"1981" 396 72.0896912051251 31.8952409413981
"1982" 396.2 77.4323520527719 32.2873529655048
"1983" 396.4 82.8180888457135 32.8735625696959
"1984" 396.6 88.5392605714741 34.1306800881141
"1985" 396.8 93.3074887420893 35.5503680128542
"1986" 397 97.925219373191 36.8156692186681
"1987" 397.2 103.217497765052 38.1931768128303
"1988" 397.4 108.101803012127 40.5522647814438
"1989" 397.6 112.909842505639 42.8788186350805
"1990" 397.8 117.637283567282 46.1136425753229
"1991" 398 120.553644741168 50.1728710631626
"1992" 398.2 121.533309024914 54.7368786588716
"1993" 398.4 121.158565681283 59.424819784909
"1994" 398.6 120.647755529877 63.7236135559709
"1995" 398.8 119.466481177762 68.045317671124
"1996" 399 117.574482799703 72.7039340304839
"1997" 399.2 115.243556004643 76.0770126545503
"1998" 399.4 112.22402906122 80.4181802337475
"1999" 399.6 108.567222274929 84.9641427921105
"2000" 399.8 104.538956786613 89.2596272607303
"2001" 400 100.556851331639 93.4403947659144
"2002" 400.2 95.5070409962062 97.0473832005174
"2003" 400.4 90.6347965096052 99.2373138296383
"2004" 400.6 84.9960147443557 101.688581766985
"2005" 400.8 79.0309962684971 104.119232029893
"2006" 401 73.6215124560167 105.148726971477
"2007" 401.2 67.4971371834913 105.648381563037
"2008" 401.4 61.6625209846575 105.97720788089
"2009" 401.6 55.7632881363447 105.394006182009
"2010" 401.8 49.9180131843314 104.131115963678
"2011" 402 43.9934247574241 102.540325689313
"2012" 402.2 38.8243026671901 100.479429587608
"2013" 402.4 32.9480045390527 98.283423870552
"2014" 402.6 27.3662914997765 95.8935619804886
"2015" 402.8 21.6195345371861 93.1062328618674
"2016" 403 17.2343353969791 89.2121924513831
"2017" 403.2 12.8087013647713 85.3373971224645
"2018" 403.4 9.88321662130685 80.7790081079528
"2019" 403.6 8.43223841978566 76.4786908568807
"2020" 403.8 7.12587413163036 70.7780907891476
"2021" 404 6.4812250631928 65.4677350006325
"2022" 404.2 6.61200288779484 59.7141090846567
"2023" 404.4 7.65287258828523 54.5778767508663
"2024" 404.6 8.61265126629592 49.5829302976919
"2025" 404.8 10.6545495190225 44.0995597947685
"2026" 405 13.48455024904 39.7319409287288
"2027" 405.2 17.2130950398887 36.1385775154613
"2028" 405.4 22.2137345491689 33.3264935237441
"2029" 405.6 26.9618625367543 31.4535974496522
"2030" 405.8 32.0605767820545 30.4858303159084
"2031" 406 37.4144700528815 29.5341595810709
"2032" 406.2 42.4786751788146 28.8466838140228
"2033" 406.4 47.7643778584606 27.8938007731744
"2034" 406.6 53.7132598337766 27.0334151239706
"2035" 406.8 58.893257894206 27.018774091586
"2036" 407 64.0272810064317 26.4978426837429
"2037" 407.2 69.7048816357755 26.3837456428348
"2038" 407.4 75.2093606062528 26.0696532946122
"2039" 407.6 80.5745097296113 25.5113201755827
"2040" 407.8 86.2165081271244 25.5983926613966
"2041" 408 91.7341312302374 25.411048975335
"2042" 408.2 97.2055180842537 25.6064414627509
"2043" 408.4 102.287825366497 25.4031710072368
"2044" 408.6 107.452215505348 26.1443149531681
"2045" 408.8 111.507142632432 26.9463023617191
"2046" 409 111.020586358999 27.232135114777
"2047" 409.2 110.608715466924 27.7563384092612
"2048" 409.4 110.701790296268 28.7411810394054
"2049" 409.6 111.356783708532 29.7486618226282
"2050" 409.8 111.800651671578 31.4211019268613
"2051" 410 113.276210486131 34.1388159232982
"2052" 410.2 114.527414938191 37.0476060157794
"2053" 410.4 116.02194879752 40.7232490317269
"2054" 410.6 117.749740055419 45.047085677811
"2055" 410.8 119.240815256607 49.0405650160575
"2056" 411 120.909290410519 53.8058497760936
"2057" 411.2 121.530480656896 58.2257299421154
"2058" 411.4 121.820195726368 62.8002553876769
"2059" 411.6 121.827355065577 67.6067715784958
"2060" 411.8 122.119603515805 72.3664742441853
"2061" 412 121.300936802697 76.38100061604
"2062" 412.2 119.988548901169 80.4476454774443
"2063" 412.4 118.312331168743 84.8593447570463
"2064" 412.6 116.471301281391 89.1896565176564
"2065" 412.8 114.958107621012 93.1233451581812
"2066" 413 112.456892808179 96.2365722039219
"2067" 413.2 109.158000147432 99.2426796048603
"2068" 413.4 106.563887500821 101.916328427337
"2069" 413.6 103.960915210975 105.320928524172
"2070" 413.8 102.026193985853 106.560324647057
"2071" 414 99.3962870347436 107.796827933755
"2072" 414.2 96.9410372119012 108.770626159023
"2073" 414.4 94.010747653629 109.715557353343
"2074" 414.6 90.4332739583695 110.69452924697
"2075" 414.8 86.409830635266 111.830967762369
"2076" 415 82.4727760249255 113.660769275719
"2077" 415.2 78.3832666418638 115.004113133345
"2078" 415.4 74.2658752971405 115.855475612967
"2079" 415.6 70.2321519769874 115.970056722415
"2080" 415.8 65.9192531886258 115.216531211786
"2081" 416 61.0909403413833 114.427378035852
"2082" 416.2 56.2918353391066 113.56718568846
"2083" 416.4 51.1789012561101 112.409067566107
"2084" 416.6 46.2231189800288 111.20622419816
"2085" 416.8 41.4205143515018 109.848413585977
"2086" 417 36.3949393893202 107.64098457588
"2087" 417.2 31.7227825079738 105.743482737944
"2088" 417.4 27.3729889906121 102.522629305144
"2089" 417.6 23.3983981351934 99.5032566225857
"2090" 417.8 19.653836017345 95.6881397900372
"2091" 418 16.2146282134456 91.748858516552
"2092" 418.2 14.0463775608741 87.4145708475856
"2093" 418.4 12.5943864709431 82.9249765697228
"2094" 418.6 11.2506230463142 77.699047881036
"2095" 418.8 10.4642779817222 72.6246246235605
"2096" 419 10.1069243744589 67.9174616381341
"2097" 419.2 10.4524202664403 62.3760467378676
"2098" 419.4 11.3526493162726 57.4108175000699
"2099" 419.6 13.7750127070304 53.1297713745152
"2100" 419.8 16.6304628276386 49.4381178122395
"2101" 420 20.7585617286095 46.0581026893176
"2102" 420.2 24.020598290703 43.3825944317714
"2103" 420.4 28.2857864696047 40.5623397608584
"2104" 420.6 31.935170920097 37.4968327566801
"2105" 420.8 35.9494719886903 34.1825465262884
"2106" 421 40.0184118734244 30.5834985688377
"2107" 421.2 44.5226782173451 27.3102551399638
"2108" 421.4 49.0516678657554 24.8187237137433
"2109" 421.6 54.024659545519 22.4229545444166
"2110" 421.8 58.7684769788044 20.7595275043762
"2111" 422 63.3737074548877 18.3979552121189
"2112" 422.2 68.1938904947841 16.0656926514206
"2113" 422.4 71.8484657649455 13.5492901738253
"2114" 422.6 75.205091630113 10.7213713459604
"2115" 422.8 78.9162032360802 8.7830584151455
"2116" 423 81.184203208557 9.61727526361032
"2117" 423.2 82.7216578567951 11.1077178010721
"2118" 423.4 84.5773082076248 13.0325052462918
"2119" 423.6 87.7317291938501 15.4599819553728
"2120" 423.8 90.3825178177702 17.8306820730573
"2121" 424 93.9255810472336 20.5677148315962
"2122" 424.2 97.5254423110742 23.616012178232
"2123" 424.4 100.186214460164 27.4938436642692
"2124" 424.6 101.825259784122 31.5713527337446
"2125" 424.8 102.507455974133 35.9228184666514
"2126" 425 103.184904216427 40.9917484397283
"2127" 425.2 103.398955558923 45.1308592614539
"2128" 425.4 102.68211994088 49.8047837474197
"2129" 425.6 101.362541705839 53.9264260043283
"2130" 425.8 99.4992172217869 58.3438014487052
"2131" 426 96.7593243500485 62.3410555287692
"2132" 426.2 94.0410268423957 66.1796134108452
"2133" 426.4 90.7347906692597 70.4692501045191
"2134" 426.6 86.8978401356499 74.1057792012924
"2135" 426.8 82.2666019153458 77.2005572715058
"2136" 427 76.8331686027627 79.0370372891092
"2137" 427.2 71.4096573356442 80.2334359040691
"2138" 427.4 66.2720529719104 81.3863271615281
"2139" 427.6 60.5503627883049 81.6433892711439
"2140" 427.8 55.3882887901258 81.7416124511884
"2141" 428 49.3942188375959 81.6173233400075
"2142" 428.2 44.2476102553252 81.2192878386356
"2143" 428.4 37.2767477145891 80.9751001153236
"2144" 428.6 31.8238791411249 80.9843476598013
"2145" 428.8 25.8235407286436 80.4006257127849
"2146" 429 20.3262432031947 78.9599560823274
"2147" 429.2 15.6513321691341 77.0520826807573
"2148" 429.4 11.1774593095063 73.7600154718087
"2149" 429.6 7.41471654488482 70.71256605206
"2150" 429.8 5.42406426243267 67.1759147008876
"2151" 430 4.35385390427181 62.2536689406712
"2152" 430.2 4.19183286572898 58.3118117582086
"2153" 430.4 5.47310655430897 53.4711663306329
"2154" 430.6 7.13118954093095 49.2015714690953
"2155" 430.8 9.95615634381696 46.3356252519026
"2156" 431 13.5109268763428 43.3998308593951
"2157" 431.2 17.7422812052404 40.6635430322045
"2158" 431.4 22.3065671392171 38.9362236323034
"2159" 431.6 26.7597056270147 37.1342641387092
"2160" 431.8 31.72088886851 35.4632117720817
"2161" 432 36.6853601358631 33.8009875247655
"2162" 432.2 41.053208048947 32.8335450366589
"2163" 432.4 46.3985287773083 31.987763005479
"2164" 432.6 51.087875830547 31.4524738972528
"2165" 432.8 55.5475449027326 31.2418144450893
"2166" 433 59.9630964528773 32.2880485760132
"2167" 433.2 64.3317238981386 33.9767536492677
"2168" 433.4 68.5978482449243 35.4958872100743
"2169" 433.6 72.9403738957471 37.0063468605897
"2170" 433.8 77.9119123802838 38.3713872572244
"2171" 434 82.6178087171837 40.0888046069568
"2172" 434.2 87.894463916309 42.0260079412143
"2173" 434.4 92.7545667936632 44.6437902882312
"2174" 434.6 97.2316519253459 47.8404953323764
"2175" 434.8 101.337872142271 51.1971315649822
"2176" 435 105.411515129455 55.5539092029737
"2177" 435.2 109.048254773751 60.1643743738254
"2178" 435.4 112.509832521084 64.3665788288179
"2179" 435.6 114.791497000241 68.4770202591349
"2180" 435.8 117.728887768063 73.3079168048717
"2181" 436 119.678895644475 78.4934083855606
"2182" 436.2 118.349909275922 82.3319204007227
"2183" 436.4 115.840115545037 86.9596612696774
"2184" 436.6 112.432715833542 91.4108443770838
"2185" 436.8 109.141367747413 95.3174013892604
"2186" 437 103.997035084312 99.1948372245709
"2187" 437.2 99.3337644780062 101.756125241458
"2188" 437.4 94.2544204148992 104.602607533303
"2189" 437.6 89.0317725889623 106.941868157737
"2190" 437.8 83.6142539806497 108.205813838624
"2191" 438 77.9086210911195 108.365459661619
"2192" 438.2 72.16632382775 107.590629239202
"2193" 438.4 66.7561901043192 105.719752150383
"2194" 438.6 61.0610029249462 103.873975985007
"2195" 438.8 55.4506445392686 101.775959458745
"2196" 439 50.1456978726086 99.0709133688388
"2197" 439.2 44.5763653380096 95.6122548023914
"2198" 439.4 38.9536327626569 91.6867596595995
"2199" 439.6 33.9589701543923 88.2459367600628
"2200" 439.8 29.0160724023847 83.5666671711754
"2201" 440 25.1841027849724 78.5628352628343
"2202" 440.2 22.2337955268139 73.3246907082022
"2203" 440.4 18.9818693966403 67.8685147239076
"2204" 440.6 16.5496613829351 62.5804824641494
"2205" 440.8 15.0275764862075 56.6937192485362
"2206" 441 14.0755914622078 51.4646369890375
"2207" 441.2 13.1405112067661 45.2759479309167
"2208" 441.4 13.1563538260545 39.7534951644565
"2209" 441.6 13.158590362709 35.784233087081
"2210" 441.8 13.5239397751196 30.797851083967
"2211" 442 14.2327083820074 26.740879125676
"2212" 442.2 15.6605521453313 22.1441496017482
"2213" 442.4 17.3229325198953 21.1364309848222
"2214" 442.6 19.5418788201026 20.5736723681985
"2215" 442.8 22.3349544977313 19.1026917915266
"2216" 443 26.3154239874335 17.3480418862898
"2217" 443.2 30.7756008331311 15.9082994929871
"2218" 443.4 35.0680244579371 14.3539256172343
"2219" 443.6 39.8824571269975 13.2728879421093
"2220" 443.8 44.3818894373967 11.7421557113195
"2221" 444 49.3220532042685 10.6557822653973
"2222" 444.2 54.580908094783 9.83279538236216
"2223" 444.4 59.4041586763689 10.1285350742799
"2224" 444.6 64.450484585481 10.4949964500329
"2225" 444.8 68.7488307839877 11.7192004755019
"2226" 445 72.1668994293389 14.0645340939833
"2227" 445.2 74.7993751553401 16.321455748674
"2228" 445.4 77.8343143519957 18.5988852277872
"2229" 445.6 81.4180483374875 20.4647785038068
"2230" 445.8 85.1502565617141 21.5136855525338
"2231" 446 89.0873370185202 23.2696202701119
"2232" 446.2 92.8754906860771 25.0640675278844
"2233" 446.4 96.7480817146995 27.145152114627
"2234" 446.6 101.253762581679 29.4551650767174
"2235" 446.8 104.983660832619 32.4623352329582
"2236" 447 108.053361825953 35.8356464738656
"2237" 447.2 110.881469226049 39.1943613034668
"2238" 447.4 114.685620496552 42.3402610213777
"2239" 447.6 117.770249158208 45.6188988105758
"2240" 447.8 118.466334344147 49.5022073669456
"2241" 448 117.84324222929 53.7558449611159
"2242" 448.2 116.445270315282 58.2329719964832
"2243" 448.4 114.981619076073 62.425924382936
"2244" 448.6 113.035985422576 66.5305751704738
"2245" 448.8 111.360776407667 70.2968530636228
"2246" 449 109.192422654426 74.4145325582982
"2247" 449.2 107.137704606395 78.5452214347386
"2248" 449.4 104.462560176581 83.1122242821845
"2249" 449.6 102.530439910841 87.7801965180385
"2250" 449.8 100.783281736827 93.0122086015794
"2251" 450 98.9641759924433 98.144244977172
"2252" 450.2 97.1085419225991 103.245889709754
"2253" 450.4 95.0749982868609 109.168874575399
"2254" 450.6 92.5637949190618 113.660182233546
"2255" 450.8 89.4429131681069 115.270098546478
"2256" 451 85.8511968479334 115.9402229118
"2257" 451.2 80.8611895314512 116.131034179262
"2258" 451.4 76.04679446729 115.829215709475
"2259" 451.6 71.4163688762019 114.949941334123
"2260" 451.8 65.7998002795073 114.092156439084
"2261" 452 60.705789142886 113.23785764538
"2262" 452.2 55.2612914685127 111.841821268005
"2263" 452.4 49.616236696849 110.176951197233
"2264" 452.6 43.6377244132077 108.371293395125
"2265" 452.8 37.2783211136636 106.500313870078
"2266" 453 31.618620789296 103.939220567216
"2267" 453.2 25.8016410330099 100.690177897381
"2268" 453.4 20.7624247209886 96.9841237686605
"2269" 453.6 16.6041563079562 92.56798936373
"2270" 453.8 12.5608764794367 86.8345406615691
"2271" 454 9.87657287947793 81.7167497869152
"2272" 454.2 7.03861329647914 76.0145527768008
"2273" 454.4 4.70913755994563 70.9386059046607
"2274" 454.6 2.62514645689974 65.5918563759572
"2275" 454.8 1.59819219053432 60.4761593830479
"2276" 455 1.70548280024873 55.3301444908038
"2277" 455.2 2.5982200853856 51.7436190944889
"2278" 455.4 4.12839484610305 46.8706263649459
"2279" 455.6 6.10135250011842 41.519873093294
"2280" 455.8 8.37257323854216 36.5600627553521
"2281" 456 10.6618152771542 32.0587113858649
"2282" 456.2 12.9678897953015 27.0862456529278
"2283" 456.4 16.6219224457801 23.229965119496
"2284" 456.6 20.3339917737288 20.2938662355587
"2285" 456.8 25.7387939866506 17.5113476034575
"2286" 457 30.2149325447134 15.361725992461
"2287" 457.2 35.0768551703682 13.5904071730372
"2288" 457.4 40.5466355947511 11.690262577766
"2289" 457.6 45.0748852267298 9.78721570237119
"2290" 457.8 50.2804475426838 8.79783575639262
"2291" 458 55.3291290846095 7.96562184996368
"2292" 458.2 60.766100225798 7.75216281539153
"2293" 458.4 66.2908507937384 8.17940254187183
"2294" 458.6 71.543962079233 8.60731784401225
"2295" 458.8 75.4117475048227 10.0149522309795
"2296" 459 78.8953761287002 11.9630099809841
"2297" 459.2 82.7205001334783 13.6550417790782
"2298" 459.4 87.2101838506332 15.2622085117046
"2299" 459.6 91.5165317969289 17.3977072020458
"2300" 459.8 95.7067538320775 19.7519360921136
"2301" 460 99.6161905353049 23.5239669111381
"2302" 460.2 102.673819143729 27.3551037775937
"2303" 460.4 106.157940289198 32.2291907873
"2304" 460.6 108.486045288516 36.3098855479649
"2305" 460.8 110.803966701444 41.6070598997188
"2306" 461 112.561849394456 48.5341578761101
"2307" 461.2 113.211307157989 55.0129711351002
"2308" 461.4 112.107185475815 60.8439149545645
"2309" 461.6 111.27912662445 66.3066235229612
"2310" 461.8 110.006776098308 71.8404451823412
"2311" 462 108.009679470847 77.0242267394833
"2312" 462.2 106.705256035014 82.0031470697967
"2313" 462.4 104.762065439114 88.2133513362679
"2314" 462.6 102.191960004348 93.4861233690015
"2315" 462.8 98.5258334969962 97.9248052120061
"2316" 463 94.1127934122252 101.796608530126
"2317" 463.2 89.5845864955051 105.3223619865
"2318" 463.4 84.6871829569048 109.039695035359
"2319" 463.6 80.1034093461105 111.971120228782
"2320" 463.8 74.8300524745769 115.095682079665
"2321" 464 69.4015604021779 117.69813044673
"2322" 464.2 63.9557001152125 118.367378494362
"2323" 464.4 58.3341430975294 115.948729447202
"2324" 464.6 53.7451014107091 112.617598709097
"2325" 464.8 49.3507976524182 109.398477363442
"2326" 465 44.8739850354463 104.935203344687
"2327" 465.2 41.346138174212 99.850805602456
"2328" 465.4 38.920229104179 94.5813630836318
"2329" 465.6 36.6931711264409 88.7198158753735
"2330" 465.8 35.4703679614874 82.9123115421287
"2331" 466 35.162062312995 77.5589241345539
"2332" 466.2 34.9676660397758 72.188333395744
"2333" 466.4 35.5278920931569 65.8296307979082
"2334" 466.6 36.7228031563876 60.5357243262739
"2335" 466.8 37.873188659305 54.1922755495739
"2336" 467 39.1231834268509 48.6238624933491
"2337" 467.2 41.3953011345183 42.4735482709475
"2338" 467.4 44.5744607051858 37.7023816228523
"2339" 467.6 47.9493910561156 33.6015832301719
"2340" 467.8 51.8254305620964 30.5018679275888
"2341" 468 57.2349272909463 26.7242126580805
"2342" 468.2 62.0371779313637 23.5961890574024
"2343" 468.4 67.192396806057 21.2537344438284
"2344" 468.6 71.4475387695227 19.8021138455086
"2345" 468.8 76.9760737914556 18.6884568429764
"2346" 469 83.1006259785211 17.3108949467097
"2347" 469.2 88.2807672471516 16.413542327926
"2348" 469.4 92.7547026418601 16.4795946533579
"2349" 469.6 97.5475311040931 17.721047822592
"2350" 469.8 101.719825232999 18.9072566432591
"2351" 470 105.758719735936 18.5133352735399
"2352" 470.2 105.760663724248 18.633231423297
"2353" 470.4 106.240022674231 19.5465617668656
"2354" 470.6 106.707477708943 19.781980614245
"2355" 470.8 107.744688007419 20.303436080598
"2356" 471 108.519337907652 21.6385980952848
"2357" 471.2 109.415628499122 23.4717896133331
"2358" 471.4 110.417767619039 24.9812249550327
"2359" 471.6 111.57037533065 27.2055967858888
"2360" 471.8 112.571303353389 29.9178745127201
"2361" 472 113.768284695902 32.8714568495598
"2362" 472.2 114.736010312383 35.6195068466158
"2363" 472.4 116.269229130702 39.6567898204822
"2364" 472.6 117.760022205222 43.4784168340732
"2365" 472.8 119.140426762894 47.868124369426
"2366" 473 120.073963163059 52.7420775400099
"2367" 473.2 120.874566114382 57.3299878589339
"2368" 473.4 120.999091997255 62.5829422226835
"2369" 473.6 120.888781829688 67.3512384912441
"2370" 473.8 120.505106386792 72.746526102178
"2371" 474 119.441508155002 77.6304922684015
"2372" 474.2 118.231918857605 82.6411528971296
"2373" 474.4 116.229660922872 87.4417522219996
"2374" 474.6 114.044285138184 91.8956373162739
"2375" 474.8 111.326451115204 96.037694330278
"2376" 475 108.853654740838 99.6429046697996
"2377" 475.2 105.308266596521 102.86121045808
"2378" 475.4 101.741117003077 105.687675785916
"2379" 475.6 97.8169777467456 109.010686225924
"2380" 475.8 93.1808736542686 112.10527807567
"2381" 476 88.7823848569786 114.265730442018
"2382" 476.2 83.5978946292903 116.045825878482
"2383" 476.4 78.4658504527528 116.876524653348
"2384" 476.6 73.7766230332796 117.509496041633
"2385" 476.8 68.2724751684415 117.709907914535
"2386" 477 62.6232026934172 117.756677315051
"2387" 477.2 56.8069397500648 117.422994306164
"2388" 477.4 51.4416131632749 116.677532208725
"2389" 477.6 46.0057137772292 115.521934517191
"2390" 477.8 40.2740943323861 113.529712240733
"2391" 478 35.3095453240263 110.723551122545
"2392" 478.2 30.12318185817 107.093080928345
"2393" 478.4 25.3924051961544 103.187375393322
"2394" 478.6 21.3169316185823 98.9199377586747
"2395" 478.8 18.517561671817 95.5093932247296
"2396" 479 14.3057729081257 90.8859716983267
"2397" 479.2 10.7292027141752 86.707254821845
"2398" 479.4 6.92327378834143 82.853048223233
"2399" 479.6 4.73873356549057 79.3374756201913
"2400" 479.8 3.56463678246155 74.6076876268305
"2401" 480 3.31915634749773 69.9143865927114
"2402" 480.2 3.17838894367237 66.7920959678855
"2403" 480.4 2.5232106725328 61.6986607892254
"2404" 480.6 2.65038302082655 56.7887313579308
"2405" 480.8 2.84626269950242 51.8593082318615
"2406" 481 3.18209798747859 46.3011236518932
"2407" 481.2 4.31709805536633 41.0509395108839
"2408" 481.4 6.47810484943724 36.0591714971895
"2409" 481.6 8.70270223879222 32.2237210747868
"2410" 481.8 11.4176115465348 27.9859602845585
"2411" 482 14.2156542272197 24.1688833218107
"2412" 482.2 17.7384440368294 20.2395422520802
"2413" 482.4 21.7563023541715 16.7776864291132
"2414" 482.6 26.2159300303552 14.0403656151807
"2415" 482.8 31.3350688373 11.9881000071287
"2416" 483 36.1127100404307 10.1522567702641
"2417" 483.2 41.5058245134478 8.87178201126781
"2418" 483.4 47.0755565796425 8.03824064123765
"2419" 483.6 52.0879222235782 7.77246968133187
"2420" 483.8 57.03094248646 9.23987428181887
"2421" 484 59.7410080234467 11.4862905587189
"2422" 484.2 63.0304974704218 14.3303201506365
"2423" 484.4 63.9690388518071 15.7048874599458
"2424" 484.6 67.3063128675894 17.0204991378839
"2425" 484.8 70.7012044221316 16.9981723647187
"2426" 485 74.424305604502 17.6795985928262
"2427" 485.2 78.0800159347927 18.7937250644806
"2428" 485.4 82.1416598249055 19.5065107668493
"2429" 485.6 86.5436571577724 19.2048840932509
"2430" 485.8 90.9034991217929 19.8623922802267
"2431" 486 95.0498772985784 20.9318594136883
"2432" 486.2 99.419530847899 22.4438982373749
"2433" 486.4 103.534697142715 24.6462986375449
"2434" 486.6 107.395569698004 26.5604346840409
"2435" 486.8 110.147935993407 29.6082934802317
"2436" 487 111.306001015887 33.4340242552307
"2437" 487.2 111.313213229634 36.616691264938
"2438" 487.4 111.577797107443 40.7562055641577
"2439" 487.6 111.379134433567 45.3322445191746
"2440" 487.8 110.810760981839 50.2361816822244
"2441" 488 110.24945338706 54.3587584125327
"2442" 488.2 108.91523886756 59.0114495641777
"2443" 488.4 107.96122813314 64.4205711228242
"2444" 488.6 106.573674918773 69.3770560773303
"2445" 488.8 105.222374214342 74.7195190882687
"2446" 489 103.896087747432 80.3306416559927
"2447" 489.2 102.212535611288 85.7810908296374
"2448" 489.4 100.135369203388 91.343049580919
"2449" 489.6 98.2298370657495 96.7050181383605
"2450" 489.8 94.9612343505155 102.350174446729
"2451" 490 91.1850697961325 106.94317099975
"2452" 490.2 87.9574050478134 110.881105761759
"2453" 490.4 83.5760461206275 114.420667107098
"2454" 490.6 79.2641638702901 114.679451393184
"2455" 490.8 74.1027413906926 114.339913351728
"2456" 491 68.8504420297116 113.396663080267
"2457" 491.2 64.0419528555173 110.799948235082
"2458" 491.4 59.8939080065492 107.803374957313
"2459" 491.6 55.7695778149749 103.750471628333
"2460" 491.8 51.9240336683161 98.9020657311492
"2461" 492 48.5202381932395 94.6656518668915
"2462" 492.2 45.5223519080328 89.0266444436478
"2463" 492.4 43.707788426663 83.6049466690126
"2464" 492.6 40.9057185213934 78.0488437975577
"2465" 492.8 38.0480699185426 72.7727893165713
"2466" 493 35.2402380738919 68.4833069072729
"2467" 493.2 32.1791978323344 63.5411733864823
"2468" 493.4 29.4477777013061 58.335512933022
"2469" 493.6 27.2374677904197 52.7498727676641
"2470" 493.8 25.9886706681252 47.5204618420619
"2471" 494 25.0190541590671 42.1574381029342
"2472" 494.2 25.0823534957168 36.555768098468
"2473" 494.4 26.2634555795442 31.8813257537589
"2474" 494.6 29.1553363544155 27.7974659892846
"2475" 494.8 32.4970329660421 24.0061360223834
"2476" 495 36.5382727900115 20.9633126681934
"2477" 495.2 40.7353930352102 18.159322995128
"2478" 495.4 45.915189935983 16.537726528586
"2479" 495.6 51.0616563328814 16.9941153400342
"2480" 495.8 55.8514494700443 17.5685409298752
"2481" 496 60.7028231363472 19.1159354373226
"2482" 496.2 65.0735418578238 21.3445093376332
"2483" 496.4 68.87663513571 24.6338945572996
"2484" 496.6 72.5185621484001 27.7049915624562
"2485" 496.8 76.2002658661787 31.3868479050098
"2486" 497 79.2240790789302 33.5514001954642
"2487" 497.2 82.7284877787036 34.6323929522842
"2488" 497.4 86.6369136377315 35.5741453467161
"2489" 497.6 91.2416797649096 36.9068195757931
"2490" 497.8 95.9108853052048 37.1291277171283
"2491" 498 100.089065375895 37.2662916397954
"2492" 498.2 105.175984907794 37.4012699167159
"2493" 498.4 110.745270180307 38.7806740531038
"2494" 498.6 114.527819320292 40.3270980210266
"2495" 498.8 115.837306291472 43.0955535144548
"2496" 499 116.868088086516 47.0866763575972
"2497" 499.2 118.154548237534 51.6858150812843
"2498" 499.4 118.97495608165 56.9012350182234
"2499" 499.6 119.874912802522 62.2396755237587
"2500" 499.8 119.067587370243 66.8632265706268
"2501" 500 117.688956682169 71.8434757555178
"2502" 500.2 115.481553747017 77.1836050386646
"2503" 500.4 112.728896903581 81.5362066601132
"2504" 500.6 109.952924176924 85.3925442500715
"2505" 500.8 106.064811739138 89.4977649487071
"2506" 501 102.493404880713 93.7285587440776
"2507" 501.2 98.9180740518939 98.0278335950095
"2508" 501.4 94.6058753370146 101.966902808076
"2509" 501.6 90.4494005889828 105.013826534696
"2510" 501.8 85.6237110561867 107.686547452918
"2511" 502 80.5441528619374 109.7201950614
"2512" 502.2 75.2188077506254 111.459449374685
"2513" 502.4 69.0983177984823 112.480338974405
"2514" 502.6 63.3819381600725 112.943283301682
"2515" 502.8 57.8364206027603 113.081443550055
"2516" 503 51.5019048057536 112.121444502948
"2517" 503.2 46.1345747250509 110.269937445136
"2518" 503.4 40.2554009050492 108.684845975715
"2519" 503.6 34.8621249810168 106.239579715465
"2520" 503.8 30.3319763367536 103.368009445593
"2521" 504 25.6041771596502 99.6817534609204
"2522" 504.2 21.8708166268894 96.3571523866742
"2523" 504.4 18.6423958333194 91.452971965395
"2524" 504.6 15.6616524770988 86.6761237082028
"2525" 504.8 13.8697117586816 81.4378288414207
"2526" 505 11.6201663722885 76.7872539956804
"2527" 505.2 10.0081583179084 71.9750548569314
"2528" 505.4 8.35713048573207 66.5591560641496
"2529" 505.6 7.47104142730176 61.7604412250013
"2530" 505.8 6.97352278068332 56.7272019165644
"2531" 506 6.38695577794996 50.8154956279913
"2532" 506.2 6.25087337023881 45.8879449356483
"2533" 506.4 5.96033189126984 40.7259326245753
"2534" 506.6 7.3230088257951 35.8075801014421
"2535" 506.8 9.32743113189535 32.4557021489978
"2536" 507 12.420318599496 28.8790680875422
"2537" 507.2 15.5738407797468 26.9885399430407
"2538" 507.4 19.7863620423671 24.4368897572962
"2539" 507.6 24.2240568297788 22.6125147038878
"2540" 507.8 28.4578725737081 20.4822248076931
"2541" 508 32.9483639912445 18.0847264332537
"2542" 508.2 37.852346264689 15.9461750023619
"2543" 508.4 43.2667538412481 14.5331061956587
"2544" 508.6 49.4208182276705 12.620183515908
"2545" 508.8 55.0152226363953 10.8746927800673
"2546" 509 59.9813277567909 10.2696126159216
"2547" 509.2 64.4170353197883 8.97730707440705
"2548" 509.4 68.8688339439659 7.38344335246503
"2549" 509.6 73.4873804746746 6.38764518463848
"2550" 509.8 77.6976470662261 7.69718504949453
"2551" 510 80.563217015925 10.3433672617202
"2552" 510.2 82.994071313818 13.1791692717799
"2553" 510.4 86.0137536654021 17.4761490739459
"2554" 510.6 88.696180756921 20.9562654137125
"2555" 510.8 90.8747345900498 25.0424637658898
"2556" 511 92.4886624060012 29.1478896399904
"2557" 511.2 94.8057315533117 33.5367970505224
"2558" 511.4 96.5796791384336 38.5201351535001
"2559" 511.6 97.6103754650636 43.6083172153497
"2560" 511.8 97.865931716784 47.8886102905768
"2561" 512 98.1653285724939 52.397368702049
"2562" 512.2 97.7447285086795 57.4602640619469
"2563" 512.4 97.2587777300714 62.6935664621519
"2564" 512.6 96.6917649641306 68.24094331068
"2565" 512.8 95.4236826086506 73.5719382992624
"2566" 513 94.0271786346369 78.852107948498
"2567" 513.2 92.1566911231352 83.5646290437012
"2568" 513.4 90.6689898846748 88.8435559130982
"2569" 513.6 88.9822112522757 94.739482163406
"2570" 513.8 86.6674052608009 99.5327609927951
"2571" 514 84.8509190446542 105.174317273343
"2572" 514.2 83.7243490571877 111.312732299509
"2573" 514.4 82.1579180047811 116.901467611602
"2574" 514.6 80.9941992881928 117.07907472987
"2575" 514.8 80.380720327953 116.970775845853
"2576" 515 78.897086350783 116.805618687278
"2577" 515.2 76.0023460941028 116.770408426786
"2578" 515.4 72.7083875361519 116.916500148862
"2579" 515.6 69.2883155001857 116.848156222447
"2580" 515.8 64.9967997461595 115.812939754277
"2581" 516 61.1808631125859 115.159525954782
"2582" 516.2 56.5691844608604 114.426548666462
"2583" 516.4 51.2499084603579 113.472868589679
"2584" 516.6 45.9940938286673 112.333429196725
"2585" 516.8 40.8191403174579 111.535463805459
"2586" 517 35.0813508754837 110.02708585936
"2587" 517.2 30.5944159650074 108.205085506091
"2588" 517.4 25.9296433332096 105.394911162213
"2589" 517.6 22.3693069502792 101.781714916685
"2590" 517.8 18.7255281364086 98.2990335070525
"2591" 518 15.6936685895281 94.3522961182025
"2592" 518.2 12.5317274251561 90.2525392829745
"2593" 518.4 10.1907973269705 86.5052597795768
"2594" 518.6 7.64856115149154 82.4029587629777
"2595" 518.8 5.47661547651259 78.8216074086385
"2596" 519 3.52436304265628 74.3308377235829
"2597" 519.2 1.9561069190548 70.0844171663973
"2598" 519.4 0.854877115986169 65.2327704605879
"2599" 519.6 0.411859793363619 60.9409018581598
"2600" 519.8 1.81418488008362 56.3042832225025
"2601" 520 3.42769843670504 52.9790241817612
"2602" 520.2 5.30421451632667 49.0096725993889
"2603" 520.4 7.64619938816745 44.6756526574882
"2604" 520.6 9.45623427261394 40.027123052572
"2605" 520.8 11.5718639725856 35.4966082862211
"2606" 521 13.5055017828417 30.6774837879036
"2607" 521.2 16.0635196649817 25.429806210073
"2608" 521.4 19.505689059729 21.4013807795394
"2609" 521.6 23.6796248514533 18.2019139063076
"2610" 521.8 28.0675474578582 16.7082235704582
"2611" 522 33.1274583569052 15.8541109247843
"2612" 522.2 38.4674691016565 15.8290107401891
"2613" 522.4 44.1083813956523 15.3730923750405
"2614" 522.6 48.5706927642442 15.0843447334532
"2615" 522.8 54.0450804464965 14.4742870721794
"2616" 523 59.48099595899 13.6396796497443
"2617" 523.2 64.606785682515 13.3998473394368
"2618" 523.4 68.5255947215287 13.4650391293921
"2619" 523.6 72.4551268783995 13.7626014411705
"2620" 523.8 76.2359643602582 14.1463715669407
"2621" 524 80.395599346669 14.1479791650515
"2622" 524.2 84.7282560519823 13.3445977107754
"2623" 524.4 89.8131723040886 13.2350093281272
"2624" 524.6 93.8755691230963 14.2699966697152
"2625" 524.8 95.562414990496 17.2862403529649
"2626" 525 97.0216135372658 21.0440607235427
"2627" 525.2 98.6776157192933 24.9645853883041
"2628" 525.4 99.7289690255133 29.2318162740777
"2629" 525.6 99.7170853417579 33.6332601763314
"2630" 525.8 99.5445106762528 38.0829472040057
"2631" 526 98.6407557624381 41.9161529207773
"2632" 526.2 97.7231393116107 46.4808659569373
"2633" 526.4 96.9902638292305 50.4449130139494
"2634" 526.6 94.2666938097162 54.1893768726503
"2635" 526.8 91.5171495914637 57.9841717928773
"2636" 527 88.440521221128 62.1270437509862
"2637" 527.2 85.6415277525078 65.5420060524248
"2638" 527.4 82.3097918889479 69.7352486113352
"2639" 527.6 79.5600382063395 73.6132355012329
"2640" 527.8 76.4844596870685 77.1418863954777
"2641" 528 72.7842999407016 81.0102594247228
"2642" 528.2 68.3422394043083 84.1316707814286
"2643" 528.4 63.9119951685195 87.1037336578325
"2644" 528.6 58.7445791311102 89.7932914530993
"2645" 528.8 53.9846868048798 91.5215868779989
"2646" 529 48.9080149071429 92.8003893298426
"2647" 529.2 43.8796115235185 93.7538410096472
"2648" 529.4 38.7213972864436 95.6908980321951
"2649" 529.6 33.9301739875946 97.9545924351646
"2650" 529.8 28.143443872428 99.4654959550281
"2651" 530 22.6170082629614 101.716235093114
"2652" 530.2 19.6794967983167 101.913425794683
"2653" 530.4 19.1245425388684 100.060497498243
"2654" 530.6 17.5707797353227 97.9826185207902
"2655" 530.8 15.4669363687476 95.2789541334134
"2656" 531 12.8705581039725 92.5149025975107
"2657" 531.2 10.0836008749205 89.2416259416365
"2658" 531.4 7.46421987503718 85.4923177111403
"2659" 531.6 5.12000081985906 81.5365973077924
"2660" 531.8 3.57002027067393 77.2688376886269
"2661" 532 2.11551812194818 72.3715714668671
"2662" 532.2 1.32938466574126 67.753069532355
"2663" 532.4 0.297612419789939 63.1840971352791
"2664" 532.6 0.343447731709916 59.5987090359161
"2665" 532.8 0.829085123162914 55.7568546165543
"2666" 533 1.48005075561164 51.6300817407109
"2667" 533.2 1.82096434129584 47.6208359736919
"2668" 533.4 2.63146719402632 43.8447169651839
"2669" 533.6 4.17605090962076 39.5587531488695
"2670" 533.8 6.1452020121761 35.7262937472108
"2671" 534 8.21150282719696 32.201329796747
"2672" 534.2 10.9113683609663 28.0784780131741
"2673" 534.4 13.6638205050494 24.1060804517697
"2674" 534.6 16.7969400683079 20.2617995701009
"2675" 534.8 19.8954096807592 17.060034006885
"2676" 535 23.7669365665304 14.561073172575
"2677" 535.2 26.9922001368996 12.042040276751
"2678" 535.4 29.4396219186793 10.0280065004322
"2679" 535.6 32.7084248934892 8.04141030780161
"2680" 535.8 37.0302181830979 7.16341183904212
"2681" 536 40.984801423479 6.17900829842756
"2682" 536.2 45.8223042690657 4.98888799663854
"2683" 536.4 50.2371398750973 4.33063537631415
"2684" 536.6 55.1764170812232 3.387089309264
"2685" 536.8 60.4532000695376 2.63416109123963
"2686" 537 65.4702939098752 2.3372030048702
"2687" 537.2 70.4786431150572 1.9844206518222
"2688" 537.4 75.158977659203 2.37703706086159
"2689" 537.6 78.8577650416483 3.68952884629698
"2690" 537.8 83.1659052064252 5.53783193473705
"2691" 538 86.7757850244827 7.56963737648164
"2692" 538.2 90.4897481614006 10.3591892706493
"2693" 538.4 93.6171958296227 13.8950694203769
"2694" 538.6 95.192825459577 17.2911691492206
"2695" 538.8 96.5036622450859 21.4935059151467
"2696" 539 97.0563131867777 25.9702118012395
"2697" 539.2 96.708421051142 29.5604072447093
"2698" 539.4 95.2851710000452 33.7043486872784
"2699" 539.6 93.5134606503309 38.1655756595631
"2700" 539.8 92.8218527820671 41.7003867073032
"2701" 540 93.1831460335379 44.3771005332682
"2702" 540.2 93.6396967857006 45.3092166135161
"2703" 540.4 93.5996407162683 47.7058309366281
"2704" 540.6 93.9369373656741 51.4143873632701
"2705" 540.8 94.9037656419785 54.5705693256576
"2706" 541 96.2013429947802 58.4959008769068
"2707" 541.2 97.2260245034591 61.774363782152
"2708" 541.4 98.4747162504189 63.9790590489443
"2709" 541.6 101.438919662439 67.3129032760587
"2710" 541.8 104.102451441474 68.7662838968002
"2711" 542 107.950389729521 71.3144563881452
"2712" 542.2 111.991656317726 73.3854194254449
"2713" 542.4 116.339224401885 75.92773920746
"2714" 542.6 119.462394904677 78.1850854414307
"2715" 542.8 118.512113217508 79.039396623514
"2716" 543 117.321176385582 80.4458927885235
"2717" 543.2 115.310949365607 83.0600024844866
"2718" 543.4 113.673449240992 84.8860545858631
"2719" 543.6 110.878203494016 87.4644094084388
"2720" 543.8 107.686416416687 91.0643398764139
"2721" 544 103.951266605976 94.319861561627
"2722" 544.2 99.9275067876118 97.8665089539461
"2723" 544.4 95.8559487174576 101.479846523388
"2724" 544.6 91.716463517239 104.570023009908
"2725" 544.8 87.1680794335728 107.518095236809
"2726" 545 81.9352816191988 110.02786092939
"2727" 545.2 76.6163005532204 111.503558899062
"2728" 545.4 70.650727804371 112.411905564753
"2729" 545.6 65.0972600818334 113.182791567386
"2730" 545.8 59.7425886636337 113.401934882631
"2731" 546 53.339336404767 112.781789059089
"2732" 546.2 47.7474024212339 112.019556805168
"2733" 546.4 41.7041153520109 110.075031747652
"2734" 546.6 36.6425696970364 106.841608730992
"2735" 546.8 31.9815884670916 103.236785401342
"2736" 547 28.1715448408402 99.2571708188816
"2737" 547.2 24.7371421887898 94.1309286908262
"2738" 547.4 22.0691368156908 88.8459857914979
"2739" 547.6 19.9059054904891 84.0122853177626
"2740" 547.8 19.004738148349 78.7124964767112
"2741" 548 19.1111032412122 74.0417385947995
"2742" 548.2 19.9688048393674 68.9380748452188
"2743" 548.4 21.2520349712932 65.5660526911363
"2744" 548.6 24.1912999517791 61.7206534002989
"2745" 548.8 27.3590218372611 59.011610026609
"2746" 549 31.3594248798352 56.1002634746671
"2747" 549.2 35.4828553098174 53.620322135983
"2748" 549.4 40.0579005285504 51.0516646938947
"2749" 549.6 44.0231700044644 48.5433921586503
"2750" 549.8 48.6247067086605 46.2272499127359
"2751" 550 53.2926807295755 43.9856790425081
"2752" 550.2 57.7372136596234 42.4442643519025
"2753" 550.4 61.8478983891091 41.2108343393119
"2754" 550.6 66.2394836341198 39.373032825584
"2755" 550.8 69.7652080616715 38.6766103328322
"2756" 551 74.6066583750117 38.0101630191149
"2757" 551.2 78.7934571231658 37.434524683985
"2758" 551.4 83.8440120780555 37.2505183761222
"2759" 551.6 89.0037878511072 36.8292432623591
"2760" 551.8 94.1953697069504 37.3517930046881
"2761" 552 98.9748512014004 37.5239126492224
"2762" 552.2 104.195388241093 38.5740043994591
"2763" 552.4 108.56264783231 39.8586159023066
"2764" 552.6 112.154040494017 41.7860734068691
"2765" 552.8 116.244912423485 44.7861866661867
"2766" 553 119.46904850117 47.9751812374485
"2767" 553.2 120.99345945777 51.6655778833563
"2768" 553.4 121.562898779781 55.7449096925623
"2769" 553.6 121.554634771749 60.4972364684085
"2770" 553.8 121.329100790657 65.033307271611
"2771" 554 121.140165350332 69.0276975026573
"2772" 554.2 120.788379254042 74.0527011177919
"2773" 554.4 119.853289258266 78.7079755105682
"2774" 554.6 118.573126424567 83.5465172969387
"2775" 554.8 116.746741121138 87.0422156426094
"2776" 555 113.959557770694 91.0820427952679
"2777" 555.2 111.378377143372 94.8978704287742
"2778" 555.4 108.563114649709 99.2517452066821
"2779" 555.6 105.82322590495 103.61910519316
"2780" 555.8 101.598963039445 106.755927772195
"2781" 556 97.8711016049784 109.051052588044
"2782" 556.2 93.3570959404472 111.511778767943
"2783" 556.4 89.2657808939067 114.153501759639
"2784" 556.6 84.6285901809412 116.721921415244
"2785" 556.8 80.0828722596491 118.118611698828
"2786" 557 75.159755359901 118.394957266775
"2787" 557.2 70.435420637628 118.124119710539
"2788" 557.4 65.2837548282029 116.972599659707
"2789" 557.6 60.2787326858477 115.745901922341
"2790" 557.8 55.8649491917147 114.139794557968
"2791" 558 51.4691395551792 111.313069113704
"2792" 558.2 47.1766991061768 109.035645558398
"2793" 558.4 42.2724149521448 106.326811439338
"2794" 558.6 36.8782398156175 103.230399803371
"2795" 558.8 32.2914666064299 100.489354861269
"2796" 559 27.2370846463834 96.8393708891343
"2797" 559.2 22.629881203966 92.5144754468279
"2798" 559.4 18.4940724612698 88.6645973590668
"2799" 559.6 13.7066564874781 84.7692430374532
"2800" 559.8 9.38283073940021 80.7734875068229
"2801" 560 4.70139306060464 76.9077553752327
"2802" 560.2 3.88270520845817 74.3390866076522
"2803" 560.4 4.61137325810077 71.937294111617
"2804" 560.6 5.58887361665911 68.2900791439168
"2805" 560.8 7.47392798557347 64.0163732601729
"2806" 561 8.79215297032002 60.4358658652865
"2807" 561.2 10.549618319996 56.2948526116678
"2808" 561.4 13.2148358285165 53.011765358316
"2809" 561.6 16.0885769304428 49.5697885631058
"2810" 561.8 19.0595401400517 46.1396804790051
"2811" 562 22.1771738337397 42.1214487019487
"2812" 562.2 25.1899371619482 38.2491921752626
"2813" 562.4 28.2327406596699 34.9500283557472
"2814" 562.6 31.0298065355846 31.4260001652342
"2815" 562.8 34.2127314634177 27.5654457751441
"2816" 563 36.8615753535036 23.1438712470536
"2817" 563.2 40.2395287223853 18.8800077233028
"2818" 563.4 43.1512505678353 15.1918972473552
"2819" 563.6 46.6115403951282 11.6117008849807
"2820" 563.8 50.0751543474542 7.96873473705257
"2821" 564 53.7572687908177 5.89219785269728
"2822" 564.2 58.0171737460161 5.40577898744079
"2823" 564.4 61.3553523769521 5.94107488653277
"2824" 564.6 65.6392630682418 7.11314279699014
"2825" 564.8 69.2301015490221 8.25993784776613
"2826" 565 73.5145812394939 9.33247184485021
"2827" 565.2 78.0667702992021 10.8243555933653
"2828" 565.4 82.5446512685448 12.4939747074228
"2829" 565.6 86.8630778140968 15.3050888661473
"2830" 565.8 91.0437324845137 18.9674382755646
"2831" 566 93.5659316427935 22.8484280743357
"2832" 566.2 94.5994293027409 25.4970103323281
"2833" 566.4 94.3753814356426 25.8377357765906
"2834" 566.6 94.3003457659426 26.2684063477839
"2835" 566.8 94.4450556621846 26.4841699893519
"2836" 567 94.9795854437382 30.8851390462183
"2837" 567.2 95.7617115810784 34.0479888690128
"2838" 567.4 96.4820425928838 34.5587396517029
"2839" 567.6 97.1139369570133 35.0950305091895
"2840" 567.8 96.8868317137111 35.4687182118272
"2841" 568 96.2270201824285 35.8092584967467
"2842" 568.2 95.6634937663109 35.3763285866557
"2843" 568.4 95.0058024125833 35.335377358834
"2844" 568.6 94.8972917523717 35.5087883822734
"2845" 568.8 94.9077773777767 35.7174322916052
"2846" 569 94.9077773777767 35.7174322916052
"2847" 569.2 94.9529726074013 35.7431201785286
"2848" 569.4 94.9714875106723 35.7799620175281
"2849" 569.6 95.0290021852392 35.7296444612298
"2850" 569.8 95.0236959578783 35.7144965186361
"2851" 570 95.1442568969806 36.2415442231826
"2852" 570.2 95.2798120431125 36.5086470166134
"2853" 570.4 95.1032476294479 36.9446674657391
"2854" 570.6 94.5323361739359 38.1478158488087
"2855" 570.8 94.1234965550057 39.2774024614298
"2856" 571 94.1622619780537 41.1362296781446
"2857" 571.2 94.4053352492583 44.3828773244533
"2858" 571.4 94.5397048903275 47.861916390717
"2859" 571.6 94.4878108133254 51.8915619649738
"2860" 571.8 94.2446130532197 55.4441648625991
"2861" 572 93.6986054534756 58.7687649797142
"2862" 572.2 93.3916099873247 62.6120050937003
"2863" 572.4 93.047978091632 67.3720273026845
"2864" 572.6 92.4335332380357 72.1635495006764
"2865" 572.8 90.5808170349618 77.9034736234013
"2866" 573 87.6073666021298 83.0478794974053
"2867" 573.2 84.3616970179808 87.7122455161921
"2868" 573.4 79.929353524506 91.725089903131
"2869" 573.6 74.8541033194703 93.2567105532555
"2870" 573.8 69.5991228487667 93.1966651508945
"2871" 574 63.6913982558665 91.7915669718193
"2872" 574.2 58.4594117484052 88.9424177256447
"2873" 574.4 53.2160567162866 85.3484463973662
"2874" 574.6 48.2054455495906 81.8375514324443
"2875" 574.8 43.4316550655505 77.9115921574305
"2876" 575 39.3132261511775 72.8697636345294
"2877" 575.2 36.9018852290351 67.5057425545692
"2878" 575.4 34.2277527058682 61.5864390799496
"2879" 575.6 32.0676069567389 56.40838978969
"2880" 575.8 29.3990105416609 50.6690578743345
"2881" 576 27.1941518196331 44.8439099960957
"2882" 576.2 25.5883826505062 39.3494777791256
"2883" 576.4 23.2002778978008 33.7591457236201
"2884" 576.6 20.8726963393192 28.1963477347976
"2885" 576.8 17.6111132621392 23.844962019176
"2886" 577 16.748166078903 21.7742837502452
"2887" 577.2 17.9709383644585 20.8383772709677
"2888" 577.4 20.1104590742693 19.016060860554
"2889" 577.6 22.1011398430491 17.3113005702619
"2890" 577.8 24.3917008267853 14.4653674233909
"2891" 578 27.4059357028079 12.0112379900338
"2892" 578.2 30.384546260897 10.6924663067297
"2893" 578.4 34.2537071768966 8.64369602213181
"2894" 578.6 38.9827870151438 7.43253724510099
"2895" 578.8 43.3005961357778 6.63391013218733
"2896" 579 48.246924416578 6.12788729242816
"2897" 579.2 52.9490127610246 5.95732921396154
"2898" 579.4 58.0450619808653 6.66163353132301
"2899" 579.6 63.4460554971996 7.76487358766444
"2900" 579.8 68.1488784028211 9.44668191128495
"2901" 580 71.8013483800637 10.2545513344981
"2902" 580.2 76.1898039009971 9.70868940778255
"2903" 580.4 80.311906073517 9.45474510043258
"2904" 580.6 84.9106728019856 10.0162509086106
"2905" 580.8 89.4661141475238 11.5786930605142
"2906" 581 93.7897014511882 14.3482559553585
"2907" 581.2 96.4449644980829 16.8952742754182
"2908" 581.4 99.4478169901768 20.0044027933326
"2909" 581.6 102.996554871185 23.2070479403854
"2910" 581.8 105.571313866128 26.8965466101367
"2911" 582 107.790342107349 31.2935025538952
"2912" 582.2 109.360911171351 35.5286493128849
"2913" 582.4 110.692390115194 40.5698709997862
"2914" 582.6 111.410444038893 44.8726500989542
"2915" 582.8 110.844095174658 49.9037609592293
"2916" 583 110.770406870553 55.2577360697626
"2917" 583.2 110.2868760691 61.3437676225294
"2918" 583.4 108.907703168942 66.7833610136644
"2919" 583.6 107.096910733151 71.98868952896
"2920" 583.8 104.240660509615 77.3940051987656
"2921" 584 100.660467675613 81.8867046599096
"2922" 584.2 96.6685317385313 85.5229527653838
"2923" 584.4 91.7069639653556 89.3652960015918
"2924" 584.6 87.2852381452456 93.0780626149908
"2925" 584.8 82.678501754505 97.7381569034767
"2926" 585 77.9569643984748 102.059287939815
"2927" 585.2 72.8209135215797 106.17010300845
"2928" 585.4 67.8166239688076 109.627319496851
"2929" 585.6 62.2460622013053 112.982761917886
"2930" 585.8 56.0691830113846 114.945852776914
"2931" 586 50.3591036813547 115.255916730539
"2932" 586.2 45.7472236267534 112.65672165359
"2933" 586.4 41.794400131019 108.261621483573
"2934" 586.6 38.7786387544456 104.278384315199
"2935" 586.8 36.0761277378719 98.9716228274556
"2936" 587 34.2972783571699 93.474938334596
"2937" 587.2 32.9907449594008 87.5168203891572
"2938" 587.4 32.608209374848 81.2940653908092
"2939" 587.6 33.1025596534516 75.4412033943737
"2940" 587.8 33.9099450576567 70.531318635589
"2941" 588 36.4300342928672 64.9359777059845
"2942" 588.2 39.8403596788287 60.1594876468944
"2943" 588.4 43.9078644589047 56.1750698826368
"2944" 588.6 49.0590079879361 52.3384283314241
"2945" 588.8 53.7352638637552 49.4429054942402
"2946" 589 58.6566812282674 46.3306243854121
"2947" 589.2 63.2059730406674 44.7692218239504
"2948" 589.4 68.4509352914502 42.9806167273339
"2949" 589.6 73.9657192531077 42.2413084017385
"2950" 589.8 79.3467622882372 42.0206000703371
"2951" 590 84.5406846003601 43.3753208383631
"2952" 590.2 89.5268080907204 46.2213994741147
"2953" 590.4 94.5832584496668 49.5896552621243
"2954" 590.6 98.4575952866671 53.8787139900778
"2955" 590.8 101.251435975007 57.9229248885499
"2956" 591 104.281634340068 63.5863393717776
"2957" 591.2 105.36849432958 69.0822117099161
"2958" 591.4 106.121001195037 74.7063169154896
"2959" 591.6 106.421524679802 81.1920591548732
"2960" 591.8 105.802955677765 86.6382416512254
"2961" 592 105.310873397694 92.6390274893942
"2962" 592.2 104.024619881498 98.9515168581634
"2963" 592.4 102.064938352547 104.46028561715
"2964" 592.6 100.065296540551 108.251514087809
"2965" 592.8 96.3233740144434 110.264263460302
"2966" 593 91.7680493290148 112.167273482537
"2967" 593.2 87.1743698521187 113.573619917578
"2968" 593.4 81.6487889218512 114.991628424573
"2969" 593.6 75.884992232025 116.126864280839
"2970" 593.8 70.1726528411976 116.482663296262
"2971" 594 64.9278102327219 115.962534523947
"2972" 594.2 59.5353189601134 114.448888465616
"2973" 594.4 53.7248204954724 113.067054810038
"2974" 594.6 48.841557992504 110.72612089036
"2975" 594.8 43.3510198173102 107.993420310326
"2976" 595 38.1791110357018 105.302905314532
"2977" 595.2 32.6605252047653 101.906817114083
"2978" 595.4 27.5018564462413 97.8935788917846
"2979" 595.6 22.8527126442721 93.698573377562
"2980" 595.8 18.4187962751196 89.5133303240753
"2981" 596 14.5704342471428 84.66186884875
"2982" 596.2 11.0015897267334 79.5466242628291
"2983" 596.4 8.03588561883245 74.4948943586239
"2984" 596.6 5.89714034431489 69.1087831473379
"2985" 596.8 4.16164423438056 64.0379641441465
"2986" 597 2.19190238077001 58.023019135075
"2987" 597.2 2.27763116800365 53.5734771427118
"2988" 597.4 5.01801695696197 49.4271913405832
"2989" 597.6 7.77044312190925 47.3376798685363
"2990" 597.8 11.3463585428565 44.5670133517055
"2991" 598 14.4899950097783 42.2176418850941
"2992" 598.2 18.9487821434488 39.6544165138912
"2993" 598.4 22.4076021785532 37.499223398683
"2994" 598.6 27.3206377402263 35.2036845565563
"2995" 598.8 32.0658741972192 33.0426703157556
"2996" 599 37.2550252808128 31.7526314170394
"2997" 599.2 41.5220916851563 29.5578015377728
"2998" 599.4 45.9709103964208 26.7155333754334
"2999" 599.6 50.2646178109435 24.2367734687136
"3000" 599.8 55.4622199366361 22.6259335134535
"3001" 600 60.3843581034239 21.7076676342877
"3002" 600.2 65.7323164846581 21.2529016423958
"3003" 600.4 71.4307726913243 20.5554521568064
"3004" 600.6 76.2155019464086 20.615889940243
"3005" 600.8 81.3610744007911 20.5949784011807
"3006" 601 85.9032525135802 20.5439543756928
"3007" 601.2 90.765687304232 20.2010813452198
"3008" 601.4 95.5810199467613 19.968374514356
"3009" 601.6 99.9815298436594 20.719872771544
"3010" 601.8 103.740811445785 21.8571279516818
"3011" 602 107.603257365279 22.6971428932742
"3012" 602.2 110.225798775765 23.9465499555714
"3013" 602.4 111.29628681664 25.4630597166606
"3014" 602.6 111.354142169429 26.8294265899136
"3015" 602.8 112.004242769464 28.875079563042
"3016" 603 112.803839050356 31.459337816168
"3017" 603.2 114.079571868956 35.3761723394964
"3018" 603.4 115.914118020155 39.1927113543601
"3019" 603.6 117.528863288412 43.713407053581
"3020" 603.8 119.46166698706 47.9421901582373
"3021" 604 121.225702321423 52.7292197274974
"3022" 604.2 122.751138403895 56.374075123149
"3023" 604.4 122.997464522549 59.5103930434181
"3024" 604.6 122.67380763382 63.5582287885338
"3025" 604.8 121.854647113139 67.4688403938801
"3026" 605 120.75582211867 72.2080594019616
"3027" 605.2 119.216318042417 76.9283276673526
"3028" 605.4 117.698654418519 81.6925813203741
"3029" 605.6 115.716215174747 86.338740764843
"3030" 605.8 113.39892845663 91.6849981967233
"3031" 606 110.456310010432 96.8313416531735
"3032" 606.2 106.75270269379 101.103315046898
"3033" 606.4 103.191300445845 105.425175090842
"3034" 606.6 99.4619973090204 109.246860772495
"3035" 606.8 94.0602328500248 111.866743834115
"3036" 607 89.322131533859 113.143783975095
"3037" 607.2 83.7609328125663 113.995975647011
"3038" 607.4 78.5567141923887 114.702837315956
"3039" 607.6 73.3635826193122 114.466322492307
"3040" 607.8 67.7036538044775 113.920949881313
"3041" 608 61.8787842679802 113.305213713296
"3042" 608.2 56.1196170390456 112.159928715177
"3043" 608.4 50.0410758916427 110.895814382829
"3044" 608.6 44.5845705492292 109.138349040124
"3045" 608.8 38.9110667462145 106.07841634141
"3046" 609 33.7008651543781 102.679759990559
"3047" 609.2 28.4951606456403 99.005140558101
"3048" 609.4 24.1200554194064 95.4518327094252
"3049" 609.6 19.8711212772156 90.5608278965721
"3050" 609.8 16.390584521148 85.4614761693679
"3051" 610 13.2154868549252 80.0343956562501
"3052" 610.2 10.2457559890607 75.2596209719907
"3053" 610.4 8.10128741436293 70.2392308550934
"3054" 610.6 6.2801484750506 64.8737694316427
"3055" 610.8 5.2541214047517 59.0421198559558
"3056" 611 5.32629124012624 54.1402764095876
"3057" 611.2 6.08544647872139 48.6122549714285
"3058" 611.4 7.51820132996893 43.40015653369
"3059" 611.6 9.36197537106088 38.6717233422188
"3060" 611.8 12.4631158941115 33.5117512027182
"3061" 612 15.0068732878099 29.9100272622079
"3062" 612.2 18.6134254918891 26.2360154609412
"3063" 612.4 22.7322225301828 22.7007109486185
"3064" 612.6 27.9544115490332 20.153319673768
"3065" 612.8 32.8110115506085 19.0169166998875
"3066" 613 38.3282821983296 17.4868507258903
"3067" 613.2 43.1880170416384 17.1221681634488
"3068" 613.4 47.9609524978542 16.7289496149862
"3069" 613.6 53.4172615476348 16.811632430811
"3070" 613.8 57.4727760788253 16.9726271310536
"3071" 614 61.6309944499134 17.5506383943518
"3072" 614.2 66.7936867106484 19.1830543668569
"3073" 614.4 71.4142401270072 20.9046662241774
"3074" 614.6 75.9017997813619 23.2101539333629
"3075" 614.8 80.0364629759984 25.6917129466255
"3076" 615 84.1695815562228 28.9494233277129
"3077" 615.2 87.3040263568465 32.1199293320637
"3078" 615.4 91.0718343683406 36.3915156041254
"3079" 615.6 94.4658713414842 41.0697274756414
"3080" 615.8 96.90915393935 46.1672592770309
"3081" 616 98.7303441679223 52.4262681988861
"3082" 616.2 99.5417895127817 58.0607646922634
"3083" 616.4 100.128538477171 63.752182083489
"3084" 616.6 100.036672726877 70.2780518562513
"3085" 616.8 99.3766165201307 76.4636263646714
"3086" 617 97.5132752145361 81.8438553462886
"3087" 617.2 94.9209761801731 86.6407028345467
"3088" 617.4 91.7417875383205 91.762413064947
"3089" 617.6 87.9687147470238 96.6595071258962
"3090" 617.8 84.0448877086854 100.914612843498
"3091" 618 79.1868111399733 104.885887716669
"3092" 618.2 73.870951761431 107.50974832254
"3093" 618.4 68.5759873641194 108.989865739638
"3094" 618.6 62.2252217408785 110.628865656368
"3095" 618.8 55.8205388348017 111.031091059998
"3096" 619 49.4571352081622 110.732008335724
"3097" 619.2 43.4481141683936 109.324574515304
"3098" 619.4 37.7691374681818 107.555663466584
"3099" 619.6 31.9404517681944 104.710798983205
"3100" 619.8 26.6050196910399 101.608700479141
"3101" 620 21.5545367994058 97.645028045927
"3102" 620.2 17.0949429256114 94.2537584762965
"3103" 620.4 12.8166882061171 90.0986802385152
"3104" 620.6 8.93298026600061 85.2950054204163
"3105" 620.8 6.17238168825829 81.2248735523594
"3106" 621 3.35540210546188 76.1044989158502
"3107" 621.2 2.02929399917273 71.5996831335896
"3108" 621.4 0.478648348773358 65.9212852871682
"3109" 621.6 0.496822049115549 61.6335261255828
"3110" 621.8 0.732281646506845 56.1338303703497
"3111" 622 1.05892293580316 52.1402446646566
"3112" 622.2 3.26906805374479 48.6533105229369
"3113" 622.4 5.16576899548456 45.5619975541804
"3114" 622.6 7.7168826220764 41.8531472503288
"3115" 622.8 10.7801339994155 38.345355656948
"3116" 623 13.3503005473859 34.9394271515944
"3117" 623.2 16.6541394224035 30.8739884506943
"3118" 623.4 19.550473965935 27.609222588932
"3119" 623.6 22.6514532483004 24.4756296213117
"3120" 623.8 26.6939151501282 21.1058232678336
"3121" 624 31.0267473665395 17.6740747780702
"3122" 624.2 35.5929716853721 14.7951689590597
"3123" 624.4 40.0367747871977 12.7135627616621
"3124" 624.6 44.2728246607626 10.9513365659049
"3125" 624.8 48.4886200270272 8.98348268337896
"3126" 625 52.0633650684454 6.42333167214188
"3127" 625.2 56.4002046365814 2.99876946510562
"3128" 625.4 60.1639504518675 0.961998140875214
"3129" 625.6 61.6248893198783 0.495346593072823
"3130" 625.8 63.9836557635031 2.01090328367289
"3131" 626 66.4679983363381 3.54097174349063
"3132" 626.2 69.6675280765351 5.15739099237879
"3133" 626.4 73.4189956413965 7.75777443418418
"3134" 626.6 75.7540416624902 10.3933852045064
"3135" 626.8 77.8546565073402 13.2091355906515
"3136" 627 80.1513428118452 16.5994503032285
"3137" 627.2 83.0812221966384 20.7196146894766
"3138" 627.4 86.3720181858328 24.426114747395
"3139" 627.6 89.177459563404 27.7632902453173
"3140" 627.8 92.6869573368435 30.8835605072403
"3141" 628 96.217792277225 34.6791692149119
"3142" 628.2 99.5922357578405 38.6478653692422
"3143" 628.4 101.865586278271 43.3021772824796
"3144" 628.6 103.97324999715 48.1872584385796
"3145" 628.8 106.188567418716 53.7666015042125
"3146" 629 107.775760677919 58.699654759601
"3147" 629.2 109.460846575099 64.4228489454199
"3148" 629.4 110.332763529501 69.7953245449139
"3149" 629.6 111.002453685234 75.471591462153
"3150" 629.8 111.47852963668 80.8810271801839
"3151" 630 111.738034312263 86.6701687146521
"3152" 630.2 111.764651486607 92.4502586390713
"3153" 630.4 110.61339841963 97.1033814325821
"3154" 630.6 107.941294323897 100.946378771717
"3155" 630.8 104.488381542555 104.731113474727
"3156" 631 100.800576881598 107.31902970338
"3157" 631.2 96.5579245042313 110.418955226276
"3158" 631.4 91.7103228825492 112.710904230308
"3159" 631.6 86.7467430399895 114.402038043322
"3160" 631.8 81.3520439144141 115.509384178429
"3161" 632 75.8958683063046 115.815041718765
"3162" 632.2 69.9207627752062 115.758237070515
"3163" 632.4 64.4014656738583 114.726971282492
"3164" 632.6 59.5329471420655 112.673195220334
"3165" 632.8 53.5762616899528 109.94415926035
"3166" 633 48.8248170540996 107.602571626075
"3167" 633.2 43.9913191404934 104.236487742165
"3168" 633.4 39.431333198962 99.9764533255212
"3169" 633.6 36.0044743223646 96.387570554077
"3170" 633.8 32.1398808824092 91.3804996939685
"3171" 634 29.1980723489568 86.0547666479482
"3172" 634.2 26.9267415861734 80.5411945038867
"3173" 634.4 24.8442724943692 74.6262868234488
"3174" 634.6 23.3912511822021 68.3308660657672
"3175" 634.8 22.4298633421015 62.0404108143094
"3176" 635 22.5472705301584 55.8500596770652
"3177" 635.2 22.5642496542381 50.5512859017971
"3178" 635.4 23.1299889346318 44.8429347720789
"3179" 635.6 23.7737269636248 38.9357107951461
"3180" 635.8 24.0774201394712 33.6358050105083
"3181" 636 24.8192405130273 27.8999000937095
"3182" 636.2 24.8005231178168 22.7763577280598
"3183" 636.4 25.2008100969468 16.9114281814225
"3184" 636.6 27.333578279248 12.9882934209036
"3185" 636.8 30.7437940546612 10.8912773166064
"3186" 637 34.8887035797767 9.39610359020747
"3187" 637.2 39.250094950765 8.78573727567661
"3188" 637.4 43.9422466142559 8.4370511925976
"3189" 637.6 49.4872690242433 8.86568836601725
"3190" 637.8 54.0528230434525 8.72476288559442
"3191" 638 58.6484243706758 9.20781783077659
"3192" 638.2 64.0327180808104 10.0409473744069
"3193" 638.4 68.6234490681436 11.3230934856366
"3194" 638.6 73.3013559485602 13.0994067302026
"3195" 638.8 77.7324242811343 15.8112552449034
"3196" 639 81.4081495195663 18.7965542212191
"3197" 639.2 84.5918380881 22.6877828858091
"3198" 639.4 86.8148233469262 26.8696740054425
"3199" 639.6 87.351082328069 31.3444680193995
"3200" 639.8 88.8450416287001 36.0214933268255
"3201" 640 90.0362798367411 41.3209105637209
"3202" 640.2 90.8878977352677 46.4479326493706
"3203" 640.4 90.5232464093547 52.1225072419105
"3204" 640.6 90.0249788250125 56.6877950639332
"3205" 640.8 87.8945879985899 61.8720876072394
"3206" 641 85.0980163176702 66.219831148017
"3207" 641.2 81.6980637481229 70.2992856054989
"3208" 641.4 77.91475931082 74.2924791554257
"3209" 641.6 74.0267139113951 78.2061429740983
"3210" 641.8 69.0000382953867 81.8947921511732
"3211" 642 64.1644068693969 84.8368626107194
"3212" 642.2 59.676811197789 87.7990783507561
"3213" 642.4 54.4997942090677 90.7124113129202
"3214" 642.6 49.6776729306669 92.6529645136144
"3215" 642.8 44.8674065593982 94.4557691386982
"3216" 643 39.4496545727554 95.4659337066004
"3217" 643.2 35.1779602765837 96.1538458353433
"3218" 643.4 29.6022203483844 96.533165245199
"3219" 643.6 24.9870914048146 97.1266886097336
"3220" 643.8 19.2790593833265 97.9390560168532
"3221" 644 16.4163696732498 97.5247169089969
"3222" 644.2 15.8532157495186 95.6961824694791
"3223" 644.4 14.5601703723377 93.3700029638167
"3224" 644.6 12.2580391755899 90.4607414619996
"3225" 644.8 8.9230823229516 87.4039285910825
"3226" 645 6.53280902705867 84.2780015047224
"3227" 645.2 4.45054401164583 80.3834362046847
"3228" 645.4 3.21528216619632 76.4547984512706
"3229" 645.6 2.35379417456342 72.2798226559847
"3230" 645.8 1.31387480088489 68.1929757324035
"3231" 646 0.609467795764987 64.1755210873515
"3232" 646.2 0.411661446187322 59.0475513168114
"3233" 646.4 0.491027158305588 55.5294212240742
"3234" 646.6 1.39084360220319 51.3625577850189
"3235" 646.8 2.32363863911581 47.4730189218676
"3236" 647 3.70522802670684 42.9056510902496
"3237" 647.2 5.29535059686225 38.7662550858792
"3238" 647.4 7.47124359764172 34.3817634008381
"3239" 647.6 9.80073777948913 30.636503826091
"3240" 647.8 12.8302755703695 26.7319033135639
"3241" 648 15.9189307913138 22.8917091520915
"3242" 648.2 19.2391059463591 19.1877670401504
"3243" 648.4 22.4169068799615 15.6488314854449
"3244" 648.6 26.6987060646133 13.1475868734666
"3245" 648.8 30.9175605420273 10.6029086671485
"3246" 649 35.3664032290057 8.90391686187476
"3247" 649.2 39.7551781162746 6.48394919930746
"3248" 649.4 42.7944774857613 3.91209518656501
"3249" 649.6 46.8717287589491 1.62611127855983
"3250" 649.8 49.5212513140709 2.44741864947722
"3251" 650 53.1380963331757 3.55787469533928
"3252" 650.2 55.4548624106306 5.45178320197768
"3253" 650.4 58.4763360953022 8.03198006735728
"3254" 650.6 59.6187560737943 9.81255209740484
"3255" 650.8 62.252434942184 12.523282546033
"3256" 651 65.210339318713 14.4046602401449
"3257" 651.2 68.6773829775255 15.2074820089857
"3258" 651.4 71.6248499534012 15.2770382122895
"3259" 651.6 73.0262097299368 15.7349273612152
"3260" 651.8 74.7947230440621 17.8080387898573
"3261" 652 76.2582466244902 20.7870587802734
"3262" 652.2 77.3199373085084 24.4329387646742
"3263" 652.4 78.4144884750523 28.3291618731309
"3264" 652.6 79.0787783642149 32.4228792449526
"3265" 652.8 78.4694910105964 36.5319227911516
"3266" 653 77.3962858763113 40.8567267968754
"3267" 653.2 75.8932742519305 44.563744027451
"3268" 653.4 73.2816614023402 48.7508063175089
"3269" 653.6 71.3835822734227 52.450249783653
"3270" 653.8 70.1799454579751 55.8431680886187
"3271" 654 68.7730507978393 59.3329267453376
"3272" 654.2 66.2820361804458 63.3943175875077
"3273" 654.4 64.2871597363232 67.6831119306206
"3274" 654.6 62.4441385433169 71.3336625187068
"3275" 654.8 60.978879583873 76.0611733831787
"3276" 655 60.471407305421 80.3575464644853
"3277" 655.2 60.247982259479 84.8016667917391
"3278" 655.4 59.6342429189933 90.0094992885129
"3279" 655.6 59.4561986003676 95.227014765483
"3280" 655.8 59.063459313998 100.273446848564
"3281" 656 59.0941795160597 105.926829355546
"3282" 656.2 59.206409312193 111.646696152644
"3283" 656.4 58.3980752179539 116.514640704017
"3284" 656.6 57.0865735087285 120.010391547722
"3285" 656.8 55.8079394682545 119.297424979567
"3286" 657 55.111923574251 119.258787391223
"3287" 657.2 54.4345783239466 118.764166590001
"3288" NA NA NA
"3289" NA NA NA
"3290" NA NA NA
"3291" NA NA NA
"3292" NA NA NA
"3293" NA NA NA
"3294" NA NA NA
"3295" NA NA NA
"3296" NA NA NA
"3297" NA NA NA
"3298" NA NA NA
"3299" NA NA NA
"3300" NA NA NA
"3301" NA NA NA
"3302" NA NA NA
"3303" NA NA NA
"3304" NA NA NA
"3305" NA NA NA
"3306" NA NA NA
"3307" NA NA NA
"3308" NA NA NA
"3309" NA NA NA
"3310" NA NA NA
"3311" NA NA NA
"3312" NA NA NA
"3313" NA NA NA
"3314" NA NA NA
"3315" NA NA NA
"3316" NA NA NA
"3317" NA NA NA
"3318" NA NA NA
"3319" NA NA NA
"3320" NA NA NA
"3321" NA NA NA
"3322" NA NA NA
"3323" NA NA NA
"3324" NA NA NA
"3325" NA NA NA
"3326" NA NA NA
"3327" NA NA NA
"3328" NA NA NA
"3329" NA NA NA
"3330" NA NA NA
"3331" NA NA NA
"3332" NA NA NA
"3333" NA NA NA
"3334" NA NA NA
"3335" NA NA NA
"3336" NA NA NA
"3337" NA NA NA
"3338" NA NA NA
"3339" NA NA NA
"3340" NA NA NA
"3341" NA NA NA
"3342" NA NA NA
"3343" NA NA NA
"3344" NA NA NA
"3345" NA NA NA
"3346" NA NA NA
"3347" NA NA NA
"3348" NA NA NA
"3349" NA NA NA
"3350" NA NA NA
"3351" NA NA NA
"3352" NA NA NA
"3353" NA NA NA
"3354" NA NA NA
"3355" NA NA NA
"3356" NA NA NA
"3357" NA NA NA
"3358" NA NA NA
"3359" NA NA NA
"3360" NA NA NA
"3361" NA NA NA
"3362" NA NA NA
"3363" NA NA NA
"3364" NA NA NA
"3365" NA NA NA
"3366" NA NA NA
"3367" NA NA NA
"3368" NA NA NA
"3369" NA NA NA
"3370" NA NA NA
"3371" NA NA NA
"3372" NA NA NA
"3373" NA NA NA
"3374" NA NA NA
"3375" NA NA NA
"3376" NA NA NA
"3377" NA NA NA
"3378" NA NA NA
"3379" NA NA NA
"3380" NA NA NA
"3381" NA NA NA
"3382" NA NA NA
"3383" NA NA NA
"3384" NA NA NA
"3385" NA NA NA
"3386" NA NA NA
"3387" NA NA NA
"3388" NA NA NA
"3389" NA NA NA
"3390" NA NA NA
"3391" NA NA NA
"3392" NA NA NA
"3393" NA NA NA
"3394" NA NA NA
"3395" NA NA NA
"3396" NA NA NA
"3397" NA NA NA
"3398" NA NA NA
"3399" NA NA NA
"3400" NA NA NA
"3401" NA NA NA
"3402" NA NA NA
"3403" NA NA NA
"3404" NA NA NA
"3405" NA NA NA
"3406" NA NA NA
"3407" NA NA NA
"3408" NA NA NA
"3409" NA NA NA
"3410" NA NA NA
"3411" NA NA NA
"3412" NA NA NA
"3413" NA NA NA
"3414" NA NA NA
"3415" NA NA NA
"3416" NA NA NA
"3417" NA NA NA
"3418" NA NA NA
"3419" NA NA NA
"3420" NA NA NA
"3421" NA NA NA
"3422" NA NA NA
"3423" NA NA NA
"3424" NA NA NA
"3425" NA NA NA
"3426" NA NA NA
"3427" NA NA NA
"3428" NA NA NA
"3429" NA NA NA
"3430" NA NA NA
"3431" NA NA NA
"3432" NA NA NA
"3433" NA NA NA
"3434" NA NA NA
"3435" NA NA NA
"3436" NA NA NA
"3437" NA NA NA
"3438" NA NA NA
"3439" NA NA NA
"3440" NA NA NA
"3441" NA NA NA
"3442" NA NA NA
"3443" NA NA NA
"3444" NA NA NA
"3445" NA NA NA
"3446" NA NA NA
"3447" NA NA NA
"3448" NA NA NA
"3449" NA NA NA
"3450" NA NA NA
"3451" NA NA NA
"3452" NA NA NA
"3453" NA NA NA
"3454" NA NA NA
"3455" NA NA NA
"3456" NA NA NA
"3457" NA NA NA
"3458" NA NA NA
"3459" NA NA NA
"3460" NA NA NA
"3461" NA NA NA
"3462" NA NA NA
"3463" NA NA NA
"3464" NA NA NA
"3465" NA NA NA
"3466" NA NA NA
"3467" NA NA NA
"3468" NA NA NA
"3469" NA NA NA
"3470" NA NA NA
"3471" NA NA NA
"3472" NA NA NA
"3473" NA NA NA
"3474" NA NA NA
"3475" NA NA NA
"3476" NA NA NA
"3477" NA NA NA
"3478" NA NA NA
"3479" NA NA NA
"3480" NA NA NA
"3481" NA NA NA
"3482" NA NA NA
"3483" NA NA NA
"3484" NA NA NA
"3485" NA NA NA
"3486" NA NA NA
"3487" NA NA NA
"3488" NA NA NA
"3489" NA NA NA
"3490" NA NA NA
"3491" NA NA NA
"3492" NA NA NA
"3493" NA NA NA
"3494" NA NA NA
"3495" NA NA NA
"3496" NA NA NA
"3497" NA NA NA
"3498" NA NA NA
"3499" NA NA NA
"3500" NA NA NA
"3501" NA NA NA
"3502" NA NA NA
"3503" NA NA NA
"3504" NA NA NA
"3505" NA NA NA
"3506" NA NA NA
"3507" NA NA NA
"3508" NA NA NA
"3509" NA NA NA
"3510" NA NA NA
"3511" NA NA NA
"3512" NA NA NA
"3513" NA NA NA
"3514" NA NA NA
"3515" NA NA NA
"3516" NA NA NA
"3517" NA NA NA
"3518" NA NA NA
"3519" NA NA NA
"3520" NA NA NA
"3521" NA NA NA
"3522" NA NA NA
"3523" NA NA NA
"3524" NA NA NA
"3525" NA NA NA
"3526" NA NA NA
"3527" NA NA NA
"3528" NA NA NA
"3529" NA NA NA
"3530" NA NA NA
"3531" NA NA NA
"3532" NA NA NA
"3533" NA NA NA
"3534" NA NA NA
"3535" NA NA NA
"3536" NA NA NA
"3537" NA NA NA
"3538" NA NA NA
"3539" NA NA NA
"3540" NA NA NA
"3541" NA NA NA
"3542" NA NA NA
"3543" NA NA NA
"3544" NA NA NA
"3545" NA NA NA
"3546" NA NA NA
"3547" NA NA NA
"3548" NA NA NA
"3549" NA NA NA
"3550" NA NA NA
"3551" NA NA NA
"3552" NA NA NA
"3553" NA NA NA
"3554" NA NA NA
"3555" NA NA NA
"3556" NA NA NA
"3557" NA NA NA
"3558" NA NA NA
"3559" NA NA NA
"3560" NA NA NA
"3561" NA NA NA
"3562" NA NA NA
"3563" NA NA NA
"3564" NA NA NA
"3565" NA NA NA
"3566" NA NA NA
"3567" NA NA NA
"3568" NA NA NA
"3569" NA NA NA
"3570" NA NA NA
"3571" NA NA NA
"3572" NA NA NA
"3573" NA NA NA
"3574" NA NA NA
"3575" NA NA NA
"3576" NA NA NA
"3577" NA NA NA
"3578" NA NA NA
"3579" NA NA NA
"3580" NA NA NA
"3581" NA NA NA
"3582" NA NA NA
"3583" NA NA NA
"3584" NA NA NA
"3585" NA NA NA
"3586" NA NA NA
"3587" NA NA NA
"3588" NA NA NA
"3589" NA NA NA
"3590" NA NA NA
"3591" NA NA NA
"3592" NA NA NA
"3593" NA NA NA
"3594" NA NA NA
"3595" NA NA NA
"3596" NA NA NA
"3597" NA NA NA
"3598" NA NA NA
"3599" NA NA NA
"3600" NA NA NA
"3601" NA NA NA
"3602" NA NA NA
"3603" NA NA NA
"3604" NA NA NA
"3605" NA NA NA
"3606" NA NA NA
"3607" NA NA NA
"3608" NA NA NA
"3609" NA NA NA
"3610" NA NA NA
"3611" NA NA NA
"3612" NA NA NA
"3613" NA NA NA
"3614" NA NA NA
"3615" NA NA NA
"3616" NA NA NA
"3617" NA NA NA
"3618" NA NA NA
"3619" NA NA NA
"3620" NA NA NA
"3621" NA NA NA
"3622" NA NA NA
"3623" NA NA NA
"3624" NA NA NA
"3625" NA NA NA
"3626" NA NA NA
"3627" NA NA NA
"3628" NA NA NA
"3629" NA NA NA
"3630" NA NA NA
"3631" NA NA NA
"3632" NA NA NA
"3633" NA NA NA
"3634" NA NA NA
"3635" NA NA NA
"3636" NA NA NA
"3637" NA NA NA
"3638" NA NA NA
"3639" NA NA NA
"3640" NA NA NA
"3641" NA NA NA
"3642" NA NA NA
"3643" NA NA NA
"3644" NA NA NA
"3645" NA NA NA
"3646" NA NA NA
"3647" NA NA NA
"3648" NA NA NA
"3649" NA NA NA
"3650" NA NA NA
"3651" NA NA NA
"3652" NA NA NA
"3653" NA NA NA
"3654" NA NA NA
"3655" NA NA NA
"3656" NA NA NA
"3657" NA NA NA
"3658" NA NA NA
"3659" NA NA NA
"3660" NA NA NA
"3661" NA NA NA
"3662" NA NA NA
"3663" NA NA NA
"3664" NA NA NA
"3665" NA NA NA
"3666" NA NA NA
"3667" NA NA NA
"3668" NA NA NA
"3669" NA NA NA
"3670" NA NA NA
"3671" NA NA NA
"3672" NA NA NA
"3673" NA NA NA
"3674" NA NA NA
"3675" NA NA NA
"3676" NA NA NA
"3677" NA NA NA
"3678" NA NA NA
"3679" NA NA NA
"3680" NA NA NA
"3681" NA NA NA
"3682" NA NA NA
"3683" NA NA NA
"3684" NA NA NA
"3685" NA NA NA
"3686" NA NA NA
"3687" NA NA NA
"3688" NA NA NA
"3689" NA NA NA
"3690" NA NA NA
"3691" NA NA NA
"3692" NA NA NA
"3693" NA NA NA
"3694" NA NA NA
"3695" NA NA NA
"3696" NA NA NA
"3697" NA NA NA
"3698" NA NA NA
"3699" NA NA NA
"3700" NA NA NA
"3701" NA NA NA
"3702" NA NA NA
"3703" NA NA NA
"3704" NA NA NA
"3705" NA NA NA
"3706" NA NA NA
"3707" NA NA NA
"3708" NA NA NA
"3709" NA NA NA
"3710" NA NA NA
"3711" NA NA NA
"3712" NA NA NA
"3713" NA NA NA
"3714" NA NA NA
"3715" NA NA NA
"3716" NA NA NA
"3717" NA NA NA
"3718" NA NA NA
"3719" NA NA NA
"3720" NA NA NA
"3721" NA NA NA
"3722" NA NA NA
"3723" NA NA NA
"3724" NA NA NA
"3725" NA NA NA
"3726" NA NA NA
"3727" NA NA NA
"3728" NA NA NA
"3729" NA NA NA
"3730" NA NA NA
"3731" NA NA NA
"3732" NA NA NA
"3733" NA NA NA
"3734" NA NA NA
"3735" NA NA NA
"3736" NA NA NA
"3737" NA NA NA
"3738" NA NA NA
"3739" NA NA NA
"3740" NA NA NA
"3741" NA NA NA
"3742" NA NA NA
"3743" NA NA NA
"3744" NA NA NA
"3745" NA NA NA
"3746" NA NA NA
"3747" NA NA NA
"3748" NA NA NA
"3749" NA NA NA
"3750" NA NA NA
"3751" NA NA NA
"3752" NA NA NA
"3753" NA NA NA
"3754" NA NA NA
"3755" NA NA NA
"3756" NA NA NA
"3757" NA NA NA
"3758" NA NA NA
"3759" NA NA NA
"3760" NA NA NA
"3761" NA NA NA
"3762" NA NA NA
"3763" NA NA NA
"3764" NA NA NA
"3765" NA NA NA
"3766" NA NA NA
"3767" NA NA NA
"3768" NA NA NA
"3769" NA NA NA
"3770" NA NA NA
"3771" NA NA NA
"3772" NA NA NA
"3773" NA NA NA
"3774" NA NA NA
"3775" NA NA NA
"3776" NA NA NA
"3777" NA NA NA
"3778" NA NA NA
"3779" NA NA NA
"3780" NA NA NA
"3781" NA NA NA
"3782" NA NA NA
"3783" NA NA NA
"3784" NA NA NA
"3785" NA NA NA
"3786" NA NA NA
"3787" NA NA NA
"3788" NA NA NA
"3789" NA NA NA
"3790" NA NA NA
"3791" NA NA NA
"3792" NA NA NA
"3793" NA NA NA
"3794" NA NA NA
"3795" NA NA NA
"3796" NA NA NA
"3797" NA NA NA
"3798" NA NA NA
"3799" NA NA NA
"3800" NA NA NA
"3801" NA NA NA
"3802" NA NA NA
"3803" NA NA NA
"3804" NA NA NA
"3805" NA NA NA
"3806" NA NA NA
"3807" NA NA NA
"3808" NA NA NA
"3809" NA NA NA
"3810" NA NA NA
"3811" NA NA NA
"3812" NA NA NA
"3813" NA NA NA
"3814" NA NA NA
"3815" NA NA NA
"3816" NA NA NA
"3817" NA NA NA
"3818" NA NA NA
"3819" NA NA NA
"3820" NA NA NA
"3821" NA NA NA
"3822" NA NA NA
"3823" NA NA NA
"3824" NA NA NA
"3825" NA NA NA
"3826" NA NA NA
"3827" NA NA NA
"3828" NA NA NA
"3829" NA NA NA
"3830" NA NA NA
"3831" NA NA NA
"3832" NA NA NA
"3833" NA NA NA
"3834" NA NA NA
"3835" NA NA NA
"3836" NA NA NA
"3837" NA NA NA
"3838" NA NA NA
"3839" NA NA NA
"3840" NA NA NA
"3841" NA NA NA
"3842" NA NA NA
"3843" NA NA NA
"3844" NA NA NA
"3845" NA NA NA
"3846" NA NA NA
"3847" NA NA NA
"3848" NA NA NA
"3849" NA NA NA
"3850" NA NA NA
"3851" NA NA NA
"3852" NA NA NA
"3853" NA NA NA
"3854" NA NA NA
"3855" NA NA NA
"3856" NA NA NA
"3857" NA NA NA
"3858" NA NA NA
"3859" NA NA NA
"3860" NA NA NA
"3861" NA NA NA
"3862" NA NA NA
"3863" NA NA NA
"3864" NA NA NA
"3865" NA NA NA
"3866" NA NA NA
"3867" NA NA NA
"3868" NA NA NA
"3869" NA NA NA
"3870" NA NA NA
"3871" NA NA NA
"3872" NA NA NA
"3873" NA NA NA
"3874" NA NA NA
"3875" NA NA NA
"3876" NA NA NA
"3877" NA NA NA
"3878" NA NA NA
"3879" NA NA NA
"3880" NA NA NA
"3881" NA NA NA
"3882" NA NA NA
"3883" NA NA NA
"3884" NA NA NA
"3885" NA NA NA
"3886" NA NA NA
"3887" NA NA NA
"3888" NA NA NA
"3889" NA NA NA
"3890" NA NA NA
"3891" NA NA NA
"3892" NA NA NA
"3893" NA NA NA
"3894" NA NA NA
"3895" NA NA NA
"3896" NA NA NA
"3897" NA NA NA
"3898" NA NA NA
"3899" NA NA NA
"3900" NA NA NA
"3901" NA NA NA
"3902" NA NA NA
"3903" NA NA NA
"3904" NA NA NA
"3905" NA NA NA
"3906" NA NA NA
"3907" NA NA NA
"3908" NA NA NA
"3909" NA NA NA
"3910" NA NA NA
"3911" NA NA NA
"3912" NA NA NA
"3913" NA NA NA
"3914" NA NA NA
"3915" NA NA NA
"3916" NA NA NA
"3917" NA NA NA
"3918" NA NA NA
"3919" NA NA NA
"3920" NA NA NA
"3921" NA NA NA
"3922" NA NA NA
"3923" NA NA NA
"3924" NA NA NA
"3925" NA NA NA
"3926" NA NA NA
"3927" NA NA NA
"3928" NA NA NA
"3929" NA NA NA
"3930" NA NA NA
"3931" NA NA NA
"3932" NA NA NA
"3933" NA NA NA
"3934" NA NA NA
"3935" NA NA NA
"3936" NA NA NA
"3937" NA NA NA
"3938" NA NA NA
"3939" NA NA NA
"3940" NA NA NA
"3941" NA NA NA
"3942" NA NA NA
"3943" NA NA NA
"3944" NA NA NA
"3945" NA NA NA
"3946" NA NA NA
"3947" NA NA NA
"3948" NA NA NA
"3949" NA NA NA
"3950" NA NA NA
"3951" NA NA NA
"3952" NA NA NA
"3953" NA NA NA
"3954" NA NA NA
"3955" NA NA NA
"3956" NA NA NA
"3957" NA NA NA
"3958" NA NA NA
"3959" NA NA NA
"3960" NA NA NA
"3961" NA NA NA
"3962" NA NA NA
"3963" NA NA NA
"3964" NA NA NA
"3965" NA NA NA
"3966" NA NA NA
"3967" NA NA NA
"3968" NA NA NA
"3969" NA NA NA
"3970" NA NA NA
"3971" NA NA NA
"3972" NA NA NA
"3973" NA NA NA
"3974" NA NA NA
"3975" NA NA NA
"3976" NA NA NA
"3977" NA NA NA
"3978" NA NA NA
"3979" NA NA NA
"3980" NA NA NA
"3981" NA NA NA
"3982" NA NA NA
"3983" NA NA NA
"3984" NA NA NA
"3985" NA NA NA
"3986" NA NA NA
"3987" NA NA NA
"3988" NA NA NA
"3989" NA NA NA
"3990" NA NA NA
"3991" NA NA NA
"3992" NA NA NA
"3993" NA NA NA
"3994" NA NA NA
"3995" NA NA NA
"3996" NA NA NA
"3997" NA NA NA
"3998" NA NA NA
"3999" NA NA NA
"4000" NA NA NA
"4001" NA NA NA
"4002" NA NA NA
"4003" NA NA NA
"4004" NA NA NA
"4005" NA NA NA
"4006" NA NA NA
"4007" NA NA NA
"4008" NA NA NA
"4009" NA NA NA
"4010" NA NA NA
"4011" NA NA NA
"4012" NA NA NA
"4013" NA NA NA
"4014" NA NA NA
"4015" NA NA NA
"4016" NA NA NA
"4017" NA NA NA
"4018" NA NA NA
"4019" NA NA NA
"4020" NA NA NA
"4021" NA NA NA
"4022" NA NA NA
"4023" NA NA NA
"4024" NA NA NA
"4025" NA NA NA
"4026" NA NA NA
"4027" NA NA NA
"4028" NA NA NA
"4029" NA NA NA
"4030" NA NA NA
"4031" NA NA NA
"4032" NA NA NA
"4033" NA NA NA
"4034" NA NA NA
"4035" NA NA NA
"4036" NA NA NA
"4037" NA NA NA
"4038" NA NA NA
"4039" NA NA NA
"4040" NA NA NA
"4041" NA NA NA
"4042" NA NA NA
"4043" NA NA NA
"4044" NA NA NA
"4045" NA NA NA
"4046" NA NA NA
"4047" NA NA NA
"4048" NA NA NA
"4049" NA NA NA
"4050" NA NA NA
"4051" NA NA NA
"4052" NA NA NA
"4053" NA NA NA
"4054" NA NA NA
"4055" NA NA NA
"4056" NA NA NA
"4057" NA NA NA
"4058" NA NA NA
"4059" NA NA NA
"4060" NA NA NA
"4061" NA NA NA
"4062" NA NA NA
"4063" NA NA NA
"4064" NA NA NA
"4065" NA NA NA
"4066" NA NA NA
"4067" NA NA NA
"4068" NA NA NA
"4069" NA NA NA
"4070" NA NA NA
"4071" NA NA NA
"4072" NA NA NA
"4073" NA NA NA
"4074" NA NA NA
"4075" NA NA NA
"4076" NA NA NA
"4077" NA NA NA
"4078" NA NA NA
"4079" NA NA NA
"4080" NA NA NA
"4081" NA NA NA
"4082" NA NA NA
"4083" NA NA NA
"4084" NA NA NA
"4085" NA NA NA
"4086" NA NA NA
"4087" NA NA NA
"4088" NA NA NA
"4089" NA NA NA
"4090" NA NA NA
"4091" NA NA NA
"4092" NA NA NA
"4093" NA NA NA
"4094" NA NA NA
"4095" NA NA NA
"4096" NA NA NA
"4097" NA NA NA
"4098" NA NA NA
"4099" NA NA NA
"4100" NA NA NA
"4101" NA NA NA
"4102" NA NA NA
"4103" NA NA NA
"4104" NA NA NA
"4105" NA NA NA
"4106" NA NA NA
"4107" NA NA NA
"4108" NA NA NA
"4109" NA NA NA
"4110" NA NA NA
"4111" NA NA NA
"4112" NA NA NA
"4113" NA NA NA
"4114" NA NA NA
"4115" NA NA NA
"4116" NA NA NA
"4117" NA NA NA
"4118" NA NA NA
"4119" NA NA NA
"4120" NA NA NA
"4121" NA NA NA
"4122" NA NA NA
"4123" NA NA NA
"4124" NA NA NA
"4125" NA NA NA
"4126" NA NA NA
"4127" NA NA NA
"4128" NA NA NA
"4129" NA NA NA
"4130" NA NA NA
"4131" NA NA NA
"4132" NA NA NA
"4133" NA NA NA
"4134" NA NA NA
"4135" NA NA NA
"4136" NA NA NA
"4137" NA NA NA
"4138" NA NA NA
"4139" NA NA NA
"4140" NA NA NA
"4141" NA NA NA
"4142" NA NA NA
"4143" NA NA NA
"4144" NA NA NA
"4145" NA NA NA
"4146" NA NA NA
"4147" NA NA NA
"4148" NA NA NA
"4149" NA NA NA
"4150" NA NA NA
"4151" NA NA NA
"4152" NA NA NA
"4153" NA NA NA
"4154" NA NA NA
"4155" NA NA NA
"4156" NA NA NA
"4157" NA NA NA
"4158" NA NA NA
"4159" NA NA NA
"4160" NA NA NA
"4161" NA NA NA
"4162" NA NA NA
"4163" NA NA NA
"4164" NA NA NA
"4165" NA NA NA
"4166" NA NA NA
"4167" NA NA NA
"4168" NA NA NA
"4169" NA NA NA
"4170" NA NA NA
"4171" NA NA NA
"4172" NA NA NA
"4173" NA NA NA
"4174" NA NA NA
"4175" NA NA NA
"4176" NA NA NA
"4177" NA NA NA
"4178" NA NA NA
"4179" NA NA NA
"4180" NA NA NA
"4181" NA NA NA
"4182" NA NA NA
"4183" NA NA NA
"4184" NA NA NA
"4185" NA NA NA
"4186" NA NA NA
"4187" NA NA NA
"4188" NA NA NA
"4189" NA NA NA
"4190" NA NA NA
"4191" NA NA NA
"4192" NA NA NA
"4193" NA NA NA
"4194" NA NA NA
"4195" NA NA NA
"4196" NA NA NA
"4197" NA NA NA
"4198" NA NA NA
"4199" NA NA NA
"4200" NA NA NA
"4201" NA NA NA
"4202" NA NA NA
"4203" NA NA NA
"4204" NA NA NA
"4205" NA NA NA
"4206" NA NA NA
"4207" NA NA NA
"4208" NA NA NA
"4209" NA NA NA
"4210" NA NA NA
"4211" NA NA NA
"4212" NA NA NA
"4213" NA NA NA
"4214" NA NA NA
"4215" NA NA NA
"4216" NA NA NA
"4217" NA NA NA
"4218" NA NA NA
"4219" NA NA NA
"4220" NA NA NA
"4221" NA NA NA
"4222" NA NA NA
"4223" NA NA NA
"4224" NA NA NA
"4225" NA NA NA
"4226" NA NA NA
"4227" NA NA NA
"4228" NA NA NA
"4229" NA NA NA
"4230" NA NA NA
"4231" NA NA NA
"4232" NA NA NA
"4233" NA NA NA
"4234" NA NA NA
"4235" NA NA NA
"4236" NA NA NA
"4237" NA NA NA
"4238" NA NA NA
"4239" NA NA NA
"4240" NA NA NA
"4241" NA NA NA
"4242" NA NA NA
"4243" NA NA NA
"4244" NA NA NA
"4245" NA NA NA
"4246" NA NA NA
"4247" NA NA NA
"4248" NA NA NA
"4249" NA NA NA
"4250" NA NA NA
"4251" NA NA NA
"4252" NA NA NA
"4253" NA NA NA
"4254" NA NA NA
"4255" NA NA NA
"4256" NA NA NA
"4257" NA NA NA
"4258" NA NA NA
"4259" NA NA NA
"4260" NA NA NA
"4261" NA NA NA
"4262" NA NA NA
"4263" NA NA NA
"4264" NA NA NA
"4265" NA NA NA
"4266" NA NA NA
"4267" NA NA NA
"4268" NA NA NA
"4269" NA NA NA
"4270" NA NA NA
"4271" NA NA NA
"4272" NA NA NA
"4273" NA NA NA
"4274" NA NA NA
"4275" NA NA NA
"4276" NA NA NA
"4277" NA NA NA
"4278" NA NA NA
"4279" NA NA NA
"4280" NA NA NA
"4281" NA NA NA
"4282" NA NA NA
"4283" NA NA NA
"4284" NA NA NA
"4285" NA NA NA
"4286" NA NA NA
"4287" NA NA NA
"4288" NA NA NA
"4289" NA NA NA
"4290" NA NA NA
"4291" NA NA NA
"4292" NA NA NA
"4293" NA NA NA
"4294" NA NA NA
"4295" NA NA NA
"4296" NA NA NA
"4297" NA NA NA
"4298" NA NA NA
"4299" NA NA NA
"4300" NA NA NA
"4301" NA NA NA
"4302" NA NA NA
"4303" NA NA NA
"4304" NA NA NA
"4305" NA NA NA
"4306" NA NA NA
"4307" NA NA NA
"4308" NA NA NA
"4309" NA NA NA
"4310" NA NA NA
"4311" NA NA NA
"4312" NA NA NA
"4313" NA NA NA
"4314" NA NA NA
"4315" NA NA NA
"4316" NA NA NA
"4317" NA NA NA
"4318" NA NA NA
"4319" NA NA NA
"4320" NA NA NA
"4321" NA NA NA
"4322" NA NA NA
"4323" NA NA NA
"4324" NA NA NA
"4325" NA NA NA
"4326" NA NA NA
"4327" NA NA NA
"4328" NA NA NA
"4329" NA NA NA
"4330" NA NA NA
"4331" NA NA NA
"4332" NA NA NA
"4333" NA NA NA
"4334" NA NA NA
"4335" NA NA NA
"4336" NA NA NA
"4337" NA NA NA
"4338" NA NA NA
"4339" NA NA NA
"4340" NA NA NA
"4341" NA NA NA
"4342" NA NA NA
"4343" NA NA NA
"4344" NA NA NA
"4345" NA NA NA
"4346" NA NA NA
"4347" NA NA NA
"4348" NA NA NA
"4349" NA NA NA
"4350" NA NA NA
"4351" NA NA NA
"4352" NA NA NA
"4353" NA NA NA
"4354" NA NA NA
"4355" NA NA NA
"4356" NA NA NA
"4357" NA NA NA
"4358" NA NA NA
"4359" NA NA NA
"4360" NA NA NA
"4361" NA NA NA
"4362" NA NA NA
"4363" NA NA NA
"4364" NA NA NA
"4365" NA NA NA
"4366" NA NA NA
"4367" NA NA NA
"4368" NA NA NA
"4369" NA NA NA
"4370" NA NA NA
"4371" NA NA NA
"4372" NA NA NA
"4373" NA NA NA
"4374" NA NA NA
"4375" NA NA NA
"4376" NA NA NA
"4377" NA NA NA
"4378" NA NA NA
"4379" NA NA NA
"4380" NA NA NA
"4381" NA NA NA
"4382" NA NA NA
"4383" NA NA NA
"4384" NA NA NA
"4385" NA NA NA
"4386" NA NA NA
"4387" NA NA NA
"4388" NA NA NA
"4389" NA NA NA
"4390" NA NA NA
"4391" NA NA NA
"4392" NA NA NA
"4393" NA NA NA
"4394" NA NA NA
"4395" NA NA NA
"4396" NA NA NA
"4397" NA NA NA
"4398" NA NA NA
"4399" NA NA NA
"4400" NA NA NA
"4401" NA NA NA
"4402" NA NA NA
"4403" NA NA NA
"4404" NA NA NA
"4405" NA NA NA
"4406" NA NA NA
"4407" NA NA NA
"4408" NA NA NA
"4409" NA NA NA
"4410" NA NA NA
"4411" NA NA NA
"4412" NA NA NA
"4413" NA NA NA
"4414" NA NA NA
"4415" NA NA NA
"4416" NA NA NA
"4417" NA NA NA
"4418" NA NA NA
"4419" NA NA NA
"4420" NA NA NA
"4421" NA NA NA
"4422" NA NA NA
"4423" NA NA NA
"4424" NA NA NA
"4425" NA NA NA
"4426" NA NA NA
"4427" NA NA NA
"4428" NA NA NA
"4429" NA NA NA
"4430" NA NA NA
"4431" NA NA NA
"4432" NA NA NA
"4433" NA NA NA
"4434" NA NA NA
"4435" NA NA NA
"4436" NA NA NA
"4437" NA NA NA
"4438" NA NA NA
"4439" NA NA NA
"4440" NA NA NA
"4441" NA NA NA
"4442" NA NA NA
"4443" NA NA NA
"4444" NA NA NA
"4445" NA NA NA
"4446" NA NA NA
"4447" NA NA NA
"4448" NA NA NA
"4449" NA NA NA
"4450" NA NA NA
"4451" NA NA NA
"4452" NA NA NA
"4453" NA NA NA
"4454" NA NA NA
"4455" NA NA NA
"4456" NA NA NA
"4457" NA NA NA
"4458" NA NA NA
"4459" NA NA NA
"4460" NA NA NA
"4461" NA NA NA
"4462" NA NA NA
"4463" NA NA NA
"4464" NA NA NA
"4465" NA NA NA
"4466" NA NA NA
"4467" NA NA NA
"4468" NA NA NA
"4469" NA NA NA
"4470" NA NA NA
"4471" NA NA NA
"4472" NA NA NA
"4473" NA NA NA
"4474" NA NA NA
"4475" NA NA NA
"4476" NA NA NA
"4477" NA NA NA
"4478" NA NA NA
"4479" NA NA NA
"4480" NA NA NA
"4481" NA NA NA
"4482" NA NA NA
"4483" NA NA NA
"4484" NA NA NA
"4485" NA NA NA
"4486" NA NA NA
"4487" NA NA NA
"4488" NA NA NA
"4489" NA NA NA
"4490" NA NA NA
"4491" NA NA NA
"4492" NA NA NA
"4493" NA NA NA
"4494" NA NA NA
"4495" NA NA NA
"4496" NA NA NA
"4497" NA NA NA
"4498" NA NA NA
"4499" NA NA NA
"4500" NA NA NA
"4501" NA NA NA
"4502" NA NA NA
"4503" NA NA NA
"4504" NA NA NA
"4505" NA NA NA
"4506" NA NA NA
"4507" NA NA NA
"4508" NA NA NA
"4509" NA NA NA
"4510" NA NA NA
"4511" NA NA NA
"4512" NA NA NA
"4513" NA NA NA
"4514" NA NA NA
"4515" NA NA NA
"4516" NA NA NA
"4517" NA NA NA
"4518" NA NA NA
"4519" NA NA NA
"4520" NA NA NA
"4521" NA NA NA
"4522" NA NA NA
"4523" NA NA NA
"4524" NA NA NA
"4525" NA NA NA
"4526" NA NA NA
"4527" NA NA NA
"4528" NA NA NA
"4529" NA NA NA
"4530" NA NA NA
"4531" NA NA NA
"4532" NA NA NA
"4533" NA NA NA
"4534" NA NA NA
"4535" NA NA NA
"4536" NA NA NA
"4537" NA NA NA
"4538" NA NA NA
"4539" NA NA NA
"4540" NA NA NA
"4541" NA NA NA
"4542" NA NA NA
"4543" NA NA NA
"4544" NA NA NA
"4545" NA NA NA
"4546" NA NA NA
"4547" NA NA NA
"4548" NA NA NA
"4549" NA NA NA
"4550" NA NA NA
"4551" NA NA NA
"4552" NA NA NA
"4553" NA NA NA
"4554" NA NA NA
"4555" NA NA NA
"4556" NA NA NA
"4557" NA NA NA
"4558" NA NA NA
"4559" NA NA NA
"4560" NA NA NA
"4561" NA NA NA
"4562" NA NA NA
"4563" NA NA NA
"4564" NA NA NA
"4565" NA NA NA
"4566" NA NA NA
"4567" NA NA NA
"4568" NA NA NA
"4569" NA NA NA
"4570" NA NA NA
"4571" NA NA NA
"4572" NA NA NA
"4573" NA NA NA
"4574" NA NA NA
"4575" NA NA NA
"4576" NA NA NA
"4577" NA NA NA
"4578" NA NA NA
"4579" NA NA NA
"4580" NA NA NA
"4581" NA NA NA
"4582" NA NA NA
"4583" NA NA NA
"4584" NA NA NA
"4585" NA NA NA
"4586" NA NA NA
"4587" NA NA NA
"4588" NA NA NA
"4589" NA NA NA
"4590" NA NA NA
"4591" NA NA NA
"4592" NA NA NA
"4593" NA NA NA
"4594" NA NA NA
"4595" NA NA NA
"4596" NA NA NA
"4597" NA NA NA
"4598" NA NA NA
"4599" NA NA NA
"4600" NA NA NA
"4601" NA NA NA
"4602" NA NA NA
"4603" NA NA NA
"4604" NA NA NA
"4605" NA NA NA
"4606" NA NA NA
"4607" NA NA NA
"4608" NA NA NA
"4609" NA NA NA
"4610" NA NA NA
"4611" NA NA NA
"4612" NA NA NA
"4613" NA NA NA
"4614" NA NA NA
"4615" NA NA NA
"4616" NA NA NA
"4617" NA NA NA
"4618" NA NA NA
"4619" NA NA NA
"4620" NA NA NA
"4621" NA NA NA
"4622" NA NA NA
"4623" NA NA NA
"4624" NA NA NA
"4625" NA NA NA
"4626" NA NA NA
"4627" NA NA NA
"4628" NA NA NA
"4629" NA NA NA
"4630" NA NA NA
"4631" NA NA NA
"4632" NA NA NA
"4633" NA NA NA
"4634" NA NA NA
"4635" NA NA NA
"4636" NA NA NA
"4637" NA NA NA
"4638" NA NA NA
"4639" NA NA NA
"4640" NA NA NA
"4641" NA NA NA
"4642" NA NA NA
"4643" NA NA NA
"4644" NA NA NA
"4645" NA NA NA
"4646" NA NA NA
"4647" NA NA NA
"4648" NA NA NA
"4649" NA NA NA
"4650" NA NA NA
"4651" NA NA NA
"4652" NA NA NA
"4653" NA NA NA
"4654" NA NA NA
"4655" NA NA NA
"4656" NA NA NA
"4657" NA NA NA
"4658" NA NA NA
"4659" NA NA NA
"4660" NA NA NA
"4661" NA NA NA
"4662" NA NA NA
"4663" NA NA NA
"4664" NA NA NA
"4665" NA NA NA
"4666" NA NA NA
"4667" NA NA NA
"4668" NA NA NA
"4669" NA NA NA
"4670" NA NA NA
"4671" NA NA NA
"4672" NA NA NA
"4673" NA NA NA
"4674" NA NA NA
"4675" NA NA NA
"4676" NA NA NA
"4677" NA NA NA
"4678" NA NA NA
"4679" NA NA NA
"4680" NA NA NA
"4681" NA NA NA
"4682" NA NA NA
"4683" NA NA NA
"4684" NA NA NA
"4685" NA NA NA
"4686" NA NA NA
"4687" NA NA NA
"4688" NA NA NA
"4689" NA NA NA
"4690" NA NA NA
"4691" NA NA NA
"4692" NA NA NA
"4693" NA NA NA
"4694" NA NA NA
"4695" NA NA NA
"4696" NA NA NA
"4697" NA NA NA
"4698" NA NA NA
"4699" NA NA NA
"4700" NA NA NA
"4701" NA NA NA
"4702" NA NA NA
"4703" NA NA NA
"4704" NA NA NA
"4705" NA NA NA
"4706" NA NA NA
"4707" NA NA NA
"4708" NA NA NA
"4709" NA NA NA
"4710" NA NA NA
"4711" NA NA NA
"4712" NA NA NA
"4713" NA NA NA
"4714" NA NA NA
"4715" NA NA NA
"4716" NA NA NA
"4717" NA NA NA
"4718" NA NA NA
"4719" NA NA NA
"4720" NA NA NA
"4721" NA NA NA
"4722" NA NA NA
"4723" NA NA NA
"4724" NA NA NA
"4725" NA NA NA
"4726" NA NA NA
"4727" NA NA NA
"4728" NA NA NA
"4729" NA NA NA
"4730" NA NA NA
"4731" NA NA NA
"4732" NA NA NA
"4733" NA NA NA
"4734" NA NA NA
"4735" NA NA NA
"4736" NA NA NA
"4737" NA NA NA
"4738" NA NA NA
"4739" NA NA NA
"4740" NA NA NA
"4741" NA NA NA
"4742" NA NA NA
"4743" NA NA NA
"4744" NA NA NA
"4745" NA NA NA
"4746" NA NA NA
"4747" NA NA NA
"4748" NA NA NA
"4749" NA NA NA
"4750" NA NA NA
"4751" NA NA NA
"4752" NA NA NA
"4753" NA NA NA
"4754" NA NA NA
"4755" NA NA NA
"4756" NA NA NA
"4757" NA NA NA
"4758" NA NA NA
"4759" NA NA NA
"4760" NA NA NA
"4761" NA NA NA
"4762" NA NA NA
"4763" NA NA NA
"4764" NA NA NA
"4765" NA NA NA
"4766" NA NA NA
"4767" NA NA NA
"4768" NA NA NA
"4769" NA NA NA
"4770" NA NA NA
"4771" NA NA NA
"4772" NA NA NA
"4773" NA NA NA
"4774" NA NA NA
"4775" NA NA NA
"4776" NA NA NA
"4777" NA NA NA
"4778" NA NA NA
"4779" NA NA NA
"4780" NA NA NA
"4781" NA NA NA
"4782" NA NA NA
"4783" NA NA NA
"4784" NA NA NA
"4785" NA NA NA
"4786" NA NA NA
"4787" NA NA NA
"4788" NA NA NA
"4789" NA NA NA
"4790" NA NA NA
"4791" NA NA NA
"4792" NA NA NA
"4793" NA NA NA
"4794" NA NA NA
"4795" NA NA NA
"4796" NA NA NA
"4797" NA NA NA
"4798" NA NA NA
"4799" NA NA NA
"4800" NA NA NA
"4801" NA NA NA
"4802" NA NA NA
"4803" NA NA NA
"4804" NA NA NA
"4805" NA NA NA
"4806" NA NA NA
"4807" NA NA NA
"4808" NA NA NA
"4809" NA NA NA
"4810" NA NA NA
"4811" NA NA NA
"4812" NA NA NA
"4813" NA NA NA
"4814" NA NA NA
"4815" NA NA NA
"4816" NA NA NA
"4817" NA NA NA
"4818" NA NA NA
"4819" NA NA NA
"4820" NA NA NA
"4821" NA NA NA
"4822" NA NA NA
"4823" NA NA NA
"4824" NA NA NA
"4825" NA NA NA
"4826" NA NA NA
"4827" NA NA NA
"4828" NA NA NA
"4829" NA NA NA
"4830" NA NA NA
"4831" NA NA NA
"4832" NA NA NA
"4833" NA NA NA
"4834" NA NA NA
"4835" NA NA NA
"4836" NA NA NA
"4837" NA NA NA
"4838" NA NA NA
"4839" NA NA NA
"4840" NA NA NA
"4841" NA NA NA
"4842" NA NA NA
"4843" NA NA NA
"4844" NA NA NA
"4845" NA NA NA
"4846" NA NA NA
"4847" NA NA NA
"4848" NA NA NA
"4849" NA NA NA
"4850" NA NA NA
"4851" NA NA NA
"4852" NA NA NA
"4853" NA NA NA
"4854" NA NA NA
"4855" NA NA NA
"4856" NA NA NA
"4857" NA NA NA
"4858" NA NA NA
"4859" NA NA NA
"4860" NA NA NA
"4861" NA NA NA
"4862" NA NA NA
"4863" NA NA NA
"4864" NA NA NA
"4865" NA NA NA
"4866" NA NA NA
"4867" NA NA NA
"4868" NA NA NA
"4869" NA NA NA
"4870" NA NA NA
"4871" NA NA NA
"4872" NA NA NA
"4873" NA NA NA
"4874" NA NA NA
"4875" NA NA NA
"4876" NA NA NA
"4877" NA NA NA
"4878" NA NA NA
"4879" NA NA NA
"4880" NA NA NA
"4881" NA NA NA
"4882" NA NA NA
"4883" NA NA NA
"4884" NA NA NA
"4885" NA NA NA
"4886" NA NA NA
"4887" NA NA NA
"4888" NA NA NA
"4889" NA NA NA
"4890" NA NA NA
"4891" NA NA NA
"4892" NA NA NA
"4893" NA NA NA
"4894" NA NA NA
"4895" NA NA NA
"4896" NA NA NA
"4897" NA NA NA
"4898" NA NA NA
"4899" NA NA NA
"4900" NA NA NA
"4901" NA NA NA
"4902" NA NA NA
"4903" NA NA NA
"4904" NA NA NA
"4905" NA NA NA
"4906" NA NA NA
"4907" NA NA NA
"4908" NA NA NA
"4909" NA NA NA
"4910" NA NA NA
"4911" NA NA NA
"4912" NA NA NA
"4913" NA NA NA
"4914" NA NA NA
"4915" NA NA NA
"4916" NA NA NA
"4917" NA NA NA
"4918" NA NA NA
"4919" NA NA NA
"4920" NA NA NA
"4921" NA NA NA
"4922" NA NA NA
"4923" NA NA NA
"4924" NA NA NA
"4925" NA NA NA
"4926" NA NA NA
"4927" NA NA NA
"4928" NA NA NA
"4929" NA NA NA
"4930" NA NA NA
"4931" NA NA NA
"4932" NA NA NA
"4933" NA NA NA
"4934" NA NA NA
"4935" NA NA NA
"4936" NA NA NA
"4937" NA NA NA
"4938" NA NA NA
"4939" NA NA NA
"4940" NA NA NA
"4941" NA NA NA
"4942" NA NA NA
"4943" NA NA NA
"4944" NA NA NA
"4945" NA NA NA
"4946" NA NA NA
"4947" NA NA NA
"4948" NA NA NA
"4949" NA NA NA
"4950" NA NA NA
"4951" NA NA NA
"4952" NA NA NA
"4953" NA NA NA
"4954" NA NA NA
"4955" NA NA NA
"4956" NA NA NA
"4957" NA NA NA
"4958" NA NA NA
"4959" NA NA NA
"4960" NA NA NA
"4961" NA NA NA
"4962" NA NA NA
"4963" NA NA NA
"4964" NA NA NA
"4965" NA NA NA
"4966" NA NA NA
"4967" NA NA NA
"4968" NA NA NA
"4969" NA NA NA
"4970" NA NA NA
"4971" NA NA NA
"4972" NA NA NA
"4973" NA NA NA
"4974" NA NA NA
"4975" NA NA NA
"4976" NA NA NA
"4977" NA NA NA
"4978" NA NA NA
"4979" NA NA NA
"4980" NA NA NA
"4981" NA NA NA
"4982" NA NA NA
"4983" NA NA NA
"4984" NA NA NA
"4985" NA NA NA
"4986" NA NA NA
"4987" NA NA NA
"4988" NA NA NA
"4989" NA NA NA
"4990" NA NA NA
"4991" NA NA NA
"4992" NA NA NA
"4993" NA NA NA
"4994" NA NA NA
"4995" NA NA NA
"4996" NA NA NA
"4997" NA NA NA
"4998" NA NA NA
"4999" NA NA NA
"5000" NA NA NA
"5001" NA NA NA
"5002" NA NA NA
"5003" NA NA NA
"5004" NA NA NA
"5005" NA NA NA
"5006" NA NA NA
"5007" NA NA NA
"5008" NA NA NA
"5009" NA NA NA
"5010" NA NA NA
"5011" NA NA NA
"5012" NA NA NA
"5013" NA NA NA
"5014" NA NA NA
"5015" NA NA NA
"5016" NA NA NA
"5017" NA NA NA
"5018" NA NA NA
"5019" NA NA NA
"5020" NA NA NA
"5021" NA NA NA
"5022" NA NA NA
"5023" NA NA NA
"5024" NA NA NA
"5025" NA NA NA
"5026" NA NA NA
"5027" NA NA NA
"5028" NA NA NA
"5029" NA NA NA
"5030" NA NA NA
"5031" NA NA NA
"5032" NA NA NA
"5033" NA NA NA
"5034" NA NA NA
"5035" NA NA NA
"5036" NA NA NA
"5037" NA NA NA
"5038" NA NA NA
"5039" NA NA NA
"5040" NA NA NA
"5041" NA NA NA
"5042" NA NA NA
"5043" NA NA NA
"5044" NA NA NA
"5045" NA NA NA
"5046" NA NA NA
"5047" NA NA NA
"5048" NA NA NA
"5049" NA NA NA
"5050" NA NA NA
"5051" NA NA NA
"5052" NA NA NA
"5053" NA NA NA
"5054" NA NA NA
"5055" NA NA NA
"5056" NA NA NA
"5057" NA NA NA
"5058" NA NA NA
"5059" NA NA NA
"5060" NA NA NA
"5061" NA NA NA
"5062" NA NA NA
"5063" NA NA NA
"5064" NA NA NA
"5065" NA NA NA
"5066" NA NA NA
"5067" NA NA NA
"5068" NA NA NA
"5069" NA NA NA
"5070" NA NA NA
"5071" NA NA NA
"5072" NA NA NA
"5073" NA NA NA
"5074" NA NA NA
"5075" NA NA NA
"5076" NA NA NA
"5077" NA NA NA
"5078" NA NA NA
"5079" NA NA NA
"5080" NA NA NA
"5081" NA NA NA
"5082" NA NA NA
"5083" NA NA NA
"5084" NA NA NA
"5085" NA NA NA
"5086" NA NA NA
"5087" NA NA NA
"5088" NA NA NA
"5089" NA NA NA
"5090" NA NA NA
"5091" NA NA NA
"5092" NA NA NA
"5093" NA NA NA
"5094" NA NA NA
"5095" NA NA NA
"5096" NA NA NA
"5097" NA NA NA
"5098" NA NA NA
"5099" NA NA NA
"5100" NA NA NA
"5101" NA NA NA
"5102" NA NA NA
"5103" NA NA NA
"5104" NA NA NA
"5105" NA NA NA
"5106" NA NA NA
"5107" NA NA NA
"5108" NA NA NA
"5109" NA NA NA
"5110" NA NA NA
"5111" NA NA NA
"5112" NA NA NA
"5113" NA NA NA
"5114" NA NA NA
"5115" NA NA NA
"5116" NA NA NA
"5117" NA NA NA
"5118" NA NA NA
"5119" NA NA NA
"5120" NA NA NA
"5121" NA NA NA
"5122" NA NA NA
"5123" NA NA NA
"5124" NA NA NA
"5125" NA NA NA
"5126" NA NA NA
"5127" NA NA NA
"5128" NA NA NA
"5129" NA NA NA
"5130" NA NA NA
"5131" NA NA NA
"5132" NA NA NA
"5133" NA NA NA
"5134" NA NA NA
"5135" NA NA NA
"5136" NA NA NA
"5137" NA NA NA
"5138" NA NA NA
"5139" NA NA NA
"5140" NA NA NA
"5141" NA NA NA
"5142" NA NA NA
"5143" NA NA NA
"5144" NA NA NA
"5145" NA NA NA
"5146" NA NA NA
"5147" NA NA NA
"5148" NA NA NA
"5149" NA NA NA
"5150" NA NA NA
"5151" NA NA NA
"5152" NA NA NA
"5153" NA NA NA
"5154" NA NA NA
"5155" NA NA NA
"5156" NA NA NA
"5157" NA NA NA
"5158" NA NA NA
"5159" NA NA NA
"5160" NA NA NA
"5161" NA NA NA
"5162" NA NA NA
"5163" NA NA NA
"5164" NA NA NA
"5165" NA NA NA
"5166" NA NA NA
"5167" NA NA NA
"5168" NA NA NA
"5169" NA NA NA
"5170" NA NA NA
"5171" NA NA NA
"5172" NA NA NA
"5173" NA NA NA
"5174" NA NA NA
"5175" NA NA NA
"5176" NA NA NA
"5177" NA NA NA
"5178" NA NA NA
"5179" NA NA NA
"5180" NA NA NA
"5181" NA NA NA
"5182" NA NA NA
"5183" NA NA NA
"5184" NA NA NA
"5185" NA NA NA
"5186" NA NA NA
"5187" NA NA NA
"5188" NA NA NA
"5189" NA NA NA
"5190" NA NA NA
"5191" NA NA NA
"5192" NA NA NA
"5193" NA NA NA
"5194" NA NA NA
"5195" NA NA NA
"5196" NA NA NA
"5197" NA NA NA
"5198" NA NA NA
"5199" NA NA NA
"5200" NA NA NA
"5201" NA NA NA
"5202" NA NA NA
"5203" NA NA NA
"5204" NA NA NA
"5205" NA NA NA
"5206" NA NA NA
"5207" NA NA NA
"5208" NA NA NA
"5209" NA NA NA
"5210" NA NA NA
"5211" NA NA NA
"5212" NA NA NA
"5213" NA NA NA
"5214" NA NA NA
"5215" NA NA NA
"5216" NA NA NA
"5217" NA NA NA
"5218" NA NA NA
"5219" NA NA NA
"5220" NA NA NA
"5221" NA NA NA
"5222" NA NA NA
"5223" NA NA NA
"5224" NA NA NA
"5225" NA NA NA
"5226" NA NA NA
"5227" NA NA NA
"5228" NA NA NA
"5229" NA NA NA
"5230" NA NA NA
"5231" NA NA NA
"5232" NA NA NA
"5233" NA NA NA
"5234" NA NA NA
"5235" NA NA NA
"5236" NA NA NA
"5237" NA NA NA
"5238" NA NA NA
"5239" NA NA NA
"5240" NA NA NA
"5241" NA NA NA
"5242" NA NA NA
"5243" NA NA NA
"5244" NA NA NA
"5245" NA NA NA
"5246" NA NA NA
"5247" NA NA NA
"5248" NA NA NA
"5249" NA NA NA
"5250" NA NA NA
"5251" NA NA NA
"5252" NA NA NA
"5253" NA NA NA
"5254" NA NA NA
"5255" NA NA NA
"5256" NA NA NA
"5257" NA NA NA
"5258" NA NA NA
"5259" NA NA NA
"5260" NA NA NA
"5261" NA NA NA
"5262" NA NA NA
"5263" NA NA NA
"5264" NA NA NA
"5265" NA NA NA
"5266" NA NA NA
"5267" NA NA NA
"5268" NA NA NA
"5269" NA NA NA
"5270" NA NA NA
"5271" NA NA NA
"5272" NA NA NA
"5273" NA NA NA
"5274" NA NA NA
"5275" NA NA NA
"5276" NA NA NA
"5277" NA NA NA
"5278" NA NA NA
"5279" NA NA NA
"5280" NA NA NA
"5281" NA NA NA
"5282" NA NA NA
"5283" NA NA NA
"5284" NA NA NA
"5285" NA NA NA
"5286" NA NA NA
"5287" NA NA NA
"5288" NA NA NA
"5289" NA NA NA
"5290" NA NA NA
"5291" NA NA NA
"5292" NA NA NA
"5293" NA NA NA
"5294" NA NA NA
"5295" NA NA NA
"5296" NA NA NA
"5297" NA NA NA
"5298" NA NA NA
"5299" NA NA NA
"5300" NA NA NA
"5301" NA NA NA
"5302" NA NA NA
"5303" NA NA NA
"5304" NA NA NA
"5305" NA NA NA
"5306" NA NA NA
"5307" NA NA NA
"5308" NA NA NA
"5309" NA NA NA
"5310" NA NA NA
"5311" NA NA NA
"5312" NA NA NA
"5313" NA NA NA
"5314" NA NA NA
"5315" NA NA NA
"5316" NA NA NA
"5317" NA NA NA
"5318" NA NA NA
"5319" NA NA NA
"5320" NA NA NA
"5321" NA NA NA
"5322" NA NA NA
"5323" NA NA NA
"5324" NA NA NA
"5325" NA NA NA
"5326" NA NA NA
"5327" NA NA NA
"5328" NA NA NA
"5329" NA NA NA
"5330" NA NA NA
"5331" NA NA NA
"5332" NA NA NA
"5333" NA NA NA
"5334" NA NA NA
"5335" NA NA NA
"5336" NA NA NA
"5337" NA NA NA
"5338" NA NA NA
"5339" NA NA NA
"5340" NA NA NA
"5341" NA NA NA
"5342" NA NA NA
"5343" NA NA NA
"5344" NA NA NA
"5345" NA NA NA
"5346" NA NA NA
"5347" NA NA NA
"5348" NA NA NA
"5349" NA NA NA
"5350" NA NA NA
"5351" NA NA NA
"5352" NA NA NA
"5353" NA NA NA
"5354" NA NA NA
"5355" NA NA NA
"5356" NA NA NA
"5357" NA NA NA
"5358" NA NA NA
"5359" NA NA NA
"5360" NA NA NA
"5361" NA NA NA
"5362" NA NA NA
"5363" NA NA NA
"5364" NA NA NA
"5365" NA NA NA
"5366" NA NA NA
"5367" NA NA NA
"5368" NA NA NA
"5369" NA NA NA
"5370" NA NA NA
"5371" NA NA NA
"5372" NA NA NA
"5373" NA NA NA
"5374" NA NA NA
"5375" NA NA NA
"5376" NA NA NA
"5377" NA NA NA
"5378" NA NA NA
"5379" NA NA NA
"5380" NA NA NA
"5381" NA NA NA
"5382" NA NA NA
"5383" NA NA NA
"5384" NA NA NA
"5385" NA NA NA
"5386" NA NA NA
"5387" NA NA NA
"5388" NA NA NA
"5389" NA NA NA
"5390" NA NA NA
"5391" NA NA NA
"5392" NA NA NA
"5393" NA NA NA
"5394" NA NA NA
"5395" NA NA NA
"5396" NA NA NA
"5397" NA NA NA
"5398" NA NA NA
"5399" NA NA NA
"5400" NA NA NA
"5401" NA NA NA
"5402" NA NA NA
"5403" NA NA NA
"5404" NA NA NA
"5405" NA NA NA
"5406" NA NA NA
"5407" NA NA NA
"5408" NA NA NA
"5409" NA NA NA
"5410" NA NA NA
"5411" NA NA NA
"5412" NA NA NA
"5413" NA NA NA
"5414" NA NA NA
"5415" NA NA NA
"5416" NA NA NA
"5417" NA NA NA
"5418" NA NA NA
"5419" NA NA NA
"5420" NA NA NA
"5421" NA NA NA
"5422" NA NA NA
"5423" NA NA NA
"5424" NA NA NA
"5425" NA NA NA
"5426" NA NA NA
"5427" NA NA NA
"5428" NA NA NA
"5429" NA NA NA
"5430" NA NA NA
"5431" NA NA NA
"5432" NA NA NA
"5433" NA NA NA
"5434" NA NA NA
"5435" NA NA NA
"5436" NA NA NA
"5437" NA NA NA
"5438" NA NA NA
"5439" NA NA NA
"5440" NA NA NA
"5441" NA NA NA
"5442" NA NA NA
"5443" NA NA NA
"5444" NA NA NA
"5445" NA NA NA
"5446" NA NA NA
"5447" NA NA NA
"5448" NA NA NA
"5449" NA NA NA
"5450" NA NA NA
"5451" NA NA NA
"5452" NA NA NA
"5453" NA NA NA
"5454" NA NA NA
"5455" NA NA NA
"5456" NA NA NA
"5457" NA NA NA
"5458" NA NA NA
"5459" NA NA NA
"5460" NA NA NA
"5461" NA NA NA
"5462" NA NA NA
"5463" NA NA NA
"5464" NA NA NA
"5465" NA NA NA
"5466" NA NA NA
"5467" NA NA NA
"5468" NA NA NA
"5469" NA NA NA
"5470" NA NA NA
"5471" NA NA NA
"5472" NA NA NA
"5473" NA NA NA
"5474" NA NA NA
"5475" NA NA NA
"5476" NA NA NA
"5477" NA NA NA
"5478" NA NA NA
"5479" NA NA NA
"5480" NA NA NA
"5481" NA NA NA
"5482" NA NA NA
"5483" NA NA NA
"5484" NA NA NA
"5485" NA NA NA
"5486" NA NA NA
"5487" NA NA NA
"5488" NA NA NA
"5489" NA NA NA
"5490" NA NA NA
"5491" NA NA NA
"5492" NA NA NA
"5493" NA NA NA
"5494" NA NA NA
"5495" NA NA NA
"5496" NA NA NA
"5497" NA NA NA
"5498" NA NA NA
"5499" NA NA NA
"5500" NA NA NA
"5501" NA NA NA
"5502" NA NA NA
"5503" NA NA NA
"5504" NA NA NA
"5505" NA NA NA
"5506" NA NA NA
"5507" NA NA NA
"5508" NA NA NA
"5509" NA NA NA
"5510" NA NA NA
"5511" NA NA NA
"5512" NA NA NA
"5513" NA NA NA
"5514" NA NA NA
"5515" NA NA NA
"5516" NA NA NA
"5517" NA NA NA
"5518" NA NA NA
"5519" NA NA NA
"5520" NA NA NA
"5521" NA NA NA
"5522" NA NA NA
"5523" NA NA NA
"5524" NA NA NA
"5525" NA NA NA
"5526" NA NA NA
"5527" NA NA NA
"5528" NA NA NA
"5529" NA NA NA
"5530" NA NA NA
"5531" NA NA NA
"5532" NA NA NA
"5533" NA NA NA
"5534" NA NA NA
"5535" NA NA NA
"5536" NA NA NA
"5537" NA NA NA
"5538" NA NA NA
"5539" NA NA NA
"5540" NA NA NA
"5541" NA NA NA
"5542" NA NA NA
"5543" NA NA NA
"5544" NA NA NA
"5545" NA NA NA
"5546" NA NA NA
"5547" NA NA NA
"5548" NA NA NA
"5549" NA NA NA
"5550" NA NA NA
"5551" NA NA NA
"5552" NA NA NA
"5553" NA NA NA
"5554" NA NA NA
"5555" NA NA NA
"5556" NA NA NA
"5557" NA NA NA
"5558" NA NA NA
"5559" NA NA NA
"5560" NA NA NA
"5561" NA NA NA
"5562" NA NA NA
"5563" NA NA NA
"5564" NA NA NA
"5565" NA NA NA
"5566" NA NA NA
"5567" NA NA NA
"5568" NA NA NA
"5569" NA NA NA
"5570" NA NA NA
"5571" NA NA NA
"5572" NA NA NA
"5573" NA NA NA
"5574" NA NA NA
"5575" NA NA NA
"5576" NA NA NA
"5577" NA NA NA
"5578" NA NA NA
"5579" NA NA NA
"5580" NA NA NA
"5581" NA NA NA
"5582" NA NA NA
"5583" NA NA NA
"5584" NA NA NA
"5585" NA NA NA
"5586" NA NA NA
"5587" NA NA NA
"5588" NA NA NA
"5589" NA NA NA
"5590" NA NA NA
"5591" NA NA NA
"5592" NA NA NA
"5593" NA NA NA
"5594" NA NA NA
"5595" NA NA NA
"5596" NA NA NA
"5597" NA NA NA
"5598" NA NA NA
"5599" NA NA NA
"5600" NA NA NA
"5601" NA NA NA
"5602" NA NA NA
"5603" NA NA NA
"5604" NA NA NA
"5605" NA NA NA
"5606" NA NA NA
"5607" NA NA NA
"5608" NA NA NA
"5609" NA NA NA
"5610" NA NA NA
"5611" NA NA NA
"5612" NA NA NA
"5613" NA NA NA
"5614" NA NA NA
"5615" NA NA NA
"5616" NA NA NA
"5617" NA NA NA
"5618" NA NA NA
"5619" NA NA NA
"5620" NA NA NA
"5621" NA NA NA
"5622" NA NA NA
"5623" NA NA NA
"5624" NA NA NA
"5625" NA NA NA
"5626" NA NA NA
"5627" NA NA NA
"5628" NA NA NA
"5629" NA NA NA
"5630" NA NA NA
"5631" NA NA NA
"5632" NA NA NA
"5633" NA NA NA
"5634" NA NA NA
"5635" NA NA NA
"5636" NA NA NA
"5637" NA NA NA
"5638" NA NA NA
"5639" NA NA NA
"5640" NA NA NA
"5641" NA NA NA
"5642" NA NA NA
"5643" NA NA NA
"5644" NA NA NA
"5645" NA NA NA
"5646" NA NA NA
"5647" NA NA NA
"5648" NA NA NA
"5649" NA NA NA
"5650" NA NA NA
"5651" NA NA NA
"5652" NA NA NA
"5653" NA NA NA
"5654" NA NA NA
"5655" NA NA NA
"5656" NA NA NA
"5657" NA NA NA
"5658" NA NA NA
"5659" NA NA NA
"5660" NA NA NA
"5661" NA NA NA
"5662" NA NA NA
"5663" NA NA NA
"5664" NA NA NA
"5665" NA NA NA
"5666" NA NA NA
"5667" NA NA NA
"5668" NA NA NA
"5669" NA NA NA
"5670" NA NA NA
"5671" NA NA NA
"5672" NA NA NA
"5673" NA NA NA
"5674" NA NA NA
"5675" NA NA NA
"5676" NA NA NA
"5677" NA NA NA
"5678" NA NA NA
"5679" NA NA NA
"5680" NA NA NA
"5681" NA NA NA
"5682" NA NA NA
"5683" NA NA NA
"5684" NA NA NA
"5685" NA NA NA
"5686" NA NA NA
"5687" NA NA NA
"5688" NA NA NA
"5689" NA NA NA
"5690" NA NA NA
"5691" NA NA NA
"5692" NA NA NA
"5693" NA NA NA
"5694" NA NA NA
"5695" NA NA NA
"5696" NA NA NA
"5697" NA NA NA
"5698" NA NA NA
"5699" NA NA NA
"5700" NA NA NA
"5701" NA NA NA
"5702" NA NA NA
"5703" NA NA NA
"5704" NA NA NA
"5705" NA NA NA
"5706" NA NA NA
"5707" NA NA NA
"5708" NA NA NA
"5709" NA NA NA
"5710" NA NA NA
"5711" NA NA NA
"5712" NA NA NA
"5713" NA NA NA
"5714" NA NA NA
"5715" NA NA NA
"5716" NA NA NA
"5717" NA NA NA
"5718" NA NA NA
"5719" NA NA NA
"5720" NA NA NA
"5721" NA NA NA
"5722" NA NA NA
"5723" NA NA NA
"5724" NA NA NA
"5725" NA NA NA
"5726" NA NA NA
"5727" NA NA NA
"5728" NA NA NA
"5729" NA NA NA
"5730" NA NA NA
"5731" NA NA NA
"5732" NA NA NA
"5733" NA NA NA
"5734" NA NA NA
"5735" NA NA NA
"5736" NA NA NA
"5737" NA NA NA
"5738" NA NA NA
"5739" NA NA NA
"5740" NA NA NA
"5741" NA NA NA
"5742" NA NA NA
"5743" NA NA NA
"5744" NA NA NA
"5745" NA NA NA
"5746" NA NA NA
"5747" NA NA NA
"5748" NA NA NA
"5749" NA NA NA
"5750" NA NA NA
"5751" NA NA NA
"5752" NA NA NA
"5753" NA NA NA
"5754" NA NA NA
"5755" NA NA NA
"5756" NA NA NA
"5757" NA NA NA
"5758" NA NA NA
"5759" NA NA NA
"5760" NA NA NA
"5761" NA NA NA
"5762" NA NA NA
"5763" NA NA NA
"5764" NA NA NA
"5765" NA NA NA
"5766" NA NA NA
"5767" NA NA NA
"5768" NA NA NA
"5769" NA NA NA
"5770" NA NA NA
"5771" NA NA NA
"5772" NA NA NA
"5773" NA NA NA
"5774" NA NA NA
"5775" NA NA NA
"5776" NA NA NA
"5777" NA NA NA
"5778" NA NA NA
"5779" NA NA NA
"5780" NA NA NA
"5781" NA NA NA
"5782" NA NA NA
"5783" NA NA NA
"5784" NA NA NA
"5785" NA NA NA
"5786" NA NA NA
"5787" NA NA NA
"5788" NA NA NA
"5789" NA NA NA
"5790" NA NA NA
"5791" NA NA NA
"5792" NA NA NA
"5793" NA NA NA
"5794" NA NA NA
"5795" NA NA NA
"5796" NA NA NA
"5797" NA NA NA
"5798" NA NA NA
"5799" NA NA NA
"5800" NA NA NA
"5801" NA NA NA
"5802" NA NA NA
"5803" NA NA NA
"5804" NA NA NA
"5805" NA NA NA
"5806" NA NA NA
"5807" NA NA NA
"5808" NA NA NA
"5809" NA NA NA
"5810" NA NA NA
"5811" NA NA NA
"5812" NA NA NA
"5813" NA NA NA
"5814" NA NA NA
"5815" NA NA NA
"5816" NA NA NA
"5817" NA NA NA
"5818" NA NA NA
"5819" NA NA NA
"5820" NA NA NA
"5821" NA NA NA
"5822" NA NA NA
"5823" NA NA NA
"5824" NA NA NA
"5825" NA NA NA
"5826" NA NA NA
"5827" NA NA NA
"5828" NA NA NA
"5829" NA NA NA
"5830" NA NA NA
"5831" NA NA NA
"5832" NA NA NA
"5833" NA NA NA
"5834" NA NA NA
"5835" NA NA NA
"5836" NA NA NA
"5837" NA NA NA
"5838" NA NA NA
"5839" NA NA NA
"5840" NA NA NA
"5841" NA NA NA
"5842" NA NA NA
"5843" NA NA NA
"5844" NA NA NA
"5845" NA NA NA
"5846" NA NA NA
"5847" NA NA NA
"5848" NA NA NA
"5849" NA NA NA
"5850" NA NA NA
"5851" NA NA NA
"5852" NA NA NA
"5853" NA NA NA
"5854" NA NA NA
"5855" NA NA NA
"5856" NA NA NA
"5857" NA NA NA
"5858" NA NA NA
"5859" NA NA NA
"5860" NA NA NA
"5861" NA NA NA
"5862" NA NA NA
"5863" NA NA NA
"5864" NA NA NA
"5865" NA NA NA
"5866" NA NA NA
"5867" NA NA NA
"5868" NA NA NA
"5869" NA NA NA
"5870" NA NA NA
"5871" NA NA NA
"5872" NA NA NA
"5873" NA NA NA
"5874" NA NA NA
"5875" NA NA NA
"5876" NA NA NA
"5877" NA NA NA
"5878" NA NA NA
"5879" NA NA NA
"5880" NA NA NA
"5881" NA NA NA
"5882" NA NA NA
"5883" NA NA NA
"5884" NA NA NA
"5885" NA NA NA
"5886" NA NA NA
"5887" NA NA NA
"5888" NA NA NA
"5889" NA NA NA
"5890" NA NA NA
"5891" NA NA NA
"5892" NA NA NA
"5893" NA NA NA
"5894" NA NA NA
"5895" NA NA NA
"5896" NA NA NA
"5897" NA NA NA
"5898" NA NA NA
"5899" NA NA NA
"5900" NA NA NA
"5901" NA NA NA
"5902" NA NA NA
"5903" NA NA NA
"5904" NA NA NA
"5905" NA NA NA
"5906" NA NA NA
"5907" NA NA NA
"5908" NA NA NA
"5909" NA NA NA
"5910" NA NA NA
"5911" NA NA NA
"5912" NA NA NA
"5913" NA NA NA
"5914" NA NA NA
"5915" NA NA NA
"5916" NA NA NA
"5917" NA NA NA
"5918" NA NA NA
"5919" NA NA NA
"5920" NA NA NA
"5921" NA NA NA
"5922" NA NA NA
"5923" NA NA NA
"5924" NA NA NA
"5925" NA NA NA
"5926" NA NA NA
"5927" NA NA NA
"5928" NA NA NA
"5929" NA NA NA
"5930" NA NA NA
"5931" NA NA NA
"5932" NA NA NA
"5933" NA NA NA
"5934" NA NA NA
"5935" NA NA NA
"5936" NA NA NA
"5937" NA NA NA
"5938" NA NA NA
"5939" NA NA NA
"5940" NA NA NA
"5941" NA NA NA
"5942" NA NA NA
"5943" NA NA NA
"5944" NA NA NA
"5945" NA NA NA
"5946" NA NA NA
"5947" NA NA NA
"5948" NA NA NA
"5949" NA NA NA
"5950" NA NA NA
"5951" NA NA NA
"5952" NA NA NA
"5953" NA NA NA
"5954" NA NA NA
"5955" NA NA NA
"5956" NA NA NA
"5957" NA NA NA
"5958" NA NA NA
"5959" NA NA NA
"5960" NA NA NA
"5961" NA NA NA
"5962" NA NA NA
"5963" NA NA NA
"5964" NA NA NA
"5965" NA NA NA
"5966" NA NA NA
"5967" NA NA NA
"5968" NA NA NA
"5969" NA NA NA
"5970" NA NA NA
"5971" NA NA NA
"5972" NA NA NA
"5973" NA NA NA
"5974" NA NA NA
"5975" NA NA NA
"5976" NA NA NA
"5977" NA NA NA
"5978" NA NA NA
"5979" NA NA NA
"5980" NA NA NA
"5981" NA NA NA
"5982" NA NA NA
"5983" NA NA NA
"5984" NA NA NA
"5985" NA NA NA
"5986" NA NA NA
"5987" NA NA NA
"5988" NA NA NA
"5989" NA NA NA
"5990" NA NA NA
"5991" NA NA NA
"5992" NA NA NA
"5993" NA NA NA
"5994" NA NA NA
"5995" NA NA NA
"5996" NA NA NA
"5997" NA NA NA
"5998" NA NA NA
"5999" NA NA NA
"6000" NA NA NA
"6001" NA NA NA
"6002" NA NA NA
"6003" NA NA NA
"6004" NA NA NA
"6005" NA NA NA
"6006" NA NA NA
"6007" NA NA NA
"6008" NA NA NA
"6009" NA NA NA
"6010" NA NA NA
"6011" NA NA NA
"6012" NA NA NA
"6013" NA NA NA
"6014" NA NA NA
"6015" NA NA NA
"6016" NA NA NA
"6017" NA NA NA
"6018" NA NA NA
"6019" NA NA NA
"6020" NA NA NA
"6021" NA NA NA
"6022" NA NA NA
"6023" NA NA NA
"6024" NA NA NA
"6025" NA NA NA
"6026" NA NA NA
"6027" NA NA NA
"6028" NA NA NA
"6029" NA NA NA
"6030" NA NA NA
"6031" NA NA NA
"6032" NA NA NA
"6033" NA NA NA
"6034" NA NA NA
"6035" NA NA NA
"6036" NA NA NA
"6037" NA NA NA
"6038" NA NA NA
"6039" NA NA NA
"6040" NA NA NA
"6041" NA NA NA
"6042" NA NA NA
"6043" NA NA NA
"6044" NA NA NA
"6045" NA NA NA
"6046" NA NA NA
"6047" NA NA NA
"6048" NA NA NA
"6049" NA NA NA
"6050" NA NA NA
"6051" NA NA NA
"6052" NA NA NA
"6053" NA NA NA
"6054" NA NA NA
"6055" NA NA NA
"6056" NA NA NA
"6057" NA NA NA
"6058" NA NA NA
"6059" NA NA NA
"6060" NA NA NA
"6061" NA NA NA
"6062" NA NA NA
"6063" NA NA NA
"6064" NA NA NA
"6065" NA NA NA
"6066" NA NA NA
"6067" NA NA NA
"6068" NA NA NA
"6069" NA NA NA
"6070" NA NA NA
"6071" NA NA NA
"6072" NA NA NA
"6073" NA NA NA
"6074" NA NA NA
"6075" NA NA NA
"6076" NA NA NA
"6077" NA NA NA
"6078" NA NA NA
"6079" NA NA NA
"6080" NA NA NA
"6081" NA NA NA
"6082" NA NA NA
"6083" NA NA NA
"6084" NA NA NA
"6085" NA NA NA
"6086" NA NA NA
"6087" NA NA NA
"6088" NA NA NA
"6089" NA NA NA
"6090" NA NA NA
"6091" NA NA NA
"6092" NA NA NA
"6093" NA NA NA
"6094" NA NA NA
"6095" NA NA NA
"6096" NA NA NA
"6097" NA NA NA
"6098" NA NA NA
"6099" NA NA NA
"6100" NA NA NA
"6101" NA NA NA
"6102" NA NA NA
"6103" NA NA NA
"6104" NA NA NA
"6105" NA NA NA
"6106" NA NA NA
"6107" NA NA NA
"6108" NA NA NA
"6109" NA NA NA
"6110" NA NA NA
"6111" NA NA NA
"6112" NA NA NA
"6113" NA NA NA
"6114" NA NA NA
"6115" NA NA NA
"6116" NA NA NA
"6117" NA NA NA
"6118" NA NA NA
"6119" NA NA NA
"6120" NA NA NA
"6121" NA NA NA
"6122" NA NA NA
"6123" NA NA NA
"6124" NA NA NA
"6125" NA NA NA
"6126" NA NA NA
"6127" NA NA NA
"6128" NA NA NA
"6129" NA NA NA
"6130" NA NA NA
"6131" NA NA NA
"6132" NA NA NA
"6133" NA NA NA
"6134" NA NA NA
"6135" NA NA NA
"6136" NA NA NA
"6137" NA NA NA
"6138" NA NA NA
"6139" NA NA NA
"6140" NA NA NA
"6141" NA NA NA
"6142" NA NA NA
"6143" NA NA NA
"6144" NA NA NA
"6145" NA NA NA
"6146" NA NA NA
"6147" NA NA NA
"6148" NA NA NA
"6149" NA NA NA
"6150" NA NA NA
"6151" NA NA NA
"6152" NA NA NA
"6153" NA NA NA
"6154" NA NA NA
"6155" NA NA NA
"6156" NA NA NA
"6157" NA NA NA
"6158" NA NA NA
"6159" NA NA NA
"6160" NA NA NA
"6161" NA NA NA
"6162" NA NA NA
"6163" NA NA NA
"6164" NA NA NA
"6165" NA NA NA
"6166" NA NA NA
"6167" NA NA NA
"6168" NA NA NA
"6169" NA NA NA
"6170" NA NA NA
"6171" NA NA NA
"6172" NA NA NA
"6173" NA NA NA
"6174" NA NA NA
"6175" NA NA NA
"6176" NA NA NA
"6177" NA NA NA
"6178" NA NA NA
"6179" NA NA NA
"6180" NA NA NA
"6181" NA NA NA
"6182" NA NA NA
"6183" NA NA NA
"6184" NA NA NA
"6185" NA NA NA
"6186" NA NA NA
"6187" NA NA NA
"6188" NA NA NA
"6189" NA NA NA
"6190" NA NA NA
"6191" NA NA NA
"6192" NA NA NA
"6193" NA NA NA
"6194" NA NA NA
"6195" NA NA NA
"6196" NA NA NA
"6197" NA NA NA
"6198" NA NA NA
"6199" NA NA NA
"6200" NA NA NA
"6201" NA NA NA
"6202" NA NA NA
"6203" NA NA NA
"6204" NA NA NA
"6205" NA NA NA
"6206" NA NA NA
"6207" NA NA NA
"6208" NA NA NA
"6209" NA NA NA
"6210" NA NA NA
"6211" NA NA NA
"6212" NA NA NA
"6213" NA NA NA
"6214" NA NA NA
"6215" NA NA NA
"6216" NA NA NA
"6217" NA NA NA
"6218" NA NA NA
"6219" NA NA NA
"6220" NA NA NA
"6221" NA NA NA
"6222" NA NA NA
"6223" NA NA NA
"6224" NA NA NA
"6225" NA NA NA
"6226" NA NA NA
"6227" NA NA NA
"6228" NA NA NA
"6229" NA NA NA
"6230" NA NA NA
"6231" NA NA NA
"6232" NA NA NA
"6233" NA NA NA
"6234" NA NA NA
"6235" NA NA NA
"6236" NA NA NA
"6237" NA NA NA
"6238" NA NA NA
"6239" NA NA NA
"6240" NA NA NA
"6241" NA NA NA
"6242" NA NA NA
"6243" NA NA NA
"6244" NA NA NA
"6245" NA NA NA
"6246" NA NA NA
"6247" NA NA NA
"6248" NA NA NA
"6249" NA NA NA
"6250" NA NA NA
"6251" NA NA NA
"6252" NA NA NA
"6253" NA NA NA
"6254" NA NA NA
"6255" NA NA NA
"6256" NA NA NA
"6257" NA NA NA
"6258" NA NA NA
"6259" NA NA NA
"6260" NA NA NA
"6261" NA NA NA
"6262" NA NA NA
"6263" NA NA NA
"6264" NA NA NA
"6265" NA NA NA
"6266" NA NA NA
"6267" NA NA NA
"6268" NA NA NA
"6269" NA NA NA
"6270" NA NA NA
"6271" NA NA NA
"6272" NA NA NA
"6273" NA NA NA
"6274" NA NA NA
"6275" NA NA NA
"6276" NA NA NA
"6277" NA NA NA
"6278" NA NA NA
"6279" NA NA NA
"6280" NA NA NA
"6281" NA NA NA
"6282" NA NA NA
"6283" NA NA NA
"6284" NA NA NA
"6285" NA NA NA
"6286" NA NA NA
"6287" NA NA NA
"6288" NA NA NA
"6289" NA NA NA
"6290" NA NA NA
"6291" NA NA NA
"6292" NA NA NA
"6293" NA NA NA
"6294" NA NA NA
"6295" NA NA NA
"6296" NA NA NA
"6297" NA NA NA
"6298" NA NA NA
"6299" NA NA NA
"6300" NA NA NA
"6301" NA NA NA
"6302" NA NA NA
"6303" NA NA NA
"6304" NA NA NA
"6305" NA NA NA
"6306" NA NA NA
"6307" NA NA NA
"6308" NA NA NA
"6309" NA NA NA
"6310" NA NA NA
"6311" NA NA NA
"6312" NA NA NA
"6313" NA NA NA
"6314" NA NA NA
"6315" NA NA NA
"6316" NA NA NA
"6317" NA NA NA
"6318" NA NA NA
"6319" NA NA NA
"6320" NA NA NA
"6321" NA NA NA
"6322" NA NA NA
"6323" NA NA NA
"6324" NA NA NA
"6325" NA NA NA
"6326" NA NA NA
"6327" NA NA NA
"6328" NA NA NA
"6329" NA NA NA
"6330" NA NA NA
"6331" NA NA NA
"6332" NA NA NA
"6333" NA NA NA
"6334" NA NA NA
"6335" NA NA NA
"6336" NA NA NA
"6337" NA NA NA
"6338" NA NA NA
"6339" NA NA NA
"6340" NA NA NA
"6341" NA NA NA
"6342" NA NA NA
"6343" NA NA NA
"6344" NA NA NA
"6345" NA NA NA
"6346" NA NA NA
"6347" NA NA NA
"6348" NA NA NA
"6349" NA NA NA
"6350" NA NA NA
"6351" NA NA NA
"6352" NA NA NA
"6353" NA NA NA
"6354" NA NA NA
"6355" NA NA NA
"6356" NA NA NA
"6357" NA NA NA
"6358" NA NA NA
"6359" NA NA NA
"6360" NA NA NA
"6361" NA NA NA
"6362" NA NA NA
"6363" NA NA NA
"6364" NA NA NA
"6365" NA NA NA
"6366" NA NA NA
"6367" NA NA NA
"6368" NA NA NA
"6369" NA NA NA
"6370" NA NA NA
"6371" NA NA NA
"6372" NA NA NA
"6373" NA NA NA
"6374" NA NA NA
"6375" NA NA NA
"6376" NA NA NA
"6377" NA NA NA
"6378" NA NA NA
"6379" NA NA NA
"6380" NA NA NA
"6381" NA NA NA
"6382" NA NA NA
"6383" NA NA NA
"6384" NA NA NA
"6385" NA NA NA
"6386" NA NA NA
"6387" NA NA NA
"6388" NA NA NA
"6389" NA NA NA
"6390" NA NA NA
"6391" NA NA NA
"6392" NA NA NA
"6393" NA NA NA
"6394" NA NA NA
"6395" NA NA NA
"6396" NA NA NA
"6397" NA NA NA
"6398" NA NA NA
"6399" NA NA NA
"6400" NA NA NA
"6401" NA NA NA
"6402" NA NA NA
"6403" NA NA NA
"6404" NA NA NA
"6405" NA NA NA
"6406" NA NA NA
"6407" NA NA NA
"6408" NA NA NA
"6409" NA NA NA
"6410" NA NA NA
"6411" NA NA NA
"6412" NA NA NA
"6413" NA NA NA
"6414" NA NA NA
"6415" NA NA NA
"6416" NA NA NA
"6417" NA NA NA
"6418" NA NA NA
"6419" NA NA NA
"6420" NA NA NA
"6421" NA NA NA
"6422" NA NA NA
"6423" NA NA NA
"6424" NA NA NA
"6425" NA NA NA
"6426" NA NA NA
"6427" NA NA NA
"6428" NA NA NA
"6429" NA NA NA
"6430" NA NA NA
"6431" NA NA NA
"6432" NA NA NA
"6433" NA NA NA
"6434" NA NA NA
"6435" NA NA NA
"6436" NA NA NA
"6437" NA NA NA
"6438" NA NA NA
"6439" NA NA NA
"6440" NA NA NA
"6441" NA NA NA
"6442" NA NA NA
"6443" NA NA NA
"6444" NA NA NA
"6445" NA NA NA
"6446" NA NA NA
"6447" NA NA NA
"6448" NA NA NA
"6449" NA NA NA
"6450" NA NA NA
"6451" NA NA NA
"6452" NA NA NA
"6453" NA NA NA
"6454" NA NA NA
"6455" NA NA NA
"6456" NA NA NA
"6457" NA NA NA
"6458" NA NA NA
"6459" NA NA NA
"6460" NA NA NA
"6461" NA NA NA
"6462" NA NA NA
"6463" NA NA NA
"6464" NA NA NA
"6465" NA NA NA
"6466" NA NA NA
"6467" NA NA NA
"6468" NA NA NA
"6469" NA NA NA
"6470" NA NA NA
"6471" NA NA NA
"6472" NA NA NA
"6473" NA NA NA
"6474" NA NA NA
"6475" NA NA NA
"6476" NA NA NA
"6477" NA NA NA
"6478" NA NA NA
"6479" NA NA NA
"6480" NA NA NA
"6481" NA NA NA
"6482" NA NA NA
"6483" NA NA NA
"6484" NA NA NA
"6485" NA NA NA
"6486" NA NA NA
"6487" NA NA NA
"6488" NA NA NA
"6489" NA NA NA
"6490" NA NA NA
"6491" NA NA NA
"6492" NA NA NA
"6493" NA NA NA
"6494" NA NA NA
"6495" NA NA NA
"6496" NA NA NA
"6497" NA NA NA
"6498" NA NA NA
"6499" NA NA NA
"6500" NA NA NA
"6501" NA NA NA
"6502" NA NA NA
"6503" NA NA NA
"6504" NA NA NA
"6505" NA NA NA
"6506" NA NA NA
"6507" NA NA NA
"6508" NA NA NA
"6509" NA NA NA
"6510" NA NA NA
"6511" NA NA NA
"6512" NA NA NA
"6513" NA NA NA
"6514" NA NA NA
"6515" NA NA NA
"6516" NA NA NA
"6517" NA NA NA
"6518" NA NA NA
"6519" NA NA NA
"6520" NA NA NA
"6521" NA NA NA
"6522" NA NA NA
"6523" NA NA NA
"6524" NA NA NA
"6525" NA NA NA
"6526" NA NA NA
"6527" NA NA NA
"6528" NA NA NA
"6529" NA NA NA
"6530" NA NA NA
"6531" NA NA NA
"6532" NA NA NA
"6533" NA NA NA
"6534" NA NA NA
"6535" NA NA NA
"6536" NA NA NA
"6537" NA NA NA
"6538" NA NA NA
"6539" NA NA NA
"6540" NA NA NA
"6541" NA NA NA
"6542" NA NA NA
"6543" NA NA NA
"6544" NA NA NA
"6545" NA NA NA
"6546" NA NA NA
"6547" NA NA NA
"6548" NA NA NA
"6549" NA NA NA
"6550" NA NA NA
"6551" NA NA NA
"6552" NA NA NA
"6553" NA NA NA
"6554" NA NA NA
"6555" NA NA NA
"6556" NA NA NA
"6557" NA NA NA
"6558" NA NA NA
"6559" NA NA NA
"6560" NA NA NA
"6561" NA NA NA
"6562" NA NA NA
"6563" NA NA NA
"6564" NA NA NA
"6565" NA NA NA
"6566" NA NA NA
"6567" NA NA NA
"6568" NA NA NA
"6569" NA NA NA
"6570" NA NA NA
"6571" NA NA NA
"6572" NA NA NA
"6573" NA NA NA
"6574" NA NA NA
"6575" NA NA NA
"6576" NA NA NA
"6577" NA NA NA
"6578" NA NA NA
"6579" NA NA NA
"6580" NA NA NA
"6581" NA NA NA
"6582" NA NA NA
"6583" NA NA NA
"6584" NA NA NA
"6585" NA NA NA
"6586" NA NA NA
"6587" NA NA NA
"6588" NA NA NA
"6589" NA NA NA
"6590" NA NA NA
"6591" NA NA NA
"6592" NA NA NA
"6593" NA NA NA
"6594" NA NA NA
"6595" NA NA NA
"6596" NA NA NA
"6597" NA NA NA
"6598" NA NA NA
"6599" NA NA NA
"6600" NA NA NA
"6601" NA NA NA
"6602" NA NA NA
"6603" NA NA NA
"6604" NA NA NA
"6605" NA NA NA
"6606" NA NA NA
"6607" NA NA NA
"6608" NA NA NA
"6609" NA NA NA
"6610" NA NA NA
"6611" NA NA NA
"6612" NA NA NA
"6613" NA NA NA
"6614" NA NA NA
"6615" NA NA NA
"6616" NA NA NA
"6617" NA NA NA
"6618" NA NA NA
"6619" NA NA NA
"6620" NA NA NA
"6621" NA NA NA
"6622" NA NA NA
"6623" NA NA NA
"6624" NA NA NA
"6625" NA NA NA
"6626" NA NA NA
"6627" NA NA NA
"6628" NA NA NA
"6629" NA NA NA
"6630" NA NA NA
"6631" NA NA NA
"6632" NA NA NA
"6633" NA NA NA
"6634" NA NA NA
"6635" NA NA NA
"6636" NA NA NA
"6637" NA NA NA
"6638" NA NA NA
"6639" NA NA NA
"6640" NA NA NA
"6641" NA NA NA
"6642" NA NA NA
"6643" NA NA NA
"6644" NA NA NA
"6645" NA NA NA
"6646" NA NA NA
"6647" NA NA NA
"6648" NA NA NA
"6649" NA NA NA
"6650" NA NA NA
"6651" NA NA NA
"6652" NA NA NA
"6653" NA NA NA
"6654" NA NA NA
"6655" NA NA NA
"6656" NA NA NA
"6657" NA NA NA
"6658" NA NA NA
"6659" NA NA NA
"6660" NA NA NA
"6661" NA NA NA
"6662" NA NA NA
"6663" NA NA NA
"6664" NA NA NA
"6665" NA NA NA
"6666" NA NA NA
"6667" NA NA NA
"6668" NA NA NA
"6669" NA NA NA
"6670" NA NA NA
"6671" NA NA NA
"6672" NA NA NA
"6673" NA NA NA
"6674" NA NA NA
"6675" NA NA NA
"6676" NA NA NA
"6677" NA NA NA
"6678" NA NA NA
"6679" NA NA NA
"6680" NA NA NA
"6681" NA NA NA
"6682" NA NA NA
"6683" NA NA NA
"6684" NA NA NA
"6685" NA NA NA
"6686" NA NA NA
"6687" NA NA NA
"6688" NA NA NA
"6689" NA NA NA
"6690" NA NA NA
"6691" NA NA NA
"6692" NA NA NA
"6693" NA NA NA
"6694" NA NA NA
"6695" NA NA NA
"6696" NA NA NA
"6697" NA NA NA
"6698" NA NA NA
"6699" NA NA NA
"6700" NA NA NA
"6701" NA NA NA
"6702" NA NA NA
"6703" NA NA NA
"6704" NA NA NA
"6705" NA NA NA
"6706" NA NA NA
"6707" NA NA NA
"6708" NA NA NA
"6709" NA NA NA
"6710" NA NA NA
"6711" NA NA NA
"6712" NA NA NA
"6713" NA NA NA
"6714" NA NA NA
"6715" NA NA NA
"6716" NA NA NA
"6717" NA NA NA
"6718" NA NA NA
"6719" NA NA NA
"6720" NA NA NA
"6721" NA NA NA
"6722" NA NA NA
"6723" NA NA NA
"6724" NA NA NA
"6725" NA NA NA
"6726" NA NA NA
"6727" NA NA NA
"6728" NA NA NA
"6729" NA NA NA
"6730" NA NA NA
"6731" NA NA NA
"6732" NA NA NA
"6733" NA NA NA
"6734" NA NA NA
"6735" NA NA NA
"6736" NA NA NA
"6737" NA NA NA
"6738" NA NA NA
"6739" NA NA NA
"6740" NA NA NA
"6741" NA NA NA
"6742" NA NA NA
"6743" NA NA NA
"6744" NA NA NA
"6745" NA NA NA
"6746" NA NA NA
"6747" NA NA NA
"6748" NA NA NA
"6749" NA NA NA
"6750" NA NA NA
"6751" NA NA NA
"6752" NA NA NA
"6753" NA NA NA
"6754" NA NA NA
"6755" NA NA NA
"6756" NA NA NA
"6757" NA NA NA
"6758" NA NA NA
"6759" NA NA NA
"6760" NA NA NA
"6761" NA NA NA
"6762" NA NA NA
"6763" NA NA NA
"6764" NA NA NA
"6765" NA NA NA
"6766" NA NA NA
"6767" NA NA NA
"6768" NA NA NA
"6769" NA NA NA
"6770" NA NA NA
"6771" NA NA NA
"6772" NA NA NA
"6773" NA NA NA
"6774" NA NA NA
"6775" NA NA NA
"6776" NA NA NA
"6777" NA NA NA
"6778" NA NA NA
"6779" NA NA NA
"6780" NA NA NA
"6781" NA NA NA
"6782" NA NA NA
"6783" NA NA NA
"6784" NA NA NA
"6785" NA NA NA
"6786" NA NA NA
"6787" NA NA NA
"6788" NA NA NA
"6789" NA NA NA
"6790" NA NA NA
"6791" NA NA NA
"6792" NA NA NA
"6793" NA NA NA
"6794" NA NA NA
"6795" NA NA NA
"6796" NA NA NA
"6797" NA NA NA
"6798" NA NA NA
"6799" NA NA NA
"6800" NA NA NA
"6801" NA NA NA
"6802" NA NA NA
"6803" NA NA NA
"6804" NA NA NA
"6805" NA NA NA
"6806" NA NA NA
"6807" NA NA NA
"6808" NA NA NA
"6809" NA NA NA
"6810" NA NA NA
"6811" NA NA NA
"6812" NA NA NA
"6813" NA NA NA
"6814" NA NA NA
"6815" NA NA NA
"6816" NA NA NA
"6817" NA NA NA
"6818" NA NA NA
"6819" NA NA NA
"6820" NA NA NA
"6821" NA NA NA
"6822" NA NA NA
"6823" NA NA NA
"6824" NA NA NA
"6825" NA NA NA
"6826" NA NA NA
"6827" NA NA NA
"6828" NA NA NA
"6829" NA NA NA
"6830" NA NA NA
"6831" NA NA NA
"6832" NA NA NA
"6833" NA NA NA
"6834" NA NA NA
"6835" NA NA NA
"6836" NA NA NA
"6837" NA NA NA
"6838" NA NA NA
"6839" NA NA NA
"6840" NA NA NA
"6841" NA NA NA
"6842" NA NA NA
"6843" NA NA NA
"6844" NA NA NA
"6845" NA NA NA
"6846" NA NA NA
"6847" NA NA NA
"6848" NA NA NA
"6849" NA NA NA
"6850" NA NA NA
"6851" NA NA NA
"6852" NA NA NA
"6853" NA NA NA
"6854" NA NA NA
"6855" NA NA NA
"6856" NA NA NA
"6857" NA NA NA
"6858" NA NA NA
"6859" NA NA NA
"6860" NA NA NA
"6861" NA NA NA
"6862" NA NA NA
"6863" NA NA NA
"6864" NA NA NA
"6865" NA NA NA
"6866" NA NA NA
"6867" NA NA NA
"6868" NA NA NA
"6869" NA NA NA
"6870" NA NA NA
"6871" NA NA NA
"6872" NA NA NA
"6873" NA NA NA
"6874" NA NA NA
"6875" NA NA NA
"6876" NA NA NA
"6877" NA NA NA
"6878" NA NA NA
"6879" NA NA NA
"6880" NA NA NA
"6881" NA NA NA
"6882" NA NA NA
"6883" NA NA NA
"6884" NA NA NA
"6885" NA NA NA
"6886" NA NA NA
"6887" NA NA NA
"6888" NA NA NA
"6889" NA NA NA
"6890" NA NA NA
"6891" NA NA NA
"6892" NA NA NA
"6893" NA NA NA
"6894" NA NA NA
"6895" NA NA NA
"6896" NA NA NA
"6897" NA NA NA
"6898" NA NA NA
"6899" NA NA NA
"6900" NA NA NA
"6901" NA NA NA
"6902" NA NA NA
"6903" NA NA NA
"6904" NA NA NA
"6905" NA NA NA
"6906" NA NA NA
"6907" NA NA NA
"6908" NA NA NA
"6909" NA NA NA
"6910" NA NA NA
"6911" NA NA NA
"6912" NA NA NA
"6913" NA NA NA
"6914" NA NA NA
"6915" NA NA NA
"6916" NA NA NA
"6917" NA NA NA
"6918" NA NA NA
"6919" NA NA NA
"6920" NA NA NA
"6921" NA NA NA
"6922" NA NA NA
"6923" NA NA NA
"6924" NA NA NA
"6925" NA NA NA
"6926" NA NA NA
"6927" NA NA NA
"6928" NA NA NA
"6929" NA NA NA
"6930" NA NA NA
"6931" NA NA NA
"6932" NA NA NA
"6933" NA NA NA
"6934" NA NA NA
"6935" NA NA NA
"6936" NA NA NA
"6937" NA NA NA
"6938" NA NA NA
"6939" NA NA NA
"6940" NA NA NA
"6941" NA NA NA
"6942" NA NA NA
"6943" NA NA NA
"6944" NA NA NA
"6945" NA NA NA
"6946" NA NA NA
"6947" NA NA NA
"6948" NA NA NA
"6949" NA NA NA
"6950" NA NA NA
"6951" NA NA NA
"6952" NA NA NA
"6953" NA NA NA
"6954" NA NA NA
"6955" NA NA NA
"6956" NA NA NA
"6957" NA NA NA
"6958" NA NA NA
"6959" NA NA NA
"6960" NA NA NA
"6961" NA NA NA
"6962" NA NA NA
"6963" NA NA NA
"6964" NA NA NA
"6965" NA NA NA
"6966" NA NA NA
"6967" NA NA NA
"6968" NA NA NA
"6969" NA NA NA
"6970" NA NA NA
"6971" NA NA NA
"6972" NA NA NA
"6973" NA NA NA
"6974" NA NA NA
"6975" NA NA NA
"6976" NA NA NA
"6977" NA NA NA
"6978" NA NA NA
"6979" NA NA NA
"6980" NA NA NA
"6981" NA NA NA
"6982" NA NA NA
"6983" NA NA NA
"6984" NA NA NA
"6985" NA NA NA
"6986" NA NA NA
"6987" NA NA NA
"6988" NA NA NA
"6989" NA NA NA
"6990" NA NA NA
"6991" NA NA NA
"6992" NA NA NA
"6993" NA NA NA
"6994" NA NA NA
"6995" NA NA NA
"6996" NA NA NA
"6997" NA NA NA
"6998" NA NA NA
"6999" NA NA NA
"7000" NA NA NA
"7001" NA NA NA
"7002" NA NA NA
"7003" NA NA NA
"7004" NA NA NA
"7005" NA NA NA
"7006" NA NA NA
"7007" NA NA NA
"7008" NA NA NA
"7009" NA NA NA
"7010" NA NA NA
"7011" NA NA NA
"7012" NA NA NA
"7013" NA NA NA
"7014" NA NA NA
"7015" NA NA NA
"7016" NA NA NA
"7017" NA NA NA
"7018" NA NA NA
"7019" NA NA NA
"7020" NA NA NA
"7021" NA NA NA
"7022" NA NA NA
"7023" NA NA NA
"7024" NA NA NA
"7025" NA NA NA
"7026" NA NA NA
"7027" NA NA NA
"7028" NA NA NA
"7029" NA NA NA
"7030" NA NA NA
"7031" NA NA NA
"7032" NA NA NA
"7033" NA NA NA
"7034" NA NA NA
"7035" NA NA NA
"7036" NA NA NA
"7037" NA NA NA
"7038" NA NA NA
"7039" NA NA NA
"7040" NA NA NA
"7041" NA NA NA
"7042" NA NA NA
"7043" NA NA NA
"7044" NA NA NA
"7045" NA NA NA
"7046" NA NA NA
"7047" NA NA NA
"7048" NA NA NA
"7049" NA NA NA
"7050" NA NA NA
"7051" NA NA NA
"7052" NA NA NA
"7053" NA NA NA
"7054" NA NA NA
"7055" NA NA NA
"7056" NA NA NA
"7057" NA NA NA
"7058" NA NA NA
"7059" NA NA NA
"7060" NA NA NA
"7061" NA NA NA
"7062" NA NA NA
"7063" NA NA NA
"7064" NA NA NA
"7065" NA NA NA
"7066" NA NA NA
"7067" NA NA NA
"7068" NA NA NA
"7069" NA NA NA
"7070" NA NA NA
"7071" NA NA NA
"7072" NA NA NA
"7073" NA NA NA
"7074" NA NA NA
"7075" NA NA NA
"7076" NA NA NA
"7077" NA NA NA
"7078" NA NA NA
"7079" NA NA NA
"7080" NA NA NA
"7081" NA NA NA
"7082" NA NA NA
"7083" NA NA NA
"7084" NA NA NA
"7085" NA NA NA
"7086" NA NA NA
"7087" NA NA NA
"7088" NA NA NA
"7089" NA NA NA
"7090" NA NA NA
"7091" NA NA NA
"7092" NA NA NA
"7093" NA NA NA
"7094" NA NA NA
"7095" NA NA NA
"7096" NA NA NA
"7097" NA NA NA
"7098" NA NA NA
"7099" NA NA NA
"7100" NA NA NA
"7101" NA NA NA
"7102" NA NA NA
"7103" NA NA NA
"7104" NA NA NA
"7105" NA NA NA
"7106" NA NA NA
"7107" NA NA NA
"7108" NA NA NA
"7109" NA NA NA
"7110" NA NA NA
"7111" NA NA NA
"7112" NA NA NA
"7113" NA NA NA
"7114" NA NA NA
"7115" NA NA NA
"7116" NA NA NA
"7117" NA NA NA
"7118" NA NA NA
"7119" NA NA NA
"7120" NA NA NA
"7121" NA NA NA
"7122" NA NA NA
"7123" NA NA NA
"7124" NA NA NA
"7125" NA NA NA
"7126" NA NA NA
"7127" NA NA NA
"7128" NA NA NA
"7129" NA NA NA
"7130" NA NA NA
"7131" NA NA NA
"7132" NA NA NA
"7133" NA NA NA
"7134" NA NA NA
"7135" NA NA NA
"7136" NA NA NA
"7137" NA NA NA
"7138" NA NA NA
"7139" NA NA NA
"7140" NA NA NA
"7141" NA NA NA
"7142" NA NA NA
"7143" NA NA NA
"7144" NA NA NA
"7145" NA NA NA
"7146" NA NA NA
"7147" NA NA NA
"7148" NA NA NA
"7149" NA NA NA
"7150" NA NA NA
"7151" NA NA NA
"7152" NA NA NA
"7153" NA NA NA
"7154" NA NA NA
"7155" NA NA NA
"7156" NA NA NA
"7157" NA NA NA
"7158" NA NA NA
"7159" NA NA NA
"7160" NA NA NA
"7161" NA NA NA
"7162" NA NA NA
"7163" NA NA NA
"7164" NA NA NA
"7165" NA NA NA
"7166" NA NA NA
"7167" NA NA NA
"7168" NA NA NA
"7169" NA NA NA
"7170" NA NA NA
"7171" NA NA NA
"7172" NA NA NA
"7173" NA NA NA
"7174" NA NA NA
"7175" NA NA NA
"7176" NA NA NA
"7177" NA NA NA
"7178" NA NA NA
"7179" NA NA NA
"7180" NA NA NA
"7181" NA NA NA
"7182" NA NA NA
"7183" NA NA NA
"7184" NA NA NA
"7185" NA NA NA
"7186" NA NA NA
"7187" NA NA NA
"7188" NA NA NA
"7189" NA NA NA
"7190" NA NA NA
"7191" NA NA NA
"7192" NA NA NA
"7193" NA NA NA
"7194" NA NA NA
"7195" NA NA NA
"7196" NA NA NA
"7197" NA NA NA
"7198" NA NA NA
"7199" NA NA NA
"7200" NA NA NA
"7201" NA NA NA
"7202" NA NA NA
"7203" NA NA NA
"7204" NA NA NA
"7205" NA NA NA
"7206" NA NA NA
"7207" NA NA NA
"7208" NA NA NA
"7209" NA NA NA
"7210" NA NA NA
"7211" NA NA NA
"7212" NA NA NA
"7213" NA NA NA
"7214" NA NA NA
"7215" NA NA NA
"7216" NA NA NA
"7217" NA NA NA
"7218" NA NA NA
"7219" NA NA NA
"7220" NA NA NA
"7221" NA NA NA
"7222" NA NA NA
"7223" NA NA NA
"7224" NA NA NA
"7225" NA NA NA
"7226" NA NA NA
"7227" NA NA NA
"7228" NA NA NA
"7229" NA NA NA
"7230" NA NA NA
"7231" NA NA NA
"7232" NA NA NA
"7233" NA NA NA
"7234" NA NA NA
"7235" NA NA NA
"7236" NA NA NA
"7237" NA NA NA
"7238" NA NA NA
"7239" NA NA NA
"7240" NA NA NA
"7241" NA NA NA
"7242" NA NA NA
"7243" NA NA NA
"7244" NA NA NA
"7245" NA NA NA
"7246" NA NA NA
"7247" NA NA NA
"7248" NA NA NA
"7249" NA NA NA
"7250" NA NA NA
"7251" NA NA NA
"7252" NA NA NA
"7253" NA NA NA
"7254" NA NA NA
"7255" NA NA NA
"7256" NA NA NA
"7257" NA NA NA
"7258" NA NA NA
"7259" NA NA NA
"7260" NA NA NA
"7261" NA NA NA
"7262" NA NA NA
"7263" NA NA NA
"7264" NA NA NA
"7265" NA NA NA
"7266" NA NA NA
"7267" NA NA NA
"7268" NA NA NA
"7269" NA NA NA
"7270" NA NA NA
"7271" NA NA NA
"7272" NA NA NA
"7273" NA NA NA
"7274" NA NA NA
"7275" NA NA NA
"7276" NA NA NA
"7277" NA NA NA
"7278" NA NA NA
"7279" NA NA NA
"7280" NA NA NA
"7281" NA NA NA
"7282" NA NA NA
"7283" NA NA NA
"7284" NA NA NA
"7285" NA NA NA
"7286" NA NA NA
"7287" NA NA NA
"7288" NA NA NA
"7289" NA NA NA
"7290" NA NA NA
"7291" NA NA NA
"7292" NA NA NA
"7293" NA NA NA
"7294" NA NA NA
"7295" NA NA NA
"7296" NA NA NA
"7297" NA NA NA
"7298" NA NA NA
"7299" NA NA NA
"7300" NA NA NA
"7301" NA NA NA
"7302" NA NA NA
"7303" NA NA NA
"7304" NA NA NA
"7305" NA NA NA
"7306" NA NA NA
"7307" NA NA NA
"7308" NA NA NA
"7309" NA NA NA
"7310" NA NA NA
"7311" NA NA NA
"7312" NA NA NA
"7313" NA NA NA
"7314" NA NA NA
"7315" NA NA NA
"7316" NA NA NA
"7317" NA NA NA
"7318" NA NA NA
"7319" NA NA NA
"7320" NA NA NA
"7321" NA NA NA
"7322" NA NA NA
"7323" NA NA NA
"7324" NA NA NA
"7325" NA NA NA
"7326" NA NA NA
"7327" NA NA NA
"7328" NA NA NA
"7329" NA NA NA
"7330" NA NA NA
"7331" NA NA NA
"7332" NA NA NA
"7333" NA NA NA
"7334" NA NA NA
"7335" NA NA NA
"7336" NA NA NA
"7337" NA NA NA
"7338" NA NA NA
"7339" NA NA NA
"7340" NA NA NA
"7341" NA NA NA
"7342" NA NA NA
"7343" NA NA NA
"7344" NA NA NA
"7345" NA NA NA
"7346" NA NA NA
"7347" NA NA NA
"7348" NA NA NA
"7349" NA NA NA
"7350" NA NA NA
"7351" NA NA NA
"7352" NA NA NA
"7353" NA NA NA
"7354" NA NA NA
"7355" NA NA NA
"7356" NA NA NA
"7357" NA NA NA
"7358" NA NA NA
"7359" NA NA NA
"7360" NA NA NA
"7361" NA NA NA
"7362" NA NA NA
"7363" NA NA NA
"7364" NA NA NA
"7365" NA NA NA
"7366" NA NA NA
"7367" NA NA NA
"7368" NA NA NA
"7369" NA NA NA
"7370" NA NA NA
"7371" NA NA NA
"7372" NA NA NA
"7373" NA NA NA
"7374" NA NA NA
"7375" NA NA NA
"7376" NA NA NA
"7377" NA NA NA
"7378" NA NA NA
"7379" NA NA NA
"7380" NA NA NA
"7381" NA NA NA
"7382" NA NA NA
"7383" NA NA NA
"7384" NA NA NA
"7385" NA NA NA
"7386" NA NA NA
"7387" NA NA NA
"7388" NA NA NA
"7389" NA NA NA
"7390" NA NA NA
"7391" NA NA NA
"7392" NA NA NA
"7393" NA NA NA
"7394" NA NA NA
"7395" NA NA NA
"7396" NA NA NA
"7397" NA NA NA
"7398" NA NA NA
"7399" NA NA NA
"7400" NA NA NA
"7401" NA NA NA
"7402" NA NA NA
"7403" NA NA NA
"7404" NA NA NA
"7405" NA NA NA
"7406" NA NA NA
"7407" NA NA NA
"7408" NA NA NA
"7409" NA NA NA
"7410" NA NA NA
"7411" NA NA NA
"7412" NA NA NA
"7413" NA NA NA
"7414" NA NA NA
"7415" NA NA NA
"7416" NA NA NA
"7417" NA NA NA
"7418" NA NA NA
"7419" NA NA NA
"7420" NA NA NA
"7421" NA NA NA
"7422" NA NA NA
"7423" NA NA NA
"7424" NA NA NA
"7425" NA NA NA
"7426" NA NA NA
"7427" NA NA NA
"7428" NA NA NA
"7429" NA NA NA
"7430" NA NA NA
"7431" NA NA NA
"7432" NA NA NA
"7433" NA NA NA
"7434" NA NA NA
"7435" NA NA NA
"7436" NA NA NA
"7437" NA NA NA
"7438" NA NA NA
"7439" NA NA NA
"7440" NA NA NA
"7441" NA NA NA
"7442" NA NA NA
"7443" NA NA NA
"7444" NA NA NA
"7445" NA NA NA
"7446" NA NA NA
"7447" NA NA NA
"7448" NA NA NA
"7449" NA NA NA
"7450" NA NA NA
"7451" NA NA NA
"7452" NA NA NA
"7453" NA NA NA
"7454" NA NA NA
"7455" NA NA NA
"7456" NA NA NA
"7457" NA NA NA
"7458" NA NA NA
"7459" NA NA NA
"7460" NA NA NA
"7461" NA NA NA
"7462" NA NA NA
"7463" NA NA NA
"7464" NA NA NA
"7465" NA NA NA
"7466" NA NA NA
"7467" NA NA NA
"7468" NA NA NA
"7469" NA NA NA
"7470" NA NA NA
"7471" NA NA NA
"7472" NA NA NA
"7473" NA NA NA
"7474" NA NA NA
"7475" NA NA NA
"7476" NA NA NA
"7477" NA NA NA
"7478" NA NA NA
"7479" NA NA NA
"7480" NA NA NA
"7481" NA NA NA
"7482" NA NA NA
"7483" NA NA NA
"7484" NA NA NA
"7485" NA NA NA
"7486" NA NA NA
"7487" NA NA NA
"7488" NA NA NA
"7489" NA NA NA
"7490" NA NA NA
"7491" NA NA NA
"7492" NA NA NA
"7493" NA NA NA
"7494" NA NA NA
"7495" NA NA NA
"7496" NA NA NA
"7497" NA NA NA
"7498" NA NA NA
"7499" NA NA NA
"7500" NA NA NA
"7501" NA NA NA
"7502" NA NA NA
"7503" NA NA NA
"7504" NA NA NA
"7505" NA NA NA
"7506" NA NA NA
"7507" NA NA NA
"7508" NA NA NA
"7509" NA NA NA
"7510" NA NA NA
"7511" NA NA NA
"7512" NA NA NA
"7513" NA NA NA
"7514" NA NA NA
"7515" NA NA NA
"7516" NA NA NA
"7517" NA NA NA
"7518" NA NA NA
"7519" NA NA NA
"7520" NA NA NA
"7521" NA NA NA
"7522" NA NA NA
"7523" NA NA NA
"7524" NA NA NA
"7525" NA NA NA
"7526" NA NA NA
"7527" NA NA NA
"7528" NA NA NA
"7529" NA NA NA
"7530" NA NA NA
"7531" NA NA NA
"7532" NA NA NA
"7533" NA NA NA
"7534" NA NA NA
"7535" NA NA NA
"7536" NA NA NA
"7537" NA NA NA
"7538" NA NA NA
"7539" NA NA NA
"7540" NA NA NA
"7541" NA NA NA
"7542" NA NA NA
"7543" NA NA NA
"7544" NA NA NA
"7545" NA NA NA
"7546" NA NA NA
"7547" NA NA NA
"7548" NA NA NA
"7549" NA NA NA
"7550" NA NA NA
"7551" NA NA NA
"7552" NA NA NA
"7553" NA NA NA
"7554" NA NA NA
"7555" NA NA NA
"7556" NA NA NA
"7557" NA NA NA
"7558" NA NA NA
"7559" NA NA NA
"7560" NA NA NA
"7561" NA NA NA
"7562" NA NA NA
"7563" NA NA NA
"7564" NA NA NA
"7565" NA NA NA
"7566" NA NA NA
"7567" NA NA NA
"7568" NA NA NA
"7569" NA NA NA
"7570" NA NA NA
"7571" NA NA NA
"7572" NA NA NA
"7573" NA NA NA
"7574" NA NA NA
"7575" NA NA NA
"7576" NA NA NA
"7577" NA NA NA
"7578" NA NA NA
"7579" NA NA NA
"7580" NA NA NA
"7581" NA NA NA
"7582" NA NA NA
"7583" NA NA NA
"7584" NA NA NA
"7585" NA NA NA
"7586" NA NA NA
"7587" NA NA NA
"7588" NA NA NA
"7589" NA NA NA
"7590" NA NA NA
"7591" NA NA NA
"7592" NA NA NA
"7593" NA NA NA
"7594" NA NA NA
"7595" NA NA NA
"7596" NA NA NA
"7597" NA NA NA
"7598" NA NA NA
"7599" NA NA NA
"7600" NA NA NA
"7601" NA NA NA
"7602" NA NA NA
"7603" NA NA NA
"7604" NA NA NA
"7605" NA NA NA
"7606" NA NA NA
"7607" NA NA NA
"7608" NA NA NA
"7609" NA NA NA
"7610" NA NA NA
"7611" NA NA NA
"7612" NA NA NA
"7613" NA NA NA
"7614" NA NA NA
"7615" NA NA NA
"7616" NA NA NA
"7617" NA NA NA
"7618" NA NA NA
"7619" NA NA NA
"7620" NA NA NA
"7621" NA NA NA
"7622" NA NA NA
"7623" NA NA NA
"7624" NA NA NA
"7625" NA NA NA
"7626" NA NA NA
"7627" NA NA NA
"7628" NA NA NA
"7629" NA NA NA
"7630" NA NA NA
"7631" NA NA NA
"7632" NA NA NA
"7633" NA NA NA
"7634" NA NA NA
"7635" NA NA NA
"7636" NA NA NA
"7637" NA NA NA
"7638" NA NA NA
"7639" NA NA NA
"7640" NA NA NA
"7641" NA NA NA
"7642" NA NA NA
"7643" NA NA NA
"7644" NA NA NA
"7645" NA NA NA
"7646" NA NA NA
"7647" NA NA NA
"7648" NA NA NA
"7649" NA NA NA
"7650" NA NA NA
"7651" NA NA NA
"7652" NA NA NA
"7653" NA NA NA
"7654" NA NA NA
"7655" NA NA NA
"7656" NA NA NA
"7657" NA NA NA
"7658" NA NA NA
"7659" NA NA NA
"7660" NA NA NA
"7661" NA NA NA
"7662" NA NA NA
"7663" NA NA NA
"7664" NA NA NA
"7665" NA NA NA
"7666" NA NA NA
"7667" NA NA NA
"7668" NA NA NA
"7669" NA NA NA
"7670" NA NA NA
"7671" NA NA NA
"7672" NA NA NA
"7673" NA NA NA
"7674" NA NA NA
"7675" NA NA NA
"7676" NA NA NA
"7677" NA NA NA
"7678" NA NA NA
"7679" NA NA NA
"7680" NA NA NA
"7681" NA NA NA
"7682" NA NA NA
"7683" NA NA NA
"7684" NA NA NA
"7685" NA NA NA
"7686" NA NA NA
"7687" NA NA NA
"7688" NA NA NA
"7689" NA NA NA
"7690" NA NA NA
"7691" NA NA NA
"7692" NA NA NA
"7693" NA NA NA
"7694" NA NA NA
"7695" NA NA NA
"7696" NA NA NA
"7697" NA NA NA
"7698" NA NA NA
"7699" NA NA NA
"7700" NA NA NA
"7701" NA NA NA
"7702" NA NA NA
"7703" NA NA NA
"7704" NA NA NA
"7705" NA NA NA
"7706" NA NA NA
"7707" NA NA NA
"7708" NA NA NA
"7709" NA NA NA
"7710" NA NA NA
"7711" NA NA NA
"7712" NA NA NA
"7713" NA NA NA
"7714" NA NA NA
"7715" NA NA NA
"7716" NA NA NA
"7717" NA NA NA
"7718" NA NA NA
"7719" NA NA NA
"7720" NA NA NA
"7721" NA NA NA
"7722" NA NA NA
"7723" NA NA NA
"7724" NA NA NA
"7725" NA NA NA
"7726" NA NA NA
"7727" NA NA NA
"7728" NA NA NA
"7729" NA NA NA
"7730" NA NA NA
"7731" NA NA NA
"7732" NA NA NA
"7733" NA NA NA
"7734" NA NA NA
"7735" NA NA NA
"7736" NA NA NA
"7737" NA NA NA
"7738" NA NA NA
"7739" NA NA NA
"7740" NA NA NA
"7741" NA NA NA
"7742" NA NA NA
"7743" NA NA NA
"7744" NA NA NA
"7745" NA NA NA
"7746" NA NA NA
"7747" NA NA NA
"7748" NA NA NA
"7749" NA NA NA
"7750" NA NA NA
"7751" NA NA NA
"7752" NA NA NA
"7753" NA NA NA
"7754" NA NA NA
"7755" NA NA NA
"7756" NA NA NA
"7757" NA NA NA
"7758" NA NA NA
"7759" NA NA NA
"7760" NA NA NA
"7761" NA NA NA
"7762" NA NA NA
"7763" NA NA NA
"7764" NA NA NA
"7765" NA NA NA
"7766" NA NA NA
"7767" NA NA NA
"7768" NA NA NA
"7769" NA NA NA
"7770" NA NA NA
"7771" NA NA NA
"7772" NA NA NA
"7773" NA NA NA
"7774" NA NA NA
"7775" NA NA NA
"7776" NA NA NA
"7777" NA NA NA
"7778" NA NA NA
"7779" NA NA NA
"7780" NA NA NA
"7781" NA NA NA
"7782" NA NA NA
"7783" NA NA NA
"7784" NA NA NA
"7785" NA NA NA
"7786" NA NA NA
"7787" NA NA NA
"7788" NA NA NA
"7789" NA NA NA
"7790" NA NA NA
"7791" NA NA NA
"7792" NA NA NA
"7793" NA NA NA
"7794" NA NA NA
"7795" NA NA NA
"7796" NA NA NA
"7797" NA NA NA
"7798" NA NA NA
"7799" NA NA NA
"7800" NA NA NA
"7801" NA NA NA
"7802" NA NA NA
"7803" NA NA NA
"7804" NA NA NA
"7805" NA NA NA
"7806" NA NA NA
"7807" NA NA NA
"7808" NA NA NA
"7809" NA NA NA
"7810" NA NA NA
"7811" NA NA NA
"7812" NA NA NA
"7813" NA NA NA
"7814" NA NA NA
"7815" NA NA NA
"7816" NA NA NA
"7817" NA NA NA
"7818" NA NA NA
"7819" NA NA NA
"7820" NA NA NA
"7821" NA NA NA
"7822" NA NA NA
"7823" NA NA NA
"7824" NA NA NA
"7825" NA NA NA
"7826" NA NA NA
"7827" NA NA NA
"7828" NA NA NA
"7829" NA NA NA
"7830" NA NA NA
"7831" NA NA NA
"7832" NA NA NA
"7833" NA NA NA
"7834" NA NA NA
"7835" NA NA NA
"7836" NA NA NA
"7837" NA NA NA
"7838" NA NA NA
"7839" NA NA NA
"7840" NA NA NA
"7841" NA NA NA
"7842" NA NA NA
"7843" NA NA NA
"7844" NA NA NA
"7845" NA NA NA
"7846" NA NA NA
"7847" NA NA NA
"7848" NA NA NA
"7849" NA NA NA
"7850" NA NA NA
"7851" NA NA NA
"7852" NA NA NA
"7853" NA NA NA
"7854" NA NA NA
"7855" NA NA NA
"7856" NA NA NA
"7857" NA NA NA
"7858" NA NA NA
"7859" NA NA NA
"7860" NA NA NA
"7861" NA NA NA
"7862" NA NA NA
"7863" NA NA NA
"7864" NA NA NA
"7865" NA NA NA
"7866" NA NA NA
"7867" NA NA NA
"7868" NA NA NA
"7869" NA NA NA
"7870" NA NA NA
"7871" NA NA NA
"7872" NA NA NA
"7873" NA NA NA
"7874" NA NA NA
"7875" NA NA NA
"7876" NA NA NA
"7877" NA NA NA
"7878" NA NA NA
"7879" NA NA NA
"7880" NA NA NA
"7881" NA NA NA
"7882" NA NA NA
"7883" NA NA NA
"7884" NA NA NA
"7885" NA NA NA
"7886" NA NA NA
"7887" NA NA NA
"7888" NA NA NA
"7889" NA NA NA
"7890" NA NA NA
"7891" NA NA NA
"7892" NA NA NA
"7893" NA NA NA
"7894" NA NA NA
"7895" NA NA NA
"7896" NA NA NA
"7897" NA NA NA
"7898" NA NA NA
"7899" NA NA NA
"7900" NA NA NA
"7901" NA NA NA
"7902" NA NA NA
"7903" NA NA NA
"7904" NA NA NA
"7905" NA NA NA
"7906" NA NA NA
"7907" NA NA NA
"7908" NA NA NA
"7909" NA NA NA
"7910" NA NA NA
"7911" NA NA NA
"7912" NA NA NA
"7913" NA NA NA
"7914" NA NA NA
"7915" NA NA NA
"7916" NA NA NA
"7917" NA NA NA
"7918" NA NA NA
"7919" NA NA NA
"7920" NA NA NA
"7921" NA NA NA
"7922" NA NA NA
"7923" NA NA NA
"7924" NA NA NA
"7925" NA NA NA
"7926" NA NA NA
"7927" NA NA NA
"7928" NA NA NA
"7929" NA NA NA
"7930" NA NA NA
"7931" NA NA NA
"7932" NA NA NA
"7933" NA NA NA
"7934" NA NA NA
"7935" NA NA NA
"7936" NA NA NA
"7937" NA NA NA
"7938" NA NA NA
"7939" NA NA NA
"7940" NA NA NA
"7941" NA NA NA
"7942" NA NA NA
"7943" NA NA NA
"7944" NA NA NA
"7945" NA NA NA
"7946" NA NA NA
"7947" NA NA NA
"7948" NA NA NA
"7949" NA NA NA
"7950" NA NA NA
"7951" NA NA NA
"7952" NA NA NA
"7953" NA NA NA
"7954" NA NA NA
"7955" NA NA NA
"7956" NA NA NA
"7957" NA NA NA
"7958" NA NA NA
"7959" NA NA NA
"7960" NA NA NA
"7961" NA NA NA
"7962" NA NA NA
"7963" NA NA NA
"7964" NA NA NA
"7965" NA NA NA
"7966" NA NA NA
"7967" NA NA NA
"7968" NA NA NA
"7969" NA NA NA
"7970" NA NA NA
"7971" NA NA NA
"7972" NA NA NA
"7973" NA NA NA
"7974" NA NA NA
"7975" NA NA NA
"7976" NA NA NA
"7977" NA NA NA
"7978" NA NA NA
"7979" NA NA NA
"7980" NA NA NA
"7981" NA NA NA
"7982" NA NA NA
"7983" NA NA NA
"7984" NA NA NA
"7985" NA NA NA
"7986" NA NA NA
"7987" NA NA NA
"7988" NA NA NA
"7989" NA NA NA
"7990" NA NA NA
"7991" NA NA NA
"7992" NA NA NA
"7993" NA NA NA
"7994" NA NA NA
"7995" NA NA NA
"7996" NA NA NA
"7997" NA NA NA
"7998" NA NA NA
"7999" NA NA NA
"8000" NA NA NA
"8001" NA NA NA
"8002" NA NA NA
"8003" NA NA NA
"8004" NA NA NA
"8005" NA NA NA
"8006" NA NA NA
"8007" NA NA NA
"8008" NA NA NA
"8009" NA NA NA
"8010" NA NA NA
"8011" NA NA NA
"8012" NA NA NA
"8013" NA NA NA
"8014" NA NA NA
"8015" NA NA NA
"8016" NA NA NA
"8017" NA NA NA
"8018" NA NA NA
"8019" NA NA NA
"8020" NA NA NA
"8021" NA NA NA
"8022" NA NA NA
"8023" NA NA NA
"8024" NA NA NA
"8025" NA NA NA
"8026" NA NA NA
"8027" NA NA NA
"8028" NA NA NA
"8029" NA NA NA
"8030" NA NA NA
"8031" NA NA NA
"8032" NA NA NA
"8033" NA NA NA
"8034" NA NA NA
"8035" NA NA NA
"8036" NA NA NA
"8037" NA NA NA
"8038" NA NA NA
"8039" NA NA NA
"8040" NA NA NA
"8041" NA NA NA
"8042" NA NA NA
"8043" NA NA NA
"8044" NA NA NA
"8045" NA NA NA
"8046" NA NA NA
"8047" NA NA NA
"8048" NA NA NA
"8049" NA NA NA
"8050" NA NA NA
"8051" NA NA NA
"8052" NA NA NA
"8053" NA NA NA
"8054" NA NA NA
"8055" NA NA NA
"8056" NA NA NA
"8057" NA NA NA
"8058" NA NA NA
"8059" NA NA NA
"8060" NA NA NA
"8061" NA NA NA
"8062" NA NA NA
"8063" NA NA NA
"8064" NA NA NA
"8065" NA NA NA
"8066" NA NA NA
"8067" NA NA NA
"8068" NA NA NA
"8069" NA NA NA
"8070" NA NA NA
"8071" NA NA NA
"8072" NA NA NA
"8073" NA NA NA
"8074" NA NA NA
"8075" NA NA NA
"8076" NA NA NA
"8077" NA NA NA
"8078" NA NA NA
"8079" NA NA NA
"8080" NA NA NA
"8081" NA NA NA
"8082" NA NA NA
"8083" NA NA NA
"8084" NA NA NA
"8085" NA NA NA
"8086" NA NA NA
"8087" NA NA NA
"8088" NA NA NA
"8089" NA NA NA
"8090" NA NA NA
"8091" NA NA NA
"8092" NA NA NA
"8093" NA NA NA
"8094" NA NA NA
"8095" NA NA NA
"8096" NA NA NA
"8097" NA NA NA
"8098" NA NA NA
"8099" NA NA NA
"8100" NA NA NA
"8101" NA NA NA
"8102" NA NA NA
"8103" NA NA NA
"8104" NA NA NA
"8105" NA NA NA
"8106" NA NA NA
"8107" NA NA NA
"8108" NA NA NA
"8109" NA NA NA
"8110" NA NA NA
"8111" NA NA NA
"8112" NA NA NA
"8113" NA NA NA
"8114" NA NA NA
"8115" NA NA NA
"8116" NA NA NA
"8117" NA NA NA
"8118" NA NA NA
"8119" NA NA NA
"8120" NA NA NA
"8121" NA NA NA
"8122" NA NA NA
"8123" NA NA NA
"8124" NA NA NA
"8125" NA NA NA
"8126" NA NA NA
"8127" NA NA NA
"8128" NA NA NA
"8129" NA NA NA
"8130" NA NA NA
"8131" NA NA NA
"8132" NA NA NA
"8133" NA NA NA
"8134" NA NA NA
"8135" NA NA NA
"8136" NA NA NA
"8137" NA NA NA
"8138" NA NA NA
"8139" NA NA NA
"8140" NA NA NA
"8141" NA NA NA
"8142" NA NA NA
"8143" NA NA NA
"8144" NA NA NA
"8145" NA NA NA
"8146" NA NA NA
"8147" NA NA NA
"8148" NA NA NA
"8149" NA NA NA
"8150" NA NA NA
"8151" NA NA NA
"8152" NA NA NA
"8153" NA NA NA
"8154" NA NA NA
"8155" NA NA NA
"8156" NA NA NA
"8157" NA NA NA
"8158" NA NA NA
"8159" NA NA NA
"8160" NA NA NA
"8161" NA NA NA
"8162" NA NA NA
"8163" NA NA NA
"8164" NA NA NA
"8165" NA NA NA
"8166" NA NA NA
"8167" NA NA NA
"8168" NA NA NA
"8169" NA NA NA
"8170" NA NA NA
"8171" NA NA NA
"8172" NA NA NA
"8173" NA NA NA
"8174" NA NA NA
"8175" NA NA NA
"8176" NA NA NA
"8177" NA NA NA
"8178" NA NA NA
"8179" NA NA NA
"8180" NA NA NA
"8181" NA NA NA
"8182" NA NA NA
"8183" NA NA NA
"8184" NA NA NA
"8185" NA NA NA
"8186" NA NA NA
"8187" NA NA NA
"8188" NA NA NA
"8189" NA NA NA
"8190" NA NA NA
"8191" NA NA NA
"8192" NA NA NA
"8193" NA NA NA
"8194" NA NA NA
"8195" NA NA NA
"8196" NA NA NA
"8197" NA NA NA
"8198" NA NA NA
"8199" NA NA NA
"8200" NA NA NA
"8201" NA NA NA
"8202" NA NA NA
"8203" NA NA NA
"8204" NA NA NA
"8205" NA NA NA
"8206" NA NA NA
"8207" NA NA NA
"8208" NA NA NA
"8209" NA NA NA
"8210" NA NA NA
"8211" NA NA NA
"8212" NA NA NA
"8213" NA NA NA
"8214" NA NA NA
"8215" NA NA NA
"8216" NA NA NA
"8217" NA NA NA
"8218" NA NA NA
"8219" NA NA NA
"8220" NA NA NA
"8221" NA NA NA
"8222" NA NA NA
"8223" NA NA NA
"8224" NA NA NA
"8225" NA NA NA
"8226" NA NA NA
"8227" NA NA NA
"8228" NA NA NA
"8229" NA NA NA
"8230" NA NA NA
"8231" NA NA NA
"8232" NA NA NA
"8233" NA NA NA
"8234" NA NA NA
"8235" NA NA NA
"8236" NA NA NA
"8237" NA NA NA
"8238" NA NA NA
"8239" NA NA NA
"8240" NA NA NA
"8241" NA NA NA
"8242" NA NA NA
"8243" NA NA NA
"8244" NA NA NA
"8245" NA NA NA
"8246" NA NA NA
"8247" NA NA NA
"8248" NA NA NA
"8249" NA NA NA
"8250" NA NA NA
"8251" NA NA NA
"8252" NA NA NA
"8253" NA NA NA
"8254" NA NA NA
"8255" NA NA NA
"8256" NA NA NA
"8257" NA NA NA
"8258" NA NA NA
"8259" NA NA NA
"8260" NA NA NA
"8261" NA NA NA
"8262" NA NA NA
"8263" NA NA NA
"8264" NA NA NA
"8265" NA NA NA
"8266" NA NA NA
"8267" NA NA NA
"8268" NA NA NA
"8269" NA NA NA
"8270" NA NA NA
"8271" NA NA NA
"8272" NA NA NA
"8273" NA NA NA
"8274" NA NA NA
"8275" NA NA NA
"8276" NA NA NA
"8277" NA NA NA
"8278" NA NA NA
"8279" NA NA NA
"8280" NA NA NA
"8281" NA NA NA
"8282" NA NA NA
"8283" NA NA NA
"8284" NA NA NA
"8285" NA NA NA
"8286" NA NA NA
"8287" NA NA NA
"8288" NA NA NA
"8289" NA NA NA
"8290" NA NA NA
"8291" NA NA NA
"8292" NA NA NA
"8293" NA NA NA
"8294" NA NA NA
"8295" NA NA NA
"8296" NA NA NA
"8297" NA NA NA
"8298" NA NA NA
"8299" NA NA NA
"8300" NA NA NA
"8301" NA NA NA
"8302" NA NA NA
"8303" NA NA NA
"8304" NA NA NA
"8305" NA NA NA
"8306" NA NA NA
"8307" NA NA NA
"8308" NA NA NA
"8309" NA NA NA
"8310" NA NA NA
"8311" NA NA NA
"8312" NA NA NA
"8313" NA NA NA
"8314" NA NA NA
"8315" NA NA NA
"8316" NA NA NA
"8317" NA NA NA
"8318" NA NA NA
"8319" NA NA NA
"8320" NA NA NA
"8321" NA NA NA
"8322" NA NA NA
"8323" NA NA NA
"8324" NA NA NA
"8325" NA NA NA
"8326" NA NA NA
"8327" NA NA NA
"8328" NA NA NA
"8329" NA NA NA
"8330" NA NA NA
"8331" NA NA NA
"8332" NA NA NA
"8333" NA NA NA
"8334" NA NA NA
"8335" NA NA NA
"8336" NA NA NA
"8337" NA NA NA
"8338" NA NA NA
"8339" NA NA NA
"8340" NA NA NA
"8341" NA NA NA
"8342" NA NA NA
"8343" NA NA NA
"8344" NA NA NA
"8345" NA NA NA
"8346" NA NA NA
"8347" NA NA NA
"8348" NA NA NA
"8349" NA NA NA
"8350" NA NA NA
"8351" NA NA NA
"8352" NA NA NA
"8353" NA NA NA
"8354" NA NA NA
"8355" NA NA NA
"8356" NA NA NA
"8357" NA NA NA
"8358" NA NA NA
"8359" NA NA NA
"8360" NA NA NA
"8361" NA NA NA
"8362" NA NA NA
"8363" NA NA NA
"8364" NA NA NA
"8365" NA NA NA
"8366" NA NA NA
"8367" NA NA NA
"8368" NA NA NA
"8369" NA NA NA
"8370" NA NA NA
"8371" NA NA NA
"8372" NA NA NA
"8373" NA NA NA
"8374" NA NA NA
"8375" NA NA NA
"8376" NA NA NA
"8377" NA NA NA
"8378" NA NA NA
"8379" NA NA NA
"8380" NA NA NA
"8381" NA NA NA
"8382" NA NA NA
"8383" NA NA NA
"8384" NA NA NA
"8385" NA NA NA
"8386" NA NA NA
"8387" NA NA NA
"8388" NA NA NA
"8389" NA NA NA
"8390" NA NA NA
"8391" NA NA NA
"8392" NA NA NA
"8393" NA NA NA
"8394" NA NA NA
"8395" NA NA NA
"8396" NA NA NA
"8397" NA NA NA
"8398" NA NA NA
"8399" NA NA NA
"8400" NA NA NA
"8401" NA NA NA
"8402" NA NA NA
"8403" NA NA NA
"8404" NA NA NA
"8405" NA NA NA
"8406" NA NA NA
"8407" NA NA NA
"8408" NA NA NA
"8409" NA NA NA
"8410" NA NA NA
"8411" NA NA NA
"8412" NA NA NA
"8413" NA NA NA
"8414" NA NA NA
"8415" NA NA NA
"8416" NA NA NA
"8417" NA NA NA
"8418" NA NA NA
"8419" NA NA NA
"8420" NA NA NA
"8421" NA NA NA
"8422" NA NA NA
"8423" NA NA NA
"8424" NA NA NA
"8425" NA NA NA
"8426" NA NA NA
"8427" NA NA NA
"8428" NA NA NA
"8429" NA NA NA
"8430" NA NA NA
"8431" NA NA NA
"8432" NA NA NA
"8433" NA NA NA
"8434" NA NA NA
"8435" NA NA NA
"8436" NA NA NA
"8437" NA NA NA
"8438" NA NA NA
"8439" NA NA NA
"8440" NA NA NA
"8441" NA NA NA
"8442" NA NA NA
"8443" NA NA NA
"8444" NA NA NA
"8445" NA NA NA
"8446" NA NA NA
"8447" NA NA NA
"8448" NA NA NA
"8449" NA NA NA
"8450" NA NA NA
"8451" NA NA NA
"8452" NA NA NA
"8453" NA NA NA
"8454" NA NA NA
"8455" NA NA NA
"8456" NA NA NA
"8457" NA NA NA
"8458" NA NA NA
"8459" NA NA NA
"8460" NA NA NA
"8461" NA NA NA
"8462" NA NA NA
"8463" NA NA NA
"8464" NA NA NA
"8465" NA NA NA
"8466" NA NA NA
"8467" NA NA NA
"8468" NA NA NA
"8469" NA NA NA
"8470" NA NA NA
"8471" NA NA NA
"8472" NA NA NA
"8473" NA NA NA
"8474" NA NA NA
"8475" NA NA NA
"8476" NA NA NA
"8477" NA NA NA
"8478" NA NA NA
"8479" NA NA NA
"8480" NA NA NA
"8481" NA NA NA
"8482" NA NA NA
"8483" NA NA NA
"8484" NA NA NA
"8485" NA NA NA
"8486" NA NA NA
"8487" NA NA NA
"8488" NA NA NA
"8489" NA NA NA
"8490" NA NA NA
"8491" NA NA NA
"8492" NA NA NA
"8493" NA NA NA
"8494" NA NA NA
"8495" NA NA NA
"8496" NA NA NA
"8497" NA NA NA
"8498" NA NA NA
"8499" NA NA NA
"8500" NA NA NA
"8501" NA NA NA
"8502" NA NA NA
"8503" NA NA NA
"8504" NA NA NA
"8505" NA NA NA
"8506" NA NA NA
"8507" NA NA NA
"8508" NA NA NA
"8509" NA NA NA
"8510" NA NA NA
"8511" NA NA NA
"8512" NA NA NA
"8513" NA NA NA
"8514" NA NA NA
"8515" NA NA NA
"8516" NA NA NA
"8517" NA NA NA
"8518" NA NA NA
"8519" NA NA NA
"8520" NA NA NA
"8521" NA NA NA
"8522" NA NA NA
"8523" NA NA NA
"8524" NA NA NA
"8525" NA NA NA
"8526" NA NA NA
"8527" NA NA NA
"8528" NA NA NA
"8529" NA NA NA
"8530" NA NA NA
"8531" NA NA NA
"8532" NA NA NA
"8533" NA NA NA
"8534" NA NA NA
"8535" NA NA NA
"8536" NA NA NA
"8537" NA NA NA
"8538" NA NA NA
"8539" NA NA NA
"8540" NA NA NA
"8541" NA NA NA
"8542" NA NA NA
"8543" NA NA NA
"8544" NA NA NA
"8545" NA NA NA
"8546" NA NA NA
"8547" NA NA NA
"8548" NA NA NA
"8549" NA NA NA
"8550" NA NA NA
"8551" NA NA NA
"8552" NA NA NA
"8553" NA NA NA
"8554" NA NA NA
"8555" NA NA NA
"8556" NA NA NA
"8557" NA NA NA
"8558" NA NA NA
"8559" NA NA NA
"8560" NA NA NA
"8561" NA NA NA
"8562" NA NA NA
"8563" NA NA NA
"8564" NA NA NA
"8565" NA NA NA
"8566" NA NA NA
"8567" NA NA NA
"8568" NA NA NA
"8569" NA NA NA
"8570" NA NA NA
"8571" NA NA NA
"8572" NA NA NA
"8573" NA NA NA
"8574" NA NA NA
"8575" NA NA NA
"8576" NA NA NA
"8577" NA NA NA
"8578" NA NA NA
"8579" NA NA NA
"8580" NA NA NA
"8581" NA NA NA
"8582" NA NA NA
"8583" NA NA NA
"8584" NA NA NA
"8585" NA NA NA
"8586" NA NA NA
"8587" NA NA NA
"8588" NA NA NA
"8589" NA NA NA
"8590" NA NA NA
"8591" NA NA NA
"8592" NA NA NA
"8593" NA NA NA
"8594" NA NA NA
"8595" NA NA NA
"8596" NA NA NA
"8597" NA NA NA
"8598" NA NA NA
"8599" NA NA NA
"8600" NA NA NA
"8601" NA NA NA
"8602" NA NA NA
"8603" NA NA NA
"8604" NA NA NA
"8605" NA NA NA
"8606" NA NA NA
"8607" NA NA NA
"8608" NA NA NA
"8609" NA NA NA
"8610" NA NA NA
"8611" NA NA NA
"8612" NA NA NA
"8613" NA NA NA
"8614" NA NA NA
"8615" NA NA NA
"8616" NA NA NA
"8617" NA NA NA
"8618" NA NA NA
"8619" NA NA NA
"8620" NA NA NA
"8621" NA NA NA
"8622" NA NA NA
"8623" NA NA NA
"8624" NA NA NA
"8625" NA NA NA
"8626" NA NA NA
"8627" NA NA NA
"8628" NA NA NA
"8629" NA NA NA
"8630" NA NA NA
"8631" NA NA NA
"8632" NA NA NA
"8633" NA NA NA
"8634" NA NA NA
"8635" NA NA NA
"8636" NA NA NA
"8637" NA NA NA
"8638" NA NA NA
"8639" NA NA NA
"8640" NA NA NA
"8641" NA NA NA
"8642" NA NA NA
"8643" NA NA NA
"8644" NA NA NA
"8645" NA NA NA
"8646" NA NA NA
"8647" NA NA NA
"8648" NA NA NA
"8649" NA NA NA
"8650" NA NA NA
"8651" NA NA NA
"8652" NA NA NA
"8653" NA NA NA
"8654" NA NA NA
"8655" NA NA NA
"8656" NA NA NA
"8657" NA NA NA
"8658" NA NA NA
"8659" NA NA NA
"8660" NA NA NA
"8661" NA NA NA
"8662" NA NA NA
"8663" NA NA NA
"8664" NA NA NA
"8665" NA NA NA
"8666" NA NA NA
"8667" NA NA NA
"8668" NA NA NA
"8669" NA NA NA
"8670" NA NA NA
"8671" NA NA NA
"8672" NA NA NA
"8673" NA NA NA
"8674" NA NA NA
"8675" NA NA NA
"8676" NA NA NA
"8677" NA NA NA
"8678" NA NA NA
"8679" NA NA NA
"8680" NA NA NA
"8681" NA NA NA
"8682" NA NA NA
"8683" NA NA NA
"8684" NA NA NA
"8685" NA NA NA
"8686" NA NA NA
"8687" NA NA NA
"8688" NA NA NA
"8689" NA NA NA
"8690" NA NA NA
"8691" NA NA NA
"8692" NA NA NA
"8693" NA NA NA
"8694" NA NA NA
"8695" NA NA NA
"8696" NA NA NA
"8697" NA NA NA
"8698" NA NA NA
"8699" NA NA NA
"8700" NA NA NA
"8701" NA NA NA
"8702" NA NA NA
"8703" NA NA NA
"8704" NA NA NA
"8705" NA NA NA
"8706" NA NA NA
"8707" NA NA NA
"8708" NA NA NA
"8709" NA NA NA
"8710" NA NA NA
"8711" NA NA NA
"8712" NA NA NA
"8713" NA NA NA
"8714" NA NA NA
"8715" NA NA NA
"8716" NA NA NA
"8717" NA NA NA
"8718" NA NA NA
"8719" NA NA NA
"8720" NA NA NA
"8721" NA NA NA
"8722" NA NA NA
"8723" NA NA NA
"8724" NA NA NA
"8725" NA NA NA
"8726" NA NA NA
"8727" NA NA NA
"8728" NA NA NA
"8729" NA NA NA
"8730" NA NA NA
"8731" NA NA NA
"8732" NA NA NA
"8733" NA NA NA
"8734" NA NA NA
"8735" NA NA NA
"8736" NA NA NA
"8737" NA NA NA
"8738" NA NA NA
"8739" NA NA NA
"8740" NA NA NA
"8741" NA NA NA
"8742" NA NA NA
"8743" NA NA NA
"8744" NA NA NA
"8745" NA NA NA
"8746" NA NA NA
"8747" NA NA NA
"8748" NA NA NA
"8749" NA NA NA
"8750" NA NA NA
"8751" NA NA NA
"8752" NA NA NA
"8753" NA NA NA
"8754" NA NA NA
"8755" NA NA NA
"8756" NA NA NA
"8757" NA NA NA
"8758" NA NA NA
"8759" NA NA NA
"8760" NA NA NA
"8761" NA NA NA
"8762" NA NA NA
"8763" NA NA NA
"8764" NA NA NA
"8765" NA NA NA
"8766" NA NA NA
"8767" NA NA NA
"8768" NA NA NA
"8769" NA NA NA
"8770" NA NA NA
"8771" NA NA NA
"8772" NA NA NA
"8773" NA NA NA
"8774" NA NA NA
"8775" NA NA NA
"8776" NA NA NA
"8777" NA NA NA
"8778" NA NA NA
"8779" NA NA NA
"8780" NA NA NA
"8781" NA NA NA
"8782" NA NA NA
"8783" NA NA NA
"8784" NA NA NA
"8785" NA NA NA
"8786" NA NA NA
"8787" NA NA NA
"8788" NA NA NA
"8789" NA NA NA
"8790" NA NA NA
"8791" NA NA NA
"8792" NA NA NA
"8793" NA NA NA
"8794" NA NA NA
"8795" NA NA NA
"8796" NA NA NA
"8797" NA NA NA
"8798" NA NA NA
"8799" NA NA NA
"8800" NA NA NA
"8801" NA NA NA
"8802" NA NA NA
"8803" NA NA NA
"8804" NA NA NA
"8805" NA NA NA
"8806" NA NA NA
"8807" NA NA NA
"8808" NA NA NA
"8809" NA NA NA
"8810" NA NA NA
"8811" NA NA NA
"8812" NA NA NA
"8813" NA NA NA
"8814" NA NA NA
"8815" NA NA NA
"8816" NA NA NA
"8817" NA NA NA
"8818" NA NA NA
"8819" NA NA NA
"8820" NA NA NA
"8821" NA NA NA
"8822" NA NA NA
"8823" NA NA NA
"8824" NA NA NA
"8825" NA NA NA
"8826" NA NA NA
"8827" NA NA NA
"8828" NA NA NA
"8829" NA NA NA
"8830" NA NA NA
"8831" NA NA NA
"8832" NA NA NA
"8833" NA NA NA
"8834" NA NA NA
"8835" NA NA NA
"8836" NA NA NA
"8837" NA NA NA
"8838" NA NA NA
"8839" NA NA NA
"8840" NA NA NA
"8841" NA NA NA
"8842" NA NA NA
"8843" NA NA NA
"8844" NA NA NA
"8845" NA NA NA
"8846" NA NA NA
"8847" NA NA NA
"8848" NA NA NA
"8849" NA NA NA
"8850" NA NA NA
"8851" NA NA NA
"8852" NA NA NA
"8853" NA NA NA
"8854" NA NA NA
"8855" NA NA NA
"8856" NA NA NA
"8857" NA NA NA
"8858" NA NA NA
"8859" NA NA NA
"8860" NA NA NA
"8861" NA NA NA
"8862" NA NA NA
"8863" NA NA NA
"8864" NA NA NA
"8865" NA NA NA
"8866" NA NA NA
"8867" NA NA NA
"8868" NA NA NA
"8869" NA NA NA
"8870" NA NA NA
"8871" NA NA NA
"8872" NA NA NA
"8873" NA NA NA
"8874" NA NA NA
"8875" NA NA NA
"8876" NA NA NA
"8877" NA NA NA
"8878" NA NA NA
"8879" NA NA NA
"8880" NA NA NA
"8881" NA NA NA
"8882" NA NA NA
"8883" NA NA NA
"8884" NA NA NA
"8885" NA NA NA
"8886" NA NA NA
"8887" NA NA NA
"8888" NA NA NA
"8889" NA NA NA
"8890" NA NA NA
"8891" NA NA NA
"8892" NA NA NA
"8893" NA NA NA
"8894" NA NA NA
"8895" NA NA NA
"8896" NA NA NA
"8897" NA NA NA
"8898" NA NA NA
"8899" NA NA NA
"8900" NA NA NA
"8901" NA NA NA
"8902" NA NA NA
"8903" NA NA NA
"8904" NA NA NA
"8905" NA NA NA
"8906" NA NA NA
"8907" NA NA NA
"8908" NA NA NA
"8909" NA NA NA
"8910" NA NA NA
"8911" NA NA NA
"8912" NA NA NA
"8913" NA NA NA
"8914" NA NA NA
"8915" NA NA NA
"8916" NA NA NA
"8917" NA NA NA
"8918" NA NA NA
"8919" NA NA NA
"8920" NA NA NA
"8921" NA NA NA
"8922" NA NA NA
"8923" NA NA NA
"8924" NA NA NA
"8925" NA NA NA
"8926" NA NA NA
"8927" NA NA NA
"8928" NA NA NA
"8929" NA NA NA
"8930" NA NA NA
"8931" NA NA NA
"8932" NA NA NA
"8933" NA NA NA
"8934" NA NA NA
"8935" NA NA NA
"8936" NA NA NA
"8937" NA NA NA
"8938" NA NA NA
"8939" NA NA NA
"8940" NA NA NA
"8941" NA NA NA
"8942" NA NA NA
"8943" NA NA NA
"8944" NA NA NA
"8945" NA NA NA
"8946" NA NA NA
"8947" NA NA NA
"8948" NA NA NA
"8949" NA NA NA
"8950" NA NA NA
"8951" NA NA NA
"8952" NA NA NA
"8953" NA NA NA
"8954" NA NA NA
"8955" NA NA NA
"8956" NA NA NA
"8957" NA NA NA
"8958" NA NA NA
"8959" NA NA NA
"8960" NA NA NA
"8961" NA NA NA
"8962" NA NA NA
"8963" NA NA NA
"8964" NA NA NA
"8965" NA NA NA
"8966" NA NA NA
"8967" NA NA NA
"8968" NA NA NA
"8969" NA NA NA
"8970" NA NA NA
"8971" NA NA NA
"8972" NA NA NA
"8973" NA NA NA
"8974" NA NA NA
"8975" NA NA NA
"8976" NA NA NA
"8977" NA NA NA
"8978" NA NA NA
"8979" NA NA NA
"8980" NA NA NA
"8981" NA NA NA
"8982" NA NA NA
"8983" NA NA NA
"8984" NA NA NA
"8985" NA NA NA
"8986" NA NA NA
"8987" NA NA NA
"8988" NA NA NA
"8989" NA NA NA
"8990" NA NA NA
"8991" NA NA NA
"8992" NA NA NA
"8993" NA NA NA
"8994" NA NA NA
"8995" NA NA NA
"8996" NA NA NA
"8997" NA NA NA
"8998" NA NA NA
"8999" NA NA NA
"9000" NA NA NA
"9001" NA NA NA
