# Supplementary material for: Adaptive switch to sexually dimorphic movements by partner-seeking termites
Source: Sci Adv. 2019 Jun 19;5(6):eaau6108. doi: 10.1126/sciadv.aau6108 (PMC6584256; doi:10.1126/sciadv.aau6108)
Supplement: Data file S1 [file aau6108_Data_file_S1.zip › Dataset/CfExperimetns/170703_172_F_09_set1_after-position_5FPS.txt]

"time" "x" "y"
"1" 0 81.0339392611933 107.788993712738
"2" 0.2 79.747191887034 108.266183231224
"3" 0.4 78.7809093641842 108.436134150642
"4" 0.6 78.2409114954176 107.752955279476
"5" 0.8 77.9289910401099 107.562971961641
"6" 1 77.8929289237211 107.400692437891
"7" 1.2 77.8128438086461 106.903035231724
"8" 1.4 77.7386032873241 106.409826810009
"9" 1.6 77.5620847645076 106.059181708224
"10" 1.8 77.9019444528183 105.408815309195
"11" 2 77.9014978119272 104.810969298022
"12" 2.2 78.1214810915518 104.312686607337
"13" 2.4 78.1361781050234 104.264921313554
"14" 2.6 78.2037843669933 104.204558579653
"15" 2.8 78.2631323071076 103.97458531171
"16" 3 78.2277518043472 103.461461024195
"17" 3.2 78.0739607479933 102.928577867196
"18" 3.4 78.1392234321392 102.399559151008
"19" 3.6 78.1418863200772 102.132017233474
"20" 3.8 77.7966102892205 102.116084334779
"21" 4 77.3772406593599 101.901219688585
"22" 4.2 77.5402929427468 101.481739999019
"23" 4.4 77.2546294636377 100.887874218057
"24" 4.6 76.9196225132587 100.196492670766
"25" 4.8 76.6655499191662 99.9399278829268
"26" 5 76.1423707595861 99.5691598976795
"27" 5.2 75.8563372925296 99.262325146215
"28" 5.4 75.5616418924522 98.9014955713938
"29" 5.6 74.8113589022278 98.6368520426379
"30" 5.8 73.8395470416099 98.1038788328352
"31" 6 72.8483936427061 97.2844365881216
"32" 6.2 71.8950397657985 96.6162216314873
"33" 6.4 71.0027464145326 95.9874189806259
"34" 6.6 70.3559465984433 95.5882353343965
"35" 6.8 70.4497736685387 95.5021610540878
"36" 7 70.0831415612203 95.6136434984133
"37" 7.2 69.8727822805612 95.4503874839034
"38" 7.4 69.4832433818322 95.0133554583075
"39" 7.6 69.4999573888194 94.682117079685
"40" 7.8 69.4976682283877 94.3209628236408
"41" 8 68.9498164548149 93.9224277049539
"42" 8.2 68.377890781923 93.6452367346566
"43" 8.4 67.3286146388722 93.026796028426
"44" 8.6 66.2501310373703 92.5046767793569
"45" 8.8 65.3184485401406 92.1578052421452
"46" 9 64.2009160904968 91.463297686367
"47" 9.2 64.0101116566715 90.9973841021546
"48" 9.4 63.8253549069611 90.7573817580545
"49" 9.6 63.1090067235504 90.1940399827509
"50" 9.8 62.8821351529088 89.7193124202931
"51" 10 62.3495873582722 89.1137830176978
"52" 10.2 61.5808948773512 88.5808228975925
"53" 10.4 60.6527799597774 88.0447184699941
"54" 10.6 59.7495807599691 87.8592533273793
"55" 10.8 58.4803310504183 87.4100188388741
"56" 11 57.5325354114497 87.1848247920703
"57" 11.2 56.6692915653683 86.6343227153491
"58" 11.4 56.1839079139864 86.123422007819
"59" 11.6 56.0707119506218 85.7750594555603
"60" 11.8 55.8221924513933 85.3620512491491
"61" 12 55.8617039876107 84.8437445615546
"62" 12.2 55.7239294018398 84.1324201267759
"63" 12.4 55.5785235049625 83.593037999737
"64" 12.6 55.1531531458916 83.0412302256983
"65" 12.8 54.7636822888916 82.4435939106465
"66" 13 54.1450473259391 81.7425577494275
"67" 13.2 53.1284069048824 80.9017644465435
"68" 13.4 52.5739614960068 79.567462031097
"69" 13.6 52.0233536308087 78.5831778306344
"70" 13.8 52.2724118070467 77.7632286118707
"71" 14 51.9022024397985 77.1221803153294
"72" 14.2 51.3419110314828 76.7156274031978
"73" 14.4 50.7051445763471 76.6557964100959
"74" 14.6 49.7802666804202 76.3688473293586
"75" 14.8 49.3678857730084 76.1201096391737
"76" 15 49.1944239627479 75.8157332551317
"77" 15.2 49.1256938115126 75.7502759682409
"78" 15.4 49.6636285666243 76.2221327208103
"79" 15.6 49.6804711446687 76.3072262687077
"80" 15.8 49.6945176345933 76.3815024048241
"81" 16 50.0598144384002 76.188557646931
"82" 16.2 50.2024661808655 75.6193613944594
"83" 16.4 50.7132914026406 75.6736220401715
"84" 16.6 51.2710129442552 76.732830393233
"85" 16.8 51.9251234519569 76.945645040115
"86" 17 52.5128703816115 76.9527263284241
"87" 17.2 53.5254946098114 77.3599004061969
"88" 17.4 54.6763281931669 77.5014019392504
"89" 17.6 55.5235981276933 77.4619234118352
"90" 17.8 56.3752858350984 77.1118721786121
"91" 18 56.8545774428393 77.5496851995073
"92" 18.2 57.331004933496 77.8767370038388
"93" 18.4 57.9098515283034 78.4448642172608
"94" 18.6 58.5849794135717 78.4067508612241
"95" 18.8 59.0165552280852 78.3471021714133
"96" 19 59.398201269972 78.3079470449941
"97" 19.2 59.8227572030394 78.7596048000447
"98" 19.4 60.3612361409564 79.2471879736978
"99" 19.6 61.1149465625144 79.3667310163985
"100" 19.8 61.7040066092021 79.4625730369852
"101" 20 62.6855344425266 79.4320245702498
"102" 20.2 63.4444753188655 79.5402528792157
"103" 20.4 64.1613454677105 79.596427645681
"104" 20.6 64.7213193085846 79.8246505609111
"105" 20.8 65.1988741542196 80.4805123541978
"106" 21 65.5882014645378 80.8428528883418
"107" 21.2 66.1053422453226 81.4061241277759
"108" 21.4 66.7185669875326 81.7021843328045
"109" 21.6 67.5222103630295 82.1749933196121
"110" 21.8 68.3079239987102 82.9241727223597
"111" 22 69.2033458784753 83.2401840609165
"112" 22.2 69.7958741908343 83.4498991377626
"113" 22.4 70.6446333301669 83.9071726135926
"114" 22.6 71.1018679571759 84.6845695156502
"115" 22.8 72.1555705583743 85.3982004120259
"116" 23 72.9348511033951 86.0449056194535
"117" 23.2 74.1172253378044 86.6902189957519
"118" 23.4 75.1953851526527 87.1680907704944
"119" 23.6 75.9767191937842 87.7092032699332
"120" 23.8 76.991863339896 88.2628196658458
"121" 24 77.9325972517488 88.5798738945297
"122" 24.2 78.7988677665176 89.1575500130079
"123" 24.4 79.4725470867338 90.0698240924674
"124" 24.6 79.6644724129809 90.8882003905693
"125" 24.8 80.3204738072107 91.7864859254676
"126" 25 80.9851065237713 92.7695308751783
"127" 25.2 81.404218800602 93.5475715397285
"128" 25.4 82.1338993785387 94.5178619791241
"129" 25.6 82.805104348979 95.2954127257777
"130" 25.8 83.2012724561655 95.7490226326408
"131" 26 83.6988640948478 96.0969892720514
"132" 26.2 83.9956164011839 96.2690248698036
"133" 26.4 84.5499956091099 96.7263059867797
"134" 26.6 85.2004281176979 97.088005643869
"135" 26.8 85.3146099417338 98.2101158784133
"136" 27 85.5622823753034 99.1082584010315
"137" 27.2 86.1107917465106 100.334459431936
"138" 27.4 86.2196715979155 101.198008419002
"139" 27.6 85.9807090455423 102.41309761612
"140" 27.8 86.088798899166 103.450907181042
"141" 28 86.4925977834456 104.200398677308
"142" 28.2 86.4178745376067 104.865803056647
"143" 28.4 85.9464650041533 105.547676649364
"144" 28.6 85.8412315059286 106.097365125577
"145" 28.8 85.8374131641933 105.359848817196
"146" 29 85.9175983406345 104.680760341783
"147" 29.2 86.4483478418403 103.985822145959
"148" 29.4 87.1523593249557 103.02567932367
"149" 29.6 88.1628944948243 102.790903610486
"150" 29.8 88.945761527679 102.33880771231
"151" 30 89.2539594939161 101.479364336967
"152" 30.2 89.3537786159647 100.298722270881
"153" 30.4 89.6213898238697 99.0677979909006
"154" 30.6 90.3333437367467 97.4593122670882
"155" 30.8 90.4822137550822 95.9509704844186
"156" 31 90.4461516386933 94.2299590122829
"157" 31.2 90.6159209866164 92.2042552920607
"158" 31.4 90.7976552108914 89.9390074320166
"159" 31.6 90.7694973813428 87.6715466993924
"160" 31.8 91.157799458441 85.5839722198847
"161" 32 91.9180707784365 83.5856606353863
"162" 32.2 92.2462952128629 81.9143068531349
"163" 32.4 92.5009054630478 80.3588260050969
"164" 32.6 93.1317402317356 78.7060053050208
"165" 32.8 93.9535897520153 76.9434846470716
"166" 33 94.2212858227722 75.3148988824083
"167" 33.2 94.4233157504906 73.5857332259268
"168" 33.4 94.5920406889324 71.9336323277807
"169" 33.6 95.0330613630959 70.160078850764
"170" 33.8 95.3794491606933 68.8817969198557
"171" 34 96.2049205788481 67.6336882473923
"172" 34.2 96.6061159197061 65.9603274909421
"173" 34.4 96.639404027142 64.6055015183011
"174" 34.6 97.2980164693063 62.7793738367285
"175" 34.8 97.8291881225798 62.2235276322661
"176" 35 98.0862716168433 61.2700331532241
"177" 35.2 98.8122646068958 60.5640501672572
"178" 35.4 99.4755507806805 59.4924482161472
"179" 35.6 100.270366245086 58.1982561185382
"180" 35.8 100.872872780798 56.8591710012322
"181" 36 101.536571773998 55.5672932064193
"182" 36.2 102.098626135797 54.5417363371167
"183" 36.4 102.293348479876 54.7471879059071
"184" 36.6 103.435004719643 54.6587653556491
"185" 36.8 104.835290787201 53.9605377523143
"186" 37 106.534543623268 53.1365834228741
"187" 37.2 108.133787524757 53.0312265628395
"188" 37.4 110.075482831493 52.3316769850741
"189" 37.6 111.134020290803 51.3464423740534
"190" 37.8 111.726142650632 50.4186784626632
"191" 38 112.499030150985 48.9824872621121
"192" 38.2 112.58878007932 47.3503007160377
"193" 38.4 112.746603792418 46.1098800444991
"194" 38.6 112.113713649793 44.6136628355241
"195" 38.8 111.310116357731 43.1427285036107
"196" 39 111.166334112168 41.7498869528139
"197" 39.2 110.817818541447 40.0449355747487
"198" 39.4 110.763548012193 38.8542045664188
"199" 39.6 110.624693184915 38.042894362572
"200" 39.8 110.308065145532 37.9501905403089
"201" 40 109.446608419456 38.2010361770207
"202" 40.2 107.772150001286 37.5199475596947
"203" 40.4 106.047705052018 36.6554749908241
"204" 40.6 104.458589466497 35.38086244297
"205" 40.8 102.510011434268 34.1141776488991
"206" 41 100.720993682937 32.7184932754638
"207" 41.2 99.2294643536605 31.0328353344946
"208" 41.4 97.5923517572842 28.9686292390589
"209" 41.6 96.6906677125933 27.2010699371491
"210" 41.8 95.4579715108949 25.5193305887645
"211" 42 93.6657773898933 24.4163533095991
"212" 42.2 90.9299900842941 23.0898886646275
"213" 42.4 88.4971329483215 21.8735580028395
"214" 42.6 86.2202828202272 20.7111542173343
"215" 42.8 84.1269869838683 19.9958590826491
"216" 43 81.5033015760394 19.6865293443011
"217" 43.2 78.800754823437 18.9464424044426
"218" 43.4 76.5038991752021 18.5707001996489
"219" 43.6 74.2204376019519 17.6403438161897
"220" 43.8 72.3057149590032 17.1493152977035
"221" 44 70.466744342245 16.6565941515259
"222" 44.2 68.5076533792455 16.3679944947459
"223" 44.4 66.8558335019827 15.6062833754873
"224" 44.6 65.0526517622933 14.5043199989491
"225" 44.8 63.0201205175104 13.9794051101754
"226" 45 60.7681394542189 13.9476596223524
"227" 45.2 58.2655624945036 14.3902766646724
"228" 45.4 55.7416352313984 14.4835981520703
"229" 45.6 53.767562860167 14.888837059961
"230" 45.8 51.5870819515746 14.7469691444614
"231" 46 49.5351886476387 14.5417918162514
"232" 46.2 47.1499747021933 14.5230040738458
"233" 46.4 45.0537401201749 15.4291941800865
"234" 46.6 43.1342441144814 16.3048525724614
"235" 46.8 40.8261696576809 17.5130360153977
"236" 47 38.6099806725126 18.1511363687199
"237" 47.2 36.5055868257774 18.8360918455693
"238" 47.4 34.0413298273478 18.9746782977423
"239" 47.6 31.8752010035354 19.8494658701715
"240" 47.8 29.6452352568542 21.6512513375285
"241" 48 27.4992996262696 23.094187766097
"242" 48.2 25.5354423388543 24.6586723950631
"243" 48.4 23.2712304074814 25.9987161911818
"244" 48.6 22.090599824167 27.5603055565662
"245" 48.8 20.5993802113215 28.97724012966
"246" 49 19.1480187271164 30.348710156019
"247" 49.2 17.2401797213743 31.7855224415431
"248" 49.4 15.3264005102536 33.1788880075345
"249" 49.6 13.6227428701846 34.3344544633111
"250" 49.8 12.0668498729564 36.299484961882
"251" 50 10.9616409059433 38.7456352567241
"252" 50.2 10.063317907515 40.6709759715459
"253" 50.4 9.12508436474501 42.4926135016552
"254" 50.6 8.56045405452379 44.2972452692157
"255" 50.8 7.68135618793466 45.7393231457845
"256" 51 6.31361370464065 47.9357809175136
"257" 51.2 5.69108419980197 50.2959861941024
"258" 51.4 5.4066879775779 52.8947453223523
"259" 51.6 5.29752594250362 55.1672038910948
"260" 51.8 5.21005247568885 57.1972479376932
"261" 52 4.58701898778457 59.2233355771633
"262" 52.2 3.92221832165274 61.2454719280079
"263" 52.4 3.64227480025362 63.7926403706896
"264" 52.6 3.55746124406285 66.0373822231111
"265" 52.8 3.4970700338393 68.067965486171
"266" 53 3.87118485752363 70.0667424799295
"267" 53.2 4.60733920641066 72.1199009985198
"268" 53.4 5.07257294751223 74.1606231846207
"269" 53.6 5.47659300319326 75.7043697394083
"270" 53.8 6.44851577246354 77.4067581202782
"271" 54 6.83199922724833 79.2809759653159
"272" 54.2 6.68467390222104 80.7039076751963
"273" 54.4 6.73843004767924 82.5975058147382
"274" 54.6 7.69163669728178 84.0707370706932
"275" 54.8 8.59999654266387 85.9594308136359
"276" 55 9.70513373633615 87.6909942428527
"277" 55.2 10.6472822856504 89.515943401367
"278" 55.4 11.5207524197294 91.2539355909252
"279" 55.6 12.5939819977815 93.2448268445771
"280" 55.8 14.063498088479 94.6717956987956
"281" 56 15.6601104112227 95.8222075159006
"282" 56.2 17.1656177176838 96.6996336289977
"283" 56.4 18.3947122876056 97.8468340156056
"284" 56.6 19.5952461663995 99.1477469812551
"285" 56.8 21.106607748376 100.510470300003
"286" 57 22.7199974475992 101.922821253353
"287" 57.2 24.0222788115168 102.844137967106
"288" 57.4 25.5228871134874 104.054552297195
"289" 57.6 26.5018955255801 105.33412904362
"290" 57.8 27.9091345654952 107.244740794941
"291" 58 29.5516619044155 108.41043169678
"292" 58.2 31.5596853969874 109.610239522048
"293" 58.4 33.8298193080962 110.60678964368
"294" 58.6 36.3476212955002 111.185286585175
"295" 58.8 39.1314570580756 112.111253358665
"296" 59 41.5972330552504 112.835974620024
"297" 59.2 43.9192212122219 113.774413923081
"298" 59.4 46.2701991093583 114.36915374771
"299" 59.6 48.7620563400671 114.478810590943
"300" 59.8 51.1745068911933 114.532422267115
"301" 60 53.8034351759433 114.849738679359
"302" 60.2 56.5522006474625 114.992045338647
"303" 60.4 58.8616387556175 115.213713872254
"304" 60.6 61.3285685201218 115.21307157853
"305" 60.8 64.0810312315794 115.322932422412
"306" 61 65.9315576629233 115.397394622894
"307" 61.2 67.5971946946933 115.309114561974
"308" 61.4 70.1410027764197 115.144385535979
"309" 61.6 72.5337056726091 115.068426713878
"310" 61.8 74.8114932025233 114.735294165994
"311" 62 77.6161075491042 114.23935508759
"312" 62.2 79.9707521498038 114.145143325308
"313" 62.4 82.588004347458 113.409489548665
"314" 62.6 84.9710392169892 112.85240128202
"315" 62.8 87.672939183322 112.249583184501
"316" 63 89.5488413308992 111.168122950048
"317" 63.2 91.3518837095671 110.191698028916
"318" 63.4 93.0875629637318 109.000186000186
"319" 63.6 95.3246207390767 107.869149833312
"320" 63.8 97.6263964126164 106.697065066965
"321" 64 99.6379088141178 104.937309679885
"322" 64.2 101.954954797801 103.567053545364
"323" 64.4 104.435573897508 101.904825900224
"324" 64.6 106.679667883079 100.035365786624
"325" 64.8 108.986587227131 97.8547926432063
"326" 65 111.153018869193 95.5269455631696
"327" 65.2 113.244745971874 93.3991405174655
"328" 65.4 114.235210651314 90.8642224395776
"329" 65.6 115.127618897039 88.2167561225831
"330" 65.8 116.494333479479 85.6474177461233
"331" 66 117.240179763512 83.3501209053879
"332" 66.2 118.45388923243 81.1227976271452
"333" 66.4 119.529887885168 78.6793804611241
"334" 66.6 120.365900291857 75.8642759156755
"335" 66.8 120.77756987777 73.3194253166818
"336" 67 121.213190202238 70.7796132449741
"337" 67.2 121.675447022969 68.6811711275172
"338" 67.4 122.032019950437 66.0233231362746
"339" 67.6 122.300394826689 63.7617738741989
"340" 67.8 121.574721801331 62.1642492875431
"341" 68 120.425158394614 59.3500101564347
"342" 68.2 119.600745156866 56.8008837911887
"343" 68.4 118.952337810642 54.2584575270631
"344" 68.6 118.601649009318 51.9459153743313
"345" 68.8 118.187201216924 50.2655058661633
"346" 69 117.269031564287 47.9015009967072
"347" 69.2 116.432149056933 45.7544742505519
"348" 69.4 115.58282652968 44.2100807155894
"349" 69.6 114.245283173478 42.0024174230172
"350" 69.8 113.469871146732 39.9523291512754
"351" 70 113.049886191249 37.288725754613
"352" 70.2 112.512921278218 35.9544274482241
"353" 70.4 111.990872141395 35.5169545808376
"354" 70.6 110.64572489579 34.3616334672157
"355" 70.8 109.23184749895 32.2735460154006
"356" 71 108.279443974689 30.2345515287535
"357" 71.2 107.710938592464 28.4527275178998
"358" 71.4 107.731001424783 28.3780541958139
"359" 71.6 107.908557295228 27.9437457054068
"360" 71.8 107.968923792667 28.5613139872768
"361" 72 107.770771953141 29.8561337662505
"362" 72.2 106.828800382128 30.896159526626
"363" 72.4 105.372261612054 31.6450045397519
"364" 72.6 102.79869354922 32.242173694116
"365" 72.8 100.738150862809 32.9209594935545
"366" 73 98.590813408866 33.402803227515
"367" 73.2 96.3531263031933 34.3338705489828
"368" 73.4 94.127098904995 34.6461187360603
"369" 73.6 92.1189706559914 34.0166015022333
"370" 73.8 90.5672033915446 33.3439200823863
"371" 74 88.5016695576535 32.9604420401356
"372" 74.2 87.3145954236257 32.2772611587106
"373" 74.4 85.6597597908249 30.7614826882241
"374" 74.6 84.718509600439 29.7680019428258
"375" 74.8 84.4559567056036 28.7708538635575
"376" 75 83.4032203079433 28.4603590414491
"377" 75.2 81.492077156342 28.0673743633564
"378" 75.4 80.0994330382191 27.796803664681
"379" 75.6 78.3252464647696 27.5565996191818
"380" 75.8 76.3783791536113 27.2243211344864
"381" 76 74.261291977563 26.7816796452662
"382" 76.2 72.8647880356183 25.9807279185491
"383" 76.4 70.9842596262959 24.8295419431472
"384" 76.6 69.5658315401851 24.003205604052
"385" 76.8 68.1443085176218 22.9033353969888
"386" 77 67.5353986520493 21.8067687440801
"387" 77.2 66.3258731574128 20.5244153656144
"388" 77.4 66.006323297931 19.5466374370684
"389" 77.6 65.9776723215378 18.4293298380056
"390" 77.8 65.8266691321243 17.6269137866379
"391" 78 65.2297311786093 17.2359387663281
"392" 78.2 64.2781090304247 16.5570620936704
"393" 78.4 62.7807384297933 15.7603635127741
"394" 78.6 61.2001358684683 15.6629957985241
"395" 78.8 59.2811543260078 15.2957205925145
"396" 79 58.3861025138408 14.6207888112405
"397" 79.2 58.4346431229625 13.9143715149164
"398" 79.4 59.2069272154753 13.1953483943011
"399" 79.6 60.714906455521 12.8523689949132
"400" 79.8 61.6902200301933 12.4096159063841
"401" 80 63.0214441889556 12.7149355191996
"402" 80.2 63.9162201315835 13.5139399396144
"403" 80.4 65.4750778456548 13.0555383430703
"404" 80.6 67.2332249057111 13.0753328783849
"405" 80.8 68.8698918121031 13.6694583572569
"406" 81 70.8394845692102 13.5059433628343
"407" 81.2 72.577860293896 13.5616075439539
"408" 81.4 73.1619070909206 14.4214099149969
"409" 81.6 73.6971504144636 14.6914239038998
"410" 81.8 74.7374937396933 15.0904053105136
"411" 82 76.2543802353775 15.5550372100926
"412" 82.2 77.5206593771048 16.5027133483215
"413" 82.4 78.375282458647 17.7485740543418
"414" 82.6 79.7597040763865 18.7860720515603
"415" 82.8 81.788319749977 19.7826150165755
"416" 83 84.0176441599347 20.6654579727155
"417" 83.2 86.3741629166975 20.9363439259216
"418" 83.4 88.933542834126 21.8658373997704
"419" 83.6 90.9374668864605 23.4454740899224
"420" 83.8 92.8249785397815 25.1877947094762
"421" 84 94.0762197545779 27.2728890289421
"422" 84.2 95.2900624066277 29.5164528994536
"423" 84.4 96.4349479118067 31.7597063133082
"424" 84.6 97.5083364722611 33.738624323936
"425" 84.8 97.9869235423034 35.6265678002411
"426" 85 98.5612567272281 37.4942484596676
"427" 85.2 99.8052543538751 39.2625693032878
"428" 85.4 101.500185128892 40.750067167319
"429" 85.6 102.845436154228 42.3677142268241
"430" 85.8 103.830966757593 44.4513833117741
"431" 86 104.934360226846 46.3660671075299
"432" 86.2 106.011348983924 48.0422064273838
"433" 86.4 106.95871733227 49.3295890159677
"434" 86.6 107.750974289245 51.1105027637883
"435" 86.8 108.19163685741 52.9016728474133
"436" 87 108.493873017952 54.4251947583621
"437" 87.2 108.706342972655 56.5697523832754
"438" 87.4 109.486760941854 58.4376204569546
"439" 87.6 110.987579921087 59.7925714361091
"440" 87.8 112.424624573245 61.4298160689164
"441" 88 113.03887775572 63.4052900446715
"442" 88.2 113.046185904524 65.773219380972
"443" 88.4 112.999647932555 67.9358044873966
"444" 88.6 112.619461313376 69.6035805919894
"445" 88.8 111.770231159524 71.4017764360292
"446" 89 110.849363624753 72.9233532587157
"447" 89.2 110.449112824891 74.6180450627012
"448" 89.4 109.974357065114 76.350071423382
"449" 89.6 109.765528941131 77.9326628239831
"450" 89.8 109.33890461422 79.7972301489347
"451" 90 108.285989703378 80.8854001248208
"452" 90.2 107.375823057771 82.0239054871552
"453" 90.4 106.202177614896 84.0628501538728
"454" 90.6 104.780842903277 86.1096189218908
"455" 90.8 103.718298402533 88.2223437691884
"456" 91 102.631110667863 90.3540969363526
"457" 91.2 101.015753827089 92.5660985900826
"458" 91.4 99.1243612472317 95.2451239063299
"459" 91.6 97.9971427091837 97.9414606086376
"460" 91.8 97.0234655666837 100.660266783465
"461" 92 96.6405028578729 103.528251349467
"462" 92.2 95.9158901524102 105.734622660724
"463" 92.4 94.3139156839952 106.30780618612
"464" 92.6 92.2967505850046 106.756065097007
"465" 92.8 90.3621481205168 106.952673674283
"466" 93 88.4780255746533 106.930298191714
"467" 93.2 87.1623777463403 107.288687746989
"468" 93.4 85.8525382460185 108.307777206244
"469" 93.6 84.3768974504433 108.881547185284
"470" 93.8 82.2060610784504 109.508780727367
"471" 94 80.1355598177133 109.695541276414
"472" 94.2 77.8667571105398 110.348502664689
"473" 94.4 75.5865402079533 111.156056990164
"474" 94.6 73.1643369447521 111.381950087224
"475" 94.8 70.8100079193517 111.536195971185
"476" 95 68.5481192441727 111.915966829296
"477" 95.2 66.3277338429252 112.72702985109
"478" 95.4 63.8945447775438 113.128546198513
"479" 95.6 61.1417814764586 113.798259077591
"480" 95.8 58.3344761814963 114.163322773073
"481" 96 55.7156567805438 113.718775229224
"482" 96.2 53.1417321382851 113.142517328561
"483" 96.4 50.2631450858133 112.558152075364
"484" 96.6 47.3668077679699 112.140175266277
"485" 96.8 44.9630489965644 111.534526299245
"486" 97 42.8887053256051 110.606826714959
"487" 97.2 40.265504553458 109.930980227812
"488" 97.4 37.5469216047633 109.500805847914
"489" 97.6 35.0381143316985 109.459193961614
"490" 97.8 32.0982243153333 109.076282613784
"491" 98 29.5453778128467 107.803445579343
"492" 98.2 27.105922554019 106.079429428619
"493" 98.4 24.8833694205647 104.549518481567
"494" 98.6 22.9865536158183 102.409140727878
"495" 98.8 21.1587820089991 100.628016909477
"496" 99 20.0287609084484 98.8513213921119
"497" 99.2 18.5823516103616 97.4574029126994
"498" 99.4 17.0584334376175 95.8935989356181
"499" 99.6 15.4896862594593 94.0701491499306
"500" 99.8 13.628788293483 92.2323596322989
"501" 100 11.8124709323335 90.6453568878877
"502" 100.2 10.2000862837736 88.3996921058581
"503" 100.4 9.55676388605043 85.802987897967
"504" 100.6 8.69739896911146 83.2515322793605
"505" 100.8 7.87596952525691 80.8934632724332
"506" 101 6.8832036925324 78.8933072072155
"507" 101.2 6.28451320357719 76.1244052736259
"508" 101.4 5.31779089780934 73.2033738461259
"509" 101.6 4.76651425231502 70.5484707581024
"510" 101.8 4.14590090844328 67.6269138077069
"511" 102 3.66627476047104 64.6021727075575
"512" 102.2 4.06690446103291 61.9228255015921
"513" 102.4 5.19971254143221 59.2617881442684
"514" 102.6 5.99588747919328 56.5665119480383
"515" 102.8 7.05202016349057 53.8735956166836
"516" 103 7.83247482321162 51.2712324054718
"517" 103.2 7.93616047588417 48.5284350557332
"518" 103.4 8.09489413329061 46.0163323615162
"519" 103.6 8.86319878848637 43.5905184175086
"520" 103.8 10.3347294826143 41.3591896918557
"521" 104 11.7422908254564 39.3264251311978
"522" 104.2 13.0442759974676 37.3101077174277
"523" 104.4 14.4905626575446 35.8877612654944
"524" 104.6 15.7999311431296 33.9834688688605
"525" 104.8 17.2070842914076 32.1002887591616
"526" 105 19.1183222312722 30.8229780866978
"527" 105.2 20.9474324142906 29.1794727469586
"528" 105.4 22.5087624870428 28.5900964943303
"529" 105.6 24.6661466866308 27.7778577301348
"530" 105.8 26.4643513366206 26.7463922169696
"531" 106 27.9497447342985 25.5412066400136
"532" 106.2 29.6613666584827 24.3044658484873
"533" 106.4 31.7111241505063 23.866155167772
"534" 106.6 33.7371450128775 24.1370617081978
"535" 106.8 35.6742213554622 23.8851947003502
"536" 107 37.9932409143768 23.8975054744902
"537" 107.2 40.4244219090428 24.1232448954631
"538" 107.4 42.7428044782459 24.4240402344083
"539" 107.6 45.1289367415446 25.2983644508458
"540" 107.8 46.7324338735176 26.4878295006025
"541" 108 48.0387671707318 27.5391938884293
"542" 108.2 49.1929884959301 28.650140673961
"543" 108.4 50.5755727161429 29.5177942372998
"544" 108.6 52.0676038563829 30.1201987771293
"545" 108.8 53.2789586647311 31.35714399893
"546" 109 54.5099752562702 32.5190947608395
"547" 109.2 55.2001300349748 33.6808776835519
"548" 109.4 56.296539590395 34.6660098512577
"549" 109.6 57.4839347745933 36.1329349243491
"550" 109.8 58.8690963442715 37.118324415085
"551" 110 59.9739077790068 38.0327055523852
"552" 110.2 60.9857857844889 38.9640776069546
"553" 110.4 61.7342471705498 40.2103843493546
"554" 110.6 62.1778768175294 41.8106727153838
"555" 110.8 62.93205743489 43.2788206414782
"556" 111 64.4452474858572 44.0737242758471
"557" 111.2 66.0489069254889 44.0881594038328
"558" 111.4 67.5290641177801 43.8103657814307
"559" 111.6 68.7177775113249 43.2689634555662
"560" 111.8 70.1138198046004 43.5830011664542
"561" 112 70.9484043851509 43.8318606011055
"562" 112.2 72.3738085385898 44.1142895700259
"563" 112.4 73.2001087778512 43.8736682072241
"564" 112.6 74.6401260254433 44.0294565500241
"565" 112.8 75.8257211342521 44.5958802725855
"566" 113 77.6685976893571 44.9301638652931
"567" 113.2 79.3226279198297 45.5324063475051
"568" 113.4 80.3036814043183 46.5188244443491
"569" 113.6 81.8220720278658 47.1433851954896
"570" 113.8 83.3159251158571 46.9110932241724
"571" 114 85.2028442678743 47.5322320909397
"572" 114.2 86.8110903066933 48.7849420795723
"573" 114.4 88.5572716283668 50.2414630730506
"574" 114.6 90.2767476480469 51.7707439581022
"575" 114.8 91.7157826245068 53.7369626507411
"576" 115 93.3716597427105 55.1839914280345
"577" 115.2 94.9329006780984 55.8353478612931
"578" 115.4 96.917528985795 56.393946039597
"579" 115.6 99.2204376124864 57.4738114666034
"580" 115.8 101.456537532848 58.1050228555345
"581" 116 103.90745743041 57.9121627915214
"582" 116.2 106.217483008935 57.4738114666034
"583" 116.4 108.420177141504 57.7724321236947
"584" 116.6 110.71990041615 58.3434058800776
"585" 116.8 113.523711042237 59.3215499671894
"586" 117 115.696845534193 60.6741760301216
"587" 117.2 116.514524940959 62.3054812112161
"588" 117.4 117.784183547506 63.1586845844154
"589" 117.6 117.924345523351 62.5956006314347
"590" 117.8 117.705505417054 61.2700331532241
"591" 118 117.285414544866 60.5064342305605
"592" 118.2 117.119160935273 59.8029113703657
"593" 118.4 116.733074056757 59.8230899087332
"594" 118.6 117.235845526702 59.8195492645787
"595" 118.8 118.359923075245 59.6940873086676
"596" 119 117.559635810487 60.2076233537012
"597" 119.2 116.634195884221 61.2331108395636
"598" 119.4 115.531208503055 62.4832124893965
"599" 119.6 114.327378685981 64.1250038896401
"600" 119.8 113.578670697877 66.3468199383294
"601" 120 113.10751940845 68.5580214528663
"602" 120.2 112.51958327972 70.8940630143557
"603" 120.4 112.00434012299 73.0242406398525
"604" 120.6 111.762009663775 75.5612531756878
"605" 120.8 110.811801038724 78.2734805974719
"606" 121 109.487695204779 80.5566747586293
"607" 121.2 108.703913840491 83.1295235956566
"608" 121.4 107.095440668084 85.974287634206
"609" 121.6 105.128283842326 86.9693653073038
"610" 121.8 103.445036544748 88.4244133891514
"611" 122 101.6928809501 90.6926757770559
"612" 122.2 100.182923063693 93.9359466986653
"613" 122.4 99.1350609960504 96.7786475728527
"614" 122.6 98.0739516203463 99.5785986046731
"615" 122.8 97.3101118375362 102.305424495996
"616" 123 96.1696256109529 105.27399847408
"617" 123.2 94.4674703717774 107.244304249987
"618" 123.4 91.686688442471 107.995717358307
"619" 123.6 89.2510106755462 108.510557102283
"620" 123.8 86.4066398013471 109.483279659349
"621" 124 83.3363993275756 110.843563902548
"622" 124.2 80.6046215508368 111.181430438076
"623" 124.4 77.7883487861933 111.393752234406
"624" 124.6 75.0467794202521 110.904657370312
"625" 124.8 71.8943564835933 110.521219493254
"626" 125 68.9343779703933 110.299631074087
"627" 125.2 66.1185036742833 110.751007298884
"628" 125.4 63.7870681794963 111.625861128982
"629" 125.6 61.1748596032539 112.475615726073
"630" 125.8 58.7294466785096 113.04713671052
"631" 126 56.3895216664233 113.352672623644
"632" 126.2 53.6197414469974 112.85953024574
"633" 126.4 51.1857416274529 111.733971823359
"634" 126.6 49.1731665468071 109.978312543185
"635" 126.8 46.9281401687564 108.45524675404
"636" 127 45.0511595283599 106.665025263557
"637" 127.2 43.4674778170971 105.026834276368
"638" 127.4 41.8234614111067 103.72734978234
"639" 127.6 40.7020682918599 102.023830884307
"640" 127.8 40.1358930645544 100.52364684253
"641" 128 38.5167040386933 98.708873867783
"642" 128.2 36.3481454319991 97.0963103032824
"643" 128.4 34.3118612677488 95.8283592886963
"644" 128.6 31.8133114037894 94.3613246539068
"645" 128.8 29.7165172936219 92.6688027199384
"646" 129 27.1916776051015 91.168769921637
"647" 129.2 24.2652864869089 90.4255594789214
"648" 129.4 21.7855362597713 89.3071706877195
"649" 129.6 18.7088041322121 88.21578260246
"650" 129.8 15.9132317560751 87.2241350207605
"651" 130 13.8356672300122 85.7843137616379
"652" 130.2 12.3971905391164 83.76280734766
"653" 130.4 11.085639106142 81.3028162081472
"654" 130.6 9.20648202211501 78.6122108495546
"655" 130.8 7.24543981206827 76.8488674332241
"656" 131 5.75696838204202 74.5196789746947
"657" 131.2 5.60641662219328 72.167515748097
"658" 131.4 5.45476425309592 69.3673505577551
"659" 131.6 4.71272010211291 66.1198726344384
"660" 131.8 4.48583380556169 63.1319771625662
"661" 132 4.41750558503537 60.3100216548294
"662" 132.2 4.47625565322006 57.5723782906348
"663" 132.4 5.39940058108517 54.4981524864674
"664" 132.6 6.3322486738751 51.5556858078696
"665" 132.8 7.03096768473381 48.5192485195485
"666" 133 7.73622572308517 45.8140049993052
"667" 133.2 9.03376016379328 43.7494890933981
"668" 133.4 10.5563581979112 41.903012247019
"669" 133.6 11.4484794771933 39.1017730223593
"670" 133.8 12.2274211911933 36.8066029985831
"671" 134 13.8507908694853 34.9250295488967
"672" 134.2 15.3838284844455 33.8738628411198
"673" 134.4 16.6516734702722 32.7805816047768
"674" 134.6 18.5589076010074 31.4783847966843
"675" 134.8 20.9418316165683 30.2224828414831
"676" 135 23.5086460146416 28.4213000388362
"677" 135.2 26.2178917152542 27.3781662869807
"678" 135.4 28.8900004645846 26.3553819494676
"679" 135.6 31.2944111290617 25.5822035723294
"680" 135.8 33.7748131344497 25.3188771224549
"681" 136 36.2436104914751 25.6594144615241
"682" 136.2 38.9395079870581 25.3439781548187
"683" 136.4 41.4908451285115 25.4434351680969
"684" 136.6 43.7958044731206 25.9780724354332
"685" 136.8 45.4768168538743 27.3267526303707
"686" 137 47.068559890278 28.5071725583004
"687" 137.2 49.2042425557815 30.0414525324258
"688" 137.4 50.738432683783 31.4239160261985
"689" 137.6 52.8974203433458 32.827658590614
"690" 137.8 55.1708165543237 34.0330378870241
"691" 138 56.6438864261329 35.8346763513879
"692" 138.2 57.3334273925662 37.8742767291987
"693" 138.4 58.8298439000949 40.2811719962077
"694" 138.6 60.4818617302702 42.1859611602241
"695" 138.8 62.0994944900916 43.9143756131818
"696" 139 63.8719169494899 45.029978576453
"697" 139.2 65.6315319506035 45.7511174666088
"698" 139.4 67.5129702807139 46.4787239669927
"699" 139.6 69.4331865175236 46.3831944937654
"700" 139.8 71.5973849551308 46.1177621927956
"701" 140 73.6515961807696 46.2214953508343
"702" 140.2 75.7870846933034 46.3139121643597
"703" 140.4 78.0128797993818 47.1799139796258
"704" 140.6 80.5308727375683 47.7651311867491
"705" 140.8 83.0230628844802 48.0370552235024
"706" 141 85.4953561506541 48.7008490319546
"707" 141.2 87.588395588521 50.0190164914846
"708" 141.4 88.8759296022759 51.6834708741746
"709" 141.6 90.3343287735882 53.0725989249384
"710" 141.8 91.5070872792097 55.1225655551668
"711" 142 92.6515437779867 57.4257519393646
"712" 142.2 92.9544105339882 59.6089565921729
"713" 142.4 94.0396028363984 62.3186085374549
"714" 142.6 94.6872383518235 64.9040035304426
"715" 142.8 94.9227687310251 67.5854352208613
"716" 143 94.3180533567068 69.7120771346836
"717" 143.2 93.99562129268 72.8760349155073
"718" 143.4 94.1438864419347 75.5472737358362
"719" 143.6 93.947368266149 78.3251802687551
"720" 143.8 92.7444892476269 81.1273024523038
"721" 144 91.2463575661502 83.1923180581552
"722" 144.2 89.7357616487447 84.9634502731494
"723" 144.4 88.4922466206245 87.5170339963709
"724" 144.6 87.0518541092024 89.9468903756059
"725" 144.8 85.4879813672587 92.2432793759531
"726" 145 83.665364154001 94.5523151703203
"727" 145.2 81.3945604250821 97.1987197114741
"728" 145.4 79.2316819621345 99.2358050272535
"729" 145.6 76.7245163527211 101.56223579453
"730" 145.8 74.2181992636933 103.99345882943
"731" 146 72.6291082349722 106.419941572561
"732" 146.2 71.348348301376 109.022655472705
"733" 146.4 69.8091894338087 111.228408691676
"734" 146.6 67.8401503245362 113.65942728911
"735" 146.8 65.5193740995101 114.956598448006
"736" 147 63.2365350168962 114.74836650466
"737" 147.2 60.8264430800151 114.308765735373
"738" 147.4 57.8749953085606 113.67903330504
"739" 147.6 54.7713848058403 113.065838792489
"740" 147.8 51.6410605219745 112.558476634412
"741" 148 48.8961023777433 111.833736281344
"742" 148.2 46.0701917172414 110.662926966609
"743" 148.4 43.3999267362219 109.37524786211
"744" 148.6 40.6430575559509 108.226842740618
"745" 148.8 37.7908719870115 107.148913298012
"746" 149 34.8668608094804 106.25713059264
"747" 149.2 31.1326545253667 105.583603348826
"748" 149.4 27.9360790901933 105.295976190467
"749" 149.6 24.4003725686525 104.073410229847
"750" 149.8 21.5936281114748 102.340932426185
"751" 150 19.1093334216787 100.69607977769
"752" 150.2 16.7341553936219 98.7445480891384
"753" 150.4 14.0025095202125 96.8741606639741
"754" 150.6 12.1188187406837 94.5822744670126
"755" 150.8 10.3178796107564 91.3563417506028
"756" 151 8.54272141663446 88.8766438994006
"757" 151.2 7.86834352246251 86.0775791184838
"758" 151.4 7.14659682942055 82.943496237915
"759" 151.6 6.29763967470678 79.7330570228998
"760" 151.8 5.9576358771665 76.2808891000991
"761" 152 5.67430603763365 73.4281937289306
"762" 152.2 5.23464898596599 70.629135868406
"763" 152.4 4.45924791612055 68.175469469306
"764" 152.6 4.02785332568 64.6799136947463
"765" 152.8 4.38798027139511 61.658312967848
"766" 153 4.52375910227586 58.5139610948205
"767" 153.2 5.25110987545643 56.0258422278294
"768" 153.4 6.42466273460613 53.2543179617563
"769" 153.6 7.06162136971146 50.8192318237241
"770" 153.8 7.2485099652203 48.4631085761971
"771" 154 8.06945917155439 46.1527939630019
"772" 154.2 9.77102166327222 44.0103246482768
"773" 154.4 11.3071670423526 41.1634565504011
"774" 154.6 12.1717824973361 38.397893420117
"775" 154.8 13.8194687294564 36.1423300546715
"776" 155 15.6596331185058 34.5692557990723
"777" 155.2 17.7551742317722 32.3774451036715
"778" 155.4 19.7628355983672 30.1484894263372
"779" 155.6 22.0848251825207 28.6245629418525
"780" 155.8 24.9972399981402 28.4177642567197
"781" 156 27.7367071038718 28.3933607809295
"782" 156.2 30.7145471977634 28.3045403660279
"783" 156.4 33.2829739824588 28.0730997814985
"784" 156.6 35.4267870183349 27.9731470836843
"785" 156.8 37.2714692344318 27.7957871716186
"786" 157 39.2678264057647 27.4475029853581
"787" 157.2 41.530794874503 27.4044506995693
"788" 157.4 43.9956116351392 28.3229038988998
"789" 157.6 46.3930566378451 29.5339540050009
"790" 157.8 47.5543433515375 31.3584585100192
"791" 158 49.3336745499882 32.9518401575062
"792" 158.2 51.6176978664002 34.4278807558448
"793" 158.4 54.0055345492185 36.0373400116191
"794" 158.6 55.7397826758542 38.3510843450676
"795" 158.8 57.3994394022272 40.296917483758
"796" 159 59.4370828409371 42.6129843037117
"797" 159.2 61.2536357630723 44.8672376784419
"798" 159.4 62.3470395263204 47.1522646870546
"799" 159.6 62.7041872613484 49.4057212134052
"800" 159.8 63.5884813500252 51.5801727838292
"801" 160 64.7489092605984 53.5287402857845
"802" 160.2 64.9424681266805 55.6210413213524
"803" 160.4 65.7334556219306 58.080552886436
"804" 160.6 65.7386670963775 59.9581313191189
"805" 160.8 65.5749421679625 61.2001281276088
"806" 161 65.2364546755091 62.7356734835136
"807" 161.2 65.7070508180662 64.7279622593004
"808" 161.4 66.6494822759933 66.1092085514491
"809" 161.6 67.2468947572191 67.5026860343534
"810" 161.8 67.9251404452976 69.2378166567198
"811" 162 69.1755765888512 70.8940630143557
"812" 162.2 70.5277254113884 72.0422271004924
"813" 162.4 71.8830385270651 73.8962123036601
"814" 162.6 73.0747527732702 75.1078994143267
"815" 162.8 74.8123919814241 75.9634037754293
"816" 163 76.0417301809916 77.2459749736947
"817" 163.2 77.4097874770084 78.5878493549552
"818" 163.4 79.2296109971255 79.6730812465546
"819" 163.6 80.9790999738571 81.2113886992759
"820" 163.8 82.5418905280395 83.4565567592498
"821" 164 84.2761722288054 85.9454741162586
"822" 164.2 85.2978709677988 88.6961659487563
"823" 164.4 85.5586742175168 91.3547476856065
"824" 164.6 85.1172595040801 94.1019364978751
"825" 164.8 84.6381514164012 96.905973877541
"826" 165 84.2561614847733 100.060032274234
"827" 165.2 83.5740730895518 102.776848699545
"828" 165.4 82.7972717173195 105.887764114205
"829" 165.6 81.9653922169311 109.415689449943
"830" 165.8 81.6931407440768 110.981135418855
"831" 166 82.1641684148403 110.339542793489
"832" 166.2 83.9312529121452 110.561814340272
"833" 166.4 86.0835881398442 110.683841947318
"834" 166.6 88.389770722203 110.398819768583
"835" 166.8 90.5256231063989 109.521953751458
"836" 167 92.9332012541076 109.03770645271
"837" 167.2 95.127014345971 108.482555929557
"838" 167.4 97.4391508082894 107.412343275493
"839" 167.6 99.8510155094574 106.509890121356
"840" 167.8 100.465480352105 106.208097035901
"841" 168 101.701859405993 104.790619488281
"842" 168.2 103.408112684279 103.45529083571
"843" 168.4 105.549782483108 102.53802223063
"844" 168.6 107.464500752899 101.72154549693
"845" 168.8 107.363867821184 100.640562246037
"846" 169 108.39255875993 98.8027246883294
"847" 169.2 109.847765186274 97.1118782366025
"848" 169.4 111.100387672301 95.0662790507377
"849" 169.6 112.92650223589 93.1568004306438
"850" 169.8 114.671571825168 91.3924415719677
"851" 170 115.60084151342 89.2312042033922
"852" 170.2 116.497236367854 86.8452860962241
"853" 170.4 118.005065472007 84.7791101938343
"854" 170.6 118.624968167773 82.852391595888
"855" 170.8 118.923123404714 80.1244997374142
"856" 171 119.711721420954 77.3756723665217
"857" 171.2 120.853788786403 74.7815081222577
"858" 171.4 121.106539292872 72.0555536395372
"859" 171.6 121.226451543464 68.9791356814699
"860" 171.8 121.328770158439 66.068006055419
"861" 172 121.118100796573 62.8458232872931
"862" 172.2 121.142604710141 59.6335722716189
"863" 172.4 120.612080639637 56.7612024203024
"864" 172.6 119.636992370843 54.0064016701741
"865" 172.8 119.445207479139 50.9608575899059
"866" 173 118.156836673706 48.4041796292498
"867" 173.2 116.366691770042 46.0850335493502
"868" 173.4 114.758120904501 43.3077703808139
"869" 173.6 113.178267325593 40.4820261608491
"870" 173.8 112.294100151983 37.597721151882
"871" 174 111.235346042218 34.8081798853461
"872" 174.2 109.017420336643 33.0139224778741
"873" 174.4 106.785619173604 31.0344451691985
"874" 174.6 103.668405008585 29.3864812278589
"875" 174.8 101.104670758593 27.2951920609241
"876" 175 98.3364820959832 25.033970085283
"877" 175.2 95.3257290424864 23.223878602319
"878" 175.4 91.9138186534899 21.341568909597
"879" 175.6 89.4299460692795 19.2485898550086
"880" 175.8 86.5644254305933 16.9969334837491
"881" 176 83.7679366613204 15.2585622193343
"882" 176.2 80.0275379833255 13.5088893533481
"883" 176.4 77.0196563052722 12.8970694316189
"884" 176.6 73.2248167504522 11.9521267461438
"885" 176.8 69.6094607891933 11.1068700538294
"886" 177 66.0803081990091 10.6149068660399
"887" 177.2 62.5716540749827 9.75397128740835
"888" 177.4 59.0265175617826 8.66248897184021
"889" 177.6 55.1751242030091 7.78953494727677
"890" 177.8 52.3294894326416 7.57117915978449
"891" 178 49.8818665468398 7.86999731731034
"892" 178.2 47.0179127449347 7.92371743551724
"893" 178.4 42.8974329638571 6.88593729482078
"894" 178.6 39.9835015404594 6.2373822732564
"895" 178.8 39.818891382315 6.70911724114588
"896" 179 38.0600830339347 8.11845286401724
"897" 179.2 34.878226295667 9.39183171861887
"898" 179.4 31.9346465553933 10.4473319051991
"899" 179.6 29.1098562735487 12.0604440173977
"900" 179.8 26.5223218832865 13.1857851159784
"901" 180 24.9447712408379 14.9508971544721
"902" 180.2 22.6711313146134 17.2576444026611
"903" 180.4 20.0330662835683 19.2006894162741
"904" 180.6 17.8377327924412 21.1695557968192
"905" 180.8 16.3392118782097 23.9457426907241
"906" 181 14.5743188553571 26.9607843250862
"907" 181.2 12.2436491435683 30.0506983741991
"908" 181.4 10.3127955496386 31.9920796817704
"909" 181.6 9.26293640361478 34.6175660492655
"910" 181.8 8.12499483079327 37.7362566189991
"911" 182 5.87046466083734 40.7292961470377
"912" 182.2 4.12575586411569 42.5933387232931
"913" 182.4 3.79336263271053 44.4298952644914
"914" 182.6 3.8589677328216 47.5121761839764
"915" 182.8 3.65906233719328 50.4707578990399
"916" 183 2.83229086882484 53.7129319630136
"917" 183.2 2.66536566466056 56.2736437789998
"918" 183.4 2.8270109608751 58.4032916027605
"919" 183.6 2.49064976619328 61.0810934220009
"920" 183.8 1.92730799088969 64.200337696367
"921" 184 2.31330142952363 67.2291690932152
"922" 184.2 2.22981148581714 70.2802687287746
"923" 184.4 1.94184992223872 73.7838498101059
"924" 184.6 3.37891663303539 76.6985453480662
"925" 184.8 5.00670043530832 79.7314113276578
"926" 185 5.81952331753291 83.5494808251958
"927" 185.2 6.80104357779904 86.5157338326088
"928" 185.4 7.8120070188998 89.9906866043872
"929" 185.6 9.25446031609328 92.7176411289908
"930" 185.8 11.2943139296308 95.1174848193804
"931" 186 13.0247341720329 97.805583892743
"932" 186.2 14.9100382155764 100.178293098009
"933" 186.4 17.1690560098263 102.767140580554
"934" 186.6 19.4308120884176 104.193118848205
"935" 186.8 22.1279887710063 105.488928428505
"936" 187 24.7419281623442 107.454173236913
"937" 187.2 27.8285109487361 109.445723540996
"938" 187.4 31.2056176114166 110.519820423185
"939" 187.6 34.307719480124 112.056775829551
"940" 187.8 37.5430268961933 113.791323722195
"941" 188 40.7457629726884 115.545128859622
"942" 188.2 44.0354682696787 116.774041757923
"943" 188.4 47.3569212631735 117.185451471234
"944" 188.6 50.553010842789 117.551334194384
"945" 188.8 53.9580780162227 117.086552639754
"946" 189 57.3086728889433 116.328229971124
"947" 189.2 60.8430205371314 116.445071228224
"948" 189.4 64.3603423478952 116.636061744638
"949" 189.6 67.7932283593833 116.772226748104
"950" 189.8 71.509606485466 116.881750673951
"951" 190 75.3295681233145 116.803069692739
"952" 190.2 78.7196345428973 116.111239065081
"953" 190.4 82.6758262073698 115.013193077489
"954" 190.6 86.7327946189458 114.694459953461
"955" 190.8 89.5795455221727 113.317258881801
"956" 191 92.1147669770168 111.129939532695
"957" 191.2 94.4398034523001 108.988405888379
"958" 191.4 98.1416672290282 107.033489062467
"959" 191.6 101.3892544145 105.470476584442
"960" 191.8 104.524595807679 103.332885709224
"961" 192 106.983179510303 100.766189388628
"962" 192.2 108.794754964423 98.3757673397012
"963" 192.4 111.370979624028 95.395779314582
"964" 192.6 114.117909627437 93.3469932856025
"965" 192.8 115.003314095851 90.6784992677504
"966" 193 115.549418712617 87.4591977860716
"967" 193.2 116.434790315878 84.9525943876452
"968" 193.4 117.550993118373 82.6942590989677
"969" 193.6 118.489717748065 79.9380038032754
"970" 193.8 119.787953938065 76.5159863588652
"971" 194 121.218605853792 73.6415855671094
"972" 194.2 121.509698074918 70.4128615212991
"973" 194.4 121.86854749135 66.707949437772
"974" 194.6 121.969376178509 63.2139710271978
"975" 194.8 121.439044066886 59.8253292905062
"976" 195 120.85048589578 56.505863648637
"977" 195.2 120.008356249404 52.4249450060925
"978" 195.4 118.894606254825 49.3775063706189
"979" 195.6 117.579288009693 46.3095692689873
"980" 195.8 116.080671886019 43.6275677816415
"981" 196 114.704859932604 39.7958750463267
"982" 196.2 114.173126216456 37.283411337461
"983" 196.4 112.784136133552 35.3352686499165
"984" 196.6 111.221749020429 33.6612404974846
"985" 196.8 109.683502778496 31.8153450071653
"986" 197 107.519086438228 30.6260145640502
"987" 197.2 104.652884566159 28.7939833588965
"988" 197.4 101.974048925829 25.8996981766902
"989" 197.6 99.3805258218907 23.1127987150393
"990" 197.8 97.8503544337917 20.7437814647323
"991" 198 96.7425971601933 18.7932347956586
"992" 198.2 96.2650720224802 17.6312347526676
"993" 198.4 95.9153739349949 16.6407500464142
"994" 198.6 93.9611261231183 15.5331721795241
"995" 198.8 91.4522846859433 14.4816008656241
"996" 199 88.0802280993312 12.8558957883879
"997" 199.2 85.0227699549683 11.9305667522741
"998" 199.4 82.1671454270407 10.627819741614
"999" 199.6 79.4014072522683 8.74664249629914
"1000" 199.8 76.4664056744628 7.90462343698066
"1001" 200 72.6515142344051 7.49885048368177
"1002" 200.2 69.1883522435294 6.75502272103927
"1003" 200.4 65.746088954814 6.32890142625
"1004" 200.6 62.0017967157933 6.03332885919914
"1005" 200.8 58.8216825008107 5.80486751228501
"1006" 201 54.5291928443445 5.02367748277876
"1007" 201.2 51.0313680292189 4.77345721301902
"1008" 201.4 47.1421405182881 5.30486167293104
"1009" 201.6 43.3454825453967 5.2808469590716
"1010" 201.8 39.480804028972 5.80980876763398
"1011" 202 35.6407353549784 8.13354777326546
"1012" 202.2 32.0936272822671 10.0109862087159
"1013" 202.4 29.5036992896183 11.8494269903991
"1014" 202.6 26.4929983665982 14.0528610461828
"1015" 202.8 22.876124378925 16.1009130304193
"1016" 203 19.3450011028683 18.7268332069241
"1017" 203.2 17.8171069308573 20.6632823079281
"1018" 203.4 16.3034351601416 23.5327692820086
"1019" 203.6 14.0691562607356 26.467401459775
"1020" 203.8 12.2917685501759 29.6777376948328
"1021" 204 9.94718583183432 32.61230146166
"1022" 204.2 7.46722182785996 35.5216820515575
"1023" 204.4 5.60966221266828 39.5148401992991
"1024" 204.6 3.79672014009846 43.1976900531207
"1025" 204.8 1.95922224168861 46.158321240654
"1026" 205 2.09416141627435 50.1122194121431
"1027" 205.2 2.82497430715789 53.7161367379586
"1028" 205.4 2.8630385680617 57.3514097060399
"1029" 205.6 3.03366201874136 60.2451755455414
"1030" 205.8 2.71668195998791 63.1432025130813
"1031" 206 2.23664703336718 66.318478580772
"1032" 206.2 2.18051556524883 69.3767969174464
"1033" 206.4 1.42051488808112 71.4848466893082
"1034" 206.6 2.19029512223565 72.164215147614
"1035" 206.8 3.65558491882719 73.9023349377063
"1036" 207 4.7936078771498 76.8748321570241
"1037" 207.2 5.30178100137151 80.0237618780756
"1038" 207.4 5.8910299407702 83.5010796029453
"1039" 207.6 7.20471683724044 86.5733913469977
"1040" 207.8 8.43629529592732 90.4996828608411
"1041" 208 9.71084026903944 93.6802856415978
"1042" 208.2 12.3690469573751 96.7040130421029
"1043" 208.4 14.495516181958 99.5680007582241
"1044" 208.6 16.9225102379639 102.031076392096
"1045" 208.8 19.8239575258219 104.39002089251
"1046" 209 21.6540584152488 106.711906014863
"1047" 209.2 21.5903005934733 108.219446728384
"1048" 209.4 21.1151461479333 108.001343048464
"1049" 209.6 21.7357529789144 107.517200813916
"1050" 209.8 22.8500478987815 107.216139254018
"1051" 210 24.9265315588296 106.649289067315
"1052" 210.2 27.0190271432146 106.074373833852
"1053" 210.4 28.7958293833667 105.758467815234
"1054" 210.6 29.454332150288 104.883936315172
"1055" 210.8 30.9589195662775 104.85523846255
"1056" 211 32.6204364767912 105.311022914193
"1057" 211.2 34.9842033657033 106.400617826194
"1058" 211.4 36.9883259786478 107.821635687376
"1059" 211.6 38.4365188622521 109.839340026165
"1060" 211.8 39.8835969502798 111.90623777934
"1061" 212 41.5852050139894 113.930526374778
"1062" 212.2 43.642287486948 115.666129514224
"1063" 212.4 46.7910505790756 116.009780270401
"1064" 212.6 49.881312395135 115.961068609816
"1065" 212.8 53.118042834458 116.193060673695
"1066" 213 56.1581441838259 116.38148414953
"1067" 213.2 59.6182350709533 116.032232119804
"1068" 213.4 62.8118960983533 115.856970234154
"1069" 213.6 66.3327126456333 116.647596073864
"1070" 213.8 69.8691080271933 116.818805888982
"1071" 214 73.6565134018973 116.425200266132
"1072" 214.2 77.3726369849273 116.266909027682
"1073" 214.4 81.5457439130202 115.138096910022
"1074" 214.6 85.7062648143871 115.022310342449
"1075" 214.8 89.619049549903 113.28742578545
"1076" 215 93.4053664835462 111.168122950048
"1077" 215.2 96.8324750502702 108.633184615705
"1078" 215.4 100.777212737077 106.689393450943
"1079" 215.6 104.484695411025 104.480672097766
"1080" 215.8 107.647781156193 101.696137465944
"1081" 216 110.1989939259 98.4114986109856
"1082" 216.2 112.673321775904 95.1061679578557
"1083" 216.4 114.712919158614 91.4164440494346
"1084" 216.6 116.084058589124 87.2313702501198
"1085" 216.8 117.903847057193 83.4835376463294
"1086" 217 119.418455945527 79.6217667826344
"1087" 217.2 120.740775357602 75.6725525549807
"1088" 217.4 122.307600870114 71.7105852496452
"1089" 217.6 122.02433583415 68.1235913353893
"1090" 217.8 121.473996579693 64.0236604404347
"1091" 218 120.796730885884 59.9200972919409
"1092" 218.2 120.681389221588 56.2854894658294
"1093" 218.4 119.562832064592 52.7752027206047
"1094" 218.6 118.132474492423 49.1252059280118
"1095" 218.8 116.744707601836 45.9230267642956
"1096" 219 115.670880810393 42.0596781853787
"1097" 219.2 114.096063866872 39.1503462776937
"1098" 219.4 112.133297212659 35.7849966234275
"1099" 219.6 110.213706802311 33.1964937605603
"1100" 219.8 107.95070293386 30.7315233915318
"1101" 220 105.840776729572 28.2211502515755
"1102" 220.2 103.644698086854 25.1632624567372
"1103" 220.4 101.229694176555 23.4237208277704
"1104" 220.6 98.2874982262933 22.0211075390491
"1105" 220.8 95.7343701836046 19.5799000195145
"1106" 221 94.2694572182433 17.0131614361241
"1107" 221.2 93.3277166860173 14.5189900678961
"1108" 221.4 91.9748247524183 13.4430119136241
"1109" 221.6 89.5794491582493 11.4156862793201
"1110" 221.8 86.359874069925 9.63189708854122
"1111" 222 83.5070255570197 7.98226570484398
"1112" 222.2 80.2623262998788 6.20911422718381
"1113" 222.4 77.0678277007433 5.23166801187414
"1114" 222.6 73.4883372105348 4.16030651215097
"1115" 222.8 70.5224139808707 2.81380780446607
"1116" 223 68.1447572167659 1.92179390617575
"1117" 223.2 65.6743153542589 2.12260516242906
"1118" 223.4 62.8261766964433 2.59624854617414
"1119" 223.6 59.2697069354495 2.68417454267868
"1120" 223.8 56.166507267002 3.27500029333718
"1121" 224 52.6690617245591 4.42312017988268
"1122" 224.2 49.3089742148067 5.19713929303927
"1123" 224.4 45.3097249028683 5.65359477362414
"1124" 224.6 41.3056540451237 6.4415676959024
"1125" 224.8 37.822566462911 7.37438590417575
"1126" 225 33.6316742724754 8.32196946568568
"1127" 225.2 30.0754864975156 10.3544972883894
"1128" 225.4 26.4985199919982 12.2821987739802
"1129" 225.6 23.1801016331689 14.8660054350534
"1130" 225.8 20.3673621024933 17.5389470930741
"1131" 226 17.805545118309 20.2264569447448
"1132" 226.2 15.8397633898683 23.7672352145991
"1133" 226.4 12.9568538979475 26.5433152708852
"1134" 226.6 11.065782026402 29.5456562737633
"1135" 226.8 9.48745954808802 33.4399489328557
"1136" 227 6.98121545929585 36.9430842390703
"1137" 227.2 5.01055949909073 40.5381998421472
"1138" 227.4 3.31619483060354 44.1699323634036
"1139" 227.6 1.55591970939326 47.6822211027969
"1140" 227.8 1.2160178705569 51.7291773714423
"1141" 228 0.346669417465115 55.5930857748164
"1142" 228.2 0.179068105665498 59.5390515665575
"1143" 228.4 1.11725253361432 63.637605994461
"1144" 228.6 1.27855822057645 67.6301771793737
"1145" 228.8 1.66438916302505 71.4994063475139
"1146" 229 2.38380377887469 74.7406697264542
"1147" 229.2 2.60712703183813 78.1932092075419
"1148" 229.4 3.44934726034712 81.3440102410991
"1149" 229.6 4.92922855551761 84.4207422927376
"1150" 229.8 6.01178424886674 87.6242278102241
"1151" 230 7.04576544154111 90.5367924799633
"1152" 230.2 8.4696694060724 93.6289268472681
"1153" 230.4 10.1293039938062 96.28053169645
"1154" 230.6 11.0192666960096 98.5691537304078
"1155" 230.8 13.0403943393001 100.113764127418
"1156" 231 15.7117943939968 101.325256172546
"1157" 231.2 17.4240751974504 102.101415951853
"1158" 231.4 19.126619229479 103.421907619396
"1159" 231.6 21.537979225514 105.253295469526
"1160" 231.8 24.0136412035137 107.10155193068
"1161" 232 26.0819961431156 109.321157688535
"1162" 232.2 26.4115788785076 111.03699018531
"1163" 232.4 26.0497419061233 110.314799939044
"1164" 232.6 25.2491235817994 110.473184754224
"1165" 232.8 24.9670129236633 110.560166578954
"1166" 233 25.4771426233913 110.120989985848
"1167" 233.2 27.1892719353517 109.989880984482
"1168" 233.4 29.6649183729161 109.870340424412
"1169" 233.6 32.1984070169656 109.989880984482
"1170" 233.8 34.9100416233495 110.27439233763
"1171" 234 37.626484936979 110.916969574275
"1172" 234.2 40.4835318665433 112.526994406804
"1173" 234.4 43.0280747989433 114.400349228974
"1174" 234.6 46.0433228819797 117.012261796671
"1175" 234.8 49.141839942279 118.251474155453
"1176" 235 51.8999918208992 117.621120482695
"1177" 235.2 54.6876127023145 116.803069692739
"1178" 235.4 57.8523092935058 116.059657359318
"1179" 235.6 60.9112783161933 115.937578899406
"1180" 235.8 64.3966450671014 115.892658482071
"1181" 236 67.825350064718 116.329386815254
"1182" 236.2 71.6067472353471 116.830797173138
"1183" 236.4 74.5781647527387 116.543422454739
"1184" 236.6 77.6544681790995 116.006916514099
"1185" 236.8 81.0593686298634 115.63400820643
"1186" 237 84.6535760047972 115.874361457571
"1187" 237.2 87.6916331138237 114.307214893605
"1188" 237.4 90.821891151376 111.988625845243
"1189" 237.6 94.3755218545428 110.417726120865
"1190" 237.8 97.8769782970865 108.182995281185
"1191" 238 101.263371033034 105.751002276205
"1192" 238.2 104.364077325157 102.874334394408
"1193" 238.4 107.800657567352 99.9344188230652
"1194" 238.6 110.985614728904 97.0296073656715
"1195" 238.8 113.036580513823 93.812113926181
"1196" 239 114.152997092031 89.9996491632782
"1197" 239.2 115.291570062706 85.9749033984068
"1198" 239.4 117.282951488063 82.2156629525807
"1199" 239.6 118.535883097062 78.9738750915926
"1200" 239.8 119.587077427676 75.1410153418965
"1201" 240 121.707679093893 71.9188155016991
"1202" 240.2 122.309048501905 67.4707612607157
"1203" 240.4 121.467163757641 63.3335454131189
"1204" 240.6 120.155654961972 59.4444603161356
"1205" 240.8 119.680380790877 55.9370155411452
"1206" 241 118.395071561518 52.7683404819539
"1207" 241.2 117.349465116599 48.8315269544404
"1208" 241.4 116.072650747088 44.8575945828031
"1209" 241.6 113.958587697494 41.4667612885958
"1210" 241.8 111.980242094392 37.5305505582324
"1211" 242 110.011011102058 34.0719849727241
"1212" 242.2 107.440063365793 30.2811352979241
"1213" 242.4 104.773279432848 27.2493516857197
"1214" 242.6 100.973966979464 25.1273576636563
"1215" 242.8 97.762946430185 22.9141277347861
"1216" 243 94.4453792239899 20.4141001738597
"1217" 243.2 91.3783724994958 17.5325650076023
"1218" 243.4 89.0753022380662 14.2122718662072
"1219" 243.6 87.0541072463916 11.848005368125
"1220" 243.8 84.0144277242857 11.062112198451
"1221" 244 80.3981364091677 10.7353572547882
"1222" 244.2 76.0115255261509 10.3109620952411
"1223" 244.4 72.086838774904 9.83305696744728
"1224" 244.6 68.0330311299076 9.75787575715271
"1225" 244.8 64.2586224385176 10.2528596326836
"1226" 245 60.4396255352392 11.1414416259581
"1227" 245.2 56.4240414338343 12.1268001456088
"1228" 245.4 52.5880175015122 13.3460918670259
"1229" 245.6 49.0510440447672 14.2885587886763
"1230" 245.8 45.2504501715617 15.4798761675136
"1231" 246 42.0342223643014 16.5686032597106
"1232" 246.2 38.3776073040504 17.7583926473754
"1233" 246.4 34.8474785964301 19.3165057500662
"1234" 246.6 30.9355691396107 20.4794520634241
"1235" 246.8 27.045016977966 21.3575318137514
"1236" 247 23.2624288061933 22.6167588014873
"1237" 247.2 19.6095018385511 22.8648717343709
"1238" 247.4 17.6662266101844 22.1069577154188
"1239" 247.6 17.8747486176933 22.3878592627241
"1240" 247.8 17.4603116801164 23.800939423378
"1241" 248 16.485417703437 26.726040951409
"1242" 248.2 14.2729347978762 29.1814342521022
"1243" 248.4 11.5055571027881 31.983615377431
"1244" 248.6 8.88721350234582 34.8113194809275
"1245" 248.8 6.90901663131933 38.3741651536191
"1246" 249 4.87112250423637 41.7606768910862
"1247" 249.2 3.17836407224733 45.6034802117376
"1248" 249.4 2.06902076503732 49.4203525529397
"1249" 249.6 2.09763826503874 53.4711742954787
"1250" 249.8 2.08774887964155 57.7961321758448
"1251" 250 1.61604854345643 61.3144464965662
"1252" 250.2 1.90296606232719 65.1322858184741
"1253" 250.4 1.99462556152345 68.7201942322524
"1254" 250.6 1.57846802216695 72.2640438359083
"1255" 250.8 2.87667397844106 75.6919436780648
"1256" 251 4.79331079793011 79.3086833721715
"1257" 251.2 5.83054607763666 83.2922830894411
"1258" 251.4 6.74203164734064 86.6648995940347
"1259" 251.6 7.9596405371196 90.2521311716662
"1260" 251.8 8.64241233880774 94.0997673603446
"1261" 252 9.3598885077867 94.9128967055099
"1262" 252.2 11.2656666259484 95.477232028918
"1263" 252.4 14.1081092934635 96.4557426486836
"1264" 252.6 16.4050472705235 98.4596009922336
"1265" 252.8 18.3673147015462 101.164067603577
"1266" 253 20.4499881628101 104.131240300832
"1267" 253.2 23.4302197099952 106.631140482498
"1268" 253.4 26.1822354825706 108.435198886149
"1269" 253.6 29.3191999541548 109.835301395484
"1270" 253.8 32.3195354023109 110.965750838077
"1271" 254 35.9965984933991 111.595777224401
"1272" 254.2 38.6660642217175 112.527675035486
"1273" 254.4 41.1335772731076 114.149047795053
"1274" 254.6 43.6395954597279 115.64299263163
"1275" 254.8 46.8903274641933 116.636061744638
"1276" 255 50.5883725321438 116.780556025838
"1277" 255.2 53.3854424632539 116.169687793982
"1278" 255.4 55.9386403035872 116.161819695861
"1279" 255.6 57.4384965079433 116.396387371099
"1280" 255.8 59.5878722408769 116.294051916326
"1281" 256 62.3737811261524 116.417251881296
"1282" 256.2 65.0419163476452 116.737174370974
"1283" 256.4 68.5657303077279 117.524792415947
"1284" 256.6 72.1249540801141 117.39753956168
"1285" 256.8 75.328912448471 116.993215397335
"1286" 257 78.433685610737 116.59254077602
"1287" 257.2 82.2666209505101 115.295939392719
"1288" 257.4 85.7731705486056 114.578020212709
"1289" 257.6 89.6731109982842 113.443391794982
"1290" 257.8 92.9051637162227 111.023025964106
"1291" 258 96.6227599734241 108.947757230974
"1292" 258.2 99.9784811963895 106.599102366682
"1293" 258.4 103.856167813046 104.680760341783
"1294" 258.6 107.355678013443 101.850732725641
"1295" 258.8 109.829539197721 98.5871111924464
"1296" 259 111.97563955781 94.9950547768129
"1297" 259.2 114.337718620238 91.2121849972772
"1298" 259.4 116.392248571619 87.1568627818241
"1299" 259.6 117.61003570893 82.8651672505662
"1300" 259.8 119.122191789347 78.8627979330959
"1301" 260 120.774269277287 74.7716895292241
"1302" 260.2 121.64187194909 70.4875101022241
"1303" 260.4 121.924015427067 65.9807758997956
"1304" 260.6 121.174681013665 61.6919599149741
"1305" 260.8 120.648049762262 57.34958369325
"1306" 261 120.156055018952 53.8619728940366
"1307" 261.2 118.318593309043 50.2384721829764
"1308" 261.4 117.311318744834 46.6066218277113
"1309" 261.6 115.730163100131 42.9867316243215
"1310" 261.8 113.333389906245 39.5395566190703
"1311" 262 111.153018869193 36.1060701628544
"1312" 262.2 108.666397243732 33.0350604260959
"1313" 262.4 105.893497894322 30.3986423171729
"1314" 262.6 103.031704824967 27.5508881453024
"1315" 262.8 99.3766500614827 25.3567204445926
"1316" 263 96.5494711153999 23.0364408964886
"1317" 263.2 94.7071885944802 20.1001413157372
"1318" 263.4 92.7083281997683 17.5486838644991
"1319" 263.6 89.2281006251344 15.3070172533166
"1320" 263.8 86.1457442593183 14.5043199989491
"1321" 264 82.6645686825984 13.4266720443362
"1322" 264.2 78.6825649205122 11.7244157986552
"1323" 264.4 74.8818665573743 9.71998388806034
"1324" 264.6 70.7487749628312 8.53814128750862
"1325" 264.8 66.4534830777508 7.96537429709139
"1326" 265 62.3709168433284 7.9335782229809
"1327" 265.2 58.6184803145498 9.27285149113718
"1328" 265.4 54.7334647224002 10.5358581833276
"1329" 265.6 51.2768255061678 13.0471598956902
"1330" 265.8 47.566076045142 14.9795909528652
"1331" 266 44.5979156655354 17.420397630461
"1332" 266.2 41.6541081645266 20.3489626822754
"1333" 266.4 39.5754756541512 23.9179233437956
"1334" 266.6 39.2154605762521 27.7635389486275
"1335" 266.8 39.3651941200147 30.6884569025366
"1336" 267 38.9166071507915 33.4564819219295
"1337" 267.2 38.9335061839038 35.8246038292241
"1338" 267.4 37.8939015421392 38.8982657277106
"1339" 267.6 37.8049718973614 42.0320110279586
"1340" 267.8 38.2454654061397 44.9006657646706
"1341" 268 38.2737155836623 47.5811090790206
"1342" 268.2 38.0999018934828 50.5664174077768
"1343" 268.4 38.4819298550326 53.5976890982152
"1344" 268.6 39.7144130900871 56.1150014854985
"1345" 268.8 40.2449809666308 59.2380616879831
"1346" 269 40.7179098644165 62.3225317786884
"1347" 269.2 41.48101000586 64.5555693571472
"1348" 269.4 41.6061552962473 66.6594677149539
"1349" 269.6 40.0816687550024 68.4339364925878
"1350" 269.8 38.4246472906751 69.8820599517969
"1351" 270 36.7781201680311 72.578722992062
"1352" 270.2 35.5717577340091 75.0655008774873
"1353" 270.4 34.5058374937985 77.8191281646978
"1354" 270.6 33.353675156115 80.193801199285
"1355" 270.8 31.2322203548924 81.68221225741
"1356" 271 28.8072639019038 83.1282308995926
"1357" 271.2 26.6988035560715 85.5989793538241
"1358" 271.4 24.5868679284685 88.8605297966645
"1359" 271.6 23.8076880059933 91.8305130658241
"1360" 271.8 24.6749097809133 94.5918614419541
"1361" 272 26.1471096203733 96.0134300700041
"1362" 272.2 28.0180066167467 97.943314885496
"1363" 272.4 30.1579175982219 100.810598254367
"1364" 272.6 32.0325926917081 104.236509512759
"1365" 272.8 34.1558106550115 107.605262989042
"1366" 273 36.3593409582521 110.87411063643
"1367" 273.2 39.8252533199222 113.103629670037
"1368" 273.4 43.2839771248567 114.493972031138
"1369" 273.6 47.3790752063109 114.749727497754
"1370" 273.8 51.5099916888071 115.434760688284
"1371" 274 55.8563565616564 115.498042091729
"1372" 274.2 59.935634149163 115.465493012133
"1373" 274.4 63.9316645541524 115.459471508469
"1374" 274.6 67.4024592661933 115.200291822518
"1375" 274.8 70.0320499163463 114.966671648591
"1376" 275 73.0710078611837 115.31410777809
"1377" 275.2 76.7132075531156 115.231283411748
"1378" 275.4 80.7289167777175 115.083813863952
"1379" 275.6 84.4761932382428 115.21496030364
"1380" 275.8 88.0184499633933 114.792894855898
"1381" 276 91.46310332086 112.857218484951
"1382" 276.2 94.4210453851345 110.637373448842
"1383" 276.4 97.8694157561739 108.175432740273
"1384" 276.6 101.060480795972 105.891908968359
"1385" 276.8 104.584952086582 104.087879377001
"1386" 277 107.020300331027 101.006879202141
"1387" 277.2 109.616772711027 97.8622626530297
"1388" 277.4 111.797416105321 94.2841794649241
"1389" 277.6 114.195551888834 90.9230792571216
"1390" 277.8 115.760092938322 87.3246348433011
"1391" 278 117.740735330757 83.7494921046857
"1392" 278.2 119.386569442614 80.1867010059347
"1393" 278.4 120.370495818193 76.2817432028557
"1394" 278.6 120.600272135007 73.1827862984542
"1395" 278.8 121.249555746846 69.5930473713174
"1396" 279 121.494495045851 66.2443276075399
"1397" 279.2 120.66819480659 62.4832124893965
"1398" 279.4 120.493107013915 58.5437371542241
"1399" 279.6 120.015251188021 55.2769028142969
"1400" 279.8 118.073616405116 52.0225969075318
"1401" 280 116.691426479753 48.6771421102241
"1402" 280.2 115.27321056693 45.1445731090136
"1403" 280.4 113.27347131286 40.1520577958908
"1404" 280.6 110.661229397219 36.7355695625462
"1405" 280.8 108.360710860532 32.8738669973767
"1406" 281 105.525836487021 29.3412570631293
"1407" 281.2 102.032077431757 26.4573303967626
"1408" 281.4 98.540936508602 24.3470670085894
"1409" 281.6 94.907463291617 22.3746568607919
"1410" 281.8 91.1741295353172 20.1105813178688
"1411" 282 87.2288560550138 18.421581261737
"1412" 282.2 83.5693181734286 15.9255886144342
"1413" 282.4 79.5398674425323 14.0307388396394
"1414" 282.6 75.4655586300311 12.8738932378998
"1415" 282.8 70.9444611898835 12.2702335926047
"1416" 283 66.6480787774095 11.4844296399539
"1417" 283.2 61.9703657343512 11.773070203961
"1418" 283.4 57.6007760316933 11.7969850811452
"1419" 283.6 53.5440912641559 13.1515760885419
"1420" 283.8 49.5086189398235 13.9716886007451
"1421" 284 45.8233736878739 15.8470398701653
"1422" 284.2 41.7525577422683 18.5580625022241
"1423" 284.4 39.4183781656134 21.5941896591737
"1424" 284.6 38.8023160004933 25.1531023474241
"1425" 284.8 38.0298654674433 28.3205748171983
"1426" 285 37.4004527431843 31.5578114940545
"1427" 285.2 37.599677202666 34.3021268427696
"1428" 285.4 38.5500371300581 37.2526636382241
"1429" 285.6 39.746612008167 40.648576198382
"1430" 285.8 41.2577279272437 42.6747089023418
"1431" 286 42.9820720817759 44.2947482931981
"1432" 286.2 44.599710728956 45.6273872638852
"1433" 286.4 46.2333070619498 46.2929031247633
"1434" 286.6 48.0653976566805 46.7164725822498
"1435" 286.8 49.8751797464118 47.6396441130057
"1436" 287 51.3708517033999 49.4786151961167
"1437" 287.2 52.3668343393775 50.8192318237241
"1438" 287.4 52.4683422805492 51.4826525208174
"1439" 287.6 52.9387765852958 51.1804077894036
"1440" 287.8 53.537962519142 50.8708283902498
"1441" 288 54.730990769588 50.7919005355136
"1442" 288.2 56.4442169215585 50.6482033169546
"1443" 288.4 58.4446295551933 50.91743174066
"1444" 288.6 59.4941280550084 51.517988361283
"1445" 288.8 61.7159701694991 52.3368806590589
"1446" 289 63.8568562262773 53.1446019405183
"1447" 289.2 65.6148878968856 54.0465138396344
"1448" 289.4 66.9758959466218 54.5224778295687
"1449" 289.6 68.4766635472995 54.7811499663923
"1450" 289.8 70.6846666593728 54.9685944156088
"1451" 290 73.0692602355433 55.2559540030491
"1452" 290.2 75.5335175088249 55.8755201426715
"1453" 290.4 77.6346102900091 55.9950945285926
"1454" 290.6 79.795444913565 55.58766483841
"1455" 290.8 82.103864948814 55.9595756346465
"1456" 291 84.6114266404194 56.0195144404502
"1457" 291.2 86.7803426074564 55.5919580274873
"1458" 291.4 89.4340918610107 55.6808441300154
"1459" 291.6 91.7472100812802 56.2633570639633
"1460" 291.8 94.2368864253349 56.1770410910383
"1461" 292 96.8131048153398 55.8487778908448
"1462" 292.2 99.1897149342641 56.0047088534277
"1463" 292.4 101.992131702834 56.5863964369934
"1464" 292.6 104.340524462168 57.2714656880241
"1465" 292.8 106.953933915151 57.5760602630224
"1466" 293 109.47301322332 58.1630678985123
"1467" 293.2 111.97156778899 59.4734062902835
"1468" 293.4 114.268785725193 60.6946284690123
"1469" 293.6 117.477611989503 61.3263283508436
"1470" 293.8 120.400366739379 61.6709928260648
"1471" 294 121.224990621939 62.7172472666668
"1472" 294.2 121.505088790966 64.5210784021317
"1473" 294.4 122.008693857948 66.7611321568597
"1474" 294.6 121.869958617643 68.9523458075491
"1475" 294.8 121.809747318486 70.8232608410172
"1476" 295 122.211941361377 73.2069732791715
"1477" 295.2 121.88433194689 73.9162446111706
"1478" 295.4 120.369376649064 74.1572656772328
"1479" 295.6 118.888165479939 74.3630643677815
"1480" 295.8 116.925176698578 75.4074923812498
"1481" 296 115.192953860448 77.1382200755716
"1482" 296.2 113.76149175179 79.4158840341233
"1483" 296.4 113.107146560402 81.6873372683024
"1484" 296.6 112.041285736035 83.7875982276715
"1485" 296.8 110.780192065911 85.800039522737
"1486" 297 109.931975101301 88.3189596091971
"1487" 297.2 109.137775168753 91.0580029806553
"1488" 297.4 107.651455409561 92.0406803584694
"1489" 297.6 105.1981186631 92.5854313437849
"1490" 297.8 102.252888544416 93.3184359880297
"1491" 298 98.8089564292766 94.5481541568908
"1492" 298.2 95.7633561483076 96.1517849553956
"1493" 298.4 92.8998180377933 98.1213947179384
"1494" 298.6 90.0288614347647 100.46934759871
"1495" 298.8 88.5637091631933 103.52137961758
"1496" 299 87.5900320206933 106.967947041224
"1497" 299.2 85.7418825766272 110.603008373224
"1498" 299.4 85.3505745929433 112.441760207715
"1499" 299.6 84.2871664196639 111.710327476459
"1500" 299.8 81.6072197965794 111.601750471868
"1501" 300 78.2181531947273 111.767639673768
"1502" 300.2 74.2485835149486 112.455066597469
"1503" 300.4 69.9775174409974 112.586499129492
"1504" 300.6 66.2587131828033 113.313725537944
"1505" 300.8 62.5757537682143 113.788470014161
"1506" 301 58.3229199123808 114.035220300537
"1507" 301.2 54.4555038077387 114.698353445315
"1508" 301.4 50.1014749382341 114.084400931714
"1509" 301.6 45.9930171563992 113.814233772606
"1510" 301.8 41.6343989682428 112.519513481432
"1511" 302 37.8857612503533 111.265108830124
"1512" 302.2 34.5338133878631 108.865086530196
"1513" 302.4 31.2266579480151 106.469218683086
"1514" 302.6 28.1029951717647 104.200849333396
"1515" 302.8 24.9098023016593 101.191426207467
"1516" 303 21.930809399879 98.499737836167
"1517" 303.2 19.063958176203 95.606489743496
"1518" 303.4 15.4480455856164 93.6722608299838
"1519" 303.6 11.8634297360531 91.191344070598
"1520" 303.8 8.5471002488997 88.7211778386553
"1521" 304 7.35232046391741 85.1665324022586
"1522" 304.2 5.91869505708516 81.8277786591971
"1523" 304.4 4.28575635254783 77.9299441150787
"1524" 304.6 3.49118696779673 73.9558152339569
"1525" 304.8 2.68538519469328 70.5353398565925
"1526" 305 1.90468910746355 66.9612199104674
"1527" 305.2 2.34279508899884 63.1272321472519
"1528" 305.4 1.57235609418412 59.3071953173342
"1529" 305.6 2.18584648680197 55.8738862069633
"1530" 305.8 3.08362791784193 51.7894002197647
"1531" 306 3.14536370683982 48.0257856769655
"1532" 306.2 3.15483667411291 44.1877949996259
"1533" 306.4 5.04655226525578 41.6736215209563
"1534" 306.6 7.17446015950632 38.9640776069546
"1535" 306.8 8.86225633027222 35.4863791376189
"1536" 307 9.87009758303537 32.285202005961
"1537" 307.2 12.287856324176 29.6602202649828
"1538" 307.4 14.7606181938656 26.9584143198712
"1539" 307.6 17.1058794258571 23.7174321883448
"1540" 307.8 19.9109295893775 21.4039328871452
"1541" 308 22.7368014707299 18.3079145534193
"1542" 308.2 24.5435829410617 14.9264175812505
"1543" 308.4 26.4686465442835 13.3310656454373
"1544" 308.6 30.0185776343162 12.9575567088061
"1545" 308.8 33.4918642212446 12.3132135472498
"1546" 309 37.0809428285662 10.9347755865377
"1547" 309.2 39.8765514377102 10.1789380759191
"1548" 309.4 41.6555750980746 10.2482506860631
"1549" 309.6 43.2614482092885 9.66514460072414
"1550" 309.8 46.0028446916851 8.33498456998644
"1551" 310 49.115875218479 7.23286091534178
"1552" 310.2 51.9700926589112 6.49112355671132
"1553" 310.4 54.0024039833237 7.50837917377196
"1554" 310.6 56.7627182054701 8.57555351268842
"1555" 310.8 58.513492518315 9.57426806742414
"1556" 311 59.9275286515295 10.7910287448103
"1557" 311.2 61.9358322823554 12.2212663964404
"1558" 311.4 64.3891847409828 13.0337258726715
"1559" 311.6 67.1109462308024 13.4477327724969
"1560" 311.8 70.6480497411933 13.2978876538134
"1561" 312 73.5809346295585 12.7509955793024
"1562" 312.2 76.2227639570661 11.8424407193767
"1563" 312.4 79.2667712060122 11.7680633946983
"1564" 312.6 82.0635748601588 12.5503626160862
"1565" 312.8 84.5596754403512 12.2752826248294
"1566" 313 86.123690888142 11.9170850687626
"1567" 313.2 87.069618375564 11.2308622126293
"1568" 313.4 87.2533707714221 9.68054740297838
"1569" 313.6 87.1491510105693 7.92291163374414
"1570" 313.8 86.4865312591933 7.32990267359
"1571" 314 85.6303135815028 7.52923696431937
"1572" 314.2 84.9059286978683 5.92946996399914
"1573" 314.4 83.3718646033543 4.92108150641905
"1574" 314.6 82.0054160033713 4.92108150641905
"1575" 314.8 81.0164839846891 5.22986793648464
"1576" 315 80.3188091565323 5.13892113830041
"1577" 315.2 79.6154566044146 4.69885910996184
"1578" 315.4 79.1904438713933 4.73833825967414
"1579" 315.6 78.4374668811933 4.37004355036348
"1580" 315.8 77.4538879372441 3.87809175377498
"1581" 316 76.0102845003693 3.48917539765614
"1582" 316.2 74.8704083972409 3.0379579546289
"1583" 316.4 74.0527788459352 3.42314124203059
"1584" 316.6 72.6550810123465 2.67246757410317
"1585" 316.8 71.2186698340072 2.50522105517763
"1586" 317 69.6474579459738 3.12805041961439
"1587" 317.2 66.9975856069391 2.87800980741058
"1588" 317.4 64.3019657771345 2.20901414647624
"1589" 317.6 61.1796531924454 1.05369303285439
"1590" 317.8 59.2224803144118 0.916232730383802
"1591" 318 57.6007760316933 2.05423493684914
"1592" 318.2 54.8152127283672 2.79747515562414
"1593" 318.4 51.5406760729882 3.01584514040363
"1594" 318.6 48.3029844709391 3.42590948759702
"1595" 318.8 44.8664105320907 3.67162085689081
"1596" 319 42.3302728468183 5.01421345004914
"1597" 319.2 39.1845982769371 6.54025790372001
"1598" 319.4 35.4025736148656 7.68778905923254
"1599" 319.6 32.2442595223865 8.8005629363754
"1600" 319.8 29.2121502720713 10.781311081151
"1601" 320 26.5998457434128 13.4031148990046
"1602" 320.2 23.5842604667395 16.2921494210225
"1603" 320.4 21.5579342222536 19.9335213621466
"1604" 320.6 20.2320722258512 23.3307887059873
"1605" 320.8 19.6928537244853 26.442836813702
"1606" 321 19.5444246064988 29.1386874507241
"1607" 321.2 19.8184966910544 30.5883845295575
"1608" 321.4 20.6860200764024 32.1281713318787
"1609" 321.6 20.9818988618127 34.8147369168259
"1610" 321.8 21.8607932736269 37.7030252191799
"1611" 322 23.0395457788835 39.8502848998082
"1612" 322.2 24.7622332467459 41.7657426039873
"1613" 322.4 26.1584941531164 43.3077703808139
"1614" 322.6 28.3210343430541 44.2879748869894
"1615" 322.8 30.461430705002 45.3005991151894
"1616" 323 32.2902503813498 46.6248000289894
"1617" 323.2 34.4172736079625 47.8815563425062
"1618" 323.4 36.7211773759136 49.2877531995885
"1619" 323.6 39.1282416124038 50.2623568264347
"1620" 323.8 41.260703258466 50.5820086653696
"1621" 324 43.469757328802 50.594016067285
"1622" 324.2 45.8850266196292 51.007309630737
"1623" 324.4 48.5019310104002 50.8830244640948
"1624" 324.6 50.9148596531933 50.7077166638139
"1625" 324.8 53.2076767887526 50.0798973155207
"1626" 325 55.9663893996397 49.9533546505723
"1627" 325.2 58.7145260262722 50.0095424104873
"1628" 325.4 61.7654959101177 51.0139672522241
"1629" 325.6 64.4688818587059 51.5474441403838
"1630" 325.8 66.2624115195126 53.0104145023922
"1631" 326 67.9409080466359 54.8288662203799
"1632" 326.2 70.5853383320153 56.4236514439445
"1633" 326.4 73.4902213670693 57.9858174692655
"1634" 326.6 76.0162563868433 59.8711836584991
"1635" 326.8 78.7068508906183 62.1495881719491
"1636" 327 80.9706638838655 63.7061351803418
"1637" 327.2 82.6194900178326 66.0947896167159
"1638" 327.4 83.3220805460683 68.7186632933491
"1639" 327.6 83.6609583750756 70.8998910096359
"1640" 327.8 84.8097337600084 71.3613648822157
"1641" 328 86.9380916731063 71.1343703951546
"1642" 328.2 89.0975528378743 70.20212197425
"1643" 328.4 91.7553022037419 69.398370360525
"1644" 328.6 94.8132739333877 68.608673838363
"1645" 328.8 98.1215345187608 67.5436718227377
"1646" 329 100.549674787368 65.9891217038741
"1647" 329.2 102.307409574617 64.2889823950546
"1648" 329.4 104.792761738354 62.3779347153682
"1649" 329.6 107.537930401655 60.3279797127882
"1650" 329.8 110.453968613039 58.3440085096088
"1651" 330 113.733686634706 57.0761658090067
"1652" 330.2 116.645556596116 56.4365999535318
"1653" 330.4 116.598593374274 57.0174324443593
"1654" 330.6 116.893622929513 58.0375341356023
"1655" 330.8 119.194446563723 59.8997939476443
"1656" 331 120.41226515648 61.800616639572
"1657" 331.2 119.682103351059 63.8206854324006
"1658" 331.4 120.087346028478 66.6800967243103
"1659" 331.6 120.948701852395 69.8885759271737
"1660" 331.8 121.330061697759 73.0986581956763
"1661" 332 120.513749466745 76.5713134891552
"1662" 332.2 120.267302685142 79.9712919107113
"1663" 332.4 118.450472821404 82.3117086643031
"1664" 332.6 117.045444335012 85.539215722319
"1665" 332.8 115.970158416299 89.2846035690136
"1666" 333 114.261768232274 92.1785807146025
"1667" 333.2 112.213056940854 94.6617968610589
"1668" 333.4 110.295468358368 97.6968731852975
"1669" 333.6 108.344540946239 101.084197703059
"1670" 333.8 105.771889413762 104.350035898453
"1671" 334 102.588233142322 106.654702896298
"1672" 334.2 99.684425575203 109.604752972758
"1673" 334.4 96.1069513275423 110.948388189809
"1674" 334.6 92.5782549199625 112.591556691176
"1675" 334.8 89.5786938208297 113.943016025679
"1676" 335 85.7311938395569 114.977670928618
"1677" 335.2 82.5172705119458 116.221414696482
"1678" 335.4 79.1133133683403 117.56002701493
"1679" 335.6 75.8808413545497 118.365432483531
"1680" 335.8 72.3790313278599 118.286206188588
"1681" 336 67.6699746023145 117.818054350376
"1682" 336.2 63.407071154928 117.677070877918
"1683" 336.4 60.2367308525232 117.360528500348
"1684" 336.6 56.0007333872139 117.954772694533
"1685" 336.8 52.4144549257239 118.909070527612
"1686" 337 48.1366342065933 117.605284412761
"1687" 337.2 45.1278734850418 116.401796688557
"1688" 337.4 41.5057983344069 114.807781120642
"1689" 337.6 37.3950279705333 113.333199080794
"1690" 337.8 33.6093712404933 111.475423092904
"1691" 338 29.528915031001 109.64431087907
"1692" 338.2 26.604459683879 107.216466540453
"1693" 338.4 22.9745031561339 105.505181908333
"1694" 338.6 18.8759641036175 104.450155642436
"1695" 338.8 15.8309365970811 103.010146619
"1696" 339 15.5634947945872 103.293545218618
"1697" 339.2 15.9923061421933 103.266006875194
"1698" 339.4 16.1844450983133 103.467902272984
"1699" 339.6 16.2287217852143 103.699124971245
"1700" 339.8 16.7297042981133 103.686005952904
"1701" 340 17.7367322460379 102.855185208244
"1702" 340.2 18.1110780212127 101.37292718937
"1703" 340.4 17.6540484653933 99.7089521159956
"1704" 340.6 16.6919112001377 97.267237732613
"1705" 340.8 15.647346240279 94.7645268552241
"1706" 341 14.7571271385647 91.878733267167
"1707" 341.2 14.0571993684197 89.6046503755354
"1708" 341.4 14.4069600255587 87.3845534366857
"1709" 341.6 14.1857982362971 84.8575150241769
"1710" 341.8 14.4040900929316 82.0260392301681
"1711" 342 13.7956445534499 79.1661615882949
"1712" 342.2 13.3993744063478 76.0321588482423
"1713" 342.4 13.3502200582203 73.0594212570079
"1714" 342.6 13.175854852221 69.7374180813352
"1715" 342.8 12.6870669773825 66.3612242658998
"1716" 343 12.0600170509038 63.4804510872505
"1717" 343.2 11.2537440486933 60.7775987363276
"1718" 343.4 9.68542836559506 57.9827136578313
"1719" 343.6 7.2952428383226 55.1638463837069
"1720" 343.8 5.52720221060007 53.4993194159614
"1721" 344 5.82700188633488 51.6378099523746
"1722" 344.2 7.08431942777363 49.0840000590545
"1723" 344.4 8.7290163002459 45.8107732591452
"1724" 344.6 10.3515294487621 42.3026833130865
"1725" 344.8 11.8202471134205 39.4041950694696
"1726" 345 14.4436137668658 36.5587391614454
"1727" 345.2 16.6660459580381 33.2796132291724
"1728" 345.4 18.9556195740465 30.3255611785544
"1729" 345.6 21.8410266186805 27.8221428016344
"1730" 345.8 25.066293828088 26.3884765745399
"1731" 346 28.6162169879632 24.6299016740383
"1732" 346.2 32.6454308694183 23.6893410431991
"1733" 346.4 36.1409318109933 23.3852433269546
"1734" 346.6 40.0658156005446 23.070310449089
"1735" 346.8 43.6174057009827 22.4049413178557
"1736" 347 47.4437860504564 22.1213792026715
"1737" 347.2 51.2456276563846 21.7596258368676
"1738" 347.4 54.8279503285384 21.5658344893215
"1739" 347.6 58.5227535029101 21.4038421859675
"1740" 347.8 62.0868371414502 21.2212332552884
"1741" 348 65.4214899369879 21.9810013138938
"1742" 348.2 68.7733086668204 22.0610998149021
"1743" 348.4 72.7628081664828 21.9813063505926
"1744" 348.6 75.6911980177318 21.2810296904806
"1745" 348.8 78.87021227786 20.3289898178139
"1746" 349 81.1321841620581 21.2948847406025
"1747" 349.2 83.5742716978419 21.6913730905214
"1748" 349.4 86.9710515515326 21.6784659160456
"1749" 349.6 89.6869152954343 22.040117426117
"1750" 349.8 92.1106758965861 23.1876654869206
"1751" 350 95.0823951172187 25.4574177119614
"1752" 350.2 97.8405020760467 27.4979855071552
"1753" 350.4 101.157691160975 29.6945289119048
"1754" 350.6 104.74955658068 32.0983150892782
"1755" 350.8 109.062739499056 33.7664826032425
"1756" 351 111.790334817011 36.7516088442324
"1757" 351.2 112.311694668768 39.5959799611741
"1758" 351.4 113.795377183495 43.2547676787155
"1759" 351.6 115.461324809459 46.8917801285781
"1760" 351.8 117.123805143032 49.9148672913682
"1761" 352 118.827288103645 54.187308060998
"1762" 352.2 119.852350223777 58.7378981419321
"1763" 352.4 120.46037370827 62.8978216068395
"1764" 352.6 120.736664999988 67.3351263280447
"1765" 352.8 120.419739259883 71.320171934431
"1766" 353 119.207827655114 75.5092715061976
"1767" 353.2 118.306300276093 79.1792013942741
"1768" 353.4 117.071644371296 82.9605639584549
"1769" 353.6 115.317361109424 86.7853675028395
"1770" 353.8 113.305181104857 90.2934461836293
"1771" 354 110.560490556834 93.6726769313267
"1772" 354.2 109.016192275382 96.1855691713052
"1773" 354.4 107.320772606448 99.5545284958751
"1774" 354.6 104.902393448517 101.637541978754
"1775" 354.8 102.19889840445 103.900400386567
"1776" 355 99.6654151512575 105.704251080132
"1777" 355.2 97.0646595996356 108.10889692359
"1778" 355.4 93.7616471393087 109.775382802099
"1779" 355.6 90.9372768388725 110.547894572705
"1780" 355.8 88.0978714714874 111.347585011606
"1781" 356 84.9994607142842 112.188430144648
"1782" 356.2 82.1393680962428 112.419253656858
"1783" 356.4 78.9567613571933 113.249119195783
"1784" 356.6 75.0773261541345 114.058607643665
"1785" 356.8 71.4815173751733 114.236771469034
"1786" 357 67.6841765194233 115.015713183034
"1787" 357.2 63.3484825450489 115.650068860327
"1788" 357.4 59.619469038025 115.812663103987
"1789" 357.6 55.339145758124 115.982333576343
"1790" 357.8 51.3124444863808 115.159006002505
"1791" 358 47.3433853998871 114.334775054071
"1792" 358.2 42.9060405970833 113.457829755034
"1793" 358.4 38.5648644134836 113.781593109385
"1794" 358.6 34.9819609577387 112.117617261557
"1795" 358.8 32.3959022370168 110.106623947636
"1796" 359 28.5345659737833 108.118184305564
"1797" 359.2 24.2973435048254 105.988146143111
"1798" 359.4 20.3833991377815 103.829270134812
"1799" 359.6 16.7903045342116 101.134221482857
"1800" 359.8 13.7889788725612 98.7204729813562
"1801" 360 11.4409896530202 95.5709312578588
"1802" 360.2 8.01367798301242 92.6707757232667
"1803" 360.4 6.71861690455411 89.4511271909973
"1804" 360.6 6.27779019473615 86.2295512175384
"1805" 360.8 5.14677083600409 82.4944404864944
"1806" 361 3.72679639928023 78.9102407227372
"1807" 361.2 2.35179493891503 75.3440423538589
"1808" 361.4 0.731198087640646 72.5510223621189
"1809" 361.6 1.20160462886584 70.1393989822507
"1810" 361.8 1.78252093528419 67.2336581241969
"1811" 362 2.68177898305438 64.4038310674186
"1812" 362.2 2.79618293849501 61.3718775439914
"1813" 362.4 2.73191489884813 58.1312886655427
"1814" 362.6 3.85727518405934 55.0755919037956
"1815" 362.8 4.52094691888771 51.9696133365297
"1816" 363 4.61535238786291 49.1257290794473
"1817" 363.2 5.56038824818418 45.5118062360605
"1818" 363.4 6.88710907989599 42.284206061089
"1819" 363.6 8.23095897386895 38.6245835038728
"1820" 363.8 8.23711522902055 34.8969550607332
"1821" 364 8.04822956042806 35.0625956307459
"1822" 364.2 9.41457611285997 35.3918584325575
"1823" 364.4 11.9066804854286 35.4514972939468
"1824" 364.6 14.7640618163498 34.7374721327285
"1825" 364.8 20.1340242527685 31.0303209788967
"1826" 365 24.6726229795511 28.4675350717654
"1827" 365.2 28.2913858369301 26.0468354719083
"1828" 365.4 32.5140698654564 24.8408423796189
"1829" 365.6 36.1041484522766 25.0600620871408
"1830" 365.8 39.8281523669101 24.5127157524631
"1831" 366 43.3008798361663 24.193109316116
"1832" 366.2 47.5038302300871 23.7716871307374
"1833" 366.4 51.3558122901416 23.317888809181
"1834" 366.6 55.1102123935091 23.3717856383031
"1835" 366.8 58.8708646228835 22.5998279149852
"1836" 367 62.9285376268087 21.780351302019
"1837" 367.2 67.2445656755176 22.2106675665214
"1838" 367.4 70.7064703697433 23.8224102526741
"1839" 367.6 73.7238708682702 25.3088906902241
"1840" 367.8 75.3183712144497 27.3494516760447
"1841" 368 75.9318710344933 29.5476318505741
"1842" 368.2 76.598117119563 31.3309610841737
"1843" 368.4 77.8771754728775 32.0528860561715
"1844" 368.6 79.9195241246446 32.3400459847374
"1845" 368.8 82.2011385273428 32.0754918412802
"1846" 369 85.405064781652 32.8231770413342
"1847" 369.2 88.627501803564 34.0619124505603
"1848" 369.4 91.764143596802 33.9551437156241
"1849" 369.6 93.9320912461663 32.4912946927376
"1850" 369.8 95.2705293447526 31.3819955790377
"1851" 370 95.0675278106181 31.3405190065958
"1852" 370.2 94.1203838902191 32.4872414856207
"1853" 370.4 92.8651218139543 35.0835752074985
"1854" 370.6 91.8013973309498 37.5992362559024
"1855" 370.8 91.3923237771678 41.4092198465462
"1856" 371 90.6747066654202 45.3420933431401
"1857" 371.2 91.0013794378093 48.7501678959116
"1858" 371.4 90.9556806212287 52.5029177851799
"1859" 371.6 90.7729490244519 56.1744561074741
"1860" 371.8 91.610543124149 59.4789267636578
"1861" 372 93.5057343234454 62.9501035167535
"1862" 372.2 94.761667801314 66.3678485372328
"1863" 372.4 95.9603548457102 70.0188248336309
"1864" 372.6 96.8253166342464 73.8135222881091
"1865" 372.8 97.6352781510163 77.901242964233
"1866" 373 100.036017389562 81.1398796822768
"1867" 373.2 102.524224882211 84.7300564418276
"1868" 373.4 104.695452963399 88.5631307690634
"1869" 373.6 106.406989045397 92.8458946098259
"1870" 373.8 108.998865899061 96.2029265984808
"1871" 374 109.991379704402 96.9681416751198
"1872" 374.2 110.814794177588 96.6572185638031
"1873" 374.4 111.559722949954 96.2373930460029
"1874" 374.6 111.616354888728 95.8870534919224
"1875" 374.8 112.375524614777 95.2189095217241
"1876" 375 113.028248921415 94.0901652787519
"1877" 375.2 113.677498151384 92.8997876004969
"1878" 375.4 114.64396407368 91.4546200919122
"1879" 375.6 115.850171704909 89.8939028044655
"1880" 375.8 117.017800857518 88.6336064479491
"1881" 376 116.64963800755 87.7190554971459
"1882" 376.2 117.215781876493 86.8452860962241
"1883" 376.4 118.156948566504 85.3004941256023
"1884" 376.6 118.136163006983 84.0540782877241
"1885" 376.8 119.102806362076 81.9981740019636
"1886" 377 120.410441547116 80.0944579082241
"1887" 377.2 121.646200636301 78.418553008406
"1888" 377.4 121.778170100243 76.7480127209432
"1889" 377.6 122.425687464137 74.6366310868774
"1890" 377.8 122.626181198318 73.5188916058741
"1891" 378 123.00501994859 71.4746172742759
"1892" 378.2 123.455715940311 69.4925593414846
"1893" 378.4 123.121883777168 67.9477673708628
"1894" 378.6 122.992932921993 65.4438625040741
"1895" 378.8 123.210251114471 62.819188942972
"1896" 379 123.078088414456 60.1896365951055
"1897" 379.2 121.900400017961 58.078162796431
"1898" 379.4 120.977085486279 55.4828095855603
"1899" 379.6 120.496903026167 53.0979779782768
"1900" 379.8 120.485482452165 50.7394830291956
"1901" 380 119.474148396576 48.1962302694067
"1902" 380.2 118.393636165239 45.2958269426332
"1903" 380.4 118.514018066493 42.0738407619969
"1904" 380.6 117.843571805515 39.8514542971348
"1905" 380.8 115.913964345279 38.4300295622586
"1906" 381 113.235841278367 36.3698630290241
"1907" 381.2 110.854775420139 34.5123326533863
"1908" 381.4 108.328508480167 32.4175805062502
"1909" 381.6 106.793013257645 30.1548732118348
"1910" 381.8 104.854335009435 27.5819231918534
"1911" 382 102.46043224184 25.658071458569
"1912" 382.2 99.8781676190916 23.5859772380716
"1913" 382.4 97.0941549249189 21.7864197534631
"1914" 382.6 94.6676011657563 19.8759358782914
"1915" 382.8 92.5827865782857 17.5882037014594
"1916" 383 91.938004088064 15.9045124966293
"1917" 383.2 90.4440233826441 14.1674702727651
"1918" 383.4 88.1098629579288 12.987449032406
"1919" 383.6 84.4431729534202 11.9130569280309
"1920" 383.8 81.2667634374164 10.2289653592737
"1921" 384 77.7357755851106 8.53911246733158
"1922" 384.2 73.6362313164519 7.95057749462069
"1923" 384.4 69.9329557086687 6.57278856126513
"1924" 384.6 66.5303108513728 5.6223039526344
"1925" 384.8 62.6114032745759 5.95388244887631
"1926" 385 58.8087958084899 6.21161629529194
"1927" 385.2 54.986700449117 5.74293102669872
"1928" 385.4 50.7648909898657 6.38597905184483
"1929" 385.6 46.3655319873882 6.49876853731736
"1930" 385.8 42.097582785904 7.82454610159604
"1931" 386 37.8812515877985 7.81003341343467
"1932" 386.2 34.7790401690965 7.69475709299833
"1933" 386.4 34.230888179521 9.34713128191321
"1934" 386.6 31.6269323906891 11.5293473942159
"1935" 386.8 28.3155635149625 12.8824401844036
"1936" 387 24.8628773551769 15.2624580100684
"1937" 387.2 21.4189334163933 17.4545617407241
"1938" 387.4 18.4171109268214 20.5966151972655
"1939" 387.6 15.7809404153916 22.7467518292985
"1940" 387.8 13.6424986382933 25.2504700616741
"1941" 388 11.9655356149347 28.5925329156207
"1942" 388.2 10.263563903778 32.3457709200885
"1943" 388.4 8.9806818346092 35.3765400114365
"1944" 388.6 6.87219690744328 38.5613320833223
"1945" 388.8 5.03612001015756 41.3884732149384
"1946" 389 3.87834424827732 45.1424486181233
"1947" 389.2 2.41890513464065 47.8982003962241
"1948" 389.4 1.08283767758778 51.4034381092241
"1949" 389.6 0.918473829679525 54.915822076481
"1950" 389.8 1.11543851006053 58.1450752445516
"1951" 390 1.52051326784782 61.3172417419514
"1952" 390.2 1.9391866058393 63.7320863878879
"1953" 390.4 2.57283169014741 66.2819394720498
"1954" 390.6 2.58712419866118 68.758116572059
"1955" 390.8 2.55958266123752 71.4008709615604
"1956" 391 3.47128174542541 74.5491347537956
"1957" 391.2 4.14773803512723 78.1409798676109
"1958" 391.4 4.35145497185996 81.8765821326787
"1959" 391.6 4.06707942547901 83.6590435613384
"1960" 391.8 4.53162685335675 83.6621108226664
"1961" 392 6.50958610954673 84.0417674273017
"1962" 392.2 8.75791474947769 83.979638139215
"1963" 392.4 10.0023886099988 83.4518409440297
"1964" 392.6 11.3574816134082 82.9869766717381
"1965" 392.8 13.1722486405822 83.1128570499741
"1966" 393 14.8274997828322 84.0432596528075
"1967" 393.2 16.9045802216527 85.301437654062
"1968" 393.4 18.7580128826754 86.643595830992
"1969" 393.6 20.9474324142906 88.3101101159144
"1970" 393.8 23.1467677638114 89.8583742717423
"1971" 394 24.9676121095971 92.0095198635607
"1972" 394.2 26.9501544364669 94.6751200232713
"1973" 394.4 28.8127098640349 96.898261583343
"1974" 394.6 29.6355882843751 99.6860222300423
"1975" 394.8 30.6060365375518 102.978932634781
"1976" 395 32.3271720857815 106.246280453254
"1977" 395.2 35.3605203956461 107.626863145205
"1978" 395.4 38.642709315958 108.34255006593
"1979" 395.6 41.7928412475756 109.327682233636
"1980" 395.8 44.5028711107833 110.976900395944
"1981" 396 46.6937014004651 113.109990685758
"1982" 396.2 49.8132495269214 115.163220543535
"1983" 396.4 53.0361061251107 116.334304287243
"1984" 396.6 56.4946787978133 116.487913022494
"1985" 396.8 60.1701493067564 116.524477907807
"1986" 397 64.1322023035833 116.421702976804
"1987" 397.2 68.1531225681339 116.429646639828
"1988" 397.4 72.163931410105 115.971596853048
"1989" 397.6 75.9747521692539 115.933644850345
"1990" 397.8 78.206963720928 116.643780849143
"1991" 398 79.1906888216178 118.039697189903
"1992" 398.2 77.7568381990574 118.418894406418
"1993" 398.4 76.3565797309361 118.080848827624
"1994" 398.6 75.0735078123992 118.873536571871
"1995" 398.8 73.3440955765428 120.381373773244
"1996" 399 71.1189554137478 121.416135621206
"1997" 399.2 70.247859502808 122.029868929976
"1998" 399.4 69.8250169867782 121.769064358347
"1999" 399.6 68.1271111031569 122.602251412979
"2000" 399.8 67.4426701216358 122.783450927543
"2001" 400 66.0387468161759 123.255731171068
"2002" 400.2 64.1152272530234 123.088121317432
"2003" 400.4 61.2934006664574 123.822971991017
"2004" 400.6 58.1738545784219 124.664760934053
"2005" 400.8 56.9664398339062 123.443978212927
"2006" 401 54.6953234384733 122.154713991844
"2007" 401.2 52.0739035094201 121.464025571008
"2008" 401.4 49.0655636336082 120.600808138554
"2009" 401.6 45.4569141038943 120.271522019162
"2010" 401.8 41.5837870375683 120.047676655474
"2011" 402 39.6752814870418 119.655255261679
"2012" 402.2 37.3345222959812 118.514381034103
"2013" 402.4 34.5303552670462 116.994912438106
"2014" 402.6 30.5550209427125 115.722303195522
"2015" 402.8 26.7207857678877 114.158733049169
"2016" 403 23.8967099161647 111.797385668024
"2017" 403.2 21.0456292742121 109.471338335903
"2018" 403.4 17.832746858605 106.792303321401
"2019" 403.6 16.4655722441842 105.394720821888
"2020" 403.8 15.8434258451749 102.952943191233
"2021" 404 14.5075272763486 100.16292064335
"2022" 404.2 13.3471499050683 97.7729395647434
"2023" 404.4 12.2162934524219 95.1354514809384
"2024" 404.6 10.9636280021525 92.3018522866425
"2025" 404.8 9.04737273743598 89.4203312769717
"2026" 405 7.40727269492723 86.1163681620223
"2027" 405.2 5.70801771532371 83.1029791659198
"2028" 405.4 4.48757306935691 79.4842868989241
"2029" 405.6 3.450417235229 75.6758183044027
"2030" 405.8 2.31982921487747 71.8950714450662
"2031" 406 2.17504407172776 67.5966962412155
"2032" 406.2 2.22870476502514 63.5700940845339
"2033" 406.4 1.5902217298263 59.6180573775085
"2034" 406.6 2.61128233252072 55.4463524035693
"2035" 406.8 2.92743951236149 51.8111085389811
"2036" 407 2.56211230876209 47.7731409467287
"2037" 407.2 4.50071546037125 44.2906440682496
"2038" 407.4 5.84224301267034 40.6411791983618
"2039" 407.6 7.53026835547776 36.657265661431
"2040" 407.8 9.74802189618434 33.1713336159116
"2041" 408 12.1099084326157 29.6937953388621
"2042" 408.2 14.1201128997722 25.8760149205926
"2043" 408.4 16.5150170292196 22.1384612578031
"2044" 408.6 19.2668655239123 20.084831178563
"2045" 408.8 22.6212130184368 18.4745238256502
"2046" 409 26.1260588814908 15.7974329841498
"2047" 409.2 29.5718566895933 12.5991583901241
"2048" 409.4 33.281757519605 9.99843128647624
"2049" 409.6 34.9519191285487 7.91789035657951
"2050" 409.8 34.5179127396674 9.44466828225
"2051" 410 35.2132830425024 11.1427734278878
"2052" 410.2 37.2218842597196 12.9244007198294
"2053" 410.4 39.4382199057022 14.640171143117
"2054" 410.6 41.2447233600694 16.3545076239764
"2055" 410.8 43.1407853045296 17.0627304542878
"2056" 411 44.1064575124194 17.7836363923633
"2057" 411.2 45.5564759450871 19.0118707279321
"2058" 411.4 47.7498493555036 20.8366908495
"2059" 411.6 50.3747006669968 21.8801561812777
"2060" 411.8 53.53238451195 22.4317185934674
"2061" 412 56.9122471952111 22.7773301197241
"2062" 412.2 60.5288887475024 22.0019290498787
"2063" 412.4 64.0710723125498 21.7426923213459
"2064" 412.6 68.0611057002025 22.9113223870407
"2065" 412.8 71.2142249684988 23.0153400878908
"2066" 413 74.5496516006977 21.8794791617728
"2067" 413.2 77.2861363653249 21.2809420901978
"2068" 413.4 80.1884213323215 20.8915588334806
"2069" 413.6 83.0392730265234 21.0927741314377
"2070" 413.8 86.4387015048248 21.0486261404083
"2071" 414 89.1225151754107 19.6327762873372
"2072" 414.2 91.4717582287933 17.9251723595991
"2073" 414.4 93.1869968363743 18.2379801312414
"2074" 414.6 94.0262875934241 20.5520201376344
"2075" 414.8 96.1382458303657 23.0325006812069
"2076" 415 98.9981414276889 25.6306274851372
"2077" 415.2 102.178107103062 27.5603055565662
"2078" 415.4 105.727758159404 29.2924259469083
"2079" 415.6 109.056649647602 31.5844515425807
"2080" 415.8 111.036177612093 34.5296132296991
"2081" 416 113.37762359477 38.0129019494869
"2082" 416.2 115.933191096988 41.4303211214293
"2083" 416.4 118.066126580943 45.0543916386465
"2084" 416.6 119.138835843065 49.3728635556344
"2085" 416.8 120.906577831133 53.407870019819
"2086" 417 121.245686077314 58.0915928259828
"2087" 417.2 122.099199797509 62.1958805413557
"2088" 417.4 121.993855506211 66.7045627346676
"2089" 417.6 122.147589619259 70.7045922192405
"2090" 417.8 120.841960539825 74.8263521056452
"2091" 418 119.250625991689 78.7341321613111
"2092" 418.2 117.803982734886 82.8973165543267
"2093" 418.4 117.232150941498 86.7572318155111
"2094" 418.6 115.664107404185 90.631620166885
"2095" 418.8 112.727266618916 93.4237434287451
"2096" 419 110.437234591464 97.0557382932512
"2097" 419.2 107.800657567352 100.323889680065
"2098" 419.4 104.808184544248 103.157033716215
"2099" 419.6 101.692417688248 105.989549039851
"2100" 419.8 98.344991543279 107.698668553881
"2101" 420 94.6850895014963 109.808330462982
"2102" 420.2 90.5683385742227 110.480821437695
"2103" 420.4 86.9861554898903 112.672318179103
"2104" 420.6 83.567996439751 114.81603447058
"2105" 420.8 80.6750151380756 117.350018219489
"2106" 421 78.0165236317085 117.467923983982
"2107" 421.2 74.279292731458 116.39161444393
"2108" 421.4 70.0697445292842 116.393928590436
"2109" 421.6 65.9505543026831 116.091368102989
"2110" 421.8 61.4799057674133 116.312651136844
"2111" 422 57.189221775585 116.541435151606
"2112" 422.2 52.8297580334433 117.441217843243
"2113" 422.4 48.6724516886478 116.787333496497
"2114" 422.6 44.9188821983479 115.485447157884
"2115" 422.8 40.3040282190844 114.081253056531
"2116" 423 36.278210647718 112.029782799858
"2117" 423.2 31.5158689804408 109.862628130214
"2118" 423.4 27.3778375284933 108.024711299884
"2119" 423.6 23.5946245371639 105.410063613224
"2120" 423.8 19.4912417377661 102.477058162612
"2121" 424 16.336884719726 99.5231084787568
"2122" 424.2 14.7627266737798 95.9229529939934
"2123" 424.4 13.2734286357076 92.0271031174527
"2124" 424.6 12.9572063892612 89.1102670995542
"2125" 424.8 12.7087483823914 85.9450940210826
"2126" 425 11.6107590009433 82.4168582036686
"2127" 425.2 9.7853336554095 79.3856911234133
"2128" 425.4 7.4503715646269 76.1469007853569
"2129" 425.6 5.71049935121914 72.293849076931
"2130" 425.8 3.15240555861805 68.6263219360294
"2131" 426 2.50819349849056 64.4945711494674
"2132" 426.2 2.447772240652 60.8400668554352
"2133" 426.4 2.91942502160613 56.3307804193434
"2134" 426.6 4.13735988087748 52.5171881038031
"2135" 426.8 4.88207362646431 48.3895888606634
"2136" 427 6.5221994481122 44.3262965004944
"2137" 427.2 8.41269324361291 40.7242863070188
"2138" 427.4 10.266157232729 36.7739390431616
"2139" 427.6 10.7432214388419 32.9649754647647
"2140" 427.8 12.3053153625933 29.7285382413981
"2141" 428 14.9266235653585 27.9606792209285
"2142" 428.2 18.008327465342 26.5094909353564
"2143" 428.4 20.7475270186623 23.423576010764
"2144" 428.6 22.7363015081406 19.8016361158031
"2145" 428.8 21.6608878779986 18.6775461869675
"2146" 429 20.802553451402 18.7590068864154
"2147" 429.2 20.3994158986889 18.9257046091268
"2148" 429.4 19.7127777498512 19.3062565169873
"2149" 429.6 18.9940539936802 19.9883801132937
"2150" 429.8 18.631676761515 20.994230935285
"2151" 430 18.305130279 21.5025494575267
"2152" 430.2 19.2346237528487 21.8691102641149
"2153" 430.4 18.7478124554683 21.7906706153241
"2154" 430.6 18.7186021411933 21.7030396724991
"2155" 430.8 18.2108242765562 22.1460104241032
"2156" 431 17.7055522617834 23.099760911175
"2157" 431.2 16.8280456895058 23.8448975581081
"2158" 431.4 16.0660195529814 24.1833859255038
"2159" 431.6 15.718993260088 24.3932925351715
"2160" 431.8 15.7293583037102 24.8171012182496
"2161" 432 15.1154466138628 24.7510892085885
"2162" 432.2 15.1014475152622 25.02350256225
"2163" 432.4 13.7493031114034 25.5936298881989
"2164" 432.6 13.117160648995 26.5041633203276
"2165" 432.8 12.7357136655831 27.441078602275
"2166" 433 12.6998349158877 27.5375294830575
"2167" 433.2 12.7271846802641 27.2941580674985
"2168" 433.4 14.4480883582985 26.9453515718294
"2169" 433.6 15.4535381233433 26.8667741182241
"2170" 433.8 15.8811859259306 25.9855137892496
"2171" 434 16.1959949237278 25.9098845126638
"2172" 434.2 17.1831020957795 24.9462798923276
"2173" 434.4 18.1181679033183 23.987471711117
"2174" 434.6 19.3198904818249 22.5074336486452
"2175" 434.8 21.1107434338976 21.3193544333024
"2176" 435 23.3504448190746 20.3480881641987
"2177" 435.2 25.9963614886639 18.759889136804
"2178" 435.4 28.5214045448226 16.891619668681
"2179" 435.6 30.7305324891683 14.6536171607991
"2180" 435.8 33.2968446259738 12.6336724741998
"2181" 436 36.0338273253183 11.0932044097241
"2182" 436.2 38.4842481339433 9.27567374372414
"2183" 436.4 40.0713418762183 8.14296266794914
"2184" 436.6 41.6720781004899 9.03032910781736
"2185" 436.8 44.8650790077933 9.68264256676327
"2186" 437 48.2402730617611 9.3768921585377
"2187" 437.2 51.8023607727364 7.81291969171552
"2188" 437.4 54.5807265897018 6.03998507017329
"2189" 437.6 57.6573121238384 5.4050453611193
"2190" 437.8 60.9049965281772 4.49732699278865
"2191" 438 63.73877540402 4.17626332339737
"2192" 438.2 65.7565598253119 4.17844639773261
"2193" 438.4 67.9283549431594 3.89459475619024
"2194" 438.6 70.0555214288343 4.00450193124978
"2195" 438.8 73.0873672139827 5.13156716880308
"2196" 439 76.6731971870907 5.72882589642927
"2197" 439.2 79.2835587429519 6.85267257876724
"2198" 439.4 81.393450821501 8.82129107722414
"2199" 439.6 83.7127105425236 10.9193334914206
"2200" 439.8 85.9290533658403 12.6821800489972
"2201" 440 88.3062623255153 14.5588349169275
"2202" 440.2 90.9005343051933 16.9925423907535
"2203" 440.4 93.3584554279412 19.5846509516275
"2204" 440.6 96.0576656530554 22.1931238342241
"2205" 440.8 98.5225473049038 24.7827633921715
"2206" 441 100.954397047397 27.4664903051091
"2207" 441.2 104.028388192004 29.9456083929569
"2208" 441.4 106.565917664527 31.3745386668352
"2209" 441.6 108.853126308461 32.8297072391896
"2210" 441.8 110.802822384328 36.2893505661485
"2211" 442 113.260743507076 39.5131219455183
"2212" 442.2 115.596373342098 43.2685772525807
"2213" 442.4 117.257026725361 47.1433851954896
"2214" 442.6 119.121661536308 51.1035800157817
"2215" 442.8 120.069851647877 55.0350830301978
"2216" 443 120.167926205788 58.9007521064741
"2217" 443.2 119.758310304461 63.3024442920517
"2218" 443.4 120.848430557167 67.4475694307728
"2219" 443.6 122.113377903268 70.8282971020991
"2220" 443.8 122.315704258251 73.2298999382902
"2221" 444 120.681852463761 75.8707894900801
"2222" 444.2 119.106953871202 79.4117647393448
"2223" 444.4 117.616220590961 82.9908676148793
"2224" 444.6 115.318376678803 86.1455587938173
"2225" 444.8 113.312190637825 89.407594365961
"2226" 445 111.064192182509 92.7454279386715
"2227" 445.2 109.181103358977 95.985570623116
"2228" 445.4 107.399936065375 99.5880644084332
"2229" 445.6 104.461201417102 102.201059794488
"2230" 445.8 101.189646218302 104.973384167497
"2231" 446 97.5711078923569 107.575757621088
"2232" 446.2 94.2434924944433 109.83849150578
"2233" 446.4 90.8894065664219 112.376028084138
"2234" 446.6 87.677853880605 114.532082018842
"2235" 446.8 84.0908170529046 115.854842197513
"2236" 447 79.3805972898109 116.235062432783
"2237" 447.2 75.5774132141327 116.472609571648
"2238" 447.4 71.439036945616 116.26037370841
"2239" 447.6 67.5210481489337 116.523714382041
"2240" 447.8 63.3444673815747 116.6980265271
"2241" 448 59.4845038895596 116.225270843581
"2242" 448.2 55.1675666877084 116.358522148891
"2243" 448.4 50.6791604614166 115.983756232554
"2244" 448.6 46.2147147530708 116.035729409132
"2245" 448.8 41.3715254205033 115.899812028424
"2246" 449 37.2197660848833 115.903706736994
"2247" 449.2 34.1312621888733 113.948563034854
"2248" 449.4 32.2215068212221 111.647838845368
"2249" 449.6 29.9618416995398 109.025844209729
"2250" 449.8 27.9164088448903 106.039511462921
"2251" 450 25.4505239769117 102.991310944671
"2252" 450.2 22.615881475926 100.068014498729
"2253" 450.4 20.0245506253913 96.4972222850459
"2254" 450.6 17.8998135738368 92.9187177771647
"2255" 450.8 15.669501467923 89.2557949138728
"2256" 451 13.3533460323387 86.2823236756514
"2257" 451.2 11.0928756512368 82.8591365424067
"2258" 451.4 8.31256757686569 79.9724684731293
"2259" 451.6 5.07687291311433 77.7337178890399
"2260" 451.8 3.44601844960354 75.0945841713524
"2261" 452 3.78664761793466 71.8775181608276
"2262" 452.2 3.43270320662919 67.867736047019
"2263" 452.4 2.79276267395964 63.7827874985419
"2264" 452.6 3.09808137802816 59.5287291992975
"2265" 452.8 3.23481729653256 55.6285014240009
"2266" 453 4.07875076068466 52.4979855176896
"2267" 453.2 5.40651122656496 48.5082565173657
"2268" 453.4 6.42142045258215 45.0853553178908
"2269" 453.6 7.64850706159868 41.3684232351701
"2270" 453.8 9.8086021845617 37.9803591868294
"2271" 454 12.3684365014864 35.4015578983448
"2272" 454.2 14.9404019472189 32.4292168707626
"2273" 454.4 17.5648652836455 29.3492274937111
"2274" 454.6 19.8480676264933 25.7275718614991
"2275" 454.8 21.4360965389051 24.1173739158428
"2276" 455 23.345649074783 21.464114281378
"2277" 455.2 24.155791336939 19.5493428473004
"2278" 455.4 25.2663728738343 19.5267464286088
"2279" 455.6 27.3050234117498 20.5133190944676
"2280" 455.8 29.7637698655063 21.9526679138154
"2281" 456 32.806783081604 22.3669947525277
"2282" 456.2 35.7149699908149 23.0422404774133
"2283" 456.4 39.0044358917254 23.4401452020498
"2284" 456.6 42.3689248788387 23.7120601765241
"2285" 456.8 45.2248758947362 24.7821777217099
"2286" 457 48.6547997815585 25.424038595772
"2287" 457.2 51.7040506002722 25.1824834822505
"2288" 457.4 54.227680216604 23.2433041807777
"2289" 457.6 56.3947829394038 20.8812220001189
"2290" 457.8 59.0363035709897 19.773579218171
"2291" 458 62.2693462610368 20.1678753778241
"2292" 458.2 64.4262528006183 22.1866326532741
"2293" 458.4 66.5929708183109 24.1306595261905
"2294" 458.6 69.240718073042 26.1500168267704
"2295" 458.8 72.0414153071847 27.5919957140172
"2296" 459 74.772446252501 30.1356662684293
"2297" 459.2 77.4076795304814 32.3457709200885
"2298" 459.4 80.6332767129002 34.2969379677155
"2299" 459.6 83.3946792803775 36.3370654831715
"2300" 459.8 85.5810947369369 39.2865670025575
"2301" 460 87.418206642605 41.7484882928376
"2302" 460.2 89.4713742960323 43.8978726107665
"2303" 460.4 91.0679102106809 46.2598477828936
"2304" 460.6 92.6659226979884 48.6005248924537
"2305" 460.8 93.0957336810115 51.0010921825712
"2306" 461 94.042931647142 54.2695441594549
"2307" 461.2 95.7425152138289 57.4138315888597
"2308" 461.4 98.123448380466 59.9685781958109
"2309" 461.6 99.8419996944706 61.5689547633586
"2310" 461.8 101.770016805968 62.6559002860491
"2311" 462 104.065320773271 64.8905452865431
"2312" 462.2 106.455866033478 66.1361805274655
"2313" 462.4 108.571481949786 66.5824615979675
"2314" 462.6 110.862566026685 67.5070678660292
"2315" 462.8 112.932969013904 67.7475484591189
"2316" 463 115.31403229868 68.4635931701216
"2317" 463.2 117.852572182462 69.7282055742914
"2318" 463.4 119.931092800039 71.3296992203524
"2319" 463.6 120.270631495886 71.892268236019
"2320" 463.8 119.68143199427 73.3636025846857
"2321" 464 118.80333927455 75.8010053655813
"2322" 464.2 117.97217527772 79.1310299988031
"2323" 464.4 117.222823157524 82.3432670373428
"2324" 464.6 116.708289547675 86.3141894730423
"2325" 464.8 114.693030765854 89.2064531667866
"2326" 465 112.163002617007 91.5585435860208
"2327" 465.2 109.837238946896 94.4943533778458
"2328" 465.4 107.611382010679 96.0178707657568
"2329" 465.6 104.991295971184 98.0407361082902
"2330" 465.8 101.633028392901 99.9403250995071
"2331" 466 99.1479403233322 101.839914090724
"2332" 466.2 96.112025296479 104.41598561631
"2333" 466.4 92.6237591347499 106.847921431205
"2334" 466.6 90.0921985642499 110.206189009488
"2335" 466.8 87.1079200375137 112.516331224117
"2336" 467 83.2721483849144 114.190634152128
"2337" 467.2 79.1078061446837 115.265423920965
"2338" 467.4 74.9478080024733 116.215283422594
"2339" 467.6 70.8427851696933 116.341742225347
"2340" 467.8 67.0235862556422 116.258284184561
"2341" 468 61.8436479435569 116.338851903588
"2342" 468.2 58.1277071911639 115.899048360077
"2343" 468.4 53.8929347920721 115.736942397315
"2344" 468.6 50.123746974912 115.199575883443
"2345" 468.8 45.918744251032 114.979320691127
"2346" 469 41.410197122769 113.88400528977
"2347" 469.2 37.1819549558495 113.158910872287
"2348" 469.4 34.0144209317733 111.938893412734
"2349" 469.6 30.4390784645133 110.123959219114
"2350" 469.8 26.2827371188109 109.396412384871
"2351" 470 24.6110047668259 110.241356863153
"2352" 470.2 24.983555794718 110.934637023739
"2353" 470.4 25.6471500406399 111.260949432622
"2354" 470.6 26.4314233459833 111.070373401624
"2355" 470.8 27.1768076214963 110.394503773012
"2356" 471 26.8569202572558 109.179005552318
"2357" 471.2 26.2445158960943 107.167181308006
"2358" 471.4 25.3786798382418 104.847914738719
"2359" 471.6 24.4700334131178 102.673969605243
"2360" 471.8 22.5094518159933 100.048348148524
"2361" 472 20.4757198359755 97.5191012662835
"2362" 472.2 18.3849554403633 95.2734354417041
"2363" 472.4 16.1772435617121 93.4773134253279
"2364" 472.6 14.0437716424751 90.9736771804241
"2365" 472.8 11.8178052898657 88.0573462632672
"2366" 473 10.0534656803024 84.968744694315
"2367" 473.2 9.37606574269787 81.3248046827838
"2368" 473.4 8.00639920046354 77.6699141047377
"2369" 473.6 6.34055195441451 73.9513880781976
"2370" 473.8 4.55551680977087 70.544587727819
"2371" 474 3.00994424219327 66.9617739230662
"2372" 474.2 2.78538446878788 63.3472110572241
"2373" 474.4 3.47875175524882 59.2325235772519
"2374" 474.6 3.68738749042964 55.0998706065696
"2375" 474.8 4.32824408240236 51.0564549820787
"2376" 475 4.52572271267977 47.2666260335214
"2377" 475.2 5.35481155528178 43.4933884028967
"2378" 475.4 7.82237149822776 40.357238802931
"2379" 475.6 9.82286198710633 37.0268834312676
"2380" 475.8 11.2655975095585 33.3997244065111
"2381" 476 14.4169674376891 30.535655048451
"2382" 476.2 17.1940068206292 28.011885014019
"2383" 476.4 19.6068690080354 24.8647572568031
"2384" 476.6 22.3231831452541 21.4649826667894
"2385" 476.8 23.3375898487722 17.9431085174873
"2386" 477 22.5483989016933 17.1573339814347
"2387" 477.2 23.0533323578924 17.6021930242772
"2388" 477.4 24.9368206102189 17.1699484221472
"2389" 477.6 27.7257862858627 16.103215888406
"2390" 477.8 31.2101674327786 14.6601875024924
"2391" 478 34.4971650658087 12.6660674860703
"2392" 478.2 37.7650936129038 10.864304870961
"2393" 478.4 41.3025472348379 8.99939620742249
"2394" 478.6 44.6346420840683 6.29297609719914
"2395" 478.8 46.9768765435266 4.44128945524794
"2396" 479 47.6757603591433 3.77764347907414
"2397" 479.2 47.2427058586218 4.48456399491461
"2398" 479.4 48.4072139598775 5.83876425125046
"2399" 479.6 50.588664173521 7.38341267519052
"2400" 479.8 52.8710155394814 8.69696845902922
"2401" 480 55.0488952425672 10.0687267206589
"2402" 480.2 56.7043215591157 10.9354015624914
"2403" 480.4 58.9639240311933 11.7826730890079
"2404" 480.6 61.2574746335266 12.2075238061408
"2405" 480.8 64.0757290293183 12.4600973213107
"2406" 481 66.9076598126461 12.4049128620732
"2407" 481.2 69.7182319294365 12.5230185919539
"2408" 481.4 72.6603158356933 11.8137254951741
"2409" 481.6 75.3383440789112 10.8252351448652
"2410" 481.8 77.1292442589625 9.47040917222414
"2411" 482 77.3483271394942 10.4400652291799
"2412" 482.2 78.4814940215498 12.737448766885
"2413" 482.4 80.1814691258127 15.2894943955427
"2414" 482.6 82.4029883342842 18.1857584047613
"2415" 482.8 85.1649933939882 20.871585969019
"2416" 483 87.645912621915 23.1820411406937
"2417" 483.2 90.0258751771848 26.6984434935885
"2418" 483.4 91.3230111670238 29.4709478993513
"2419" 483.6 93.2274576457441 32.7088369732241
"2420" 483.8 94.9933947147196 36.0637526010662
"2421" 484 95.7890650620209 39.3902766752069
"2422" 484.2 97.9143964342976 42.8587861769546
"2423" 484.4 99.630053513814 45.3196347222931
"2424" 484.6 101.510369567968 48.0604799199741
"2425" 484.8 103.339894807463 51.1358885639807
"2426" 485 105.760345464578 53.3474635834806
"2427" 485.2 108.914379657529 55.7792577378712
"2428" 485.4 111.11885475893 58.5232386880662
"2429" 485.6 113.916895389483 61.0684649026715
"2430" 485.8 117.321841172015 62.9126319936224
"2431" 486 119.899885199318 65.3692139231491
"2432" 486.2 119.500237490829 68.3619233911394
"2433" 486.4 118.874841893516 71.6816728125299
"2434" 486.6 119.007893296084 74.9680613898964
"2435" 486.8 118.286660292706 78.9227165264806
"2436" 487 116.948076620762 81.5874295267241
"2437" 487.2 116.132202325495 85.3847703824741
"2438" 487.4 114.477430827158 89.1508144729295
"2439" 487.6 112.434088299656 91.2067159411415
"2440" 487.8 110.00547080839 94.0713614609206
"2441" 488 107.188499485203 97.2948626746015
"2442" 488.2 105.023402764633 100.403967800196
"2443" 488.4 102.209481666707 103.103014530628
"2444" 488.6 98.7010791839647 105.955322813024
"2445" 488.8 95.3919551056428 108.766421029206
"2446" 489 91.5251573777404 110.588311359752
"2447" 489.2 87.7884766954504 112.02364968971
"2448" 489.4 83.5648696199506 113.805744449719
"2449" 489.6 79.6285670749311 115.605629186923
"2450" 489.8 75.2233487986781 116.445071228224
"2451" 490 70.7874393110669 117.096922452045
"2452" 490.2 66.2594760638634 117.40068013509
"2453" 490.4 61.6266329514994 117.271703251245
"2454" 490.6 56.8237249529214 116.743791594273
"2455" 490.8 52.0647259929076 116.059574563642
"2456" 491 47.4952502846401 115.537686997554
"2457" 491.2 42.837396358537 115.422710228599
"2458" 491.4 38.6200330415708 114.283110552632
"2459" 491.6 35.2213268360185 111.865952705632
"2460" 491.8 31.427585458876 109.17994178034
"2461" 492 27.2869609951933 106.220477719709
"2462" 492.2 23.3769790582521 103.714719882754
"2463" 492.4 19.527107649619 100.866236948224
"2464" 492.6 15.6288000089933 98.2586368294527
"2465" 492.8 12.9414510956933 94.9412312255297
"2466" 493 10.2068001113121 91.2181569065014
"2467" 493.2 8.00690526966444 87.2946755466088
"2468" 493.4 6.76066661657509 83.4073206221605
"2469" 493.6 5.33485896043182 79.2774028381874
"2470" 493.8 3.7060674406243 75.0268600907069
"2471" 494 2.94905351823752 70.2083318772949
"2472" 494.2 3.08220455842913 65.6081016296204
"2473" 494.4 2.67287924974374 60.6399717362425
"2474" 494.6 3.69836673560613 55.7626532059214
"2475" 494.8 3.8589677328216 51.1035800157817
"2476" 495 5.13243793773101 47.1229329355921
"2477" 495.2 6.66605805295002 43.0596390286295
"2478" 495.4 9.38838362832486 39.750060098461
"2479" 495.6 11.2879081589564 35.6742817440662
"2480" 495.8 13.8852573170074 32.1815003261356
"2481" 496 16.7336673349038 29.7297265582768
"2482" 496.2 19.5325397872715 26.5958378698763
"2483" 496.4 22.5026784097846 23.8289014336241
"2484" 496.6 26.1088116527683 21.8490912438741
"2485" 496.8 30.1699406722967 20.8534783864397
"2486" 497 33.8358413314155 20.3431372634741
"2487" 497.2 37.5571894728114 20.1183063596605
"2488" 497.4 40.9365034067498 19.5684289283546
"2489" 497.6 44.5568890252976 19.4295741010763
"2490" 497.8 48.2500590526669 19.1046882664347
"2491" 498 51.9128081679411 18.657405793285
"2492" 498.2 55.3130897361372 18.360293811598
"2493" 498.4 58.5168792214194 19.6293895842328
"2494" 498.6 60.1556382773984 21.5972667111216
"2495" 498.8 63.1305906996157 23.9726027498276
"2496" 499 66.035894855667 25.3601368556189
"2497" 499.2 68.2912517347318 26.2276424554549
"2498" 499.4 70.3986517362722 26.2142396121978
"2499" 499.6 72.4734827144368 25.6712679223894
"2500" 499.8 75.8717422004301 25.524124584882
"2501" 500 78.7576251280492 24.7543898090716
"2502" 500.2 81.8377167979585 24.343680305485
"2503" 500.4 84.218569080315 25.7390019844763
"2504" 500.6 86.0191662307933 27.6002775655741
"2505" 500.8 87.2784553350933 29.9922777456491
"2506" 501 89.4668786505467 32.6349718106896
"2507" 501.2 91.8860649085585 35.6180149398589
"2508" 501.4 94.3511094417722 37.9188637883557
"2509" 501.6 97.1525664833512 40.9936337120399
"2510" 501.8 100.399662495414 43.7097383832326
"2511" 502 103.28709852514 46.8341103762063
"2512" 502.2 106.188915742685 49.8257510783258
"2513" 502.4 108.203692550373 53.3208330975318
"2514" 502.6 110.364090722963 56.5397930865831
"2515" 502.8 113.373335635168 60.0283867458652
"2516" 503 116.301955622753 63.7377821143852
"2517" 503.2 118.640596095018 67.6898111127741
"2518" 503.4 119.084361829964 71.065115186758
"2519" 503.6 117.947894356497 74.0588187641795
"2520" 503.8 115.964129455664 77.3016136675519
"2521" 504 114.641323066672 81.1623982871285
"2522" 504.2 113.35669158145 85.7800666582754
"2523" 504.4 112.257084081211 90.2252157943633
"2524" 504.6 109.970571312355 93.8662877616025
"2525" 504.8 106.850973806551 97.1073072091049
"2526" 505 103.495946195164 99.9247006046028
"2527" 505.2 99.4941366406655 102.499850820641
"2528" 505.4 95.2610805668992 104.822038985989
"2529" 505.6 91.5221897115587 107.543415198522
"2530" 505.8 86.8018171910504 109.423468063453
"2531" 506 82.7815649015779 111.12729606534
"2532" 506.2 77.9618630462029 112.276984075907
"2533" 506.4 73.1550320537273 112.894458269748
"2534" 506.6 68.3031106230058 113.730946193505
"2535" 506.8 63.7555957870115 114.249871852406
"2536" 507 58.9993304727387 115.406482276224
"2537" 507.2 54.003088165769 115.394680129042
"2538" 507.4 49.1760099684054 115.540239944285
"2539" 507.6 45.0013938077433 114.965081971624
"2540" 507.8 40.354519645162 113.921624633912
"2541" 508 35.6513113050504 113.110723789214
"2542" 508.2 31.6253386320671 110.89416619836
"2543" 508.4 27.7413436616933 108.273819914695
"2544" 508.6 24.2602160493647 105.165253360253
"2545" 508.8 20.9980052978664 102.24436459607
"2546" 509 18.3187453946733 98.7202525261541
"2547" 509.2 15.5700642745719 95.4438951138746
"2548" 509.4 14.3732558167798 92.4139703689068
"2549" 509.6 13.7531464750373 89.1463799669397
"2550" 509.8 12.1034986457842 86.253998522415
"2551" 510 9.99308837998274 82.9095805939083
"2552" 510.2 8.48511426088892 79.726436170885
"2553" 510.4 6.41665510148791 76.033992396108
"2554" 510.6 4.46509767602806 72.7735346976589
"2555" 510.8 4.90536907959327 69.0684815015024
"2556" 511 5.13551094963872 65.3960638079878
"2557" 511.2 4.99589473824734 61.3472255753322
"2558" 511.4 5.68785143774782 57.2313383876059
"2559" 511.6 6.47825964153273 53.3329267585819
"2560" 511.8 7.02172589718434 49.3239419263134
"2561" 512 7.74850633569328 45.5755378308423
"2562" 512.2 8.9365711058997 41.9560899816278
"2563" 512.4 11.7621241496446 39.0816831200648
"2564" 512.6 14.161109832088 36.4498070470399
"2565" 512.8 16.490356753266 33.519644484615
"2566" 513 18.9388386377111 30.6293407903134
"2567" 513.2 21.7154549260084 29.4294268999972
"2568" 513.4 25.2097830911933 28.8927058568294
"2569" 513.6 28.7409855279933 28.5096330059332
"2570" 513.8 32.7395529931933 29.0737756412241
"2571" 514 35.6860854887111 29.4609282193134
"2572" 514.2 39.5486198140157 28.9378854979718
"2573" 514.4 42.8589624531406 28.7253017165399
"2574" 514.6 45.848322101167 28.8141284032241
"2575" 514.8 48.0990301238484 30.3552242942845
"2576" 515 49.9095588086292 32.3393389806857
"2577" 515.2 52.5867620857063 33.9415969032067
"2578" 515.4 54.9693511388856 35.7413835606344
"2579" 515.6 57.124574269563 37.6966822342998
"2580" 515.8 59.9122009004107 39.4348293384589
"2581" 516 62.6504671431416 41.8781896496638
"2582" 516.2 64.3939846573007 44.7985273772902
"2583" 516.4 66.6442893312333 47.5274241403601
"2584" 516.6 68.7908209437635 49.9195863317283
"2585" 516.8 71.5967608031164 51.972664746378
"2586" 517 73.6001733799664 54.1624627516695
"2587" 517.2 74.8413526348933 56.2491046883991
"2588" 517.4 77.0937924245433 58.3717208590491
"2589" 517.6 79.6291811273984 59.9551529095062
"2590" 517.8 82.735076337745 61.4289551695862
"2591" 518 84.2146179266933 63.3926493238741
"2592" 518.2 83.5867541409986 65.665654093879
"2593" 518.4 83.1252797418115 68.5012087315241
"2594" 518.6 82.8427422889412 71.6722869949468
"2595" 518.8 83.0800973624234 75.192180188994
"2596" 519 82.3728158884454 78.7307454582067
"2597" 519.2 81.6818982167379 82.2585712713759
"2598" 519.4 81.4585959588568 85.9862662620933
"2599" 519.6 81.1637628801933 89.6643132516527
"2600" 519.8 79.8583142669155 93.5816894376686
"2601" 520 78.9689323214745 97.7788690088804
"2602" 520.2 78.0177458605428 101.471240221234
"2603" 520.4 76.9020529257125 105.17663075983
"2604" 520.6 77.1080230904721 108.861624252984
"2605" 520.8 78.2260398445362 111.86786134691
"2606" 521 80.0096428177071 114.229732408591
"2607" 521.2 81.4859614982569 114.639342709406
"2608" 521.4 82.8255052033933 114.15275704131
"2609" 521.6 85.2869110874721 114.044582580753
"2610" 521.8 87.5559031311623 113.766957190915
"2611" 522 89.0661265687233 112.456889652544
"2612" 522.2 91.2238686015706 110.896948642658
"2613" 522.4 93.9617024429222 109.798587257364
"2614" 522.6 97.4534760059797 109.200157033933
"2615" 522.8 100.508742534679 108.209464174379
"2616" 523 101.882841243173 106.480787124383
"2617" 523.2 104.273615366222 104.858313232474
"2618" 523.4 107.290468443349 102.842176250252
"2619" 523.6 108.940116272602 100.66087958726
"2620" 523.8 111.612664655382 98.5609905243593
"2621" 524 111.692811811351 97.9998680971452
"2622" 524.2 111.848242548511 95.9086733292148
"2623" 524.4 112.815224848175 93.1011617367866
"2624" 524.6 114.587135817002 90.9838372897372
"2625" 524.8 116.462472005219 88.6994336804036
"2626" 525 117.612863083573 85.636583436569
"2627" 525.2 119.291616777538 82.6819769351897
"2628" 525.4 120.487227979815 80.0606383099972
"2629" 525.6 120.546922787604 77.3115721265831
"2630" 525.8 121.225865953056 74.1937650317403
"2631" 526 121.393811403252 71.3842749326275
"2632" 526.2 121.58218292886 68.3470847940959
"2633" 526.4 121.856866235727 66.8799537742496
"2634" 526.6 121.938365678424 64.6687489224293
"2635" 526.8 122.305747901422 62.2723154999106
"2636" 527 122.229023416509 59.5925753393031
"2637" 527.2 120.798349310376 57.0829392152154
"2638" 527.4 119.964797008818 54.4009727407777
"2639" 527.6 119.778951675967 50.8141517690676
"2640" 527.8 119.254714444085 47.4350458635755
"2641" 528 118.327482024456 43.8360876859347
"2642" 528.2 116.826196131335 40.6705863508348
"2643" 528.4 116.180138502403 37.5559490674846
"2644" 528.6 114.937876684655 35.2154314631472
"2645" 528.8 112.568096316293 33.6727773442991
"2646" 529 109.647064888793 32.1441042305741
"2647" 529.2 107.358092089003 30.9417336633646
"2648" 529.4 105.109505570917 30.6406124222586
"2649" 529.6 103.977018328968 30.1578028598741
"2650" 529.8 103.044363321816 29.6154168057405
"2651" 530 103.003836276541 28.7778217979106
"2652" 530.2 102.487292300943 27.5282030736465
"2653" 530.4 101.023503722849 25.8980062722409
"2654" 530.6 99.2789073752909 24.4602875221266
"2655" 530.8 97.2683828171433 22.7675933482991
"2656" 531 95.7425152138289 20.7705650260292
"2657" 531.2 96.0527716592356 18.4997518936902
"2658" 531.4 97.6733664964136 17.4798663444275
"2659" 531.6 98.7208618306695 17.5627480898908
"2660" 531.8 99.6498284392169 16.9214671162478
"2661" 532 100.30347356705 16.2521477457003
"2662" 532.2 100.585171835949 15.4249176814761
"2663" 532.4 99.8776766206726 15.5753380326374
"2664" 532.6 98.7922700601679 14.3211916821479
"2665" 532.8 97.216872155411 13.0782494228209
"2666" 533 95.4855245567055 11.4367620356144
"2667" 533.2 93.750471846098 9.81042341246223
"2668" 533.4 92.1766054870713 8.20383727954122
"2669" 533.6 89.9515854710742 7.14285714586699
"2670" 533.8 87.7295668552878 5.59001186731075
"2671" 534 85.1746845284917 4.50360878080478
"2672" 534.2 82.6899820108762 4.01781717422414
"2673" 534.4 80.138359139498 3.4407106178882
"2674" 534.6 77.4653476221213 2.82240129047214
"2675" 534.8 74.7546304574013 1.79731399484814
"2676" 535 72.4612165880672 2.18610409606448
"2677" 535.2 69.5147533950048 1.76825053024053
"2678" 535.4 66.519025371047 0.778559558687559
"2679" 535.6 64.3510587423025 1.09624026933338
"2680" 535.8 61.442061608034 1.44432242590555
"2681" 536 57.7781243683629 1.04694275014378
"2682" 536.2 55.6534217466933 1.16169755622414
"2683" 536.4 53.3149321993215 2.12372386112158
"2684" 536.6 50.0339136671218 2.65157813617652
"2685" 536.8 47.2365237815266 3.4452617263267
"2686" 537 43.5284150265693 3.70416331072014
"2687" 537.2 41.7353798609738 5.14823258844366
"2688" 537.4 39.1009103241933 6.56236010662414
"2689" 537.6 35.4222108009328 7.16085789976195
"2690" 537.8 32.8119136988654 8.24240543184709
"2691" 538 30.1335813239982 10.1385258456144
"2692" 538.2 27.2028948812507 12.0349577114864
"2693" 538.4 24.9606054998868 13.568228888079
"2694" 538.6 22.5609624777255 15.1920710902483
"2695" 538.8 20.3444884172409 17.2227338496527
"2696" 539 18.8927557764372 18.4979003373217
"2697" 539.2 17.3799290862589 21.347142054675
"2698" 539.4 15.4815950459619 24.1501344214638
"2699" 539.6 12.8230825018992 26.1009238616023
"2700" 539.8 11.8314591532433 28.4279031366991
"2701" 540 10.2932693081255 31.4777129930462
"2702" 540.2 8.6556072633215 34.3299678053524
"2703" 540.4 6.7477355683585 37.2233122113198
"2704" 540.6 4.69765128919329 40.0016787705491
"2705" 540.8 3.23884378095644 43.1083921373294
"2706" 541 3.26231165109046 46.1437615824484
"2707" 541.2 3.89900420445219 49.2161419569652
"2708" 541.4 4.19239179903113 52.7262355244404
"2709" 541.6 4.16243504859893 56.4040969429694
"2710" 541.8 3.51085661284813 60.8093316380117
"2711" 542 2.88707545992541 63.8386861862956
"2712" 542.2 1.27703075643434 65.6921501754116
"2713" 542.4 0.755112964824852 67.067682664882
"2714" 542.6 0 67.6433909868208
"2715" 542.8 0.694171578950031 67.5822680337917
"2716" 543 1.7364925612751 69.5209142480332
"2717" 543.2 3.04008186803256 72.0453935302241
"2718" 543.4 3.44824783661531 75.2433423101783
"2719" 543.6 3.6399706285168 78.9413187041653
"2720" 543.8 5.12571835724733 82.1084783759539
"2721" 544 7.20360444860613 85.3409995751508
"2722" 544.2 8.59235985919329 88.9067278039817
"2723" 544.4 9.35908287964033 92.65985689073
"2724" 544.6 10.9501242945804 96.5862453799016
"2725" 544.8 12.9689137843279 99.6004566629741
"2726" 545 15.5965331677661 101.913648864622
"2727" 545.2 18.4443952449877 104.659027910785
"2728" 545.4 20.6047895287798 107.929141143436
"2729" 545.6 23.5031696919117 109.710628545535
"2730" 545.8 27.3017979802219 110.755087469767
"2731" 546 30.5478248371345 112.500724215665
"2732" 546.2 33.411581138605 113.787505380459
"2733" 546.4 36.0969717340646 114.297197294076
"2734" 546.6 39.0541738213533 115.229922154384
"2735" 546.8 42.1364920037521 116.926182286871
"2736" 547 45.3401563303913 119.267770904699
"2737" 547.2 48.3687270438259 119.990050865408
"2738" 547.4 49.5674669472612 119.470087593273
"2739" 547.6 51.5926756008143 118.244836556887
"2740" 547.8 54.6876127023145 117.062716930739
"2741" 548 57.8312791919586 115.344219928336
"2742" 548.2 61.1916973332333 114.478243400374
"2743" 548.4 65.1058794460833 114.813188337394
"2744" 548.6 68.5215388619733 115.740128977054
"2745" 548.8 72.3051380101272 117.014580500252
"2746" 549 75.7408448522504 119.152820995938
"2747" 549.2 77.4561530552227 118.526067473959
"2748" 549.4 80.2305752822329 116.672583907066
"2749" 549.6 83.1381101948864 114.82548944664
"2750" 549.8 86.9453254078923 113.144022119865
"2751" 550 90.9005343051933 111.385694999311
"2752" 550.2 95.0243433793109 110.385362894312
"2753" 550.4 99.0903420458475 108.426339471486
"2754" 550.6 102.562614494986 106.631140482498
"2755" 550.8 105.895162299693 104.119039846502
"2756" 551 108.890058889728 101.477303292828
"2757" 551.2 111.782431593452 98.8076052755099
"2758" 551.4 113.571124885698 95.5626598868154
"2759" 551.6 114.480308690633 92.4926135227241
"2760" 551.8 116.494333479479 89.2246584747031
"2761" 552 118.427657137332 85.8089549462937
"2762" 552.2 119.563574875961 82.1682783048362
"2763" 552.4 121.059559642116 78.3801203752754
"2764" 552.6 121.965786051668 74.7320823234275
"2765" 552.8 122.404399182527 71.2731094377113
"2766" 553 123.321443123115 67.7442805877024
"2767" 553.2 122.975769799481 63.7575857172835
"2768" 553.4 122.38693056101 60.3791334558663
"2769" 553.6 122.628499477229 56.5604495461081
"2770" 553.8 121.384248947428 52.5853974926415
"2771" 554 120.082778608518 49.1332791499539
"2772" 554.2 119.773538998684 45.5822397644206
"2773" 554.4 119.93506969783 42.6661936623657
"2774" 554.6 119.939615703409 42.4825409794914
"2775" 554.8 119.676171284434 42.6472986634563
"2776" 555 118.782065656311 41.7975812580056
"2777" 555.2 116.99178112371 40.6335787330292
"2778" 555.4 114.632506442888 38.6893068269927
"2779" 555.6 112.609443502513 36.115888755888
"2780" 555.8 110.617919778706 32.6343295049285
"2781" 556 109.226344452707 28.9347609695516
"2782" 556.2 107.875522589524 25.622447736114
"2783" 556.4 105.310956014193 23.695368568367
"2784" 556.6 101.805718301193 21.3448695100801
"2785" 556.8 99.0659922726416 17.8787268407328
"2786" 557 95.6610913093503 15.3081803373398
"2787" 557.2 92.9541079148297 11.8995056467365
"2788" 557.4 90.7544827338183 9.51909302934914
"2789" 557.6 88.4870416716578 6.99149361257847
"2790" 557.8 87.2343582215321 6.86213464504232
"2791" 558 84.0305237784392 6.35251406017496
"2792" 558.2 80.1756012843338 5.49093972700927
"2793" 558.4 76.1553607852181 4.38046496944728
"2794" 558.6 72.6823107463503 2.69383084491836
"2795" 558.8 69.7049508891189 1.67991910975307
"2796" 559 66.1610879671602 2.46207959116629
"2797" 559.2 62.3193652607318 2.57644212224978
"2798" 559.4 58.1882010846065 2.56829891580265
"2799" 559.6 54.1929060329433 2.71633539374914
"2800" 559.8 50.189564062747 2.30435998791835
"2801" 560 48.764853865364 3.61568059829731
"2802" 560.2 45.5416639180528 5.29137614738943
"2803" 560.4 41.6182219609006 6.66811885966316
"2804" 560.6 37.5199226928119 7.68368411073261
"2805" 560.8 33.1037192464899 8.8058882749699
"2806" 561 30.4006339218546 10.502716336208
"2807" 561.2 28.0105680519146 13.2384865072979
"2808" 561.4 24.9705213801437 16.3671548162903
"2809" 561.6 21.6018153840281 18.7725536988328
"2810" 561.8 18.1651435549301 21.304856967382
"2811" 562 15.036937458783 24.1571221729421
"2812" 562.2 12.8132368603999 26.4129279129597
"2813" 562.4 12.5864117202541 28.9563699336067
"2814" 562.6 12.2341362059691 32.3025785792845
"2815" 562.8 11.3560626636678 35.9236218437157
"2816" 563 10.5078083395238 39.128504912758
"2817" 563.2 9.43061753704673 42.0259199747328
"2818" 563.4 7.80894146867603 44.836153658431
"2819" 563.6 7.30216584028178 48.1532521078879
"2820" 563.8 5.84852012789598 51.4771217848728
"2821" 564 3.77657509577087 54.7206554085
"2822" 564.2 2.70518879759159 56.7768156956309
"2823" 564.4 2.48083117315966 59.2288567570141
"2824" 564.6 2.86978068893664 62.7084328964808
"2825" 564.8 3.7002563701452 66.0722587521953
"2826" 565 4.29819399996253 70.6006896675062
"2827" 565.2 5.10914579584506 74.3300573967331
"2828" 565.4 6.79626795596392 78.4305717087471
"2829" 565.6 7.01264768109592 82.6782925907994
"2830" 565.8 8.27487041470814 87.2154762177291
"2831" 566 9.46302478226937 90.9220299580828
"2832" 566.2 10.227553981654 95.2254736372915
"2833" 566.4 12.3704921182545 98.1518635264792
"2834" 566.6 15.2485502688568 100.23289181628
"2835" 566.8 18.3579809773044 102.846047137974
"2836" 567 21.5035684295491 104.98189533133
"2837" 567.2 24.9016036591746 106.158672705962
"2838" 567.4 28.1957263281933 107.359914506282
"2839" 567.6 31.4734513623517 109.731519128848
"2840" 567.8 34.1294293848403 112.248713661136
"2841" 568 36.8963583034386 114.872490786752
"2842" 568.2 40.034884126902 116.59254077602
"2843" 568.4 42.5126750315133 115.837496691304
"2844" 568.6 45.2887279195912 114.660658832377
"2845" 568.8 49.1731665468071 113.803610465402
"2846" 569 52.7323903191933 113.142682919912
"2847" 569.2 56.8584677151339 113.055517928194
"2848" 569.4 60.6847493483463 114.251317013285
"2849" 569.6 64.023226830458 115.975415194783
"2850" 569.8 67.6260443878044 117.685608032002
"2851" 570 71.5272512797675 118.781896370224
"2852" 570.2 73.7320230578463 117.967186924459
"2853" 570.4 76.8276540055933 115.910939767196
"2854" 570.6 80.241750239132 114.608994330938
"2855" 570.8 83.8210900815995 113.905396681537
"2856" 571 87.6482518910696 113.000060967338
"2857" 571.2 91.59292693986 112.156957752164
"2858" 571.4 95.2502682328765 110.155695309739
"2859" 571.6 98.686133103458 108.01799101843
"2860" 571.8 102.244345674125 105.914233007399
"2861" 572 105.675865645977 103.343411948603
"2862" 572.2 109.083259457708 100.584334232681
"2863" 572.4 112.173225715848 98.1330476597197
"2864" 572.6 114.162876983377 94.9011832962768
"2865" 572.8 115.786379064538 90.7769272474914
"2866" 573 117.595077368761 87.2101957280079
"2867" 573.2 118.975442014024 83.0627979426479
"2868" 573.4 120.98143049584 79.3078795107535
"2869" 573.6 122.074567186916 74.892785509972
"2870" 573.8 123.586380888846 70.8109689495631
"2871" 574 123.550600042901 67.4648026545339
"2872" 574.2 122.677183334354 63.6091765741348
"2873" 574.4 122.544148154661 59.1928552492241
"2874" 574.6 121.792654553602 55.2804434584514
"2875" 574.8 120.327987199583 51.465477714764
"2876" 575 119.628318314884 47.5845557237728
"2877" 575.2 118.204134732445 43.6241810785372
"2878" 575.4 117.058874364564 39.7663175026552
"2879" 575.6 114.617259649877 37.1706697735926
"2880" 575.8 111.720997202318 34.4647014201991
"2881" 576 109.412050850296 30.7814555526857
"2882" 576.2 106.741254161452 27.2596024826121
"2883" 576.4 103.700706756681 23.9211962081401
"2884" 576.6 99.727421228064 21.370534524181
"2885" 576.8 96.5713642834088 18.0835347913966
"2886" 577 93.0004313425183 15.3384367510241
"2887" 577.2 89.2788582368226 13.2688691971035
"2888" 577.4 84.5225329204754 12.6061488926857
"2889" 577.6 80.5179735959369 10.8651808737882
"2890" 577.8 76.4368516242959 10.67210985066
"2891" 578 71.9671067002782 9.94316310556376
"2892" 578.2 67.3083371424183 10.0351419148741
"2893" 578.4 62.8726675870311 10.2458421397647
"2894" 578.6 58.3727629089611 11.232301144367
"2895" 578.8 53.4661255944343 11.4339914095991
"2896" 579 48.689154727456 12.1262923609191
"2897" 579.2 43.931014713142 13.5382159008908
"2898" 579.4 39.2177515812933 13.9044758684332
"2899" 579.6 35.083590558471 14.0250544721408
"2900" 579.8 31.2141254699433 15.4812427319241
"2901" 580 28.0042915001763 18.0607720294445
"2902" 580.2 23.7817232821933 21.2144534756088
"2903" 580.4 19.8337537402959 23.5046752671985
"2904" 580.6 15.9879423230672 25.5609012447536
"2905" 580.8 13.5670666389778 28.2802847285431
"2906" 581 12.648815888931 32.0097048610684
"2907" 581.2 11.4179991492542 36.095540077572
"2908" 581.4 9.64214050248637 40.1222132857759
"2909" 581.6 7.75697309345416 43.9831716075981
"2910" 581.8 6.77132044673383 48.515739773089
"2911" 582 5.57809146895692 52.8409396359696
"2912" 582.2 5.55865132841027 57.6790628616392
"2913" 582.4 5.67076398117588 61.7362692805894
"2914" 582.6 6.31794991863559 65.4805626425222
"2915" 582.8 6.22884201048299 68.9478262469811
"2916" 583 6.24851722427436 73.1260874397377
"2917" 583.2 7.62043708992301 76.7085175748458
"2918" 583.4 8.69739896911146 81.2192025346514
"2919" 583.6 9.76581412413502 85.2193398000105
"2920" 583.8 9.93259780828152 88.5253564597536
"2921" 584 9.92055534588559 91.4290584901472
"2922" 584.2 11.9035048348764 92.6796366570261
"2923" 584.4 14.9720884570329 94.1643988051298
"2924" 584.6 18.6124962987414 95.6158702028972
"2925" 584.8 21.9966485209433 96.8782176520679
"2926" 585 24.7439453994874 97.0135301373124
"2927" 585.2 27.6377344272991 97.7954090372626
"2928" 585.4 30.8624094409178 98.0366119463466
"2929" 585.6 33.581439492163 97.9904470849211
"2930" 585.8 35.9128705256572 98.2844868342963
"2931" 586 39.3094149244054 98.710378063012
"2932" 586.2 42.2906766430233 98.6618318976041
"2933" 586.4 45.0994895049035 98.3401362495512
"2934" 586.6 47.8305651896781 98.3523795984969
"2935" 586.8 49.7245955819656 99.250511313739
"2936" 587 51.998823850669 100.881362030049
"2937" 587.2 55.1629769638044 102.56836884178
"2938" 587.4 58.281422719879 103.777995260081
"2939" 587.6 61.9177327090349 105.320086847581
"2940" 587.8 64.4276437679647 107.209048047938
"2941" 588 65.6422037262227 110.056985505077
"2942" 588.2 65.7759191166067 111.775165856311
"2943" 588.4 65.3419913329557 111.744427914531
"2944" 588.6 65.9481850725875 111.067377471955
"2945" 588.8 67.879751983105 110.205900832754
"2946" 589 70.3529960616478 109.21035500577
"2947" 589.2 72.9808178950995 107.828028517099
"2948" 589.4 76.6983445395398 106.858689540086
"2949" 589.6 80.632297439912 107.045029815005
"2950" 589.8 85.1387747196778 106.720345293647
"2951" 590 89.145948424163 107.467571271921
"2952" 590.2 93.1175222604241 107.206373110734
"2953" 590.4 97.053424863376 106.712044715311
"2954" 590.6 100.437006432308 105.053975972538
"2955" 590.8 103.63549647842 102.640901324932
"2956" 591 106.906752534468 100.383706682914
"2957" 591.2 109.658292877464 97.153983194116
"2958" 591.4 112.910807692822 94.6140233677109
"2959" 591.6 114.949541508857 91.0705539650225
"2960" 591.8 115.780460746431 87.5450133986309
"2961" 592 116.588823330254 84.2600054075172
"2962" 592.2 117.894656004521 81.0756027810206
"2963" 592.4 119.534964321552 78.0039647612498
"2964" 592.6 120.586868516527 74.7450590432754
"2965" 592.8 121.025258418367 70.846500631285
"2966" 593 121.226000179296 66.6760218008139
"2967" 593.2 121.609083318382 62.6700229905485
"2968" 593.4 120.017641879373 58.5670388294293
"2969" 593.6 119.291266428941 54.7427273701111
"2970" 593.8 118.497326458336 51.0417865991527
"2971" 594 116.595538345029 47.1528337561034
"2972" 594.2 115.362690827898 43.3701783457111
"2973" 594.4 113.592162626168 39.7556190045377
"2974" 594.6 111.342674243037 37.2876595703024
"2975" 594.8 108.799549673475 34.3632559127882
"2976" 595 106.230630895008 31.5142414874678
"2977" 595.2 103.437466891728 29.257319378431
"2978" 595.4 100.339275857011 26.904027852372
"2979" 595.6 97.2007981684285 24.2026625417704
"2980" 595.8 94.1514893925487 21.066555239596
"2981" 596 90.4488790256471 19.0708112495351
"2982" 596.2 87.1023612467574 16.5807489205318
"2983" 596.4 83.3883676057696 14.1165544521987
"2984" 596.6 79.7823064216036 12.190047549737
"2985" 596.8 75.7555842255354 10.9907120789347
"2986" 597 71.6418719280209 10.9152565181638
"2987" 597.2 67.4617752300467 10.5056406168362
"2988" 597.4 63.1011977840617 9.99653647027677
"2989" 597.6 58.6983757196024 8.92633018714232
"2990" 597.8 54.2442453731842 9.44326423370596
"2991" 598 50.0267741887066 10.4848716109587
"2992" 598.2 45.8184504047574 12.2998983042754
"2993" 598.4 42.0575021342889 14.2140513203807
"2994" 598.6 38.3884636345591 16.9811804958339
"2995" 598.8 34.9140986114433 19.4701853426121
"2996" 599 31.8329880605153 22.2228292385716
"2997" 599.2 28.9008028796588 24.8824872519569
"2998" 599.4 26.0386569663471 27.8720749627882
"2999" 599.6 23.2680733113672 31.1272466234937
"3000" 599.8 20.4814702307722 34.3247993886715
"3001" 600 18.2949671739301 38.0076904750399
"3002" 600.2 15.9863509303126 40.2838664855177
"3003" 600.4 12.6988859128249 41.5778399975399
"3004" 600.6 9.63209769277736 43.0935776116401
"3005" 600.8 7.49535027864329 45.8404960350741
"3006" 601 6.85949677080197 48.4841000332763
"3007" 601.2 6.88104851782963 51.8601812051605
"3008" 601.4 6.88512182526408 56.0253887219409
"3009" 601.6 6.04758715047645 59.9235439366932
"3010" 601.8 5.88214820237027 63.9492250072772
"3011" 602 6.54531958103256 68.6062267661795
"3012" 602.2 6.2800959424095 72.9541588632241
"3013" 602.4 5.44501428505814 77.1050059247647
"3014" 602.6 5.8284833389038 79.670822940961
"3015" 602.8 7.48588149175293 81.4534372594076
"3016" 603 10.6051904042107 84.6066753442502
"3017" 603.2 12.599348315896 87.6066840779268
"3018" 603.4 14.1502142509771 90.273331387116
"3019" 603.6 16.897290204737 93.36797763336
"3020" 603.8 18.7944397008071 96.2774219004024
"3021" 604 20.4994435235628 100.582600563235
"3022" 604.2 20.8786461849805 103.372937676788
"3023" 604.4 21.8015979865719 106.016327309719
"3024" 604.6 23.2832495752782 106.454776320837
"3025" 604.8 25.7908383179797 106.628893123642
"3026" 605 29.3410020165992 107.437111604937
"3027" 605.2 33.3190749213067 108.125652509626
"3028" 605.4 37.2418896356263 108.788154482874
"3029" 605.6 40.9451693823403 109.258952082401
"3030" 605.8 44.3992564382329 110.132558427145
"3031" 606 47.5913750067933 112.064451398538
"3032" 606.2 50.6784826865235 114.159685633375
"3033" 606.4 53.7709792711933 116.422815750681
"3034" 606.6 57.12244531897 117.37148249002
"3035" 606.8 60.9524723491452 116.86075646983
"3036" 607 64.814273500172 115.985164152405
"3037" 607.2 68.6725893118737 114.91127878107
"3038" 607.4 72.9530813438463 114.132091240734
"3039" 607.6 77.0509506302733 113.971931286274
"3040" 607.8 81.0246661455504 113.011368978755
"3041" 608 85.345224718534 112.520403361532
"3042" 608.2 89.3426508771933 111.530865414901
"3043" 608.4 93.4917077619688 110.106234320928
"3044" 608.6 97.4909921403109 108.579287253518
"3045" 608.8 101.596003224347 106.629656649407
"3046" 609 104.423827951027 103.329279497585
"3047" 609.2 107.591607474895 100.79508361858
"3048" 609.4 110.57427245552 97.3209601751587
"3049" 609.6 112.802129705139 93.7013766780079
"3050" 609.8 115.541281025219 89.7159549129052
"3051" 610 118.414339931905 85.924418561453
"3052" 610.2 119.257399397898 81.5450957379198
"3053" 610.4 120.268003487404 77.5219004054083
"3054" 610.6 120.831711306746 73.2684686776452
"3055" 610.8 121.124162137344 69.1536585831179
"3056" 611 121.426166825325 65.0964135026978
"3057" 611.2 121.41250118122 60.5833345369347
"3058" 611.4 120.297117250932 56.5105863905807
"3059" 611.6 119.321834344029 52.3502551926207
"3060" 611.8 119.121661536308 48.0532994100737
"3061" 612 117.311939370566 44.2741410658343
"3062" 612.2 114.977219784047 40.360596310319
"3063" 612.4 112.305067118471 36.4922681555098
"3064" 612.6 109.728287870937 32.7487827021472
"3065" 612.8 106.852475120471 28.454113325325
"3066" 613 103.516003368889 25.9760712017807
"3067" 613.2 99.6533793546143 24.5333653872504
"3068" 613.4 94.7783093596715 23.2159081717372
"3069" 613.6 90.2206685109564 22.2409535885926
"3070" 613.8 85.621433870766 21.7151368733605
"3071" 614 81.0681033714564 20.9119696993557
"3072" 614.2 76.1608326898205 20.4900739958878
"3073" 614.4 70.9957915778004 19.9849631717688
"3074" 614.6 66.0936968368149 20.687871603116
"3075" 614.8 61.7107184963512 22.6919198440662
"3076" 615 58.0808995881674 24.6206016756983
"3077" 615.2 54.0921219076669 25.6027020384873
"3078" 615.4 50.6352395507318 27.9353223669164
"3079" 615.6 48.2467604489174 30.5768197818879
"3080" 615.8 46.0215078601164 33.5709989558139
"3081" 616 44.4544264024301 36.7743660945399
"3082" 616.2 43.5699233782441 39.7688214064699
"3083" 616.4 42.8824393289112 42.8750249841472
"3084" 616.6 43.0239440474296 45.5118062360605
"3085" 616.8 42.6919030882759 48.4877663724168
"3086" 617 42.7095473797596 51.8756284402772
"3087" 617.2 43.2816904086269 54.467505293941
"3088" 617.4 43.6289323747063 56.8458699979111
"3089" 617.6 43.8746081677896 60.0253938701508
"3090" 617.8 43.5885970458419 63.2594923957377
"3091" 618 42.9815839083554 65.8314035505214
"3092" 618.2 41.7200125093401 67.3324388478113
"3093" 618.4 41.5227109259024 67.8072424772332
"3094" 618.6 41.3987883804933 68.019681126506
"3095" 618.8 41.4127235762942 68.0149061293434
"3096" 619 41.455438686966 67.9276243784878
"3097" 619.2 41.4160981963599 68.0352861877797
"3098" 619.4 41.4413753807447 68.0960862419531
"3099" 619.6 41.4525724512219 68.1321387289384
"3100" 619.8 41.3800360799711 68.186747076613
"3101" 620 41.4412442126527 68.1717374389809
"3102" 620.2 41.454668981715 68.275992975085
"3103" 620.4 41.4481677212915 68.2758720214027
"3104" 620.6 41.4058696688024 68.416233271815
"3105" 620.8 41.4266077274219 68.3621119968813
"3106" 621 41.4413753807447 68.3836394915138
"3107" 621.2 41.3805654321382 68.4508276390131
"3108" 621.4 41.3649371751652 68.4309583806821
"3109" 621.6 41.4055773220373 68.5544483257379
"3110" 621.8 41.4061567480581 68.6068219999539
"3111" 622 41.4064387008986 68.6340461131081
"3112" 622.2 41.4198698305511 68.5973258512792
"3113" 622.4 41.3912848135236 68.6652152667196
"3114" 622.6 41.4235728895751 68.6676190067878
"3115" 622.8 41.4235728895751 68.6676190067878
"3116" 623 41.4096654945176 68.7436631118728
"3117" 623.2 41.3841385592667 68.6866540294902
"3118" 623.4 41.4271135337296 68.6924035158696
"3119" 623.6 41.3991392551392 68.6980494078998
"3120" 623.8 41.3662729236245 68.6795077752333
"3121" 624 41.3987883804933 68.6782409392514
"3122" 624.2 41.4091504491658 68.758116572059
"3123" 624.4 41.3944609265266 68.7745595737519
"3124" 624.6 41.3647096805058 68.8809428170991
"3125" 624.8 41.3733881072107 68.8754394245546
"3126" 625 41.2697984911566 68.9260535470957
"3127" 625.2 41.2626522368997 68.8938954029397
"3128" 625.4 41.2723940646367 68.889209887177
"3129" 625.6 41.2593796531746 68.9041472723643
"3130" 625.8 41.2197747113584 68.9224804199673
"3131" 626 41.1925130747488 69.0017509070019
"3132" 626.2 41.2047809349035 68.9951451361494
"3133" 626.4 41.2047809349035 68.9951451361494
"3134" 626.6 41.2466742910612 69.0288315151581
"3135" 626.8 41.4101623081756 69.9877466131533
"3136" 627 41.3010790251406 71.0170538113031
"3137" 627.2 40.9731035666143 72.9302439860399
"3138" 627.4 40.6096713017609 75.1260729216295
"3139" 627.6 40.2310712931665 77.4284371609027
"3140" 627.8 39.3058949857722 79.2574372067768
"3141" 628 38.0763563580311 81.575148914116
"3142" 628.2 36.7499226055751 83.9879862635059
"3143" 628.4 35.0964417854024 86.3850023561332
"3144" 628.6 33.863073284726 89.1275125199531
"3145" 628.8 33.1764594032894 91.9683258306088
"3146" 629 33.0329543721333 94.7671233276042
"3147" 629.2 32.6445274576366 97.1963775327808
"3148" 629.4 32.159403695787 99.5517728058491
"3149" 629.6 32.1691158794054 100.874105046345
"3150" 629.8 31.2800207917085 100.158108117315
"3151" 630 29.6582291381525 99.6262889136935
"3152" 630.2 27.2568965781617 99.4231449307083
"3153" 630.4 24.2348077125033 99.8691915543041
"3154" 630.6 21.2836021287084 101.153422529648
"3155" 630.8 19.9982920999076 101.303928006567
"3156" 631 19.1455478572861 101.263738132173
"3157" 631.2 17.5659257664357 101.114082039042
"3158" 631.4 15.1255425682815 101.328256298195
"3159" 631.6 16.2413555337443 100.58406928652
"3160" 631.8 16.2108211444705 99.1541076362637
"3161" 632 14.7402572012606 97.4995609824261
"3162" 632.2 12.4958913935913 95.8182408890494
"3163" 632.4 9.96459551202328 93.3961859109641
"3164" 632.6 8.17043309744327 92.1274845942866
"3165" 632.8 7.97078010761753 91.810056010709
"3166" 633 7.721858329688 91.7116219621084
"3167" 633.2 7.59983735264489 91.6487599992242
"3168" 633.4 7.69347241024761 91.692504914322
"3169" 633.6 7.46910332958459 91.6078373367133
"3170" 633.8 7.44370305630197 91.5612701690285
"3171" 634 7.47587673579328 91.5319187421241
"3172" 634.2 7.45640319294328 91.5012331594514
"3173" 634.4 7.35903547869328 91.4194970124795
"3174" 634.6 7.38513404127576 91.374390495152
"3175" 634.8 7.34498240653348 91.3181782065128
"3176" 635 7.15212908591203 91.2471181779429
"3177" 635.2 7.06269895706285 91.1802660697894
"3178" 635.4 7.1192034246459 91.1663627623083
"3179" 635.6 6.9447047797571 89.7497442957667
"3180" 635.8 7.09729431135459 89.7265328662887
"3181" 636 6.88790137748361 90.0029315389983
"3182" 636.2 7.18523934358038 90.2332637662564
"3183" 636.4 7.5086742816459 90.5309103114136
"3184" 636.6 7.93011353305845 90.5737037385163
"3185" 636.8 8.17526695559753 90.4665364049263
"3186" 637 8.39197992551937 90.778095076148
"3187" 637.2 8.36202763193523 91.0708355017403
"3188" 637.4 8.41385238306827 91.3972267374116
"3189" 637.6 8.50148332589328 91.7569463483908
"3190" 637.8 8.37395071193446 92.27038603373
"3191" 638 8.17786276238605 92.7765049305374
"3192" 638.2 8.46253624019327 93.4013788557241
"3193" 638.4 8.90125053888292 93.7975647275
"3194" 638.6 9.22229946502283 94.7586257816332
"3195" 638.8 9.54188377025141 95.5857367242474
"3196" 639 10.0563283287677 96.4536150045539
"3197" 639.2 10.3982209864068 97.0196652257185
"3198" 639.4 10.4367019247694 97.1493302912024
"3199" 639.6 10.5224043283266 97.1186618130908
"3200" 639.8 10.5425363967802 97.2255311110502
"3201" 640 10.681836842888 97.3323013826031
"3202" 640.2 10.7395549959124 97.4178882368084
"3203" 640.4 10.7508558542153 97.3909585319165
"3204" 640.6 10.79365484949 97.3652791347516
"3205" 640.8 10.7777241123599 97.4172561367908
"3206" 641 10.7880723718454 97.4499001917133
"3207" 641.2 10.8021235868529 97.4770118309263
"3208" 641.4 10.8859104615266 97.5687170256242
"3209" 641.6 10.8435566567465 97.4977283658731
"3210" 641.8 10.9291850011933 97.5829557451274
"3211" 642 10.8602162035995 97.5354497232554
"3212" 642.2 10.8328642516126 97.5871436038048
"3213" 642.4 10.916621425161 97.6122707558693
"3214" 642.6 11.4771773298143 97.7791679448452
"3215" 642.8 12.1395993312815 98.5943236157242
"3216" 643 12.9358872263076 99.7089521159956
"3217" 643.2 13.9522207007647 101.263126297738
"3218" 643.4 14.9277524663933 103.047273747424
"3219" 643.6 15.6240564536837 103.071990167195
"3220" 643.8 17.2244057715706 104.139996699045
"3221" 644 19.6985208038375 105.57733635309
"3222" 644.2 22.563095915165 107.266786315149
"3223" 644.4 25.0395426851461 109.317019694451
"3224" 644.6 27.3590852279711 111.486530224752
"3225" 644.8 30.109697396879 113.251410200824
"3226" 645 32.9869527199669 114.3287012883
"3227" 645.2 36.6724449805462 115.368298858871
"3228" 645.4 39.2631898479433 117.537753354807
"3229" 645.6 42.2087287953565 119.437638119255
"3230" 645.8 45.7219148931933 120.555682121126
"3231" 646 49.0263944324819 120.797508434286
"3232" 646.2 52.5849207713972 121.186784380438
"3233" 646.4 56.3311010378733 121.356298734994
"3234" 646.6 60.1401260193333 121.625033626324
"3235" 646.8 64.0620975493233 122.470185386014
"3236" 647 67.9981205768992 122.562054688165
"3237" 647.2 72.1523362622667 122.02272267572
"3238" 647.4 76.3656425284922 121.480086224905
"3239" 647.6 80.2802410286655 120.90595502553
"3240" 647.8 83.8669219965992 119.53770120163
"3241" 648 87.5715834011512 117.62988257215
"3242" 648.2 91.4966631679484 115.952271368347
"3243" 648.4 94.6448531383319 113.537536315571
"3244" 648.6 98.0345918300491 111.471827977301
"3245" 648.8 101.943178603664 109.583511129901
"3246" 649 104.907322580575 106.421507626706
"3247" 649.2 108.345288054639 103.31636270317
"3248" 649.4 111.285100290263 100.524179934685
"3249" 649.6 112.919547399158 97.6565797963402
"3250" 649.8 114.556502934869 93.8171653111701
"3251" 650 116.574863167956 90.2924448217768
"3252" 650.2 118.932363487029 86.8419285888362
"3253" 650.4 119.076736304711 85.0658071806207
"3254" 650.6 119.904658126487 81.6937976179216
"3255" 650.8 121.500856638797 78.0049691438017
"3256" 651 122.717057731618 74.4925687483741
"3257" 651.2 123.250741949459 70.4944033917286
"3258" 651.4 123.480618169019 66.0339955200067
"3259" 651.6 123.656032022116 61.8758767085575
"3260" 651.8 122.447673722193 58.0669304080787
"3261" 652 121.701187912943 53.8304185421964
"3262" 652.2 121.406846431935 50.0738651836034
"3263" 652.4 120.145936044788 46.3052295036295
"3264" 652.6 118.834061509854 43.0721484725285
"3265" 652.8 118.413613194184 39.0618570075911
"3266" 653 118.475070980793 38.0022539253198
"3267" 653.2 118.525871527359 38.4222051102589
"3268" 653.4 117.716853404138 38.3043540563618
"3269" 653.6 115.706831966424 37.3225686638395
"3270" 653.8 112.98861195175 35.4215861598067
"3271" 654 110.562097568917 32.8464947761293
"3272" 654.2 108.141110908393 29.9890321551741
"3273" 654.4 105.927905424839 27.1390590536489
"3274" 654.6 103.644698086854 24.0456504323024
"3275" 654.8 100.713300043754 20.6194082575656
"3276" 655 97.8317953196001 17.6250927656818
"3277" 655.2 94.6421175809882 14.8564249553523
"3278" 655.4 92.3887562790957 11.8388986115412
"3279" 655.6 91.8135561502916 9.20650542212578
"3280" 655.8 91.6478117218762 9.40708057759
"3281" 656 89.2385681481674 9.03169487353449
"3282" 656.2 85.631412049747 8.68717576833984
"3283" 656.4 82.1063478114202 7.58960312889641
"3284" 656.6 78.6388035106594 5.92446405326651
"3285" 656.8 74.6516781271339 4.82206349192753
"3286" 657 70.9376562758856 3.68826491060876
"3287" 657.2 67.1956216359221 2.46873534751227
"3288" 657.4 63.2860165504676 2.92982631410909
"3289" 657.6 59.2213134671237 2.7026474687024
"3290" 657.8 56.0201734703683 1.15845196574914
"3291" 658 56.3075330578087 2.46659136771132
"3292" 658.2 54.6098395785779 3.84471901555748
"3293" 658.4 53.0180022809933 4.41377921217414
"3294" 658.6 50.6585412259369 5.20287379894209
"3295" 658.8 47.9343711901008 5.34441818854347
"3296" 659 44.5914154144676 5.50791658876396
"3297" 659.2 41.2462456281683 5.40043871657414
"3298" 659.4 39.2047692193933 6.44227325904914
"3299" 659.6 36.0167221863284 8.73708116219711
"3300" 659.8 32.3577835373204 9.80927082181736
"3301" 660 28.6107362577835 11.5273686437569
"3302" 660.2 26.1541452229513 13.1347855149661
"3303" 660.4 23.8349296834228 15.8753957522323
"3304" 660.6 20.5713392123458 18.483248891275
"3305" 660.8 17.4953502828571 20.3599248004138
"3306" 661 17.7347322352181 21.0697740070093
"3307" 661.2 16.7658832438379 21.9066535344473
"3308" 661.4 16.0650521355985 24.1740531931034
"3309" 661.6 15.7873214806143 27.1879167546978
"3310" 661.8 14.2846262307318 30.5684116650959
"3311" 662 12.3432098243554 33.6246197991431
"3312" 662.2 10.5796598731164 36.7533420266857
"3313" 662.4 7.90598803004545 38.8387695920937
"3314" 662.6 6.24715899983843 39.2670236620628
"3315" 662.8 6.40516193909159 40.2606108784445
"3316" 663 6.70589629814904 43.2452299807374
"3317" 663.2 6.80640791132842 46.9438213592512
"3318" 663.4 5.72833793394979 50.6956171604154
"3319" 663.6 3.5326551292196 53.5591934668294
"3320" 663.8 1.27932938891362 55.4631767033767
"3321" 664 1.73220651835116 56.2786566437768
"3322" 664.2 2.36657055511363 59.0480961696312
"3323" 664.4 3.2764847696977 62.4189147372949
"3324" 664.6 3.65906233719328 66.9645691684514
"3325" 664.8 3.076610424923 71.2524168303863
"3326" 665 3.43801131024734 75.1857216114404
"3327" 665.2 3.6627365905612 79.3498092256581
"3328" 665.4 3.97302353824429 82.9664742958976
"3329" 665.6 5.90124970085682 85.4184395920746
"3330" 665.8 8.13608655746511 87.9418545285542
"3331" 666 10.0350065916764 91.606457921123
"3332" 666.2 11.3478297051596 95.4180210272691
"3333" 666.4 12.8405485799359 99.0229986348974
"3334" 666.6 14.7134828298007 99.9853776267849
"3335" 666.8 17.2797236972766 101.637966238946
"3336" 667 20.5992246594176 104.41151372129
"3337" 667.2 23.2471554392521 107.552153326724
"3338" 667.4 26.8826531531647 110.454638522938
"3339" 667.6 30.4089693713375 113.190742625022
"3340" 667.8 33.801051995605 115.837954892312
"3341" 668 36.3564147524363 117.751800552177
"3342" 668.2 37.1943577480219 117.520752642796
"3343" 668.4 40.2653888461327 116.940761409861
"3344" 668.6 43.29854067186 116.964365704224
"3345" 668.8 45.6440207217933 117.609774552967
"3346" 669 48.5200550308632 118.555020142845
"3347" 669.2 51.7341349187272 119.383118372778
"3348" 669.4 55.3342162504922 119.55682292075
"3349" 669.6 59.436852928979 119.203160766571
"3350" 669.8 63.2443585461068 120.025207182955
"3351" 670 67.127686946368 120.880501473477
"3352" 670.2 69.6798324705204 122.265294595916
"3353" 670.4 69.2176295027569 122.566844971433
"3354" 670.6 69.1045911597488 122.348439681085
"3355" 670.8 70.4024374890311 122.697657418981
"3356" 671 72.9379941318877 122.521537839752
"3357" 671.2 76.1162205734733 122.185871660404
"3358" 671.4 79.5012993146655 121.299032094169
"3359" 671.6 83.0554784713361 120.146898992853
"3360" 671.8 86.9897650812964 118.814017678018
"3361" 672 90.4700665158775 117.076423985887
"3362" 672.2 93.6885286577774 114.740654210462
"3363" 672.4 97.3788614315299 113.329304372224
"3364" 672.6 100.762087655252 110.659727430069
"3365" 672.8 103.457224531357 108.026508857686
"3366" 673 106.975392789863 105.561932752432
"3367" 673.2 109.817690216622 102.309365570144
"3368" 673.4 112.868795887869 99.3083535202241
"3369" 673.6 113.500465943657 96.5891388095332
"3370" 673.8 114.309426162445 92.2199839228241
"3371" 674 115.648721261633 88.8362879772672
"3372" 674.2 116.865258105193 85.3967278210662
"3373" 674.4 118.429974355246 82.1340552909347
"3374" 674.6 119.685376215403 79.0820518709804
"3375" 674.8 121.850265034761 76.3031681533597
"3376" 675 121.915064003219 73.6365650656601
"3377" 675.2 121.865322059822 70.2797923118242
"3378" 675.4 122.109449030588 65.974431136461
"3379" 675.6 123.274029279654 61.7904565302589
"3380" 675.8 122.820211063672 57.516437212572
"3381" 676 121.458486678308 54.0125481866489
"3382" 676.2 120.046501221211 50.2587324599546
"3383" 676.4 118.379866993527 45.8476529781729
"3384" 676.6 117.705090543149 41.3771485250383
"3385" 676.8 115.433811593089 37.2537925392589
"3386" 677 114.068880329565 33.0535014484454
"3387" 677.2 113.576393090527 30.3187508593267
"3388" 677.4 114.377326783701 29.7973826979454
"3389" 677.6 114.307410934152 29.8666653473481
"3390" 677.8 114.152251138059 28.5135918364052
"3391" 678 113.562671895023 27.1232549264924
"3392" 678.2 112.321431440193 25.2719581089569
"3393" 678.4 110.706958229552 24.2370136307882
"3394" 678.6 108.979305453629 21.7770224912754
"3395" 678.8 106.818176566486 19.7011436353705
"3396" 679 103.872909772963 17.0734129105831
"3397" 679.2 101.205550095324 14.5473639775438
"3398" 679.4 98.2814820098031 11.9718886602729
"3399" 679.6 94.3076126965104 9.8408814508339
"3400" 679.8 91.1612544656644 7.32563715254645
"3401" 680 87.0952124892589 5.75234585430611
"3402" 680.2 83.3152752757175 3.83773925109511
"3403" 680.4 79.3916704808433 2.69686185089914
"3404" 680.6 75.4450324632433 2.23598800344914
"3405" 680.8 70.9196974817899 1.74754027389641
"3406" 681 66.6448001126851 1.2957776873225
"3407" 681.2 62.969430344995 0.224952994991381
"3408" 681.4 59.1766602135882 0.333662877056071
"3409" 681.6 54.8614976707933 1.83678037502414
"3410" 681.8 50.6518836044497 2.21027294045491
"3411" 682 46.8838899293668 3.86546218333158
"3412" 682.2 42.8998473719802 5.73638393393726
"3413" 682.4 39.8270424304645 6.55487874552922
"3414" 682.6 35.8598354533324 8.06379848288501
"3415" 682.8 31.4499001829619 9.1828659499762
"3416" 683 28.4838714337786 11.9180593548339
"3417" 683.2 25.0091465891024 14.416581763877
"3418" 683.4 22.3471722922433 18.2529769975741
"3419" 683.6 19.3151192871157 21.5115498344741
"3420" 683.8 16.8053540611848 25.0712474554445
"3421" 684 14.8811039795662 28.6920061853513
"3422" 684.2 12.5152909550628 32.4717677559198
"3423" 684.4 10.5688125415553 35.8346763513879
"3424" 684.6 7.17454928327221 39.1214404696189
"3425" 684.8 5.35213399654866 42.7835789766126
"3426" 685 5.24824253048791 46.5211427232598
"3427" 685.2 6.16522263441066 51.0376741739546
"3428" 685.4 5.97802184355109 54.9265414578663
"3429" 685.6 6.13550910717441 57.3520543118939
"3430" 685.8 6.51028295070271 59.4537272383468
"3431" 686 7.27248639935994 62.6548184225575
"3432" 686.2 7.97236108060449 65.3661503284017
"3433" 686.4 7.0856912533676 67.6861784335269
"3434" 686.6 4.83086161129763 69.0786416108154
"3435" 686.8 2.42630240721067 71.1919443479285
"3436" 687 3.03252226288892 71.6423758608068
"3437" 687.2 5.19697290073174 73.5466871755831
"3438" 687.4 7.15728255727435 75.992733297116
"3439" 687.6 9.090410470266 79.1443850600878
"3440" 687.8 10.6185789594736 82.9360178680185
"3441" 688 11.6909801994763 87.0179760045166
"3442" 688.2 12.7960486424133 90.4829439006042
"3443" 688.4 13.5207583767027 94.25258088596
"3444" 688.6 14.448561920223 97.9317090058776
"3445" 688.8 17.1416270045168 99.3999937218712
"3446" 689 20.2245561215933 101.029443783538
"3447" 689.2 22.3574083852798 103.049520694676
"3448" 689.4 24.404638444918 104.893151221976
"3449" 689.6 26.4004511397361 106.916017593624
"3450" 689.8 29.0947852223895 109.616591529794
"3451" 690 32.0683893779857 111.279070992922
"3452" 690.2 35.1683890496302 113.427617404088
"3453" 690.4 38.0422577219842 115.836080433642
"3454" 690.6 41.4494195919033 116.702121993844
"3455" 690.8 45.2160042954407 116.72613267142
"3456" 691 48.9084946322842 116.657509877497
"3457" 691.2 52.8054161048808 117.345722585037
"3458" 691.4 56.9530690629868 117.249413215507
"3459" 691.6 61.1433872107691 117.955746067497
"3460" 691.8 65.1106225070151 118.180337422779
"3461" 692 69.4133442583635 118.326132601394
"3462" 692.2 74.0077276389509 117.837724595679
"3463" 692.4 78.7100964810933 117.181171147954
"3464" 692.6 82.806843058162 115.783782168943
"3465" 692.8 86.1315034031524 114.601045946102
"3466" 693 90.3600441362953 113.516091415887
"3467" 693.2 94.0669323726033 111.662369104264
"3468" 693.4 97.0927636187805 109.323828861243
"3469" 693.6 100.629887237679 106.615568646796
"3470" 693.8 104.81838993034 104.157647524048
"3471" 694 108.088951684476 100.680118131605
"3472" 694.2 111.50318532778 97.7647626007379
"3473" 694.4 113.875868223441 94.0108605360737
"3474" 694.6 115.203515781993 89.8865454839285
"3475" 694.8 117.316818519106 85.714127259372
"3476" 695 119.663298735746 81.5498490054347
"3477" 695.2 122.095135446461 77.4241203656897
"3478" 695.4 122.162934524218 75.580087022325
"3479" 695.6 121.662016993417 72.5825947122931
"3480" 695.8 121.292352608571 68.441969886888
"3481" 696 120.968367747799 64.2252286909873
"3482" 696.2 121.19271207186 59.5823261062241
"3483" 696.4 120.774001661031 55.1437618350079
"3484" 696.6 119.827899666988 50.8475267150447
"3485" 696.8 118.323455540033 47.0288458047063
"3486" 697 116.685502325039 43.7105564807882
"3487" 697.2 115.041069817706 40.2852102256344
"3488" 697.4 113.232454575263 36.6069322463285
"3489" 697.6 111.905995859393 33.4650595538991
"3490" 697.8 109.487130917824 30.444014846804
"3491" 698 106.620101752008 26.8274997460897
"3492" 698.2 104.192052450439 23.4539532187496
"3493" 698.4 101.721780616495 22.1091861495259
"3494" 698.6 98.2239773841397 21.601962711992
"3495" 698.8 94.1566510195717 21.122956164089
"3496" 699 89.8794890854906 20.5755917164133
"3497" 699.2 85.9707455296527 20.1510333948187
"3498" 699.4 81.6010634915617 19.1525180208031
"3499" 699.6 76.8974490888355 18.637862341426
"3500" 699.8 72.8094375602203 18.1685916452241
"3501" 700 68.394682639979 18.0549959785991
"3502" 700.2 64.5304178835989 18.3461805580072
"3503" 700.4 60.4937374875176 19.4317403706295
"3504" 700.6 56.6270988891933 20.2890440888908
"3505" 700.8 53.1797989896313 21.9420599759927
"3506" 701 50.2281892717057 24.426948419001
"3507" 701.2 48.5608677516561 26.8152738396126
"3508" 701.4 46.3876770419112 29.4798905519421
"3509" 701.6 44.6844451103226 32.1951383428707
"3510" 701.8 43.7146420148087 35.8945088548395
"3511" 702 42.856764066915 38.821836076572
"3512" 702.2 43.0583303033712 41.3630114397835
"3513" 702.4 42.592238363729 43.1897759285634
"3514" 702.6 41.922803715366 45.7242448853332
"3515" 702.8 40.086650723326 47.2674644065693
"3516" 703 37.8359622416292 50.1118595407113
"3517" 703.2 36.4288015748628 53.6386621580937
"3518" 703.4 35.4555997591143 57.535895901461
"3519" 703.6 33.4417294368281 60.8726599889807
"3520" 703.8 32.4242670613361 64.4646214921884
"3521" 704 31.9983781501751 68.5295338847605
"3522" 704.2 29.8845822567774 71.2354320134542
"3523" 704.4 27.3863042862541 73.5050625681981
"3524" 704.6 24.7657644951177 75.5309940571569
"3525" 704.8 22.3502767700889 77.0983545619111
"3526" 705 20.2992047025183 79.1597278514241
"3527" 705.2 18.8517832675812 81.2181037140517
"3528" 705.4 19.5791472728504 82.219856013567
"3529" 705.6 21.7119638707076 84.0707698958813
"3530" 705.8 23.6471354936887 86.1199412891508
"3531" 706 26.4952687471843 88.9073951873045
"3532" 706.2 29.3397969706308 91.4841621965634
"3533" 706.4 31.7560778417121 93.6573518403562
"3534" 706.6 34.2545701319008 96.58940602796
"3535" 706.8 36.4902987381636 100.060302204531
"3536" 707 38.6350726324874 103.309975658812
"3537" 707.2 41.0295400487606 106.959208913022
"3538" 707.4 43.3739620124219 110.302559426396
"3539" 707.6 46.027667715511 112.917994027916
"3540" 707.8 49.1327354287388 114.92259424177
"3541" 708 53.2100432570235 116.040903357752
"3542" 708.2 57.0814815556933 116.542438942474
"3543" 708.4 61.7642194930233 116.577491319604
"3544" 708.6 66.2446445416422 116.886206586663
"3545" 708.8 70.7818074092539 116.531620307557
"3546" 709 74.9007567757085 116.279841167679
"3547" 709.2 79.3226279198297 115.595316631133
"3548" 709.4 83.6790954983183 114.854731895474
"3549" 709.6 87.6420900065299 112.781731484165
"3550" 709.8 91.2475875441042 110.799671875274
"3551" 710 95.2038054408698 108.090539511401
"3552" 710.2 98.6749717968471 105.524907583878
"3553" 710.4 101.345094114549 102.532722826734
"3554" 710.6 103.738092937847 101.068462200897
"3555" 710.8 106.295867892953 98.8514742456665
"3556" 711 108.577367258278 97.3499764751204
"3557" 711.2 111.545998472653 95.2943475706025
"3558" 711.4 114.084299529772 92.4721150565662
"3559" 711.6 116.054979655573 89.3600591297845
"3560" 711.8 117.12832175422 85.5436334951978
"3561" 712 119.242294102636 82.3026083128082
"3562" 712.2 120.811896122793 78.7713858954589
"3563" 712.4 121.804056627998 74.9400201538597
"3564" 712.6 122.871308689456 72.790171133961
"3565" 712.8 122.210030487414 74.824499136953
"3566" 713 121.80315115353 75.953888679233
"3567" 713.2 120.938912744626 77.3436006840079
"3568" 713.4 120.57604988161 78.4716626707241
"3569" 713.6 119.807132774276 79.4810710845086
"3570" 713.8 119.448064841088 80.374603612382
"3571" 714 119.234539151943 81.239687690117
"3572" 714.2 118.839242876142 82.8041098535062
"3573" 714.4 118.651179542219 84.9216387329546
"3574" 714.6 117.953248965308 87.0934445183834
"3575" 714.8 117.209962197021 89.2291163416552
"3576" 715 116.356873177008 91.6465780896611
"3577" 715.2 115.250645028555 94.4612414259636
"3578" 715.4 114.212645781842 96.2487266075755
"3579" 715.6 112.768476249967 98.0823669964502
"3580" 715.8 111.453161547982 100.55537488805
"3581" 716 109.712711548967 102.038323772592
"3582" 716.2 107.903822182554 104.58063493628
"3583" 716.4 106.584926107184 106.053115183972
"3584" 716.6 105.547550460034 107.141449634841
"3585" 716.8 103.73878007768 108.259036976967
"3586" 717 102.228893366972 110.292180670041
"3587" 717.2 100.32943829085 111.649015817738
"3588" 717.4 98.5460928403554 113.455619244765
"3589" 717.6 98.0408333501933 114.072183969835
"3590" 717.8 96.7055046976219 114.293708399081
"3591" 718 94.7808180286377 114.789820085974
"3592" 718.2 92.5400211508504 116.181714743967
"3593" 718.4 89.9502254141133 117.718640930614
"3594" 718.6 87.4179842149311 119.757464147952
"3595" 718.8 85.9092573028632 120.124247382214
"3596" 719 83.8563546704144 119.669440534734
"3597" 719.2 81.2761102427894 120.152534193897
"3598" 719.4 78.6631415833802 121.315276898
"3599" 719.6 75.7803292586699 122.603806649196
"3600" 719.8 72.4716469314456 123.542904603458
"3601" 720 69.6302815582782 124.587216691545
"3602" 720.2 67.8639115357081 124.003119542284
"3603" 720.4 64.8298320407035 123.777456240112
"3604" 720.6 61.5089811165398 123.902859717709
"3605" 720.8 58.1999619655394 124.376795027513
"3606" 721 55.3463389555971 124.313131522041
"3607" 721.2 53.2456182709409 122.829481351383
"3608" 721.4 50.1112514515833 122.033978026174
"3609" 721.6 46.444547567627 121.644272548176
"3610" 721.8 42.5755154978787 120.659233422505
"3611" 722 39.3671812162239 119.938386363969
"3612" 722.2 36.7286787406478 118.836973057073
"3613" 722.4 33.3661506644892 118.038722387989
"3614" 722.6 30.9374469155893 116.992644116284
"3615" 722.8 28.8333893979874 115.013193077489
"3616" 723 25.9496516771447 112.633550608263
"3617" 723.2 22.9822154503319 110.791959581076
"3618" 723.4 19.8595520235587 108.831664956291
"3619" 723.6 17.8183299421466 107.177848780355
"3620" 723.8 15.9200458259574 104.66174067729
"3621" 724 13.7216411137221 102.281813716936
"3622" 724.2 11.737690509619 99.6631190533331
"3623" 724.4 9.70633026738684 97.1892970294499
"3624" 724.6 8.05925435989539 94.0504969507241
"3625" 724.8 6.75807775848362 91.137841240579
"3626" 725 4.68354002625849 88.246534505648
"3627" 725.2 4.3540005330168 86.7803742867241
"3628" 725.4 5.17285472477819 86.900399896743
"3629" 725.6 5.55773276506828 85.7667514153011
"3630" 725.8 5.70017812480438 84.0180161713352
"3631" 726 5.268191930588 81.1877094366452
"3632" 726.2 4.73541816017509 78.1034356786514
"3633" 726.4 3.82022269181396 75.1141552827931
"3634" 726.6 3.09009621566285 72.0758738581633
"3635" 726.8 2.35850786828256 68.727936408992
"3636" 727 1.308327521729 65.027963267492
"3637" 727.2 2.02769384183478 61.3716874964034
"3638" 727.4 3.0996405607751 58.5059702832423
"3639" 727.6 3.79970459110993 55.0709553459741
"3640" 727.8 4.40091158862186 51.2513590126813
"3641" 728 5.23514533795027 47.3958921881307
"3642" 728.2 5.30735864271113 43.655749989617
"3643" 728.4 6.8339453054165 41.6875311944206
"3644" 728.6 8.47306247957165 38.6877409401431
"3645" 728.8 10.8139105808743 36.173784597569
"3646" 729 13.2010983336933 33.4743486576724
"3647" 729.2 15.1519300370593 30.0068829027866
"3648" 729.4 16.5016141859625 27.3694245405062
"3649" 729.6 18.3934686529013 25.4639897040737
"3650" 729.8 20.7252723900467 23.4857641785776
"3651" 730 22.4595722150091 21.250194390961
"3652" 730.2 24.0436283222628 19.2365320241285
"3653" 730.4 26.3473900576848 19.4899320386055
"3654" 730.6 29.5823768794088 19.6044856381293
"3655" 730.8 32.6831079414542 19.1823447744589
"3656" 731 35.4159168310394 18.3949507757882
"3657" 731.2 38.1932738922281 17.6515549712937
"3658" 731.4 41.6022533282019 16.7539618657759
"3659" 731.6 45.198143740676 16.2402632354224
"3660" 731.8 48.5398510938403 15.9779544439468
"3661" 732 51.7889307431847 14.1586086549052
"3662" 732.2 54.0565912329933 12.1188109998241
"3663" 732.4 57.1573029130084 10.1522559106695
"3664" 732.6 61.3007491731933 9.25664786852586
"3665" 732.8 64.2593611219827 9.43624506196098
"3666" 733 67.2193152322468 9.81003703264378
"3667" 733.2 70.8346030088319 10.7413714926863
"3668" 733.4 74.2741577201588 10.5828632867586
"3669" 733.6 78.2139444763063 10.1703278137894
"3670" 733.8 81.7056353768889 11.3489004941024
"3671" 734 85.5961480315384 12.6252380020825
"3672" 734.2 89.349424283402 13.6179915740154
"3673" 734.4 93.2136525254628 14.9896063312763
"3674" 734.6 97.3998292313808 16.1111191119652
"3675" 734.8 100.608720713166 17.3086590496462
"3676" 735 104.871976149948 19.3050984115546
"3677" 735.2 107.869876107706 21.4689011662489
"3678" 735.4 110.880056388219 24.4833456258139
"3679" 735.6 112.110991541653 27.0677913347403
"3680" 735.8 114.409518892008 30.0316339393922
"3681" 736 117.104932478732 33.1449111806344
"3682" 736.2 118.612375960888 36.6464533495038
"3683" 736.4 119.797291534303 39.0558917021309
"3684" 736.6 120.669654592411 42.4422216951198
"3685" 736.8 122.271246752783 45.6146362261216
"3686" 737 123.141947858585 50.2011585071807
"3687" 737.2 123.903238535219 52.7731873096902
"3688" 737.4 123.672170096601 55.1112006678641
"3689" 737.6 123.213068623776 58.1328171775633
"3690" 737.8 123.282725644405 62.037972865614
"3691" 738 123.626612532572 65.2559691311701
"3692" 738.2 123.670748869614 68.8783805088294
"3693" 738.4 122.671705631087 72.3211251104011
"3694" 738.6 121.43983246943 76.3671534785136
"3695" 738.8 121.112820614014 80.4240101718395
"3696" 739 119.565589380393 83.0386318069372
"3697" 739.2 117.056042380072 86.7673919248241
"3698" 739.4 115.560189093141 90.8834839293294
"3699" 739.6 113.337442371498 94.6888904858937
"3700" 739.8 111.562634770521 98.5260542988362
"3701" 740 108.917038859809 102.041604355956
"3702" 740.2 106.432917932524 105.18257451938
"3703" 740.4 103.669354551511 108.484578104308
"3704" 740.6 100.622608716722 110.50380353229
"3705" 740.8 96.8900667079894 112.444487085447
"3706" 741 93.9226783590298 114.580105009128
"3707" 741.2 91.7656089971837 116.456305964484
"3708" 741.4 88.6777965859509 117.385308953709
"3709" 741.6 84.9461240875971 118.662059183455
"3710" 741.8 81.3020796331465 120.175983643411
"3711" 742 77.5666688329952 121.148115539168
"3712" 742.2 73.6844099176108 122.067820396758
"3713" 742.4 69.5336232295794 122.896405324868
"3714" 742.6 65.5130844615234 123.376139974642
"3715" 742.8 61.4721163502733 124.518802093834
"3716" 743 58.9302198224144 125.518993213907
"3717" 743.2 60.1522075642851 124.528578607183
"3718" 743.4 60.3038467043584 123.119672704151
"3719" 743.6 59.527729462279 120.870202012996
"3720" 743.8 58.2282568568599 118.313088857169
"3721" 744 55.837437793808 115.709007039765
"3722" 744.2 53.7722775073833 113.033306520904
"3723" 744.4 51.737469311766 110.429516809651
"3724" 744.6 48.5006396614048 107.884202198397
"3725" 744.8 45.3324440361933 105.751638377778
"3726" 745 41.6706149476984 104.520035709771
"3727" 745.2 37.5694957893874 104.023597779244
"3728" 745.4 34.2057962195462 104.398203053371
"3729" 745.6 30.3197478060593 104.905491403296
"3730" 745.8 26.3756248974606 105.636290909699
"3731" 746 23.0121502829665 105.074128269214
"3732" 746.2 20.3153113244082 102.449599778084
"3733" 746.4 17.3721457498504 99.7237891010242
"3734" 746.6 15.0712932979669 96.2036094243279
"3735" 746.8 11.9714831994504 93.3438855387384
"3736" 747 9.02634167127899 89.9944361685384
"3737" 747.2 6.24941096158007 86.900399896743
"3738" 747.4 5.72057187338294 83.101665358681
"3739" 747.6 3.83365272136569 79.502417438819
"3740" 747.8 2.9111404259632 75.0405278198967
"3741" 748 2.37107538027222 70.9282271246189
"3742" 748.2 1.1379340217915 66.2798338792777
"3743" 748.4 1.50227561022158 62.1432807036675
"3744" 748.6 2.73059163345219 57.7775459742331
"3745" 748.8 3.5537999434095 53.1578113389539
"3746" 749 3.64881310411432 49.357007904461
"3747" 749.2 3.35731014167977 45.3297979878998
"3748" 749.4 5.99241006082719 42.4942922553491
"3749" 749.6 8.30438746795692 39.1917564201969
"3750" 749.8 10.2976106384906 35.7193414354404
"3751" 750 12.4401573735882 32.8332058183166
"3752" 750.2 15.1552854407459 30.003039440382
"3753" 750.4 17.8546035733657 26.7694064039741
"3754" 750.6 20.0800857353215 23.1984246787882
"3755" 750.8 22.00746715586 19.2870720550703
"3756" 751 23.8749299830138 15.9582613114806
"3757" 751.2 25.7062286102493 14.9365028266001
"3758" 751.4 28.5982886425714 15.0484609700981
"3759" 751.6 32.3189673845321 14.6225828783233
"3760" 751.8 36.2174594179827 13.9459076166978
"3761" 752 39.6089157898454 13.9363416658241
"3762" 752.2 43.7021810683968 13.6282116249764
"3763" 752.4 47.3854175366509 13.3376127381987
"3764" 752.6 51.3534529606257 12.3370550296025
"3765" 752.8 55.1291340545779 12.3797897621216
"3766" 753 58.7231602286842 12.7856323155969
"3767" 753.2 60.5597205514676 11.6946439189852
"3768" 753.4 61.1852281562865 10.7103347536902
"3769" 753.6 63.5833870655237 9.69618937918066
"3770" 753.8 66.46043333659 9.83949450227373
"3771" 754 69.4389967329411 9.03239557072849
"3772" 754.2 72.9782172617061 8.37190162683953
"3773" 754.4 76.0152314635354 9.27225733269782
"3774" 754.6 79.6754278195147 11.1697076137777
"3775" 754.8 84.0847943076933 12.0064464192414
"3776" 755 88.140663232314 13.9873757781207
"3777" 755.2 91.5837586051848 16.1860309550716
"3778" 755.4 95.4811251808836 18.312201843233
"3779" 755.6 99.4218880557622 20.4908675885431
"3780" 755.8 102.568157012778 23.5331676303428
"3781" 756 106.210767994159 27.118587172319
"3782" 756.2 108.850357837456 29.7126445031452
"3783" 756.4 111.724242792793 32.6926090208491
"3784" 756.6 113.378566623479 36.6264555936359
"3785" 756.8 115.98509797638 40.2903162827919
"3786" 757 118.418664856676 43.7449637573534
"3787" 757.2 119.752674488488 47.7104198044563
"3788" 757.4 120.763295485937 52.4120677645318
"3789" 757.6 121.787266616845 56.7849093420328
"3790" 757.8 122.43479865254 61.6230246462076
"3791" 758 122.586298942481 66.3617594984106
"3792" 758.2 122.96164755807 71.2664518162241
"3793" 758.4 122.091208870024 75.992911707953
"3794" 758.6 120.716692135527 80.4339966040703
"3795" 758.8 118.942436009193 84.7211971366191
"3796" 759 117.341278041527 88.8492301638652
"3797" 759.2 115.740853540634 93.0405132029106
"3798" 759.4 113.425496652211 94.1300844736763
"3799" 759.6 110.182819145059 96.0847866948759
"3800" 759.8 106.642238216302 98.2957292920241
"3801" 760 102.955584640908 99.9203791526527
"3802" 760.2 99.3924549536138 101.470462763757
"3803" 760.4 95.770739974969 103.133903713747
"3804" 760.6 91.8912271647467 105.025634450166
"3805" 760.8 87.9872922948333 106.684931551804
"3806" 761 83.6878336265202 108.663143912397
"3807" 761.2 79.8922550823403 111.057391039724
"3808" 761.4 75.807611284879 113.180934521938
"3809" 761.6 72.4755668394241 116.152968085474
"3810" 761.8 69.0901663131933 118.897988644907
"3811" 762 65.3764239999812 118.742555879618
"3812" 762.2 62.0305343712612 117.68910920835
"3813" 762.4 58.0175098486833 116.063389788364
"3814" 762.6 53.6655779171537 114.547846855511
"3815" 762.8 49.7267768368903 113.337172470345
"3816" 763 45.37571857586 111.54718014777
"3817" 763.2 40.6868998965129 110.301871112657
"3818" 763.4 36.274354500619 109.010419621333
"3819" 763.6 31.9278402685719 107.154489717069
"3820" 763.8 27.6426777112533 105.158205792364
"3821" 764 24.2641205191091 105.765370359961
"3822" 764.2 23.1988152328833 107.082191825944
"3823" 764.4 23.9115469011933 107.310877355564
"3824" 764.6 24.5124447948504 108.377460618938
"3825" 764.8 25.682890318126 110.23975190083
"3826" 765 26.5001511830721 110.890193954648
"3827" 765.2 26.5080192811933 110.740468675695
"3828" 765.4 26.4693218562991 111.134785889513
"3829" 765.6 26.9327819957855 110.183287352574
"3830" 765.8 27.7222519530168 110.671738524459
"3831" 766 29.027408887412 111.966156372724
"3832" 766.2 29.1241619064963 112.373330450497
"3833" 766.4 28.5273549787081 111.405086969818
"3834" 766.6 27.2762538925953 110.221567843173
"3835" 766.8 24.9157707775756 109.216950323312
"3836" 767 22.1238756675633 108.153236682694
"3837" 767.2 20.0650585325361 107.031004227596
"3838" 767.4 18.581360029679 104.749817779453
"3839" 767.6 16.1992890819197 102.199990920781
"3840" 767.8 13.3883439380202 99.8064268277338
"3841" 768 10.9971300728194 96.4291811100652
"3842" 768.2 9.06793821859122 93.605387399867
"3843" 768.4 8.15826213316202 90.0462497021929
"3844" 768.6 7.94698667627983 86.1225180635222
"3845" 768.8 7.11166885330138 82.2628632201701
"3846" 769 7.19237002186894 78.3681546501701
"3847" 769.2 7.33663228780389 74.802709331994
"3848" 769.4 6.03129392073872 70.8132493644423
"3849" 769.6 4.52572271267977 67.4805143864674
"3850" 769.8 4.0857869283411 63.9985869542937
"3851" 770 2.75589284983982 60.512355652681
"3852" 770.2 3.13858764647508 57.7164066367787
"3853" 770.4 4.88107181511988 54.5084855838388
"3854" 770.6 5.95797438691893 50.2384721829764
"3855" 770.8 7.40680077247629 45.9875886449034
"3856" 771 8.37959337249884 42.0561375412241
"3857" 771.2 10.6559909507759 38.1580422681198
"3858" 771.4 13.2231119038715 35.0456621152241
"3859" 771.6 16.5894947895933 32.0856836020241
"3860" 771.8 19.7942835557647 29.40978971393
"3861" 772 23.7081948608127 27.2355651067109
"3862" 772.2 27.4273108535717 25.0036297482512
"3863" 772.4 31.6580562349136 24.0810673105292
"3864" 772.6 35.3203570053829 22.8511952822586
"3865" 772.8 38.9800400582278 21.8674456175948
"3866" 773 42.8579610912881 21.0482138149397
"3867" 773.2 46.4393612087196 19.0807733892505
"3868" 773.4 49.4634981689882 17.9222596501985
"3869" 773.6 51.7211326554038 16.6072918061978
"3870" 773.8 53.8188090255617 14.1713907444347
"3871" 774 55.8208258869828 12.9995617624083
"3872" 774.2 58.0018977262959 14.2605678322498
"3873" 774.4 61.9272892474976 14.7864041450154
"3874" 774.6 65.5778473118842 16.3014919610605
"3875" 774.8 69.4933028142985 17.7654551441189
"3876" 775 73.7319507998023 18.9605157211241
"3877" 775.2 77.6094027167609 20.3966456469809
"3878" 775.4 81.2825844975831 22.1766208318089
"3879" 775.6 84.515175969 24.9586942053586
"3880" 775.8 88.1609230632189 27.5857972388395
"3881" 776 90.8506021440395 30.0125002709165
"3882" 776.2 93.7249896258762 32.0217217214437
"3883" 776.4 95.9670718572196 33.6654320605926
"3884" 776.6 99.1969350607709 35.7305936223621
"3885" 776.8 101.854811266361 38.0239686687535
"3886" 777 104.785003916706 40.7013115685831
"3887" 777.2 108.433437884969 42.1568627628621
"3888" 777.4 112.145322878767 43.8781838113633
"3889" 777.6 116.077514789905 45.6075836609869
"3890" 777.8 119.430924880685 47.6869619653089
"3891" 778 119.415844550892 50.6580714691034
"3892" 778.2 119.888781863483 54.7959342583557
"3893" 778.4 120.735344954348 59.2835079486983
"3894" 778.6 122.006956699799 63.572694184961
"3895" 778.8 122.342325047759 68.1921859531832
"3896" 779 121.782887259383 72.8948428993707
"3897" 779.2 120.358693671011 77.8308060787514
"3898" 779.4 118.828280758004 82.7390545607845
"3899" 779.6 116.532377030834 87.2047976565318
"3900" 779.8 114.399758225777 91.9428736847463
"3901" 780 111.50832561593 96.9407806789873
"3902" 780.2 109.032173020621 100.97245627286
"3903" 780.4 106.708683201932 103.949244573261
"3904" 780.6 103.701143138593 104.605157175424
"3905" 780.8 99.8167700411738 104.568100724952
"3906" 781 95.8250936989914 105.798286166195
"3907" 781.2 91.5496524001933 106.767647743338
"3908" 781.4 88.000299865203 109.022437322486
"3909" 781.6 84.0380578048533 111.082057527334
"3910" 781.8 80.0552689025779 113.381733141436
"3911" 782 76.2381020416639 115.627946096871
"3912" 782.2 71.6776410166289 116.672583907066
"3913" 782.4 67.1275386612521 116.223607407577
"3914" 782.6 62.7325182284504 115.06152237431
"3915" 782.8 57.9095988829509 114.27347614677
"3916" 783 52.9290927722236 112.861152534012
"3917" 783.2 47.9182093135953 111.606799241781
"3918" 783.4 43.320808153436 111.06810463935
"3919" 783.6 38.6406265841024 109.977494572588
"3920" 783.8 33.6934149517407 109.315704698508
"3921" 784 28.5731516947706 108.117622182678
"3922" 784.2 24.0657927851537 108.327881584808
"3923" 784.4 24.0732140493819 109.239860373724
"3924" 784.6 24.8462769579933 109.953890278224
"3925" 784.8 25.6441462276606 110.337294610972
"3926" 785 26.1092753085504 111.167343696632
"3927" 785.2 26.6686920769854 111.875536915897
"3928" 785.4 26.8158867205362 112.008812704681
"3929" 785.6 27.2832517489362 112.086706876081
"3930" 785.8 28.2420000933814 112.469383569145
"3931" 786 28.8355713075504 113.082904442285
"3932" 786.2 28.6151564818856 112.599046515349
"3933" 786.4 28.3255499471933 111.637778983489
"3934" 786.6 26.9848961391042 110.946205465036
"3935" 786.8 25.2807176459046 109.952551890399
"3936" 787 22.7749278695402 108.941795942347
"3937" 787.2 20.0050361840115 107.373154094467
"3938" 787.4 17.4023705980646 105.51675034963
"3939" 787.6 14.5499538246795 102.631361749674
"3940" 787.8 12.3247889054433 100.072315585878
"3941" 788 10.3034351576133 97.2831050638241
"3942" 788.2 8.20288900219326 93.8598185103179
"3943" 788.4 6.2795238641824 91.2437667529959
"3944" 788.6 7.01013450263076 89.1821112382241
"3945" 788.8 7.79134812996328 86.8063390105242
"3946" 789 8.29932940487899 84.0299681870527
"3947" 789.2 9.32961509002816 80.9031756816278
"3948" 789.4 9.68379736406053 77.2980801325958
"3949" 789.6 8.94057835127737 73.7634331984858
"3950" 789.8 8.06147398863969 71.1204002448491
"3951" 790 6.77836983734782 68.3525016770332
"3952" 790.2 5.98516809780796 65.1421119180773
"3953" 790.4 4.58149331429853 62.3701175036978
"3954" 790.6 3.00530768437184 58.9355262901348
"3955" 790.8 4.01607728944326 55.2656907744741
"3956" 791 5.13551094963872 51.5238200104787
"3957" 791.2 6.65202306711219 47.8174992276566
"3958" 791.4 8.33271262119328 43.6717203554464
"3959" 791.6 9.80518577353539 39.4323338730136
"3960" 791.8 11.1956650612459 35.910014104882
"3961" 792 13.5268062627774 33.0121417114188
"3962" 792.2 16.9480765786243 30.7849852399396
"3963" 792.4 20.3148682043759 28.1706548133981
"3964" 792.6 23.7617504177318 25.8415004091985
"3965" 792.8 27.2685788898481 23.1512910753392
"3966" 793 30.4310926755126 20.4159584951401
"3967" 793.2 34.3315426261848 18.7373951284699
"3968" 793.4 37.8532833416001 17.6514975695462
"3969" 793.6 41.9803316173984 17.0301383709165
"3970" 793.8 45.6482312175446 16.2914122894133
"3971" 794 49.5067727086548 14.9363164131985
"3972" 794.2 53.3927974245411 13.9939156185981
"3973" 794.4 57.3991473136889 12.9630091877994
"3974" 794.6 61.3494330303183 13.2213844497599
"3975" 794.8 64.9924002878343 12.5195998133523
"3976" 795 68.8937375331411 11.1524717140502
"3977" 795.2 72.7983216155546 11.9065111993418
"3978" 795.4 75.0195243602795 13.9605157190172
"3979" 795.6 78.5390679743237 15.463744765885
"3980" 795.8 82.2816884882488 16.8811740901408
"3981" 796 86.0846424908107 18.5320977784241
"3982" 796.2 90.1182919907102 20.5791301980123
"3983" 796.4 94.4259170625209 22.1259736864655
"3984" 796.6 98.4849667836143 24.5231161541715
"3985" 796.8 103.233778110193 26.3577288753031
"3986" 797 107.677998722685 29.0525114277672
"3987" 797.2 110.128612329353 33.2423138613838
"3988" 797.4 113.063756236014 37.6787514134036
"3989" 797.6 115.099656886793 42.0236816364741
"3990" 797.8 117.756636346363 46.3855234069831
"3991" 798 120.103955290689 50.8761014621356
"3992" 798.2 120.615467342741 55.958553784572
"3993" 798.4 121.43768997438 61.2194239458174
"3994" 798.6 122.578588295975 66.2916980125267
"3995" 798.8 122.377768696578 71.6825531591729
"3996" 799 120.749057127378 76.4833975814174
"3997" 799.2 119.42756637493 81.2321227799873
"3998" 799.4 117.047891331922 85.5646531088004
"3999" 799.6 114.440416950312 90.0336661628513
"4000" 799.8 112.992573184845 94.530380685242
"4001" 800 110.60990354567 97.9255533215177
"4002" 800.2 107.014891013568 100.699320866653
"4003" 800.4 103.35611190502 103.791013287811
"4004" 800.6 99.7347819173375 106.801922605388
"4005" 800.8 95.3361746210266 108.789083918863
"4006" 801 90.7578568625299 110.869082523056
"4007" 801.2 86.4613613738769 113.738646191316
"4008" 801.4 81.9465229359286 115.700494589842
"4009" 801.6 77.3975796930033 116.620333113874
"4010" 801.8 72.7862447461233 116.542438942474
"4011" 802 67.6419397284263 116.509352825981
"4012" 802.2 62.5424285390745 116.302393785561
"4013" 802.4 57.5888534544382 114.831549106367
"4014" 802.6 52.6261709945569 113.164074311679
"4015" 802.8 47.8541694840418 111.814695483891
"4016" 803 42.2247911563808 111.231841527755
"4017" 803.2 37.3897245375869 110.474565856554
"4018" 803.4 32.3225437927691 110.036505308497
"4019" 803.6 27.4243471551059 108.500621999515
"4020" 803.8 22.9513662735398 106.789278892303
"4021" 804 18.8664568183877 103.967578957669
"4022" 804.2 14.9789606716655 101.021304048696
"4023" 804.4 11.9892011524457 97.6786259535542
"4024" 804.6 9.09948337091203 94.0545539388179
"4025" 804.8 6.96550763359952 89.4742143809741
"4026" 805 4.69250975972792 85.1832866965509
"4027" 805.2 2.84534643953256 80.7841458841616
"4028" 805.4 2.37081257942406 76.0399664225318
"4029" 805.6 1.72204798644992 71.0458665520825
"4030" 805.8 1.35005654212184 66.2763564609116
"4031" 806 1.75773642620237 61.5367616795332
"4032" 806.2 2.36082614719329 57.0069062049809
"4033" 806.4 2.97111848697832 52.1277811049531
"4034" 806.6 3.92322517933242 47.7187051316937
"4035" 806.8 5.75158303252964 43.5325861536696
"4036" 807 7.49712060072054 39.0607525864787
"4037" 807.2 9.46419261092603 34.8677142236638
"4038" 807.4 12.7324130651001 30.9661199181733
"4039" 807.6 16.1892799089519 27.2327424235086
"4040" 807.8 20.2182887744691 24.6676067791293
"4041" 808 24.6442802084306 22.6816127057157
"4042" 808.2 29.0136151278933 20.9680609567514
"4043" 808.4 34.0516988566576 20.1518792533402
"4044" 808.6 38.3633283472198 19.1118234257463
"4045" 808.8 42.6342180088689 19.091391964062
"4046" 809 46.0464739406933 18.1310111239347
"4047" 809.2 49.3614529017105 18.3286328307155
"4048" 809.4 53.0217115272504 19.4334446189099
"4049" 809.6 57.1358671258149 19.1440231609539
"4050" 809.8 59.5836906992889 17.9902252817285
"4051" 810 62.2253191206802 16.7913323827894
"4052" 810.2 65.353260590426 14.6924523295862
"4053" 810.4 68.3525843362198 12.7251906998967
"4054" 810.6 70.4516499073215 10.4590659630703
"4055" 810.8 71.137384920501 9.67679543832671
"4056" 811 72.5383264005984 11.1905721239741
"4057" 811.2 74.8785090499864 13.2587966749397
"4058" 811.4 78.7672890483825 14.5159865809268
"4059" 811.6 82.637928273511 16.1872648244111
"4060" 811.8 86.2130974421844 18.3570082250117
"4061" 812 90.5110634481933 19.9646731915633
"4062" 812.2 94.5390120482196 21.9573914734084
"4063" 812.4 98.4098057410354 24.0926483648557
"4064" 812.6 102.305481790264 26.2050183257994
"4065" 812.8 106.122903733024 28.7283127906648
"4066" 813 109.513854566689 32.1297107423807
"4067" 813.2 113.120518198521 35.2336825289483
"4068" 813.4 115.545572795532 38.9335972790154
"4069" 813.6 116.304507347496 43.3783747364174
"4070" 813.8 117.793827041092 47.8849979942919
"4071" 814 119.314973350672 53.0392157086241
"4072" 814.2 120.63593875347 57.9409846374384
"4073" 814.4 122.147029551877 62.9474909671452
"4074" 814.6 121.781911573475 67.7412412387626
"4075" 814.8 120.57082709234 72.92841797325
"4076" 815 120.134763457378 78.0685261696189
"4077" 815.2 118.25915380393 83.4220422478557
"4078" 815.4 115.905883564787 87.9047788512835
"4079" 815.6 113.017152885604 92.6740337082498
"4080" 815.8 111.027959419698 97.6897269310407
"4081" 816 108.100409449464 100.978516834927
"4082" 816.2 104.422816863651 103.468775852476
"4083" 816.4 99.9436766801076 105.936776581738
"4084" 816.6 95.5153965353065 108.457244406356
"4085" 816.8 91.3308068710219 110.480603246738
"4086" 817 86.975866438501 112.145912152878
"4087" 817.2 83.0523291113065 114.78798295929
"4088" 817.4 78.6092922592815 116.674171732342
"4089" 817.6 73.8987817456586 117.135321558947
"4090" 817.8 68.9406724488903 117.530868768951
"4091" 818 64.1656069193952 118.733212513099
"4092" 818.2 58.8380344612539 119.4034761218
"4093" 818.4 54.637742845105 118.086958174401
"4094" 818.6 50.5168155383348 115.416280285205
"4095" 818.8 45.610086627322 113.221332253452
"4096" 819 40.7925514202539 111.555048245891
"4097" 819.2 36.6120060856504 109.100763639081
"4098" 819.4 31.7446801577953 106.549332106489
"4099" 819.6 26.9716750633361 104.345509937424
"4100" 819.8 21.9641926161933 102.707371908588
"4101" 820 17.2829056487227 102.122471379136
"4102" 820.2 15.9671362568769 102.956662160285
"4103" 820.4 16.9231169954008 102.545370737366
"4104" 820.6 17.5730996206051 101.175522628783
"4105" 820.8 18.1746411775833 99.4836154058741
"4106" 821 18.2966753794433 96.6266843902554
"4107" 821.2 18.787570938787 93.4500627128491
"4108" 821.4 18.8814940405046 89.916961911809
"4109" 821.6 18.3008528721339 86.405685326937
"4110" 821.8 17.8350066935096 82.5452098995507
"4111" 822 17.7865665368631 78.2916242556958
"4112" 822.2 17.2758453187216 74.8415003432147
"4113" 822.4 16.8114587116358 71.0768863548525
"4114" 822.6 16.0699684857022 67.2500336034116
"4115" 822.8 15.8041214467621 63.2876589384168
"4116" 823 15.6154395200476 59.105886028729
"4117" 823.2 15.8637679055596 54.6464578194915
"4118" 823.4 16.9296564922208 51.0782835405361
"4119" 823.6 18.2425822048599 47.414968036613
"4120" 823.8 20.4862898106129 45.1093108666348
"4121" 824 23.387656898857 43.3072695862772
"4122" 824.2 26.8308239554636 41.7052628952782
"4123" 824.4 30.109505539314 40.1994359556983
"4124" 824.6 33.2623562156527 39.0912467829809
"4125" 824.8 36.7982492924564 37.9701099537504
"4126" 825 40.1668305644038 36.1935762200662
"4127" 825.2 44.1467982414322 34.4804123758613
"4128" 825.4 48.2193113534301 34.686938957461
"4129" 825.6 52.0584364014281 34.1752794174067
"4130" 825.8 55.590828216104 34.5970751460009
"4131" 826 57.8125935153248 35.5683730022505
"4132" 826.2 60.3779488543554 37.1649449767377
"4133" 826.4 65.3096129943829 38.6784851089655
"4134" 826.6 69.6182623904814 38.9106652808767
"4135" 826.8 73.1546442311164 39.2998822455318
"4136" 827 75.6434368201063 40.5626014722067
"4137" 827.2 78.5419590623396 41.6476681058339
"4138" 827.4 82.5137084777611 42.6007366209275
"4139" 827.6 86.276393028439 42.6832516330038
"4140" 827.8 89.309075803314 44.157937166069
"4141" 828 92.095577362142 46.0606968657626
"4142" 828.2 95.55350472068 47.4432432889321
"4143" 828.4 99.747086628479 47.1296909373223
"4144" 828.6 103.570190618559 47.5696901951024
"4145" 828.8 107.332175461728 47.9653505439828
"4146" 829 111.143117067744 49.0270057614275
"4147" 829.2 114.473953408791 49.9151030485456
"4148" 829.4 118.096454229644 50.8639252007569
"4149" 829.6 119.451744052963 53.5671650925575
"4150" 829.8 120.562912967783 57.7671137191348
"4151" 830 121.746626179593 61.9834986072067
"4152" 830.2 121.934123654114 66.1171645564188
"4153" 830.4 121.750725872825 70.3337716060399
"4154" 830.6 120.808650532318 75.0021264529491
"4155" 830.8 120.419739259883 79.596427645681
"4156" 831 118.829256443911 83.7994242658395
"4157" 831.2 116.700438554115 87.759695934398
"4158" 831.4 114.319148336012 91.1596830897155
"4159" 831.6 112.311182207114 94.8396878978031
"4160" 831.8 109.692503155443 98.0634377451705
"4161" 832 106.828800382128 100.939035239252
"4162" 832.2 103.654794893305 104.069361753458
"4163" 832.4 100.676974058221 106.931884924835
"4164" 832.6 96.6957164088877 109.687030616946
"4165" 832.8 93.0642612885266 112.373330450497
"4166" 833 88.5247620774933 114.264034429024
"4167" 833.2 83.2488088823145 115.740876446376
"4168" 833.4 78.8651211555462 117.991499631018
"4169" 833.6 74.4611548935361 120.039330851396
"4170" 833.8 71.3646761180733 120.947354335144
"4171" 834 69.6120572615733 119.229787855774
"4172" 834.2 66.9409953113842 116.643347300879
"4173" 834.4 64.1618620073087 114.332940811416
"4174" 834.6 60.0937751312032 112.423109803957
"4175" 834.8 55.7058505159048 110.516875395234
"4176" 835 51.439195823135 108.621622654117
"4177" 835.2 47.1162205612533 106.786193974624
"4178" 835.4 43.0997348658665 105.36250446567
"4179" 835.6 38.7275001210902 104.580263161884
"4180" 835.8 34.0157436629857 102.809916979856
"4181" 836 29.7302415047733 100.803921611104
"4182" 836.2 24.8517846266781 100.110899528588
"4183" 836.4 20.4023349957749 100.087295234224
"4184" 836.6 16.7421037784586 100.508559630571
"4185" 836.8 17.3377509209206 100.394151060951
"4186" 837 17.0190929470115 101.212433265557
"4187" 837.2 16.5230556433992 102.725769373312
"4188" 837.4 17.4493556913583 102.480839433069
"4189" 837.6 18.0527326114836 102.055588812611
"4190" 837.8 17.9976399075234 100.374671788904
"4191" 838 17.8766766912428 98.3481728925707
"4192" 838.2 16.5592909272137 95.5885094166323
"4193" 838.4 15.12165416523 92.3193168569948
"4194" 838.6 13.3888789254611 88.3266663201705
"4195" 838.8 10.6837003398114 85.0962078838787
"4196" 839 8.46023847702514 81.7821649552241
"4197" 839.2 5.68941860811133 78.6663980992241
"4198" 839.4 4.05497072901974 75.0195346200423
"4199" 839.6 4.02096003617557 71.2388786582064
"4200" 839.8 3.28697857202363 66.9231562770009
"4201" 840 3.6214818159038 62.6400139747768
"4202" 840.2 3.28729470096601 57.9607110834423
"4203" 840.4 3.80993843495003 53.5542996888728
"4204" 840.6 5.61313163696914 49.7884770556293
"4205" 840.8 8.01097582628023 46.9634703394241
"4206" 841 10.3834662487597 43.5485347189321
"4207" 841.2 13.3958337621933 40.1287561206857
"4208" 841.4 16.1387738149112 37.1095247762498
"4209" 841.6 19.0153418417647 33.8842043809563
"4210" 841.8 22.1744379460782 30.4685178842861
"4211" 842 26.0045294196802 27.8658515340067
"4212" 842.2 29.8559283711678 25.5729387288682
"4213" 842.4 34.1436979250091 24.5060340990399
"4214" 842.6 38.3357551892021 22.5619148227109
"4215" 842.8 41.6489738971085 21.2194466917241
"4216" 843 43.9927985884088 20.9474885933017
"4217" 843.2 45.4633586099748 20.7006976931149
"4218" 843.4 48.5972258287846 21.9086407734589
"4219" 843.6 51.6466972222464 21.9690919253303
"4220" 843.8 55.298725073354 20.5726468756349
"4221" 844 58.3021682387685 18.8360918455693
"4222" 844.2 61.0168975316509 17.0837942864614
"4223" 844.4 63.0144209439933 14.4477338345807
"4224" 844.6 65.8786279349802 12.9575567088061
"4225" 844.8 68.4977778668319 10.9802905898376
"4226" 845 69.3389040033781 10.7217343066191
"4227" 845.2 71.0845257016243 11.9426537788707
"4228" 845.4 73.7369565380898 14.2291163100517
"4229" 845.6 77.092627340783 15.9649189329677
"4230" 845.8 80.4889038952191 18.5535858257069
"4231" 846 83.6953234506933 21.0709196699868
"4232" 846.2 86.9695191298797 23.869828879614
"4233" 846.4 89.3825966061164 27.2063128140703
"4234" 846.6 91.186812029142 31.0011570617626
"4235" 846.8 92.0949115999933 34.7762781057991
"4236" 847 91.8658894208343 37.3458703390447
"4237" 847.2 92.9418987970553 41.0220252657414
"4238" 847.4 94.1648281829306 44.9408623634106
"4239" 847.6 95.4553629718035 48.5781240957326
"4240" 847.8 96.9291504278319 52.4834833429216
"4241" 848 98.119175189245 56.1207359892672
"4242" 848.2 99.1481524534286 60.0961658083166
"4243" 848.4 99.3974901687433 64.6194825234241
"4244" 848.6 100.241233672227 69.0418470906479
"4245" 848.8 99.7442087650036 73.270883726819
"4246" 849 100.346852887685 77.6399113489953
"4247" 849.2 100.940610468388 82.0406633116401
"4248" 849.4 102.205811090657 86.4983029690787
"4249" 849.6 103.57729370383 91.094999075702
"4250" 849.8 105.565882393321 94.7090567634696
"4251" 850 107.318501249821 96.7413865081787
"4252" 850.2 108.094951399416 96.780399161363
"4253" 850.4 106.592315133723 96.9286865839541
"4254" 850.6 104.138798531107 97.7280006197049
"4255" 850.8 100.761062824941 99.5959067697849
"4256" 851 97.6634955416979 102.227564990448
"4257" 851.2 93.5044251777076 104.471624310167
"4258" 851.4 89.9043876901741 106.749493836176
"4259" 851.6 86.2917958306933 108.70253483953
"4260" 851.8 82.9725554179914 111.194704482897
"4261" 852 79.1833403148819 113.61957038829
"4262" 852.2 74.9952863545647 115.63274629791
"4263" 852.4 70.3549825616685 116.283113050066
"4264" 852.6 65.8293024712521 116.800177009606
"4265" 852.8 61.3444652897953 116.592116347704
"4266" 853 57.8298765358109 114.726817447342
"4267" 853.2 53.1491241361833 113.734354063504
"4268" 853.4 48.9099546917294 112.490135206111
"4269" 853.6 44.052754077479 111.175292081469
"4270" 853.8 39.6108360854201 109.615278158564
"4271" 854 34.4658215111834 108.20448487764
"4272" 854.2 30.1907709222137 108.015809108867
"4273" 854.4 26.0650916398992 107.811800564724
"4274" 854.6 25.1059241959933 106.25948100611
"4275" 854.8 24.4790615785362 103.55914973091
"4276" 855 23.9420936350756 100.304940713136
"4277" 855.2 23.714844448163 96.1453780754969
"4278" 855.4 22.6232971434241 92.0244995119068
"4279" 855.6 21.9085539223361 87.542624392567
"4280" 855.8 20.4063091881933 83.3289206444527
"4281" 856 20.4098498323478 78.4893658914969
"4282" 856.2 20.3821826749278 74.330519000941
"4283" 856.4 21.1634114148849 70.0143212105419
"4284" 856.6 21.5346826991278 65.8793782801494
"4285" 856.8 23.9045920644611 61.9991318706438
"4286" 857 26.551676781388 58.6344987993657
"4287" 857.2 29.2607395566269 55.2050872709144
"4288" 857.4 32.1927535131678 52.7698867092072
"4289" 857.6 35.7134957275966 50.4935818214426
"4290" 857.8 38.9853893072865 48.3767874662665
"4291" 858 42.3047314609063 46.5028787172328
"4292" 858.2 45.6096944767696 44.5942993126902
"4293" 858.4 49.2271526061933 43.0576340306527
"4294" 858.6 52.6176355131129 42.2856471533848
"4295" 858.8 56.2942178148343 40.734599676019
"4296" 859 60.2134763640683 39.5115946088241
"4297" 859.2 64.4230072101433 38.6709866757991
"4298" 859.4 68.1580993049882 38.1181544315575
"4299" 859.6 71.9715613260428 37.7168117981887
"4300" 859.8 76.1705467648087 37.3491991497882
"4301" 860 79.633452610211 37.4996731787994
"4302" 860.2 83.5318847874879 37.4833323898402
"4303" 860.4 87.1518773065683 37.8832355019384
"4304" 860.6 90.5765496984853 39.6159130566578
"4305" 860.8 93.5476158926001 41.5676486697326
"4306" 861 96.2353031867899 43.8693043880981
"4307" 861.2 98.9495986831933 45.72448698066
"4308" 861.4 102.445805187915 46.6823739817633
"4309" 861.6 106.07927579573 46.4854833785605
"4310" 861.8 108.702038476004 45.3330647518448
"4311" 862 111.714821963804 44.568741565587
"4312" 862.2 114.420613347414 45.1454995933597
"4313" 862.4 116.404384257743 47.4762736344741
"4314" 862.6 117.796742571518 50.8679156808491
"4315" 862.8 119.496424728202 53.8242009359224
"4316" 863 121.301980284518 57.1578700213991
"4317" 863.2 120.927044028341 60.7710588958502
"4318" 863.4 120.721914924797 64.4910019073793
"4319" 863.6 121.12413292849 68.6919834394445
"4320" 863.8 120.794962607272 72.550012292772
"4321" 864 120.025438304535 76.4764786313557
"4322" 864.2 118.552965152193 80.806764490348
"4323" 864.4 117.132354239365 84.9841261812159
"4324" 864.6 115.292825478512 89.041095927931
"4325" 864.8 112.868057204404 92.9811602994873
"4326" 865 110.418490498535 96.5786411101978
"4327" 865.2 107.423221382788 99.7574730670349
"4328" 865.4 105.171604056184 103.563947930197
"4329" 865.6 101.419853655832 106.564051337669
"4330" 865.8 97.4840897533279 108.176305341147
"4331" 866 93.1655153085234 109.491314859069
"4332" 866.2 89.1284419058433 111.565001390014
"4333" 866.4 84.5248963761033 113.535723926434
"4334" 866.6 80.0297153848109 115.692857906371
"4335" 866.8 75.4392761329669 116.8602618588
"4336" 867 70.8068631003583 117.840360026603
"4337" 867.2 66.4028173998933 117.333064782184
"4338" 867.4 62.1384789410801 115.919652996611
"4339" 867.6 57.5384606945733 114.863819548804
"4340" 867.8 53.4959074447972 112.959114250719
"4341" 868 49.9758441565428 110.848790952884
"4342" 868.2 46.6603541962504 107.847038404167
"4343" 868.4 42.810336641834 105.570137395875
"4344" 868.6 39.1780332661735 103.017967029472
"4345" 868.8 36.2533639640518 101.0866921503
"4346" 869 32.0867949836419 98.5330517207755
"4347" 869.2 28.2606381376933 97.0593502381359
"4348" 869.4 24.4369651328065 95.6928882061864
"4349" 869.6 21.0121527435266 94.9612293082545
"4350" 869.8 16.6060177956478 94.8471418854969
"4351" 870 13.5491361207997 95.5669473088305
"4352" 870.2 14.3033008590033 95.0981735560541
"4353" 870.4 14.773678775165 93.7492081745543
"4354" 870.6 15.4802240894711 91.0248853856964
"4355" 870.8 17.0244681823616 87.8825896658578
"4356" 871 18.5030459436084 84.1300128573279
"4357" 871.2 19.6455670469503 80.9704640102615
"4358" 871.4 21.6184007338101 77.3851481771307
"4359" 871.6 23.1396864755024 73.5820330932969
"4360" 871.8 25.2025706679155 70.0872206103075
"4361" 872 26.450319894971 66.3583977756963
"4362" 872.2 28.3360761865717 63.4419472116295
"4363" 872.4 30.9771686432287 60.7920984142507
"4364" 872.6 32.5981379796397 57.5654234539027
"4365" 872.8 34.9047851779063 54.9154492284328
"4366" 873 38.3579701179832 53.3409738011905
"4367" 873.2 41.3362766715126 50.7226823255603
"4368" 873.4 44.8131495601933 48.1312171482754
"4369" 873.6 47.652766175778 45.6372890653343
"4370" 873.8 51.234942024176 43.6643835800431
"4371" 874 55.0364868177479 41.9710430682661
"4372" 874.2 58.3247923684241 39.0568790612498
"4373" 874.4 61.0054004399683 36.9183678192991
"4374" 874.6 63.5337154199933 35.4189050198491
"4375" 874.8 67.2670398015467 35.4015578983448
"4376" 875 70.4245273363063 34.5816837899285
"4377" 875.2 73.2616888807305 33.0435887841994
"4378" 875.4 75.9142283375523 30.6316590692241
"4379" 875.6 78.8939778037425 28.4885052276995
"4380" 875.8 82.3032065444743 27.3849956717531
"4381" 876 85.2644725646396 25.4054537126208
"4382" 876.2 86.2806041394002 23.3716089273879
"4383" 876.4 86.8635842048107 23.6527928721981
"4384" 876.6 88.1494537971115 25.5000854745696
"4385" 876.8 89.4768383153193 28.2610143289972
"4386" 877 91.6530712153289 31.2598733611648
"4387" 877.2 94.2954219420433 34.2602292202741
"4388" 877.4 96.4896075436805 38.1314696745318
"4389" 877.6 98.6737234928183 41.8808756555741
"4390" 877.8 100.855956035878 45.7014481063031
"4391" 878 102.868511656736 49.4659856256733
"4392" 878.2 103.411431483562 53.9964940781978
"4393" 878.4 103.455844826904 58.3763330139347
"4394" 878.6 102.466125406541 62.8538813050241
"4395" 878.8 102.584660015193 67.145915606451
"4396" 879 102.284015844877 71.7618314150399
"4397" 879.2 101.954245322931 76.058923717614
"4398" 879.4 100.12037168363 80.5039924154332
"4399" 879.6 98.783010853503 84.9255049692418
"4400" 879.8 97.1745557470478 89.1537860849878
"4401" 880 95.7816597186232 93.4517310070185
"4402" 880.2 95.2912670798631 97.7908868792713
"4403" 880.4 95.6390963986933 101.946827659312
"4404" 880.6 97.2581823899362 105.473120799596
"4405" 880.8 98.5457029796377 108.338307464002
"4406" 881 99.4284763721461 107.737090746243
"4407" 881.2 100.974847139593 106.912308347367
"4408" 881.4 102.606499502502 106.224191167888
"4409" 881.6 104.329930364957 106.028562930158
"4410" 881.8 104.988251589822 105.035429741253
"4411" 882 105.98024088496 103.891253313273
"4412" 882.2 108.110050304221 102.678914394822
"4413" 882.4 108.584715765014 101.685595449271
"4414" 882.6 110.094366266984 101.032647223488
"4415" 882.8 109.297721332211 100.646717010642
"4416" 883 110.056730530971 100.761656810696
"4417" 883.2 109.888131865725 100.180196539564
"4418" 883.4 109.850061820321 99.3543818942332
"4419" 883.6 109.938155645524 99.4905830037746
"4420" 883.8 110.35978464668 99.4727173681324
"4421" 884 111.206128531511 98.9613703930787
"4422" 884.2 111.602138416004 98.3153782721971
"4423" 884.4 111.717205624661 97.4701966717662
"4424" 884.6 111.336299272487 97.2655406918418
"4425" 884.8 111.115438347904 96.7460452504873
"4426" 885 110.893371631193 96.4487251557647
"4427" 885.2 110.041256604666 96.5608136562969
"4428" 885.4 109.494161515304 96.4125655741963
"4429" 885.6 108.579599281352 96.6148167521868
"4430" 885.8 108.002886937576 97.3113607926653
"4431" 886 106.956197391427 98.5694508662895
"4432" 886.2 105.558801105011 100.536957041851
"4433" 886.4 103.693423896382 102.034649519224
"4434" 886.6 101.405815189095 103.745539355331
"4435" 886.8 98.8736641135895 105.293712256573
"4436" 887 96.1056121136979 107.625558270177
"4437" 887.2 93.1682010707166 109.696669649925
"4438" 887.4 90.6297593284219 112.105253107367
"4439" 887.6 87.7810225371068 113.782438734695
"4440" 887.8 84.3682211194705 114.335758765066
"4441" 888 80.5281170475423 115.728591821479
"4442" 888.2 77.057939266212 117.606203970121
"4443" 888.4 72.9243745558923 118.39620678368
"4444" 888.6 68.9226938446833 118.672844530264
"4445" 888.8 64.6152256501116 118.988554375979
"4446" 889 60.4984392077733 119.311576735744
"4447" 889.2 56.6078181536982 118.265172658957
"4448" 889.4 52.4052347993133 118.228847753284
"4449" 889.6 48.1327394980233 118.898737627324
"4450" 889.8 46.7591791143871 119.461483273765
"4451" 890 47.3712047468157 119.827108976255
"4452" 890.2 48.5989738045804 119.757667442063
"4453" 890.4 49.8959409464963 119.623782869194
"4454" 890.6 51.1381077456792 119.852031248336
"4455" 890.8 52.7681215904777 121.447449208041
"4456" 891 54.7604457727608 121.946785676657
"4457" 891.2 57.0478665114879 121.835069695635
"4458" 891.4 60.2334492285298 122.429440742513
"4459" 891.6 63.53345834352 122.954247531353
"4460" 891.8 66.9913511393599 122.510719204835
"4461" 892 70.2007366777081 121.843677166838
"4462" 892.2 72.1508564823448 121.256413229345
"4463" 892.4 75.2805059922414 121.081272391359
"4464" 892.6 78.1778196431933 121.671399204538
"4465" 892.8 78.1598242900646 121.199700601303
"4466" 893 78.9491246737227 119.488289591254
"4467" 893.2 80.7703973146233 117.134434645114
"4468" 893.4 83.103698672679 114.479170711938
"4469" 893.6 85.657374749165 112.241725375318
"4470" 893.8 87.5842478000448 110.822808757868
"4471" 894 90.2527015925596 110.201969074927
"4472" 894.2 93.0137029154507 110.043867043868
"4473" 894.4 96.4644036909076 110.250629978796
"4474" 894.6 99.2344894026655 109.430989590585
"4475" 894.8 101.890226128656 107.597469118262
"4476" 895 104.568413445707 105.328772188243
"4477" 895.2 107.367507735735 102.132927212112
"4478" 895.4 110.98109029268 99.7574730670349
"4479" 895.6 113.14440029455 96.9952352999546
"4480" 895.8 114.566815598376 93.7135199918415
"4481" 896 116.642227785373 90.660103208378
"4482" 896.2 118.163494295193 86.9341127829083
"4483" 896.4 119.050440532563 83.5756946160308
"4484" 896.6 119.618885392404 81.2662868902505
"4485" 896.8 120.120750381642 78.3858470581648
"4486" 897 120.049887924315 75.6082051959981
"4487" 897.2 119.919470659081 73.1164383869741
"4488" 897.4 121.106162992527 70.1612866493523
"4489" 897.6 121.688877052521 66.7069567834138
"4490" 897.8 122.290518814983 63.2720500146452
"4491" 898 121.700310726328 60.3823202989809
"4492" 898.2 120.339949084311 57.4484185535855
"4493" 898.4 119.597298512114 53.592057526879
"4494" 898.6 118.904855487904 49.7293967063294
"4495" 898.8 120.280183735411 47.2885938374415
"4496" 899 120.212307374874 47.7476486363754
"4497" 899.2 119.155479896783 47.2856992194036
"4498" 899.4 116.615683389357 45.910556022569
"4499" 899.6 114.291889928575 43.5282053566648
"4500" 899.8 111.694142095291 40.7222860221179
"4501" 900 108.778939993045 38.4526854381981
"4502" 900.2 105.761082168595 36.2491909110356
"4503" 900.4 102.488153962131 34.0840482293569
"4504" 900.6 98.7914102398739 31.9822610887367
"4505" 900.8 95.5502697120091 29.2616782476715
"4506" 901 92.558282055501 26.7203064455062
"4507" 901.2 89.4416688916848 24.5893597849191
"4508" 901.4 86.0604434840138 22.4993744226344
"4509" 901.6 82.1816236913445 21.0279841275687
"4510" 901.8 78.5818396988743 19.8361536478966
"4511" 902 74.4725833820041 19.2948992587106
"4512" 902.2 70.5358293247696 18.7604993318513
"4513" 902.4 66.4316043762802 18.6066052467198
"4514" 902.6 62.7056261930861 19.3903246311706
"4515" 902.8 58.511859643604 19.8076148350991
"4516" 903 54.3247401947154 21.265976395879
"4517" 903.2 50.751460960314 23.5394842967845
"4518" 903.4 47.0918957147459 25.8965133867504
"4519" 903.6 43.8009654120577 28.5170743597496
"4520" 903.8 41.2661042410746 31.467811191597
"4521" 904 39.4729940893629 33.5886238198402
"4522" 904.2 36.8206749648343 35.7913157217882
"4523" 904.4 34.2254433233842 38.8058262073514
"4524" 904.6 31.6702163419564 42.3772801776978
"4525" 904.8 28.9677747526889 45.8198736106401
"4526" 905 27.6729231057338 49.9648520608458
"4527" 905.2 26.5781942103825 54.1472778405214
"4528" 905.4 26.9045076311122 58.1507575507647
"4529" 905.6 27.6561841317988 60.7971893298939
"4530" 905.8 28.5434681648004 63.7274087985813
"4531" 906 28.8556630581099 67.6746650238908
"4532" 906.2 30.3024096001478 71.0292286578696
"4533" 906.4 31.5298880572774 74.6552122635793
"4534" 906.6 31.5444802147201 79.0384818643938
"4535" 906.8 32.5294747733569 82.4513467004332
"4536" 907 32.7408134166787 84.8941505407678
"4537" 907.2 31.5686195752224 86.867973718962
"4538" 907.4 30.1030415531278 89.8445756865793
"4539" 907.6 28.3047781681533 93.6142895908841
"4540" 907.8 28.3412861434357 96.873177151709
"4541" 908 29.7386301078471 99.5405380695895
"4542" 908.2 31.4474405588065 101.884005131139
"4543" 908.4 33.6865017435462 105.61625406693
"4544" 908.6 36.029654423279 108.80402393851
"4545" 908.8 38.579233763441 111.546313935132
"4546" 909 41.2613713045329 114.743891918875
"4547" 909.2 44.3375580846487 115.770245485897
"4548" 909.4 46.9380177732137 115.288581234479
"4549" 909.6 50.7696114457972 115.689266396818
"4550" 909.8 55.0897139273512 115.338154055698
"4551" 910 59.4674823109509 115.406482276224
"4552" 910.2 63.4619305953698 115.734859665459
"4553" 910.4 67.1789484994613 116.268404035358
"4554" 910.6 71.3802549523533 116.336019388264
"4555" 910.8 76.3306150071362 116.686172234938
"4556" 911 80.6652401832333 115.818023148454
"4557" 911.2 85.0711715868346 114.993022272235
"4558" 911.4 89.250103346817 112.866566720343
"4559" 911.6 93.6841054302227 110.725195308754
"4560" 911.8 97.6477562815544 108.204877633363
"4561" 912 101.348839026636 105.390090748763
"4562" 912.2 105.569317869827 102.570653965987
"4563" 912.4 109.003847867384 99.2517032137514
"4564" 912.6 112.655755981158 96.547591073702
"4565" 912.8 113.332041163961 94.6447757583879
"4566" 913 113.962772908979 91.9779556045456
"4567" 913.2 115.114877586952 88.3460918986293
"4568" 913.4 117.528558612353 84.672104171451
"4569" 913.6 119.617294994167 81.0535858520431
"4570" 913.8 121.996018442647 77.1936091441821
"4571" 914 122.274951863872 73.271380053998
"4572" 914.2 122.117613673888 68.8504122626309
"4573" 914.4 122.980283441168 64.3192237943524
"4574" 914.6 122.857464797819 60.3646545233285
"4575" 914.8 121.598224353047 56.5605694570862
"4576" 915 119.521562240037 52.9511614279111
"4577" 915.2 118.035909014452 49.5970991345172
"4578" 915.4 116.360899089786 46.2369176256578
"4579" 915.6 115.218547990509 42.3260340123031
"4580" 915.8 113.842382286926 38.4904646952414
"4581" 916 111.071879107318 35.2598710865741
"4582" 916.2 109.481955875911 31.1376383022498
"4583" 916.4 106.951841428111 27.7829883473963
"4584" 916.6 104.139297852718 24.7668770808991
"4585" 916.8 101.172828158568 21.8426000629241
"4586" 917 98.1783583703204 20.169855738114
"4587" 917.2 95.0328861099729 18.2125996516648
"4588" 917.4 91.9099129429183 15.6500134366241
"4589" 917.6 88.1302111658368 13.4114026846502
"4590" 917.8 84.2861309371594 10.631120342097
"4591" 918 82.0033598915949 8.2519825840684
"4592" 918.2 82.8793659114412 7.35138729185224
"4593" 918.4 84.131466435185 7.80845226452992
"4594" 918.6 85.3482377678013 8.80467365399214
"4595" 918.8 87.1736465109738 8.98911185300463
"4596" 919 89.3869808934372 9.37224985054122
"4597" 919.2 90.5754387964578 10.2836844052985
"4598" 919.4 92.6776996442773 11.9981514009888
"4599" 919.6 95.5369308550455 13.6992724485198
"4600" 919.8 98.6352323991685 15.4723374754142
"4601" 920 101.828628351605 17.251098673972
"4602" 920.2 104.658421508167 19.0534421010399
"4603" 920.4 107.940688990797 21.1695557968192
"4604" 920.6 110.374077155193 23.4589041194741
"4605" 920.8 112.331250033227 25.3285278762914
"4606" 921 113.795626915449 27.1435881157613
"4607" 921.2 114.651871814046 27.6936015933307
"4608" 921.4 115.588480364615 28.6113460561911
"4609" 921.6 115.579124116964 28.5203749602326
"4610" 921.8 115.293873020817 29.4497448418481
"4611" 922 115.963941668365 30.9849495733881
"4612" 922.2 116.245595789294 32.8397515470056
"4613" 922.4 116.226859391579 35.4494254807379
"4614" 922.6 115.919400309622 38.0204776134527
"4615" 922.8 115.945966532815 41.3438620099539
"4616" 923 115.860833263456 44.1367318562504
"4617" 923.2 116.510874712788 46.8315414725485
"4618" 923.4 117.717433655552 49.5126736068652
"4619" 923.6 118.36164613472 52.6811758330662
"4620" 923.8 119.662784762406 55.4084393112949
"4621" 924 121.044918516897 57.6052664168767
"4622" 924.2 121.616570732702 61.1575966260545
"4623" 924.4 121.470639072305 65.286731158319
"4624" 924.6 121.983041822614 69.2302708445399
"4625" 924.8 122.60205856641 72.9997725671971
"4626" 925 120.383478180093 76.6411496428241
"4627" 925.2 118.535883097062 80.2140322941452
"4628" 925.4 116.559007516783 83.2867874113267
"4629" 925.6 114.258799292963 86.505747400378
"4630" 925.8 112.304497924672 90.2794030440328
"4631" 926 109.577104382999 94.1622895115297
"4632" 926.2 106.90925622924 97.5557346637241
"4633" 926.4 104.368807464879 100.996060567224
"4634" 926.6 103.433012376975 105.154272522323
"4635" 926.8 103.323562669128 105.459809112093
"4636" 927 102.361074893582 105.182872279974
"4637" 927.2 99.8042708416099 105.323514533891
"4638" 927.4 97.0916512301461 105.833827501658
"4639" 927.6 93.3167661267758 107.267927830758
"4640" 927.8 88.9648641459033 107.993553631324
"4641" 928 84.7988242121933 109.228405348518
"4642" 928.2 80.5158930892221 110.764039592945
"4643" 928.4 76.5629108872213 113.824332751215
"4644" 928.6 72.8875071689433 117.10861416978
"4645" 928.8 71.0448004272961 120.161423985205
"4646" 929 71.1747627097076 119.850159292281
"4647" 929.2 71.1697937194386 119.498375776969
"4648" 929.4 70.0805350638504 119.523745621653
"4649" 929.6 67.421005497479 119.946599694967
"4650" 929.8 64.8365336200756 119.747936829254
"4651" 930 61.0907403777521 120.083950901959
"4652" 930.2 57.2998212785569 119.493959250194
"4653" 930.4 53.1626628850219 118.889464511681
"4654" 930.6 49.2555515228495 117.832561156287
"4655" 930.8 44.9311710320115 116.523752209436
"4656" 931 40.9648065684076 115.741639170173
"4657" 931.2 36.5656048416067 115.134351997936
"4658" 931.4 32.1371714010333 115.194869777254
"4659" 931.6 28.944708745501 112.707648965859
"4660" 931.8 25.0612349117606 110.097445241541
"4661" 932 21.3579408104857 106.700951296488
"4662" 932.2 17.5610082051099 103.401403730363
"4663" 932.4 13.620940771285 101.119928974343
"4664" 932.6 13.2866363256512 99.0935985616914
"4665" 932.8 11.4604020544484 95.6004319938874
"4666" 933 8.88512536734632 91.7375169632343
"4667" 933.2 5.79918502616299 88.0963136974969
"4668" 933.4 4.7405394490415 83.8094998626438
"4669" 933.6 3.89765709643653 79.757618248116
"4670" 933.8 3.7959034491122 75.3541414414944
"4671" 934 3.63472040863078 71.2003808672688
"4672" 934.2 4.21741878705168 66.8237267306224
"4673" 934.4 3.9520587617254 62.3979502834352
"4674" 934.6 4.07309441940949 57.649006807062
"4675" 934.8 3.84081540379329 53.0021232460527
"4676" 935 5.22402705350236 48.3903499337059
"4677" 935.2 5.94676502876085 43.7017396307106
"4678" 935.4 8.06732097527293 39.6262529909144
"4679" 935.6 9.91892120242964 35.265182052806
"4680" 935.8 12.7612648658743 31.6310771016983
"4681" 936 16.2765751010381 29.1901692306724
"4682" 936.2 20.4063091881933 26.5433152708852
"4683" 936.4 24.5249635009683 23.4913600242241
"4684" 936.6 28.1185036582709 20.0040290172931
"4685" 936.8 31.8601390870976 17.7159023302763
"4686" 937 34.0178163187317 15.2558822445831
"4687" 937.2 36.6499299310036 12.221326892069
"4688" 937.4 40.2792246966424 12.4101440024614
"4689" 937.6 43.4320948546243 13.1849315124052
"4690" 937.8 48.0413529433629 13.5969456332956
"4691" 938 52.9181929298722 13.3532073184627
"4692" 938.2 57.0344353818355 12.8422501390957
"4693" 938.4 61.5592161964751 12.994530320715
"4694" 938.6 65.8005285388897 13.0370812763581
"4695" 938.8 70.0322197536292 13.0122638034036
"4696" 939 74.4252455526157 12.7014504485431
"4697" 939.2 78.6007933696126 11.9569502619419
"4698" 939.4 82.1030749470756 11.4875845632409
"4699" 939.6 84.3785477506848 14.0868490478513
"4700" 939.8 85.1175875624165 16.0554804181081
"4701" 940 84.9573588238568 16.1151315177722
"4702" 940.2 85.0584714501933 16.4340038469186
"4703" 940.4 85.109717615588 16.7371154251978
"4704" 940.6 85.7144223672459 18.0865977805926
"4705" 940.8 86.8110903066933 20.1970856920991
"4706" 941 87.7718923795404 21.8680283254886
"4707" 941.2 89.9336899847459 23.4127825706189
"4708" 941.4 92.5516244340138 25.2822602042754
"4709" 941.6 95.0966594514802 27.3849396931894
"4710" 941.8 97.762482709456 29.7845049452411
"4711" 942 100.304424655834 32.4658337889421
"4712" 942.2 102.934856500059 35.3042183984426
"4713" 942.4 106.427439137593 38.0673068474491
"4714" 942.6 109.849138174019 40.2950519269633
"4715" 942.8 112.539669420409 43.0600322502155
"4716" 943 115.199555061414 46.330415166775
"4717" 943.2 116.748749729168 50.2816288886344
"4718" 943.4 119.14225149235 53.6793025953459
"4719" 943.6 121.256156947812 57.7306892352326
"4720" 943.8 120.741726993185 61.6198058787944
"4721" 944 119.012610938382 65.4138627218458
"4722" 944.2 117.09074123293 69.5172493707504
"4723" 944.4 115.034635981815 73.4592709270645
"4724" 944.6 113.806701657566 77.3296549035885
"4725" 944.8 111.522686123295 81.059333449436
"4726" 945 110.179341726693 85.2361565028294
"4727" 945.2 107.375496220768 88.8236601839941
"4728" 945.4 104.796703232135 92.539879403428
"4729" 945.6 101.193186862457 95.0064708724514
"4730" 945.8 98.6495346581461 98.3456991378279
"4731" 946 96.5735815052687 102.192642414045
"4732" 946.2 96.1428120404133 106.490196123304
"4733" 946.4 96.967704169285 109.14517250482
"4734" 946.6 96.6967770593698 108.445645292783
"4735" 946.8 95.0340693441084 107.648908665413
"4736" 947 92.6455164782227 106.544111108606
"4737" 947.2 89.4921447414963 105.764128028679
"4738" 947.4 85.6029358115096 104.669539092602
"4739" 947.6 81.6495976605747 103.994049294647
"4740" 947.8 78.5190702988504 102.086578966824
"4741" 948 75.2780210505764 100.265651047243
"4742" 948.2 71.6745056446886 98.329216505897
"4743" 948.4 69.2612422971092 95.8176754654297
"4744" 948.6 65.8223203606504 94.3787652444813
"4745" 948.8 62.1954795203554 92.2066506862782
"4746" 949 58.6544337966129 89.8115239624831
"4747" 949.2 55.2404483379778 87.0803116133793
"4748" 949.4 53.2998090677536 83.1184528956207
"4749" 949.6 51.6126616053183 79.5670494560366
"4750" 949.8 50.5299843225296 75.8091295996401
"4751" 950 48.3827246419012 72.3486982684188
"4752" 950.2 45.4149590482696 69.2629873230123
"4753" 950.4 42.3822022944183 65.9858761133991
"4754" 950.6 38.7211762386183 62.9837049240241
"4755" 950.8 34.5679932070084 61.3431271235855
"4756" 951 30.2514551125324 60.1783858525894
"4757" 951.2 25.7031128433933 58.6346136875241
"4758" 951.4 21.6440343693373 57.3379177777496
"4759" 951.6 17.405468158849 55.9525854143471
"4760" 951.8 13.7192926095323 54.836062611597
"4761" 952 11.7448909258835 55.4463524035693
"4762" 952.2 8.31916580877589 56.5173597967893
"4763" 952.4 4.88119502640016 57.0977706391552
"4764" 952.6 5.073456502088 57.9321995805136
"4765" 952.8 4.97310314168023 60.242733211572
"4766" 953 3.85862591681312 63.4866909784638
"4767" 953.2 3.5234430209165 66.2311500221527
"4768" 953.4 4.71910040885415 69.7187284975372
"4769" 953.6 4.76080872546354 73.8594154497647
"4770" 953.8 4.34317636427154 77.5691062934154
"4771" 954 6.10087527542805 81.1861052088589
"4772" 954.2 7.16055513810675 84.9016767233107
"4773" 954.4 7.5980289591251 88.9873758097241
"4774" 954.6 8.79142274165996 92.2632584624908
"4775" 954.8 11.4024130317417 94.0190880106435
"4776" 955 14.4254250376289 96.539639903135
"4777" 955.2 16.9086340161059 99.111727456496
"4778" 955.4 18.9656451443389 102.78712234003
"4779" 955.6 21.9860321035017 105.649084668766
"4780" 955.8 25.5534338473697 107.804163881254
"4781" 956 29.9028462528007 109.558352896972
"4782" 956.2 33.7916142075423 111.539942982045
"4783" 956.4 38.0534984077952 112.837739212904
"4784" 956.6 42.3015124163715 114.67124356268
"4785" 956.8 46.8980397583913 115.785670074293
"4786" 957 51.3788826874408 117.358978090689
"4787" 957.2 56.1489366489161 118.087789892402
"4788" 957.4 60.7763131677279 117.193163765432
"4789" 957.6 65.1312151276057 117.11560352842
"4790" 957.8 69.7196141628903 116.692916319042
"4791" 958 74.4910938097545 116.266232569398
"4792" 958.2 79.6444409231834 115.238097186234
"4793" 958.4 84.0674416457477 113.603090816254
"4794" 958.6 88.4248878676289 112.180172536719
"4795" 958.8 92.6258538025577 109.955103583075
"4796" 959 96.5478617316933 107.647611870107
"4797" 959.2 99.6390503297273 104.730695354574
"4798" 959.4 103.741728774824 102.579152464933
"4799" 959.6 106.154179325951 101.338895755263
"4800" 959.8 107.094121604576 101.122065844489
"4801" 960 108.522320262366 100.944131119624
"4802" 960.2 110.001839521954 98.8671829919409
"4803" 960.4 111.413825246649 96.4985994804384
"4804" 960.6 113.364421192837 93.3012606410716
"4805" 960.8 115.388105331025 90.1737891346191
"4806" 961 117.894110285768 87.1081789246991
"4807" 961.2 118.749337012866 84.3840921091317
"4808" 961.4 118.226205704371 81.511515715614
"4809" 961.6 118.754301781659 77.8478491794275
"4810" 961.8 119.799955176799 74.1191550231978
"4811" 962 120.332915296904 70.1697838767768
"4812" 962.2 122.175044122293 66.4727146846491
"4813" 962.4 121.989472713958 64.0039658356947
"4814" 962.6 121.762742215055 60.9689766574396
"4815" 962.8 121.096176560296 56.7561657849164
"4816" 963 119.731626956272 53.4908652463031
"4817" 963.2 118.645021900211 49.2896735489605
"4818" 963.4 117.061657939065 45.5746904971985
"4819" 963.6 115.50770595134 41.7472468615345
"4820" 963.8 112.989548113584 38.0917675171266
"4821" 964 110.416624391672 35.7558736779888
"4822" 964.2 108.68978651922 35.6537832779083
"4823" 964.4 108.583239195904 35.6535278453082
"4824" 964.6 107.010151877034 34.6355113897109
"4825" 964.8 104.535401003298 33.4742318748067
"4826" 965 101.866678957072 32.2279251324068
"4827" 965.2 98.9735135603775 30.9015555403031
"4828" 965.4 96.5295532726036 28.7841691065318
"4829" 965.6 92.9799126095153 26.7512531013174
"4830" 965.8 89.4667300882729 25.3330172034896
"4831" 966 85.7228629121344 23.8851947003502
"4832" 966.2 82.3981874608543 22.6717109042665
"4833" 966.4 78.6201390530605 22.0001117281002
"4834" 966.6 74.4017430009002 22.68667742025
"4835" 966.8 70.4516499073215 22.9920384126857
"4836" 967 66.4340452433825 23.7018848117917
"4837" 967.2 62.269256348565 24.5333956209764
"4838" 967.4 58.4413839647183 25.7470454043491
"4839" 967.6 54.5591120378658 27.0253197768259
"4840" 967.8 51.7723788207985 27.4646460478294
"4841" 968 49.5225013394183 28.2169397558241
"4842" 968.2 50.0906021476555 27.3701468296298
"4843" 968.4 48.7175949016183 25.5652923377491
"4844" 968.6 48.1808622530662 22.2921418487157
"4845" 968.8 47.8559576881602 19.3702648128274
"4846" 969 47.8607590162183 17.4772808740491
"4847" 969.2 50.0969708534933 17.5519294549741
"4848" 969.4 52.9535305515577 17.0045798748682
"4849" 969.6 56.398788386814 16.0488853143103
"4850" 969.8 59.8647870569498 15.1724882989111
"4851" 970 63.7814329200311 14.9510711418998
"4852" 970.2 67.1359187386889 14.1452083378082
"4853" 970.4 70.7949554153248 12.7569965795399
"4854" 970.6 74.7173486953657 11.7714209020862
"4855" 970.8 78.0810020290238 10.5948137367835
"4856" 971 80.2792019507356 11.5948956831479
"4857" 971.2 83.9686363327985 12.2991975020136
"4858" 971.4 87.9586383674968 12.9084167968134
"4859" 971.6 91.2027099701071 13.631479995
"4860" 971.8 93.3398517779827 16.3032312248557
"4861" 972 96.0866462431406 19.3472534493031
"4862" 972.2 99.5908144709498 21.7697859461807
"4863" 972.4 102.519202728303 24.3761243520309
"4864" 972.6 105.474394677399 27.1414901691438
"4865" 972.8 108.047684268291 29.9929732293223
"4866" 973 110.278417646456 33.508277153382
"4867" 973.2 113.330061095501 36.6168607861985
"4868" 973.4 114.890629950655 40.7568103964426
"4869" 973.6 116.545175734211 44.9603814317845
"4870" 973.8 118.137089491329 49.122723175436
"4871" 974 120.242818044135 52.9902904439431
"4872" 974.2 122.048466093768 57.0183096309741
"4873" 974.4 122.044656052776 60.8828200982937
"4874" 974.6 120.649616599043 65.1971976279741
"4875" 974.8 120.475977508631 69.701613551492
"4876" 975 120.327597578872 74.6700884360937
"4877" 975.2 119.721377723193 79.9460880579384
"4878" 975.4 118.097482285532 83.7691264460207
"4879" 975.6 116.998468427298 87.603907591598
"4880" 975.8 114.996926892628 91.3766948498415
"4881" 976 112.077187004448 94.0835029555546
"4882" 976.2 108.591086718102 97.4467542863067
"4883" 976.4 105.840048499174 101.06832088346
"4884" 976.6 103.096936998274 104.817085461575
"4885" 976.8 99.5806857199988 107.811800564724
"4886" 977 95.6632064993647 109.082217407796
"4887" 977.2 91.0934151105647 110.143061837338
"4888" 977.4 86.9904011467972 111.860112327501
"4889" 977.6 82.1578408771076 113.006599947853
"4890" 977.8 77.3153280753814 114.879475506026
"4891" 978 72.1519471098071 116.236839284878
"4892" 978.2 67.295545697605 117.323289827342
"4893" 978.4 62.2173826043145 118.199657109254
"4894" 978.6 57.1345912180115 118.140646373345
"4895" 978.8 52.7053972895002 118.851307018006
"4896" 979 49.0522881397851 118.722283483949
"4897" 979.2 47.4467144027647 116.826593700387
"4898" 979.4 44.9075667376478 113.166434741115
"4899" 979.6 41.6923894880779 110.146129098666
"4900" 979.8 38.8133570746325 106.606382195785
"4901" 980 35.250712709279 103.29950249291
"4902" 980.2 32.0754552498471 99.6978243772241
"4903" 980.4 29.7841564900756 95.7267489725183
"4904" 980.6 27.0651264617564 91.7155624439523
"4905" 980.8 24.6019725113296 87.8048006621059
"4906" 981 21.1533851048024 85.896393462806
"4907" 981.2 18.4008759157459 85.1199985279347
"4908" 981.4 15.9434734047713 84.3262314706737
"4909" 981.6 12.8788370493614 83.905298122587
"4910" 981.8 9.83040509856599 83.9207140245696
"4911" 982 9.47634068311146 84.1189900972241
"4912" 982.2 10.060087996221 85.8860338002797
"4913" 982.4 8.80226159832412 88.7526013211587
"4914" 982.6 9.04046073767715 91.3597977504822
"4915" 982.8 10.3982209864068 92.9236571116511
"4916" 983 12.4546125244433 95.8436856881616
"4917" 983.2 13.5034019036504 99.1043449760813
"4918" 983.4 15.2282014132219 102.275750525938
"4919" 983.6 17.9625704776051 105.043502806636
"4920" 983.8 20.7215951200504 107.928641821824
"4921" 984 23.069447750923 110.711779513467
"4922" 984.2 25.756983578754 111.78598060243
"4923" 984.4 29.3229448662414 113.666346460013
"4924" 984.6 32.4312218980683 115.965722481147
"4925" 984.8 35.7477517077362 117.572682090396
"4926" 985 39.0854857357972 118.990128313571
"4927" 985.2 41.7993869762647 119.123676918204
"4928" 985.4 45.1337344152749 119.930437979132
"4929" 985.6 48.2450087059324 119.692072829518
"4930" 985.8 51.2217154799206 119.745738390073
"4931" 986 54.9872215965617 119.610034403003
"4932" 986.2 58.5477247820462 119.335555921842
"4933" 986.4 62.0017967157933 118.213268919004
"4934" 986.6 65.4797714688033 116.963067468034
"4935" 986.8 69.7945285013848 116.631520042745
"4936" 987 74.1930293783769 116.262258376979
"4937" 987.2 78.3487754979161 116.96565108659
"4938" 987.4 82.3007030587085 117.495462327406
"4939" 987.6 85.5920465242833 115.810233731314
"4940" 987.8 88.4918650245233 113.336866913137
"4941" 988 91.2677496846504 109.909379323138
"4942" 988.2 94.2644933739874 107.025222167254
"4943" 988.4 97.3979567753375 103.633726980176
"4944" 988.6 100.558662576376 100.97858431082
"4945" 988.8 103.99986600053 97.9856950652637
"4946" 989 107.581014723565 95.0835220333384
"4947" 989.2 110.67549373148 91.8169662534067
"4948" 989.4 114.198278070047 89.0243083909914
"4949" 989.6 117.446592186733 87.5656348494365
"4950" 989.8 116.537282646667 87.9214555695136
"4951" 990 115.554384217769 86.7212068851445
"4952" 990.2 114.354601337753 84.0727816904614
"4953" 990.4 113.854302978294 80.7066536895636
"4954" 990.6 113.922192393735 77.5444361808939
"4955" 990.8 114.449611480229 74.0066574886884
"4956" 991 115.430597095227 70.8373737534275
"4957" 991.2 116.545175734211 67.6269138077069
"4958" 991.4 118.847608322272 64.3067769367893
"4959" 991.6 121.059979240109 60.4856366653166
"4960" 991.8 121.569713993702 57.3247153758174
"4961" 992 120.26193641265 54.7139403937241
"4962" 992.2 118.876365060238 51.5042832418402
"4963" 992.4 117.529311660786 47.8051409879144
"4964" 992.6 116.084058589124 44.0779992945198
"4965" 992.8 114.574318897495 40.360596310319
"4966" 993 114.600682629419 37.2436324299459
"4967" 993.2 115.813577695815 37.6181334900309
"4968" 993.4 116.350220141292 38.1614289712241
"4969" 993.6 117.504876910998 37.5186437356876
"4970" 993.8 117.864148925764 37.0445166788357
"4971" 994 118.307151578513 35.3712852907487
"4972" 994.2 118.25915380393 34.2803860453294
"4973" 994.4 118.580538310211 33.8324431624454
"4974" 994.6 118.793728954702 33.317827767806
"4975" 994.8 118.508158770415 32.495144998587
"4976" 995 118.192950074294 32.5713766707535
"4977" 995.2 117.815752458586 33.1052626669563
"4978" 995.4 117.577623604322 34.0803069995831
"4979" 995.6 117.37439247188 35.2048371611285
"4980" 995.8 117.573928319001 36.164050906426
"4981" 996 117.842086306407 37.1782986525834
"4982" 996.2 118.616212556321 38.4743371811216
"4983" 996.4 119.613937486779 39.870400231681
"4984" 996.6 120.728060870524 41.6864702871224
"4985" 996.8 121.391481567617 43.0694218895207
"4986" 997 122.47002041071 43.8885659995684
"4987" 997.2 123.645791697541 44.3896620827411
"4988" 997.4 123.556437603382 44.2105078673322
"4989" 997.6 123.956873293068 44.3405339140126
"4990" 997.8 124.131671522936 44.1221877064527
"4991" 998 123.916865766916 44.0266287088182
"4992" 998.2 124.21698418685 44.1407339377384
"4993" 998.4 124.054713666125 44.1433988331076
"4994" 998.6 124.198364505144 43.9957795320261
"4995" 998.8 124.256206711629 44.2310045050657
"4996" 999 124.127679368066 45.1322971914275
"4997" 999.2 123.164949217168 45.4218148637991
"4998" 999.4 122.631976895595 45.8882525806348
"4999" 999.6 122.327041155866 47.2812509855781
"5000" 999.8 122.003540288772 49.097360666461
"5001" 1000 122.289780131518 50.8104599575755
"5002" 1000.2 121.703506191854 52.4605732925098
"5003" 1000.4 120.841106437068 54.074095414367
"5004" 1000.6 120.317437469559 55.9314601597372
"5005" 1000.8 119.318704464261 58.602047762758
"5006" 1001 119.190594431353 61.3056484823303
"5007" 1001.2 119.693558376265 63.7795700740723
"5008" 1001.4 120.73330646772 66.5893241138581
"5009" 1001.6 120.349767677345 69.397646275493
"5010" 1001.8 119.232042543886 70.5041541559421
"5011" 1002 117.676655723943 73.1521398821991
"5012" 1002.2 116.552349895296 76.1797764737626
"5013" 1002.4 115.254113705296 79.0259096595318
"5014" 1002.6 113.869413066744 80.2044779243258
"5015" 1002.8 112.602527797854 83.0792722441893
"5016" 1003 110.405373920488 86.2610798107241
"5017" 1003.2 108.178267323486 88.7322052482414
"5018" 1003.4 106.617685338147 91.0457474885419
"5019" 1003.6 105.145070278804 93.9819789295853
"5020" 1003.8 104.063136763611 97.2664674738164
"5021" 1004 102.327533624164 100.015451095554
"5022" 1004.2 100.765904598071 99.9439993528751
"5023" 1004.4 98.1929124467361 99.6199302058241
"5024" 1004.6 95.0985807542029 99.0050156412145
"5025" 1004.8 91.4442510461537 98.0319688304519
"5026" 1005 87.7885123612798 97.3048255539261
"5027" 1005.2 84.1839991486272 96.2330034512713
"5028" 1005.4 80.5461171776781 95.8306541506484
"5029" 1005.6 77.0685346610448 96.1810182229271
"5030" 1005.8 73.1528819195462 97.1700821484594
"5031" 1006 70.2546841756233 98.3152028348741
"5032" 1006.2 67.8618351488087 99.9037945419838
"5033" 1006.4 64.802205615737 100.835986784574
"5034" 1006.6 61.3589878060157 102.081968408392
"5035" 1006.8 58.5526136868849 104.356915003019
"5036" 1007 55.8897511502127 106.678049639574
"5037" 1007.2 53.0689233898049 108.254839419855
"5038" 1007.4 49.7963792433471 108.715572681609
"5039" 1007.6 47.3905302315168 107.972170917606
"5040" 1007.8 44.433961762124 106.465362535987
"5041" 1008 41.3766419984286 103.917091994724
"5042" 1008.2 39.0898875640895 101.340215632686
"5043" 1008.4 37.1730295820433 98.2022562863442
"5044" 1008.6 36.5409902252709 94.5779841793795
"5045" 1008.8 36.7038577300799 90.844388916554
"5046" 1009 36.6136954453319 86.6293418586796
"5047" 1009.2 37.1758115167361 82.5722344079956
"5048" 1009.4 36.6543252134024 78.0892731020332
"5049" 1009.6 37.0024682067364 73.4756916774828
"5050" 1009.8 36.5319006328279 69.1618112235895
"5051" 1010 36.4675156305327 64.6418741200957
"5052" 1010.2 36.9897598843802 60.0409553397008
"5053" 1010.4 38.7256020438114 56.1124948347696
"5054" 1010.6 40.3934021062729 52.4064117321179
"5055" 1010.8 42.6985648507187 49.3207592044191
"5056" 1011 45.2625390105779 45.9408596789934
"5057" 1011.2 47.7085435503277 42.5110656851149
"5058" 1011.4 51.1073567434347 40.0248455715259
"5059" 1011.6 53.4147965216292 37.0729078580703
"5060" 1011.8 56.092401610939 34.4185480234445
"5061" 1012 59.2519360935126 31.4029640997535
"5062" 1012.2 61.0069957302018 27.6127098273936
"5063" 1012.4 63.9497947542759 24.484886232439
"5064" 1012.6 66.8117617997433 21.0896230727241
"5065" 1012.8 69.6516534653683 17.9219267691241
"5066" 1013 72.5666725695293 14.9496043708389
"5067" 1013.2 75.366506406972 14.2038012985958
"5068" 1013.4 79.0233095988655 14.8455433807367
"5069" 1013.6 82.8259688591754 15.3947709285545
"5070" 1013.8 87.1819342966194 15.4739048751981
"5071" 1014 91.207490150117 15.6117264710208
"5072" 1014.2 93.737628047995 15.9884501813276
"5073" 1014.4 96.0868214437061 17.5361176039421
"5074" 1014.6 99.2690776760368 19.7919513332415
"5075" 1014.8 102.027313788797 22.6027397355517
"5076" 1015 105.297409201776 25.501932767172
"5077" 1015.2 108.165946731158 29.0749045422589
"5078" 1015.4 110.944617796588 31.8000716402241
"5079" 1015.6 113.928437318626 34.319351598116
"5080" 1015.8 115.787722067493 38.1841481045491
"5081" 1016 118.612883745578 41.4769244718395
"5082" 1016.2 120.150122952328 45.6039224907031
"5083" 1016.4 121.535491978167 49.9548798340662
"5084" 1016.6 122.781034370981 54.7733512024191
"5085" 1016.8 122.937008901501 59.2328009781472
"5086" 1017 123.169537810598 64.2996239862672
"5087" 1017.2 123.253245922142 69.4955245006344
"5088" 1017.4 122.716512012866 74.1995465003569
"5089" 1017.6 121.525074724874 78.3918530688799
"5090" 1017.8 119.335235676937 81.3028162081472
"5091" 1018 117.230107241348 85.4854956041121
"5092" 1018.2 114.981715429532 89.9808565551224
"5093" 1018.4 112.666875156837 93.9539759122502
"5094" 1018.6 110.644250632572 98.2171333713323
"5095" 1018.8 108.590519025006 101.368545156318
"5096" 1019 106.270208310138 101.104246916391
"5097" 1019.2 102.985050615847 101.856293706205
"5098" 1019.4 99.3062985295719 103.456407210797
"5099" 1019.6 95.4103884343802 105.132216802467
"5100" 1019.8 92.1357133088219 107.954606545624
"5101" 1020 88.9791447439933 110.476894000481
"5102" 1020.2 85.7063412411644 113.07465035034
"5103" 1020.4 82.3167508627972 116.263832314571
"5104" 1020.6 79.0216731666933 117.096685931282
"5105" 1020.8 75.6128578503292 116.611447128302
"5106" 1021 71.9237655074892 116.544426038683
"5107" 1021.2 67.725051289163 116.594565092527
"5108" 1021.4 62.9670420149974 116.344692141368
"5109" 1021.6 58.4485636042539 115.693667857648
"5110" 1021.8 53.8440050568808 114.741136228849
"5111" 1022 49.0365604846826 114.041953174394
"5112" 1022.2 44.1060251673422 112.852824068448
"5113" 1022.4 39.1962909422341 112.963678669734
"5114" 1022.6 34.3026293659533 113.298146703664
"5115" 1022.8 32.4759315627749 112.669588430775
"5116" 1023 31.5511675577318 110.134894362407
"5117" 1023.2 29.7609582629291 107.1234904338
"5118" 1023.4 27.4092220732806 103.66815835635
"5119" 1023.6 25.0478381643995 99.5693391460489
"5120" 1023.8 22.3271945799991 95.9203351913697
"5121" 1024 19.348124218231 92.547727323243
"5122" 1024.2 16.7917463223512 88.6559839401715
"5123" 1024.4 14.2846262307318 84.8047251104036
"5124" 1024.6 11.9985216524301 81.3038674115399
"5125" 1024.8 9.47741827046285 77.2981700450676
"5126" 1025 6.4843763506848 73.9069322026648
"5127" 1025.2 3.80098815796446 70.4611052983597
"5128" 1025.4 2.68202768730535 66.5390814140172
"5129" 1025.6 2.66987529330832 62.7049862517286
"5130" 1025.8 4.05887312844992 58.6724118916401
"5131" 1026 4.75831653171663 54.2207319720092
"5132" 1026.2 6.07516030849416 49.6525425751002
"5133" 1026.4 6.78861577220213 45.0512718308967
"5134" 1026.6 8.34674760703111 40.2350981287647
"5135" 1026.8 10.9685957426754 36.4783584820456
"5136" 1027 14.1092892259013 33.1327742777463
"5137" 1027.2 17.6027905192709 30.4928820971896
"5138" 1027.4 21.1276769494194 28.2654825003198
"5139" 1027.6 25.1840422012191 25.3693258232069
"5140" 1027.8 28.9878704441255 22.120510623597
"5141" 1028 33.3275776204286 19.4668278352241
"5142" 1028.2 37.4864371135523 17.16329080066
"5143" 1028.4 41.7493121517933 15.230062251685
"5144" 1028.6 45.6368204202353 12.2959820563418
"5145" 1028.8 50.3505024334082 11.2203457225465
"5146" 1029 54.9291426091143 10.3005970516189
"5147" 1029.2 59.453259210501 9.61021922345491
"5148" 1029.4 64.1546868816303 9.77914937539221
"5149" 1029.6 68.242896378667 10.4509191367768
"5150" 1029.8 72.2257367720916 11.8358395184106
"5151" 1030 75.2810595879411 13.9498884782415
"5152" 1030.2 79.1825415641498 15.1149143461372
"5153" 1030.4 83.319282623245 15.3975288810517
"5154" 1030.6 87.5550795078856 16.8770130767113
"5155" 1030.8 91.7892359879842 19.5163968533878
"5156" 1031 95.8611631154038 22.1897074231978
"5157" 1031.2 100.051406093141 24.8990996145981
"5158" 1031.4 104.264253086006 27.1693095160723
"5159" 1031.6 107.738433855667 30.2511415652586
"5160" 1031.8 111.026524060937 33.4212024723523
"5161" 1032 113.732035972689 37.0257450436695
"5162" 1032.2 114.744072194753 41.0461537934106
"5163" 1032.4 116.236285054521 45.712463086681
"5164" 1032.6 117.494403335732 49.1331891820959
"5165" 1032.8 117.482766971219 51.6540541389459
"5166" 1033 118.905819091014 55.2715161932754
"5167" 1033.2 119.86700595668 59.551845778285
"5168" 1033.4 120.411492750509 64.0202440294083
"5169" 1033.6 121.360542025698 68.7298111910676
"5170" 1033.8 121.955884250219 73.1345916896309
"5171" 1034 120.050413447211 76.3396454793879
"5172" 1034.2 118.270016238988 80.2542408239164
"5173" 1034.4 116.818654754783 84.7248336525575
"5174" 1034.6 115.544044283512 89.6853213720472
"5175" 1034.8 114.22513812915 93.8792640739397
"5176" 1035 112.491382359611 97.0919102794787
"5177" 1035.2 109.744664430934 100.473288672858
"5178" 1035.4 106.788138273626 103.855688931684
"5179" 1035.6 103.002715889221 106.300963310582
"5180" 1035.8 99.4615446524574 109.419898788752
"5181" 1036 95.4529342280518 112.238051121951
"5182" 1036.2 92.0648898880995 113.726889205412
"5183" 1036.4 87.5919600942428 115.141693508759
"5184" 1036.6 83.134027215605 116.605441581106
"5185" 1036.8 78.3878284386345 118.018228023165
"5186" 1037 73.7341426271362 119.73517265831
"5187" 1037.2 69.3877808359952 121.530237889432
"5188" 1037.4 66.8411630311051 121.072901411401
"5189" 1037.6 63.9854511971739 120.585562377884
"5190" 1037.8 59.3084559431548 120.628138028888
"5191" 1038 54.3936027500708 120.542463611561
"5192" 1038.2 50.0995673258733 119.268734941474
"5193" 1038.4 45.1569681555669 118.816135566444
"5194" 1038.6 39.9864440622143 118.441621832003
"5195" 1038.8 35.924288646787 117.90152995388
"5196" 1039 35.8016427759529 117.081706282936
"5197" 1039.2 35.0824446594456 115.687969001533
"5198" 1039.4 32.9883815962766 113.235542869613
"5199" 1039.6 29.7273953715875 110.700376087474
"5200" 1039.8 26.3769709110706 107.862015360752
"5201" 1040 22.3165710106219 105.343297180596
"5202" 1040.2 18.7901871273708 102.293083452374
"5203" 1040.4 15.1994997698535 98.9680391791562
"5204" 1040.6 11.352075799718 96.2697096062043
"5205" 1040.8 9.44548649833613 94.038574373469
"5206" 1041 9.25396099448175 92.1967654678876
"5207" 1041.2 8.42319574958723 88.6903551056484
"5208" 1041.4 7.60333992535691 84.3916196971241
"5209" 1041.6 6.75759596943221 81.2065752816047
"5210" 1041.8 6.52570819457165 78.5260482408458
"5211" 1042 5.7629004486665 75.1924571515188
"5212" 1042.2 5.06957841389598 70.8945246915214
"5213" 1042.4 4.84891367096392 66.7107147274627
"5214" 1042.6 5.40820377532719 63.0180154519027
"5215" 1042.8 6.11022754730337 58.7783725023251
"5216" 1043 6.70047566594782 54.1863844146969
"5217" 1043.2 8.89921568592055 50.2633506914605
"5218" 1043.4 10.5216830859988 46.084275941863
"5219" 1043.6 12.8133507990694 42.0389043174631
"5220" 1043.8 15.0133658800041 38.8456345308187
"5221" 1044 18.1131316422364 35.441847987
"5222" 1044.2 21.0063048327608 32.073753864062
"5223" 1044.4 24.1279195995266 29.3478477257797
"5224" 1044.6 27.3930776924628 27.1004566324241
"5225" 1044.8 30.6224293602702 24.5865387588652
"5226" 1045 33.4809141859038 21.2638600350662
"5227" 1045.2 37.067740426634 18.1102810366902
"5228" 1045.4 40.5960823430153 17.1035978893597
"5229" 1045.6 44.4935837288087 16.3610474114549
"5230" 1045.8 49.1230698771674 15.5889068021638
"5231" 1046 53.4805843339564 15.2304781625926
"5232" 1046.2 57.3145996193759 14.596748771172
"5233" 1046.4 61.2503865623743 13.1479989311379
"5234" 1046.6 64.0495765440859 11.9703185298274
"5235" 1046.8 67.4831604347608 11.7581118637917
"5236" 1047 71.0140180464778 12.5973677195172
"5237" 1047.2 74.2819519337379 12.9223264702777
"5238" 1047.4 78.3575754233471 12.562874353019
"5239" 1047.6 78.7058417574454 11.88360114893
"5240" 1047.8 78.3318476657357 11.476074065758
"5241" 1048 78.4023506563818 10.093988194634
"5242" 1048.2 78.0544335590197 11.0787199563646
"5243" 1048.4 78.780334387783 13.1420874224036
"5244" 1048.6 80.3687273291272 15.4948688473068
"5245" 1048.8 83.0120991507018 18.1102810366902
"5246" 1049 85.8440707856805 20.7717216467113
"5247" 1049.2 88.6193478570504 23.6691856536107
"5248" 1049.4 91.4331440241677 26.6171133124549
"5249" 1049.6 94.0258783134146 29.2674469416995
"5250" 1049.8 96.7198780268683 31.8130540021241
"5251" 1050 100.119170393649 33.8842043809563
"5252" 1050.2 103.599947291988 35.7613564250959
"5253" 1050.4 107.634351126642 36.9392962820172
"5254" 1050.6 111.585397532473 38.1185211649445
"5255" 1050.8 115.047727439193 40.5997129079048
"5256" 1051 116.555248256374 43.7919688607845
"5257" 1051.2 117.614240522501 47.4820990532754
"5258" 1051.4 119.384538063085 51.6244891361701
"5259" 1051.6 120.675900561251 55.662078463634
"5260" 1051.8 122.457410493618 59.6634658680991
"5261" 1052 123.276978047012 62.0265914846379
"5262" 1052.2 121.927199031475 63.0911044633787
"5263" 1052.4 119.870392659785 65.7528991623459
"5264" 1052.6 118.244074472504 69.6078431665862
"5265" 1052.8 116.688330341246 74.1960998556047
"5266" 1053 115.899902989552 78.7962217182241
"5267" 1053.2 114.735449004301 83.5751343960079
"5268" 1053.4 114.404110344998 88.455979131953
"5269" 1053.6 113.567738182593 93.1688765562423
"5270" 1053.8 111.459031685408 95.3301869094384
"5271" 1054 108.553130078167 97.975953219961
"5272" 1054.2 105.318304520929 101.145480204186
"5273" 1054.4 102.165515188136 104.278743504796
"5274" 1054.6 98.708676005626 108.007784297253
"5275" 1054.8 94.7474775814102 110.103309915186
"5276" 1055 90.788706039322 112.218734007709
"5277" 1055.2 86.3772737580547 113.996417820353
"5278" 1055.4 82.1294916378565 115.948297175928
"5279" 1055.6 77.4446980300168 117.224012942224
"5280" 1055.8 72.4503070402521 118.029683048371
"5281" 1056 67.4621781309333 118.594950358864
"5282" 1056.2 62.6996649044586 118.603057711398
"5283" 1056.4 57.3981725050721 118.376689316982
"5284" 1056.6 51.9652507523751 117.436451591497
"5285" 1056.8 47.0027520414716 116.834542085224
"5286" 1057 41.5443274902143 116.367177056824
"5287" 1057.2 36.4938400977443 115.471394085724
"5288" 1057.4 32.2770563505058 114.408463205162
"5289" 1057.6 30.6730821917912 115.413174215348
"5290" 1057.8 32.2773809095533 115.370131662904
"5291" 1058 32.7476669693808 114.651882490787
"5292" 1058.2 32.9228333964874 112.962743565636
"5293" 1058.4 33.3428509873697 110.587735006283
"5294" 1058.6 32.5025933779311 107.638492335477
"5295" 1058.8 31.1766763490779 103.963279243791
"5296" 1059 29.8711858639669 99.8631657787807
"5297" 1059.2 27.7944533240115 95.9801480149514
"5298" 1059.4 26.2789187770756 92.1833278421653
"5299" 1059.6 24.3930745062115 88.9448880798696
"5300" 1059.8 21.5206285846099 85.550656117863
"5301" 1060 19.3028084266933 81.7070039126452
"5302" 1060.2 16.3571552783485 78.7134032026552
"5303" 1060.4 15.0715403065966 75.494992549367
"5304" 1060.6 14.7357564353584 72.1347217084352
"5305" 1060.8 14.9675037692021 68.229957789525
"5306" 1061 15.9778812956377 65.4171765379463
"5307" 1061.2 17.8693889270006 63.5949478714627
"5308" 1061.4 20.8870074531392 60.9507372254133
"5309" 1061.6 23.7972068330832 58.4174866623526
"5310" 1061.8 26.5139203547842 56.3780431463605
"5311" 1062 29.6989471797722 53.9076673915136
"5312" 1062.2 32.6507263065091 51.6220884149083
"5313" 1062.4 36.0338273253183 49.8942385383491
"5314" 1062.6 39.7158643089301 48.6258959448294
"5315" 1062.8 43.4018772881329 46.3503894903879
"5316" 1063 46.9959466796509 44.5612933078597
"5317" 1063.2 50.5188976152433 42.8188513028491
"5318" 1063.4 53.7621776699051 40.4982541132241
"5319" 1063.6 57.225554108486 38.2215911361266
"5320" 1063.8 60.5643546956723 36.7311872526611
"5321" 1064 64.2725099980336 35.4253143791905
"5322" 1064.2 68.0174711562018 33.6231033070292
"5323" 1064.4 72.0380577997967 31.9231802444483
"5324" 1064.6 76.2819471381415 31.5404244022241
"5325" 1064.8 80.6620716067696 30.101362591614
"5326" 1065 84.9764775855617 28.9166207340136
"5327" 1065.2 89.5510519497985 27.7823722732768
"5328" 1065.4 94.7386530925523 26.8301572000447
"5329" 1065.6 98.2872781862611 24.5497525791224
"5330" 1065.8 100.972589337524 25.1531023474241
"5331" 1066 103.680693046397 27.3424110940294
"5332" 1066.2 107.151464311875 30.2479326201445
"5333" 1066.4 110.978781906851 32.8489098253031
"5334" 1066.6 113.382403774779 35.9656191395172
"5335" 1066.8 114.842919488529 39.4742143599052
"5336" 1067 116.962625819443 43.9255976548241
"5337" 1067.2 119.615468981377 47.8401214087768
"5338" 1067.4 121.011912512066 52.4431272613852
"5339" 1067.6 122.291219617245 57.1755959386088
"5340" 1067.8 123.082756831355 62.666514244089
"5341" 1068 122.911009741728 67.818291728819
"5342" 1068.2 122.541683929055 73.4790491848707
"5343" 1068.4 121.49295312583 78.6560581649675
"5344" 1068.6 119.289714190018 83.4601352307991
"5345" 1068.8 117.135431582572 88.9329902396025
"5346" 1069 114.795716884664 93.6626625258964
"5347" 1069.2 111.115105776919 97.5850311441179
"5348" 1069.4 107.704951190248 101.384340381848
"5349" 1069.6 104.408257205446 105.201375178944
"5350" 1069.8 100.767129349193 108.013954485738
"5351" 1070 96.8069134485052 111.314060671784
"5352" 1070.2 92.4121439680052 113.020812604303
"5353" 1070.4 87.8954591664459 113.964756823119
"5354" 1070.6 83.3304308516593 115.212377059467
"5355" 1070.8 78.4416101881826 115.836005100788
"5356" 1071 73.2177543646984 116.252343381461
"5357" 1071.2 67.984698527163 116.952563557042
"5358" 1071.4 62.9502728028403 116.292337558812
"5359" 1071.6 57.4177247289033 114.980660805904
"5360" 1071.8 52.4192862968992 113.482038041636
"5361" 1072 47.5111671471339 111.489922205996
"5362" 1072.2 42.4151575207798 108.786726011253
"5363" 1072.4 37.5770583303001 106.175140668884
"5364" 1072.6 32.7570292495971 103.62998206809
"5365" 1072.8 28.460415260135 101.138488421079
"5366" 1073 23.605534084979 98.4578763426935
"5367" 1073.2 18.7822157145033 96.2626914184841
"5368" 1073.4 14.686651459679 94.4529501696241
"5369" 1073.6 10.4786970432633 92.4225087684641
"5370" 1073.8 7.98692073881009 89.4551048295793
"5371" 1074 8.25852769605044 86.4038857916241
"5372" 1074.2 8.06945917155439 82.4925886480852
"5373" 1074.4 7.65932842918391 77.6727014266914
"5374" 1074.6 6.62258149454783 72.739359784515
"5375" 1074.8 4.90397811224684 67.7438270113938
"5376" 1075 3.90722075935256 62.8600852655781
"5377" 1075.2 3.35575759899859 58.1002688627728
"5378" 1075.4 3.62858200925415 52.9918018651633
"5379" 1075.6 4.58807539058778 47.9446510488939
"5380" 1075.8 5.63716432143012 43.1459726586189
"5381" 1076 8.47180935583613 39.3611383075188
"5382" 1076.2 11.1877033381585 35.0625956307459
"5383" 1076.4 14.9742156563512 31.755658296882
"5384" 1076.6 18.7461071452187 28.7976254008089
"5385" 1076.8 22.1741682086629 26.280874481172
"5386" 1077 25.3874364645617 23.5631046557768
"5387" 1077.2 29.4972913289369 21.0713146136344
"5388" 1077.4 34.0582876493512 19.497575534461
"5389" 1077.6 38.8173482090091 18.7801292189347
"5390" 1077.8 43.4458329123768 19.0737838510957
"5391" 1078 48.1594652568312 18.3622079045948
"5392" 1078.2 52.7639690373284 17.9440318718187
"5393" 1078.4 57.0923959307419 17.5229201949764
"5394" 1078.6 61.2358373636933 17.133608904863
"5395" 1078.8 65.8193004433437 15.7823645951091
"5396" 1079 70.3498062921392 15.5545755329268
"5397" 1079.2 74.9424784012722 14.7658462630136
"5398" 1079.4 77.8682402440395 13.0721823967882
"5399" 1079.6 78.5565612754825 12.1537882723812
"5400" 1079.8 78.4511325252985 13.5291054714873
"5401" 1080 79.0353388107985 16.1324106735399
"5402" 1080.2 80.3001535885846 19.2365320241285
"5403" 1080.4 82.5418905280395 22.3928524788395
"5404" 1080.6 85.0072252847985 24.7690977480662
"5405" 1080.8 87.6638971832278 27.7867311425172
"5406" 1081 90.0417011333471 29.9326088130703
"5407" 1081.2 92.421485151926 32.4033038009224
"5408" 1081.4 94.4354774225407 35.7189846137665
"5409" 1081.6 96.804092558667 39.1385225247504
"5410" 1081.8 99.9573820306848 42.2871795750377
"5411" 1082 102.166220251474 46.2276601087613
"5412" 1082.2 104.564742943639 49.8390089525351
"5413" 1082.4 106.629165068655 53.9899240569934
"5414" 1082.6 107.992838669851 58.509573043961
"5415" 1082.8 109.492643110404 63.4838674982768
"5416" 1083 110.50171886463 68.4223327008208
"5417" 1083.2 111.005288544124 73.0425732244396
"5418" 1083.4 111.603985124667 78.1197723350136
"5419" 1083.6 112.33177137445 83.2986886461976
"5420" 1083.8 114.122734153818 87.0782731267509
"5421" 1084 115.991033001102 87.874346709215
"5422" 1084.2 116.274218997641 86.4831465274347
"5423" 1084.4 117.299142305535 85.5982960716189
"5424" 1084.6 117.298797530111 84.8371886500406
"5425" 1084.8 117.335430130761 83.9751314923863
"5426" 1085 117.263682315228 83.5952189447069
"5427" 1085.2 117.251312551167 83.4562063581189
"5428" 1085.4 116.878923749299 82.8720000726189
"5429" 1085.6 117.126024512323 82.4167338515431
"5430" 1085.8 117.388093225348 82.1362293706787
"5431" 1086 117.465253749761 82.0663734184404
"5432" 1086.2 117.711983832653 82.6713993012949
"5433" 1086.4 117.640954228718 83.4601352307991
"5434" 1086.6 117.150870066993 84.2747784400241
"5435" 1086.8 117.365398276751 85.5938715393061
"5436" 1087 117.171190285619 86.201812506398
"5437" 1087.2 116.622544382715 86.9468871893546
"5438" 1087.4 116.262348416956 88.330556313597
"5439" 1087.6 115.631933724693 90.2647081966648
"5440" 1087.8 114.658256582193 92.6386650940991
"5441" 1088 113.655792463306 95.4441252781633
"5442" 1088.2 112.172416503602 97.8317509667285
"5443" 1088.4 110.085580224082 100.177450525196
"5444" 1088.6 108.026433378277 102.885715466002
"5445" 1088.8 105.249650416332 104.627515687585
"5446" 1089 102.551591734882 107.046331113073
"5447" 1089.2 100.159652792363 109.500732362847
"5448" 1089.4 97.3138210837933 112.36119109911
"5449" 1089.6 95.2388069067766 112.550362658224
"5450" 1089.8 92.1923435833616 113.630083845947
"5451" 1090 88.4021201906082 114.754601976565
"5452" 1090.2 84.3267383249206 115.803821231345
"5453" 1090.4 80.5055571318633 116.990330428024
"5454" 1090.6 76.454344864428 118.213586854398
"5455" 1090.8 72.1596594040052 119.533845054531
"5456" 1091 69.3389949162766 121.309850729085
"5457" 1091.2 68.9409298165858 121.81030527699
"5458" 1091.4 68.6510570136345 121.179814979989
"5459" 1091.6 67.0695452333121 119.815343792759
"5460" 1091.8 64.8644075147433 118.018533490504
"5461" 1092 61.7133569127873 116.221414696482
"5462" 1092.2 58.5628847328963 114.031123144244
"5463" 1092.4 54.9118534987691 112.613307443194
"5464" 1092.6 50.6658102616422 111.215034005653
"5465" 1092.8 46.5414264881308 110.866712599318
"5466" 1093 41.6960579733871 109.768427965367
"5467" 1093.2 37.254980741537 108.789534695318
"5468" 1093.4 32.9533801303697 107.189410861871
"5469" 1093.6 28.6597767110018 106.505277760745
"5470" 1093.8 24.0812173735497 106.0219056196
"5471" 1094 20.7761097998903 105.284174043285
"5472" 1094.2 19.9752443561738 102.919466806001
"5473" 1094.4 19.1377469682504 99.200785378767
"5474" 1094.6 18.3421136460933 95.2305936474341
"5475" 1094.8 17.3707275086344 90.7552680331653
"5476" 1095 17.3960998541839 86.5322534448036
"5477" 1095.2 17.6035749836138 82.1534362394671
"5478" 1095.4 18.3486622711225 78.0080889515516
"5479" 1095.6 19.5299997599433 73.7403130005019
"5480" 1095.8 20.2259986062488 69.3623720708908
"5481" 1096 22.1769591028877 65.4784821358075
"5482" 1096.2 24.604322496388 61.7916253923923
"5483" 1096.4 27.0880569183768 57.8565057031875
"5484" 1096.6 30.2904479644906 54.5016612329268
"5485" 1096.8 33.2144341258512 51.5810914825926
"5486" 1097 36.4551945025036 48.3044587901638
"5487" 1097.2 39.1889646049063 45.131263959972
"5488" 1097.4 41.7063360572278 42.4791834721034
"5489" 1097.6 43.6731018135126 39.9713229537535
"5490" 1097.8 46.5322655472739 37.7531127501757
"5491" 1098 49.236808908433 35.2130380207117
"5492" 1098.2 51.8430985290433 32.1408586400991
"5493" 1098.4 53.5645930050907 28.1150781470703
"5494" 1098.6 56.6140074318151 24.7197751082073
"5495" 1098.8 58.3093511622857 20.5206901541653
"5496" 1099 60.4661687653361 16.7601690222914
"5497" 1099.2 62.9138076392683 15.6337854842491
"5498" 1099.4 64.6933300267305 16.3317483747448
"5499" 1099.6 67.1531519624499 17.1610224959941
"5500" 1099.8 70.4259830244827 18.2505855098557
"5501" 1100 74.7139911879778 19.5809830864138
"5502" 1100.2 78.7752380669101 20.9557783681799
"5503" 1100.4 82.9229829376594 22.5429874854275
"5504" 1100.6 87.4841232788775 23.6485149314347
"5505" 1100.8 91.7826691522446 25.3321923654293
"5506" 1101 95.9403537709882 26.973296062019
"5507" 1101.2 99.6021331892196 29.6579819267241
"5508" 1101.4 103.834353460698 31.8689346033459
"5509" 1101.6 107.960689366091 34.7327539053267
"5510" 1101.8 111.793335362905 37.9039821335462
"5511" 1102 114.047645492829 41.8316967083767
"5512" 1102.2 116.003096122604 46.3403169682242
"5513" 1102.4 118.688433276367 50.6956171604154
"5514" 1102.6 119.436894662428 56.0262878466589
"5515" 1102.8 119.493574014382 61.1916490813751
"5516" 1103 119.891147071116 66.5828150999934
"5517" 1103.2 119.717837079039 72.225966382106
"5518" 1103.4 118.687265447711 77.1991673706983
"5519" 1103.6 117.746692149983 83.0120729246978
"5520" 1103.8 116.871002513114 88.1481178125604
"5521" 1104 114.788080201193 89.5852477393294
"5522" 1104.2 112.01447559527 92.0239282541309
"5523" 1104.4 110.128464903031 95.732940878035
"5524" 1104.6 107.43140845786 99.4165398693908
"5525" 1104.8 104.594476607448 102.813591233224
"5526" 1105 100.762230344703 105.514167458649
"5527" 1105.2 96.7912810173183 108.071447802724
"5528" 1105.4 92.4584177331933 110.213537516224
"5529" 1105.6 88.2658785078403 112.30217044543
"5530" 1105.8 84.3510651997239 113.718775229224
"5531" 1106 80.1110347221636 114.829345593739
"5532" 1106.2 75.0767750532655 115.734387293286
"5533" 1106.4 70.1783937077521 115.998325245195
"5534" 1106.6 64.84926142586 115.579580434891
"5535" 1106.8 60.3819004523098 114.096902274855
"5536" 1107 55.3116411987137 112.721252932214
"5537" 1107.2 50.0212194020185 111.264730703078
"5538" 1107.4 45.5466530075433 109.368385756534
"5539" 1107.6 40.5770048722233 107.358716134414
"5540" 1107.8 35.7687707698599 105.166152571467
"5541" 1108 31.1323365899733 103.160220295954
"5542" 1108.2 26.4334671039458 101.355967629798
"5543" 1108.4 23.1326051871933 98.5095408441323
"5544" 1108.6 20.3533714018049 95.217018886496
"5545" 1108.8 17.0598848343583 93.1184137832435
"5546" 1109 12.6054370229874 92.2902414107536
"5547" 1109.2 8.81660065564783 91.5936833123757
"5548" 1109.4 9.76596537495328 91.7954606886941
"5549" 1109.6 9.42146069871601 93.29368426269
"5550" 1109.8 9.69153316672661 93.4446533953908
"5551" 1110 8.70890606261374 94.0327937299514
"5552" 1110.2 8.59826093278419 93.7849486391332
"5553" 1110.4 8.37347119925141 92.9817164594218
"5554" 1110.6 7.95554084388801 91.7157216553399
"5555" 1110.8 7.60619967640483 89.946073303878
"5556" 1111 6.95972949904178 87.9507538822545
"5557" 1111.2 5.55077792833615 85.2280547281099
"5558" 1111.4 5.22693219742406 82.5810795336857
"5559" 1111.6 4.61749931572372 79.6214483746502
"5560" 1111.8 4.04181817941741 76.6619661886293
"5561" 1112 3.82945583713078 73.3737673460634
"5562" 1112.2 3.34475252277222 69.5479970699873
"5563" 1112.4 3.07860096377983 65.555460884253
"5564" 1112.6 2.49422289332173 61.5439728997379
"5565" 1112.8 2.84405850680438 57.4799047207519
"5566" 1113 4.28712795343653 52.7227267779809
"5567" 1113.2 5.16737674702964 48.1814519285878
"5568" 1113.4 7.54369838502948 44.4668278457586
"5569" 1113.6 9.73819440949763 40.8166042050328
"5570" 1113.8 12.583316974314 37.1306742031293
"5571" 1114 14.8098585853554 33.2737451531971
"5572" 1114.2 18.0868711380236 29.9721087191259
"5573" 1114.4 21.4528004474368 27.3680061776676
"5574" 1114.6 25.1638971568916 25.3693258232069
"5575" 1114.8 28.7172786062628 22.6130750191633
"5576" 1115 32.9059935303728 20.3988948434293
"5577" 1115.2 36.7046743734983 17.833030596114
"5578" 1115.4 40.9517015867966 16.2673730264803
"5579" 1115.6 44.8903419823014 15.0949297467376
"5580" 1115.8 49.1872068772702 13.5648463868395
"5581" 1116 52.718724675088 11.0180433671452
"5582" 1116.2 55.8581436074241 9.68012424907029
"5583" 1116.4 57.4025939584411 10.067827595941
"5584" 1116.6 60.6098617399063 11.4369547748154
"5585" 1116.8 64.6912320801129 11.7226171339831
"5586" 1117 68.8432696092022 11.9034428890188
"5587" 1117.2 73.4239147583569 12.5413278689332
"5588" 1117.4 77.9159146031237 13.9092480409894
"5589" 1117.6 82.8155366040772 14.9600936327956
"5590" 1117.8 87.4194231054588 16.5716462433657
"5591" 1118 91.762934059979 16.9596091932866
"5592" 1118.2 94.2403330700871 16.4096539400117
"5593" 1118.4 93.9079266618541 15.2097420330589
"5594" 1118.6 93.2881599937585 13.7195926671459
"5595" 1118.8 93.7995794746368 12.6667923077645
"5596" 1119 94.7794107265348 11.6742442654924
"5597" 1119.2 93.9875697045293 10.6430782553225
"5598" 1119.4 92.9070881604573 9.34370132008014
"5599" 1119.6 91.8757693311213 8.90126242652814
"5600" 1119.8 90.8258857242683 8.70444982012414
"5601" 1120 90.64612189054 8.90714218011124
"5602" 1120.2 91.1527326470212 9.23842926286349
"5603" 1120.4 91.8482467238933 9.85988002922414
"5604" 1120.6 93.2602694976051 10.0900714881233
"5605" 1120.8 95.3745398641765 10.8919232525351
"5606" 1121 98.2377691790153 11.994268341597
"5607" 1121.2 100.627728577972 13.835462329093
"5608" 1121.4 102.785886624643 15.7214164270741
"5609" 1121.6 104.885483649403 17.9220358646023
"5610" 1121.8 107.845817185176 20.107144328936
"5611" 1122 109.955874841529 22.4229754875356
"5612" 1122.2 112.585266536871 25.0262102294983
"5613" 1122.4 114.500536978945 26.7605547935878
"5614" 1122.6 115.686204253947 29.0567495928307
"5615" 1122.8 116.932897301647 31.8284364645435
"5616" 1123 118.232224446429 35.2354882472073
"5617" 1123.2 119.963118255124 38.6852001237414
"5618" 1123.4 120.677351644921 41.7268576348514
"5619" 1123.6 120.591760421011 45.5749220666415
"5620" 1123.8 121.339696284176 49.1740532036379
"5621" 1124 122.492087065535 52.9544887151715
"5622" 1124.2 123.216275501937 56.9215163575162
"5623" 1124.4 122.860851500924 60.5712434126937
"5624" 1124.6 122.887507190012 64.6353747250603
"5625" 1124.8 123.723886262541 68.2828268581348
"5626" 1125 123.288281655218 71.0846987496241
"5627" 1125.2 122.071518108168 74.8482521763267
"5628" 1125.4 120.709539319053 78.9078056552159
"5629" 1125.6 119.150601467245 82.910287437569
"5630" 1125.8 117.954849193229 87.2034601879295
"5631" 1126 116.708611424416 90.9331207110175
"5632" 1126.2 113.865528289184 93.2663852695958
"5633" 1126.4 111.173517335351 96.6264708645662
"5634" 1126.6 108.178877779375 100.526335109388
"5635" 1126.8 105.282370997166 104.328597135683
"5636" 1127 102.075351971424 107.62205835234
"5637" 1127.2 98.642632556025 109.47463486229
"5638" 1127.4 94.5440887711465 111.494787438318
"5639" 1127.6 91.3320069212815 114.814639307254
"5640" 1127.8 87.1716400604507 117.224012942224
"5641" 1128 83.2370067351327 117.735439320103
"5642" 1128.2 78.6032812064507 117.752305094788
"5643" 1128.4 73.8923018283685 117.745984193874
"5644" 1128.6 68.9496355915953 117.842348117255
"5645" 1128.8 64.291734104135 116.830760814768
"5646" 1129 59.7506551623333 116.032232119804
"5647" 1129.2 54.9860275111544 114.603592516001
"5648" 1129.4 50.1013903809486 113.94251380665
"5649" 1129.6 45.0484548696308 113.183252800849
"5650" 1129.8 40.3047293367387 112.294649469285
"5651" 1130 35.2534103429206 111.795025238588
"5652" 1130.2 31.1803841828269 109.673676922363
"5653" 1130.4 29.090760316876 105.835735287061
"5654" 1130.6 26.8249416452227 101.778820622959
"5655" 1130.8 27.0578604910756 97.4946411959594
"5656" 1131 27.1138628365266 93.2341817706484
"5657" 1131.2 27.9055323563109 88.8193687733712
"5658" 1131.4 28.7293014022833 84.8395111826741
"5659" 1131.6 30.0994016385764 80.4171969984484
"5660" 1131.8 32.0090000826387 76.938563751806
"5661" 1132 34.3820536014343 73.1512125706348
"5662" 1132.2 36.1520595497647 69.0130847150098
"5663" 1132.4 38.4923621101308 64.9410278083402
"5664" 1132.6 40.5379234862278 60.9790491796034
"5665" 1132.8 42.8042409730812 57.1246306982586
"5666" 1133 44.3587668936933 52.8975288968534
"5667" 1133.2 46.7484016434221 48.8157673305123
"5668" 1133.4 49.6584674395652 44.824277516596
"5669" 1133.6 52.841310135134 40.9999453866479
"5670" 1133.8 55.3656269098835 36.9964630449764
"5671" 1134 58.295780060995 32.7994896726983
"5672" 1134.2 61.6331424045984 29.210314275
"5673" 1134.4 63.9452235635798 25.0176057635603
"5674" 1134.6 66.8358561832696 21.2524526965546
"5675" 1134.8 69.7263020462933 18.0387680262241
"5676" 1135 73.3844182623571 18.1137523578879
"5677" 1135.2 76.7855732463312 18.7046736581638
"5678" 1135.4 80.935452377814 19.3661026135862
"5679" 1135.6 85.7501179721071 19.4601128204483
"5680" 1135.8 89.5999798362826 19.1469053455456
"5681" 1136 92.1695601809183 16.9644775789991
"5682" 1136.2 91.5274873920714 14.8216754188095
"5683" 1136.4 91.1368798679882 12.3698033298908
"5684" 1136.6 90.9070254861433 10.1811934862491
"5685" 1136.8 90.7073820915592 9.1505997693217
"5686" 1137 89.4607690879228 7.80185642966676
"5687" 1137.2 88.234673439176 7.32608112046552
"5688" 1137.4 88.1645015347683 7.35752977299914
"5689" 1137.6 88.3424897164173 7.40881010250414
"5690" 1137.8 89.3177247423453 7.68922911954414
"5691" 1138 90.1710492079552 8.02998520903366
"5692" 1138.2 91.2931209290493 8.01950040628014
"5693" 1138.4 92.2621489548626 7.9697708045706
"5694" 1138.6 93.6927890783626 8.69984317557898
"5695" 1138.8 95.3208702106567 10.0846965401754
"5696" 1139 97.6245394314164 10.8952502138109
"5697" 1139.2 99.4396828449183 12.8263497233741
"5698" 1139.4 101.276037935673 14.6778941775521
"5699" 1139.6 103.928004411795 16.8164456473343
"5700" 1139.8 106.839134037846 19.1268659854699
"5701" 1140 108.958999708093 21.5375145582741
"5702" 1140.2 111.472828272096 24.7674312061022
"5703" 1140.4 113.338016388973 27.9130644713513
"5704" 1140.6 115.807031967126 30.96767314193
"5705" 1140.8 117.589189811142 34.580277447114
"5706" 1141 119.593851867361 38.2682749585427
"5707" 1141.2 121.305011290499 41.6151664056126
"5708" 1141.4 122.359306384891 46.0424863128712
"5709" 1141.6 123.242843388568 50.2642358524991
"5710" 1141.8 123.976101371092 54.7908527058208
"5711" 1142 124.720706223823 58.8403169734914
"5712" 1142.2 123.58221926215 62.7861472429372
"5713" 1142.4 124.028858825398 67.3684144354805
"5714" 1142.6 123.176252825374 71.5753424959138
"5715" 1142.8 123.048962062825 75.9742662104873
"5716" 1143 121.009627480963 79.0824994421729
"5717" 1143.2 118.727555536366 82.7827021568276
"5718" 1143.4 116.919805844269 87.221665495846
"5719" 1143.6 115.207510354886 91.5755261628652
"5720" 1143.8 112.639781532002 95.5999136209633
"5721" 1144 110.36345522273 99.8642346524878
"5722" 1144.2 106.913645823972 102.35518748118
"5723" 1144.4 102.679191776601 104.530288020389
"5724" 1144.6 98.6225430276356 107.51345590183
"5725" 1144.8 94.6132471476232 110.217177430776
"5726" 1145 89.7201991569382 113.214052792091
"5727" 1145.2 84.9247137821327 114.8596494568
"5728" 1145.4 79.8176305977467 116.596322046477
"5729" 1145.6 74.6275935473715 117.810147301274
"5730" 1145.8 69.3369597275299 119.206072551115
"5731" 1146 63.810226344585 119.380155727884
"5732" 1146.2 58.1495758756478 119.049411706345
"5733" 1146.4 52.7752321134633 118.057480576204
"5734" 1146.6 47.7354792238833 116.300967011134
"5735" 1146.8 42.4708581605512 114.432121851519
"5736" 1147 37.5277535292521 112.569454366901
"5737" 1147.2 32.6484267990875 109.880240340522
"5738" 1147.4 27.8362147678856 107.666997297378
"5739" 1147.6 23.8336527297933 104.063607221881
"5740" 1147.8 21.0143606282035 99.8210243421935
"5741" 1148 17.9691049593376 95.6103879604613
"5742" 1148.2 15.8527760843895 90.6817560334017
"5743" 1148.4 15.6380211258568 86.201021220626
"5744" 1148.6 15.163149632165 81.4294366319034
"5745" 1148.8 15.4025359873076 76.7450085380241
"5746" 1149 15.7907378916406 72.141053038961
"5747" 1149.2 16.8751067513933 67.3977079700241
"5748" 1149.4 16.8275864078348 62.5327515606675
"5749" 1149.6 18.0938259747558 57.3324364233759
"5750" 1149.8 19.7442087312933 52.5718506802241
"5751" 1150 21.0396543201372 47.8035626178877
"5752" 1150.2 22.4726684572766 42.9180221229186
"5753" 1150.4 24.3249326353775 38.0999335727505
"5754" 1150.6 26.0953656350861 33.2791335852598
"5755" 1150.8 27.8027467247338 28.8386896284403
"5756" 1151 29.7807033810281 23.7171402311807
"5757" 1151.2 33.2255593617574 19.4335397277882
"5758" 1151.4 36.9852254145577 16.0474057347835
"5759" 1151.6 39.7436955597299 12.4721845578827
"5760" 1151.8 41.0744475239496 13.1731097006779
"5761" 1152 44.4661443729596 13.8759190842709
"5762" 1152.2 48.6854340505478 14.8356652810787
"5763" 1152.4 53.280406834795 15.3928937381091
"5764" 1152.6 57.4588502109221 16.5028886014445
"5765" 1152.8 62.1434224819751 16.9706737062696
"5766" 1153 66.8973472023529 18.0791333531401
"5767" 1153.2 71.9262222809842 19.4314213936787
"5768" 1153.4 76.3510158615504 20.2666340594206
"5769" 1153.6 81.1400559584629 22.2879515211459
"5770" 1153.8 85.4106885730454 24.5401090855372
"5771" 1154 89.6964202389683 26.9446682896241
"5772" 1154.2 94.1494535909369 28.9905553726344
"5773" 1154.4 97.7632794061243 31.107305949181
"5774" 1154.6 101.289752635937 32.87194869966
"5775" 1154.8 105.159128391973 34.8179206818936
"5776" 1155 109.553775704167 37.5789460081002
"5777" 1155.2 113.352186208288 40.9750201623103
"5778" 1155.4 116.276575143176 44.7589309885086
"5779" 1155.6 117.324633987809 49.4760566886857
"5780" 1155.8 118.655457482983 54.7549373260399
"5781" 1156 120.026638665166 59.9893406955214
"5782" 1156.2 121.310280953963 65.3830292241976
"5783" 1156.4 120.97966818427 70.6206625319677
"5784" 1156.6 120.300414041565 75.0508677541533
"5785" 1156.8 118.33659245386 79.6517260793267
"5786" 1157 115.992617605306 84.6473157815024
"5787" 1157.2 113.719531952501 89.7113921464549
"5788" 1157.4 110.517935760031 94.4347046880349
"5789" 1157.6 106.810051388306 98.6910789544128
"5790" 1157.8 103.165121388607 103.154378233099
"5791" 1158 99.5189169389915 107.115636295866
"5792" 1158.2 94.4792570855518 110.441341225035
"5793" 1158.4 89.495384546605 112.325080495842
"5794" 1158.6 84.1733104115569 113.880071240709
"5795" 1158.8 79.4071698312749 115.224994155785
"5796" 1159 73.8066583914633 115.708971308494
"5797" 1159.2 68.8292208390033 114.918345468784
"5798" 1159.4 63.6105812855002 114.185369028204
"5799" 1159.6 58.3641389114133 113.060569480894
"5800" 1159.8 52.7641838585402 112.582156197571
"5801" 1160 47.6928734725569 111.838299778254
"5802" 1160.2 42.299292210466 110.0561755538
"5803" 1160.4 37.0355345673751 108.734335069436
"5804" 1160.6 31.8860591019458 107.325283339066
"5805" 1160.8 27.2945976786639 104.894587478959
"5806" 1161 23.6377604571636 100.762120976551
"5807" 1161.2 21.6681947648733 96.4652162641241
"5808" 1161.4 19.3235802057333 91.9590384486341
"5809" 1161.6 19.646092034626 87.8976063925414
"5810" 1161.8 20.1313885832521 85.4057712620183
"5811" 1162 19.8617712307211 80.6389958656963
"5812" 1162.2 20.8959296941361 75.7731860186527
"5813" 1162.4 22.1805653145266 71.627072980113
"5814" 1162.6 23.9079406895544 67.7287581984741
"5815" 1162.8 25.4982800223044 63.448184983113
"5816" 1163 28.0834464414906 59.3226788682241
"5817" 1163.2 31.6481544334645 56.5061664560207
"5818" 1163.4 35.2400687852368 53.5370610649633
"5819" 1163.6 39.0348983145323 50.6740054024699
"5820" 1163.8 42.4483451899605 47.7001074603362
"5821" 1164 45.8125675926674 45.1349718159569
"5822" 1164.2 49.2137225766416 43.1372549201379
"5823" 1164.4 52.2596991936036 41.5335142544806
"5824" 1164.6 55.8968410323183 39.7679962563491
"5825" 1164.8 59.4205450359519 37.6275852965431
"5826" 1165 62.7125810298183 35.9771465815491
"5827" 1165.2 66.0437120673373 34.8245218828597
"5828" 1165.4 69.5362269528343 35.2320755168652
"5829" 1165.6 73.5462743167068 35.1298720302512
"5830" 1165.8 77.8355573749205 35.2793446294241
"5831" 1166 81.9948658696843 35.5046813395456
"5832" 1166.2 85.8900443610852 36.5088093888187
"5833" 1166.4 89.9044539718039 36.910296926171
"5834" 1166.6 93.6708574445498 38.053054471885
"5835" 1166.8 94.9899783036933 39.5707853774869
"5836" 1167 97.6908740294107 40.9757792509372
"5837" 1167.2 101.09510480772 41.8306544134873
"5838" 1167.4 105.192421405541 43.1026288004676
"5839" 1167.6 109.556539230139 44.2666478106836
"5840" 1167.8 113.689572655809 46.3236729145062
"5841" 1168 117.271373015911 48.7403895143524
"5842" 1168.2 117.500341214355 49.0034555309539
"5843" 1168.4 117.288893072456 47.3789059202241
"5844" 1168.6 118.181525353388 45.7633231060019
"5845" 1168.8 119.409801037593 44.2541078559459
"5846" 1169 120.369404863412 44.1442249930393
"5847" 1169.2 121.243559655968 45.2303250257741
"5848" 1169.4 122.170859724656 46.3338794333977
"5849" 1169.6 122.966968198193 47.2490823012241
"5850" 1169.8 123.433715018884 48.9336983096765
"5851" 1170 123.383069541142 50.6677709348908
"5852" 1170.2 123.646045589886 53.3141754760447
"5853" 1170.4 123.61950270422 55.8174411552241
"5854" 1170.6 123.535506115883 58.6959441558103
"5855" 1170.8 123.925665692347 62.0889205961472
"5856" 1171 123.710096500055 65.3874563799569
"5857" 1171.2 123.642051016993 68.7705927409491
"5858" 1171.4 122.96164755807 71.7868104202487
"5859" 1171.6 122.464906945954 75.5127181509498
"5860" 1171.8 121.685376061911 78.8561403116088
"5861" 1172 119.971288189768 82.3858447835741
"5862" 1172.2 118.466770782201 86.2131940496176
"5863" 1172.4 116.837926816983 89.9747185963294
"5864" 1172.6 114.651483175985 93.6390125235459
"5865" 1172.8 112.707262382642 97.5575546209998
"5866" 1173 110.67503190833 100.93350918716
"5867" 1173.2 107.717329523515 103.210016926956
"5868" 1173.4 104.50975882265 105.74018653011
"5869" 1173.6 100.905526226052 108.549100740554
"5870" 1173.8 97.1390855101122 111.311775158035
"5871" 1174 93.2079654202499 113.942904684668
"5872" 1174.2 89.1437721417039 116.743389331458
"5873" 1174.4 84.5054228332533 118.135374747604
"5874" 1174.6 79.906658925916 119.784494615967
"5875" 1174.8 75.1119849483471 121.496957632965
"5876" 1175 70.4056240036729 121.726772952234
"5877" 1175.2 65.3551407945633 121.796400803404
"5878" 1175.4 60.3854926592433 121.025248506544
"5879" 1175.6 55.1367767323055 120.077483098612
"5880" 1175.8 50.1241157920115 119.356267533073
"5881" 1176 45.2616311531024 118.522249132224
"5882" 1176.2 40.1883438061141 116.934801909798
"5883" 1176.4 36.2484999524504 114.846386091396
"5884" 1176.6 32.5276710489763 111.415018367535
"5885" 1176.8 28.8045108716593 107.944775242438
"5886" 1177 25.405148731436 104.17106732704
"5887" 1177.2 22.436278503466 100.413821306254
"5888" 1177.4 18.3516517078973 96.9715283782241
"5889" 1177.6 14.5387669313335 93.2224163902802
"5890" 1177.8 11.5056495112483 89.2142693823801
"5891" 1178 9.23203623644783 84.9758259826241
"5892" 1178.2 7.40727269492723 79.5775455169764
"5893" 1178.4 6.77482919319328 74.7538238935819
"5894" 1178.6 5.49922280834008 69.8872247446462
"5895" 1178.8 5.51075711345643 64.730857522882
"5896" 1179 5.76698794043011 59.4422532541452
"5897" 1179.2 5.17521674480041 54.6861210467956
"5898" 1179.4 6.16712035597776 49.6743218044396
"5899" 1179.6 8.39130558198088 44.861706369525
"5900" 1179.8 10.5642753694095 39.9543984120079
"5901" 1180 12.9653659728775 35.7938561299873
"5902" 1180.2 15.9756315489272 30.7900677052517
"5903" 1180.4 19.5021804130147 26.7833160774384
"5904" 1180.6 22.7074030589089 23.7652997707379
"5905" 1180.8 26.3116194473215 21.0946162888395
"5906" 1181 30.4654013224347 18.4360730671293
"5907" 1181.2 33.4073744909306 15.0176183840716
"5908" 1181.4 33.8616806217672 11.8501325535459
"5909" 1181.6 32.9520960862464 10.7709431253923
"5910" 1181.8 32.6778335677671 11.2304769248963
"5911" 1182 34.4045409068683 12.2388978473991
"5912" 1182.2 36.6991733726933 13.7614214212768
"5913" 1182.4 39.6905764815204 15.3246050757288
"5914" 1182.6 43.4233413532201 16.2780351935366
"5915" 1182.8 46.6482239584906 16.235272346062
"5916" 1183 48.4448241890889 15.9852970439546
"5917" 1183.2 51.2828813905324 16.2359130736763
"5918" 1183.4 55.2690309443498 16.2528465891981
"5919" 1183.6 59.1232530181478 15.8659927300514
"5920" 1183.8 62.8620193042976 15.687267170772
"5921" 1184 66.2758160334802 14.2648518669459
"5922" 1184.2 70.3542383929301 12.9039022536715
"5923" 1184.4 74.458820626495 11.6539081435086
"5924" 1184.6 78.2524682241183 10.1941758481491
"5925" 1184.8 81.0552218216851 11.0165871919537
"5926" 1185 82.9988967487696 13.6016607768428
"5927" 1185.2 85.6762528095726 16.6230190776466
"5928" 1185.4 88.6890171780541 20.0899812064241
"5929" 1185.6 91.4497880778856 24.1604509836857
"5930" 1185.8 94.6577825727227 27.5115283940981
"5931" 1186 97.0921222882702 31.6369599137882
"5932" 1186.2 100.078499717976 35.6214016429633
"5933" 1186.4 102.350288172043 40.4431077971887
"5934" 1186.6 103.897078617353 45.590831033325
"5935" 1186.8 105.238952998613 50.136839607888
"5936" 1187 106.805592038065 54.7322488528139
"5937" 1187.2 107.914261216246 59.5208307077504
"5938" 1187.4 109.081585373114 64.7591865240472
"5939" 1187.6 109.425800285976 69.7966226689372
"5940" 1187.8 110.468087362055 74.9059898247414
"5941" 1188 111.475339578435 79.9556809361897
"5942" 1188.2 111.409157360734 85.2277539784133
"5943" 1188.4 112.178506355056 90.4898757672333
"5944" 1188.6 111.310912459869 94.2101449146295
"5945" 1188.8 108.581789970666 96.1060375848908
"5946" 1189 104.811257556156 99.0511557844694
"5947" 1189.2 101.030382798832 102.514275667196
"5948" 1189.4 97.3480473106205 106.049739990479
"5949" 1189.6 93.8068687192216 109.357436481498
"5950" 1189.8 89.5279331295525 112.187360694418
"5951" 1190 84.5755275875133 113.999194246264
"5952" 1190.2 78.9353471519974 114.931354598441
"5953" 1190.4 73.5208793299557 115.29208324562
"5954" 1190.6 68.1735328820721 115.457624914012
"5955" 1190.8 62.2900051499733 114.953397845914
"5956" 1191 57.1567792547133 113.839511194894
"5957" 1191.2 51.8472292805569 112.3930006958
"5958" 1191.4 46.9086987310329 110.485432265451
"5959" 1191.6 41.8047368506741 107.359914506282
"5960" 1191.8 37.2742920048633 104.406527038354
"5961" 1192 33.248128087808 100.855517566839
"5962" 1192.2 29.6477341834166 97.0131223532435
"5963" 1192.4 26.1437919056655 93.1886123690297
"5964" 1192.6 22.1249833369731 89.6001671122517
"5965" 1192.8 18.2539702416143 86.7393773544083
"5966" 1193 15.501081637869 82.5505804298458
"5967" 1193.2 13.1890350770605 77.9115828984896
"5968" 1193.4 11.0089848403951 73.1566360671691
"5969" 1193.6 9.92366432950459 68.0404573591864
"5970" 1193.8 8.69385832495692 62.5706297726605
"5971" 1194 8.69693999672105 57.1012524986686
"5972" 1194.2 9.69946683233216 51.7604530614741
"5973" 1194.4 10.8589135010006 46.4082063836645
"5974" 1194.6 12.310879231979 41.0998474905545
"5975" 1194.8 14.9076888161842 35.7573315902878
"5976" 1195 18.1738065971754 31.338734136992
"5977" 1195.2 22.1877150210802 27.2122178348676
"5978" 1195.4 25.9381155977865 23.5958790395208
"5979" 1195.6 30.5558531453984 20.5054167872241
"5980" 1195.8 35.5520250151502 18.1641149687069
"5981" 1196 40.232390313926 16.1596830581121
"5982" 1196.2 45.652981998149 15.0275493943746
"5983" 1196.4 50.9099606487027 14.3045018532902
"5984" 1196.6 56.6060464104365 13.9545871474133
"5985" 1196.8 61.7945425811754 13.6734488373491
"5986" 1197 66.8809828806303 14.2466092056863
"5987" 1197.2 71.6888770314519 14.5447220045172
"5988" 1197.4 76.8339697492203 15.6352767014944
"5989" 1197.6 80.6157463645915 17.533260129233
"5990" 1197.8 84.2490494082542 20.3101169082068
"5991" 1198 88.5637091631933 23.6502820405862
"5992" 1198.2 92.6281870811164 26.8867469826857
"5993" 1198.4 96.1187836688967 30.7878874920885
"5994" 1198.6 99.0489419742541 35.0693690369546
"5995" 1198.8 101.426319966357 39.6588772662414
"5996" 1199 103.330026655314 44.5776255895603
"5997" 1199.2 105.515593244142 49.3669676111818
"5998" 1199.4 106.985347818219 54.7921674461985
"5999" 1199.6 108.111117175728 59.8878592785259
"6000" 1199.8 109.662285588952 65.283373650931
"6001" 1200 110.823738962821 70.8097087202878
"6002" 1200.2 110.919336354993 76.9188592973807
"6003" 1200.4 110.870393999512 82.2957150233038
"6004" 1200.6 111.034484260541 88.2033540410676
"6005" 1200.8 111.078665341948 93.6256196521787
"6006" 1201 111.740899408061 96.39467059946
"6007" 1201.2 111.676790021711 95.9642761618448
"6008" 1201.4 109.037143540299 96.3348933235126
"6009" 1201.6 105.371146964821 97.665494632515
"6010" 1201.8 101.394201923986 100.598016452366
"6011" 1202 97.4071988060832 103.406730336545
"6012" 1202.2 93.8103309964337 106.708299803224
"6013" 1202.4 89.3681302790531 109.620231444346
"6014" 1202.6 84.5004795492991 111.850064098041
"6015" 1202.8 79.5777733078737 113.265061756637
"6016" 1203 74.0383008202219 113.859726586996
"6017" 1203.2 69.3782124678495 113.39015919363
"6018" 1203.4 64.3905513053933 113.069657134224
"6019" 1203.6 58.757017638412 112.12437890838
"6020" 1203.8 53.9085923073333 110.688691961764
"6021" 1204 48.6063129232527 109.897333454105
"6022" 1204.2 43.4559026342842 108.95070776777
"6023" 1204.4 38.7033254910058 107.738774779037
"6024" 1204.6 33.5236876519533 105.941042214934
"6025" 1204.8 29.0930366359874 102.958688219165
"6026" 1205 27.0603820375046 99.0180875041581
"6027" 1205.2 24.8301102431744 95.0682651336392
"6028" 1205.4 22.6637276506107 92.600379730729
"6029" 1205.6 19.0598527968504 91.8898610059384
"6030" 1205.8 14.7883757886367 91.3168524449883
"6031" 1206 10.0525542273517 90.9906442276598
"6032" 1206.2 8.31801560772158 89.6119988822713
"6033" 1206.4 7.10866135633615 86.1739125236813
"6034" 1206.6 5.80976866257381 82.4818338399233
"6035" 1206.8 5.10762061235117 78.2017661996452
"6036" 1207 3.98186701146354 73.6594169015755
"6037" 1207.2 3.64881310411432 68.9842892506452
"6038" 1207.4 2.40904634853615 64.356126039167
"6039" 1207.6 3.41216563320219 59.7249002592331
"6040" 1207.8 3.90722075935256 54.6880905580825
"6041" 1208 4.84952042840081 49.9888505625732
"6042" 1208.2 6.74675922151761 44.5684000061971
"6043" 1208.4 7.45201725986895 40.9263211812782
"6044" 1208.6 9.15606767853538 36.9110225355926
"6045" 1208.8 11.8862033607242 33.3809326999056
"6046" 1209 15.3876013905354 29.0840248743031
"6047" 1209.2 19.3472217700354 25.9306774970136
"6048" 1209.4 23.2316811069564 23.0062296584873
"6049" 1209.6 27.5962798787237 20.0256338474415
"6050" 1209.8 31.618449029117 16.7240288338089
"6051" 1210 36.1070647799498 13.7839400261285
"6052" 1210.2 39.406443496495 11.0932044097241
"6053" 1210.4 39.9731962931768 9.08308416016629
"6054" 1210.6 40.0182590369619 9.26011636789356
"6055" 1210.8 42.0890354707563 10.5973654615267
"6056" 1211 45.2197024723249 11.9814712765662
"6057" 1211.2 48.9078566783825 13.6703786841971
"6058" 1211.4 53.2674894096802 14.9726728157546
"6059" 1211.6 57.7503050214343 16.3232416322956
"6060" 1211.8 62.6638971726933 17.809868487461
"6061" 1212 66.8889604874701 19.1990666210366
"6062" 1212.2 70.8045335676665 20.1657889268045
"6063" 1212.4 74.8678818092107 21.4853028854154
"6064" 1212.6 78.5283434144933 24.0398648144991
"6065" 1212.8 82.2262667093775 26.2962334768294
"6066" 1213 85.4679151716548 29.3067923932754
"6067" 1213.2 88.157735303778 32.7814501838512
"6068" 1213.4 90.5177784629691 36.5800429915086
"6069" 1213.6 93.7588543235153 40.1087832562241
"6070" 1213.8 96.2887789442107 44.1762136845459
"6071" 1214 98.9149044401847 48.4689766521724
"6072" 1214.2 100.59736000127 53.0012672661472
"6073" 1214.4 102.577886608985 57.7467330236676
"6074" 1214.6 104.282103833618 62.4254633623241
"6075" 1214.8 105.216042948202 67.4241090757367
"6076" 1215 105.657519064914 72.5371830021987
"6077" 1215.2 105.763138280371 77.3263543031055
"6078" 1215.4 104.991660086382 81.9014623348457
"6079" 1215.6 104.704704208486 86.948165190526
"6080" 1215.8 104.773115306908 91.6635969842527
"6081" 1216 105.835549413418 96.3992446699792
"6082" 1216.2 107.09030326284 99.8352846796947
"6083" 1216.4 106.483224732292 102.40098349363
"6084" 1216.6 103.669354551511 103.825487478514
"6085" 1216.8 100.002222621031 105.862691906494
"6086" 1217 96.4987228852494 108.684773404635
"6087" 1217.2 91.9214773283971 110.508476611816
"6088" 1217.4 87.3520220525266 111.173445487012
"6089" 1217.6 82.3789119540333 112.398469023994
"6090" 1217.8 77.2189243979062 112.986107280412
"6091" 1218 71.7706422113697 113.333122713959
"6092" 1218.2 66.4130666329722 113.714675535993
"6093" 1218.4 60.6935096649675 113.869538141611
"6094" 1218.6 54.9156740656452 113.044691053647
"6095" 1218.8 49.399804635585 111.369904596801
"6096" 1219 43.7552798726982 109.496294155808
"6097" 1219.2 38.4415091702626 107.039928453739
"6098" 1219.4 33.8634546091076 103.800250737624
"6099" 1219.6 30.4631408224111 99.4201817860954
"6100" 1219.8 28.1047284644082 94.7948594764858
"6101" 1220 24.9970166044988 90.6895077032797
"6102" 1220.2 22.7922567806257 85.9751169742782
"6103" 1220.4 20.7128371774988 81.1871400348075
"6104" 1220.6 18.7988567420296 76.5384709623423
"6105" 1220.8 18.4695768356569 71.5390814161241
"6106" 1221 19.0323425537766 66.4954338179741
"6107" 1221.2 19.2413130282196 61.3896075391452
"6108" 1221.4 20.9940561178478 56.8206236656787
"6109" 1221.6 22.7887480341663 52.2630809917917
"6110" 1221.8 26.2772217363044 48.3814327558352
"6111" 1222 29.8501158092552 45.0581651204011
"6112" 1222.2 33.3955039102459 41.9946421427505
"6113" 1222.4 37.6739993967774 39.8985379263392
"6114" 1222.6 41.9489159660058 37.7232742570991
"6115" 1222.8 46.5305620115407 35.6727762070038
"6116" 1223 50.7683919804754 33.4378465260703
"6117" 1223.2 55.2557687288319 31.8906208870897
"6118" 1223.4 59.4832185071933 29.902649516378
"6119" 1223.6 63.3779270771933 28.3500089652991
"6120" 1223.8 67.159176349916 26.0878324042241
"6121" 1224 71.3844442187143 24.2517555069384
"6122" 1224.2 75.5704377153781 22.7298735867283
"6123" 1224.4 79.1257558957191 20.6721729874914
"6124" 1224.6 81.8070852779165 21.0560080285188
"6125" 1224.8 81.53255386868 22.2517167950117
"6126" 1225 81.1672402985593 22.4991366504384
"6127" 1225.2 81.4085731331647 22.2858549906527
"6128" 1225.4 82.8036401728248 21.9778899395662
"6129" 1225.6 85.511734947564 22.4684394400345
"6130" 1225.8 88.54302929468 22.8514329818967
"6131" 1226 91.3451514782287 22.0828312021533
"6132" 1226.2 94.4513857221663 20.4422593509539
"6133" 1226.4 97.2182341359986 20.2044098121976
"6134" 1226.6 99.8481147831143 22.1692089570399
"6135" 1226.8 103.469510471009 24.1643929964083
"6136" 1227 106.948820064613 26.5990129040366
"6137" 1227.2 109.632068022461 29.6904378314741
"6138" 1227.4 112.626234719585 32.6952901608067
"6139" 1227.6 114.461884721521 36.8228274543082
"6140" 1227.8 116.766771221814 40.8306473446293
"6141" 1228 118.895832658783 45.3283585021729
"6142" 1228.2 120.141066146685 50.0201450653965
"6143" 1228.4 121.392440716475 54.885374147019
"6144" 1228.6 121.923902569676 59.8912167859138
"6145" 1228.8 122.437333787937 65.1107442887728
"6146" 1229 122.960310576706 70.5108117774293
"6147" 1229.2 122.200444395576 75.5607913525372
"6148" 1229.4 120.91597320895 80.685755399804
"6149" 1229.6 119.160673989409 85.8883964906638
"6150" 1229.8 116.680118335489 91.0617314611372
"6151" 1230 113.373686036299 95.4614747045925
"6152" 1230.2 109.800303124791 99.9203791526527
"6153" 1230.4 106.050950642493 103.97846316007
"6154" 1230.6 101.497081018288 106.866292698045
"6155" 1230.8 96.8605103554318 109.141599377692
"6156" 1231 92.2714717218333 111.448160132914
"6157" 1231.2 87.4381383864633 112.858044635254
"6158" 1231.4 81.9272800057972 113.934719466769
"6159" 1231.6 76.981008155537 115.025125395412
"6160" 1231.8 71.9205782838665 116.10958643061
"6161" 1232 67.066523922183 117.316361702131
"6162" 1232.2 60.907497045737 117.469795521884
"6163" 1232.4 55.5189137703067 116.645829401935
"6164" 1232.6 50.5203471022515 114.475029320486
"6165" 1232.8 45.8492419041356 111.913727603513
"6166" 1233 40.5706116713631 109.078193225535
"6167" 1233.2 35.5241371476627 107.44749959304
"6168" 1233.4 30.2217237670106 104.734731133618
"6169" 1233.6 25.6601087695995 101.637064686037
"6170" 1233.8 21.0606202279533 98.2373086634741
"6171" 1234 16.871112178501 94.765775159253
"6172" 1234.2 13.3921938476419 90.4378817584578
"6173" 1234.4 10.0663749315561 86.4661551734808
"6174" 1234.6 6.57667735366695 82.1067240027241
"6175" 1234.8 5.57511985689863 77.1919727120099
"6176" 1235 5.62045160803111 72.0453935302241
"6177" 1235.2 5.34554463307064 66.2988612627902
"6178" 1235.4 5.47187214432054 60.8569580018605
"6179" 1235.6 6.75377671443652 55.2630592146295
"6180" 1235.8 8.6006971558263 50.1063929616003
"6181" 1236 10.0155206637027 44.6023951251958
"6182" 1236.2 12.080053839896 39.6807161881701
"6183" 1236.4 15.3922810123613 36.03079428293
"6184" 1236.6 18.4067936277022 31.6621340450366
"6185" 1236.8 22.0533088292356 27.3651647911648
"6186" 1237 26.0468037926406 24.6358577180399
"6187" 1237.2 30.4532786408924 22.7239071260648
"6188" 1237.4 35.4026605050694 22.2965231767905
"6189" 1237.6 40.5886188230041 21.687864344062
"6190" 1237.8 45.5750092190617 20.990547152961
"6191" 1238 50.2883713633401 21.4570596457654
"6192" 1238.2 54.6383848671667 20.3319356680294
"6193" 1238.4 58.6261528454765 18.7878388190383
"6194" 1238.6 63.2549362802459 17.2119965578557
"6195" 1238.8 67.16386450695 18.5229750376295
"6196" 1239 69.8053153868226 20.8904109677069
"6197" 1239.2 72.8048673442437 23.7084600257451
"6198" 1239.4 75.0782807395683 27.0615095467241
"6199" 1239.6 77.1437462953324 30.9037242186067
"6200" 1239.8 79.1569977864984 34.9169386963852
"6201" 1240 79.9013401023312 38.9336556704483
"6202" 1240.2 80.6332767129002 42.9223744473103
"6203" 1240.4 81.9632030603512 47.334492576882
"6204" 1240.6 83.0494509461683 51.3352807092491
"6205" 1240.8 83.8273474700153 55.5522929164191
"6206" 1241 83.9602338083825 60.245479187062
"6207" 1241.2 83.9236339530726 64.7763900353534
"6208" 1241.4 83.2176391089882 70.1779307030703
"6209" 1241.6 82.5556978560802 74.6700884360937
"6210" 1241.8 81.9427045941933 79.6523558543322
"6211" 1242 80.7638597680951 84.2963384338938
"6212" 1242.2 79.5762054821361 89.1635650069384
"6213" 1242.4 77.5435385332219 93.5070923740527
"6214" 1242.6 75.9380471095719 98.3516920947775
"6215" 1242.8 73.3556211797606 102.540212650907
"6216" 1243 70.7729743557027 106.991217312554
"6217" 1243.2 67.9217537421933 111.498042361907
"6218" 1243.4 64.2181063473253 115.577947433394
"6219" 1243.6 61.4620451846781 117.322364168739
"6220" 1243.8 59.1708304239745 115.69452843088
"6221" 1244 55.2108412273751 114.694419396254
"6222" 1244.2 50.5062568944459 113.29240713314
"6223" 1244.4 45.9278850579529 112.602791427436
"6224" 1244.6 40.9069859649874 110.396817919518
"6225" 1244.8 36.2319368825299 107.69932960767
"6226" 1245 32.1418744453442 104.797688051903
"6227" 1245.2 28.6844020261272 100.902979481903
"6228" 1245.4 25.4293912691278 96.6402961540466
"6229" 1245.6 22.5938978335858 92.5417523691681
"6230" 1245.8 20.3063564903791 88.0964181412772
"6231" 1246 18.2267016398447 83.590167282215
"6232" 1246.2 17.5734598415235 78.769277193526
"6233" 1246.4 18.2051033624701 73.8327865703848
"6234" 1246.6 19.2343234900648 69.6978490068388
"6235" 1246.8 21.427354407896 65.6138612700349
"6236" 1247 23.3308812598478 61.5509242561514
"6237" 1247.2 26.5999298079189 58.3897870219586
"6238" 1247.4 30.0490704063312 55.6271824032414
"6239" 1247.6 33.6225681868875 52.6201321914225
"6240" 1247.8 37.215051437667 49.8455546812241
"6241" 1248 40.9206793284519 47.3139941107241
"6242" 1248.2 45.0395086907574 44.9854909955831
"6243" 1248.4 48.531431160783 43.0214926568652
"6244" 1248.6 52.9371982698571 41.3443459749828
"6245" 1248.8 56.9448251146406 40.8228131607241
"6246" 1249 60.7971230650036 39.6152296701983
"6247" 1249.2 64.9772197629778 37.923045946681
"6248" 1249.4 69.5582146237985 38.0828515176189
"6249" 1249.6 73.8417107685933 38.5678333437459
"6250" 1249.8 78.2030631246655 38.8213657011408
"6251" 1250 82.3252206144611 37.5111517367688
"6252" 1250.2 86.6835050259519 36.5699704693448
"6253" 1250.4 91.4750038192683 35.3961858865241
"6254" 1250.6 95.9909867344038 35.1720693231978
"6255" 1250.8 100.630412440689 35.8900900795162
"6256" 1251 105.388850185593 36.8304546512154
"6257" 1251.2 110.262284594388 37.6241034370297
"6258" 1251.4 113.039717856792 38.8062905541258
"6259" 1251.6 113.779450545886 41.6699954949677
"6260" 1251.8 115.789736571926 45.6318829093707
"6261" 1252 117.993305349277 49.6688200066191
"6262" 1252.2 119.593792442452 54.136449123
"6263" 1252.4 120.066435236851 58.8136336253031
"6264" 1252.6 120.198902860906 63.9579465170415
"6265" 1252.8 120.080368252254 69.0312277673546
"6266" 1253 120.124278609745 74.4426538052069
"6267" 1253.2 119.066663782547 79.7005103747069
"6268" 1253.4 117.256910871756 84.5313710046359
"6269" 1253.6 114.49230813008 89.6630230790415
"6270" 1253.8 111.868713179065 94.40834410566
"6271" 1254 108.573221082459 98.4400836280131
"6272" 1254.2 104.724995355464 102.466225333738
"6273" 1254.4 100.707781409079 105.76615125391
"6274" 1254.6 95.9037368528087 108.869114077157
"6275" 1254.8 91.2038721842029 111.011203790657
"6276" 1255 86.3008834840233 112.472468486824
"6277" 1255.2 81.3250588916781 113.034250692679
"6278" 1255.4 76.5425413654048 113.606427866628
"6279" 1255.6 71.7810558706478 113.592885659285
"6280" 1255.8 67.4024592661933 112.992574360443
"6281" 1256 62.532106529163 112.963437809588
"6282" 1256.2 56.7820496602578 112.449854049966
"6283" 1256.4 51.5234078672558 111.219670563474
"6284" 1256.6 46.5283949506175 110.040439357557
"6285" 1256.8 41.3983949755872 108.30552372183
"6286" 1257 36.5791848763448 106.417180172739
"6287" 1257.2 31.5101233212633 104.788208478214
"6288" 1257.4 26.3807165091641 103.331625285739
"6289" 1257.6 21.6930903529874 102.030831177489
"6290" 1257.8 18.2584352540448 102.277586786462
"6291" 1258 18.8087574321655 101.472080503557
"6292" 1258.2 19.0223642011836 98.9264452041367
"6293" 1258.4 19.3795223833751 95.8857308374969
"6294" 1258.6 19.7342810427815 92.2367846264594
"6295" 1258.8 19.699491706971 87.7684762757797
"6296" 1259 20.320996524279 83.6812990388813
"6297" 1259.2 21.230626147669 79.2071197744766
"6298" 1259.4 22.1154434344457 74.8700025610882
"6299" 1259.6 23.3698283455478 70.8238712969059
"6300" 1259.8 24.6118798183676 66.3212438704627
"6301" 1260 26.4987461655504 61.9330609216884
"6302" 1260.2 29.0171557720478 58.0209020340696
"6303" 1260.4 32.3025574185236 54.3244695367241
"6304" 1260.6 35.6963978328312 50.8158743163362
"6305" 1260.8 38.9111681118087 47.3023432731216
"6306" 1261 43.0643490454286 44.3209596676443
"6307" 1261.2 47.0380577892622 41.5961590290776
"6308" 1261.4 51.4397499748398 40.3908138768103
"6309" 1261.6 56.2895574797933 39.8848375134491
"6310" 1261.8 60.653949357104 39.2950673585634
"6311" 1262 64.7953649537296 39.6626620927514
"6312" 1262.2 69.7392844081933 40.0022613124293
"6313" 1262.4 74.2237951093398 41.0320977879052
"6314" 1262.6 78.1789685247774 41.9803113566755
"6315" 1262.8 81.4700134686036 41.8564088966088
"6316" 1263 83.2509272164241 41.6067480908395
"6317" 1263.2 85.2024774813529 41.8172184440729
"6318" 1263.4 88.3977607110802 41.8901890891111
"6319" 1263.6 92.2325900934202 42.7598033752998
"6320" 1263.8 96.4389419157526 43.9803876228428
"6321" 1264 100.606285927423 44.568741565587
"6322" 1264.2 105.252535385643 45.2270794352991
"6323" 1264.4 109.571632889478 45.6755305054138
"6324" 1264.6 113.826949038681 46.1308536501737
"6325" 1264.8 115.935043652532 48.5044202519024
"6326" 1265 117.278030637398 51.5965091323524
"6327" 1265.2 119.471979718272 54.994086097882
"6328" 1265.4 121.331626980706 58.6495597680309
"6329" 1265.6 121.3329812694 61.8687886374052
"6330" 1265.8 121.822470504377 66.1076711664873
"6331" 1266 121.704733515983 70.2780467841737
"6332" 1266.2 121.04821911738 74.5835553016902
"6333" 1266.4 120.724351346087 78.8456236263392
"6334" 1266.6 118.455597437943 82.5124228120991
"6335" 1266.8 116.995081724193 86.7121336664806
"6336" 1267 114.80388481568 90.9906106959459
"6337" 1267.2 112.437589415088 95.2223259327505
"6338" 1267.4 109.028316247524 98.9501794285188
"6339" 1267.6 105.332593284027 102.784741540113
"6340" 1267.8 101.323516287765 105.66229235871
"6341" 1268 96.5005958509894 107.865368562855
"6342" 1268.2 91.7833349143933 109.890833091853
"6343" 1268.4 87.2317188322533 111.833736281344
"6344" 1268.6 82.4187245305266 112.884756828376
"6345" 1268.8 78.6004087703463 113.198156022418
"6346" 1269 73.4727383777512 112.550362658224
"6347" 1269.2 68.477561111037 112.140606860755
"6348" 1269.4 63.9277682870756 111.099392798812
"6349" 1269.6 60.2210279854705 109.627403157175
"6350" 1269.8 55.4700301295622 107.362459592166
"6351" 1270 50.1214930926377 104.331806333196
"6352" 1270.2 46.8482225066798 100.887289426981
"6353" 1270.4 43.6299000041647 98.032372807767
"6354" 1270.6 39.8398129781278 95.1734105898316
"6355" 1270.8 35.7304894463087 93.2603205004645
"6356" 1271 30.5360921143478 90.4319586247787
"6357" 1271.2 27.0273137571933 88.3826710580662
"6358" 1271.4 22.8574743983034 84.9729674809214
"6359" 1271.6 20.1684907002906 80.4758865941356
"6360" 1271.8 17.9765827408538 76.0758809311049
"6361" 1272 16.4530076574057 70.8149413536843
"6362" 1272.2 15.9093632744988 65.492906982363
"6363" 1272.4 15.6866305301842 60.5276780954878
"6364" 1272.6 16.6116481777896 55.1480753398296
"6365" 1272.8 18.7618766808599 50.2819062895297
"6366" 1273 21.1922683951122 45.6982163661431
"6367" 1273.2 24.3817189267608 41.4456156572782
"6368" 1273.4 28.0162310636629 37.6906772397198
"6369" 1273.6 30.4456160110415 35.4247007171259
"6370" 1273.8 34.5051542115933 34.4834693999024
"6371" 1274 39.1256948332751 33.1797426457787
"6372" 1274.2 43.9139125662025 31.7226538857746
"6373" 1274.4 49.1823462244145 30.4133715682507
"6374" 1274.6 54.2902737471933 29.6519816754258
"6375" 1274.8 58.8630788985772 28.6333026481884
"6376" 1275 62.9128198508628 26.3079681060067
"6377" 1275.2 67.269219236167 24.6631890062505
"6378" 1275.4 70.9847109904645 22.4736748752835
"6379" 1275.6 74.512799014501 20.7550775929934
"6380" 1275.8 78.3163709004454 19.4897378856359
"6381" 1276 81.4201645277183 17.1559674170241
"6382" 1276.2 82.2100532333204 16.598606015453
"6383" 1276.4 82.2939238491665 18.0654282336974
"6384" 1276.6 83.2214672413433 20.8916420537491
"6385" 1276.8 84.1411227374247 23.5450061477779
"6386" 1277 86.4698872054754 26.8101843355831
"6387" 1277.2 87.9911537152959 30.92459441466
"6388" 1277.4 89.8980701863063 34.869553553798
"6389" 1277.6 90.571498581176 38.3225893258448
"6390" 1277.8 90.3973241713703 40.8187920751799
"6391" 1278 90.6902889753083 44.5963147236047
"6392" 1278.2 90.7074922282455 48.7516495785198
"6393" 1278.4 90.2821639094301 52.0423069711452
"6394" 1278.6 89.8630645223226 56.5639269644741
"6395" 1278.8 89.8630942347774 61.5538069044896
"6396" 1279 89.8160594188916 66.2738383303707
"6397" 1279.2 89.0186662704853 71.0562064863392
"6398" 1279.4 87.8198549137879 75.6313324117917
"6399" 1279.6 85.844186570402 81.0641838971024
"6400" 1279.8 84.2437984649089 85.6232766182975
"6401" 1280 82.9837201558942 90.0556907305606
"6402" 1280.2 81.0079745373933 94.5723878991041
"6403" 1280.4 79.4972770016837 99.1023833554645
"6404" 1280.6 77.2913097877361 103.388524403081
"6405" 1280.8 75.0212510783647 107.980571269424
"6406" 1281 73.341277459882 112.083732480498
"6407" 1281.2 70.6136846655756 115.608854388195
"6408" 1281.4 68.1405992713647 115.988833938596
"6409" 1281.6 66.5051489583992 114.852822724606
"6410" 1281.8 62.9715791497233 114.618452908894
"6411" 1282 58.657911214979 114.231446051194
"6412" 1282.2 54.4107286514201 113.285137574008
"6413" 1282.4 49.9675328492032 111.771420944224
"6414" 1282.6 45.6907572246333 109.699435984984
"6415" 1282.8 41.400992932514 107.336597129139
"6416" 1283 37.0031663023319 105.82909826465
"6417" 1283.2 32.7345597770779 103.255490859436
"6418" 1283.4 28.3205082532515 100.669610884496
"6419" 1283.6 23.8122700160756 98.2430361760771
"6420" 1283.8 19.2456089113913 96.3853940191746
"6421" 1284 14.8081573749509 95.1303934178605
"6422" 1284.2 11.5394773409783 92.7528674131494
"6423" 1284.4 10.5603403266512 90.8783114191774
"6424" 1284.6 9.24973945722054 88.2650844021969
"6425" 1284.8 7.52518589016575 84.6299472765911
"6426" 1285 6.55686843835842 80.8352862661875
"6427" 1285.2 5.65122300397203 76.2537467726755
"6428" 1285.4 4.77667436162806 72.0758738581633
"6429" 1285.6 4.03828396111432 67.4434878777768
"6430" 1285.8 3.40323344092856 62.8355532646947
"6431" 1286 3.47128174542541 57.8644814333848
"6432" 1286.2 4.68915815524001 53.6419855583363
"6433" 1286.4 6.69900300864461 49.5973962590648
"6434" 1286.6 8.98071154706396 45.1954069489396
"6435" 1286.8 10.7798303952641 40.6602464165781
"6436" 1287 13.02741538395 36.5895105573863
"6437" 1287.2 16.1607259722473 32.7930468882512
"6438" 1287.4 20.0439319560281 29.5727498985981
"6439" 1287.6 23.9826676663846 26.6534118226502
"6440" 1287.8 28.1550858909411 24.7974985214676
"6441" 1288 32.5011496201206 22.607379200306
"6442" 1288.2 36.3170403724194 20.2593163616415
"6443" 1288.4 40.0208673484864 17.9391619737155
"6444" 1288.6 44.0941264395779 15.7086005057113
"6445" 1288.8 48.3567699083759 15.142007970972
"6446" 1289 53.0053528001676 14.656696310737
"6447" 1289.2 57.564586261795 14.9896363021002
"6448" 1289.4 61.7934131632446 15.5022142396088
"6449" 1289.6 66.1160252233751 15.6960418106332
"6450" 1289.8 70.675622899211 16.9542238108613
"6451" 1290 72.3617215119933 18.2239077959285
"6452" 1290.2 74.998895350923 18.2387665744133
"6453" 1290.4 78.0261565368849 16.5257768776914
"6454" 1290.6 80.9654868075387 14.2549996397332
"6455" 1290.8 82.6007760422277 12.9599785174138
"6456" 1291 84.3812833835176 13.0984530113052
"6457" 1291.2 88.1705983916419 14.7167393456447
"6458" 1291.4 92.1299075320715 16.3950881195807
"6459" 1291.6 96.2020384707364 19.1176470668793
"6460" 1291.8 99.7929067293025 22.3862228305519
"6461" 1292 103.839621665527 25.86147327366
"6462" 1292.2 107.007694269472 29.7285382413981
"6463" 1292.4 109.791594192069 33.939289149764
"6464" 1292.6 111.978965686624 38.3393768627845
"6465" 1292.8 113.776996253219 42.7261594392835
"6466" 1293 115.589599935889 47.4105151491981
"6467" 1293.2 117.582645517081 52.1219446902414
"6468" 1293.4 119.147793370157 56.7144043410423
"6469" 1293.6 120.944452870614 61.1777900555136
"6470" 1293.8 121.309741479132 66.3083184714589
"6471" 1294 120.154496176236 71.3100994122672
"6472" 1294.2 118.691819979472 76.3194128479111
"6473" 1294.4 116.354994837472 81.2809328957807
"6474" 1294.6 114.09300684283 85.690660104233
"6475" 1294.8 111.849966718562 90.4564325510399
"6476" 1295 108.944826303817 94.8919683894718
"6477" 1295.2 106.49018722011 99.0559187055019
"6478" 1295.4 103.518633817902 102.806028692312
"6479" 1295.6 98.9665849510998 104.851943382009
"6480" 1295.8 94.2399576929359 106.457650241788
"6481" 1296 89.4220575567758 108.303995935787
"6482" 1296.2 84.2835448996675 109.522929398657
"6483" 1296.4 78.9739828576729 110.523524524857
"6484" 1296.6 72.7345007608361 111.497201667357
"6485" 1296.8 67.9839033470337 112.471639825426
"6486" 1297 62.3873728642233 112.682782749604
"6487" 1297.2 56.8434715875266 112.499220020436
"6488" 1297.4 51.7115667045301 112.017402538119
"6489" 1297.6 46.4307518529333 110.256379310494
"6490" 1297.8 42.3356821642766 107.220381855946
"6491" 1298 37.868216155436 104.159723515671
"6492" 1298.2 33.563810498731 100.818471654441
"6493" 1298.4 29.4376239665518 97.0854302326298
"6494" 1298.6 25.0544800703335 93.9140001550466
"6495" 1298.8 20.9522638716665 90.7539043396884
"6496" 1299 18.0277550258004 86.3410604331438
"6497" 1299.2 15.3254848264205 81.7538398019878
"6498" 1299.4 13.6759794663512 77.2246726461189
"6499" 1299.6 12.9576790480683 72.4974579178134
"6500" 1299.8 12.152385521496 67.4753639329489
"6501" 1300 12.6558391338933 62.2271872896696
"6502" 1300.2 13.440344717279 57.2046992553956
"6503" 1300.4 14.4199978676377 52.2040170930575
"6504" 1300.6 16.708090419923 47.6982018480349
"6505" 1300.8 19.6273674741933 43.8300002626514
"6506" 1301 22.8472170592191 39.8066075913103
"6507" 1301.2 25.9864270420251 36.2830075812684
"6508" 1301.4 29.3185251952203 32.2456824405755
"6509" 1301.6 33.1202222489051 29.0451704370377
"6510" 1301.8 36.8339902078087 25.6684022505318
"6511" 1302 40.4405557719778 22.7571850753966
"6512" 1302.2 44.5060884787324 20.3812376733981
"6513" 1302.4 48.8410105599369 18.33170337166
"6514" 1302.6 53.2835905998628 16.5689006111055
"6515" 1302.8 57.4859320610394 14.2172932925831
"6516" 1303 60.748466728431 11.8274527466914
"6517" 1303.2 61.7175513184038 9.68905947790835
"6518" 1303.4 61.4630286969433 10.3304906480991
"6519" 1303.6 62.9007375587068 12.4002124658728
"6520" 1303.8 64.911895628009 14.8375908945662
"6521" 1304 67.5748301216723 17.9514916437031
"6522" 1304.2 70.5754365305662 21.0214106627411
"6523" 1304.4 73.2213393320861 24.9020327413938
"6524" 1304.6 76.0544333324306 28.1111005003343
"6525" 1304.8 78.3417494671848 30.5040358505462
"6526" 1305 80.3328917185933 32.8970812207741
"6527" 1305.2 82.3654635586292 36.1208679854036
"6528" 1305.4 84.9678187507191 39.0813859955172
"6529" 1305.6 88.0105950889664 42.0299546264678
"6530" 1305.8 90.8136275850363 45.371467976844
"6531" 1306 92.6514887563215 48.9567622126857
"6532" 1306.2 93.8343352689884 53.3795238508881
"6533" 1306.4 96.0739480782641 57.8658970196224
"6534" 1306.6 97.5183464901195 62.9247522314619
"6535" 1306.8 97.7330618396329 67.9055869209052
"6536" 1307 99.0286217556281 72.3739037313459
"6537" 1307.2 100.173969710659 77.5953532424741
"6538" 1307.4 101.023329942441 82.9505775262241
"6539" 1307.6 102.099591766021 87.9499670724423
"6540" 1307.8 103.768052234539 93.2640654125511
"6541" 1308 104.852755005958 98.3079479855771
"6542" 1308.2 105.781405960273 103.098946118551
"6543" 1308.4 103.921593630088 103.937064859186
"6544" 1308.6 100.497684102212 105.466402164866
"6545" 1308.8 96.9466057043362 107.561426442367
"6546" 1309 92.8767382833044 109.28674112503
"6547" 1309.2 88.9570747287633 111.027531607354
"6548" 1309.4 85.2379335117521 112.176165168165
"6549" 1309.6 81.1559734630533 113.524039800724
"6550" 1309.8 76.7325383337137 113.925433234979
"6551" 1310 72.2496492857953 114.076452546877
"6552" 1310.2 67.5684193564613 113.618396142368
"6553" 1310.4 63.1169944568269 112.191740978016
"6554" 1310.6 58.7691886026933 110.149874010753
"6555" 1310.8 54.8948808871076 107.980571269424
"6556" 1311 50.1990097914176 105.656364497869
"6557" 1311.2 46.4280583161652 102.890029438804
"6558" 1311.4 41.7270566742504 100.777215038053
"6559" 1311.6 37.7169653371836 97.5992192739717
"6560" 1311.8 34.9239247110465 93.5591919705636
"6561" 1312 32.2132410242744 89.6803532354674
"6562" 1312.2 30.3533259430782 85.0599241145781
"6563" 1312.4 29.3381741753933 80.1315503707956
"6564" 1312.6 29.184100484165 75.264039480526
"6565" 1312.8 29.0013964343403 70.2584095981065
"6566" 1313 30.0060445709155 65.6948548341408
"6567" 1313.2 31.6483328443014 61.5577503628998
"6568" 1313.4 33.351906877503 57.1421016216578
"6569" 1313.6 36.4445193508087 53.270900936378
"6570" 1313.8 40.0559605996194 49.8116876501807
"6571" 1314 43.8273702159221 46.1554833411733
"6572" 1314.2 47.9630226211848 43.8351612015885
"6573" 1314.4 52.5103236024827 41.2669465941452
"6574" 1314.6 56.8901625382196 39.4938292714873
"6575" 1314.8 60.2841642244136 37.052427208919
"6576" 1315 65.0722917456805 34.186828943378
"6577" 1315.2 69.8889116300916 33.3854600722496
"6578" 1315.4 74.209937760666 32.5849144278151
"6579" 1315.6 78.4911869994002 32.5376040964397
"6580" 1315.8 83.1477340833728 30.8147436601216
"6581" 1316 87.5195243655467 29.747515457069
"6582" 1316.2 92.7341493133703 29.3345717608082
"6583" 1316.4 98.0133283461678 30.3258034244614
"6584" 1316.6 101.79555819188 32.8747854253372
"6585" 1316.8 104.769083517498 35.7602564702415
"6586" 1317 108.902742806527 39.5129261331216
"6587" 1317.2 112.981551536803 43.2608567175377
"6588" 1317.4 116.312646063255 47.2329979590471
"6589" 1317.6 117.990032484933 51.0597873530477
"6590" 1317.8 120.95752435628 55.2507328357633
"6591" 1318 121.989269970149 59.5202865006843
"6592" 1318.2 121.955884250219 64.4342088163089
"6593" 1318.4 121.934123654114 69.7637147042595
"6594" 1318.6 120.617832195771 74.9429224060086
"6595" 1318.8 118.823901400541 80.5866587593894
"6596" 1319 116.245108916912 85.3517780164886
"6597" 1319.2 113.691180640659 89.954451751258
"6598" 1319.4 110.904563322486 94.3426000934741
"6599" 1319.6 107.490563562542 98.4043523567287
"6600" 1319.8 103.664050676022 102.212693339567
"6601" 1320 99.4027565985706 104.68011194413
"6602" 1320.2 94.5088672450462 107.513969909371
"6603" 1320.4 89.4151993701639 109.38113901793
"6604" 1320.6 83.7589105293871 110.531472909694
"6605" 1320.8 78.500411666163 110.709227697861
"6606" 1321 73.2699514898634 111.036646028441
"6607" 1321.2 67.5162222312964 110.161340391059
"6608" 1321.4 62.5385723919755 108.755913912798
"6609" 1321.6 57.3366299554111 106.453794094689
"6610" 1321.8 52.5659800439296 103.93951607437
"6611" 1322 49.2014328326178 100.370212743554
"6612" 1322.2 45.428884438879 97.1532814448241
"6613" 1322.4 42.1610384863361 93.7073916719384
"6614" 1322.6 38.7769257174853 89.9989660444985
"6615" 1322.8 36.3102669662107 86.0426374604937
"6616" 1323 34.3520989976143 81.8231618875399
"6617" 1323.2 32.3730597678747 77.4256059884277
"6618" 1323.4 31.6044896087254 72.4956075484076
"6619" 1323.6 31.6898363024219 67.8168527970813
"6620" 1323.8 32.7260807308442 63.1022608326958
"6621" 1324 34.3438019994076 58.4695522290813
"6622" 1324.2 36.26584318495 53.9086830812782
"6623" 1324.4 39.5792078678775 50.4468430218557
"6624" 1324.6 42.924498129002 46.6823739817633
"6625" 1324.8 45.4363029313933 44.3799803213241
"6626" 1325 47.1018504296329 42.6604888710517
"6627" 1325.2 50.7211883527179 39.7320819355192
"6628" 1325.4 54.3529851563712 36.6398521485377
"6629" 1325.6 58.4721345592187 34.1776041881818
"6630" 1325.8 62.5098021814455 32.0314963523546
"6631" 1326 66.5962436826555 30.0938183619384
"6632" 1326.2 70.9021959783882 27.4839864085546
"6633" 1326.4 75.2251645136292 25.3255347439421
"6634" 1326.6 79.3383299069498 22.7451564402328
"6635" 1326.8 82.8760916480381 22.0890411051983
"6636" 1327 86.8472800765915 22.1621040314542
"6637" 1327.2 91.659838833126 22.8706067535435
"6638" 1327.4 96.6138737413543 23.2427147878343
"6639" 1327.6 100.197472262374 25.0134300400862
"6640" 1327.8 102.98447080645 27.6526091217286
"6641" 1328 106.637914243795 30.320312159941
"6642" 1328.2 110.324144994039 32.7288098376857
"6643" 1328.4 112.022613282667 36.4188826368879
"6644" 1328.6 114.126859904422 39.7424166026055
"6645" 1328.8 115.979794447398 43.5441159436088
"6646" 1329 117.313431816002 47.4037417429894
"6647" 1329.2 118.914862851176 51.1277065290472
"6648" 1329.4 119.976548284676 55.3317217531034
"6649" 1329.6 121.632115090014 59.9251936128139
"6650" 1329.8 121.980308693793 64.3046602473491
"6651" 1330 122.475005010404 69.3020154760925
"6652" 1330.2 121.796317288935 74.1706957067845
"6653" 1330.4 120.313766169555 78.8889528746527
"6654" 1330.6 118.706703648377 83.8695920923031
"6655" 1330.8 116.739911162711 89.0813860165862
"6656" 1331 114.87795809127 93.8158157933011
"6657" 1331.2 112.036043312219 98.0627182793017
"6658" 1331.4 108.051161686658 101.200069111367
"6659" 1331.6 103.854046512082 103.70432550803
"6660" 1331.8 99.6492037411377 106.120487306085
"6661" 1332 95.0161926882991 108.123876571936
"6662" 1332.2 90.4543443913486 109.956411125195
"6663" 1332.4 85.8641415563403 111.763784260754
"6664" 1332.6 81.1904912723403 113.27584758793
"6665" 1332.8 76.4901125961933 114.381277202472
"6666" 1333 71.1154147695933 115.070239103014
"6667" 1333.2 66.1767715691639 115.249930265077
"6668" 1333.4 60.5948332448808 115.301000585787
"6669" 1333.6 55.2143124471345 114.971191318401
"6670" 1333.8 50.1966864417039 113.905224043745
"6671" 1334 44.7305345299206 113.049986888921
"6672" 1334.2 39.4980178646639 111.771420944224
"6673" 1334.4 34.3165281298697 109.239860373724
"6674" 1334.6 29.1713315442428 107.286721868076
"6675" 1334.8 23.8648103983533 105.216626420914
"6676" 1335 20.7266216687166 102.176606186729
"6677" 1335.2 18.1763976147815 97.6817399409888
"6678" 1335.4 15.885392573605 92.9355411640182
"6679" 1335.6 13.7505304355326 88.0762921978134
"6680" 1335.8 11.8274240948149 83.0172437089539
"6681" 1336 10.0782501893842 77.600664208706
"6682" 1336.2 8.84517427514065 72.585186472382
"6683" 1336.4 8.69116367542336 66.8754264019056
"6684" 1336.6 9.19026313201897 61.6761786034902
"6685" 1336.8 9.74188899470237 56.569237930706
"6686" 1337 11.3361995904906 51.4279993344404
"6687" 1337.2 13.8908621411839 46.9263432109998
"6688" 1337.4 15.929148705923 42.3333285115214
"6689" 1337.6 19.4757151050959 38.2717216032949
"6690" 1337.8 22.7875476735354 34.3145501555926
"6691" 1338 26.3533598394281 30.3821719405372
"6692" 1338.2 30.2270182978916 27.1890948274655
"6693" 1338.4 34.6891456164519 24.3452860698879
"6694" 1338.6 39.263472073202 21.9357343982937
"6695" 1338.8 43.9124263982818 20.2181963912064
"6696" 1339 48.7727699396933 18.2724505404241
"6697" 1339.2 53.9494867473183 17.7698476725813
"6698" 1339.4 58.6248157850122 18.1876175204224
"6699" 1339.6 63.672348498854 18.1906152948759
"6700" 1339.8 67.8835021401665 17.3560348870188
"6701" 1340 71.5150457359063 15.064113799572
"6702" 1340.2 72.0988286835183 14.6730907036491
"6703" 1340.4 71.6306597015144 16.0437720461783
"6704" 1340.6 71.6372367850782 18.8981314511091
"6705" 1340.8 71.7150035175126 22.4091328809636
"6706" 1341 71.2753390860959 25.8224407583038
"6707" 1341.2 71.6317994058571 29.4084072108879
"6708" 1341.4 72.3390855989369 32.9984435079164
"6709" 1341.6 72.0529267610861 36.4157649514563
"6710" 1341.8 70.6550045779254 39.7193123992241
"6711" 1342 69.5964784272933 43.2422533329969
"6712" 1342.2 68.394444867783 47.0460248458652
"6713" 1342.4 67.0991644321502 50.2652431047155
"6714" 1342.6 65.7881307864542 54.3498698100067
"6715" 1342.8 65.1855559417441 58.5525387555123
"6716" 1343 64.3840601244433 62.1885352576491
"6717" 1343.2 63.4140519103063 66.2439711124763
"6718" 1343.4 62.3107329210068 70.3092776761394
"6719" 1343.6 60.5654550552364 74.4225087608793
"6720" 1343.8 59.6429130473791 78.5457655328967
"6721" 1344 57.6040766321763 82.0033051875885
"6722" 1344.2 55.1381483562375 85.8871188551091
"6723" 1344.4 52.6509555036387 89.8406710509696
"6724" 1344.6 49.8206320073362 93.462581418967
"6725" 1344.8 46.5837994748877 96.5784513095852
"6726" 1345 43.6322539489048 100.738909937282
"6727" 1345.2 40.5044751107404 104.838104838951
"6728" 1345.4 38.1958542374504 108.870790371138
"6729" 1345.6 37.3804322665719 112.546581387768
"6730" 1345.8 37.9362790236496 111.752514591943
"6731" 1346 39.1450771224098 112.160891801224
"6732" 1346.2 40.3151429960168 112.867285022254
"6733" 1346.4 41.4487582262971 113.880442377413
"6734" 1346.6 40.704168997669 113.170491013059
"6735" 1346.8 39.3801535801555 112.035967186715
"6736" 1347 36.9468980334382 111.008375999898
"6737" 1347.2 34.2563697662035 110.304943941847
"6738" 1347.4 30.6063459483617 109.795368806603
"6739" 1347.6 26.6496450473751 107.923920962951
"6740" 1347.8 23.0547110157933 106.053988763464
"6741" 1348 19.6607506905076 103.48125555951
"6742" 1348.2 16.3168651896933 100.558200906779
"6743" 1348.4 13.9639609756153 97.1680503702884
"6744" 1348.6 11.1010103792815 93.6152059929006
"6745" 1348.8 8.91135503730758 89.3119348572241
"6746" 1349 7.10438145680867 84.9840647892145
"6747" 1349.2 6.030661662854 80.4711782312152
"6748" 1349.4 4.33805135337912 75.8987423631976
"6749" 1349.6 3.41991356535118 71.4338559565136
"6750" 1349.8 3.21815193304234 67.0961742436298
"6751" 1350 3.06575626531476 62.47969808914
"6752" 1350.2 3.92572706811219 58.077073875116
"6753" 1350.4 5.023964709923 53.5964046463863
"6754" 1350.6 5.98132782098766 49.1394112582522
"6755" 1350.8 7.88659145772054 44.269040137815
"6756" 1351 10.2049058636143 40.6759074865925
"6757" 1351.2 11.7892664770683 36.4261972065545
"6758" 1351.4 14.8571816786292 32.7720843773523
"6759" 1351.6 18.2489793107237 30.4397458933111
"6760" 1351.8 21.9404856944628 27.5542748484067
"6761" 1352 26.0239312103458 24.7840952134191
"6762" 1352.2 30.269487821167 22.3229474532241
"6763" 1352.4 34.5984929169778 21.8170830067759
"6764" 1352.6 39.0805901055672 20.3778509702937
"6765" 1352.8 43.8677673090138 19.4368685385318
"6766" 1353 48.0620975425812 17.8048616781983
"6767" 1353.2 52.5060311886292 15.7918207743011
"6768" 1353.4 56.8269143723498 14.2783986793633
"6769" 1353.6 60.8078789736269 12.8182501082064
"6770" 1353.8 63.6623588242751 13.2246721907605
"6771" 1354 64.1705344352985 15.0118278569083
"6772" 1354.2 64.6693304451406 16.7371154251978
"6773" 1354.4 67.1797446094605 18.3487778750431
"6774" 1354.6 69.4279374989101 17.7400588143657
"6775" 1354.8 71.6773655775504 15.4956160611706
"6776" 1355 73.8376817597278 13.1412839163621
"6777" 1355.2 73.1446577988856 12.1467730100703
"6778" 1355.4 71.7086623428451 12.4911265928849
"6779" 1355.6 71.0735827145822 13.4949413612241
"6780" 1355.8 70.7631976467411 15.843055513572
"6781" 1356 70.9452775004827 18.8245425622768
"6782" 1356.2 71.5062642844942 22.775606797348
"6783" 1356.4 71.7961420935672 26.7211458847372
"6784" 1356.6 72.2872140436976 30.7580959851198
"6785" 1356.8 72.4445279284365 34.6491737653052
"6786" 1357 71.2423285488571 39.0343808920862
"6787" 1357.2 71.4170050229625 43.2278789229677
"6788" 1357.4 70.8647987398715 47.4884093205981
"6789" 1357.6 70.4071059059306 51.8622215763682
"6790" 1357.8 70.2958326183411 56.0635415808067
"6791" 1358 69.8121122920226 60.68741008259
"6792" 1358.2 69.0373567054645 65.0514211066394
"6793" 1358.4 68.2675770031502 69.372817649431
"6794" 1358.6 66.6213171518713 73.6494853649869
"6795" 1358.8 65.2054441754241 78.0239376257113
"6796" 1359 63.0683476780395 82.3314187279165
"6797" 1359.2 60.9541558417346 86.8881636217654
"6798" 1359.4 59.1425803876153 91.1330386503526
"6799" 1359.6 56.0245213368537 94.7816733709411
"6800" 1359.8 52.521275275212 97.2263223968223
"6801" 1360 48.9032002111185 100.403967800196
"6802" 1360.2 46.1707336903076 104.093281191938
"6803" 1360.4 42.728553163679 107.502078502253
"6804" 1360.6 40.1008018512991 110.299670494215
"6805" 1360.8 37.3227201487994 111.326873400376
"6806" 1361 35.1117845767387 109.780792119557
"6807" 1361.2 31.7896554244705 108.624804911432
"6808" 1361.4 27.7268487916107 106.523017550865
"6809" 1361.6 24.0621912892782 104.029769098007
"6810" 1361.8 20.1853593750875 101.09842149759
"6811" 1362 16.8556962297175 98.2533790629134
"6812" 1362.2 14.1607404903554 94.1715487035755
"6813" 1362.4 11.6892432797024 89.9185652223696
"6814" 1362.6 9.98973408552055 85.825580579715
"6815" 1362.8 8.22043273449057 81.7400599977106
"6816" 1363 6.7816620152459 77.6380583803031
"6817" 1363.2 6.13719991403397 73.3103121542861
"6818" 1363.4 5.87550557793873 68.8765170119059
"6819" 1363.6 5.67069821995055 64.3542894220882
"6820" 1363.8 5.87096286468385 59.8652436155543
"6821" 1364 5.43448804567976 55.2841116933863
"6822" 1364.2 5.89674944286601 50.7059312107787
"6823" 1364.4 7.11237060259328 46.0176125438527
"6824" 1364.6 9.02893486114018 41.7114730660029
"6825" 1364.8 12.1081238115717 37.870203015089
"6826" 1365 14.8806914045058 33.918978564617
"6827" 1365.2 18.520450301667 30.7751483323294
"6828" 1365.4 22.4453036748403 27.285700754325
"6829" 1365.6 26.8534428388897 24.7733682618491
"6830" 1365.8 31.0966127113657 22.6161697651035
"6831" 1366 35.4277356361566 20.7531536014627
"6832" 1366.2 39.9946068442736 19.8215245085634
"6833" 1366.4 44.4914627166535 18.3053085537286
"6834" 1366.6 49.4168079800368 17.4652863005546
"6835" 1366.8 54.0580204838447 17.3443903209306
"6836" 1367 58.732256021426 17.3381681512759
"6837" 1367.2 63.304753764666 17.8841598981423
"6838" 1367.4 68.2970620225751 19.0915195548423
"6839" 1367.6 71.5509140006024 19.576587804015
"6840" 1367.8 74.1532874541933 18.2841227557104
"6841" 1368 76.3978694984827 16.6824528487768
"6842" 1368.2 78.805693873266 15.4977657379787
"6843" 1368.4 82.5739159831243 15.4579640140345
"6844" 1368.6 86.9821188134628 16.8353595231459
"6845" 1368.8 90.5513535368484 19.0605694412845
"6846" 1369 93.2795521233683 22.3846136722491
"6847" 1369.2 96.4437790026674 26.4773032612241
"6848" 1369.4 98.8208660189748 30.6371138431317
"6849" 1369.6 101.389153819359 34.771339163772
"6850" 1369.8 104.405519491937 38.1581001604806
"6851" 1370 107.666935460636 42.113600454552
"6852" 1370.2 110.449238197772 46.0260071538031
"6853" 1370.4 112.245517629083 49.967676899097
"6854" 1370.6 114.241692100359 53.5506078773807
"6855" 1370.8 115.554711054771 57.34958369325
"6856" 1371 117.408055132909 61.0529143421379
"6857" 1371.2 118.30912252868 65.3024676494676
"6858" 1371.4 119.159574628583 69.4500700318082
"6859" 1371.6 119.714422886461 73.9266768662688
"6860" 1371.8 119.006783368176 78.4496491005459
"6861" 1372 117.102521960607 82.4670964623621
"6862" 1372.2 115.134276518527 87.2347569532242
"6863" 1372.4 112.567413034088 91.549684079461
"6864" 1372.6 110.090163820184 95.2607685390653
"6865" 1372.8 107.75596750536 99.6797933190297
"6866" 1373 104.167327952275 102.813591233224
"6867" 1373.2 99.7804698447933 105.257984516681
"6868" 1373.4 95.3872385778333 107.553451562914
"6869" 1373.6 90.8634418426219 109.238005750596
"6870" 1373.8 86.2150818740115 110.799710826254
"6871" 1374 81.2573856823568 111.318286581753
"6872" 1374.2 76.397763836286 112.008315589204
"6873" 1374.4 71.7619363922133 112.581520326784
"6874" 1374.6 67.0037152935504 112.645743276265
"6875" 1374.8 61.434629780287 112.071638063162
"6876" 1375 56.2895574797933 110.651228574567
"6877" 1375.2 51.9269797119991 108.493059458603
"6878" 1375.4 47.2835432332798 105.891908968359
"6879" 1375.6 42.9325617078219 102.654093644167
"6880" 1375.8 39.6507515340756 99.033432915283
"6881" 1376 36.0151027648856 94.8519081372434
"6882" 1376.2 33.9697263149797 90.2559920478164
"6883" 1376.4 33.5474731935772 85.7498993109116
"6884" 1376.6 32.6400619954549 81.0796614468036
"6885" 1376.8 33.1278436354751 76.3933045520059
"6886" 1377 33.9964294461667 71.9833539246843
"6887" 1377.2 35.2960796442702 67.4503864000415
"6888" 1377.4 37.042278651479 63.2804446245956
"6889" 1377.6 38.7355659804588 59.5133932111799
"6890" 1377.8 40.9252738122459 55.7354472905925
"6891" 1378 43.8394724176933 51.6152555928557
"6892" 1378.2 47.0785717117433 48.4434595960241
"6893" 1378.4 50.9434648573797 45.2973272155801
"6894" 1378.6 55.7205154657563 43.04126970893
"6895" 1378.8 60.0557739550907 41.5601447404293
"6896" 1379 63.6068266159564 40.064369912882
"6897" 1379.2 65.8500306121008 37.2613912764762
"6898" 1379.4 68.1181256028655 33.5859646175603
"6899" 1379.6 70.8935145670336 29.1381419733334
"6900" 1379.8 73.9094723648518 25.6951951174924
"6901" 1380 77.1327395102433 22.5793491007491
"6902" 1380.2 80.9533229816529 19.8343124341677
"6903" 1380.4 84.8097337600084 17.7158454108964
"6904" 1380.6 89.0700212772933 17.0748276551491
"6905" 1380.8 93.3033714568543 16.3015519719784
"6906" 1381 94.1024672799986 18.0226836840471
"6907" 1381.2 96.063519768501 20.6052811095318
"6908" 1381.4 99.8484622147441 22.7641277177919
"6909" 1381.6 103.850440300443 25.5506312221552
"6910" 1381.8 107.533625905004 28.91821113225
"6911" 1382 110.67020375721 32.5993988811746
"6912" 1382.2 113.153634126091 37.4124465539165
"6913" 1382.4 115.672223813348 42.015847452569
"6914" 1382.6 117.774023438193 47.1092722499934
"6915" 1382.8 119.164502725904 51.9056505300926
"6916" 1383 120.531339239963 56.9870026078082
"6917" 1383.2 121.272603529706 62.3552254556344
"6918" 1383.4 122.259539494659 67.9394465293089
"6919" 1383.6 121.491383671524 72.8139029891259
"6920" 1383.8 120.008356249404 78.4887447258557
"6921" 1384 118.546307530706 83.7894378336088
"6922" 1384.2 115.875762118361 88.2558906287199
"6923" 1384.4 113.034302205238 92.3152651860545
"6924" 1384.6 109.703906581437 96.8171435340079
"6925" 1384.8 106.071866669999 100.649864249891
"6926" 1385 102.12100423305 103.451581589453
"6927" 1385.2 97.4459134650671 106.481423575845
"6928" 1385.4 92.7143557249362 108.755803737167
"6929" 1385.6 87.8528303174069 110.712665216457
"6930" 1385.8 82.7138568910533 112.308890726884
"6931" 1386 77.7990558887912 112.710969197193
"6932" 1386.2 72.6426126149206 113.380447010012
"6933" 1386.4 67.1865281447953 113.102775404377
"6934" 1386.6 62.5989853631933 111.830431680133
"6935" 1386.8 57.491237353162 111.166929718255
"6936" 1387 52.3188284813479 109.920430582606
"6937" 1387.2 47.5247232931211 109.093306906915
"6938" 1387.4 42.3915416466014 108.043628455796
"6939" 1387.6 37.2449624648157 106.660609494204
"6940" 1387.8 32.3891552642418 104.810102034156
"6941" 1388 28.2265755049854 102.778885909333
"6942" 1388.2 23.5591685067647 99.486397340567
"6943" 1388.4 21.1424091079233 95.8381681843541
"6944" 1388.6 20.0384756010266 92.0454432795019
"6945" 1388.8 19.0413412314176 88.4104493533269
"6946" 1389 18.1873972414318 84.2261839110774
"6947" 1389.2 18.0517808254205 80.2915537661605
"6948" 1389.4 18.6626231495144 77.5801674521783
"6949" 1389.6 19.3496891779988 73.120044598613
"6950" 1389.8 19.619948981679 68.7998030552241
"6951" 1390 21.1816777750648 64.7776529509764
"6952" 1390.2 23.1606751588689 61.4945929266295
"6953" 1390.4 24.8643595334968 57.4437138110902
"6954" 1390.6 26.7150353223014 53.4911422526025
"6955" 1390.8 29.5076281622985 49.6132387314347
"6956" 1391 32.0249486479012 45.8956997951887
"6957" 1391.2 35.3924704249324 42.7673451931372
"6958" 1391.4 39.0769954470091 40.1463637775136
"6959" 1391.6 43.4087966729237 38.7676488269024
"6960" 1391.8 47.1670567573249 36.2243239193031
"6961" 1392 50.9490237634564 33.7508423362505
"6962" 1392.2 54.8381734273797 31.3192841698597
"6963" 1392.4 59.2180702683882 29.3587274829275
"6964" 1392.6 63.3240172693034 26.5796218761987
"6965" 1392.8 66.965779820466 23.7574447970506
"6966" 1393 71.5709974863529 20.9985283484678
"6967" 1393.2 75.904269878521 18.6878861212241
"6968" 1393.4 80.7541469788657 17.4590384172414
"6969" 1393.6 84.768864915501 15.1526891115318
"6970" 1393.8 85.2466056777272 13.8261016096902
"6971" 1394 83.7569896697183 13.5630987611991
"6972" 1394.2 83.2771211370294 11.3741342082159
"6973" 1394.4 83.0980257078151 9.37331419666952
"6974" 1394.6 83.8262111977179 6.42274650979791
"6975" 1394.8 84.6133618993361 6.27427531398604
"6976" 1395 86.06983932079 6.35987713957091
"6977" 1395.2 87.9749741467979 6.48446593522414
"6978" 1395.4 89.7819740038893 7.07230728205614
"6979" 1395.6 91.7619910312696 7.94443154889363
"6980" 1395.8 94.0584938373683 9.11014862949914
"6981" 1396 96.6579295825846 10.6139859204589
"6982" 1396.2 99.3852052064495 12.3855395261332
"6983" 1396.4 101.357826815643 15.0365968368491
"6984" 1396.6 103.590260998431 17.5003192457815
"6985" 1396.8 107.21836457027 19.6099666971985
"6986" 1397 109.804598759244 22.3109469506275
"6987" 1397.2 111.922461293998 25.1537356333705
"6988" 1397.4 113.911502542326 28.0319679218109
"6989" 1397.6 116.338453171896 31.2121101260754
"6990" 1397.8 118.397176809393 35.1722401437491
"6991" 1398 120.023553388107 38.8765780448534
"6992" 1398.2 121.387635650532 42.8587861769546
"6993" 1398.4 122.921082263892 46.6357776183621
"6994" 1398.6 123.768487932889 50.7091639728328
"6995" 1398.8 123.730241544383 56.1442385409828
"6996" 1399 123.745909912193 60.4099516773491
"6997" 1399.2 123.924122334639 64.3055454083878
"6998" 1399.4 123.264195957483 68.6973107244347
"6999" 1399.6 122.330160963616 72.4751544758793
"7000" 1399.8 121.880549491825 76.7873720347505
"7001" 1400 121.295905204911 78.4200661041985
"7002" 1400.2 119.023016186504 79.7710180298535
"7003" 1400.4 116.160029801981 82.2079424175377
"7004" 1400.6 113.994462773741 86.0155438356589
"7005" 1400.8 111.618315910742 89.7060012405604
"7006" 1401 109.866693102955 94.195208599426
"7007" 1401.2 108.158502374335 98.5477830730638
"7008" 1401.4 105.685867212988 102.587916531037
"7009" 1401.6 102.009553516072 105.230494495355
"7010" 1401.8 97.7374831117378 107.363844810056
"7011" 1402 93.7921717057499 110.20251475612
"7012" 1402.2 89.4867550942833 112.421837275414
"7013" 1402.4 85.7298450227362 114.920571016538
"7014" 1402.6 81.3604263822428 116.094161842214
"7015" 1402.8 77.5012388595587 117.45619749159
"7016" 1403 71.509606485466 118.644204653103
"7017" 1403.2 66.8024976871253 117.825234944778
"7018" 1403.4 62.5085022347994 117.00370619483
"7019" 1403.6 58.2400590040418 115.984787488133
"7020" 1403.8 53.565195024055 115.657842900245
"7021" 1404 47.8487312397521 113.837143823018
"7022" 1404.2 43.5798251796933 111.048652911522
"7023" 1404.4 39.9110097067533 109.080177322354
"7024" 1404.6 35.1088340399433 106.918614066004
"7025" 1404.8 30.4141828763992 104.932770896312
"7026" 1405 25.3671450536175 101.283246148648
"7027" 1405.2 21.7499836448433 98.9422509146441
"7028" 1405.4 16.9722248048375 96.7393438288588
"7029" 1405.6 12.5093239067362 94.5419720797956
"7030" 1405.8 9.49726904509426 90.5896049293628
"7031" 1406 7.89915072377817 85.7430100858468
"7032" 1406.2 7.24149247230139 81.185678057116
"7033" 1406.4 6.94991242248685 76.0794540582333
"7034" 1406.6 6.18354161938417 70.5335384762332
"7035" 1406.8 5.49101784974883 65.6046995431686
"7036" 1407 4.7059885858263 60.4184378542792
"7037" 1407.2 4.90263595077222 55.2332348697241
"7038" 1407.4 5.17049511252357 49.9456022408205
"7039" 1407.6 7.04366748386584 45.1753510419763
"7040" 1407.8 9.1707704474165 40.1539896949831
"7041" 1408 11.5304733418249 35.3565555186189
"7042" 1408.2 14.8136443381143 31.0689596805926
"7043" 1408.4 18.7611305681071 27.3670427190259
"7044" 1408.6 22.381236631211 23.9888257501268
"7045" 1408.8 27.1305068902446 21.8402698954036
"7046" 1409 32.303478785783 19.7897224773523
"7047" 1409.2 37.1317165518849 18.7752440704578
"7048" 1409.4 42.008032078229 18.3853507233759
"7049" 1409.6 46.3516201105858 17.4066361991307
"7050" 1409.8 50.9218771461122 17.1229852003052
"7051" 1410 55.594465149074 16.5797411154443
"7052" 1410.2 59.7357194909364 17.4551572619122
"7053" 1410.4 64.2426451108897 17.2899639380634
"7054" 1410.6 68.4974932699324 17.2654708173981
"7055" 1410.8 73.0675943572464 16.4544603217905
"7056" 1411 77.7181738570041 17.4528073674944
"7057" 1411.2 82.0771237395296 18.1571028293834
"7058" 1411.4 87.0837199065933 19.0536500564937
"7059" 1411.6 91.7487886293373 20.691350614436
"7060" 1411.8 96.6993226205266 23.0819163027626
"7061" 1412 101.009694532062 26.2074067901452
"7062" 1412.2 104.423094484253 30.7449796858089
"7063" 1412.4 107.540340919779 34.7367714355345
"7064" 1412.6 109.442592688868 37.8271331522991
"7065" 1412.8 110.586199675524 42.0596149595902
"7066" 1413 111.737225154693 47.1528337561034
"7067" 1413.2 113.107266443698 51.9755811380914
"7068" 1413.4 113.415978848659 57.5644641660776
"7069" 1413.6 113.149057011318 62.9623767580456
"7070" 1413.8 112.498779776863 68.1506849602241
"7071" 1414 111.445122011943 73.5997995398581
"7072" 1414.2 109.579173520824 77.9513040666995
"7073" 1414.4 106.698445942256 82.2968228734027
"7074" 1414.6 102.612479362122 86.3932217086349
"7075" 1414.8 97.6608908322025 89.3071706877195
"7076" 1415 93.0622762178997 91.4474738376553
"7077" 1415.2 88.3542767212216 93.3964798512336
"7078" 1415.4 83.1489298697564 94.1771695110105
"7079" 1415.6 78.0290896719117 94.7103286453503
"7080" 1415.8 72.662812443751 95.2263993458972
"7081" 1416 67.4087007863375 94.3163857088684
"7082" 1416.2 62.9897045242221 92.915788588503
"7083" 1416.4 58.411246338879 90.9328754715956
"7084" 1416.6 54.7549056467722 88.1571879303294
"7085" 1416.8 51.6068855544729 85.1322744455207
"7086" 1417 47.9842325668976 81.7990984707459
"7087" 1417.2 44.3898591049664 78.2278342770561
"7088" 1417.4 41.4443366671594 73.6527859654699
"7089" 1417.6 39.4333035555984 69.084072014069
"7090" 1417.8 36.3945871896548 64.638789625737
"7091" 1418 33.7337286018512 59.9752133742504
"7092" 1418.2 32.8190140013743 55.0329035955776
"7093" 1418.4 33.1230686383126 50.3172074621783
"7094" 1418.6 34.6094895237437 45.8936760771691
"7095" 1418.8 36.9420330737536 41.7875369501896
"7096" 1419 39.8005792088924 37.4066137704896
"7097" 1419.2 42.8391647892446 33.4944363087113
"7098" 1419.4 45.6480497306588 29.0122213391121
"7099" 1419.6 49.4997822060933 24.9843316427241
"7100" 1419.8 53.5344362365746 21.9389775970292
"7101" 1420 57.7040704763759 18.5558047001546
"7102" 1420.2 62.5497419215036 15.5855492947759
"7103" 1420.4 66.6471218465569 12.8844484751828
"7104" 1420.6 68.1132967866195 10.0429100494537
"7105" 1420.8 67.5187360727759 9.15093017938066
"7106" 1421 67.250816551563 6.65356392635859
"7107" 1421.2 68.4568803668518 3.25470760888268
"7108" 1421.4 68.7478088663142 3.61787667053059
"7109" 1421.6 70.4891456315373 3.37389202398414
"7110" 1421.8 72.7901394546933 3.09050560993842
"7111" 1422 76.1164738878518 3.32753549271194
"7112" 1422.2 79.3842293709738 3.77716851461438
"7113" 1422.4 83.2149760603933 4.92009132627414
"7114" 1422.6 87.1785749056368 6.5734579321193
"7115" 1422.8 91.1198162162773 7.93979961376195
"7116" 1423 95.4443609701933 10.1385258456144
"7117" 1423.2 98.930895280456 12.4893584140546
"7118" 1423.4 102.519228911217 15.4319097567041
"7119" 1423.6 105.386231894118 17.895852949846
"7120" 1423.8 108.477801015374 20.804436762134
"7121" 1424 111.094598240643 24.0528471763991
"7122" 1424.2 113.903229745378 27.7174604637768
"7123" 1424.4 116.009949556487 31.0691319366107
"7124" 1424.6 118.641791838877 35.1379052129347
"7125" 1424.8 120.517863169491 39.3929989784944
"7126" 1425 121.995491456015 43.6866341798513
"7127" 1425.2 123.236775545506 48.8193836406068
"7128" 1425.4 123.882224712143 54.0680678891991
"7129" 1425.6 124.692255766483 58.7453054047768
"7130" 1425.8 124.818965311715 63.9492250072772
"7131" 1426 124.258546766706 68.6733082469677
"7132" 1426.2 124.032187636142 72.744443786378
"7133" 1426.4 122.231664675454 74.8829669169384
"7134" 1426.6 120.104302851504 78.6467609131569
"7135" 1426.8 118.200111213373 82.1949374874293
"7136" 1427 117.06769493482 86.1356569923682
"7137" 1427.2 115.384832466681 89.9872358669804
"7138" 1427.4 114.193624682614 94.006083607382
"7139" 1427.6 112.782023062385 97.719989764285
"7140" 1427.8 109.816186468139 100.483783584143
"7141" 1428 106.536018891666 102.721534485206
"7142" 1428.2 102.761364385499 105.687741909419
"7143" 1428.4 98.621221293958 108.464737001459
"7144" 1428.6 94.2820149234456 110.908761195542
"7145" 1428.8 89.9030120081831 112.868298051694
"7146" 1429 84.7162091819206 114.745562034042
"7147" 1429.2 79.3760916465633 115.416868165744
"7148" 1429.4 74.4303337339149 115.417189378822
"7149" 1429.6 69.0468917735266 115.614986876436
"7150" 1429.8 63.6456046421417 115.356961926709
"7151" 1430 57.9983608648808 114.412520193255
"7152" 1430.2 52.5103919307033 112.947622932364
"7153" 1430.4 47.0965179178991 110.870292294695
"7154" 1430.6 42.0856052571644 108.457173747638
"7155" 1430.8 37.1086170941548 105.288978122426
"7156" 1431 32.5177184597564 102.29555718071
"7157" 1431.2 27.6842999503145 99.190332048406
"7158" 1431.4 23.0334003462593 95.81046431396
"7159" 1431.6 18.9475637965205 92.0606549358696
"7160" 1431.8 16.6942727900605 87.314029782525
"7161" 1432 14.820477160167 82.137471701961
"7162" 1432.2 12.8168905963825 77.0629009672512
"7163" 1432.4 11.8454401583664 71.5847693435799
"7164" 1432.6 12.3220589695297 66.5600423012615
"7165" 1432.8 12.4510063128044 61.2159399786408
"7166" 1433 14.1504335476308 56.0805658115902
"7167" 1433.2 17.2092614576889 51.9656308245459
"7168" 1433.4 19.8016044365354 47.9357809175136
"7169" 1433.6 23.3887436787338 44.0070005726836
"7170" 1433.8 27.3468795885779 40.4882676809934
"7171" 1434 31.3150663113217 37.4396572912792
"7172" 1434.2 36.079971155115 35.326758472885
"7173" 1434.4 41.0447871908272 33.7416302279473
"7174" 1434.6 45.9873065391136 32.1815003261356
"7175" 1434.8 50.8622587041157 31.4934192987931
"7176" 1435 55.2776165337985 30.6111606030662
"7177" 1435.2 60.0251427883401 30.6042650945728
"7178" 1435.4 64.5571582831099 30.2998875984464
"7179" 1435.6 68.9936602601313 30.0687070930294
"7180" 1435.8 71.7998182584754 28.8107995924805
"7181" 1436 76.2227639570661 27.6127098273936
"7182" 1436.2 80.8238010304391 28.3058359288343
"7183" 1436.4 85.1342976347419 29.0829666938967
"7184" 1436.6 89.0213374201683 31.8584922687741
"7185" 1436.8 93.1433492403312 33.8100993964655
"7186" 1437 97.4913213077019 35.4116304205086
"7187" 1437.2 102.127031758218 37.3792416667491
"7188" 1437.4 106.905456360373 38.9436994959677
"7189" 1437.6 111.621067179799 40.0165401585136
"7190" 1437.8 115.602109379788 39.6280849912782
"7191" 1438 115.764629547653 39.3815412135073
"7192" 1438.2 117.42280418322 40.1226929296884
"7193" 1438.4 119.964797008818 41.8614021127241
"7194" 1438.6 121.194593573585 44.9890224295894
"7195" 1438.8 122.96478628863 48.4676787921737
"7196" 1439 123.885470302618 52.0785209280241
"7197" 1439.2 123.42626016121 55.8970808542746
"7198" 1439.4 123.330698165219 59.7602739977845
"7199" 1439.6 123.616086293193 64.1064474004831
"7200" 1439.8 123.12753951643 68.7041435464873
"7201" 1440 122.051370043141 73.0054050286189
"7202" 1440.2 120.761066875354 76.8807732378936
"7203" 1440.4 119.714484433689 81.4788602170294
"7204" 1440.6 118.498302575772 86.0048489837504
"7205" 1440.8 116.608939677937 90.6967201265575
"7206" 1441 114.156044161325 94.9114325293557
"7207" 1441.2 111.435643738875 98.8568430576843
"7208" 1441.4 108.160058139274 102.501312798332
"7209" 1441.6 104.127563794847 105.734622660724
"7210" 1441.8 99.9722658705989 109.037776438488
"7211" 1442 96.0007479087647 111.333729885881
"7212" 1442.2 91.0891201938459 113.34570314515
"7213" 1442.4 86.0662774822242 114.397337856368
"7214" 1442.6 80.9372339123463 115.534981164418
"7215" 1442.8 75.1269645966933 115.506446462854
"7216" 1443 69.8297675365872 114.92259424177
"7217" 1443.2 64.3000762884407 114.473625962379
"7218" 1443.4 58.6841100174263 113.635587279185
"7219" 1443.6 52.9465992905433 111.650684978554
"7220" 1443.8 47.9964246980733 109.652699482144
"7221" 1444 42.5290250952131 107.371557104254
"7222" 1444.2 37.5505167203664 104.764690430311
"7223" 1444.4 32.8620967830905 101.674297978635
"7224" 1444.6 28.3053831714263 98.2495977924571
"7225" 1444.8 24.1153821160718 94.5364255433363
"7226" 1445 20.2434395570842 90.8462139908605
"7227" 1445.2 17.1751435597488 86.3151729853075
"7228" 1445.4 15.1777490990871 81.6063860728613
"7229" 1445.6 13.202852706923 76.7050088283863
"7230" 1445.8 11.9844485464593 71.3915112657196
"7231" 1446 11.5592464181749 66.2569275821508
"7232" 1446.2 11.6211693854857 60.7874812109034
"7233" 1446.4 12.4449634716798 54.5823624014944
"7234" 1446.6 14.571458756471 49.816704988113
"7235" 1446.8 17.5756906382111 45.7839300296527
"7236" 1447 20.3922742023554 41.2491258555485
"7237" 1447.2 23.3910722104751 36.4690010653514
"7238" 1447.4 26.3290732117608 32.5158559179539
"7239" 1447.6 29.6340353702722 28.5066514108557
"7240" 1447.8 33.579385431149 24.7333010166047
"7241" 1448 37.6751083172628 22.1457099907633
"7242" 1448.2 42.1722638368512 19.1251867325926
"7243" 1448.4 46.9776226562795 17.4187483285862
"7244" 1448.6 51.4115761084976 15.4908383907198
"7245" 1448.8 55.9211829608808 13.1657457559027
"7246" 1449 59.494707323034 10.8019629281622
"7247" 1449.2 60.5315442306183 9.34383114369914
"7248" 1449.4 62.7868879696406 10.6866514975926
"7249" 1449.6 65.612501758211 12.5390718832772
"7250" 1449.8 68.1197897711763 15.3509790328597
"7251" 1450 70.9703704504347 18.6610260621207
"7252" 1450.2 73.6395888238398 22.4113618144397
"7253" 1450.4 76.2029603541678 26.404690050597
"7254" 1450.6 78.4141652059882 30.3620253989934
"7255" 1450.8 80.6401045850672 34.7216485451149
"7256" 1451 82.2859670444306 39.3133385398089
"7257" 1451.2 82.8078124269986 43.4347954421091
"7258" 1451.4 82.1020335811478 47.0024174251241
"7259" 1451.6 81.6181455466933 51.8870310899991
"7260" 1451.8 81.8681971258976 56.6663747333807
"7261" 1452 82.2034247546644 61.2657414633398
"7262" 1452.2 82.6160270927356 65.8831724283682
"7263" 1452.4 82.2650253034347 70.7796132449741
"7264" 1452.6 81.2765044440617 75.5267163660399
"7265" 1452.8 80.1990185555144 80.2707321798939
"7266" 1453 78.8906012436644 84.8117988332338
"7267" 1453.2 77.1441296956838 89.1747627314883
"7268" 1453.4 74.8456800888599 93.5167776281686
"7269" 1453.6 72.406232467079 97.9210954200527
"7270" 1453.8 70.3884025031933 102.366845250195
"7271" 1454 67.1910322295361 106.18158683471
"7272" 1454.2 63.8102642234857 110.39725018462
"7273" 1454.4 60.4772965041076 114.089699854938
"7274" 1454.6 56.1016806575801 117.334240543262
"7275" 1454.8 51.4921336095234 118.093705147176
"7276" 1455 47.7243458650418 117.397111100891
"7277" 1455.2 43.6720682774038 116.125295156161
"7278" 1455.4 39.0005312373376 114.3612013851
"7279" 1455.6 34.6334504938991 111.859242804136
"7280" 1455.8 30.3699568405719 109.491314859069
"7281" 1456 25.5581217124705 106.611896125749
"7282" 1456.2 21.5857445192971 103.654995254479
"7283" 1456.4 17.0633509989433 100.743625752502
"7284" 1456.6 13.6038036372904 96.6803705530882
"7285" 1456.8 11.104383865669 91.821438016729
"7286" 1457 9.08411599176905 86.7508689187696
"7287" 1457.2 7.4475515825569 81.9910629603423
"7288" 1457.4 6.49969840430337 76.9441508233159
"7289" 1457.6 5.85072106885691 71.9462554938969
"7290" 1457.8 5.87797428395476 66.1997575480957
"7291" 1458 6.13937674229853 60.9898874490662
"7292" 1458.2 6.24149973135543 55.7928799300079
"7293" 1458.4 7.43115971147105 50.530734892613
"7294" 1458.6 9.19820341452661 45.5577690425852
"7295" 1458.8 10.2363879315764 40.2107008636634
"7296" 1459 12.3982417425091 35.5137104258294
"7297" 1459.2 15.3910178015617 31.5233423470926
"7298" 1459.4 18.7074104499002 27.5114155367069
"7299" 1459.6 22.5983752506003 23.8957663418171
"7300" 1459.8 27.1733653285683 22.4608850484116
"7301" 1460 32.0693824194365 20.7405028000079
"7302" 1460.2 37.6295759755266 20.0762776021964
"7303" 1460.4 42.3696835883004 20.2527243859563
"7304" 1460.6 47.0419798332906 20.2492161939764
"7305" 1460.8 51.9910291264827 20.5669121856978
"7306" 1461 56.7218350435987 20.1580508877377
"7307" 1461.2 61.0162661124281 20.9027899514676
"7308" 1461.4 64.5439792187569 20.4369643335696
"7309" 1461.6 67.4840298586623 19.0601237544631
"7310" 1461.8 71.7673398617609 18.2528015602512
"7311" 1462 76.1395888248933 18.3196591291514
"7312" 1462.2 78.695994950064 19.9469513916983
"7313" 1462.4 82.1407975300812 20.7628256869655
"7314" 1462.6 86.3083188367478 20.121847003815
"7315" 1462.8 90.3938775266181 19.253135860587
"7316" 1463 94.8874859729038 19.4121652588031
"7317" 1463.2 99.4619998696889 21.2935495538967
"7318" 1463.4 103.526163478202 23.642632762885
"7319" 1463.6 106.672439608322 26.324177967019
"7320" 1463.8 109.601908847402 28.9123427932502
"7321" 1464 111.938561784159 32.6560273654953
"7322" 1464.2 114.110982877961 36.4020950999483
"7323" 1464.4 115.310620267668 40.7838660750241
"7324" 1464.6 117.374212646937 45.5338020962064
"7325" 1464.8 119.021013462799 50.5185876534083
"7326" 1465 120.759966675193 55.0455169341431
"7327" 1465.2 121.114897303285 59.2357327747654
"7328" 1465.4 121.292807963611 64.9129967924676
"7329" 1465.6 121.40575595945 70.1046968667113
"7330" 1465.8 121.008611911583 75.3823006185885
"7331" 1466 120.357513456293 82.3241785645491
"7332" 1466.2 117.77069462745 87.0583299838139
"7333" 1466.4 114.202209510322 91.7852412397113
"7334" 1466.6 110.79429571143 96.223334363461
"7335" 1466.8 106.812189135721 100.147486184851
"7336" 1467 102.327462279439 103.592532947224
"7337" 1467.2 98.1277906799008 106.82220165763
"7338" 1467.4 93.3916780886461 109.096564492375
"7339" 1467.6 88.0978714714874 111.080301090136
"7340" 1467.8 82.9746016070696 112.8033179571
"7341" 1468 77.550553048421 113.46041337359
"7342" 1468.2 72.1224751284076 113.46045272203
"7343" 1468.4 66.4287821236933 113.272506538912
"7344" 1468.6 60.7563275451288 112.868639917708
"7345" 1468.8 54.7662936835266 112.011397936921
"7346" 1469 49.8269377259733 110.388799401874
"7347" 1469.2 44.2790180991647 108.047337702053
"7348" 1469.4 38.9412272728233 105.835885083544
"7349" 1469.6 34.1988204029144 102.74243790358
"7350" 1469.8 30.7217230293076 98.3662049709099
"7351" 1470 27.3827531800865 93.8633240631367
"7352" 1470.2 25.2269296069103 88.2341538692996
"7353" 1470.4 23.5588185778725 83.0571308738939
"7354" 1470.6 23.5711984946257 77.5471079786566
"7355" 1470.8 24.3587171444155 72.6512370855575
"7356" 1471 25.4026638965647 67.5572055590813
"7357" 1471.2 27.6869580915717 63.3261585784674
"7358" 1471.4 30.8983154054628 59.9616368539111
"7359" 1471.6 33.8430537546933 56.7725720664384
"7360" 1471.8 37.2822794580323 54.3838803454191
"7361" 1472 40.2462186918119 52.2021834261224
"7362" 1472.2 40.8434566585295 50.3726833411293
"7363" 1472.4 41.1651058662933 47.5370546924605
"7364" 1472.6 40.167405287754 44.0726502027008
"7365" 1472.8 38.9314183771655 40.4946479015852
"7366" 1473 37.3730759767751 36.6247894081514
"7367" 1473.2 36.1295162858743 32.5946817220345
"7368" 1473.4 35.414367212245 28.3642224132414
"7369" 1473.6 35.272867936923 24.5299489762241
"7370" 1473.8 36.5541095897237 20.6216935938068
"7371" 1474 38.4617786614241 16.2944711965831
"7372" 1474.2 39.9584007824622 12.5512654752157
"7373" 1474.4 39.5877488954433 10.0481242767741
"7374" 1474.6 38.2635479816433 7.62042260147414
"7375" 1474.8 38.1898871891237 9.44218664635457
"7376" 1475 37.6764567268321 10.1519831719741
"7377" 1475.2 36.8364647219897 9.42675167202945
"7378" 1475.4 35.4957199133791 8.98558114374627
"7379" 1475.6 35.1991204658842 10.0805801815241
"7380" 1475.8 35.2240673898355 11.2629279483251
"7381" 1476 36.0556511233398 11.633763099181
"7382" 1476.2 38.0315736729564 12.5144313966715
"7383" 1476.4 40.5921275694635 12.8282795339268
"7384" 1476.6 44.1064575124194 12.8221163444937
"7385" 1476.8 47.7675140790582 12.8177532945485
"7386" 1477 51.3214125653248 12.7194160582505
"7387" 1477.2 54.9285732072766 12.6835437424741
"7388" 1477.4 58.9891675126655 12.2616169807241
"7389" 1477.6 63.2237615296308 11.9069203073849
"7390" 1477.8 66.9362231388281 11.2980999475372
"7391" 1478 70.4205711875473 9.3853919350029
"7392" 1478.2 74.0624109208933 7.94498164897414
"7393" 1478.4 77.6751692209113 7.51639726573696
"7394" 1478.6 81.7263318958599 7.14800887677969
"7395" 1478.8 85.9232287767526 7.0466682175038
"7396" 1479 89.9091539419206 6.95226013261257
"7397" 1479.2 91.0303579241933 8.80181753437414
"7398" 1479.4 93.3396780621678 11.2582344338767
"7399" 1479.6 95.8781618434372 14.4575359996632
"7400" 1479.8 98.5117190191085 17.8627360004614
"7401" 1480 100.640752374946 20.8971854073923
"7402" 1480.2 103.130584977142 23.8475427737882
"7403" 1480.4 105.811224614995 26.7224013005431
"7404" 1480.6 107.927926860351 30.1123645932241
"7405" 1480.8 110.501662435935 33.4206285394655
"7406" 1481 112.427953383988 36.8698504027113
"7407" 1481.2 114.393013498547 40.5922643200862
"7408" 1481.4 116.637189585328 44.4420851336566
"7409" 1481.6 118.286660292706 48.7370607036088
"7410" 1481.8 120.117621986402 53.2187109731546
"7411" 1482 121.019613913193 57.7237985079083
"7412" 1482.2 120.907023517954 62.6774130937109
"7413" 1482.4 120.748164528011 67.5735599630332
"7414" 1482.6 120.390994284351 72.8824142316715
"7415" 1482.8 119.400839761238 77.6668711210825
"7416" 1483 118.213063313357 82.9257930171423
"7417" 1483.2 116.615683389357 87.9096159381983
"7418" 1483.4 113.584757077185 91.4174775855435
"7419" 1483.6 110.633724393193 95.2276813878728
"7420" 1483.8 107.261950213745 99.1481972799624
"7421" 1484 104.245422537495 103.162645303177
"7422" 1484.2 101.601883086315 107.185128609458
"7423" 1484.4 97.8574128242667 110.617300881738
"7424" 1484.6 94.0639914702137 112.117175684622
"7425" 1484.8 89.0856001115733 113.080043023744
"7426" 1485 83.9933878820708 113.766465538245
"7427" 1485.2 78.9331570628297 114.682617249073
"7428" 1485.4 74.2389710427333 115.015713183034
"7429" 1485.6 68.8187169280115 114.592134120679
"7430" 1485.8 63.8556779951133 114.190034966194
"7431" 1486 58.6597658381076 112.832265373767
"7432" 1486.2 53.5380604253403 111.213943050871
"7433" 1486.4 48.5176215399755 109.866484277313
"7434" 1486.6 43.2059331569733 107.740397574274
"7435" 1486.8 38.145957742126 105.060538485147
"7436" 1487 33.5815518935647 101.74161906491
"7437" 1487.2 29.2255771519914 98.0500630591472
"7438" 1487.4 25.9627600813933 93.5441848366242
"7439" 1487.6 24.8780116204155 88.5149620850297
"7440" 1487.8 24.5173904565266 83.2889057454363
"7441" 1488 24.1834416504197 78.6112842987053
"7442" 1488.2 25.367512721754 73.6760752492522
"7443" 1488.4 27.105922554019 69.8907978717746
"7444" 1488.6 29.7146626704933 66.8087808256514
"7445" 1488.8 32.0387352269101 62.9979510556666
"7446" 1489 35.7717811726194 60.4628689133546
"7447" 1489.2 38.738069953142 58.6436014765318
"7448" 1489.4 42.2844112422802 56.124502236685
"7449" 1489.6 45.2585788736588 53.6126779704828
"7450" 1489.8 47.7565643702795 50.9098845231983
"7451" 1490 50.163897167426 48.1197958838276
"7452" 1490.2 53.135291205745 45.2793446336379
"7453" 1490.4 55.1301761170715 41.1620479216763
"7454" 1490.6 57.1859049014107 37.2978196796154
"7455" 1490.8 58.9574328502433 33.0593607445241
"7456" 1491 61.5383924079729 29.1738938558767
"7457" 1491.2 63.7628823300541 25.0853682853372
"7458" 1491.4 66.8391567837526 21.3877773163597
"7459" 1491.6 70.3165166976313 17.776974943282
"7460" 1491.8 74.2159988633713 14.3872036918089
"7461" 1492 78.1413402791768 12.1731008768605
"7462" 1492.2 82.4765482688743 10.4149879173621
"7463" 1492.4 86.6843577262409 9.32822139903366
"7464" 1492.6 91.0325037691354 8.71614467505885
"7465" 1492.8 93.0148046717647 9.99188555778716
"7466" 1493 96.2622497698933 11.8007431332741
"7467" 1493.2 99.9362581875933 14.0564285133991
"7468" 1493.4 103.158793778529 16.1261079842328
"7469" 1493.6 106.000781515151 19.199479196097
"7470" 1493.8 108.225496260743 21.8685647867241
"7471" 1494 111.136231332254 25.1141552617241
"7472" 1494.2 113.245599575448 28.3718479384953
"7473" 1494.4 114.963059861585 31.4625302308241
"7474" 1494.6 116.995081724193 34.8030969323557
"7475" 1494.8 118.744223162327 38.7004288179652
"7476" 1495 120.415651859585 42.9840941918154
"7477" 1495.2 120.703826731842 47.4841683140079
"7478" 1495.4 120.896505308969 51.6351061189914
"7479" 1495.6 121.334407467229 55.928882668879
"7480" 1495.8 122.714153782246 59.8693046324347
"7481" 1496 122.796854490538 64.3902766857414
"7482" 1496.2 123.226615436193 68.9911220726978
"7483" 1496.4 123.137499223151 73.7683069823767
"7484" 1496.6 122.041269349672 77.9653505566241
"7485" 1496.8 119.801269181039 81.9386190601729
"7486" 1497 117.958686344529 86.6908407563793
"7487" 1497.2 115.730163100131 91.1846118392595
"7488" 1497.4 113.465717497928 95.5549573850648
"7489" 1497.6 110.961760859059 100.062953305662
"7490" 1497.8 106.896412600211 103.151362418941
"7491" 1498 102.659695684891 105.593484139151
"7492" 1498.2 98.4101374314263 108.288870853962
"7493" 1498.4 93.817747390958 110.477003095959
"7494" 1498.6 89.1829678258233 112.156997092654
"7495" 1498.8 84.7358794272236 114.021697006891
"7496" 1499 79.8426166397815 114.982646343606
"7497" 1499.2 74.6135711942842 115.713338102951
"7498" 1499.4 69.3138228449359 116.298537638462
"7499" 1499.6 63.796542011928 115.94432298351
"7500" 1499.8 58.2782930433495 115.256373716755
"7501" 1500 53.1814740624688 114.231446051194
"7502" 1500.2 47.4850033963868 112.629931973095
"7503" 1500.4 41.3185096936422 111.060040501336
"7504" 1500.6 35.8792678954166 108.372058804001
"7505" 1500.8 31.1879110853375 105.330172155378
"7506" 1501 27.4479422827533 101.119393005274
"7507" 1501.2 24.3243860096133 96.7105829040341
"7508" 1501.4 22.4368514232321 91.0576213845542
"7509" 1501.6 21.9063504097081 85.7539964672043
"7510" 1501.8 21.3344873988007 80.2679605018409
"7511" 1502 22.2959640869711 74.8005392223352
"7512" 1502.2 23.8764594365987 70.5261063132782
"7513" 1502.4 26.2066430228004 65.5565308591348
"7514" 1502.6 29.6613666584827 62.2949564611189
"7515" 1502.8 33.0367807524827 59.4115055549083
"7516" 1503 37.3357855227437 56.9775164295911
"7517" 1503.2 41.7322932572017 55.3930597452157
"7518" 1503.4 44.9937737257585 52.8732672565111
"7519" 1503.6 48.5052885177881 50.2014504643448
"7520" 1503.8 52.3899245656243 47.9116304257759
"7521" 1504 56.0216189854538 46.2094023944426
"7522" 1504.2 59.9475029751424 44.4886800972326
"7523" 1504.4 63.4770029969564 43.3065439768557
"7524" 1504.6 67.0063307877061 42.2225780784036
"7525" 1504.8 70.9375679003791 41.0531639183303
"7526" 1505 74.4268826843172 39.0401524750341
"7527" 1505.2 78.3143008836805 37.3292262853267
"7528" 1505.4 82.4360343463933 36.4347748385241
"7529" 1505.6 86.8010177845295 34.9147193270948
"7530" 1505.8 91.1816306628542 33.9551437156241
"7531" 1506 95.6963068070662 33.4481714814275
"7532" 1506.2 100.387907725272 33.648350005461
"7533" 1506.4 105.042117723521 33.2292803308082
"7534" 1506.6 109.284242037799 32.5072687226715
"7535" 1506.8 112.115045174091 31.0277875477113
"7536" 1507 112.892207696142 31.0166532497069
"7537" 1507.2 114.890572531983 31.6224182668557
"7538" 1507.4 116.294034181593 33.5893797803546
"7539" 1507.6 118.022181860353 36.017615935348
"7540" 1507.8 119.03809551793 38.6738906251715
"7541" 1508 120.452037925995 41.9595745188274
"7542" 1508.2 121.662347240046 45.3347159849864
"7543" 1508.4 122.954967695597 48.6476863311233
"7544" 1508.6 123.555651160211 52.7027934683534
"7545" 1508.8 123.651202518005 55.6365393910438
"7546" 1509 123.020026546828 59.0506137188415
"7547" 1509.2 123.038712829746 62.8518314584083
"7548" 1509.4 123.459632188245 67.2286043842498
"7549" 1509.6 123.602176619729 70.7691809898759
"7550" 1509.8 122.62077188086 74.5153711019677
"7551" 1510 121.168911075043 78.7572746325241
"7552" 1510.2 119.887326175306 83.3942356328937
"7553" 1510.4 117.64979566484 87.8793983717069
"7554" 1510.6 115.269794155904 92.318376560382
"7555" 1510.8 113.439043464628 96.7446192702328
"7556" 1511 110.518449972874 100.550631253759
"7557" 1511.2 107.367081439437 103.760952777278
"7558" 1511.4 103.225516607166 106.761409465542
"7559" 1511.6 99.4505218923536 109.798346885649
"7560" 1511.8 95.1772239080202 112.512913537359
"7561" 1512 90.952198806632 114.207600896683
"7562" 1512.2 86.27015856086 116.209028284588
"7563" 1512.4 81.225258278667 117.219913248993
"7564" 1512.6 75.91385469553 117.879754691255
"7565" 1512.8 70.9858560967545 118.611006096234
"7566" 1513 65.6290953984098 118.344243551533
"7567" 1513.2 60.0568269462443 117.601561221969
"7568" 1513.4 54.8935717413698 117.269833043048
"7569" 1513.6 49.3337446302143 116.334379510972
"7570" 1513.8 44.4501733193157 114.756039450418
"7571" 1514 38.9789548033145 113.120799772012
"7572" 1514.2 34.4041231575992 110.383207988581
"7573" 1514.4 30.1960183995816 106.984332546535
"7574" 1514.6 25.627423224014 103.327986704734
"7575" 1514.8 21.9024942626091 99.7248174069172
"7576" 1515 18.4398631945168 94.8447120316653
"7577" 1515.2 15.8919878911478 90.2088980430423
"7578" 1515.4 12.6983268637478 86.0026127874423
"7579" 1515.6 9.51111162442406 81.9352902494293
"7580" 1515.8 6.66123352656827 77.8809652042741
"7581" 1516 4.27297402704074 73.1808000963936
"7582" 1516.2 3.08181088842541 67.8759689093045
"7583" 1516.4 2.95093350628419 62.7582839128514
"7584" 1516.6 2.77327463587469 57.4074932675781
"7585" 1516.8 3.98064377875292 52.2109648402517
"7586" 1517 6.10618011126408 47.4880496707109
"7587" 1517.2 7.83096187749057 43.3052512807917
"7588" 1517.4 10.4856209696099 38.8393967593352
"7589" 1517.6 13.1587645448889 33.4234313282415
"7590" 1517.8 16.3484888917574 29.0005418048652
"7591" 1518 20.3264177303471 24.7529792960447
"7592" 1518.2 23.6739036664136 20.9091902463174
"7593" 1518.4 25.5365804769519 16.8345420430862
"7594" 1518.6 25.288124930245 14.1854687140086
"7595" 1518.8 25.1616227164029 15.031885495837
"7596" 1519 26.5466154922473 16.8177242583322
"7597" 1519.2 28.1748618179968 18.7817764171081
"7598" 1519.4 30.8489965415058 20.9968919162956
"7599" 1519.6 33.6342833403554 22.9650480553052
"7600" 1519.8 36.3517042747815 24.9390570192914
"7601" 1520 39.0509781630395 26.7469369314549
"7602" 1520.2 42.0561058619564 29.169435149961
"7603" 1520.4 45.0463725217597 31.8988754564542
"7604" 1520.6 48.7906766457622 33.6590115640086
"7605" 1520.8 52.4488282040091 35.7631084307504
"7606" 1521 55.9966841969306 38.2670481866818
"7607" 1521.2 59.1855195187967 40.8004297781379
"7608" 1521.4 62.4993793106847 43.7281762204138
"7609" 1521.6 66.3736889072269 45.9017531460561
"7610" 1521.8 70.2321740803289 47.8321883865631
"7611" 1522 73.8836537839625 48.8036369184806
"7612" 1522.2 77.6485387349625 49.4693990671985
"7613" 1522.4 81.6664133024753 50.8575131472754
"7614" 1522.6 85.6143828443728 52.159078148019
"7615" 1522.8 89.5593998758715 54.0620000461372
"7616" 1523 93.9896706752446 55.7075904006857
"7617" 1523.2 98.3167085405683 57.4791834784241
"7618" 1523.4 102.178545104475 59.7387802111729
"7619" 1523.6 105.667970966443 62.8408989431241
"7620" 1523.8 109.683502778496 65.9611387137283
"7621" 1524 113.238030957098 69.473542871069
"7622" 1524.2 117.287989558797 72.4155517827448
"7623" 1524.4 120.802883574036 75.6986945442324
"7624" 1524.6 120.198143772279 77.5584206612069
"7625" 1524.8 119.000373822631 81.4248817723564
"7626" 1525 117.92511127065 85.1228848062155
"7627" 1525.2 116.633680838869 89.1364975342512
"7628" 1525.4 114.771436147475 93.3963856396088
"7629" 1525.6 112.680421969254 97.9028717319198
"7630" 1525.8 110.105238864521 100.904150040498
"7631" 1526 106.514456049788 103.634637904738
"7632" 1526.2 103.284265073138 106.473896046696
"7633" 1526.4 100.222115099618 109.320693947818
"7634" 1526.6 96.3419985644219 111.708363757853
"7635" 1526.8 92.4662858313145 114.076773693739
"7636" 1527 88.6407919369745 115.864921930818
"7637" 1527.2 84.6292586690096 117.132606516602
"7638" 1527.4 80.4535513174286 118.010591339695
"7639" 1527.6 76.1478503279206 118.868445449557
"7640" 1527.8 71.2666211023109 119.05299863343
"7641" 1528 66.1125987935481 118.848902109063
"7642" 1528.2 61.2292137096627 118.233457816489
"7643" 1528.4 56.544232749406 117.182579872331
"7644" 1528.6 51.5143393056345 115.673766197695
"7645" 1528.8 46.770786904124 113.606946963353
"7646" 1529 42.0654263619408 111.272293243991
"7647" 1529.2 37.565936946605 109.342955600577
"7648" 1529.4 33.7144548868159 106.215949851922
"7649" 1529.6 29.9070376695569 103.328951660164
"7650" 1529.8 25.5940610034333 99.4914048230142
"7651" 1530 22.1040996230768 95.935460273195
"7652" 1530.2 18.2289816352504 92.5834900560241
"7653" 1530.4 14.8028410924365 88.4242220029809
"7654" 1530.6 12.554298517604 83.771248260617
"7655" 1530.8 9.84276629482484 79.3257654273031
"7656" 1531 7.38067274852663 74.7750183399677
"7657" 1531.2 5.06184675134373 69.5155562821002
"7658" 1531.4 2.96211448782486 64.4404625856452
"7659" 1531.6 3.1481051578263 59.1964283763526
"7660" 1531.8 4.83095232655934 54.3801082305813
"7661" 1532 6.13043195706599 49.5623031488605
"7662" 1532.2 8.29340822278043 44.9289317524902
"7663" 1532.4 10.9625025671313 40.4293212181799
"7664" 1532.6 13.7674389835511 35.9675289143618
"7665" 1532.8 17.3785966129063 31.343995622172
"7666" 1533 20.8708157148905 27.3741581704627
"7667" 1533.2 24.2355315079012 23.4097894317551
"7668" 1533.4 28.4979019931071 21.4242546423879
"7669" 1533.6 33.3054508196035 19.2870720550703
"7670" 1533.8 38.0452393170617 17.1539175704083
"7671" 1534 43.1761917460751 16.4501990155514
"7672" 1534.2 48.726404361479 15.9824546324206
"7673" 1534.4 53.8150478391107 15.9365782323251
"7674" 1534.6 58.7019790300251 17.1748090750029
"7675" 1534.8 63.8914258559165 18.1558411112152
"7676" 1535 69.2176921690251 19.2152227683126
"7677" 1535.2 73.938748422795 20.3975971714445
"7678" 1535.4 78.5023786906933 20.833582046363
"7679" 1535.6 83.0932515295511 22.1180881645269
"7680" 1535.8 86.4374088087608 22.5124197620349
"7681" 1536 92.230107230814 23.5764168780517
"7682" 1536.2 96.8198198301157 24.6575342569655
"7683" 1536.4 100.454221139296 26.9666384405318
"7684" 1536.6 103.336270440983 28.9337027891452
"7685" 1536.8 108.054185528715 30.487159736772
"7686" 1537 112.543986215622 33.9224559829831
"7687" 1537.2 115.031224436778 38.0459079543174
"7688" 1537.4 117.760931980815 41.3426531141149
"7689" 1537.6 119.897486284619 45.774737549798
"7690" 1537.8 121.415917592246 50.5834994629083
"7691" 1538 122.269725830633 56.6142895752931
"7692" 1538.2 122.983196150568 60.9732934526527
"7693" 1538.4 123.679333697322 65.9436834372241
"7694" 1538.6 123.133714130854 70.8984197219948
"7695" 1538.8 122.726794503043 75.7551034431491
"7696" 1539 121.19271207186 81.2195959395575
"7697" 1539.2 118.916685869888 85.2874026682241
"7698" 1539.4 116.195994965866 88.8430029920431
"7699" 1539.6 112.629621422689 92.4672132494415
"7700" 1539.8 109.754464428148 95.9553635058696
"7701" 1540 106.338726331277 99.6906119539464
"7702" 1540.2 103.10766373745 103.581405208453
"7703" 1540.4 99.3116068515587 107.389873802974
"7704" 1540.6 94.7878943684574 110.253954303271
"7705" 1540.8 89.7321217341933 112.357594254254
"7706" 1541 83.7074944149745 114.079847169568
"7707" 1541.2 78.5762881767576 114.925749271214
"7708" 1541.4 72.7278241175733 115.011818474464
"7709" 1541.6 67.4278886348634 114.136352230544
"7710" 1541.8 61.9122184186833 112.604888578204
"7711" 1542 56.8854607448269 110.915356288244
"7712" 1542.2 51.9343568965168 108.216544788665
"7713" 1542.4 47.3599834976344 105.432973663636
"7714" 1542.6 42.6172757759647 102.876648419596
"7715" 1542.8 37.9212630169337 99.5742422783684
"7716" 1543 33.7034321267121 96.148495623809
"7717" 1543.2 29.3641388991933 92.4111787071696
"7718" 1543.4 25.4450884006308 88.7196145955366
"7719" 1543.6 21.9080526728419 83.9540790136296
"7720" 1543.8 19.3171694464942 78.9455763241533
"7721" 1544 16.2186652727574 73.7963479813524
"7722" 1544.2 13.6110676568512 68.7861374111189
"7723" 1544.4 12.0048664157647 63.2544799007956
"7724" 1544.6 12.1964013884234 57.4695328731179
"7725" 1544.8 13.4737279335933 52.1788391790696
"7726" 1545 15.4063454834635 47.3157484839539
"7727" 1545.2 18.0347098625326 42.0039762657331
"7728" 1545.4 21.6373152897826 38.105790277367
"7729" 1545.6 25.4153371546099 33.8988868140575
"7730" 1545.8 28.911510605923 29.8702610875214
"7731" 1546 32.8971959591218 26.6546515978938
"7732" 1546.2 36.9893989011189 23.7735386341167
"7733" 1546.4 40.4739601251424 21.0511160670885
"7734" 1546.6 44.8464376676292 18.1685916452241
"7735" 1546.8 49.3228121149301 16.2314865933031
"7736" 1547 54.3316334842198 15.4514866988967
"7737" 1547.2 59.3021487227985 13.450528017882
"7738" 1547.4 63.3679406449625 10.9683740068395
"7739" 1547.6 65.2581691523713 8.24478619285126
"7740" 1547.8 65.046442806602 6.79039811565023
"7741" 1548 65.2391053392364 5.6473274265
"7742" 1548.2 66.9156206949433 3.20641955547414
"7743" 1548.4 68.0937700373683 2.87536932702414
"7744" 1548.6 70.0378787318933 4.35535858362414
"7745" 1548.8 73.1912611492959 5.12298234109594
"7746" 1549 77.2268616340183 6.45525562094914
"7747" 1549.2 81.0553883808542 8.19249320085022
"7748" 1549.4 85.024896376314 9.90800430178449
"7749" 1549.6 88.9668456642985 12.2342856925136
"7750" 1549.8 93.1323716509585 14.4003199911198
"7751" 1550 96.7190946084778 17.4019607916466
"7752" 1550.2 100.224533197988 20.628582784737
"7753" 1550.4 103.733268983295 24.0249571023174
"7754" 1550.6 107.323222108693 27.2904090854873
"7755" 1550.8 110.523873638655 30.884648685737
"7756" 1551 113.736508887293 34.4841749630491
"7757" 1551.2 116.712804681046 38.4615716500131
"7758" 1551.4 118.617876961693 43.3031275658294
"7759" 1551.6 119.680017986167 48.6564622417109
"7760" 1551.8 120.696809238923 53.617457125143
"7761" 1552 121.410203939323 59.2264303231034
"7762" 1552.2 121.661899186141 64.2798912674083
"7763" 1552.4 121.959957964328 69.3682199816566
"7764" 1552.6 121.604939367823 75.0000000316034
"7765" 1552.8 120.188071250116 79.8146656258966
"7766" 1553 118.677044363273 85.2460429311976
"7767" 1553.2 117.303972403883 90.4814665973535
"7768" 1553.4 114.061987040061 94.8380552766047
"7769" 1553.6 110.086359945518 98.8276552552782
"7770" 1553.8 106.455026656631 102.281546223215
"7771" 1554 101.586404614727 105.006728097884
"7772" 1554.2 96.8316190703647 106.890052869824
"7773" 1554.4 91.6910444604903 109.056693386521
"7774" 1554.6 86.4852458768269 110.791959581076
"7775" 1554.8 81.3083087652655 111.839678723286
"7776" 1555 75.7338585049311 111.994515901146
"7777" 1555.2 70.2821831785569 111.81076143483
"7778" 1555.4 64.4611428982245 111.21561357538
"7779" 1555.6 59.5559197338333 109.676067733564
"7780" 1555.8 54.1656430729533 107.740397574274
"7781" 1556 49.3368094494263 105.381073873059
"7782" 1556.2 44.6343358962876 101.909724904715
"7783" 1556.4 40.729269431079 98.4552268810813
"7784" 1556.6 36.0532063364069 95.2548315910591
"7785" 1556.8 32.015399228496 91.6725808467471
"7786" 1557 28.7708328273148 86.9472037036634
"7787" 1557.2 26.039970970588 82.4859456266452
"7788" 1557.4 24.0402113807379 77.7657467424116
"7789" 1557.6 22.5720583462774 72.3475064379905
"7790" 1557.8 21.5361255481392 67.1331484869809
"7791" 1558 21.0577250463614 61.3470082193569
"7792" 1558.2 20.830554228854 55.9623335871438
"7793" 1558.4 21.775021057079 50.4316155898527
"7794" 1558.6 23.7168114726933 45.5613752542241
"7795" 1558.8 25.9509579342115 40.873562393606
"7796" 1559 29.7925568418933 36.2176153303787
"7797" 1559.2 33.2278276664234 32.5950976964011
"7798" 1559.4 36.5886478592203 28.0632566608998
"7799" 1559.6 39.7724118017795 23.9726027498276
"7800" 1559.8 43.0994777893933 20.3918211205991
"7801" 1560 46.8466798681502 16.5558689298879
"7802" 1560.2 51.0771391769433 14.0499373324491
"7803" 1560.4 55.7425379597356 11.4331662594784
"7804" 1560.6 58.3595727013657 11.1301369909914
"7805" 1560.8 61.9703657343512 11.9199758780926
"7806" 1561 66.0784821862191 13.8228579161121
"7807" 1561.2 70.0553766979324 15.2232888454763
"7808" 1561.4 74.4231839252722 17.3794006981452
"7809" 1561.6 78.780334387783 19.2704280013523
"7810" 1561.8 82.7521266361324 22.4674467856763
"7811" 1562 86.0763322613445 25.8063660705939
"7812" 1562.2 89.8346140649827 29.5828208841452
"7813" 1562.4 91.6633821821272 33.9287498228357
"7814" 1562.6 93.7027441153034 38.1680301721902
"7815" 1562.8 94.9450393586548 43.0081774138908
"7816" 1563 96.0110692896541 47.2987539467546
"7817" 1563.2 96.1900145767574 51.9859799893524
"7818" 1563.4 96.901142818795 56.5871918165516
"7819" 1563.6 96.858755135088 61.6834188874083
"7820" 1563.8 95.3623671055617 66.5108076675926
"7821" 1564 93.1628519788976 70.602658007772
"7822" 1564.2 89.7618271385407 74.1709802413089
"7823" 1564.4 86.9052124304683 77.6829841852991
"7824" 1564.6 82.7612535139899 80.0097424958258
"7825" 1564.8 79.1754116628775 82.7968390300399
"7826" 1565 73.7783762553989 85.5239971140653
"7827" 1565.2 69.1478656994155 86.719068688863
"7828" 1565.4 64.253309193879 88.0693373610813
"7829" 1565.6 59.0568253365327 88.6497152960865
"7830" 1565.8 53.9881608394269 88.1374557619718
"7831" 1566 48.8877055289914 87.0703931053159
"7832" 1566.2 44.3604602452455 84.5389412821633
"7833" 1566.4 40.8065240772622 81.0334408077155
"7834" 1566.6 36.8140173433471 78.1637476769421
"7835" 1566.8 33.5955087184645 74.6231625074869
"7836" 1567 29.989255989 70.9948040756275
"7837" 1567.2 26.6345140894497 67.6114176197626
"7838" 1567.4 23.142261489433 64.6454472472241
"7839" 1567.6 20.7824648022189 61.6461887672498
"7840" 1567.8 18.8348789477759 58.3597262855546
"7841" 1568 16.6931336447611 54.6611307859953
"7842" 1568.2 14.3449644221092 50.8045039341737
"7843" 1568.4 12.6907572107278 46.2865968500172
"7844" 1568.6 10.8246367770428 41.9837580014277
"7845" 1568.8 10.3229444317346 39.4763397544902
"7846" 1569 11.8815979302364 37.3186946168534
"7847" 1569.2 14.3250975613512 34.4546230076715
"7848" 1569.4 15.9769633508569 31.4412863658969
"7849" 1569.6 18.1617271439038 27.7379589299347
"7850" 1569.8 21.2446617108882 24.4507345646309
"7851" 1570 23.8343242312709 21.6794252038707
"7852" 1570.2 25.5473245005933 18.4745238256502
"7853" 1570.4 24.7683827865933 15.7143607956068
"7854" 1570.6 24.4072370828296 16.7759382777696
"7855" 1570.8 23.2925664320326 17.1265252748581
"7856" 1571 22.8324625084043 18.3091346456095
"7857" 1571.2 22.3673291172985 18.7118009984083
"7858" 1571.4 22.2881772229013 18.8016253980471
"7859" 1571.6 22.3301609214778 18.5401557961552
"7860" 1571.8 22.8576845822521 17.9187630002577
"7861" 1572 23.1158176502536 17.0762825750172
"7862" 1572.2 24.0165346974281 16.1343119805459
"7863" 1572.4 24.9631182150933 15.2508058081991
"7864" 1572.6 25.8937319132421 13.8179171938583
"7865" 1572.8 27.1019623381183 12.5310009901491
"7866" 1573 29.215316701803 11.3797663004437
"7867" 1573.2 31.4740282662484 9.80059050243674
"7868" 1573.4 33.6825917616093 8.38092936157614
"7869" 1573.6 35.9471463114128 7.62121420890707
"7870" 1573.8 38.3973500663868 6.95350610709511
"7871" 1574 41.0451237151852 6.08976025487737
"7872" 1574.2 44.1110634286413 5.43029814894414
"7873" 1574.4 47.3216422975652 4.68302910629026
"7874" 1574.6 50.7084188164228 3.51129223451923
"7875" 1574.8 53.7093130521683 3.09282388884914
"7876" 1575 56.7369496437318 2.87603508917286
"7877" 1575.2 59.9192927146036 3.08242135527542
"7878" 1575.4 63.6505566770933 3.19992837452414
"7879" 1575.6 67.8927848354743 3.15411458500927
"7880" 1575.8 72.3657160848856 3.40531599740363
"7881" 1576 76.3436449234754 4.12766792876261
"7882" 1576.2 80.5648287051429 5.10549909139221
"7883" 1576.4 84.6972686392659 6.8655610748693
"7884" 1576.6 88.3852016870683 9.13935894377414
"7885" 1576.8 91.9852589234495 12.2278199228853
"7886" 1577 95.0506336010949 15.4029229093143
"7887" 1577.2 97.3555904220802 19.1891181806676
"7888" 1577.4 100.247834873193 22.6167588014873
"7889" 1577.6 102.784565410822 26.1877851020383
"7890" 1577.8 105.373549544783 29.6521862294473
"7891" 1578 107.677998722685 32.9673650420948
"7892" 1578.2 109.876231798854 36.3224491855633
"7893" 1578.4 112.268170468296 39.23330603066
"7894" 1578.6 114.466878661081 42.596696230681
"7895" 1578.8 116.718790432475 46.2238085921985
"7896" 1579 118.401877319736 50.0201450653965
"7897" 1579.2 119.954394475245 54.4060253999421
"7898" 1579.4 121.701738013024 58.7769795883597
"7899" 1579.6 121.756786288906 63.1552978813111
"7900" 1579.8 121.040112379351 67.8910377222241
"7901" 1580 120.523821988909 72.9149879436983
"7902" 1580.2 118.984983245672 77.4881669351905
"7903" 1580.4 117.308638770083 82.6304192793682
"7904" 1580.6 115.05806737345 87.7896667583303
"7905" 1580.8 112.825057548383 91.9587698480431
"7906" 1581 110.928459095788 96.6136362393593
"7907" 1581.2 108.415904235277 100.548890324002
"7908" 1581.4 104.694293823943 103.156181338919
"7909" 1581.6 100.721813557656 105.385568590771
"7910" 1581.8 96.3531263031933 107.520945726003
"7911" 1582 91.9453647773375 109.876495428436
"7912" 1582.2 86.9581354261729 111.024272769571
"7913" 1582.4 81.4896466584994 111.882698331938
"7914" 1582.6 76.5165814893874 112.368861676321
"7915" 1582.8 70.838966827958 111.821059386783
"7916" 1583 65.5927180173333 110.634166041784
"7917" 1583.2 60.5104636478243 109.680378381884
"7918" 1583.4 55.607056168479 107.079224428938
"7919" 1583.6 51.4441405614241 104.120565551426
"7920" 1583.8 47.5208993279076 101.181522880081
"7921" 1584 43.9526044285362 97.4982413467384
"7922" 1584.2 40.3270222814155 93.7583938079741
"7923" 1584.4 36.8514431314269 90.0520508160092
"7924" 1584.6 35.0427630909879 85.5482090456795
"7925" 1584.8 33.2732723157488 80.7724256963352
"7926" 1585 32.8874076703877 76.1023816239741
"7927" 1585.2 32.2627008541741 70.9144300800895
"7928" 1585.4 32.6392347421478 66.1077332830514
"7929" 1585.6 33.8430537546933 61.6986960461487
"7930" 1585.8 36.3815076146977 58.1692017578171
"7931" 1586 38.6011468351225 54.1676472004985
"7932" 1586.2 41.6291133873053 50.5036261292586
"7933" 1586.4 45.355354086605 47.0898029031233
"7934" 1586.6 49.1060566254454 45.2242702267367
"7935" 1586.8 53.2650000381677 42.9149707130703
"7936" 1587 57.1114828121849 40.1251475779468
"7937" 1587.2 60.8690856400183 37.9959038569991
"7938" 1587.4 64.6144438417671 35.0775859559618
"7939" 1587.6 68.9084132465933 33.1762020016241
"7940" 1587.8 73.4082127712368 31.1069264048676
"7941" 1588 78.3770317482105 29.844883171319
"7942" 1588.2 83.7689628984454 28.9974088065183
"7943" 1588.4 89.0600260075119 28.3832978091976
"7944" 1588.6 94.4765849012842 28.4742265643878
"7945" 1588.8 100.237848440963 28.9239791577626
"7946" 1589 106.282939805141 30.0739819580415
"7947" 1589.2 110.911753736538 32.1815003261356
"7948" 1589.4 113.56245722182 35.5011449818852
"7949" 1589.6 116.412511870866 39.1825626467199
"7950" 1589.8 118.84666448698 43.5342113673799
"7951" 1590 120.974457871802 47.5866237106241
"7952" 1590.2 121.992190855532 52.5091392710462
"7953" 1590.4 122.902630829485 57.1869080034365
"7954" 1590.6 122.939823259675 62.2909188844514
"7955" 1590.8 122.869873222639 66.9986367109468
"7956" 1591 122.582998341998 71.7417382857835
"7957" 1591.2 121.494918567879 76.5162614671911
"7958" 1591.4 120.429198672002 81.5450957379198
"7959" 1591.6 118.123204206538 86.2476497811724
"7960" 1591.8 115.159488641637 90.3572972154328
"7961" 1592 112.639157665641 94.3067277776978
"7962" 1592.2 109.205664584193 97.8026313677152
"7963" 1592.4 105.729276564304 101.641572450585
"7964" 1592.6 101.515452285127 105.014469000611
"7965" 1592.8 97.4733186728504 107.706087046396
"7966" 1593 93.1662061175491 110.573049076532
"7967" 1593.2 88.046985451926 112.970682692016
"7968" 1593.4 83.0657419197175 114.925000504787
"7969" 1593.6 78.1297849041633 116.332124679694
"7970" 1593.8 72.7443193538697 116.697081782754
"7971" 1594 67.6833021970912 116.369561572275
"7972" 1594.2 62.0997667045644 115.381052907554
"7973" 1594.4 57.1158466313109 113.401852865195
"7974" 1594.6 52.5264201544337 110.977499581878
"7975" 1594.8 47.3839142928665 108.362586908699
"7976" 1595 42.6392163175046 105.991820396479
"7977" 1595.2 38.0387170778297 103.387962396073
"7978" 1595.4 33.54420235452 101.664459397719
"7979" 1595.6 28.8165660111339 99.5358661990657
"7980" 1595.8 24.4384780606639 97.5977364228124
"7981" 1596 20.0526060629586 96.7728187573058
"7982" 1596.2 16.4087215238914 94.6236804761204
"7983" 1596.4 14.501088896923 91.403147747062
"7984" 1596.6 12.3066940204942 87.5311684019144
"7985" 1596.8 11.1888322391933 83.1856635390079
"7986" 1597 10.8890577007751 78.5672600628969
"7987" 1597.2 9.30638976369328 73.9722493490662
"7988" 1597.4 8.46253624019327 69.1155902365755
"7989" 1597.6 7.06254640286895 64.4559749384133
"7990" 1597.8 6.01327457102363 59.3249971471348
"7991" 1598 4.77232859215789 54.5709046365073
"7992" 1598.2 4.88555389564064 49.9104664907241
"7993" 1598.4 7.08779684613969 45.5718075093223
"7994" 1598.6 9.11516308165273 41.375440728089
"7995" 1598.8 12.3188621750107 37.440061209998
"7996" 1599 15.4509880165415 33.9607075850098
"7997" 1599.2 18.7980631493743 30.9461455945603
"7998" 1599.4 21.7865392428249 27.2494121531715
"7999" 1599.6 25.8241270025326 23.7405750071259
"8000" 1599.8 30.5325514701933 21.5508385612768
"8001" 1600 34.7996488420617 19.4599950131715
"8002" 1600.2 39.6364327525683 17.9611056827152
"8003" 1600.4 44.5180958806478 17.0981368958332
"8004" 1600.6 48.5619501690163 17.0403899296666
"8005" 1600.8 53.2692285274906 17.0107053136025
"8006" 1601 58.3345113069343 18.1280217642866
"8007" 1601.2 63.0930044443437 19.2600291500914
"8008" 1601.4 67.5288664741669 21.0212948521978
"8009" 1601.6 72.3231190907685 23.3787696289852
"8010" 1601.8 76.6244128917105 25.5707762664828
"8011" 1602 80.1262930973226 28.4448025905517
"8012" 1602.2 83.3205804832437 31.3178696267956
"8013" 1602.4 86.2503865729088 33.9645447363103
"8014" 1602.6 88.9735002388194 36.6204790587459
"8015" 1602.8 91.400802905995 38.2755842224138
"8016" 1603 93.6742441476542 41.4092772482937
"8017" 1603.2 95.5934971936726 45.5581564868109
"8018" 1603.4 97.2201222979063 49.6084854639198
"8019" 1603.6 98.0100856509564 53.7436796622505
"8020" 1603.8 98.5959412383312 58.4508461164914
"8021" 1604 99.0585577919968 63.2822992477241
"8022" 1604.2 99.4271641388004 67.8064205419831
"8023" 1604.4 99.2909452676329 72.9183454510862
"8024" 1604.6 99.3664008284038 77.4569885959083
"8025" 1604.8 98.6764046327759 82.2224363587894
"8026" 1605 98.4731704964857 86.900399896743
"8027" 1605.2 97.5664778192317 91.7061819845511
"8028" 1605.4 96.2863598705647 96.9974931020242
"8029" 1605.6 94.7876803342807 102.091368576069
"8030" 1605.8 92.870798640605 106.773211612724
"8031" 1606 90.6141586750462 110.923749078989
"8032" 1606.2 87.1949972943076 112.67276778471
"8033" 1606.4 83.4564969817782 114.751240425611
"8034" 1606.6 79.0179989133254 116.577344349469
"8035" 1606.8 74.6468742828665 117.536360857244
"8036" 1607 69.9353180728833 117.407064245014
"8037" 1607.2 65.321463020458 116.109057155518
"8038" 1607.4 61.5110634359733 114.408138646114
"8039" 1607.6 57.5761977737273 112.539018846855
"8040" 1607.8 53.6040631896219 110.239502240024
"8041" 1608 49.9386859026356 107.595843967734
"8042" 1608.2 46.1533875092815 104.70748873393
"8043" 1608.4 43.3289160698952 100.851257299878
"8044" 1608.6 40.1178620063599 96.9462848967519
"8045" 1608.8 37.6867151735331 92.5171917806901
"8046" 1609 36.3783235714504 87.9914431896813
"8047" 1609.2 35.2790000452213 83.3254887250185
"8048" 1609.4 35.0114663256933 77.6422339937797
"8049" 1609.6 34.9821698452995 71.9419941876578
"8050" 1609.8 35.1424701594115 66.8548091996605
"8051" 1610 35.6735667825933 61.551935868767
"8052" 1610.2 36.2471511356296 56.5409127774696
"8053" 1610.4 37.2052557104765 51.5033908070383
"8054" 1610.6 39.1469386982024 46.5456743291878
"8055" 1610.8 41.4172370000354 42.1381314058557
"8056" 1611 44.3826817708775 37.5908883298294
"8057" 1611.2 47.4954557378792 33.9866876362737
"8058" 1611.4 50.4022227986805 29.4599176874805
"8059" 1611.6 53.5645930050907 25.0858603704036
"8060" 1611.8 56.4536370789328 20.8217936738628
"8061" 1612 59.2560271739433 16.5425508172491
"8062" 1612.2 62.9592459059183 13.1314352280241
"8063" 1612.4 66.8089798650504 10.927924760325
"8064" 1612.6 69.4044761276143 11.9814712765662
"8065" 1612.8 73.457803780979 12.6128362356974
"8066" 1613 78.9567613571933 13.3686264886836
"8067" 1613.2 83.984886566115 13.370762247398
"8068" 1613.4 89.0430579102702 14.6933132289165
"8069" 1613.6 93.6499345075746 17.1795117004699
"8070" 1613.8 98.0008876212702 20.0393832831216
"8071" 1614 101.694440913479 23.8917404290393
"8072" 1614.2 105.331635882707 27.7663483985516
"8073" 1614.4 108.682953697167 31.3593546178294
"8074" 1614.6 111.522169507567 35.1980637549198
"8075" 1614.8 113.892517270126 38.4551824142157
"8076" 1615 115.608829521312 42.0000273330123
"8077" 1615.2 117.664172683655 45.3250296914293
"8078" 1615.4 119.359000491028 49.3985098714502
"8079" 1615.6 121.079355755565 53.7299233169675
"8080" 1615.8 121.751451482246 58.7827045237109
"8081" 1616 122.740609067629 63.916437694378
"8082" 1616.2 122.897063172578 69.3790161246088
"8083" 1616.4 122.279798352797 74.7951920809396
"8084" 1616.6 121.308716930294 79.9689981083502
"8085" 1616.8 118.913704552529 84.4924990338553
"8086" 1617 116.143526799566 88.8916583957157
"8087" 1617.2 113.191814138011 93.8489881160154
"8088" 1617.4 110.02788083786 97.9776614254741
"8089" 1617.6 106.183788024077 102.309365570144
"8090" 1617.8 102.493662151408 105.732802703448
"8091" 1618 98.3078290949291 109.177398066469
"8092" 1618.2 93.7969874747272 111.820577460156
"8093" 1618.4 89.2836401412842 113.935147927557
"8094" 1618.6 84.2152871206057 115.850827034039
"8095" 1618.8 79.0236012402428 116.81140520263
"8096" 1619 73.9390784828433 117.340854199324
"8097" 1619.2 68.4860890656014 117.386954831377
"8098" 1619.4 63.1913056248808 116.587065811505
"8099" 1619.6 58.0472906000721 114.887187800224
"8100" 1619.8 52.8133694082725 113.097935546284
"8101" 1620 47.738237975787 111.321095265818
"8102" 1620.2 42.657812538632 109.406776455296
"8103" 1620.4 37.9169189189133 107.549556854344
"8104" 1620.6 32.801815341081 106.064480631449
"8105" 1620.8 27.6803659012539 104.426551348073
"8106" 1621 23.013064627124 102.40098349363
"8107" 1621.2 17.9639265242026 100.520445065841
"8108" 1621.4 15.3785944887387 97.8814739259423
"8109" 1621.6 14.3784437225144 94.584679456426
"8110" 1621.8 12.858995553896 89.9540354593052
"8111" 1622 11.4989664401377 85.1251231444741
"8112" 1622.2 10.1657268380832 80.0670639335728
"8113" 1622.4 8.99311972654111 75.1848673079546
"8114" 1622.6 7.92218928543652 70.1366354562782
"8115" 1622.8 8.03597292062185 65.3798780061384
"8116" 1623 8.15536428452363 60.4099516773491
"8117" 1623.2 8.41369171027249 55.1901745604519
"8118" 1623.4 9.36891948844098 50.2028673940682
"8119" 1623.6 10.8573183549611 45.6830848970366
"8120" 1623.8 13.3484199187324 41.5244251538415
"8121" 1624 15.4913937715384 36.9723365317109
"8122" 1624.2 18.2729913408419 32.2316474547377
"8123" 1624.4 21.4559001418034 28.675503182936
"8124" 1624.6 24.6805021829625 24.7995826464549
"8125" 1624.8 29.0670848557187 21.3844767158767
"8126" 1625 33.5151658964497 18.8809571443523
"8127" 1625.2 37.8854926497622 16.6532366441379
"8128" 1625.4 42.7370626109748 15.8470398701653
"8129" 1625.6 48.0274432698986 14.9879129797241
"8130" 1625.8 53.2400934006397 14.7271066022688
"8131" 1626 58.346142671814 14.5447220045172
"8132" 1626.2 62.9122295081199 14.1142833968205
"8133" 1626.4 68.0728415746502 14.6253021818276
"8134" 1626.6 73.0094361084095 15.5194880683322
"8135" 1626.8 77.0847511367915 16.3162867955634
"8136" 1627 82.0887561655683 16.8031253668134
"8137" 1627.2 86.3410392723829 17.4019607916466
"8138" 1627.4 90.8695145024234 18.6568663184542
"8139" 1627.6 95.5171069635984 20.5647327510776
"8140" 1627.8 99.8549773130889 22.7417697371285
"8141" 1628 104.363128707335 24.9917993730206
"8142" 1628.2 107.802909378897 28.1408059046818
"8143" 1628.4 111.004491847456 31.5866328089869
"8144" 1628.6 113.614071784547 35.878323947431
"8145" 1628.8 116.158061022746 40.6041628550399
"8146" 1629 118.267816846175 45.1753818155902
"8147" 1629.2 119.422559565667 50.8561644049914
"8148" 1629.4 120.18657902461 56.0374200651964
"8149" 1629.6 121.279261151193 61.095796190882
"8150" 1629.8 121.327514177724 66.1585242934454
"8151" 1630 121.353768619489 71.8726716719024
"8152" 1630.2 120.695054865693 77.009438751461
"8153" 1630.4 117.868033645055 81.6310771227672
"8154" 1630.6 114.695837103483 86.7086296551715
"8155" 1630.8 112.502257195229 91.7727879209474
"8156" 1631 109.227103346964 96.4319861818297
"8157" 1631.2 105.61191076733 100.250164865333
"8158" 1631.4 101.730820059463 104.319045892013
"8159" 1631.6 97.8609859513951 107.858846738582
"8160" 1631.8 93.1817207533362 110.291431687624
"8161" 1632 87.9184094099286 112.015794815283
"8162" 1632.2 82.7738434333582 113.200819141049
"8163" 1632.4 77.4757123159484 113.130594751306
"8164" 1632.6 72.2830561111735 112.777875337066
"8165" 1632.8 67.1199019777815 112.057796574371
"8166" 1633 62.1606699762725 110.730261227491
"8167" 1633.2 56.6913415047809 109.081261416492
"8168" 1633.4 51.1894865395394 107.801814132493
"8169" 1633.6 45.6164332027558 105.649425910755
"8170" 1633.8 40.9453855148914 103.250827384007
"8171" 1634 36.09101904097 100.533485148069
"8172" 1634.2 31.573711186926 97.4651152068974
"8173" 1634.4 27.5259820507353 93.2260563048316
"8174" 1634.6 25.1953582446377 88.5834801061686
"8175" 1634.8 23.2199631364269 83.8933153950372
"8176" 1635 21.898674154268 78.6154392955045
"8177" 1635.2 21.7907010526206 73.3377286466332
"8178" 1635.4 21.6905103923554 68.0068263553863
"8179" 1635.6 22.8574743983034 63.1590263617929
"8180" 1635.8 25.3407658496486 58.8764101779116
"8181" 1636 27.4202933606527 54.3262239099539
"8182" 1636.2 31.2080938416269 49.811088233702
"8183" 1636.4 34.6575558512889 46.6180266227807
"8184" 1636.6 37.9427469862722 42.8863254206189
"8185" 1636.8 42.3090939937187 40.0658754499445
"8186" 1637 46.1707965588882 38.1086193634953
"8187" 1637.2 50.6292476913933 36.7268779812741
"8188" 1637.4 55.2139745407862 35.1525081025427
"8189" 1637.6 60.1719438079899 33.8805501447072
"8190" 1637.8 64.7260954283471 32.7321386484293
"8191" 1638 69.720581005456 31.6658472205801
"8192" 1638.2 74.5325090781143 31.2978592193557
"8193" 1638.4 79.2915696377722 30.197774868882
"8194" 1638.6 84.2689078037296 29.5399604549059
"8195" 1638.8 88.8913014728194 28.930605668869
"8196" 1639 93.7333522479882 28.8207860247113
"8197" 1639.2 98.9264158940861 28.9393154644027
"8198" 1639.4 103.963048178663 29.0511976205285
"8199" 1639.6 108.156073630583 30.4743304461987
"8200" 1639.8 110.323714544374 32.1884233280948
"8201" 1640 111.624311334807 34.8001972893838
"8202" 1640.2 114.593881233929 37.9876155309101
"8203" 1640.4 117.342359905018 41.4686856652491
"8204" 1640.6 119.11553416786 45.4282228244806
"8205" 1640.8 121.265945908219 49.9753783002241
"8206" 1641 122.322486661015 54.6548242815009
"8207" 1641.2 122.941724716721 59.293829175113
"8208" 1641.4 122.884149682624 64.6185871881207
"8209" 1641.6 122.41380669115 69.7864625596241
"8210" 1641.8 121.517644175736 74.5769541007241
"8211" 1642 119.841214909963 79.3388178694293
"8212" 1642.2 118.143349250866 83.7429492697759
"8213" 1642.4 116.236819878707 88.3583631424454
"8214" 1642.6 113.479771489029 92.9290894831552
"8215" 1642.8 110.9165544203 97.0862831843045
"8216" 1643 107.637061774808 100.934126363665
"8217" 1643.2 103.831715740011 104.633618507282
"8218" 1643.4 100.001659897542 107.898757894432
"8219" 1643.6 95.7197811712494 110.311815209112
"8220" 1643.8 91.2237951165033 112.651625081044
"8221" 1644 86.4687659218564 113.521989954108
"8222" 1644.2 81.7098251126881 114.276882952142
"8223" 1644.4 77.2651202611327 115.567778287709
"8224" 1644.6 72.6271975655402 116.468916382734
"8225" 1644.8 67.6865287691537 116.961794939491
"8226" 1645 62.6934025406478 116.397862639497
"8227" 1645.2 57.8115721140902 116.099767169441
"8228" 1645.4 52.8080157283195 115.28043992768
"8229" 1645.6 47.9688621451164 113.142058767897
"8230" 1645.8 43.0774077741633 110.669218418914
"8231" 1646 38.3931219398375 108.558286373974
"8232" 1646.2 34.1370660683109 105.48643044793
"8233" 1646.4 30.139262271458 102.378300275401
"8234" 1646.6 26.1032750572521 99.7550995032535
"8235" 1646.8 22.0138310587521 96.9677100364889
"8236" 1647 17.7896700324263 93.9427307427193
"8237" 1647.2 14.5194399514145 90.495282888817
"8238" 1647.4 11.2412381037437 86.9346142744351
"8239" 1647.6 8.33271262119328 83.0714477921897
"8240" 1647.8 6.91796805516766 78.7562759893011
"8241" 1648 4.82052007146113 74.5665218456259
"8242" 1648.2 3.80255160029853 69.793978663882
"8243" 1648.4 3.18889031162571 64.9893044002512
"8244" 1648.6 3.74200520488771 59.5895385295019
"8245" 1648.8 4.29669161635256 54.7053237818436
"8246" 1649 4.96738191507675 50.1291499654474
"8247" 1649.2 7.00031232093012 45.5682080762768
"8248" 1649.4 9.19023178879853 41.113208097961
"8249" 1649.6 12.0805155170617 37.0066820443294
"8250" 1649.8 15.1743024543349 33.0086950666666
"8251" 1650 18.1338314051759 29.0342641050067
"8252" 1650.2 22.4356573378249 25.5036261187241
"8253" 1650.4 26.6744598183728 22.1764797805062
"8254" 1650.6 30.9017021085672 19.6293895842328
"8255" 1650.8 35.7754283913471 18.3150593179421
"8256" 1651 40.6484538179366 17.1368959827286
"8257" 1651.2 45.8104309970569 16.2058945688878
"8258" 1651.4 50.7678028104322 15.520419593941
"8259" 1651.6 55.6705038018249 15.1245694207768
"8260" 1651.8 60.8730267141665 15.1235322960009
"8261" 1652 65.4122067418715 14.1226103365633
"8262" 1652.2 70.2885381808856 13.5814904405575
"8263" 1652.4 74.5664652329237 14.4578939438937
"8264" 1652.6 78.7665026052105 15.6997045459655
"8265" 1652.8 83.2731094685472 16.7232986124631
"8266" 1653 87.5363119024864 18.1238248800517
"8267" 1653.2 92.5071015903183 19.6824277739206
"8268" 1653.4 97.2472159227411 22.0339487883198
"8269" 1653.6 101.29842432779 24.8179610385435
"8270" 1653.8 105.759837679888 27.5532990186987
"8271" 1654 109.859183479837 31.2169655548852
"8272" 1654.2 113.043783371552 35.1788145449677
"8273" 1654.4 115.759519005435 38.7322052271724
"8274" 1654.6 118.080274026604 43.2911263270959
"8275" 1654.8 120.160417598357 48.0575293831787
"8276" 1655 121.121367560518 53.3507923942241
"8277" 1655.2 121.186201742884 58.1657551130648
"8278" 1655.4 121.450081702509 63.0841474081978
"8279" 1655.6 120.578896890799 68.0926059727768
"8280" 1655.8 120.10356875109 73.0245305445512
"8281" 1656 119.3856269844 77.9781090846983
"8282" 1656.2 117.760708195219 82.5677642907113
"8283" 1656.4 116.728601664141 87.449990847882
"8284" 1656.6 115.360005874085 92.2241944185755
"8285" 1656.8 113.036580513823 95.6654580043189
"8286" 1657 109.066312626184 97.8147863805361
"8287" 1657.2 104.730355940332 100.628226980057
"8288" 1657.4 100.97901129341 103.438214305771
"8289" 1657.6 96.6676989184625 105.506183023445
"8290" 1657.8 92.1138858212317 107.734405714936
"8291" 1658 87.0559556474804 109.338192124749
"8292" 1658.2 81.8217039395913 110.001786370671
"8293" 1658.4 77.1009668876985 110.56611113414
"8294" 1658.6 71.6759315905953 110.241643660544
"8295" 1658.8 66.454063565288 109.742072794593
"8296" 1659 61.3087795001417 108.96482167574
"8297" 1659.2 55.9565665889974 107.238301381822
"8298" 1659.4 51.098881482067 105.282760841195
"8299" 1659.6 46.5008566071933 102.790681182812
"8300" 1659.8 42.1155645538567 99.3869966740415
"8301" 1660 38.3627703190219 95.7326401283384
"8302" 1660.2 34.5594657439456 90.7971647002792
"8303" 1660.4 31.7788582125933 86.1902669276332
"8304" 1660.6 28.9605054655751 81.9733597395696
"8305" 1660.8 27.5245845835415 77.3797533037777
"8306" 1661 27.0869624470041 72.3857419367917
"8307" 1661.2 27.3089846448451 67.5038851441348
"8308" 1661.4 27.1546407681356 62.3835203469549
"8309" 1661.6 26.990571223514 57.300614764743
"8310" 1661.8 27.4360653496883 51.7659159365311
"8311" 1662 28.3779558117437 46.3653288581232
"8312" 1662.2 29.4769762502867 41.430072238383
"8313" 1662.4 31.7009640411933 36.2955095017787
"8314" 1662.6 34.3896795189038 32.0870501664347
"8315" 1662.8 37.0908446300153 27.896561468936
"8316" 1663 39.8696919288802 23.7002067156589
"8317" 1663.2 42.7249696545831 19.2027797965801
"8318" 1663.4 45.9555974073933 15.6792237508991
"8319" 1663.6 50.4247754914683 13.7026591516241
"8320" 1663.8 54.9183393634365 11.7826730890079
"8321" 1664 59.8345059468403 10.7741001361317
"8322" 1664.2 65.0265721503349 10.6985635855958
"8323" 1664.4 70.0761240683014 10.8353115449539
"8324" 1664.6 74.3480228826933 11.7949234538017
"8325" 1664.8 77.3647717242018 11.5816932812157
"8326" 1665 79.2032061932611 10.4726915189106
"8327" 1665.2 81.9427045941933 9.17859324987016
"8328" 1665.4 84.6385202652541 7.97574420217197
"8329" 1665.6 87.365337295501 6.71415387653183
"8330" 1665.8 87.7880403135378 7.11503779893842
"8331" 1666 90.8672461977574 7.88256644753183
"8332" 1666.2 94.2416148801189 9.16677211291009
"8333" 1666.4 97.3625049409183 10.8205748098241
"8334" 1666.6 100.110374570723 13.0291036695183
"8335" 1666.8 102.452635995871 15.1496424033936
"8336" 1667 104.857109808929 17.6256928748605
"8337" 1667.2 106.846674434071 19.5016585622729
"8338" 1667.4 109.458820641243 22.2775091865741
"8339" 1667.6 112.024377396719 25.4244117071309
"8340" 1667.8 114.304192166739 28.35062589572
"8341" 1668 116.119604498629 31.8799630980703
"8342" 1668.2 117.73191848068 35.9474099553052
"8343" 1668.4 119.601803337272 40.1258653113557
"8344" 1668.6 121.057194434483 44.1025677459873
"8345" 1668.8 122.475246880211 48.4255370433126
"8346" 1669 123.084373905811 53.0493758179372
"8347" 1669.2 123.310553120892 57.7591995945776
"8348" 1669.4 123.378267805291 62.6119268434188
"8349" 1669.6 124.070468959693 66.8763636474083
"8350" 1669.8 123.304509607593 70.311401540798
"8351" 1670 121.572225955131 75.5299513747109
"8352" 1670.2 119.818745437443 80.266010547617
"8353" 1670.4 118.674674795006 85.1726478621438
"8354" 1670.6 117.199889674857 89.1686812086724
"8355" 1670.8 115.359304124793 94.0186311533332
"8356" 1671 112.682052604082 99.279503827113
"8357" 1671.2 109.01638902752 102.904589097009
"8358" 1671.4 105.931904833373 105.503144698545
"8359" 1671.6 101.952216513459 108.612776562683
"8360" 1671.8 97.874267197514 111.290093753026
"8361" 1672 92.5776435057443 113.945304197071
"8362" 1672.2 88.3477649256487 115.619855749036
"8363" 1672.4 83.0299774033183 116.73311738288
"8364" 1672.6 77.7568381990574 117.258044376331
"8365" 1672.8 72.3436248863145 117.019442391073
"8366" 1673 67.2239517900683 115.925776752224
"8367" 1673.2 62.1021603597125 114.81603447058
"8368" 1673.4 56.7828872319933 113.605828680694
"8369" 1673.6 51.4354523653833 112.530889115374
"8370" 1673.8 45.8114931903033 111.455949550054
"8371" 1674 40.27727128003 110.841459918326
"8372" 1674.2 34.9063091943033 109.247649790864
"8373" 1674.4 29.6601367505133 107.448294431524
"8374" 1674.6 24.600333324221 105.071079719169
"8375" 1674.8 20.4211461732219 101.463425595624
"8376" 1675 16.6265872521647 97.5612985331099
"8377" 1675.2 13.4469763999812 92.8368428155272
"8378" 1675.4 11.4340546306377 87.6566837149741
"8379" 1675.6 10.5385008393428 82.1789156413269
"8380" 1675.8 9.61502704659893 76.968893043243
"8381" 1676 9.41229850550905 71.4031082572768
"8382" 1676.2 9.55676388605043 65.8027320794527
"8383" 1676.4 9.76567143468385 60.8168752378468
"8384" 1676.6 11.6290523290751 55.6097233648241
"8385" 1676.8 14.2402617264853 51.2448924506224
"8386" 1677 17.2557681485326 47.2548779985009
"8387" 1677.2 21.5747217591933 44.1403329381431
"8388" 1677.4 25.8930652964564 41.7589097819347
"8389" 1677.6 30.1772447234564 39.8764673064347
"8390" 1677.8 34.8202083155593 38.7317255832598
"8391" 1678 39.2160582297411 37.6771304273024
"8392" 1678.2 44.101437934604 37.9319193590634
"8393" 1678.4 48.7112745412196 37.7480432370399
"8394" 1678.6 53.1735608474765 37.9718635098525
"8395" 1678.8 57.4442922052201 38.0188548182152
"8396" 1679 61.8108525965207 38.6577458155427
"8397" 1679.2 66.0335155694165 38.6204481955456
"8398" 1679.4 70.3436733571512 38.799637518409
"8399" 1679.6 73.8891246120541 39.1130925435459
"8400" 1679.8 77.8274107600517 38.6025994995073
"8401" 1680 81.4542698309064 38.0880041375274
"8402" 1680.2 85.5419525140554 37.9163309319052
"8403" 1680.4 89.1495798540651 38.0682222704036
"8404" 1680.6 93.4047635874827 37.9496114875925
"8405" 1680.8 97.5954040367278 38.4501746065862
"8406" 1681 101.992131702834 38.97365879266
"8407" 1681.2 106.305906774933 40.8026304972661
"8408" 1681.4 110.964998455469 42.5731936789655
"8409" 1681.6 115.274636547185 43.5259666885111
"8410" 1681.8 117.75334356968 45.1615644629675
"8411" 1682 119.151655891053 49.2693953142572
"8412" 1682.2 121.215413469718 53.2007503427569
"8413" 1682.4 122.504263504834 57.7015480360959
"8414" 1682.6 123.498573534616 62.6242277996896
"8415" 1682.8 123.718764973675 67.8957585810969
"8416" 1683 123.075739338437 72.6418804283322
"8417" 1683.2 122.512585531693 77.7200522449347
"8418" 1683.4 120.430414411578 81.7655209015062
"8419" 1683.6 117.874748659831 86.2073596925172
"8420" 1683.8 115.330352308875 90.8227141402772
"8421" 1684 112.255945189901 95.6273369248613
"8422" 1684.2 108.506059526249 99.1280429382797
"8423" 1684.4 104.723075475325 102.831962500064
"8424" 1684.6 100.284577406873 105.962426369535
"8425" 1684.8 95.8644506052593 108.828343996517
"8426" 1685 91.4923772741639 111.080301090136
"8427" 1685.2 86.1757413834054 112.597571246951
"8428" 1685.4 81.0754292837603 113.738851046595
"8429" 1685.6 75.7436267869433 114.376007300412
"8430" 1685.8 70.540077622421 114.675099709779
"8431" 1686 64.9987147329562 113.991806345472
"8432" 1686.2 59.827184178152 113.164682669781
"8433" 1686.4 55.0774148476564 112.743048240108
"8434" 1686.6 49.9126213145133 110.992479230224
"8435" 1686.8 45.1581094621076 108.321821925081
"8436" 1687 40.3589011923033 105.395783015134
"8437" 1687.2 35.5507336661548 102.869764914522
"8438" 1687.4 31.3042133550905 99.3192732638783
"8439" 1687.6 27.716100180221 95.1215418074741
"8440" 1687.8 24.887044000969 90.8673916755232
"8441" 1688 23.2443977479988 85.842759260613
"8442" 1688.2 21.826107494166 80.8686787633514
"8443" 1688.4 21.3101755167027 76.0282841810543
"8444" 1688.6 21.9377237229991 71.3307334139814
"8445" 1688.8 22.360875896471 66.0879319027797
"8446" 1689 23.8972543926795 61.1545020427379
"8447" 1689.2 26.343969435366 56.7037824085787
"8448" 1689.4 28.2434916219763 52.0060156615638
"8449" 1689.6 30.3869548881372 47.2830548370372
"8450" 1689.8 32.6799043033825 42.7052556362241
"8451" 1690 35.0579960298481 38.6336193022772
"8452" 1690.2 38.5793580461237 35.1540366145633
"8453" 1690.4 42.462658774088 31.8034880512505
"8454" 1690.6 46.1651058684002 28.4213000388362
"8455" 1690.8 50.2377623299605 25.4532635079052
"8456" 1691 54.6203337954984 22.4274664685208
"8457" 1691.2 59.4742651541588 19.2082997663535
"8458" 1691.4 64.443146515142 16.8903283196857
"8459" 1691.6 69.7349205890672 15.1073725282998
"8460" 1691.8 74.1932331831164 12.4863117059164
"8461" 1692 76.8761368084411 10.2573930573126
"8462" 1692.2 78.0609783860933 8.09103322034914
"8463" 1692.4 80.2937352399594 6.01123790467575
"8464" 1692.6 82.6598255372409 5.15841039829557
"8465" 1692.8 85.5219739576974 5.46518958770348
"8466" 1693 88.6858313810662 6.41955412572414
"8467" 1693.2 91.8742114476933 7.74309491942753
"8468" 1693.4 94.9711329396449 9.56044813378865
"8469" 1693.6 97.8331155597933 11.2749574763241
"8470" 1693.8 100.586227585013 13.2384865072979
"8471" 1694 102.953985827866 15.4411764770948
"8472" 1694.2 105.746635277956 18.4271386830631
"8473" 1694.4 108.465031479079 21.0247112632241
"8474" 1694.6 111.116086287926 23.7040021587931
"8475" 1694.8 113.679829795096 27.2847428428095
"8476" 1695 116.295354421787 30.9331139133428
"8477" 1695.2 118.246714563783 35.1987874094293
"8478" 1695.4 120.667235518765 39.3887531004258
"8479" 1695.6 122.140024473807 44.075494841804
"8480" 1695.8 123.35311024445 49.0233384275575
"8481" 1696 124.378525004778 53.8425818661987
"8482" 1696.2 123.916440937151 58.2983925183174
"8483" 1696.4 124.079422312728 62.8827558685603
"8484" 1696.6 124.276206389803 67.8635327181987
"8485" 1696.8 123.805558602004 70.845402241089
"8486" 1697 121.562512683557 73.9412475366126
"8487" 1697.2 119.911119935578 77.993978329019
"8488" 1697.4 118.058506498958 82.8015625896328
"8489" 1697.6 116.424305468245 87.6040827658965
"8490" 1697.8 114.729377347385 92.3825456718328
"8491" 1698 112.423032533324 96.6904320205633
"8492" 1698.2 110.462593259057 101.068053665033
"8493" 1698.4 107.247491664277 103.462709328224
"8494" 1698.6 103.153287466413 105.352941220864
"8495" 1698.8 98.6201406312027 107.564400837951
"8496" 1699 94.3021513314685 109.766896625169
"8497" 1699.2 90.209414451105 112.084524966518
"8498" 1699.4 85.4362581814833 113.929089492004
"8499" 1699.6 80.3961649775622 115.533785048253
"8500" 1699.8 75.6379040873121 116.641734730274
"8501" 1700 70.2349745898297 116.838476134285
"8502" 1700.2 64.9658749222249 115.928509881045
"8503" 1700.4 59.9279608059458 114.960454595105
"8504" 1700.6 55.4275286496333 113.157937195144
"8505" 1700.8 50.3191983424874 111.175759633518
"8506" 1701 45.5180796783148 109.001445970607
"8507" 1701.2 40.6628089156675 106.407162542657
"8508" 1701.4 35.9402045231548 103.839697144936
"8509" 1701.6 30.7998353916639 101.480989967606
"8510" 1701.8 26.2254619927815 99.2739884446065
"8511" 1702 21.4345122506733 97.0533172581941
"8512" 1702.2 16.7699995521644 94.4100085110318
"8513" 1702.4 12.8765392861933 91.068159925363
"8514" 1702.6 9.80916123363872 86.3354333379696
"8515" 1702.8 7.2539128137508 81.4409471247551
"8516" 1703 4.85822260743012 76.5960530172768
"8517" 1703.2 3.71372491361433 71.222038472882
"8518" 1703.4 3.47325972651438 65.974650539004
"8519" 1703.6 3.48362501422031 60.284075398116
"8520" 1703.8 3.95892043063576 55.0672214808259
"8521" 1704 5.34676938419327 49.9297645962512
"8522" 1704.2 7.34324611962572 44.9192746521431
"8523" 1704.4 9.83445610584192 40.5859727747106
"8524" 1704.6 12.3607535566527 36.2807408689539
"8525" 1704.8 15.329522403088 32.0938829884873
"8526" 1705 18.9656116817685 28.0076135312064
"8527" 1705.2 22.4356573378249 24.5470310313557
"8528" 1705.4 26.4580871200394 21.0946162888395
"8529" 1705.6 31.4558660018743 18.6240934808535
"8530" 1705.8 36.4611634045266 16.8204232940703
"8531" 1706 41.1472826236848 14.654552330936
"8532" 1706.2 46.54413114686 12.6227929464036
"8533" 1706.4 51.2497827711177 11.1112051636191
"8534" 1706.6 55.9472330949564 10.4816668360136
"8535" 1706.8 61.0714345564549 10.6545947062802
"8536" 1707 66.3190639324145 10.247053123056
"8537" 1707.2 70.828875496229 11.2357785627331
"8538" 1707.4 73.1213561236805 13.4649820645318
"8539" 1707.6 76.164434379564 15.7198495902931
"8540" 1707.8 81.0569168928747 16.8646110473038
"8541" 1708 85.5495434003237 17.9732917662067
"8542" 1708.2 90.2835848945473 18.7602656610206
"8543" 1708.4 95.1019942581402 20.5008212608879
"8544" 1708.6 99.0049148338976 23.5884455132154
"8545" 1708.8 102.888315259634 26.8535717162919
"8546" 1709 106.331162860848 30.6580833456578
"8547" 1709.2 109.645067602347 34.909180874737
"8548" 1709.4 113.10703077568 38.674065825737
"8549" 1709.6 115.303958266167 44.0410723475136
"8550" 1709.8 116.452485572988 49.1698061002754
"8551" 1710 117.898102649273 54.5157583204719
"8552" 1710.2 119.124665492744 59.8788956578847
"8553" 1710.4 120.220046016735 65.5481460559718
"8554" 1710.6 120.783268350398 70.91026906666
"8555" 1710.8 120.63355946722 75.9025215789347
"8556" 1711 118.774560639797 80.086623724319
"8557" 1711.2 117.008747368299 84.8979318112241
"8558" 1711.4 114.798066633424 89.7546666861216
"8559" 1711.6 111.600568713641 94.3784724092504
"8560" 1711.8 108.194469606845 98.9081632818388
"8561" 1712 104.305750278508 103.09178470251
"8562" 1712.2 100.286018290546 106.276827187136
"8563" 1712.4 95.0230465840046 109.037776438488
"8564" 1712.6 90.0359090026533 110.973005687374
"8565" 1712.8 84.9171928059874 112.95128854043
"8566" 1713 79.8812628864357 114.934396388951
"8567" 1713.2 74.5467734746675 116.075676188595
"8568" 1713.4 69.2752613739458 116.337099109452
"8569" 1713.6 63.8868356636733 115.790760188464
"8570" 1713.8 58.4163511431339 113.900014142878
"8571" 1714 53.5697526617433 111.642895561414
"8572" 1714.2 48.6410916975647 108.525830469224
"8573" 1714.4 44.2642912897675 105.493613467036
"8574" 1714.6 39.9547502799241 101.76876076108
"8575" 1714.8 35.9359869522612 98.332785742496
"8576" 1715 31.8346060019286 94.1955939366653
"8577" 1715.2 28.0528012430557 89.7538115787746
"8578" 1715.4 25.0041332876446 84.9392915482507
"8579" 1715.6 21.61799629886 81.0997587527882
"8580" 1715.8 18.2606788305387 76.7579908999241
[truncated: 19,948 more chars]
