# Supplementary material for: Adaptive switch to sexually dimorphic movements by partner-seeking termites
Source: Sci Adv. 2019 Jun 19;5(6):eaau6108. doi: 10.1126/sciadv.aau6108 (PMC6584256; doi:10.1126/sciadv.aau6108)
Supplement: Data file S1 [file aau6108_Data_file_S1.zip › Dataset/CfExperimetns/170703_172_F_09_set1_before-position_5FPS.txt]

"time" "x" "y"
"1" 0 13.835214847186 97.19634707292
"2" 0.2 9.63220934617129 93.5590992378632
"3" 0.4 8.74257591491865 91.0541866733684
"4" 0.6 6.60385380657316 85.5131950400625
"5" 0.8 4.31722444272691 80.9963914435826
"6" 1 2.75604422409435 75.4367136916726
"7" 1.2 0.969930247229658 70.0516445976818
"8" 1.4 1.20226394460889 65.0453423652572
"9" 1.6 2.00877438079035 59.8732495842162
"10" 1.8 2.36140339996603 54.1797236626667
"11" 2 3.67192020257413 49.1399941647297
"12" 2.2 6.28393131689459 44.5735486163036
"13" 2.4 7.79983282134784 39.9986570139
"14" 2.6 7.77574379593925 36.7354476191786
"15" 2.8 8.19675124019017 36.4289551590517
"16" 3 10.8894721653108 35.8615364104914
"17" 3.2 14.7762336077321 33.3086910913211
"18" 3.4 18.3366633736982 30.3926365194643
"19" 3.6 21.0355060698081 26.0433012536053
"20" 3.8 23.5286535482644 21.4012599489328
"21" 4 26.2544502967711 17.4964831606525
"22" 4.2 29.7480049318708 13.0905482491667
"23" 4.4 33.9934274909276 11.0117059397949
"24" 4.6 39.065786081741 9.954225986825
"25" 4.8 44.2770169734417 7.83691358597561
"26" 5 49.3319160406005 5.48204777710084
"27" 5.2 54.7040700799539 3.36591480480488
"28" 5.4 58.3944774106257 3.96016585689076
"29" 5.6 62.8326806796486 5.25954992105217
"30" 5.8 68.2310854279791 5.23245629621739
"31" 6 73.8463877145976 5.44234276492105
"32" 6.2 78.9838677842834 6.1468661343913
"33" 6.4 83.8956293480814 8.22216253666667
"34" 6.6 86.3905590138022 10.1589709254454
"35" 6.8 87.9725696731685 11.68412571
"36" 7 90.6125540182559 14.7442538721429
"37" 7.2 93.448476742953 19.1111656178348
"38" 7.4 97.1243232431071 23.5513360108974
"39" 7.6 101.449870709075 27.3302322289364
"40" 7.8 106.215035480277 30.1366233402973
"41" 8 110.337073886677 33.6072352658684
"42" 8.2 114.2308754449 36.4896279916726
"43" 8.4 115.830491996441 39.365766871275
"44" 8.6 116.24834096503 44.3097998079231
"45" 8.8 118.139370593908 50.0211552888584
"46" 9 120.219985238509 55.7782702356983
"47" 9.2 122.826070994363 61.0770195233846
"48" 9.4 123.834581763573 66.1022457206518
"49" 9.6 123.067663665619 71.7880605063559
"50" 9.8 121.031193167576 77.1053278845508
"51" 10 118.578508485543 82.6144250344103
"52" 10.2 116.15513426421 87.890590063
"53" 10.4 112.451832311966 93.1689450986579
"54" 10.6 109.141330027466 95.7954059754444
"55" 10.8 104.762844764023 97.9519205355
"56" 11 100.852866131861 100.358421656505
"57" 11.2 96.0029301238603 102.475774336038
"58" 11.4 91.926718148066 104.329969474657
"59" 11.6 89.8090658216719 105.554238930471
"60" 11.8 85.1972273073472 106.252277166119
"61" 12 80.376310765636 108.03532102323
"62" 12.2 75.8485040831359 110.938693917699
"63" 12.4 71.418481054636 115.03411232352
"64" 12.6 67.8368530676047 119.243636742683
"65" 12.8 66.1457640922427 120.59227739266
"66" 13 62.8843797392823 119.929204609071
"67" 13.2 57.5462765976176 120.448780088576
"68" 13.4 51.1377106778903 120.370099107364
"69" 13.6 45.0205077318887 118.848838837113
"70" 13.8 38.539351306696 117.73314536253
"71" 14 32.5154355207737 115.893794342106
"72" 14.2 28.0552452257064 112.796752046538
"73" 14.4 22.6491258034089 108.851540662114
"74" 14.6 17.7529920756391 104.26958722549
"75" 14.8 13.7029390042716 99.5278350216944
"76" 15 10.0644945252701 94.3161900095876
"77" 15.2 8.92820326206397 89.8352675723505
"78" 15.4 6.72701764252057 83.7893439173182
"79" 15.6 4.96731749771148 77.4728347456091
"80" 15.8 2.47485795396169 70.9277231143565
"81" 16 1.27644886975174 65.0033815169732
"82" 16.2 2.31673931086053 59.2531671709266
"83" 16.4 2.8283903013204 51.8336554151068
"84" 16.6 3.43155497493393 44.9606586571651
"85" 16.8 6.2230436896547 39.3879961041509
"86" 17 9.52968167319878 33.2829707365603
"87" 17.2 13.4478927949143 28.2064195660086
"88" 17.4 16.9430579857505 22.2233414007155
"89" 17.6 19.5753437778884 18.8591189980086
"90" 17.8 24.3335008156355 17.2159321195932
"91" 18 29.5358472861024 12.9523200708099
"92" 18.2 34.0968407106396 8.7486098291405
"93" 18.4 39.3675195831136 5.8963333842541
"94" 18.6 42.5717727771584 5.99851695994872
"95" 18.8 48.0539966478431 4.84603902398361
"96" 19 52.642091038666 3.764884951
"97" 19.2 53.79180900853 2.573623423056
"98" 19.4 53.1060693639617 3.25462168327826
"99" 19.6 51.9364226553897 4.72976049221187
"100" 19.8 48.8602630051864 4.92779652119492
"101" 20 45.6161710786816 5.40558689456897
"102" 20.2 41.4133466383891 7.01713304748718
"103" 20.4 35.5689185757555 8.43511882397368
"104" 20.6 32.1295191566016 10.6147311534915
"105" 20.8 27.4211170956148 14.0660135957851
"106" 21 23.0567540191031 17.2309445282419
"107" 21.2 19.222245917591 19.541700249975
"108" 21.4 17.0734065247846 22.8581479966726
"109" 21.6 13.6263528486186 27.3718798059407
"110" 21.8 10.929762253966 31.5603418189322
"111" 22 8.01214723749234 37.1227222119474
"112" 22.2 5.80737380863993 42.8892081134609
"113" 22.4 3.17590549656169 48.8125518429652
"114" 22.6 2.52781367522967 54.0904207489909
"115" 22.8 2.28010608515534 60.3604202940874
"116" 23 1.84737204365522 66.5188153784324
"117" 23.2 2.18935559420389 71.9046389972039
"118" 23.4 3.56255909611205 77.9527643607876
"119" 23.6 4.6698690135437 82.4127895952912
"120" 23.8 6.35920719681896 86.2143380412059
"121" 24 6.89193487506844 89.9818452268916
"122" 24.2 6.97160056681434 88.7512185485056
"123" 24.4 6.94985693399728 87.484891253625
"124" 24.6 7.27488573801341 87.6883385302421
"125" 24.8 9.06407121317572 89.758375033129
"126" 25 11.2999735630924 93.8496368384176
"127" 25.2 14.372684629846 98.43096968961
"128" 25.4 17.2388120103204 101.629206054262
"129" 25.6 19.6854380439518 103.050279515943
"130" 25.8 22.917675232426 103.66545800769
"131" 26 26.5262997547388 103.752675875364
"132" 26.2 30.8325178851497 103.893338200959
"133" 26.4 34.9665383924248 104.313947060412
"134" 26.6 38.6710529566893 103.765623862078
"135" 26.8 42.2622952803742 103.201828720163
"136" 27 45.394038389896 103.0150416765
"137" 27.2 47.4711769534054 102.245935085152
"138" 27.4 50.1084806215502 101.389513310179
"139" 27.6 52.778209136163 101.042116072606
"140" 27.8 56.8617520610721 99.5275071842727
"141" 28 60.4623719069566 97.6653287728019
"142" 28.2 64.2815977572815 95.310703121767
"143" 28.4 67.9064092303717 92.2164110281698
"144" 28.6 70.5874244307232 88.9106327837143
"145" 28.8 73.6204076543478 85.6127756569091
"146" 29 76.257358209412 81.8801073779459
"147" 29.2 79.187887450604 78.0922643358879
"148" 29.4 82.9356623922033 74.8345147522119
"149" 29.6 87.3542637106712 72.6912402077692
"150" 29.8 91.5435146381902 69.3291700533879
"151" 30 95.5198364646968 66.1334830428974
"152" 30.2 98.57933194604 62.6201403993913
"153" 30.4 101.913400039641 59.079483416425
"154" 30.6 104.916161336375 55.0087350919835
"155" 30.8 108.263679446127 51.4519971003719
"156" 31 109.84390490676 47.0016048519076
"157" 31.2 109.880326012543 45.7644901028718
"158" 31.4 109.863276006295 44.7289863900976
"159" 31.6 112.240014828334 42.4796547012105
"160" 31.8 114.758212091988 42.7073751246637
"161" 32 116.005337780748 44.918972174
"162" 32.2 116.768467643716 48.2373086424052
"163" 32.4 118.202352871517 52.6551283421026
"164" 32.6 120.589515421196 58.0514779116261
"165" 32.8 122.188603736966 64.3617673247632
"166" 33 121.764701398405 70.1115276662087
"167" 33.2 120.076473320158 76.0899559769744
"168" 33.4 118.577094477439 82.8849130012035
"169" 33.6 117.05715437544 89.0350877568158
"170" 33.8 113.780816201203 91.9663684173947
"171" 34 108.594129539905 95.7697917619346
"172" 34.2 103.385411816849 100.166808540028
"173" 34.4 98.6446735664844 103.624259851899
"174" 34.6 93.053587160986 107.27195814351
"175" 34.8 86.759738111866 109.85025521685
"176" 35 79.9615624863484 111.571945505294
"177" 35.2 73.4435440487232 113.792256676629
"178" 35.4 66.904513822006 115.32621546627
"179" 35.6 60.2505665096848 116.784459266687
"180" 35.8 52.9358169766535 117.583685921156
"181" 36 46.6410926016176 115.413197291
"182" 36.2 41.308489099966 111.55224286194
"183" 36.4 35.0731370462307 107.482501506794
"184" 36.6 28.8049321314264 103.279187752782
"185" 36.8 22.1453660914363 99.9898942773267
"186" 37 15.3781303755837 96.9476966591177
"187" 37.2 10.622080276936 92.85374701737
"188" 37.4 7.62293422283395 87.2377977146321
"189" 37.6 5.43250616686053 81.756721825844
"190" 37.8 4.60086082771603 75.6748590165776
"191" 38 4.61633046455949 69.4022507515794
"192" 38.2 5.06040003983051 62.3044173763458
"193" 38.4 5.35523311849405 55.5378162252897
"194" 38.6 5.15926882995323 48.1745490812308
"195" 38.8 6.38650003948342 43.3633465480696
"196" 39 6.94653758010238 40.0517666762182
"197" 39.2 9.55671245301687 36.8611061947119
"198" 39.4 13.1196817218344 34.9840489094737
"199" 39.6 17.7250037853081 31.4138993869737
"200" 39.8 22.2091769429965 27.3882680048609
"201" 40 27.6617689409965 23.7780424956261
"202" 40.2 33.2200139804839 21.7825486450714
"203" 40.4 39.1020520274834 19.1687395706087
"204" 40.6 44.4691949010045 17.2365820303077
"205" 40.8 50.3038993322555 15.0117100496316
"206" 41 55.7558433902333 12.7350255224224
"207" 41.2 61.106590997466 10.3792318985128
"208" 41.4 65.2641132351978 8.12505869156098
"209" 41.6 68.3732049150066 9.65957900289189
"210" 41.8 71.2350910815356 13.1675016697043
"211" 42 75.1753716038344 17.1196356528684
"212" 42.2 78.6547835656864 22.0480112267797
"213" 42.4 81.816815735354 26.7794789261379
"214" 42.6 84.812383826866 31.8045288529304
"215" 42.8 86.1907719903356 36.6068738548957
"216" 43 88.5813684710976 40.3238993436053
"217" 43.2 91.9699180764574 43.3454203781897
"218" 43.4 95.4932059787481 44.343087915359
"219" 43.6 98.8346549190592 44.9871845839831
"220" 43.8 103.435864197675 45.6527578466087
"221" 44 108.086097021748 47.1692482366667
"222" 44.2 112.604059121855 49.5868780500796
"223" 44.4 117.497046746897 52.1017996459138
"224" 44.6 118.948514262771 54.4103989630932
"225" 44.8 118.104904146386 58.3861621024779
"226" 45 117.294253300666 63.6678631870364
"227" 45.2 117.127147001338 69.8284629682821
"228" 45.4 116.581983716424 76.4782137927712
"229" 45.6 115.492438125387 83.5483316485526
"230" 45.8 114.148311225115 90.273028908973
"231" 46 111.30733461815 95.4237763760263
"232" 46.2 106.533289206169 99.1916718278317
"233" 46.4 101.878487192569 103.493690440009
"234" 46.6 97.0358899312773 107.486608025264
"235" 46.8 91.8992109654264 109.911760763079
"236" 47 85.740622702716 111.327810280594
"237" 47.2 79.5730172879509 112.926878284697
"238" 47.4 73.295730585376 113.25423050703
"239" 47.6 66.9514160571256 113.568044578404
"240" 47.8 60.158878578766 114.07990872387
"241" 48 53.4563661912392 113.476550108598
"242" 48.2 46.1926110087085 113.194393620818
"243" 48.4 38.7566435889973 111.997213316062
"244" 48.6 31.4372096985794 110.810481561711
"245" 48.8 26.9935259343484 107.692510302235
"246" 49 24.3232322807994 102.509516372212
"247" 49.2 22.779925539845 95.8631268340105
"248" 49.4 21.2099382556375 89.2296279618286
"249" 49.6 19.8931558343518 82.6605528404286
"250" 49.8 17.8356575424382 76.6464221729445
"251" 50 15.6913019791474 71.0043285403274
"252" 50.2 13.4647694692182 64.9520203554425
"253" 50.4 11.6640398788605 57.6452599631284
"254" 50.6 12.0181942025464 51.6396627361607
"255" 50.8 12.390277967716 45.3769610521389
"256" 51 12.8002943057046 38.5147373174587
"257" 51.2 14.4133626971327 32.8054298780769
"258" 51.4 18.6967762030766 29.0207488136283
"259" 51.6 23.4046831388313 25.539128109887
"260" 51.8 27.4688436469143 21.2060166621724
"261" 52 33.1980216589255 17.701625887973
"262" 52.2 38.1485385753148 14.3842387942437
"263" 52.4 43.0378062812609 10.8153061059231
"264" 52.6 44.875393031991 8.308711616
"265" 52.8 43.6948232492118 7.9973549704322
"266" 53 42.3428215398677 8.30977574402459
"267" 53.2 39.649992367241 8.48397350165
"268" 53.4 36.2273672050711 9.38330207578992
"269" 53.6 32.0106975392118 10.7269515699153
"270" 53.8 27.7759730112529 13.0664280139426
"271" 54 23.1062677872465 16.4939324724634
"272" 54.2 19.6070409239067 19.9620317214915
"273" 54.4 15.6317074292865 23.7077901158462
"274" 54.6 13.3451648495713 28.2366371325
"275" 54.8 11.7019889531902 33.9511147067586
"276" 55 9.21505648974037 38.0130449721504
"277" 55.2 6.79847427909413 42.8675444093058
"278" 55.4 5.06229912568341 48.4704948294261
"279" 55.6 3.59833399210492 54.2843038001944
"280" 55.8 2.42881181752374 61.1431796369135
"281" 56 2.03566413774784 67.0173125572364
"282" 56.2 4.5205751685976 73.0189528654474
"283" 56.4 6.74826150744784 78.9067956282
"284" 56.6 9.07256325993825 84.644999588
"285" 56.8 11.4206578133098 90.8035075143125
"286" 57 12.0079315776124 95.7528350868293
"287" 57.2 15.252125098319 97.1386137458824
"288" 57.4 20.3781754483026 99.8281214908558
"289" 57.6 25.7007337167234 103.541405755515
"290" 57.8 31.1440634006131 105.894071344912
"291" 58 36.3985094124466 108.635900209806
"292" 58.2 41.6680006602737 111.055367926298
"293" 58.4 47.734758240466 112.624638944112
"294" 58.6 53.4193754298703 112.693806803649
"295" 58.8 59.3831162187007 112.692200215224
"296" 59 65.2893457221223 113.161568898969
"297" 59.2 71.1149322377211 113.026032378367
"298" 59.4 76.9412912450097 114.784245971767
"299" 59.6 82.292806975043 117.294391462471
"300" 59.8 86.5616880377745 117.089855519362
"301" 60 89.8333785282313 113.598316086612
"302" 60.2 92.3606999601517 108.647532117971
"303" 60.4 95.359859637699 103.879061975767
"304" 60.6 98.5086470931294 98.6209620571782
"305" 60.8 101.564351536739 92.8278216340606
"306" 61 104.641182337083 87.5363050466635
"307" 61.2 107.165253702864 81.3925158234956
"308" 61.4 109.288235701598 75.6632549998158
"309" 61.6 110.323777584304 69.0380953363243
"310" 61.8 111.259148368718 62.3593642603565
"311" 62 112.329842876871 55.7950577726379
"312" 62.2 112.624738990369 49.3283796936637
"313" 62.4 113.496421515264 42.6356038162941
"314" 62.6 113.639718425816 40.01813055675
"315" 62.8 114.172545363797 41.4060330598729
"316" 63 116.53785989944 42.7802988715263
"317" 63.2 118.171905731871 45.178619412
"318" 63.4 120.514730354286 48.9967107642295
"319" 63.6 123.168772060416 53.503558980375
"320" 63.8 124.343004310888 59.1257051014655
"321" 64 125.021220803251 64.4607843408879
"322" 64.2 124.196354227327 70.2876362276348
"323" 64.4 123.092375853851 76.7756909901538
"324" 64.6 121.576418223233 82.5073865510172
"325" 64.8 118.338834112005 86.4358997680513
"326" 65 116.313207790601 92.648450262027
"327" 65.2 114.982244000882 97.4090739870265
"328" 65.4 111.004474397439 99.1466487049459
"329" 65.6 106.151677544209 103.057698008457
"330" 65.8 102.040223018391 107.144902462047
"331" 66 97.0228411809987 110.471406635047
"332" 66.2 91.702123287196 112.74012897579
"333" 66.4 85.501747243756 116.05842067743
"334" 66.6 79.3277177582896 119.067350331676
"335" 66.8 72.7678066570543 121.266715171206
"336" 67 64.7673599767928 120.828513200376
"337" 67.2 58.051841242396 118.79250609357
"338" 67.4 51.6412689576479 116.975014768061
"339" 67.6 44.5337946344973 115.693129469469
"340" 67.8 38.8210953276825 114.942084776691
"341" 68 32.0525949575885 115.414522021806
"342" 68.2 30.5247737375848 112.688186674366
"343" 68.4 25.3228313010205 109.179092814267
"344" 68.6 20.5942033769518 106.574063460229
"345" 68.8 15.7828745995248 102.488110517029
"346" 69 10.7310116619918 96.8577884887732
"347" 69.2 8.39422749104766 91.9389674065102
"348" 69.4 7.61925996946603 87.4460425191515
"349" 69.6 6.20742811284103 81.5628477762053
"350" 69.8 4.2174215990324 75.6676388900708
"351" 70 1.25006845456086 69.5171904671121
"352" 70.2 2.58743559376066 67.8305226485893
"353" 70.4 5.3324586072642 64.1090469384771
"354" 70.6 6.94547538685602 58.94641420695
"355" 70.8 9.21963112732058 56.4768149091545
"356" 71 11.8529524335216 52.6182340230278
"357" 71.2 14.4782745066327 47.3495588186111
"358" 71.4 16.6799687747679 41.0634556399245
"359" 71.6 17.4346745482833 38.2093380189519
"360" 71.8 17.3701939710842 33.1262667099273
"361" 72 16.2703382975191 26.8769357777522
"362" 72.2 16.194636316385 27.1647150891351
"363" 72.4 17.9279570673579 27.4980460027838
"364" 72.6 21.3703143503871 27.3517866766842
"365" 72.8 26.0597148682711 24.8403192354407
"366" 73 31.7348743853309 22.1086114410541
"367" 73.2 37.478692339466 20.3618097168421
"368" 73.4 43.3868472186842 19.6434937694182
"369" 73.6 49.1768530353039 20.038451029973
"370" 73.8 54.8785660319255 20.7998490116757
"371" 74 60.3632646125722 21.0900192387876
"372" 74.2 62.758173211353 20.885798044513
"373" 74.4 64.8502320835388 22.0228066412727
"374" 74.6 67.5486494970336 24.6524526241622
"375" 74.8 71.5116348219087 27.4704649547951
"376" 75 75.3120280448871 29.5724538437895
"377" 75.2 78.1893988975762 30.9497307295678
"378" 75.4 81.1060859449532 34.0171169887436
"379" 75.6 83.0042739898554 37.6890603654425
"380" 75.8 86.659124807141 41.96548484175
"381" 76 87.9975354069702 46.5990425375294
"382" 76.2 88.4851921943064 50.5297526153193
"383" 76.4 89.7941641517138 55.4461741288407
"384" 76.6 90.1571223567737 59.5124784738974
"385" 76.8 91.8015548641071 61.3133650861795
"386" 77 96.139494584616 63.1721730054
"387" 77.2 101.594478070334 63.6819015305263
"388" 77.4 106.475924752422 63.2149114003274
"389" 77.6 111.475954769144 61.4010707861949
"390" 77.8 112.610866245241 59.793513320925
"391" 78 112.408906760522 58.7284361627903
"392" 78.2 111.918176816165 59.4615152651681
"393" 78.4 111.777313943683 61.9732801064609
"394" 78.6 110.887116061913 66.8045012085789
"395" 78.8 111.448803742562 73.1256934290783
"396" 79 112.18073004876 79.537149300958
"397" 79.2 113.210668598245 85.9524268306726
"398" 79.4 114.499713735572 92.6010045576903
"399" 79.6 112.492829244282 97.2788875633158
"400" 79.8 108.478049355848 100.274583100882
"401" 80 103.810999107553 104.257189021398
"402" 80.2 98.194602473386 108.10932048606
"403" 80.4 92.1191625715248 111.514670379265
"404" 80.6 85.342064192386 114.59790496368
"405" 80.8 78.2021764697433 116.56747065597
"406" 81 70.6526839820598 117.973156778156
"407" 81.2 62.9439926255579 117.98582451649
"408" 81.4 55.5000843996207 117.178530831835
"409" 81.6 47.9756680489196 115.941860481773
"410" 81.8 40.4056248405569 115.432867536303
"411" 82 33.519071959966 113.653954780469
"412" 82.2 29.1637392033218 109.471270113692
"413" 82.4 23.8641986123726 104.89869745685
"414" 82.6 18.5317237945688 99.8574158031589
"415" 82.8 13.7646607034757 94.4242133499808
"416" 83 9.32083167480583 89.0451379756602
"417" 83.2 7.57845826063748 85.5574741672572
"418" 83.4 7.62289988401743 79.5139333753738
"419" 83.6 7.44121614912317 72.8087947814572
"420" 83.8 6.50963545235282 65.8977341537264
"421" 84 5.56691788823125 58.3258008630783
"422" 84.2 5.94346334622751 51.4851887936973
"423" 84.4 8.69378224458209 45.4637677180179
"424" 84.6 11.6980820355024 39.6233487335182
"425" 84.8 13.7060346018731 32.943030541646
"426" 85 15.9640964185791 27.0495976944261
"427" 85.2 20.0586204717356 23.2192364834087
"428" 85.4 24.4663711427737 19.0075093458974
"429" 85.6 29.6573693947965 15.7636679070508
"430" 85.8 34.752396340466 13.667181490225
"431" 86 39.3690508892953 10.0660801170976
"432" 86.2 43.9938742946593 6.3526296927479
"433" 86.4 47.9614175097037 4.46614531920492
"434" 86.6 50.9309942817966 5.34315390595042
"435" 86.8 55.6156163642834 5.09021476583478
"436" 87 59.055377817266 5.2189094838
"437" 87.2 64.1308428433513 4.14052214368033
"438" 87.4 69.8036543013367 3.03182917130172
"439" 87.6 69.4807508842016 3.17692343685124
"440" 87.8 67.6959863374921 3.1089934497913
"441" 88 65.713129071644 4.12575060381356
"442" 88.2 63.1504807940302 4.52385380053847
"443" 88.4 58.626959874566 3.975848331875
"444" 88.6 53.5863982476873 3.12534400822131
"445" 88.8 49.8533454022505 4.73744292437069
"446" 89 44.6123337629789 5.80544593682051
"447" 89.2 39.2731897827402 6.57389115887903
"448" 89.4 33.678105893241 8.7501119206
"449" 89.6 28.9634896129306 11.6350585154173
"450" 89.8 24.1816731934152 15.3081850403898
"451" 90 19.897328736391 18.7595129455
"452" 90.2 16.164899690141 23.757722277
"453" 90.4 11.9230765825332 28.6375630147059
"454" 90.6 9.71641073792758 33.6110020780256
"455" 90.8 6.84709166167472 39.424610837713
"456" 91 3.92098017951821 44.0339137627304
"457" 91.2 3.61327401175175 47.9679725973714
"458" 91.4 2.83187040864302 53.8710574770796
"459" 91.6 1.44596489028846 58.901097270785
"460" 91.8 1.15904612124585 64.7379173130826
"461" 92 1.30321843000376 70.6301724916132
"462" 92.2 3.30675538922967 75.4688301541364
"463" 92.4 4.84294019066786 81.2171796294495
"464" 92.6 6.13641221116329 85.7979286081101
"465" 92.8 8.66049838307826 90.0472518153673
"466" 93 12.2213747899354 94.5142440936122
"467" 93.2 14.8649603685056 99.7816623339802
"468" 93.4 16.2556816916796 102.998025959447
"469" 93.6 18.345218438351 104.188624214628
"470" 93.8 22.4044555219943 107.144902462047
"471" 94 27.0334548793517 110.676489820629
"472" 94.2 31.7373337870548 114.438913496075
"473" 94.4 34.8973450412913 117.431135291184
"474" 94.6 38.8828041022427 117.956731884612
"475" 94.8 44.2767291161933 119.347246351606
"476" 95 49.4186469457307 121.442358891029
"477" 95.2 52.8015192960174 123.440422181692
"478" 95.4 51.9127183428297 123.049186517636
"479" 95.6 51.4234966457064 123.237566943808
"480" 95.8 50.2181169722284 122.417245805168
"481" 96 49.5271190211497 121.56259769302
"482" 96.2 48.0991019454015 121.40183519971
"483" 96.4 46.1260742659008 121.60804171937
"484" 96.6 44.6824920676726 121.074635980435
"485" 96.8 42.590497337591 119.774459491781
"486" 97 40.5118441651933 118.702062305667
"487" 97.2 36.5459789602427 117.219384145631
"488" 97.4 31.859926109146 115.3223207577
"489" 97.6 27.6235523206719 113.408567879971
"490" 97.8 23.5438861318492 109.736143895664
"491" 98 19.0829304773905 105.925050343896
"492" 98.2 14.4643939939094 101.853977612236
"493" 98.4 11.7854179246479 97.0175838836061
"494" 98.6 9.79786257580978 90.3166689430625
"495" 98.8 8.78767254046603 84.2305626504231
"496" 99 8.84897813832713 78.3521602781389
"497" 99.2 9.83102566197062 72.498749436055
"498" 99.4 11.0371397332324 66.3483624429533
"499" 99.6 12.448698596266 61.146924549
"500" 99.8 14.8176380019134 56.6338455832368
"501" 100 18.5140117103678 53.8895524190089
"502" 100.2 22.4846387857581 51.8582169417876
"503" 100.4 26.0673153336036 47.4011044858899
"504" 100.6 30.4124048903445 44.0793652174766
"505" 100.8 34.6928442216587 40.7836730440184
"506" 101 39.1836326102271 36.7550196375929
"507" 101.2 43.4805381101583 33.381314136718
"508" 101.4 47.2354366289276 29.396727676641
"509" 101.6 50.607521912184 26.2210422272564
"510" 101.8 53.6167668243891 22.2630862531282
"511" 102 55.5769849881948 17.9552666277966
"512" 102.2 57.5573452780254 13.5258607795424
"513" 102.4 60.1356412419198 13.7460302470588
"514" 102.6 63.0736506532071 16.5316469123036
"515" 102.8 67.5907544545471 19.5226653004324
"516" 103 72.2440909432555 22.7601302573158
"517" 103.2 77.5043127203891 26.3741675214615
"518" 103.4 82.1492089667591 29.9623959298965
"519" 103.6 86.9605170536643 32.279076027569
"520" 103.8 90.5634610530879 35.1505630603361
"521" 104 93.3841293839704 38.7912973572
"522" 104.2 96.5811771144747 43.5394551094957
"523" 104.4 100.780017462388 48.6066344550776
"524" 104.6 105.110140216979 53.6537715651795
"525" 104.8 109.53520168511 58.5559531698051
"526" 105 114.543494669326 63.4901872258264
"527" 105.2 119.533710728416 67.238897870575
"528" 105.4 122.649819225519 69.0080863205526
"529" 105.6 120.413560800821 69.6834176056091
"530" 105.8 117.396780671569 72.2418507573846
"531" 106 114.10397897637 77.3522989033044
"532" 106.2 111.208167997209 82.9435059619911
"533" 106.4 108.694159784244 89.0986709620278
"534" 106.6 106.466214493649 95.6862487231442
"535" 106.8 105.149568849087 102.703086863854
"536" 107 103.238173704701 104.870755759853
"537" 107.2 99.2021864904954 104.278912790882
"538" 107.4 92.7280954001068 104.707160205699
"539" 107.6 86.2609006909812 106.632399787727
"540" 107.8 80.1880922257334 109.803788644307
"541" 108 74.6309349962039 113.683896268981
"542" 108.2 68.0899214849478 117.432544673809
"543" 108.4 61.9215234177234 119.536703922208
"544" 108.6 58.2690176107518 117.916938514571
"545" 108.8 54.0048534234561 114.095680365505
"546" 109 48.116516803268 110.729263948069
"547" 109.2 42.204272071066 108.08595223464
"548" 109.4 35.6408767329973 105.96852900875
"549" 109.6 28.6828075552598 103.77993031834
"550" 109.8 21.9086810238641 103.52740382333
"551" 110 18.7229243060526 102.790346951308
"552" 110.2 18.6208476429413 99.2302332988218
"553" 110.4 15.2862719829803 93.9477892009143
"554" 110.6 11.6252459271803 89.2296279618286
"555" 110.8 6.91754092538844 84.5386785207155
"556" 111 6.87370147178032 80.1901948331714
"557" 111.2 6.29505905566602 74.0915195780182
"558" 111.4 6.63665000914493 67.6821740669174
"559" 111.6 7.53394730555174 60.8427663559143
"560" 111.8 7.37849616695694 53.9452543386545
"561" 112 7.78669603883051 47.551843699514
"562" 112.2 10.956077852412 41.8347840361351
"563" 112.4 15.2718359975471 36.4067532633513
"564" 112.6 19.0798632745791 32.1567459757826
"565" 112.8 20.7840766853579 31.6980155147568
"566" 113 21.9056024673864 31.2128148760354
"567" 113.2 24.5945753403309 27.9015518456216
"568" 113.4 28.9203199176968 25.055958467
"569" 113.6 33.616439674216 22.9217029374052
"570" 113.8 39.4021317472818 21.2671586388158
"571" 114 45.0777748516101 18.5889819205424
"572" 114.2 50.2974110222391 16.187587048084
"573" 114.4 55.8730058002139 13.9498300868087
"574" 114.6 61.246151387891 11.304391624425
"575" 114.8 66.3554942139316 9.36408810493965
"576" 115 69.4198182176052 11.7112193348348
"577" 115.2 73.1813677791842 13.2526310704636
"578" 115.4 79.6117198246552 15.1121710008919
"579" 115.6 86.2716932149527 17.9535725142743
"580" 115.8 92.4687604794306 20.6971017370354
"581" 116 99.1688262416502 22.4184891546842
"582" 116.2 105.436363669851 25.2656735438462
"583" 116.4 107.977433060605 29.3491691022783
"584" 116.6 108.692407232793 34.0113615682991
"585" 116.8 110.436208710078 40.457964024569
"586" 117 110.887630035254 47.1121871179911
"587" 117.2 110.825496430311 53.8284130815545
"588" 117.4 110.99544734973 61.1823309905455
"589" 117.6 110.797458356331 68.027576356
"590" 117.8 111.245839219677 75.1507933458684
"591" 118 111.762363632682 81.6941438155946
"592" 118.2 112.44766366365 89.1137905833028
"593" 118.4 113.976382648601 95.3291325570541
"594" 118.6 113.977563161429 94.7979345767103
"595" 118.8 111.824351486799 94.7496046001667
"596" 119 111.027313147121 94.7086904899364
"597" 119.2 107.648358408966 96.0334159436111
"598" 119.4 102.63160284618 98.8922144616857
"599" 119.6 97.5567777728155 101.719956545214
"600" 119.8 92.7204968470946 105.016180032229
"601" 120 88.0670374601736 109.433962310264
"602" 120.2 84.3113145896872 114.654228441462
"603" 120.4 80.3117484812641 119.687390285769
"604" 120.6 79.0150379961882 121.356234071889
"605" 120.8 79.3140189652598 119.944978465577
"606" 121 77.579910012376 118.66008600219
"607" 121.2 73.212643469216 116.804744207156
"608" 121.4 67.6620535452233 115.154810476485
"609" 121.6 61.5848188184762 113.212819422031
"610" 121.8 57.2093116627333 110.80253074295
"611" 122 52.7641751726872 106.771188499298
"612" 122.2 47.5094760780837 102.617934136029
"613" 122.4 41.6717455723603 98.7570766341058
"614" 122.6 34.5003857859366 94.2099456349118
"615" 122.8 28.1301063890997 91.5912058956832
"616" 123 21.4019907827184 89.7257666577961
"617" 123.2 14.9809546504392 88.4620458144911
"618" 123.4 9.63152606396604 88.020413682
"619" 123.6 10.3198361948905 88.1637095633491
"620" 123.8 11.3053234375017 86.9389365701518
"621" 124 12.5424741035825 83.5849834367476
"622" 124.2 13.9668859561487 78.2986219053462
"623" 124.4 15.3365528766882 72.1639011058056
"624" 124.6 17.2017127530132 65.9785677278208
"625" 124.8 19.9096374851736 59.9527922044245
"626" 125 22.1938703730837 53.8882569102059
"627" 125.2 25.1163292180548 47.868516265486
"628" 125.4 29.0649416135478 42.2752912052727
"629" 125.6 32.9945143642768 37.1716599915135
"630" 125.8 36.4159768742005 31.3782538241416
"631" 126 40.9552080128643 26.273772946115
"632" 126.2 44.9698370325074 21.868305805438
"633" 126.4 49.7811305399576 17.5360903664492
"634" 126.6 54.9198240506384 14.8804727433103
"635" 126.8 61.0077871812359 13.9933776939823
"636" 127 66.964881804841 12.9568608319821
"637" 127.2 73.0187852273309 14.066564555973
"638" 127.4 77.684068500543 15.8984001113846
"639" 127.6 83.9122734017994 17.0501686286667
"640" 127.8 88.9674229170713 16.0400497685526
"641" 128 90.5372781383316 13.9620392937983
"642" 128.2 89.4918278922098 13.544573274843
"643" 128.4 89.0788312473685 12.3047459374146
"644" 128.6 90.4529109685613 8.78164051378571
"645" 128.8 90.4869123925851 7.89760348916666
"646" 129 90.3834814873378 6.43126235661539
"647" 129.2 90.3319261870611 6.23797124682645
"648" 129.4 89.8486889416464 6.23791848014754
"649" 129.6 89.2728153196609 6.76953159073729
"650" 129.8 89.2117951272594 7.79907344223967
"651" 130 90.1621555186181 8.393875910064
"652" 130.2 92.6945014683669 8.68745324828926
"653" 130.4 95.7981024746525 9.63115220954237
"654" 130.6 99.167630497791 11.74254633855
"655" 130.8 101.641519422158 14.6434384610513
"656" 131 104.80231131313 17.9962395993103
"657" 131.2 108.135196980216 21.76492972535
"658" 131.4 110.720265934223 25.7822689841081
"659" 131.6 113.552032472983 29.0947932580932
"660" 131.8 116.578040521156 33.3497346224071
"661" 132 119.706286608156 38.4568896213621
"662" 132.2 121.030315026163 43.3741902121376
"663" 132.4 122.075862173098 50.0470051245
"664" 132.6 122.757005407979 56.2599119694261
"665" 132.8 123.774634763776 62.6427683714602
"666" 133 124.582639287339 69.6162653885085
"667" 133.2 123.421928117466 75.8133872843611
"668" 133.4 120.702649611385 81.7748449841622
"669" 133.6 117.889875111285 88.3528069134052
"670" 133.8 114.3307973691 94.9961149243393
"671" 134 109.92997818027 100.763754526458
"672" 134.2 105.099811570559 106.19450703715
"673" 134.4 100.439329212731 110.533356553294
"674" 134.6 95.0082014852621 114.133867453282
"675" 134.8 88.6251412373723 116.277335754969
"676" 135 82.0156121489803 118.629113795943
"677" 135.2 75.227506036096 120.98522701848
"678" 135.4 68.287135364356 122.15363958948
"679" 135.6 61.3822988893629 122.077030270392
"680" 135.8 54.1053886871089 121.793100853286
"681" 136 47.637390526216 119.60260547613
"682" 136.2 41.2309730556116 115.869470592728
"683" 136.4 35.2220523739072 111.816319376353
"684" 136.6 30.0058858621293 107.537672648602
"685" 136.8 24.6025497641024 103.131096123788
"686" 137 20.6347401396191 98.0552495383776
"687" 137.2 17.0592916938946 92.304593109
"688" 137.4 13.0829797062375 86.8074901559143
"689" 137.6 10.8756690793827 80.3103331980556
"690" 137.8 9.33221049793825 73.6244168195555
"691" 138 9.35449173413566 66.453464975625
"692" 138.2 11.598178454493 60.0767568788649
"693" 138.4 15.7633737828053 54.8562747247768
"694" 138.6 20.9700402477093 50.7926137471351
"695" 138.8 26.6657514411765 47.4778640327105
"696" 139 32.1183434391765 44.2391063797632
"697" 139.2 37.9871681805494 42.6723023229722
"698" 139.4 43.3114820788232 40.9535560972232
"699" 139.6 48.5036274323022 38.5676873651638
"700" 139.8 52.9620365195404 36.2014770965207
"701" 140 56.2184495168573 33.8128437938087
"702" 140.2 59.5953109198763 31.9998576781282
"703" 140.4 63.0595897876399 29.3220754774435
"704" 140.6 67.467948328466 26.4707030330256
"705" 140.8 72.5888900728862 24.5432097196891
"706" 141 77.3473129087611 22.9692034107787
"707" 141.2 80.4130564943182 22.579149596687
"708" 141.4 82.7837189594397 24.4410044822632
"709" 141.6 86.4278412076399 25.3697929546696
"710" 141.8 92.2735326731089 25.8337410415446
"711" 142 96.6349880637994 23.7077901158462
"712" 142.2 97.9511673556124 21.3987321268781
"713" 142.4 97.3520024193108 20.7829707312931
"714" 142.6 96.8764144429923 22.5346471295789
"715" 142.8 98.2887469805436 26.0038947195259
"716" 143 101.534997478363 30.5418385724359
"717" 143.2 105.288390795753 35.0185100989565
"718" 143.4 109.104713109287 40.7379858800513
"719" 143.6 112.247110451235 45.8044358317949
"720" 143.8 116.105202103056 51.1105601570769
"721" 144 120.367772470483 56.0904046089661
"722" 144.2 123.51138640955 60.1945210247395
"723" 144.4 121.683734107522 64.6413436270833
"724" 144.6 119.595488864354 70.1450443486552
"725" 144.8 118.402081516133 76.8189655298205
"726" 145 118.201164010537 83.7153697448036
"727" 145.2 117.87742559274 90.081507243823
"728" 145.4 115.019094377691 91.4867043093
"729" 145.6 111.461927217091 92.645380108875
"730" 145.8 105.580280291345 96.5924124505514
"731" 146 100.400293155961 100.067541355806
"732" 146.2 94.8682944783786 103.667310830214
"733" 146.4 89.2363145613778 107.887245730735
"734" 146.6 83.5412925753842 111.703782431755
"735" 146.8 77.4606577452089 114.730695979686
"736" 147 71.0304611674954 118.360957110647
"737" 147.2 64.7673599767928 119.536703922208
"738" 147.4 60.7505033567803 117.008173181571
"739" 147.6 55.0659743722307 114.027139241088
"740" 147.8 48.5852354179966 112.187477778092
"741" 148 41.4197664876803 111.356871562653
"742" 148.2 34.152474564245 110.642520933853
"743" 148.4 27.162907573726 111.24456088491
"744" 148.6 27.8476535526207 109.822751347052
"745" 148.8 27.7527395493827 106.412093040333
"746" 149 25.0222485694966 102.085080650602
"747" 149.2 21.3118334322307 97.3753509334706
"748" 149.4 16.6059393735771 93.2097522303611
"749" 149.6 11.8069333434041 88.6925094086814
"750" 149.8 7.96878509754296 83.290173615359
"751" 150 5.79300166521393 77.1741412442017
"752" 150.2 5.77018337735387 70.2721903293645
"753" 150.4 7.22978911246603 64.1472926325555
"754" 150.6 9.80383741282058 58.2577589188909
"755" 150.8 12.2237518769894 52.3892901383271
"756" 151 15.0123129629616 46.7433961295044
"757" 151.2 18.4796375836873 41.008179261823
"758" 151.4 22.3083855944844 35.4918717667982
"759" 151.6 26.9752900608884 30.7950577621034
"760" 151.8 32.9109507972818 27.7105098344474
"761" 152 39.0442771685932 25.2429924943729
"762" 152.2 44.7532916799833 22.2266989081034
"763" 152.4 50.1018009489574 19.5574805346983
"764" 152.6 55.5376054100178 17.2911630478448
"765" 152.8 60.3581960173484 14.0373151737227
"766" 153 62.0797226625753 13.2551005953782
"767" 153.2 63.0241692230624 14.2103265898073
"768" 153.4 67.1566014191828 15.2445097390354
"769" 153.6 72.6575355810781 17.2777330182931
"770" 153.8 78.1907077563884 19.47354285
"771" 154 82.5331326376399 22.5486692687478
"772" 154.2 85.870446321716 27.0552421996
"773" 154.4 90.410604058353 31.3676441524696
"774" 154.6 95.055467365966 35.1463873368621
"775" 154.8 99.144911364466 39.9190694909478
"776" 155 102.40381708244 44.8157790409487
"777" 155.2 106.292847092937 50.1173717079076
"778" 155.4 111.281219340644 53.684266856822
"779" 155.6 117.255306214966 56.5975020383534
"780" 155.8 120.67802891589 58.6021615765678
"781" 156 118.860194746397 57.786059653681
"782" 156.2 116.643280582537 59.1439315701428
"783" 156.4 114.647182997363 63.7833426579231
"784" 156.6 111.625060843598 69.0388340197895
"785" 156.8 108.647340155169 74.8114105488305
"786" 157 105.325644529901 80.7931892573218
"787" 157.2 101.597525139628 86.8555098574595
"788" 157.4 97.7471841767277 92.5266278966355
"789" 157.6 94.4784735037438 99.1347579530555
"790" 157.8 91.1815557834757 105.852885153961
"791" 158 89.1993514388062 112.701623558072
"792" 158.2 87.9724434469954 115.947765133941
"793" 158.4 87.4487401640433 114.58072006401
"794" 158.6 83.8729329111933 113.926126746091
"795" 158.8 78.0856657395374 114.007657905704
"796" 159 71.488585808896 115.01853348924
"797" 159.2 64.6369985957823 116.106031502602
"798" 159.4 58.153103665216 116.869656016656
"799" 159.6 51.629466810466 117.707631047204
"800" 159.8 46.1848231973028 116.507424936857
"801" 160 42.1780502707928 115.233243759713
"802" 160.2 39.6060001557532 112.919555500307
"803" 160.4 36.492032835066 109.241011519114
"804" 160.6 32.1062855179072 104.611108521853
"805" 160.8 28.261215390466 98.9520665711942
"806" 161 25.8412022984272 92.584407122767
"807" 161.2 25.4395387734252 86.0810077818367
"808" 161.4 26.3059930073448 79.971349304
"809" 161.6 27.2544699676547 73.6834770403585
"810" 161.8 27.3229446895115 67.7112788115273
"811" 162 28.9352995660429 61.9296111750865
"812" 162.2 31.6447434606535 56.2750614181339
"813" 162.4 34.9909910997093 50.7891050006757
"814" 162.6 37.7178411113081 45.2913609758684
"815" 162.8 41.7348017947904 40.031288355973
"816" 163 45.3056900007555 34.8713073456053
"817" 163.2 48.4009583905976 29.3845512373421
"818" 163.4 50.8057187146873 23.1028597740796
"819" 163.6 52.8351331156138 16.7980473975652
"820" 163.8 55.6432697747553 12.1218780781983
"821" 164 57.6213261489276 12.2333794826923
"822" 164.2 61.2671623157029 12.8832859802368
"823" 164.4 66.0602087380921 12.0532763483739
"824" 164.6 70.3062023108238 11.2017535476606
"825" 164.8 71.1094471952925 9.16383082544628
"826" 165 70.8785688276186 6.83884420088136
"827" 165.2 69.3287535341327 6.47120808553847
"828" 165.4 67.7446216148595 3.50204532892623
"829" 165.6 66.8061645145392 5.58874847646342
"830" 165.8 64.822382983298 6.03843471567227
"831" 166 60.7076208512709 6.12704153085366
"832" 166.2 56.0201681812609 5.00653135835898
"833" 166.4 51.7383866264067 6.65070997334746
"834" 166.6 46.5726785289295 8.92933184341464
"835" 166.8 41.8639639288021 12.0672117988525
"836" 167 37.0734168679791 14.9218138777565
"837" 167.2 31.5900261340558 17.2066227336154
"838" 167.4 26.1765885902939 20.6483401891475
"839" 167.6 20.958636821716 24.1807682078793
"840" 167.8 15.7595227575073 29.036500834686
"841" 168 12.0123592124067 34.8609423019831
"842" 168.2 8.69725966294816 41.2178398930446
"843" 168.4 6.0241228073182 47.9794228792956
"844" 168.6 4.60509420659646 54.7596024942
"845" 168.8 3.10557093030531 62.0267113956161
"846" 169 3.96616757927159 68.8750360911389
"847" 169.2 6.14509457614827 75.6629037799906
"848" 169.4 7.41896067158033 82.8126319369714
"849" 169.6 8.36396248724626 89.3001036407143
"850" 169.8 12.727957487349 95.7766843660851
"851" 170 17.1468711194105 100.454631412889
"852" 170.2 21.8149267199333 104.905977285953
"853" 170.4 27.2586885548549 109.509828838139
"854" 170.6 33.1445807513122 113.583183584712
"855" 170.8 39.1361492228155 116.973601565971
"856" 171 45.4287822752581 118.969850298653
"857" 171.2 51.9821951337868 119.571227352368
"858" 171.4 55.5960195191359 120.501526901709
"859" 171.6 56.0254387982716 120.555655088056
"860" 171.8 59.1041600256176 120.452714137636
"861" 172 64.1212320870871 120.407990211474
"862" 172.2 69.4820690460946 120.123940037571
"863" 172.4 74.608247373466 118.485234085863
"864" 172.6 80.2150852554264 116.316821094535
"865" 172.8 85.7872178134957 114.033982011921
"866" 173 91.8315141607994 113.060635952758
"867" 173.2 98.2536222878699 112.107688222615
"868" 173.4 101.489448800664 108.901450223139
"869" 173.6 104.769769318447 103.917565489356
"870" 173.8 108.670868288888 98.9970602205688
"871" 174 113.558690580854 94.251947394
"872" 174.2 117.936018553528 89.302565529823
"873" 174.4 120.392710340799 83.9093324136667
"874" 174.6 121.494047375316 77.988293523775
"875" 174.8 123.66125513684 71.8319728432174
"876" 175 124.62893689952 66.3749567735946
"877" 175.2 123.976310058061 60.7469274526216
"878" 175.4 123.560479374718 54.7681119414958
"879" 175.6 121.051785409528 49.0354148897257
"880" 175.8 118.828979002034 43.5084560972973
"881" 176 115.816882335542 37.8539490089244
"882" 176.2 111.810761135499 32.8507402193554
"883" 176.4 108.463001618191 27.25646880905
"884" 176.6 104.933254101259 22.9687080408362
"885" 176.8 100.003067490059 19.1698876055593
"886" 177 95.341079327766 14.926470594525
"887" 177.2 93.539776614141 10.8402721865
"888" 177.4 94.0786237937344 10.4998809903415
"889" 177.6 94.1429468043173 9.02542382667769
"890" 177.8 92.767326081091 7.318806521125
"891" 178 91.131159010834 6.019661565792
"892" 178.2 89.5007190776054 6.01445159498361
"893" 178.4 86.3201924303946 4.88384090523809
"894" 178.6 83.9178572133692 4.24648869890323
"895" 178.8 82.0364617025386 4.36584267120968
"896" 179 78.7646316755129 3.65737476651563
"897" 179.2 75.4934084121024 2.88723436966116
"898" 179.4 72.305695666882 2.07198495924
"899" 179.6 70.2403799937222 2.35613774647934
"900" 179.8 68.7816397112041 1.6722518542619
"901" 180 67.3827840344021 1.486220790312
"902" 180.2 67.4457833203441 2.71679670980488
"903" 180.4 68.6909086385417 4.68674174137815
"904" 180.6 70.5156109908923 4.50764631216394
"905" 180.8 73.254227597177 3.62086187367187
"906" 181 77.0052346803685 3.36274837507317
"907" 181.2 81.3888711461546 4.60980260252459
"908" 181.4 86.6458424326761 6.54900155342017
"909" 181.6 91.3233065503338 9.23464370853719
"910" 181.8 97.032031965241 11.758774290925
"911" 182 101.426097812609 14.976627240605
"912" 182.2 105.743005883054 18.9367930974958
"913" 182.4 110.233179951363 22.2397845779231
"914" 182.6 113.86228891839 26.5764350895254
"915" 182.8 116.857653197105 31.6224152969244
"916" 183 120.341367666619 37.1449578362542
"917" 183.2 121.727563448979 42.2925404973077
"918" 183.4 123.67815894444 48.9776684732632
"919" 183.6 125.344446579701 55.4064627871304
"920" 183.8 124.710177875235 61.3100362754359
"921" 184 124.609532006057 67.9711313042609
"922" 184.2 123.756736398045 73.9516330756316
"923" 184.4 121.696307978192 80.3206093055575
"924" 184.6 119.349566174098 86.4351989657895
"925" 184.8 116.361609694886 91.4630578644107
"926" 185 113.096313849145 96.8530563318214
"927" 185.2 109.099643544301 100.819355056073
"928" 185.4 103.767602844746 103.329894285196
"929" 185.6 98.5370456343819 106.776893365374
"930" 185.8 93.0781537842737 110.995449332913
"931" 186 87.2525537111195 113.424710770277
"932" 186.2 80.9259140634564 116.122233979385
"933" 186.4 75.3569389238155 119.945680144631
"934" 186.6 74.4438835255578 122.204520919789
"935" 186.8 74.7741331088549 121.720461447417
"936" 187 74.867894611466 122.208536434086
"937" 187.2 75.1868897895803 122.353197038114
"938" 187.4 76.169805054834 122.815593076245
"939" 187.6 77.3642173425232 121.8784135172
"940" 187.8 76.789284172666 120.45554665296
"941" 188 75.0097637208887 119.547477281629
"942" 188.2 70.951116026236 118.83145317927
"943" 188.4 66.3231400518297 117.494309244061
"944" 188.6 61.009223283216 117.39300748075
"945" 188.8 55.232072237716 117.32809567125
"946" 189 48.9866288522517 117.334056959878
"947" 189.2 42.905319613666 116.51410158012
"948" 189.4 36.7010890132908 115.158903604299
"949" 189.6 31.0993039502716 111.525701144278
"950" 189.8 27.0413632723151 106.703992057896
"951" 190 23.4190440625718 101.033983182721
"952" 190.2 20.4794349339366 94.641418251
"953" 190.4 18.1895718267371 88.038613254757
"954" 190.6 17.763701824223 81.5158863786449
"955" 190.8 18.8483963605408 75.295272410299
"956" 191 20.0749788867302 68.2419078024623
"957" 191.2 22.6427376570771 62.2720625803333
"958" 191.4 26.5175293517871 57.0485477326789
"959" 191.6 30.4787431528444 52.059271219
"960" 191.8 35.2107301605878 48.1961718779739
"961" 192 40.4068149730459 44.4225877484118
"962" 192.2 45.8273496843891 41.8398222361795
"963" 192.4 51.5018815297246 38.8195004192586
"964" 192.6 57.0583518867356 37.2097070074696
"965" 192.8 62.096496092341 35.9217317215179
"966" 193 67.6599563700122 33.3799434499412
"967" 193.2 72.7938831371978 30.2330710783415
"968" 193.4 78.116842593854 26.58138599025
"969" 193.6 82.167097766122 22.77625571736
"970" 193.8 84.863240351995 18.5240064630992
"971" 194 87.1028935156012 16.4700558807027
"972" 194.2 88.2796730973891 18.8344111872308
"973" 194.4 92.1750763757182 22.4335213632
"974" 194.6 96.6199519949321 26.1011486199661
"975" 194.8 100.816390459091 29.8464500081
"976" 195 105.943863825026 32.9337899682155
"977" 195.2 111.046175693855 36.885992138177
"978" 195.4 116.016385988819 40.6124093644138
"979" 195.6 118.90973914113 43.0578033167395
"980" 195.8 117.743006447404 46.6193169184248
"981" 196 116.999827625283 52.5249687880734
"982" 196.2 116.933107596902 58.9198593757909
"983" 196.4 115.888649469007 65.3714552861892
"984" 196.6 114.691879847075 71.8502918281909
"985" 196.8 114.230654100741 78.2979347655138
"986" 197 115.179792716338 84.7947960714615
"987" 197.2 117.298953811009 91.1966156709828
"988" 197.4 115.509899781744 91.785298633
"989" 197.6 112.239641606962 93.5253715095126
"990" 197.8 108.181349872292 97.2176429106055
"991" 198 103.517272872296 101.63352241016
"992" 198.2 98.628043498167 106.361943106514
"993" 198.4 94.1479267840887 111.168209899925
"994" 198.6 89.408139939466 115.52874031191
"995" 198.8 84.065204784699 119.575115639913
"996" 199 82.7294359842438 120.847758230806
"997" 199.2 82.4273384835232 119.975570187286
"998" 199.4 78.8159885948866 120.466611993196
"999" 199.6 73.1739460443218 122.271379625481
"1000" 199.8 67.7597301256245 124.684660299386
"1001" 200 68.1501124355751 124.053549242809
"1002" 200.2 69.1632920589366 122.729140055824
"1003" 200.4 70.4882566410837 121.885286532324
"1004" 200.6 73.0753758353651 122.354592259183
"1005" 200.8 76.2551527116375 122.790888096457
"1006" 201 81.1513577710661 122.330941560571
"1007" 201.2 85.4068780217962 121.305474942028
"1008" 201.4 89.1128268720704 119.743028979626
"1009" 201.6 92.9539475334035 117.514717123562
"1010" 201.8 96.9661882535254 115.911925649139
"1011" 202 100.421926385976 111.868013849077
"1012" 202.2 104.404658569194 109.913969624039
"1013" 202.4 105.266685107675 107.8444803033
"1014" 202.6 108.819220482211 105.318798538189
"1015" 202.8 110.883699650887 103.161947350632
"1016" 203 112.640612528585 99.2614716280734
"1017" 203.2 114.99129518971 96.1925282727913
"1018" 203.4 118.085494094361 92.0688607481842
"1019" 203.6 119.557967246703 88.3278906743684
"1020" 203.8 119.902014691014 84.8267526546
"1021" 204 122.086759346199 80.0060435470086
"1022" 204.2 123.868128623105 75.7177166108823
"1023" 204.4 125.130538967525 70.0519446522712
"1024" 204.6 124.460517069466 66.6935267538621
"1025" 204.8 123.433730264648 61.6107489332455
"1026" 205 123.351220610689 56.4558871731696
"1027" 205.2 123.359838560553 51.2983919215565
"1028" 205.4 121.686391316098 46.5622658776579
"1029" 205.6 120.172980135078 41.5357238960948
"1030" 205.8 119.895637925709 39.2804166136486
"1031" 206 118.558263263839 39.5666984270455
"1032" 206.2 114.317910465743 37.7132158421092
"1033" 206.4 111.716749928709 37.3260448357297
"1034" 206.6 108.746063473189 36.464208986625
"1035" 206.8 104.760942025671 34.2803902527321
"1036" 207 100.053676697466 33.056338987875
"1037" 207.2 96.1815461481617 30.2940592683913
"1038" 207.4 92.9067764514999 26.7876735204407
"1039" 207.6 89.5047029618627 23.5356273254876
"1040" 207.8 84.5694596313135 21.6585403697797
"1041" 208 78.9063364739303 21.1670455942768
"1042" 208.2 73.342467088216 21.3026649105536
"1043" 208.4 67.7977704956552 21.5121245429459
"1044" 208.6 62.096496092341 20.8992843800893
"1045" 208.8 56.1184541881298 21.7532903664052
"1046" 209 50.9225281120459 23.36825142
"1047" 209.2 46.6346738899923 25.3224385270526
"1048" 209.4 43.2149325806593 28.5001027122353
"1049" 209.6 41.1836586970814 31.230902396359
"1050" 209.8 37.5380083033195 32.3898737713707
"1051" 210 33.2829767944395 35.6589866063894
"1052" 210.2 29.1200485623122 39.2999396388205
"1053" 210.4 27.5427088094488 43.4629331367672
"1054" 210.6 27.8115535828387 48.1208947044273
"1055" 210.8 28.1762399307569 53.8602788789455
"1056" 211 28.9712242094218 58.9789849998584
"1057" 211.2 30.6800343970976 63.1865219317105
"1058" 211.4 32.5382485632092 66.2600694697982
"1059" 211.6 33.129601102966 71.0784314025
"1060" 211.8 34.4413095553151 76.6669707751132
"1061" 212 35.2438714695374 82.1853056637321
"1062" 212.2 35.1829994331888 88.3713230680099
"1063" 212.4 34.5570307002233 93.9305394052136
"1064" 212.6 35.1204399982136 99.5306009510097
"1065" 212.8 37.1676055543151 103.176708824689
"1066" 213 41.0182951280837 105.160949731735
"1067" 213.2 45.9297106147545 107.568854773731
"1068" 213.4 51.3132627483472 109.495296876386
"1069" 213.6 55.134704523466 110.059645992031
"1070" 213.8 58.759168009017 110.303710571786
"1071" 214 61.4095127751327 111.442758276583
"1072" 214.2 65.8157590640226 113.90185440566
"1073" 214.4 70.2138403454283 116.404020949217
"1074" 214.6 74.495300824936 116.91136185426
"1075" 214.8 77.688961852336 114.22011823239
"1076" 215 81.8705019393448 111.034600686545
"1077" 215.2 86.4736119971195 107.069780351109
"1078" 215.4 90.6289812796776 103.865136720144
"1079" 215.6 95.4299585746199 100.337429534625
"1080" 215.8 99.7176626247601 96.3214886145294
"1081" 216 103.406835313923 91.3216428508571
"1082" 216.2 107.005791047035 86.9055980179266
"1083" 216.4 110.767541675992 82.5268247516842
"1084" 216.6 115.304706339491 78.961970666275
"1085" 216.8 119.989518288295 76.1748000556829
"1086" 217 120.625727092851 73.536758136641
"1087" 217.2 119.630382958993 67.6879484955803
"1088" 217.4 119.895637925709 61.750428940027
"1089" 217.6 120.05441633071 55.6299851920174
"1090" 217.8 119.326888273319 50.486838592319
"1091" 218 116.86241894694 45.1239568355789
"1092" 218.2 113.302343456953 40.9576873891282
"1093" 218.4 109.153330530063 37.1862846826387
"1094" 218.6 104.881986423231 32.4242955210261
"1095" 218.8 100.078952092316 28.8242900627522
"1096" 219 94.7887289218862 25.1159609799832
"1097" 219.2 90.4456379366845 21.1328850726807
"1098" 219.4 85.484462462747 16.8856538497686
"1099" 219.6 80.0708258036968 14.1208151743077
"1100" 219.8 73.8825666313635 12.1601456463333
"1101" 220 68.3697588247339 11.4685257713036
"1102" 220.2 63.0066366755423 12.7040112592627
"1103" 220.4 58.7204114217966 15.1378631443884
"1104" 220.6 54.558820264825 18.2751709823077
"1105" 220.8 51.5883032239539 22.1428431138293
"1106" 221 48.2820319446988 26.58138599025
"1107" 221.2 46.134682136291 31.81327783595
"1108" 221.4 45.5004254292555 36.6820051895526
"1109" 221.6 45.9552793248626 41.5726564773621
"1110" 221.8 46.1308464384569 46.3611945596182
"1111" 222 47.2872083960186 51.9533624771842
"1112" 222.2 48.9831514338857 57.1478934280178
"1113" 222.4 51.1614184998608 61.8814529196579
"1114" 222.6 54.0091997587457 66.7909513750169
"1115" 222.8 57.7565083413197 71.2066718066341
"1116" 223 61.7091057420558 73.8762968324872
"1117" 223.2 65.6944448028225 75.0730477140783
"1118" 223.4 67.3526739081471 75.7487241791121
"1119" 223.6 67.0999265911269 75.5167058207478
"1120" 223.8 68.0075630230921 76.1466325981565
"1121" 224 71.5094140329878 77.7214495416783
"1122" 224.2 75.299134806753 78.9406626592435
"1123" 224.4 79.5294118469613 79.2700591004299
"1124" 224.6 83.1007800429174 79.2624893666283
"1125" 224.8 83.511414508045 79.6809543667631
"1126" 225 84.9327025023321 79.5633322157143
"1127" 225.2 88.6146385672604 79.2336599549159
"1128" 225.4 92.6850671500867 78.4615901485603
"1129" 225.6 97.5938013426747 77.8569176658522
"1130" 225.8 102.46932332243 77.8802617265357
"1131" 226 107.078701322147 79.8616707293276
"1132" 226.2 110.928901396774 82.6377267096154
"1133" 226.4 115.92088967213 84.8120676878607
"1134" 226.6 117.832495007547 85.7362197368919
"1135" 226.8 115.665556989575 85.4109589401
"1136" 227 114.612947900664 86.8620736331638
"1137" 227.2 114.425715771283 89.7002184217565
"1138" 227.4 114.204451168466 94.3256310696486
"1139" 227.6 114.001454236939 95.1087832794
"1140" 227.8 114.278636093609 93.911160394125
"1141" 228 114.479871369522 92.5484673839439
"1142" 228.2 114.02608480497 91.2953555839043
"1143" 228.4 115.226955778289 88.9475611203451
"1144" 228.6 117.101567718782 85.6050110863947
"1145" 228.8 118.797949478996 81.7042123923913
"1146" 229 120.710567579059 77.7907720574336
"1147" 229.2 123.220701508016 73.7268332301
"1148" 229.4 122.811192657649 70.9582034422957
"1149" 229.6 122.165051664493 66.4340775988938
"1150" 229.8 122.90602034457 61.1841782831478
"1151" 230 123.070509010863 55.9562181272586
"1152" 230.2 121.029632883711 52.6245940690091
"1153" 230.4 118.970011979192 48.3943389658142
"1154" 230.6 116.714747525509 43.6509535504914
"1155" 230.8 113.60115317429 38.8423540409748
"1156" 231 109.892292513233 33.9477571993707
"1157" 231.2 106.03887841444 29.3201650295385
"1158" 231.4 101.436298239816 25.41297341925
"1159" 231.6 97.1117414669067 21.4506025393475
"1160" 231.8 92.446012624066 17.8343785474956
"1161" 232 88.1776877629262 14.1002236813009
"1162" 232.2 86.282636312041 12.31377026215
"1163" 232.4 82.341074730825 12.9890195214872
"1164" 232.6 77.1467627806982 14.0904992193214
"1165" 232.8 72.6674388171551 16.2334071489076
"1166" 233 68.6230456564917 19.3270751772821
"1167" 233.2 65.8517542919321 22.5133958948898
"1168" 233.4 62.2613379243608 25.6504139855789
"1169" 233.6 58.808712941166 29.0155788465
"1170" 233.8 54.4265756925569 31.1319184206942
"1171" 234 49.8942350457964 32.9833132021875
"1172" 234.2 45.0814880271535 34.8506868647679
"1173" 234.4 40.2332108643356 37.1351995391739
"1174" 234.6 36.4300308653022 41.2939833641638
"1175" 234.8 34.0289247182206 45.8230166481273
"1176" 235 33.583983769466 50.3582489290256
"1177" 235.2 33.5544784015115 54.8481185980636
"1178" 235.4 34.8929393408513 58.9065738394679
"1179" 235.6 36.698601743882 62.9012667278761
"1180" 235.8 38.2155290959525 66.4486404492432
"1181" 236 38.1409119006036 69.6545402418165
"1182" 236.2 37.3581418361089 72.6745664325268
"1183" 236.4 35.709414699997 75.1299623087257
"1184" 236.6 32.4224040205187 77.504700543
"1185" 236.8 29.577358286535 79.8314531628362
"1186" 237 29.1663745118271 82.8959869431389
"1187" 237.2 30.0590406857249 87.7978589065714
"1188" 237.4 32.078029789066 93.2959734722727
"1189" 237.6 34.8708761480971 97.8441543274951
"1190" 237.8 37.9943806038271 101.861053952056
"1191" 238 40.2100300324078 106.442763345146
"1192" 238.2 41.918660109266 111.192075050371
"1193" 238.4 44.7108477186641 114.791023720698
"1194" 238.6 46.6067624565132 114.949016615519
"1195" 238.8 48.646120045846 114.62516792367
"1196" 239 53.1190924594042 113.974430379402
"1197" 239.2 58.464680350816 115.02242819781
"1198" 239.4 64.045797731626 115.39632022053
"1199" 239.6 69.175128918316 114.51611608371
"1200" 239.8 74.9023376124252 113.860612786224
"1201" 240 80.5814585782721 112.417980938357
"1202" 240.2 86.6855888525526 110.69585636599
"1203" 240.4 91.6088393450388 107.728395300291
"1204" 240.6 97.1419183856089 104.4301191236
"1205" 240.8 102.702078525066 101.2364580962
"1206" 241 108.102741075466 97.9979489095091
"1207" 241.2 113.300406694339 93.4128147293727
"1208" 241.4 117.402627800005 88.5927665066348
"1209" 241.6 118.357647837011 85.0367887239107
"1210" 241.8 118.12893579787 81.6495280119908
"1211" 242 119.149850892237 76.0458351294915
"1212" 242.2 120.460820703231 70.5314788511478
"1213" 242.4 122.318427355966 65.2056208482632
"1214" 242.6 122.338925822124 59.5753754768947
"1215" 242.8 120.586860978223 55.6171401288919
"1216" 243 118.547333449275 50.9902019390609
"1217" 243.2 117.509157755689 48.5343281352589
"1218" 243.4 116.640080126696 44.4823971720531
"1219" 243.6 113.741746475107 40.0888677850513
"1220" 243.8 110.23811577419 36.3886650703965
"1221" 244 105.828100356012 33.8774188303109
"1222" 244.2 102.422407644136 30.8606145165254
"1223" 244.4 100.43973114344 25.8656478802368
"1224" 244.6 97.4160407309539 20.9301005265854
"1225" 244.8 96.9020964293281 16.6095890480948
"1226" 245 98.3211632686873 17.7329872501327
"1227" 245.2 99.4885621206425 19.4539056639328
"1228" 245.4 102.240179754308 20.8401072605263
"1229" 245.6 105.279077362216 22.9648708895357
"1230" 245.8 108.262702320305 25.7155088170982
"1231" 246 111.936488989588 28.0859288443565
"1232" 246.2 114.876288396791 30.7552153411
"1233" 246.4 118.061579217177 34.4169246791053
"1234" 246.6 119.807919264223 39.168136726946
"1235" 246.8 121.770222578256 44.3604033258655
"1236" 247 123.24807735811 50.1130458350348
"1237" 247.2 124.191916478432 56.3624765211983
"1238" 247.4 125.015873661855 61.4714835965
"1239" 247.6 122.418335097544 66.1727919558522
"1240" 247.8 120.941244370628 71.8415837574324
"1241" 248 121.317890154363 77.8370937744052
"1242" 248.2 119.905401394118 81.4535963626696
"1243" 248.4 117.874286684127 87.0606462129643
"1244" 248.6 116.447577524579 93.2427098689043
"1245" 248.8 113.894780150668 97.6499912931468
"1246" 249 109.688949656702 100.1719044204
"1247" 249.2 104.886824570523 103.439750372943
"1248" 249.4 99.9088734301199 106.947199367365
"1249" 249.6 95.5235813767833 111.01042898126
"1250" 249.8 90.401290624816 114.94842873498
"1251" 250 84.609858981226 117.16841261988
"1252" 250.2 79.0351042431294 119.629251452584
"1253" 250.4 72.8189951195254 120.053427633475
"1254" 250.6 67.3929986102805 120.009221081165
"1255" 250.8 60.9564824379973 119.084771515844
"1256" 251 54.4034531184864 119.352946708408
"1257" 251.2 47.8948740372327 119.610827638667
"1258" 251.4 41.0809561256134 120.436688064095
"1259" 251.6 41.565539865586 118.99503093921
"1260" 251.8 39.4037911469232 115.350140104629
"1261" 252 35.0460161142791 111.021033732308
"1262" 252.2 30.6171322411425 107.318312812176
"1263" 252.4 25.3823431794454 104.920236745021
"1264" 252.6 19.8379535224072 103.034133385176
"1265" 252.8 16.4448165592207 101.240377299792
"1266" 253 14.191580681341 97.0681212830769
"1267" 253.2 9.89376977434604 92.44869732609
"1268" 253.4 7.86820010486809 87.9521559029381
"1269" 253.6 6.14635200117511 82.5288745983
"1270" 253.8 3.45930831581948 76.8029814989224
"1271" 254 2.75441490112057 71.9494298645182
"1272" 254.2 3.55920999790941 66.9485706169528
"1273" 254.4 3.3006140949439 61.5743084982743
"1274" 254.6 2.94560968546603 55.9900419053889
"1275" 254.8 5.18146090157713 51.280329505
"1276" 255 7.08686402732841 46.3255932202294
"1277" 255.2 9.15280146890353 41.2560914950714
"1278" 255.4 10.5799597249938 36.2027586428056
"1279" 255.6 12.7171552941267 30.6325783867232
"1280" 255.8 16.8759078379919 27.5886382066293
"1281" 256 21.348107678716 23.9390276759483
"1282" 256.2 26.0105563672713 20.5385560784336
"1283" 256.4 31.4468872720814 18.3750353046154
"1284" 256.6 36.5599405742353 15.2559396378718
"1285" 256.8 40.8317230508798 12.5201450495948
"1286" 257 45.021444603366 10.89869281505
"1287" 257.2 49.292641668466 7.468103682975
"1288" 257.4 53.0466170716509 8.27380106299159
"1289" 257.6 57.4539859331687 9.63501777767567
"1290" 257.8 61.0714051568025 11.4329716059533
"1291" 258 61.7697440783039 11.9227204692432
"1292" 258.2 63.3825254155103 13.7658991403363
"1293" 258.4 66.818830233466 15.7667368864474
"1294" 258.6 70.5486277198714 18.2384640962703
"1295" 258.8 75.0672665977874 20.009065278375
"1296" 259 80.0462797132604 21.6938907263551
"1297" 259.2 84.7689561029882 22.8995077336991
"1298" 259.4 89.3798147862296 24.3985788689727
"1299" 259.6 93.4224228953871 27.4166984861842
"1300" 259.8 97.1053139817555 31.1166716276842
"1301" 260 99.9371683214404 34.995787347359
"1302" 260.2 101.991044550235 39.336556557
"1303" 260.4 104.104173610266 43.734331650625
"1304" 260.6 106.548304292218 48.1530738331593
"1305" 260.8 108.382361177928 53.0712296850513
"1306" 261 111.466666353625 57.9346516399381
"1307" 261.2 116.101873292312 61.8160155084615
"1308" 261.4 120.870894004116 65.48952460455
"1309" 261.6 122.945180877945 67.6501060015966
"1310" 261.8 120.548874983944 68.6247650034
"1311" 262 118.145045672768 72.0252484858965
"1312" 262.2 116.288286693953 77.6045648653077
"1313" 262.4 114.268203838511 83.3850150000268
"1314" 262.6 113.094399673897 89.521127075945
"1315" 262.8 111.861830329189 95.4481793119286
"1316" 263 108.62945404398 98.2468056129429
"1317" 263.2 104.774207732772 101.475189306694
"1318" 263.4 99.9863153857207 105.208570937151
"1319" 263.6 95.1701246743352 108.953562267112
"1320" 263.8 90.1722446684375 111.785554451514
"1321" 264 84.9254801718795 113.968909529625
"1322" 264.2 78.9680522095922 116.368598292961
"1323" 264.4 72.952996231216 117.87724957962
"1324" 264.6 67.5739267929558 117.25457311151
"1325" 264.8 62.5873916516848 115.806725136094
"1326" 265 56.3975342719206 114.315597603091
"1327" 265.2 49.4171117361671 113.30791324268
"1328" 265.4 43.1644369593436 112.847193719541
"1329" 265.6 36.9869362068903 113.40289822103
"1330" 265.8 31.0948145847619 112.437851900449
"1331" 266 28.5399543371425 109.723868105412
"1332" 266.2 24.4077008534179 106.213196598404
"1333" 266.4 18.5441142107691 104.437200411909
"1334" 266.6 18.5168814245534 104.007625171282
"1335" 266.8 18.945072491026 104.97408008721
"1336" 267 20.899452524819 105.672607524265
"1337" 267.2 22.2067138861933 107.722131377515
"1338" 267.4 24.6458243037691 109.531793945394
"1339" 267.6 27.8681046189146 111.792695617206
"1340" 267.8 31.4386806000502 114.731944636842
"1341" 268 33.803385685576 117.1138866999
"1342" 268.2 37.1472009627961 117.839512500466
"1343" 268.4 41.3390358338484 118.475507362706
"1344" 268.6 45.2310170168946 119.976894918092
"1345" 268.8 48.9707320825783 121.900404048582
"1346" 269 53.4775442103484 122.778778498382
"1347" 269.2 58.4025504760089 123.6959441832
"1348" 269.4 63.6957835483632 124.303081930374
"1349" 269.6 68.0587782679966 123.374829435796
"1350" 269.8 73.2298260070248 122.209845579824
"1351" 270 77.7502286140718 123.218842383375
"1352" 270.2 81.3921938316191 121.288378416153
"1353" 270.4 86.0698183080374 119.559604714163
"1354" 270.6 90.771287938966 118.399140528
"1355" 270.8 93.380742680866 116.025418146916
"1356" 271 97.2618386772233 112.780172629922
"1357" 271.2 101.493191531672 110.269890973559
"1358" 271.4 105.696757556989 107.475756959243
"1359" 271.6 108.208960400102 105.571386756082
"1360" 271.8 110.690951952439 102.576001801336
"1361" 272 113.572266588988 99.2405610667044
"1362" 272.2 116.384121403255 94.9386460102895
"1363" 272.4 118.012610659133 91.5955564206154
"1364" 272.6 120.20274244633 87.2909809752458
"1365" 272.8 121.440467627474 83.7659396593475
"1366" 273 123.259375855021 79.4782377427563
"1367" 273.2 123.508477196799 76.5027285091795
"1368" 273.4 124.741613427127 72.0995223884609
"1369" 273.6 124.283484861739 68.5726209713058
"1370" 273.8 124.301342023562 63.9646615318174
"1371" 274 124.113954018746 58.7077807920254
"1372" 274.2 123.78332900279 54.1996065592703
"1373" 274.4 123.305534528018 49.2277733218448
"1374" 274.6 122.278137267311 45.8366908600345
"1375" 274.8 121.806834281093 41.5611612825763
"1376" 275 120.103103806107 40.0622372991026
"1377" 275.2 117.987718224811 37.4477952327876
"1378" 275.4 116.258126520751 32.957292519931
"1379" 275.6 114.473835177891 28.41189901815
"1380" 275.8 111.781076947133 24.7297350141282
"1381" 276 109.22712650611 21.8374616168348
"1382" 276.2 106.493357368854 18.1377543735124
"1383" 276.4 103.09389046372 16.3098902328934
"1384" 276.6 99.8484716222725 12.8839472210806
"1385" 276.8 97.2195433375225 10.2927096644274
"1386" 277 93.9418241342317 7.79854536321094
"1387" 277.2 90.4383531741112 5.92372609920968
"1388" 277.4 86.655879216666 5.150752083825
"1389" 277.6 82.9042932705392 3.67305848878049
"1390" 277.8 79.4515059339015 3.01525824774193
"1391" 278 74.9375560655636 2.15317221756098
"1392" 278.2 72.066950031541 1.88893365645
"1393" 278.4 67.8745859450032 1.05575571153719
"1394" 278.6 65.3478535256231 1.07506831601653
"1395" 278.8 61.5331543170374 1.27968995871428
"1396" 279 57.8673333819295 0.357806559682931
"1397" 279.2 57.6900133169539 0.92459748165854
"1398" 279.4 57.8841047258474 1.81863086616101
"1399" 279.6 56.1721132607478 3.03433204044545
"1400" 279.8 52.9028671777008 4.24015228664348
"1401" 280 49.0230079982353 3.84810521958975
"1402" 280.2 48.9122282732567 3.39352901758139
"1403" 280.4 50.4481791698131 3.61145703763637
"1404" 280.6 51.5081562156628 3.49885294485246
"1405" 280.8 53.031561895666 3.3494493702
"1406" 281 54.939969094966 2.57944633160656
"1407" 281.2 57.5783200617402 1.70236455237097
"1408" 281.4 61.0121738200115 1.01713050257851
"1409" 281.6 64.3085432812055 1.51860905586555
"1410" 281.8 66.9238180297008 2.21151712713913
"1411" 282 68.7460394741384 3.23327961457759
"1412" 282.2 70.0836120260573 5.07666795341739
"1413" 282.4 72.4524920158608 6.81915640852632
"1414" 282.6 75.6698139571474 7.92038964058407
"1415" 282.8 79.4940201777964 8.66920398661607
"1416" 283 83.8466281255254 10.0272242675085
"1417" 283.2 87.5442436952517 12.2057384649107
"1418" 283.4 90.8247109326253 15.8890323076991
"1419" 283.6 95.3667111704917 18.5248317880769
"1420" 283.8 100.221080837755 20.6112077217632
"1421" 284 105.588567596796 22.2172259408304
"1422" 284.2 109.646461926848 24.7420213519636
"1423" 284.4 111.430030896906 29.2774644227586
"1424" 284.6 114.061312306492 34.1635846614615
"1425" 284.8 115.489484956534 38.5444124410678
"1426" 285 117.243242958333 43.7310286160708
"1427" 285.2 119.187420335996 49.3239440117217
"1428" 285.4 121.560350152162 55.3187713674643
"1429" 285.6 122.862687912543 61.6895207002051
"1430" 285.8 124.095172725732 68.043660698177
"1431" 286 123.030159497298 71.7901635438319
"1432" 286.2 119.245568306246 75.9864243207966
"1433" 286.4 115.162725508712 80.0428623144661
"1434" 286.6 112.198900088742 85.5560032592586
"1435" 286.8 110.235897971145 91.079010503945
"1436" 287 107.397284428825 96.7614624442924
"1437" 287.2 104.58604833726 101.900085889794
"1438" 287.4 102.728043248866 108.0651804556
"1439" 287.6 100.391218106866 109.27383834849
"1440" 287.8 96.060938047813 108.761723913459
"1441" 288 90.7378485219509 108.863005605091
"1442" 288.2 84.3922273871933 109.996011734545
"1443" 288.4 78.974215680436 110.98751011929
"1444" 288.6 72.4923720445718 113.459601485856
"1445" 288.8 67.7250248017334 116.193424387366
"1446" 289 63.2334073440249 120.357949838206
"1447" 289.2 60.2970305054 122.587789367434
"1448" 289.4 59.3087305767691 120.787108307788
"1449" 289.6 55.9738736895794 119.523386300784
"1450" 289.8 50.6041251665272 118.323630872051
"1451" 290 44.7544595086399 117.450863658783
"1452" 290.2 38.4476851245794 116.809135792206
"1453" 290.4 33.3851913528723 116.110999243125
"1454" 290.6 31.665190680646 113.83843679253
"1455" 290.8 28.7916376052375 109.945768307971
"1456" 291 23.8459640404372 107.164404268385
"1457" 291.2 18.6199025088484 104.508013295
"1458" 291.4 16.3619533975518 101.618510460686
"1459" 291.6 15.603412537966 97.268509409066
"1460" 291.8 14.0160237420115 91.9269243991818
"1461" 292 11.611336253716 86.511214111125
"1462" 292.2 8.65784892146601 81.2866675491316
"1463" 292.4 4.29197014802637 76.2187752134224
"1464" 292.6 2.36987015772691 71.4831424234696
"1465" 292.8 3.0948461820735 65.6422190199813
"1466" 293 4.74008755930714 59.6218003519626
"1467" 293.2 7.41409228586781 53.5591976742321
"1468" 293.4 10.1838888202773 47.7836650498585
"1469" 293.6 13.0187423051479 42.6789246388909
"1470" 293.8 16.9382353842297 37.5095841732545
"1471" 294 20.6518366654943 33.1344168719434
"1472" 294.2 24.8197703178367 28.3877249649569
"1473" 294.4 29.6295333570943 24.2333592528053
"1474" 294.6 35.0143013805356 20.7469432172348
"1475" 294.8 41.0966716163344 18.4247046649211
"1476" 295 46.7763212619356 16.0394259021913
"1477" 295.2 52.7872574490024 15.2885014593273
"1478" 295.4 58.4433521848375 14.9482624162857
"1479" 295.6 63.9925815366519 13.5211873629292
"1480" 295.8 68.928464042216 11.87236995755
"1481" 296 73.1910061993827 12.9643308418056
"1482" 296.2 77.1705556432029 15.9341410267368
"1483" 296.4 81.5980429309527 18.8669333736106
"1484" 296.6 86.5710461966643 20.641955421
"1485" 296.8 89.8797927204202 20.6491016752569
"1486" 297 91.8431510118022 22.1703830698992
"1487" 297.2 95.1214520979371 25.5763258654711
"1488" 297.4 99.3548869569356 29.4778638202435
"1489" 297.6 104.251680101509 33.2326081257414
"1490" 297.8 109.750237267024 36.4517148993982
"1491" 298 114.765589620838 40.0607792249752
"1492" 298.2 116.120226735331 44.3610814869459
"1493" 298.4 117.197227227519 49.8283548188158
"1494" 298.6 118.767469151057 56.1346039545652
"1495" 298.8 121.309343771921 62.4605035303364
"1496" 299 123.338312905229 68.8208206720932
"1497" 299.2 122.147398849196 72.4212591833739
"1498" 299.4 119.357105839811 75.6782165239655
"1499" 299.6 116.36290994697 81.1284728646522
"1500" 299.8 113.250529794075 86.4151164105391
"1501" 300 110.236364031205 92.3350734369391
"1502" 300.2 107.852891846447 98.4222249665943
"1503" 300.4 105.219893065319 104.530923345412
"1504" 300.6 102.075215907609 107.942775329114
"1505" 300.8 100.444432936832 107.031218880119
"1506" 301 95.9392666183891 107.823508795615
"1507" 301.2 90.549824118319 110.407351276029
"1508" 301.4 85.8130243363891 113.388448156212
"1509" 301.6 80.9407550113549 116.992717988833
"1510" 301.8 75.702660481636 118.99113623064
"1511" 302 70.0965552676245 119.205075271693
"1512" 302.2 64.2149393609518 118.176585752571
"1513" 302.4 58.2663681491395 117.266495688765
"1514" 302.6 51.7676661468209 116.891511404129
"1515" 302.8 45.5139456941681 116.936553160755
"1516" 303 39.0844055218344 116.447686549768
"1517" 303.2 33.6759946839029 116.644631036272
"1518" 303.4 35.4107875511089 115.978857345214
"1519" 303.6 35.271690816466 115.563305850469
"1520" 303.8 32.9189689047925 114.325593299173
"1521" 304 28.780509866466 113.408567879971
"1522" 304.2 25.7239829142816 111.430259077019
"1523" 304.4 22.095891724156 108.63900085158
"1524" 304.6 19.2354962640257 106.511346571679
"1525" 304.8 17.4285798874366 104.614926863588
"1526" 305 14.5370042390375 102.460509361057
"1527" 305.2 13.2610235265803 99.1258969758857
"1528" 305.4 11.4407017445848 96.7314499786634
"1529" 305.6 10.2532072085588 95.1473288487526
"1530" 305.8 8.61727904052853 92.1301426209687
"1531" 306 6.39577071161754 88.9724535546667
"1532" 306.2 6.85922460774757 88.9392624028835
"1533" 306.4 8.20149923043574 90.0071084576061
"1534" 306.6 9.4493542114983 90.5833831925807
"1535" 306.8 9.9801760923114 90.7507248444742
"1536" 307 10.3694011229762 90.8778580308061
"1537" 307.2 10.403976597016 92.65122217173
"1538" 307.4 10.4843329405005 94.4086310721034
"1539" 307.6 11.3488667631291 95.9114319151304
"1540" 307.8 12.1561811228171 98.0845063591596
"1541" 308 13.8923876564854 100.740607497029
"1542" 308.2 16.430119545749 103.360421493085
"1543" 308.4 18.1960665762307 105.729882650294
"1544" 308.6 20.0749089009518 107.953903067886
"1545" 308.8 22.341258364066 109.971733031771
"1546" 309 26.0208646809339 112.414152587862
"1547" 309.2 28.1228986375128 114.380674863252
"1548" 309.4 30.4790355483827 116.1272271955
"1549" 309.6 33.6019791225947 117.396542282257
"1550" 309.8 36.5266524667994 118.777792750083
"1551" 310 39.7888247747557 120.262776778318
"1552" 310.2 42.4080558124054 121.200183459152
"1553" 310.4 46.2529783132591 121.658161032552
"1554" 310.6 51.1214613448139 122.425083843293
"1555" 310.8 55.0546264033352 124.000969022607
"1556" 311 59.1731013708058 124.623111699087
"1557" 311.2 63.3951959381232 124.218947905457
"1558" 311.4 68.047743131767 123.428230234893
"1559" 311.6 72.9305267586968 122.69455469126
"1560" 311.8 78.078779762575 121.565037296287
"1561" 312 83.7405275724973 120.253184086844
"1562" 312.2 88.791477749216 118.216576063781
"1563" 312.4 94.6482932881933 115.185022445485
"1564" 312.6 99.6183857396425 112.285975409794
"1565" 312.8 102.958786360372 110.444381986443
"1566" 313 105.693791700688 107.277583833667
"1567" 313.2 109.483276166796 103.376693186571
"1568" 313.4 112.804461331142 100.251903839676
"1569" 313.6 114.800968314388 96.2832393636983
"1570" 313.8 117.967097781207 92.6974214733879
"1571" 314 118.339275989537 90.0539340858053
"1572" 314.2 119.617097437543 85.4206124912564
"1573" 314.4 122.234489671268 81.3725490538965
"1574" 314.6 122.995840342287 77.820937563641
"1575" 314.8 124.508798580664 73.5713667640413
"1576" 315 125.203152178152 69.9397242358475
"1577" 315.2 125.549715228873 66.4146829199492
"1578" 315.4 124.245636596638 64.2660489123879
"1579" 315.6 123.508853497144 60.5271578809043
"1580" 315.8 123.267977985201 55.856324854354
"1581" 316 122.027156415902 51.7064172801795
"1582" 316.2 120.975959224979 47.6533103440885
"1583" 316.4 120.962360644775 43.6171953398454
"1584" 316.6 120.613304945442 42.3509976615854
"1585" 316.8 121.072437256539 42.9621185998049
"1586" 317 121.778193586579 43.0616568505645
"1587" 317.2 121.676758157138 42.2671651367213
"1588" 317.4 121.709093918401 41.3624331922016
"1589" 317.6 120.928419297363 39.6857373253448
"1590" 317.8 119.657043166466 37.4505078698611
"1591" 318 118.575576688925 34.752234451211
"1592" 318.2 117.314573519292 32.2414135533913
"1593" 318.4 116.229263242953 30.2739951869748
"1594" 318.6 115.281547126102 29.1277992629237
"1595" 318.8 113.522604430021 25.7181680193782
"1596" 319 111.251513936297 23.3088406113051
"1597" 319.2 108.998524046566 20.060994725975
"1598" 319.4 106.501583107799 18.5122298616905
"1599" 319.6 103.584879134266 15.351383299512
"1600" 319.8 100.52831184853 12.463067424
"1601" 320 97.2748330431565 10.1911540915
"1602" 320.2 94.6951301557495 8.45489096652756
"1603" 320.4 92.4004160359295 8.03323222934147
"1604" 320.6 89.6076250125636 6.08904437407317
"1605" 320.8 86.8011979127725 4.92492180464516
"1606" 321 82.9882555671136 4.24587081811475
"1607" 321.2 79.616193476391 2.88857552275
"1608" 321.4 77.4020107650172 2.57909441525197
"1609" 321.6 74.4390510175562 1.73027216798361
"1610" 321.8 71.5324262463891 2.45000470728205
"1611" 322 66.9286809880045 1.52459532056411
"1612" 322.2 62.8123882208841 0.367124168483608
"1613" 322.4 60.7522076050606 1.3333236545946
"1614" 322.6 57.7196880876253 1.73021566561062
"1615" 322.8 56.332086001185 2.61685790695042
"1616" 323 54.7749390708135 4.51192086033051
"1617" 323.2 53.3985886693813 6.59459976513559
"1618" 323.4 52.9044013252609 9.20749051676923
"1619" 323.6 51.8856976374397 12.6578028525
"1620" 323.8 50.7817949452307 17.1956292662017
"1621" 324 49.9572433143559 21.4602015334128
"1622" 324.2 50.471303472545 25.8007360707368
"1623" 324.4 50.8540338429255 29.8559236235405
"1624" 324.6 51.5713878230186 34.2016907844474
"1625" 324.8 52.0522257749019 38.6075470041539
"1626" 325 53.6717341614576 42.6388766806387
"1627" 325.2 55.7927759715005 46.73650284
"1628" 325.4 58.0933738909282 50.6017556308992
"1629" 325.6 60.3206317905471 54.2838164742973
"1630" 325.8 61.2796891561327 57.0225280376923
"1631" 326 62.145179949466 59.8316063038684
"1632" 326.2 63.4579653381471 63.9168681440431
"1633" 326.4 66.6624034138513 67.5668089213525
"1634" 326.6 70.3718977008344 69.9066024204737
"1635" 326.8 74.3406978282225 70.5145453356261
"1636" 327 78.1672052046729 72.1696213035776
"1637" 327.2 80.2705544483122 75.7570749026154
"1638" 327.4 81.4034889048081 79.5169666375
"1639" 327.6 82.5094257159095 84.0139439095565
"1640" 327.8 83.2758110684 88.4943923664623
"1641" 328 83.0276908997896 93.3470004027353
"1642" 328.2 83.0979630736487 97.8395731729038
"1643" 328.4 81.903036525076 101.75705080839
"1644" 328.6 80.554169123666 105.939782350257
"1645" 328.8 79.048215143266 111.017740476286
"1646" 329 77.4581254713218 115.590456463096
"1647" 329.2 76.304692548668 118.668774198231
"1648" 329.4 77.3122878949232 118.851668571371
"1649" 329.6 79.4940201777964 119.852701405018
"1650" 329.8 80.857980658223 119.269080105785
"1651" 330 80.7536481074757 119.226766099125
"1652" 330.2 79.0196796547334 118.908151945069
"1653" 330.4 76.8610689972895 119.426274454794
"1654" 330.6 73.586804937183 120.350169066368
"1655" 330.8 68.896008137466 121.881468190588
"1656" 331 64.1001709179366 122.534404627324
"1657" 331.2 60.4965460305146 121.174593042932
"1658" 331.4 56.391450690899 119.768311272711
"1659" 331.6 51.5341707497107 118.622879105426
"1660" 331.8 46.1440772666134 118.378642061842
"1661" 332 40.4364130505965 118.424540801283
"1662" 332.2 37.2746837953232 118.323630872051
"1663" 332.4 37.4629561432236 116.90420188497
"1664" 332.6 34.6122896625353 115.503174056644
"1665" 332.8 31.4359929823751 114.488695761758
"1666" 333 29.558153344276 111.90276663324
"1667" 333.2 26.2145842203484 109.433674133529
"1668" 333.4 23.2250872791591 108.724067456584
"1669" 333.6 23.9433317546872 108.4676336745
"1670" 333.8 22.8973147757433 108.565965425525
"1671" 334 22.8001566347052 107.845326979076
"1672" 334.2 23.353882592266 105.776575514943
"1673" 334.4 21.8822121306699 102.808962436631
"1674" 334.6 19.160089798117 99.1350301199717
"1675" 334.8 16.2618037486089 96.6963406774571
"1676" 335 11.7307873670743 95.0389194349485
"1677" 335.2 11.602302135899 94.4245994233917
"1678" 335.4 11.1432222428987 91.4432633290962
"1679" 335.6 8.85814821935176 88.4506862478286
"1680" 335.8 6.1286487804024 84.3310624729636
"1681" 336 7.32442689080247 81.7816001408972
"1682" 336.2 9.40582353368623 78.2550572399725
"1683" 336.4 12.0210155042396 74.7526847704245
"1684" 336.6 14.6690397938789 69.7438684200275
"1685" 336.8 16.7357629925771 64.5007013731667
"1686" 337 18.5390036236716 58.846498552514
"1687" 337.2 20.433202039412 54.3539914034865
"1688" 337.4 22.3731241614569 49.3707420909818
"1689" 337.6 24.8515082650321 43.9256990135377
"1690" 337.8 27.0436803690336 38.4523524492162
"1691" 338 30.7396662986479 32.9209093489636
"1692" 338.2 34.5600213414024 27.6949185768545
"1693" 338.4 38.997628681766 23.6149162961
"1694" 338.6 44.3019000672625 21.193418581354
"1695" 338.8 49.5276671856212 18.744963746819
"1696" 339 54.787426342641 16.016988994125
"1697" 339.2 60.5737497090486 13.8109752595304
"1698" 339.4 65.7686498869124 14.0418153621964
"1699" 339.6 71.9941717908898 14.6513655442627
"1700" 339.8 78.2996039030855 15.4065020423894
"1701" 340 83.679816361289 17.0057452074159
"1702" 340.2 87.2132406182372 20.1831719538559
"1703" 340.4 88.9610951296921 23.5274264659044
"1704" 340.6 92.157155071791 28.343741618175
"1705" 340.8 95.503358851516 33.56589669245
"1706" 341 98.3730509387751 39.5100481205727
"1707" 341.2 101.554970342825 44.6426808822821
"1708" 341.4 105.205212199682 50.3156057155345
"1709" 341.6 108.379032367184 56.0372000575898
"1710" 341.8 111.867626026466 61.67271020595
"1711" 342 115.424138614197 67.8562964553025
"1712" 342.2 119.260914687979 73.6532665126667
"1713" 342.4 120.938915034743 76.0090015375462
"1714" 342.6 121.341477349121 74.9780492690168
"1715" 342.8 122.496080729334 73.6749037825
"1716" 343 121.116439711087 73.2104485938362
"1717" 343.2 119.678095645223 74.6064759674865
"1718" 343.4 118.192584211952 77.8068134507664
"1719" 343.6 116.194693613314 82.6408474696875
"1720" 343.8 113.508729723056 88.1402508687692
"1721" 344 111.518366024908 93.6487845623628
"1722" 344.2 109.563256789216 99.655855534875
"1723" 344.4 105.386971315844 101.929084647297
"1724" 344.6 101.110465222223 105.128012073589
"1725" 344.8 96.3671758183151 108.816687744453
"1726" 345 91.5666092684473 111.679858266112
"1727" 345.2 86.4571492152737 114.294716881154
"1728" 345.4 81.1918028216007 116.740144473663
"1729" 345.6 75.8203389190828 118.351821638832
"1730" 345.8 69.7456458816145 120.550870609248
"1731" 346 64.1379094799417 121.738002340922
"1732" 346.2 58.515311562226 120.71259741858
"1733" 346.4 52.648385517163 120.464516284818
"1734" 346.6 46.655923966576 119.85186682461
"1735" 346.8 40.6782163690144 120.120350444419
"1736" 347 40.1966126211112 119.781133891548
"1737" 347.2 40.7319194979366 118.341865401971
"1738" 347.4 40.7317013069803 115.787831162971
"1739" 347.6 38.1627629472737 111.826819816125
"1740" 347.8 36.529981277543 107.239302510115
"1741" 348 33.5623464996327 102.795062766528
"1742" 348.2 30.5312740998375 98.3803384782
"1743" 348.4 27.4714550415494 93.7146218598056
"1744" 348.6 24.7780231976736 88.8030296493679
"1745" 348.8 22.4258675502419 83.4474886196379
"1746" 349 20.9995858604193 78.1416855894953
"1747" 349.2 19.1699558488271 72.3369992644722
"1748" 349.4 17.8582438153344 66.9753217598947
"1749" 349.6 15.6463203442457 61.5925056142119
"1750" 349.8 12.7730338099402 56.8929626884914
"1751" 350 9.33676260115455 52.6136819198115
"1752" 350.2 8.46901456655694 48.7836389148099
"1753" 350.4 11.0445170600464 45.7350063505714
"1754" 350.6 12.7097123986766 41.3044093081579
"1755" 350.8 14.3917254272994 38.4313974356389
"1756" 351 16.6693327781765 34.7551493707105
"1757" 351.2 20.2408730520678 30.5131459913363
"1758" 351.4 24.5764824129356 26.9683168199217
"1759" 351.6 29.5261634730301 24.9061619835385
"1760" 351.8 34.794165678753 21.8747153509826
"1761" 352 40.4225306189525 19.9612586078649
"1762" 352.2 46.2759507322292 19.1592330355789
"1763" 352.4 52.1774833260678 18.0673117910973
"1764" 352.6 57.9941529522096 17.2632125162564
"1765" 352.8 64.2212289524312 16.6896728982261
"1766" 353 70.2482417619174 16.9505988913805
"1767" 353.2 76.4617113625821 17.2792918610089
"1768" 353.4 81.7568079214933 16.9526042119636
"1769" 353.6 84.9535670125285 20.1516394313839
"1770" 353.8 86.2178656151704 23.5714536062609
"1771" 354 87.2160738770589 27.0975210418938
"1772" 354.2 89.2674067726509 31.5733223317563
"1773" 354.4 90.8626240248997 36.9480317437168
"1774" 354.6 93.0409035082979 42.1455720300531
"1775" 354.8 95.3134501985942 46.922916241641
"1776" 355 97.8750399987853 51.671982271563
"1777" 355.2 100.309995124722 56.7362503137436
"1778" 355.4 102.060772824838 62.5876220554248
"1779" 355.6 103.466344525614 68.7670065337826
"1780" 355.8 104.74272978372 74.4219396918305
"1781" 356 104.902306641857 79.9499001843391
"1782" 356.2 105.236095218088 86.0239369465676
"1783" 356.4 107.039886026457 92.3992308873364
"1784" 356.6 108.481084193695 96.7111776624857
"1785" 356.8 108.89260253312 95.1328067154392
"1786" 357 111.321387025768 94.3768720085094
"1787" 357.2 111.445109157357 93.5650624280182
"1788" 357.4 109.827000403544 92.5276880659223
"1789" 357.6 107.280524821799 92.9933795320278
"1790" 357.8 104.08791532527 95.0090496206916
"1791" 358 100.156037627831 98.1241864914808
"1792" 358.2 96.9091988488026 102.453304863519
"1793" 358.4 93.173024890466 106.807745974429
"1794" 358.6 89.9236160737307 111.094652788382
"1795" 358.8 86.058690569266 114.39538011804
"1796" 359 81.6302912407631 115.071285581554
"1797" 359.2 76.6399200914248 114.781478237722
"1798" 359.4 71.2074039107959 113.994506196773
"1799" 359.6 65.0703546839554 113.377452456894
"1800" 359.8 59.1619134881155 112.468744076567
"1801" 360 52.1906398732402 111.556179449097
"1802" 360.2 45.8837247050467 111.585494459839
"1803" 360.4 40.432179671716 112.26886923882
"1804" 360.6 33.8449557382721 112.41003255352
"1805" 360.8 29.6143254812805 112.717684211969
"1806" 361 31.1727936418252 112.315076363796
"1807" 361.2 30.913511926636 110.02162239393
"1808" 361.4 28.9637188988866 106.216346524458
"1809" 361.6 25.0652633580249 102.068092926147
"1810" 361.8 21.371475930136 98.09213004402
"1811" 362 16.6462480569427 94.1463898720093
"1812" 362.2 11.194602436726 91.65807148638
"1813" 362.4 10.2268600882375 91.0842510904
"1814" 362.6 11.6682144234264 90.5461900318515
"1815" 362.8 12.0195316711487 87.53357511075
"1816" 363 11.2944486018842 83.4211169252455
"1817" 363.2 9.6657522907933 78.5244060595091
"1818" 363.4 9.07709583786971 73.3062761670826
"1819" 363.6 9.06535083666046 68.2655863241667
"1820" 363.8 9.18416089038496 62.8311228495405
"1821" 364 9.63402267202374 57.15484826475
"1822" 364.2 10.6707105371541 51.7889045996147
"1823" 364.4 12.2536058550532 46.5757121192202
"1824" 364.6 14.6225229721882 41.4065220377222
"1825" 364.8 17.7995954260494 36.1486654682222
"1826" 365 21.5226980628884 31.5337093874483
"1827" 365.2 26.4323957141182 27.9301405015565
"1828" 365.4 31.141155855989 25.8372822657523
"1829" 365.6 37.2364321932964 24.2689027768125
"1830" 365.8 42.3830113750821 23.6081932872589
"1831" 366 45.6771113233952 23.7508289874956
"1832" 366.2 50.4044039329933 22.7167728955636
"1833" 366.4 55.8274801186607 22.5376100347168
"1834" 366.6 61.4881595472225 22.589309706
"1835" 366.8 66.4995343056552 21.3472134593514
"1836" 367 70.9519218280091 19.3694601209741
"1837" 367.2 74.540089973491 16.640142365325
"1838" 367.4 76.753582677441 14.270861318575
"1839" 367.6 77.7957588610187 15.7530712423421
"1840" 367.8 80.1470054902713 18.3499366607788
"1841" 368 82.6528350749488 21.7532903664052
"1842" 368.2 85.6726064153704 26.240175652487
"1843" 368.4 88.6586540045669 30.6209188074958
"1844" 368.6 91.3355213600045 35.4684784729487
"1845" 368.8 94.5465369603904 39.1270932389496
"1846" 369 97.2445621828971 44.0941445256983
"1847" 369.2 100.106735046101 48.8260986553826
"1848" 369.4 104.001233820333 52.9094435912124
"1849" 369.6 107.785273234046 57.4322235179496
"1850" 369.8 111.844324351261 62.0357170175385
"1851" 370 116.748322599388 65.7567821926293
"1852" 370.2 121.08168656444 69.2096545711053
"1853" 370.4 120.169504820413 72.3971660586579
"1854" 370.6 117.644777071966 74.833067120421
"1855" 370.8 114.803637102312 79.4121090990769
"1856" 371 111.576958985696 84.3256105076283
"1857" 371.2 107.709761472007 89.2975973932432
"1858" 371.4 104.208032505466 93.7838333831827
"1859" 371.6 100.354917910485 98.815940834767
"1860" 371.8 96.7656686043769 103.576111079406
"1861" 372 92.1344359384661 107.560722964629
"1862" 372.2 86.912501438301 110.545441790243
"1863" 372.4 81.4876137980997 113.41314232898
"1864" 372.6 75.367908351971 115.564872410228
"1865" 372.8 69.4585771531327 116.927806179333
"1866" 373 63.4150172228098 116.5166980525
"1867" 373.2 57.0899269065873 115.889217227333
"1868" 373.4 51.0472681067031 115.371707268433
"1869" 373.6 44.7571907208209 114.944157119129
"1870" 373.8 38.461457135296 115.95326354604
"1871" 374 37.2415145739853 116.605327638548
"1872" 374.2 38.3832698137886 115.207992215806
"1873" 374.4 38.5478280253484 113.087827174206
"1874" 374.6 38.4127011539382 109.224938118667
"1875" 374.8 36.4362850457307 104.4431014855
"1876" 375 34.2835888274105 99.7730574131389
"1877" 375.2 32.0031902910543 94.7101484022353
"1878" 375.4 29.7337861545517 89.3409053495429
"1879" 375.6 27.7779830308549 84.1509485934722
"1880" 375.8 24.707724650935 78.7454926537965
"1881" 376 21.7966946479392 73.6934500137857
"1882" 376.2 18.8638910426679 68.0537792882752
"1883" 376.4 15.8828155440747 62.6065935869739
"1884" 376.6 13.467814005416 56.872481893425
"1885" 376.8 9.67160205070081 52.2195751659391
"1886" 377 7.23644673395322 48.0081085440513
"1887" 377.2 8.8047545955976 45.0624614371053
"1888" 377.4 12.4445626225634 41.7354213045398
"1889" 377.6 16.6528201248827 38.2474806420555
"1890" 377.8 20.5314469402768 33.8523858408649
"1891" 378 25.3968342694387 30.1450443318
"1892" 378.2 30.0487867597737 26.9666958338205
"1893" 378.4 34.622572721466 22.9022179158974
"1894" 378.6 39.436295857545 19.8356824187895
"1895" 378.8 44.9196355547818 18.4520359531316
"1896" 379 50.916537106127 16.4468922070424
"1897" 379.2 56.5650026707246 14.5682245562328
"1898" 379.4 62.5918208405211 14.2782160052477
"1899" 379.6 68.4000153366712 14.6733977577436
"1900" 379.8 74.2256093385187 15.6949922548947
"1901" 380 79.8866024091239 16.7643289061316
"1902" 380.2 85.7274649034931 16.9297016668919
"1903" 380.4 89.252351596666 15.484712156225
"1904" 380.6 88.720425633412 15.8174290392432
"1905" 380.8 88.7835830696822 18.8735472054324
"1906" 381 88.2565149054057 22.7874026418879
"1907" 381.2 89.1473638004312 27.7370984246087
"1908" 381.4 89.9229188113269 33.3895059057652
"1909" 381.6 91.355494224466 38.8791962845596
"1910" 381.8 92.4198240664402 44.8596562101465
"1911" 382 92.1058509214385 50.5204444690184
"1912" 382.2 91.8110360304214 56.5497774690536
"1913" 382.4 91.7517384876747 62.2984036044783
"1914" 382.6 90.982251319841 68.212575013075
"1915" 382.8 89.9057971456327 73.5306553169444
"1916" 383 87.8735581866712 78.859526515641
"1917" 383.2 86.5784445978997 84.6737216276018
"1918" 383.4 85.2549974363165 90.7976684847196
"1919" 383.6 84.5899437703939 96.4522569778763
"1920" 383.8 86.0098157950543 101.712987144765
"1921" 384 87.947624225716 106.782423235558
"1922" 384.2 87.5109155667532 108.091659332347
"1923" 384.4 84.5802437715056 108.596814602317
"1924" 384.6 81.2515074200089 107.905682866543
"1925" 384.8 76.3627943035155 108.292178981495
"1926" 385 70.4904044583098 109.031555019531
"1927" 385.2 64.8213460361789 110.821811478446
"1928" 385.4 59.3147679787928 112.765309616347
"1929" 385.6 53.3454522695254 113.443991505772
"1930" 385.8 47.6902472853803 113.1542663204
"1931" 386 41.4994061867307 112.847271644882
"1932" 386.2 35.583267502066 113.19970458705
"1933" 386.4 36.3770462010946 113.228451245543
"1934" 386.6 37.6963378183778 113.542209840706
"1935" 386.8 38.9875607276395 114.023554675378
"1936" 387 40.5314380211942 114.803152324049
"1937" 387.2 42.044589019696 115.87926408321
"1938" 387.4 44.6622659241327 118.859424268091
"1939" 387.6 47.3492214325266 119.654102178333
"1940" 387.8 50.184529930996 118.86261084783
"1941" 388 54.184395632386 118.80808492785
"1942" 388.2 58.784046453556 119.97260279028
"1943" 388.4 64.069165983046 120.96185876706
"1944" 388.6 69.0919918699949 120.807118999644
"1945" 388.8 73.7431726814757 121.945572273952
"1946" 389 76.7617921121719 120.629052101412
"1947" 389.2 81.170241206557 118.084416603152
"1948" 389.4 85.601764965899 116.130573165062
"1949" 389.6 90.4056622364762 115.847708995408
"1950" 389.8 94.5483438542473 114.670768469844
"1951" 390 96.758929706534 112.489014804786
"1952" 390.2 99.472066884346 109.54257323982
"1953" 390.4 102.108784586236 106.14638736678
"1954" 390.6 106.548713794565 103.572254932307
"1955" 390.8 111.542460326541 102.026804875794
"1956" 391 111.373575031938 100.6782165345
"1957" 391.2 111.83955605479 97.3536792641622
"1958" 391.4 113.709778413311 93.0633897786724
"1959" 391.6 116.157549861386 88.847608422531
"1960" 391.8 118.440506322906 84.3473005996035
"1961" 392 121.684288909312 81.1197890105385
"1962" 392.2 121.800233080127 78.4189668768051
"1963" 392.4 122.480434141021 73.6558120738235
"1964" 392.6 123.570297967752 68.7276965870357
"1965" 392.8 123.472677350348 63.9652772960182
"1966" 393 123.21349570164 59.0101945261927
"1967" 393.2 121.588592836979 55.1287531325739
"1968" 393.4 120.216627731121 51.1079774590862
"1969" 393.6 119.080950857154 45.8810579219464
"1970" 393.8 117.719675313697 41.3138701386923
"1971" 394 114.221095222184 38.5809165182051
"1972" 394.2 111.023772502966 34.9952995044052
"1973" 394.4 106.873893371483 31.694869742069
"1974" 394.6 103.358583136319 27.6557883543879
"1975" 394.8 99.1348388423022 23.7677947991638
"1976" 395 95.2665671161887 19.7091890828067
"1977" 395.2 91.5419076261071 16.171362592359
"1978" 395.4 86.9781080966455 12.8325654165385
"1979" 395.6 85.5232499624996 9.95605333608403
"1980" 395.8 86.884901395825 8.61163339366667
"1981" 396 88.9746965663531 9.30960983990323
"1982" 396.2 91.6435062867853 10.4077086156302
"1983" 396.4 95.1989566290713 11.5884662012632
"1984" 396.6 99.3264443910338 13.9747424452373
"1985" 396.8 103.632442831847 16.5955944819027
"1986" 397 107.03086401603 20.6552706639744
"1987" 397.2 110.594665231316 24.7296760971239
"1988" 397.4 114.307869983602 28.9957752436017
"1989" 397.6 117.08448566365 33.6687306643421
"1990" 397.8 119.741253081493 38.5891935611351
"1991" 398 121.593205760173 43.4159280333362
"1992" 398.2 123.003358863104 45.9508461112241
"1993" 398.4 123.794754920748 51.2903159372308
"1994" 398.6 124.592598490536 56.8593584188957
"1995" 398.8 125.267783936702 61.5186921852273
"1996" 399 124.050366343953 66.6787893763009
"1997" 399.2 123.33001759074 72.2554605853805
"1998" 399.4 122.144371795979 77.5391669905221
"1999" 399.6 120.013775893457 82.1749641238956
"2000" 399.8 118.10706204571 88.2168424620522
"2001" 400 116.582273242782 93.1552794545526
"2002" 400.2 112.533826176598 96.2539642554211
"2003" 400.4 107.8124750594 100.37692775833
"2004" 400.6 103.85496079398 104.330870786832
"2005" 400.8 99.3205550842896 107.963612565441
"2006" 401 94.0224422833518 110.735837760743
"2007" 401.2 88.7722691525272 113.777154745439
"2008" 401.4 83.4773857011888 116.077739974396
"2009" 401.6 77.4309470499413 117.408110723554
"2010" 401.8 71.8104159109354 118.832327501602
"2011" 402 65.520594043466 120.155816372594
"2012" 402.2 60.2318570985728 122.127473197922
"2013" 402.4 59.3197459141388 124.042927310345
"2014" 402.6 60.0746256994966 122.782674765459
"2015" 402.8 58.9338825059 120.148085131132
"2016" 403 57.0708240722064 117.361799880029
"2017" 403.2 53.7621033478252 114.235961755602
"2018" 403.4 50.1807808190081 110.846317833841
"2019" 403.6 46.6145658708089 106.744688788057
"2020" 403.8 41.970589556866 104.01598177899
"2021" 404 37.6938286223803 100.6911988964
"2022" 404.2 33.0861164927184 97.6853409683301
"2023" 404.4 27.7877410152895 95.030889108
"2024" 404.6 22.5955166971264 93.1055803432075
"2025" 404.8 17.9778182012555 89.9404366787895
"2026" 405 13.7314963018444 86.2520054664324
"2027" 405.2 11.3174465474018 81.0921201799541
"2028" 405.4 10.7570723456736 75.8953775678491
"2029" 405.6 11.0820099526115 70.6216883065636
"2030" 405.8 11.8199813556803 65.0833621393928
"2031" 406 12.9682312807413 59.2853253150826
"2032" 406.2 14.7394953642569 53.9275511178818
"2033" 406.4 18.2858492062228 49.5996399509189
"2034" 406.6 22.4823999395942 45.9475746937692
"2035" 406.8 26.6856287416933 42.2080189663364
"2036" 407 31.2438298167224 38.7673299198462
"2037" 407.2 35.5235038705608 34.9952995044052
"2038" 407.4 39.6901705389833 31.7351598307241
"2039" 407.6 43.6944214369791 28.0893155474609
"2040" 407.8 48.4014795380423 24.6785898117712
"2041" 408 53.1019399628081 20.512131802
"2042" 408.2 57.813995419035 18.3991404858621
"2043" 408.4 62.5824805608344 16.7369976179211
"2044" 408.6 65.6469710177138 17.7777936319115
"2045" 408.8 67.286195261866 18.769249716925
"2046" 409 72.2568625732604 19.8011351596262
"2047" 409.2 77.9802450564397 21.6224653855526
"2048" 409.4 82.9835641505182 23.9914047912
"2049" 409.6 86.7027084506624 27.0091084492768
"2050" 409.8 90.2819947194576 29.776519806605
"2051" 410 95.1113479671878 32.3667215682522
"2052" 410.2 99.7666981712555 35.1412038166842
"2053" 410.4 104.739744892849 35.9261465309217
"2054" 410.6 110.625529779817 36.1225448001351
"2055" 410.8 110.948611460387 36.6990872446842
"2056" 411 110.071534123237 39.3222640484862
"2057" 411.2 109.303311790622 43.7672341962661
"2058" 411.4 109.705830942225 49.3689085431161
"2059" 411.6 108.673517331414 55.7581251913707
"2060" 411.8 108.123061294092 61.8513587947044
"2061" 412 106.749842309045 67.7781783510789
"2062" 412.2 105.999598447666 74.3429053129909
"2063" 412.4 104.709783249169 80.4029251185135
"2064" 412.6 103.633466587714 87.1219314079307
"2065" 412.8 102.147731671936 93.32890146291
"2066" 413 101.611560125466 99.4634383852857
"2067" 413.2 101.092265649466 105.936073104
"2068" 413.4 101.67465197769 105.164411219103
"2069" 413.6 102.394211085723 104.159344146829
"2070" 413.8 104.283762949883 103.473030554639
"2071" 414 104.490309548613 103.434884114092
"2072" 414.2 104.644384113772 103.076347274361
"2073" 414.4 103.940966774952 101.956051870086
"2074" 414.6 104.944556601377 101.26242282
"2075" 414.8 107.902545775139 100.811073415626
"2076" 415 110.714050440495 100.1459396966
"2077" 415.2 109.606531328883 99.7586325665833
"2078" 415.4 110.796277843503 100.519880251514
"2079" 415.6 110.236058922817 100.494007345378
"2080" 415.8 110.765879638196 100.93961814573
"2081" 416 111.597638854209 100.414548210956
"2082" 416.2 111.189658238355 99.4809542703889
"2083" 416.4 112.659914093821 98.0301786983551
"2084" 416.6 113.439544440304 96.9221034496486
"2085" 416.8 113.700092153059 96.2406614160266
"2086" 417 112.271521730022 96.7041713084444
"2087" 417.2 112.186825383273 96.3457998912661
"2088" 417.4 112.758847627169 95.3256238105946
"2089" 417.6 114.792073864992 93.6164949431053
"2090" 417.8 116.854184520364 91.5589395024359
"2091" 418 116.394370636334 91.4265754752368
"2092" 418.2 116.431158062207 89.4948390692143
"2093" 418.4 118.76159307644 86.2794456631026
"2094" 418.6 120.35961804576 83.9456975730504
"2095" 418.8 120.738906658133 81.8887442923077
"2096" 419 122.774991932029 78.1232719041176
"2097" 419.2 123.138279874273 75.5409819362773
"2098" 419.4 123.715739465729 71.6284735777368
"2099" 419.6 124.186194118014 67.2565369492435
"2100" 419.8 125.005086940316 62.7323811350177
"2101" 420 123.805497900875 59.1818670432273
"2102" 420.2 121.681589873574 54.6381998667027
"2103" 420.4 120.140606371182 50.1631317561743
"2104" 420.6 118.048975818516 45.7088234358151
"2105" 420.8 116.066748599638 41.2402632459569
"2106" 421 114.289468405687 36.885992138177
"2107" 421.2 112.77297494844 32.1005980032632
"2108" 421.4 109.472490275932 29.728508550839
"2109" 421.6 105.362152567952 27.441616346422
"2110" 421.8 100.685407700636 25.6390056130446
"2111" 422 96.0223116864134 23.5561540264474
"2112" 422.2 91.7517979035186 20.6692867092105
"2113" 422.4 87.7655889338573 17.6819769078
"2114" 422.6 83.6759278390045 13.7879340999487
"2115" 422.8 78.3906760567633 11.8560542865135
"2116" 423 73.2520542106982 12.6334609239375
"2117" 423.2 68.052154613966 13.4777414988158
"2118" 423.4 62.3638302551502 14.3865068318158
"2119" 423.6 56.8664588697696 14.9633312292054
"2120" 423.8 51.4110719373819 14.7780530786916
"2121" 424 45.8639071595196 15.140679565875
"2122" 424.2 40.4053196126126 17.086355097181
"2123" 424.4 35.0131345332475 19.4866343073782
"2124" 424.6 29.8023112815264 22.3106365928017
"2125" 424.8 25.682649716535 26.6485361380086
"2126" 425 22.5421433324134 31.342154755421
"2127" 425.2 19.4216179039124 36.2312219560982
"2128" 425.4 17.0657653784 41.8019805668774
"2129" 425.6 15.0793972030933 47.2392743099455
"2130" 425.8 12.7302108648344 52.7186385470789
"2131" 426 11.0926318850751 58.7074207265182
"2132" 426.2 8.61534030285542 63.6733151523717
"2133" 426.4 5.53183283238708 66.9719053488684
"2134" 426.6 4.36941298236768 67.9626645465
"2135" 426.8 4.95903491942138 68.4564579544821
"2136" 427 6.64197661532713 72.0376836984444
"2137" 427.2 7.45726766611205 77.1359095545133
"2138" 427.4 8.80521627276331 82.6379966131892
"2139" 427.6 10.8187448601483 87.8384179544299
"2140" 427.8 13.1058834015728 91.7336212700971
"2141" 428 15.9115860801553 96.3316461449709
"2142" 428.2 19.5778699024946 100.680071157629
"2143" 428.4 23.3001885517864 104.658003689767
"2144" 428.6 27.9166834785045 107.344160048538
"2145" 428.8 32.3315676802896 110.659361830559
"2146" 429 36.1211082093518 114.318969645143
"2147" 429.2 40.6448761348835 117.000070459165
"2148" 429.4 44.1022676731987 118.217901614347
"2149" 429.6 46.4037510398447 119.798210596835
"2150" 429.8 50.1405521800598 121.717756788687
"2151" 430 52.748722865534 120.524214524447
"2152" 430.2 56.2584902254348 118.861637170688
"2153" 430.4 60.6065772569611 117.38497384096
"2154" 430.6 65.4295836713835 117.222697630052
"2155" 430.8 70.2375188671327 116.148864465333
"2156" 431 75.4944922827619 116.368328202214
"2157" 431.2 81.1984027656739 117.681897167584
"2158" 431.4 85.879765343872 117.334843928673
"2159" 431.6 87.5442436952517 115.187993053959
"2160" 431.8 89.8373527206497 111.611219877429
"2161" 432 93.4108206282383 106.799850054178
"2162" 432.2 96.995032233826 102.67620203091
"2163" 432.4 101.225798514723 99.3410332588
"2164" 432.6 105.739187541319 97.4746278185882
"2165" 432.8 109.220666683522 94.9082779122778
"2166" 433 112.776391359466 91.9572272095135
"2167" 433.2 117.402211889098 89.6705402077105
"2168" 433.4 117.558961459407 88.4990007520424
"2169" 433.6 117.138464957866 86.2254610366956
"2170" 433.8 118.371224887849 82.4323535598261
"2171" 434 121.49990527032 78.1949822245122
"2172" 434.2 122.670260273004 74.6998557997311
"2173" 434.4 122.039024349857 70.6195331318609
"2174" 434.6 122.216751335776 66.5305836519558
"2175" 434.8 123.519583052112 61.6673679065841
"2176" 435 123.439471849763 57.2487072325405
"2177" 435.2 122.33705422304 54.983124899087
"2178" 435.4 120.938197301334 51.3247428483421
"2179" 435.6 119.807365251624 47.4027029901316
"2180" 435.8 119.072272430449 43.1669177680174
"2181" 436 118.773553228316 39.8569999145841
"2182" 436.2 119.079328061916 40.722423689825
"2183" 436.4 119.423146067772 42.2173533918347
"2184" 436.6 119.475290099866 44.4335447290435
"2185" 436.8 121.123609981102 47.5451499583475
"2186" 437 123.117867536124 51.5194782768421
"2187" 437.2 123.448558603415 55.9206916815641
"2188" 437.4 124.663869109847 60.3645361902478
"2189" 437.6 124.950601231191 65.16496555705
"2190" 437.8 123.377514774124 68.7826031928158
"2191" 438 122.190268142338 73.9362154258718
"2192" 438.2 121.705101754055 79.3100981604953
"2193" 438.4 120.873844540911 82.2810295074818
"2194" 438.6 117.601694012563 84.2670175468407
"2195" 438.8 114.29327785515 88.4645471154211
"2196" 439 111.622013774304 93.2835333711892
"2197" 439.2 108.896107636022 97.6742422393055
"2198" 439.4 106.619042572609 101.978307347629
"2199" 439.6 104.304472908152 105.565148478286
"2200" 439.8 100.615825571971 105.436945403767
"2201" 440 96.2635832767573 105.278132044602
"2202" 440.2 91.31615373386 104.948626789788
"2203" 440.4 86.5546697830783 103.988718819
"2204" 440.6 81.4001422164558 103.968847856908
"2205" 440.8 76.2768225187187 104.259298572284
"2206" 441 71.2748350385543 105.569512297412
"2207" 441.2 66.4717769945551 107.466963502307
"2208" 441.4 61.4472173245452 109.796076350109
"2209" 441.6 55.9823763887013 111.739952541647
"2210" 441.8 50.2522657388062 111.926697007546
"2211" 442 44.2454172971395 111.297258676378
"2212" 442.2 38.890524196091 109.790211793062
"2213" 442.4 32.788814103091 108.646141150625
"2214" 442.6 26.8685620230115 108.426326159364
"2215" 442.8 25.6697362265814 109.179166970942
"2216" 443 26.8372125695598 108.524431507812
"2217" 443.2 27.1128786368372 106.458044355649
"2218" 443.4 27.5019439217691 103.036678946333
"2219" 443.6 27.482273676466 98.27518134681
"2220" 443.8 27.677009104966 93.4809540648367
"2221" 444 27.9313574197415 88.5688522357347
"2222" 444.2 28.1499380027517 83.8030006876286
"2223" 444.4 29.3928854277868 78.7025071409434
"2224" 444.6 30.200857381268 73.232089557297
"2225" 444.8 31.5772815443518 67.8013123343143
"2226" 445 33.0552475757206 62.0674920291818
"2227" 445.2 35.0108844390107 56.1603066120536
"2228" 445.4 38.0295655336012 50.9820860559459
"2229" 445.6 40.7030389495388 46.3293287622273
"2230" 445.8 44.2927679315942 41.2140058163846
"2231" 446 48.5374068761965 36.999731415
"2232" 446.2 52.9386125482811 32.7188248523445
"2233" 446.4 57.1055613601816 28.8812785509828
"2234" 446.6 61.6632922789406 24.536663991
"2235" 446.8 65.942520805216 20.677656916225
"2236" 447 70.113104565591 17.26005014605
"2237" 447.2 72.7174828711071 17.9622627724103
"2238" 447.4 73.116375955127 18.8200239543559
"2239" 447.6 75.620871601666 21.0077193562696
"2240" 447.8 80.0146309647033 23.9095498992203
"2241" 448 84.3074382771765 27.3005405112895
"2242" 448.2 88.6085183569528 30.8061107952743
"2243" 448.4 92.9574047928225 33.8975113714174
"2244" 448.6 96.7572856759008 36.8033026349478
"2245" 448.8 99.3679416842865 41.3771175428205
"2246" 449 103.046165663155 46.176843037084
"2247" 449.2 106.72461342762 50.5879368703333
"2248" 449.4 110.311980936725 55.8554929056207
"2249" 449.6 113.970986845222 60.2076124821176
"2250" 449.8 117.962844938516 64.6651446239
"2251" 450 121.797468474594 66.3864726594103
"2252" 450.2 122.196071467263 65.1415858168142
"2253" 450.4 122.448815425483 63.8799939542087
"2254" 450.6 123.268802823261 61.722808807641
"2255" 450.8 122.856030291056 60.887277311
"2256" 451 123.298650227155 59.5104923767311
"2257" 451.2 123.542720528188 60.0868864773391
"2258" 451.4 122.384498304921 61.3764341611607
"2259" 451.6 122.240533184566 63.094278834
"2260" 451.8 123.255797893152 65.9558994528051
"2261" 452 123.856165739638 68.8725490486293
"2262" 452.2 123.561488507891 72.756401678075
"2263" 452.4 123.079981978136 76.6075266045536
"2264" 452.6 121.358297025883 80.4240386189478
"2265" 452.8 120.743756391026 84.9113618407759
"2266" 453 118.804417776817 87.6905915148108
"2267" 453.2 116.158822946385 91.8835435338649
"2268" 453.4 114.05608131818 97.124294964375
"2269" 453.6 111.233204944938 101.387347434509
"2270" 453.8 107.534613862044 104.667612973404
"2271" 454 103.934350281628 108.311494457054
"2272" 454.2 99.8422496608089 110.943555551143
"2273" 454.4 96.1123324585048 113.536426721184
"2274" 454.6 92.0466140785543 116.043223677324
"2275" 454.8 87.2287604630618 117.210011422053
"2276" 455 81.930299485066 118.72629604788
"2277" 455.2 75.7419546205749 119.274485919475
"2278" 455.4 70.1015131710374 119.726520795735
"2279" 455.6 64.6629713482539 119.520344510273
"2280" 455.8 58.7332529626223 119.774459491781
"2281" 456 53.2734437963292 120.1128122988
"2282" 456.2 47.7653907797806 120.867247981348
"2283" 456.4 43.2161014607823 119.452301518867
"2284" 456.6 40.0587792141553 116.478255136194
"2285" 456.8 35.626109296336 112.88033848431
"2286" 457 31.1494695676245 109.560851377069
"2287" 457.2 26.3546628142946 106.281033005914
"2288" 457.4 21.9494965020249 103.213595446735
"2289" 457.6 17.1355761923905 100.461435585792
"2290" 457.8 13.9873092395897 99.0821890534948
"2291" 458 14.110440919466 96.9939795892424
"2292" 458.2 13.944266687146 92.4214343661
"2293" 458.4 13.5071429252896 87.6500345336765
"2294" 458.6 14.0754884066583 82.7251079916346
"2295" 458.8 14.3284466192962 77.504700543
"2296" 459 15.6805718586924 72.3864656014811
"2297" 459.2 17.6095548768528 66.7758807086604
"2298" 459.4 19.7325248644938 61.406571787
"2299" 459.6 22.1004945615569 55.8855273353455
"2300" 459.8 25.3594820684931 51.4206793633784
"2301" 460 28.6721250102367 46.225545660633
"2302" 460.2 32.061913753604 41.623019088181
"2303" 460.4 36.537471101716 37.4483183842232
"2304" 460.6 41.211121385716 33.7309581508929
"2305" 460.8 45.5004254292555 29.4392138137632
"2306" 461 50.7327019800627 26.179641891958
"2307" 461.2 55.9412193954837 23.1338795768496
"2308" 461.4 61.4576792192834 21.2481752766783
"2309" 461.6 66.8487895301583 21.1412770325385
"2310" 461.8 71.9536960060187 19.9279255165
"2311" 462 77.2867136180976 18.2675497577105
"2312" 462.2 81.6222002178321 18.7606720849554
"2313" 462.4 83.5294601662866 21.6006529151538
"2314" 462.6 87.3490244520226 24.9498417697304
"2315" 462.8 89.206913330016 29.551101274875
"2316" 463 92.4231815738281 34.129062598319
"2317" 463.2 95.3878605973712 38.8094278970948
"2318" 463.4 98.1336537006765 43.8428027007105
"2319" 463.6 100.914612276098 49.0049997614737
"2320" 463.8 103.368130135588 54.2075698881913
"2321" 464 104.768323913782 60.0058432662105
"2322" 464.2 105.66183320444 65.9548751285172
"2323" 464.4 107.522012208332 71.9964698511428
"2324" 464.6 108.901827833794 77.7934461783621
"2325" 464.8 111.157547275588 82.8861717758087
"2326" 465 114.631328830941 85.68358854
"2327" 465.2 116.09696616613 85.441848008069
"2328" 465.4 116.086893643966 84.5453935354914
"2329" 465.6 118.350693000279 83.2250537551875
"2330" 465.8 119.348712071341 81.9697057250357
"2331" 466 119.383103419952 80.5561511106881
"2332" 466.2 119.332484118966 80.0704252237632
"2333" 466.4 118.465328920261 80.6071521560257
"2334" 466.6 118.322190058287 82.5844657377179
"2335" 466.8 118.287062344913 85.2667863947895
"2336" 467 117.683724157666 89.1144727257546
"2337" 467.2 116.017466230327 92.5721426542435
"2338" 467.4 114.09265860766 96.6572905571389
"2339" 467.6 111.821670763103 100.631686830345
"2340" 467.8 109.379924786709 102.174696899459
"2341" 468 104.919565801908 105.217049983385
"2342" 468.2 100.706504038723 107.620070904743
"2343" 468.4 96.9008173788946 110.728419268229
"2344" 468.6 93.173024890466 112.896910087441
"2345" 468.8 87.9495333965837 114.615163868324
"2346" 469 83.0690380860089 117.6721282616
"2347" 469.2 78.6646230916547 119.828425088123
"2348" 469.4 75.1904866344357 120.027836839091
"2349" 469.6 70.0671829131256 119.153222400064
"2350" 469.8 64.9329713469397 119.124786229989
"2351" 470 58.0007020255204 118.640443124185
"2352" 470.2 53.5610848992236 117.29367274197
"2353" 470.4 47.7032858479812 115.747591461152
"2354" 470.6 42.2231555065569 114.166103738788
"2355" 470.8 36.440103387466 112.702093417628
"2356" 471 30.3727583700837 112.434890737471
"2357" 471.2 28.8164185270405 112.238043034819
"2358" 471.4 29.4031590682718 112.73101611399
"2359" 471.6 29.894608474415 112.831296949867
"2360" 471.8 29.5909239729509 110.330405904697
"2361" 472 27.6617357380248 106.867748487412
"2362" 472.2 25.7602015538484 103.320509015324
"2363" 472.4 22.9437459346905 99.7601780858571
"2364" 472.6 20.4870716174072 95.6456421273823
"2365" 472.8 17.4405392219283 90.8532630286698
"2366" 473 14.5766257331479 85.7508607789364
"2367" 473.2 11.7260910597964 80.5300545214821
"2368" 473.4 7.97211390828654 76.3862201331539
"2369" 473.6 4.41955542876776 73.2373086529397
"2370" 473.8 4.72419326576603 73.022540097025
"2371" 474 6.46176714212023 71.7900346972991
"2372" 474.2 9.55953296615692 68.4017044216636
"2373" 474.4 12.6151088715297 64.6415403295364
"2374" 474.6 16.2669554795216 61.2947792261944
"2375" 474.8 19.8061571494115 57.1566185868273
"2376" 475 23.8096318231766 53.4941638500526
"2377" 475.2 28.3724927781803 50.0748244714286
"2378" 475.4 33.4773429395732 47.0703350031429
"2379" 475.6 38.3278089826552 43.9049444472162
"2380" 475.8 43.9675755262979 41.8595005156195
"2381" 476 49.6260023172542 40.8053237719576
"2382" 476.2 55.2891498633108 38.9538007147759
"2383" 476.4 60.5534294904226 36.989571305687
"2384" 476.6 65.4706618823122 35.3752717721282
"2385" 476.8 71.180903831866 34.0939401514696
"2386" 477 76.166130801466 33.7678065841053
"2387" 477.2 80.6215431052505 34.1089175539914
"2388" 477.4 85.8038263067028 34.9191370999737
"2389" 477.6 90.1977035859297 35.8348594881545
"2390" 477.8 92.040425731604 37.1541767548448
"2391" 478 93.2362722945943 39.0436212115641
"2392" 478.2 96.663713404785 40.2330110295776
"2393" 478.4 101.209451571041 39.3124300437345
"2394" 478.6 105.668548219216 38.0151375778929
"2395" 478.8 109.827065040646 36.8898806604615
"2396" 479 110.802177015363 38.409884517931
"2397" 479.2 109.414642909571 41.4581478043421
"2398" 479.4 108.995838040656 47.1159011748362
"2399" 479.6 107.9562428632 52.8644158652752
"2400" 479.8 106.244503003508 58.1664823128051
"2401" 480 104.821025767353 64.0764227342609
"2402" 480.2 102.743208485776 69.6222239946903
"2403" 480.4 100.027935807492 75.1880204453276
"2404" 480.6 96.4452458514148 79.898115467641
"2405" 480.8 92.6873454586714 84.661227540375
"2406" 481 88.8721708702 89.6283208897982
"2407" 481.2 85.3502245341517 94.2259826702
"2408" 481.4 80.8980197182884 99.4861445189159
"2409" 481.6 77.2500355450038 104.477394516934
"2410" 481.8 73.8522157098778 109.819326648794
"2411" 482 70.0993732212737 114.931351935865
"2412" 482.2 65.780241281466 117.961449469657
"2413" 482.4 62.8088700833334 116.710108750194
"2414" 482.6 59.4869468186796 115.343873999301
"2415" 482.8 53.9702260015266 113.768764783667
"2416" 483 48.2982479910192 113.5307548155
"2417" 483.2 41.9281018270115 113.229800062364
"2418" 483.4 35.8640110781535 112.897864672875
"2419" 483.6 30.8144132307994 113.544523987212
"2420" 483.8 31.5513168205518 113.365693357057
"2421" 484 31.6466159166968 112.599876668275
"2422" 484.2 30.257253532591 111.040388277952
"2423" 484.4 26.8793428305333 109.553658179596
"2424" 484.6 26.1355052924473 108.200099954972
"2425" 484.8 23.1276185705803 107.111904167514
"2426" 485 19.5154737699116 105.62372518898
"2427" 485.2 19.6027012454938 105.359079241778
"2428" 485.4 20.3631957999564 103.764024093808
"2429" 485.6 20.8090719823011 101.162043733144
"2430" 485.8 20.5919541531575 97.4257205478511
"2431" 486 21.0043400345272 93.1232767471837
"2432" 486.2 20.8421773987896 88.7077151943529
"2433" 486.4 21.9762248941719 83.7629626471471
"2434" 486.6 23.1527190039903 78.4386743457087
"2435" 486.8 24.79237682298 72.8456099172056
"2436" 487 27.3709962887517 68.1203075124286
"2437" 487.2 29.7460730327785 63.532433548125
"2438" 487.4 33.0623915302979 58.8962655258053
"2439" 487.6 36.907468415866 55.3184085064174
"2440" 487.8 40.821650528716 52.1488047493448
"2441" 488 45.6146820971443 49.5034392762522
"2442" 488.2 50.9957515177203 47.0830658907203
"2443" 488.4 55.8364235675436 44.1847972251724
"2444" 488.6 61.2985041733791 41.5954875276
"2445" 488.8 66.5568852322979 41.1115786043894
"2446" 489 72.3803420474067 40.3828469101271
"2447" 489.2 78.0056851171178 40.2232982403482
"2448" 489.4 84.3853088871212 40.3404512659914
"2449" 489.6 90.2398912611948 40.3927487115763
"2450" 489.8 95.2874565286139 39.5431454463652
"2451" 490 99.754083730543 40.0056475164615
"2452" 490.2 102.143165461888 42.6403438267241
"2453" 490.4 103.512311060056 47.3556616383077
"2454" 490.6 106.09320236792 51.6556179498403
"2455" 490.8 108.648000275266 57.3165633379826
"2456" 491 110.802632270602 62.7576175847288
"2457" 491.2 112.560018661133 68.4536641311795
"2458" 491.4 114.938626117294 73.6771421207586
"2459" 491.6 116.341547665851 78.949404405718
"2460" 491.8 117.140462244312 79.5885360684872
"2461" 492 119.811428010682 79.0871451962162
"2462" 492.2 119.713840999779 77.5499069817589
"2463" 492.4 120.800834016621 75.1242278049569
"2464" 492.6 122.254606501248 72.7754115651428
"2465" 492.8 122.316734004414 72.1808032629652
"2466" 493 122.305224954034 72.4349782010339
"2467" 493.2 123.261886931975 71.2966693827155
"2468" 493.4 123.185582554671 70.177988096359
"2469" 493.6 123.40432491489 68.4742576213729
"2470" 493.8 123.376042183164 68.4461456103621
"2471" 494 122.252386645431 69.2648518901217
"2472" 494.2 121.273005581913 69.9271008866316
"2473" 494.4 120.8518800139 71.728123938292
"2474" 494.6 121.202824392695 74.7189937353051
"2475" 494.8 121.534222522277 78.2871510034595
"2476" 495 120.241823892758 82.388596156885
"2477" 495.2 119.414477983598 86.5616061737632
"2478" 495.4 117.556563587261 91.1261941057692
"2479" 495.6 115.12712617493 95.4447018935625
"2480" 495.8 112.401083079084 99.7718116309363
"2481" 496 109.245674244606 103.242536335963
"2482" 496.2 104.575866092633 105.755762522056
"2483" 496.4 100.133285520438 109.198810094717
"2484" 496.6 95.6357396024054 112.061387491364
"2485" 496.8 90.747919687546 113.76054262113
"2486" 497 85.6275187922236 116.176402808758
"2487" 497.2 80.434731394186 117.8149342425
"2488" 497.4 75.2561171644372 119.511379417702
"2489" 497.6 69.8604121643232 121.611347786686
"2490" 497.8 65.6464836134054 121.518841433061
"2491" 498 61.0654587617433 119.112527741317
"2492" 498.2 55.6264606560418 116.632752499788
"2493" 498.4 50.4954193150837 113.966045773324
"2494" 498.6 45.3482946559072 110.957192485912
"2495" 498.8 40.8291403528891 107.527660740779
"2496" 499 35.6905557004094 103.992393072368
"2497" 499.2 30.4482440490045 101.007768798115
"2498" 499.4 25.3836685732136 98.0294365798544
"2499" 499.6 20.3043621811015 94.6159388491402
"2500" 499.8 15.8788491350336 90.6940784841081
"2501" 500 11.2476636799788 86.7022046275385
"2502" 500.2 7.94438346748342 82.479767403287
"2503" 500.4 6.17217428526776 77.0749395973448
"2504" 500.6 5.17975614698422 72.9195663628636
"2505" 500.8 2.96952456265022 67.9285004362368
"2506" 501 3.60306507709905 64.3162883119266
"2507" 501.2 5.57900437912658 60.3036665466881
"2508" 501.4 7.68000313064952 55.1762291173761
"2509" 501.6 9.18409823419816 49.9044309714911
"2510" 501.8 12.0127645493081 45.5202605146316
"2511" 502 15.1841173360606 41.497944376027
"2512" 502.2 18.699881288439 37.1014850623243
"2513" 502.4 22.9576383290573 33.2675845940087
"2514" 502.6 28.9125718237246 29.599785132
"2515" 502.8 34.4031363389085 27.9109292034159
"2516" 503 40.023235271866 26.3451634487217
"2517" 503.2 46.0346332820834 24.9600018790435
"2518" 503.4 51.9768327099525 23.8664934172432
"2519" 503.6 57.7438146008908 23.9472877383717
"2520" 503.8 63.3276275063039 24.6735051029189
"2521" 504 69.1112420321239 25.9749730330789
"2522" 504.2 74.1950695947356 27.7472585339217
"2523" 504.4 79.8136100448486 28.8987375894
"2524" 504.6 85.2742825976239 31.1747506151316
"2525" 504.8 87.1023346002359 34.9558710769381
"2526" 505 87.917990573553 38.645669123713
"2527" 505.2 90.1375726462203 43.7758642067034
"2528" 505.4 92.0460686011635 48.7002214467227
"2529" 505.6 93.0978638478871 53.9246316393684
"2530" 505.8 95.0882104911121 57.9001851924159
"2531" 506 95.6866787548971 61.4323126769741
"2532" 506.2 95.1273966683849 66.2521506475135
"2533" 506.4 94.4677836620999 71.5687473921161
"2534" 506.6 93.2860609725264 74.8019070957155
"2535" 506.8 93.692319366466 75.3894092829633
"2536" 507 95.9248219574839 76.8405136350803
"2537" 507.2 98.8028543509269 77.5758213081913
"2538" 507.4 101.664191322358 78.1643448773784
"2539" 507.6 106.217426396006 79.0315641682301
"2540" 507.8 110.285827721282 80.4598960807631
"2541" 508 112.143917318184 80.3574913502564
"2542" 508.2 114.149441160415 81.9737135970508
"2543" 508.4 117.067061967416 85.27464414015
"2544" 508.6 117.608470466652 88.343872529339
"2545" 508.8 116.018653023722 92.5908708329487
"2546" 509 114.1360619406 96.442720964625
"2547" 509.2 110.706230948385 100.037870305649
"2548" 509.4 107.142046294866 103.476842835514
"2549" 509.6 102.608555102447 105.871791506243
"2550" 509.8 97.2769637590485 108.439274146078
"2551" 510 92.237531165319 110.445534693382
"2552" 510.2 86.674054523326 112.63107713583
"2553" 510.4 81.1545050103145 114.087422757576
"2554" 510.6 74.8864408427517 115.013128587551
"2555" 510.8 68.9187607304867 115.532313807402
"2556" 511 62.6379798093436 115.899373496847
"2557" 511.2 56.0745146349226 115.795612516533
"2558" 511.4 49.9133608468098 114.816820041219
"2559" 511.6 44.0586302534762 112.7518131015
"2560" 511.8 39.0854202973868 109.811500938505
"2561" 512 33.799490977006 107.01880208646
"2562" 512.2 28.7355214836443 103.853753670535
"2563" 512.4 24.7750693861425 100.090191907265
"2564" 512.6 21.8196728830248 95.3134463964118
"2565" 512.8 18.572209259249 90.5005347053491
"2566" 513 15.8052292547751 85.2764144622273
"2567" 513.2 12.7248688403206 80.3336752224818
"2568" 513.4 9.76967170982502 74.8449807588718
"2569" 513.6 8.10609854071603 69.5277603977778
"2570" 513.8 7.01418917376959 63.7932399255804
"2571" 514 5.90357369423328 58.12852540725
"2572" 514.2 6.71993635421148 53.6867873153727
"2573" 514.4 9.7000440851049 48.8569552836667
"2574" 514.6 12.7102004573946 43.6763746778571
"2575" 514.8 16.1319801296089 38.898401842875
"2576" 515 19.8147778482225 34.0600731204261
"2577" 515.2 23.847212344466 29.4627490897222
"2578" 515.4 28.8226148239795 25.5682354500811
"2579" 515.6 34.3640846229214 23.85508999125
"2580" 515.8 39.8470961996012 22.803343240027
"2581" 516 46.0786604224399 21.8713286478783
"2582" 516.2 51.7347292042498 21.5296682752432
"2583" 516.4 57.9190795099134 21.4960581775789
"2584" 516.6 63.4735537653053 21.4313293900982
"2585" 516.8 68.8218232123232 23.1700385731339
"2586" 517 73.744211186508 25.4137916353361
"2587" 517.2 78.1334579509276 28.6510740700769
"2588" 517.4 80.6094852743704 32.8848871432174
"2589" 517.6 83.0445248063965 36.8608765877217
"2590" 517.8 86.6782708133376 41.1588513925046
"2591" 518 90.3012369046557 44.5272629787414
"2592" 518.2 93.5258788292866 48.0547118944615
"2593" 518.4 94.247315337691 52.45523325695
"2594" 518.6 96.1466572670436 57.4536664222759
"2595" 518.8 98.9485665522594 62.7724020926777
"2596" 519 101.509067794677 67.9934122457368
"2597" 519.2 104.518288950873 73.4515631498136
"2598" 519.4 107.155028656766 78.86135736155
"2599" 519.6 109.577681635772 84.9587400005833
"2600" 519.8 110.939329706537 90.6639902069469
"2601" 520 109.950818475348 94.0037551812059
"2602" 520.2 107.064152123466 94.8289412562222
"2603" 520.4 103.050854670726 97.2441321511442
"2604" 520.6 98.1026131662089 100.4315516584
"2605" 520.8 93.5275432346583 103.981228994827
"2606" 521 88.9423022477602 107.642871859676
"2607" 521.2 83.7264474373484 111.247386457794
"2608" 521.4 78.4478792566176 113.147185032091
"2609" 521.6 71.97243450286 113.902522451727
"2610" 521.8 66.4450955727085 113.194393620818
"2611" 522 60.6817136989206 111.203764796152
"2612" 522.2 55.7170201737379 108.624556398437
"2613" 522.4 50.1165223275045 105.15713139
"2614" 522.6 45.6059029735631 101.583830808786
"2615" 522.8 41.7452258376699 97.3979644136505
"2616" 523 38.9385956776547 92.7234579929434
"2617" 523.2 35.2828185552375 87.8609160929429
"2618" 523.4 32.6581363813345 82.6019857942631
"2619" 523.6 30.2192890568513 76.9294270753211
"2620" 523.8 28.4663830740642 71.4261732391071
"2621" 524 26.459912676841 65.6362716595982
"2622" 524.2 24.6842330459134 60.0878371308421
"2623" 524.4 23.0524976674099 53.6123014275981
"2624" 524.6 22.5098052349402 47.7437550563793
"2625" 524.8 22.7792293655226 41.5374343243868
"2626" 525 22.5793087757277 35.7330411511122
"2627" 525.2 21.1660723868573 30.9443062644261
"2628" 525.4 20.7544231201474 29.9513428967257
"2629" 525.6 23.8507210909255 29.7120650187027
"2630" 525.8 27.7821317699085 30.5476124388584
"2631" 526 32.70738712082 31.0887356649557
"2632" 526.2 37.7823868767696 31.7523071005982
"2633" 526.4 43.0541531197339 32.7851003553214
"2634" 526.6 48.8405772808767 35.4522802420982
"2635" 526.8 53.7819887790642 38.3559245777679
"2636" 527 58.052435350483 41.7624979120424
"2637" 527.2 62.6066538220458 44.4356792057899
"2638" 527.4 66.234623947966 48.7965986888684
"2639" 527.6 69.934597089466 53.0138566528235
"2640" 527.8 73.3383760077853 56.4667285363109
"2641" 528 75.8624755570253 61.014900529678
"2642" 528.2 79.645403790666 64.89233595715
"2643" 528.4 82.9884719999321 69.8935158290847
"2644" 528.6 85.847727188391 74.259110068
"2645" 528.8 89.6098302046982 77.5394747266607
"2646" 529 93.4213831181182 79.6383234987391
"2647" 529.2 97.7701125273635 82.0418695865128
"2648" 529.4 101.984946640289 83.9223530716195
"2649" 529.6 105.807275670493 86.9554004535664
"2650" 529.8 107.716810862621 90.8458477173273
"2651" 530 107.012971658283 93.8886909216058
"2652" 530.2 106.728570315862 97.3640399966321
"2653" 530.4 105.237093118457 101.33031223544
"2654" 530.6 104.698765785286 101.07937151721
"2655" 530.8 105.029816013736 100.31990334606
"2656" 531 107.058085599214 99.6171814427663
"2657" 531.2 109.917822239221 98.1576787241038
"2658" 531.4 113.097972801026 95.8848664916973
"2659" 531.6 115.413074594908 93.1386811390354
"2660" 531.8 117.44662523244 90.6681322273947
"2661" 532 116.931938209842 88.920841718367
"2662" 532.2 118.101398076725 85.0893097323362
"2663" 532.4 120.664884419229 81.6078101856053
"2664" 532.6 122.444432633231 78.6142015557983
"2665" 532.8 122.084084721669 75.9633201174153
"2666" 533 123.049483308859 72.2181125168361
"2667" 533.2 124.69155910328 68.8010170691949
"2668" 533.4 123.678246544722 67.0256043221795
"2669" 533.6 123.385163906776 63.4940896252566
"2670" 533.8 123.441633488207 59.1960928456339
"2671" 534 123.569814153023 55.4538766305913
"2672" 534.2 122.015317428127 52.9104625992261
"2673" 534.4 120.60372159174 49.0767746267522
"2674" 534.6 120.415486414308 44.9223885850263
"2675" 534.8 121.054355276229 44.1502796930789
"2676" 535 118.688359240081 43.8204646286154
"2677" 535.2 115.407027849729 41.7314606864474
"2678" 535.4 112.144355319598 38.5097850886316
"2679" 535.6 110.288105328633 34.4825956910556
"2680" 535.8 108.099383568078 30.1269137919052
"2681" 536 105.423048426876 25.9214492603333
"2682" 536.2 102.287538279569 22.3139941001897
"2683" 536.4 98.5928787584573 20.5945415775391
"2684" 536.6 93.562495747466 18.4383703090263
"2685" 536.8 88.4549612631239 16.4090221593947
"2686" 537 82.7498816363182 14.3630078655391
"2687" 537.2 76.9655709816239 12.4084048475789
"2688" 537.4 70.8268394164115 11.4610651282636
"2689" 537.6 65.3105158236297 10.5334163597727
"2690" 537.8 59.8721474478367 9.75691646932759
"2691" 538 54.7797001139882 10.8293578114513
"2692" 538.2 49.5195507764573 11.3454553995652
"2693" 538.4 44.735832641566 13.706128575925
"2694" 538.6 40.0551918550045 17.2432396517949
"2695" 538.8 34.6089070773608 19.9825880929211
"2696" 539 28.9615483076404 21.989024348422
"2697" 539.2 23.6177826729574 24.7884770450948
"2698" 539.4 18.6303527072818 27.912078085
"2699" 539.6 14.1577495263897 31.7319730440508
"2700" 539.8 11.3508568130301 35.7947019258205
"2701" 540 9.91398015395251 41.4698744043513
"2702" 540.2 8.18515779587629 46.9795060242821
"2703" 540.4 5.63399259219168 52.6509452347965
"2704" 540.6 4.07153452661148 57.8647474177364
"2705" 540.8 4.22836232457612 63.8767936751284
"2706" 541 4.93432370749259 69.4843582046018
"2707" 541.2 6.73947312284994 75.0913721969464
"2708" 541.4 7.73424660343747 80.4683883024571
"2709" 541.6 9.48289621978379 86.1895366626449
"2710" 541.8 11.0094267474433 91.2866579145682
"2711" 542 11.6364986967244 95.7923265138202
"2712" 542.2 13.4772195941395 96.1595597548163
"2713" 542.4 17.0987662412183 97.5963943862202
"2714" 542.6 20.2327171303274 100.861383521703
"2715" 542.8 23.5220106057829 104.948899446653
"2716" 543 27.3982701582895 108.524908800529
"2717" 543.2 30.833969993918 110.91306126701
"2718" 543.4 34.076549853319 114.672438994353
"2719" 543.6 37.462464387091 115.912518902538
"2720" 543.8 40.0764501018324 115.514742497941
"2721" 544 43.9314560960885 115.315167211347
"2722" 544.2 49.1470818532236 115.377790849455
"2723" 544.4 53.5648985182109 116.626650709408
"2724" 544.6 58.4782750882773 118.237473379811
"2725" 544.8 62.8900902293592 120.531777065359
"2726" 545 66.4145223914375 120.335367074229
"2727" 545.2 70.0840909537691 118.521096048879
"2728" 545.4 74.6693408412307 116.822165391324
"2729" 545.6 77.1646677859022 115.370383118777
"2730" 545.8 79.4417856934976 114.479833798611
"2731" 546 83.2041445708903 114.897836864061
"2732" 546.2 87.700762647163 115.818404344242
"2733" 546.4 90.17165706507 114.654821694861
"2734" 546.6 91.8933349317518 111.945052040571
"2735" 546.8 95.0034093801294 108.789621957267
"2736" 547 99.1108799303592 106.238574740505
"2737" 547.2 103.558914410466 104.159344146829
"2738" 547.4 108.721312436584 102.56065901
"2739" 547.6 111.455731089821 99.6939174595364
"2740" 547.8 113.948377057594 96.2743373486973
"2741" 548 116.907445492261 92.2679761908205
"2742" 548.2 119.090644545519 87.9962871687345
"2743" 548.4 119.973280187107 84.7714943962564
"2744" 548.6 120.720936722169 80.3531187598729
"2745" 548.8 122.043222742135 75.8277227207108
"2746" 549 123.140276876246 73.4713667527119
"2747" 549.2 123.641285266811 69.7018533734483
"2748" 549.4 124.722402645725 64.8737577496034
"2749" 549.6 124.015899896431 60.4610422433097
"2750" 549.8 122.582321160943 56.0401244333832
"2751" 550 121.43357690015 50.8464453046579
"2752" 550.2 120.051029627605 45.8491866266609
"2753" 550.4 118.871083959547 41.3821557428649
"2754" 550.6 117.131383669557 37.9202988951818
"2755" 550.8 116.467747889086 35.1040768012832
"2756" 551 116.97805577439 36.3825191246695
"2757" 551.2 116.897701155357 38.4195297209727
"2758" 551.4 117.969336119466 40.7065373785526
"2759" 551.6 119.786866785466 44.2207316285676
"2760" 551.8 121.398347120393 48.0657061317798
"2761" 552 121.592908635625 52.7681311563717
"2762" 552.2 121.65076302968 56.7827644995803
"2763" 552.4 122.18518732594 61.850705220421
"2764" 552.6 122.137357571571 67.0675648576053
"2765" 552.8 121.56878212236 71.5178786084071
"2766" 553 121.66694883153 76.4531292291
"2767" 553.2 121.257814754314 80.6274222357321
"2768" 553.4 118.205681682261 83.3401057765128
"2769" 553.6 114.63645045238 87.5604351698534
"2770" 553.8 112.260605629925 91.8344210834324
"2771" 554 110.03553570226 96.1665424480374
"2772" 554.2 108.076012683319 101.082960758441
"2773" 554.4 104.383294391116 103.5213537906
"2774" 554.6 99.5674505017773 104.716220985849
"2775" 554.8 94.7483845748699 106.756208850952
"2776" 555 90.0055806715631 109.36946667833
"2777" 555.2 84.757857906886 110.94466832502
"2778" 555.4 79.663579097326 112.29223749024
"2779" 555.6 73.8690475836497 112.835271142286
"2780" 555.8 67.7805847987109 113.09359364948
"2781" 556 61.4739642171894 112.581937514936
"2782" 556.2 55.1949319755794 111.762075305103
"2783" 556.4 49.4198158258538 110.097052566031
"2784" 556.6 43.6866217571024 107.722131377515
"2785" 556.8 37.9275111365803 104.433828369857
"2786" 557 33.4382383858717 100.615754227245
"2787" 557.2 28.8880780079232 96.5516800734286
"2788" 557.4 23.7915736506089 92.8090505999714
"2789" 557.6 18.1022138775034 90.2953602766262
"2790" 557.8 12.0540837845509 88.3915132721604
"2791" 558 8.97519554568825 87.2703216611111
"2792" 558.2 9.4563866534283 84.1477506322075
"2793" 558.4 10.0753824910876 80.3257326964054
"2794" 558.6 9.98064633668224 74.3924424334595
"2795" 558.8 10.5166319523819 68.990940407271
"2796" 559 10.0773354726075 63.0685590604245
"2797" 559.2 10.2283700468908 57.1246901231681
"2798" 559.4 9.59117547968224 50.7084038321081
"2799" 559.6 7.86559196449167 44.9123145525128
"2800" 559.8 7.80193214133328 41.3735236055575
"2801" 560 10.475379587466 40.4084336164359
"2802" 560.2 13.8887067737404 40.1603046527788
"2803" 560.4 18.4992004839938 38.4818843985833
"2804" 560.6 23.149410392341 36.8884540272857
"2805" 560.8 27.8131515726784 35.9691846340885
"2806" 561 32.2296076361147 34.8629048211892
"2807" 561.2 37.1780481691502 33.6174844989474
"2808" 561.4 42.6406172966961 32.050349550823
"2809" 561.6 47.6704108814834 30.7512641874783
"2810" 561.8 53.031561895666 29.1188732911826
"2811" 562 58.7834314995713 28.2468863655789
"2812" 562.2 64.2556459609019 27.4260717164359
"2813" 562.4 66.9244494489237 27.6260260431356
"2814" 562.6 67.1638877471239 27.3347046215526
"2815" 562.8 68.4149652634928 26.094547419
"2816" 563 70.4080056311643 23.0123556368793
"2817" 563.2 73.6774780372457 19.8036028983051
"2818" 563.4 76.470507185508 17.7651076621513
"2819" 563.6 78.2892639688289 18.4361027795841
"2820" 563.8 78.7415507027093 19.6209102012973
"2821" 564 78.7250226601766 21.8991946786842
"2822" 564.2 80.206467604953 25.2918987832696
"2823" 564.4 82.9090566822225 29.6370388661478
"2824" 564.6 86.3668805517617 33.9076714807304
"2825" 564.8 89.213404510966 38.5345106396186
"2826" 565 92.2586637118195 43.2279076196121
"2827" 565.2 95.5132664434923 46.2377068301579
"2828" 565.4 99.7973582702096 48.1579050275128
"2829" 565.6 104.221819084475 49.5868780500796
"2830" 565.8 108.770405401752 51.7926691442678
"2831" 566 113.76069043443 52.2776109418636
"2832" 566.2 117.596509316184 54.153093176718
"2833" 566.4 116.838016011037 56.6205531605042
"2834" 566.6 115.446547415115 59.1715002923243
"2835" 566.8 113.681550480827 63.1195223154722
"2836" 567 111.256759533493 67.9939613117946
"2837" 567.2 108.355730691979 72.6512944788462
"2838" 567.4 105.322257826796 77.7857969006609
"2839" 567.6 101.864374541413 82.6054022052895
"2840" 567.8 98.0265225732642 87.1485706626605
"2841" 568 92.8520720546049 90.746709681
"2842" 568.2 88.3671243777651 94.270146966757
"2843" 568.4 83.736234255 98.5777207960194
"2844" 568.6 79.3223144445132 102.835003261472
"2845" 568.8 75.2722024534946 107.775859247543
"2846" 569 70.9044558902307 112.679264608529
"2847" 569.2 66.8004589666264 117.157242889642
"2848" 569.4 62.3513704031719 118.200586757765
"2849" 569.6 57.9292583015279 117.170500504887
"2850" 569.8 52.2879536202392 114.958145430588
"2851" 570 48.1743590097532 111.500493367871
"2852" 570.2 43.0765325448621 108.323028158287
"2853" 570.4 38.3034541542895 104.878392443324
"2854" 570.6 34.1856663113699 100.989044237683
"2855" 570.8 29.3456244432895 97.1424320876176
"2856" 571 25.4173432836924 93.2709217447642
"2857" 571.2 20.5754189371908 88.9065492098532
"2858" 571.4 16.021670371353 84.9283537477304
"2859" 571.6 10.5607898631239 81.8025456141053
"2860" 571.8 5.66507286241339 80.3437381058684
"2861" 572 7.30281489815353 80.3666158582768
"2862" 572.2 8.80209738702157 77.9987515375278
"2863" 572.4 9.72240259726602 73.9392718793727
"2864" 572.6 10.8215759047994 69.1563205989722
"2865" 572.8 12.2823840140876 65.1328605269459
"2866" 573 13.8818134842359 59.9716186884956
"2867" 573.2 16.5915145270216 55.953979789
"2868" 573.4 20.2682909558174 52.5224257516486
"2869" 573.6 24.3980855386012 49.1820991222432
"2870" 573.8 29.1676829602979 46.9777679726549
"2871" 574 34.0155595839795 45.9891398441351
"2872" 574.2 39.0377668098422 44.5175908932385
"2873" 574.4 44.2528222026712 44.3497455368462
"2874" 574.6 50.1922159487935 44.8856546080619
"2875" 574.8 55.260127341822 45.2116254168305
"2876" 575 59.6307014340976 46.1762114316842
"2877" 575.2 64.8471340199035 47.0529479113125
"2878" 575.4 69.1556553754661 49.6392258084103
"2879" 575.6 73.1870203865186 52.3667482113684
"2880" 575.8 76.542832122171 56.0231481105984
"2881" 576 80.3946715346089 58.7773707635546
"2882" 576.2 84.0446641545084 62.3516437253136
"2883" 576.4 86.0136999702678 66.599516547
"2884" 576.6 86.1278552214574 71.0918614320517
"2885" 576.8 87.4182979246115 76.3256660395364
"2886" 577 85.7329513070478 80.5425732276
"2887" 577.2 84.539754226966 81.2637897967232
"2888" 577.4 82.8508669652478 84.6745049559545
"2889" 577.6 79.8315247547277 88.6064399247757
"2890" 577.8 76.6928437699803 92.1858972287714
"2891" 578 73.751411488066 96.6444112298572
"2892" 578.2 70.729117637746 100.46400756315
"2893" 578.4 70.324067946466 102.064501416594
"2894" 578.6 72.4075479678932 104.374408405544
"2895" 578.8 75.614380420716 106.318331537722
"2896" 579 79.9260225363507 108.201744916356
"2897" 579.2 84.1855212094089 110.424261075143
"2898" 579.4 87.7649438475518 110.498446000286
"2899" 579.6 90.608346049813 109.858601020929
"2900" 579.8 94.6792309555631 110.458472569748
"2901" 580 95.1426346530089 109.6490286074
"2902" 580.2 95.908408542796 108.19110936603
"2903" 580.4 95.834409079966 107.668820998408
"2904" 580.6 99.0966911631232 107.397516129314
"2905" 580.8 101.403842335066 106.81627724082
"2906" 581 99.1228658442585 105.789102969283
"2907" 581.2 97.1863223432064 105.419275236058
"2908" 581.4 94.771153640356 105.83091597261
"2909" 581.6 92.0528325208089 108.0911451794
"2910" 581.8 88.1086554454372 110.489886201231
"2911" 582 83.9833672883946 111.714548880306
"2912" 582.2 78.9357013401327 111.84501479303
"2913" 582.4 73.9979425253836 111.689802362567
"2914" 582.6 68.457853423341 111.372437149625
"2915" 582.8 62.6510905472186 110.854648359928
"2916" 583 56.8754008027109 110.887916857286
"2917" 583.2 50.932313976436 110.86677415362
"2918" 583.4 44.6905268479966 110.764716892316
"2919" 583.6 38.8589223940976 109.437211123768
"2920" 583.8 32.8271396927426 108.214891948149
"2921" 584 27.1911540459812 106.90778322197
"2922" 584.2 21.7096214692482 105.750978043248
"2923" 584.4 20.228378964841 103.052490797365
"2924" 584.6 18.7132783203751 98.7328292740303
"2925" 584.8 15.9129027725464 93.5912379044464
"2926" 585 13.3469827563559 88.1633387671376
"2927" 585.2 10.5656916702486 83.0588936341304
"2928" 585.4 6.79080924822026 77.6829329690847
"2929" 585.6 4.02238205481896 73.092879406563
"2930" 585.8 4.13974203004149 69.0502435434057
"2931" 586 4.71524425901943 64.0622840708155
"2932" 586.2 4.04675001752966 58.6578517083545
"2933" 586.4 4.99311361940889 53.7024673109143
"2934" 586.6 6.39675422388269 48.4530595801111
"2935" 586.8 8.00158457220916 43.3241664323394
"2936" 587 11.1385326683039 38.9576119393784
"2937" 587.2 14.4711897368643 34.1459095601681
"2938" 587.4 17.8402384058714 29.6664513147297
"2939" 587.6 22.8050827483115 26.4627744110727
"2940" 587.8 28.0143186864749 24.9469993581964
"2941" 588 33.6673567357963 24.179351278156
"2942" 588.2 39.6661628755368 24.8227355054336
"2943" 588.4 45.2310170168946 25.9171990823304
"2944" 588.6 50.7908764066552 27.5401509602973
"2945" 588.8 55.4414559064129 29.7514375010973
"2946" 589 59.9613612155732 32.03397798825
"2947" 589.2 64.9266222645014 34.7594123260619
"2948" 589.4 70.0426016128358 37.1568289035378
"2949" 589.6 74.4600416491209 39.7536005720177
"2950" 589.8 79.3297274118344 41.4410657492105
"2951" 590 83.8548227198281 45.3565673035603
"2952" 590.2 86.7617353983122 49.8655849389744
"2953" 590.4 88.2929883403635 54.8121977039487
"2954" 590.6 90.7488847480766 59.8785592801858
"2955" 590.8 93.0396925250066 64.9539144575135
"2956" 591 92.6838680403053 69.9065414131339
"2957" 591.2 91.1198479916593 72.5888582975042
"2958" 591.4 91.8474574122555 74.4948424288158
"2959" 591.6 93.6889326633617 78.5816721301826
"2960" 591.8 96.0396707478444 82.5186992335676
"2961" 592 99.1028064069525 85.5116599634865
"2962" 592.2 102.424116883671 87.5092331821875
"2963" 592.4 104.721425907875 90.0704466474818
"2964" 592.6 107.305074801033 94.3792744049423
"2965" 592.8 109.093109826123 99.0405843119714
"2966" 593 107.188834213001 100.121003278693
"2967" 593.2 103.465833325145 100.799466895642
"2968" 593.4 99.1300743794375 103.102208963543
"2969" 593.6 94.0397884643778 105.275499983794
"2970" 593.8 88.5261029986131 107.054847232441
"2971" 594 82.7632902159558 108.63852394849
"2972" 594.2 76.9896993844973 110.167511685781
"2973" 594.4 70.8005482502426 110.647013150904
"2974" 594.6 64.6394507570618 111.392808408989
"2975" 594.8 58.3342285530144 111.426355830097
"2976" 595 51.7499217146928 110.955027446784
"2977" 595.2 45.5238226684054 109.744232594667
"2978" 595.4 39.8863303645569 107.419209599849
"2979" 595.6 33.9891908227085 105.172867586242
"2980" 595.8 27.7497890125873 102.525252568455
"2981" 596 22.0336157275266 99.7163415391818
"2982" 596.2 18.255709074136 95.31130812504
"2983" 596.4 14.5279817481417 90.2484676837567
"2984" 596.6 10.5854978357249 86.1460851826875
"2985" 596.8 7.98438889790353 81.4828671537857
"2986" 597 5.08109819799992 77.3792777246441
"2987" 597.2 4.34506429027958 76.7521636328644
"2988" 597.4 6.16329414890527 75.5318668561402
"2989" 597.6 8.18543519677158 72.9572676663611
"2990" 597.8 11.0956479893549 68.6262074880556
"2991" 598 14.272422682622 64.9808899578165
"2992" 598.2 18.1313999813376 61.6185773299541
"2993" 598.4 22.5018720095191 59.0065581578761
"2994" 598.6 26.5722950386156 55.6506535763832
"2995" 598.8 31.3459624436961 53.3954205012743
"2996" 599 36.7261749018997 52.3855535888761
"2997" 599.2 41.7277843018714 50.6171764241622
"2998" 599.4 47.5571048670976 50.1939107986316
"2999" 599.6 52.7277044522768 50.3926166507568
"3000" 599.8 58.0734391717387 49.6398310467273
"3001" 600 63.9114644500713 50.6517098761579
"3002" 600.2 69.0358181886968 51.8295832776923
"3003" 600.4 73.969378511545 52.3223348680263
"3004" 600.6 78.5280830955305 54.4882292519032
"3005" 600.8 81.7606486202372 57.5690736253729
"3006" 601 85.5766787735942 61.5663547026923
"3007" 601.2 87.658878590354 66.1798281235086
"3008" 601.4 89.548212791545 70.9451913724737
"3009" 601.6 91.1473287664143 76.1516250656638
"3010" 601.8 91.5063703222228 79.8766131495946
"3011" 602 93.5437923447287 82.9077835337542
"3012" 602.2 97.0842564665206 83.9380509718091
"3013" 602.4 99.885256867412 83.476587017
"3014" 602.6 102.49576423325 82.9467663016216
"3015" 602.8 107.276480472298 83.2812449360748
"3016" 603 113.742987213657 83.0493492890182
"3017" 603.2 115.596697565328 84.2868654666207
"3018" 603.4 114.985574792029 85.5461282375294
"3019" 603.6 113.320990439169 88.0996280935932
"3020" 603.8 111.927274716277 91.8379298298919
"3021" 604 110.312103027902 97.2827387902909
"3022" 604.2 108.013719165295 100.160776681629
"3023" 604.4 104.10691987913 102.457049775606
"3024" 604.6 99.9739829907532 106.05175751697
"3025" 604.8 95.1581460464478 108.637584593918
"3026" 605 89.4043586690097 110.057657901379
"3027" 605.2 84.345018798466 111.83655658755
"3028" 605.4 78.4596814037994 112.812790861939
"3029" 605.6 73.0735008280601 113.366868563792
"3030" 605.8 67.253877467349 113.932655593468
"3031" 606 61.9130710548903 114.646057724182
"3032" 606.2 55.9882257632745 114.906332735968
"3033" 606.4 50.223477016696 113.82675266682
"3034" 606.6 43.9580711422842 113.469777055061
"3035" 606.8 38.1583571683484 113.030552048176
"3036" 607 32.2195110391599 111.174058711408
"3037" 607.2 27.482273676466 107.823508795615
"3038" 607.4 22.7150005903026 104.396914236433
"3039" 607.6 17.8777079552183 100.41559169056
"3040" 607.8 14.1957535833803 96.2920328354286
"3041" 608 9.96395320958724 91.8364412707879
"3042" 608.2 8.19048389306604 89.6005525875429
"3043" 608.4 9.64609810283336 88.9424263230612
"3044" 608.6 10.9821910231776 85.0918924303269
"3045" 608.8 10.3597185450842 80.1885088121454
"3046" 609 10.6101022109566 75.2597317351981
"3047" 609.2 9.9124061368492 69.6861640865888
"3048" 609.4 10.020401399778 64.3162883119266
"3049" 609.6 10.4668063296075 58.9166527546698
"3050" 609.8 10.799938634966 53.0444033867059
"3051" 610 11.0236525498499 47.0216511460179
"3052" 610.2 12.8967687381725 41.283910842
"3053" 610.4 15.2670513432842 35.7180182310545
"3054" 610.6 18.0973925871766 30.4675535326842
"3055" 610.8 22.0809278438607 26.0637997197632
"3056" 611 27.3110407996816 22.6161697651035
"3057" 611.2 32.2413342361239 22.1725075607895
"3058" 611.4 37.2436063266822 22.8138694794054
"3059" 611.6 42.9301041227478 24.0445144535182
"3060" 611.8 47.7381746514923 26.0501340756579
"3061" 612 51.9978851887093 27.3647136373243
"3062" 612.2 56.5604460535553 28.5113531834196
"3063" 612.4 61.2766254719085 30.7164980317168
"3064" 612.6 65.8469074641958 32.5646758902432
"3065" 612.8 70.9465258339928 32.5729778349911
"3066" 613 75.9420988925722 34.0183837043363
"3067" 613.2 80.8533278978834 35.6416634701565
"3068" 613.4 84.859912473822 37.9668073565339
"3069" 613.6 89.0785876758507 40.0755525420769
"3070" 613.8 91.1457791476199 43.7472307922564
"3071" 614 93.5076564601298 47.2837765442328
"3072" 614.2 93.4405063123712 51.6586086707069
"3073" 614.4 93.1685482139488 56.2348912404569
"3074" 614.6 91.5685381120558 61.0637042804103
"3075" 614.8 90.235334679997 65.8757211490354
"3076" 615 88.5385455259919 71.1590115798103
"3077" 615.2 86.0151226428898 76.2801777637881
"3078" 615.4 83.1936882825976 81.9255364110526
"3079" 615.6 80.4791599215771 87.2126222748889
"3080" 615.8 79.2629913051845 92.3159369203689
"3081" 616 79.6753025635266 97.2969013669091
"3082" 616.2 82.1254130406116 101.375860933689
"3083" 616.4 85.2500748852089 105.969456320314
"3084" 616.6 87.7018866611803 109.6749933312
"3085" 616.8 89.8256807681417 110.062358940324
"3086" 617 91.1106839714946 109.318905690514
"3087" 617.2 92.5943824743518 108.499162267686
"3088" 617.4 96.4557078280375 108.951690311057
"3089" 617.6 98.6590001047803 108.109691410686
"3090" 617.8 98.0395559798375 107.0785209512
"3091" 618 97.0195132591232 106.232812804571
"3092" 618.2 95.6436077005266 105.416778628
"3093" 618.4 93.8928390156146 105.222685890683
"3094" 618.6 90.316905272466 105.408910529879
"3095" 618.8 86.2215602003751 106.443565432818
"3096" 619 81.3680732380304 107.062068056911
"3097" 619.2 76.2575372270885 107.990730584296
"3098" 619.4 70.5704678764048 108.861078723918
"3099" 619.6 64.871475948466 109.262472158173
"3100" 619.8 58.8768368814454 109.328886239722
"3101" 620 53.2620971706176 108.748918182333
"3102" 620.2 46.9353180603081 107.830131376989
"3103" 620.4 41.503224528466 106.373725922691
"3104" 620.6 35.6373165189558 105.13328623549
"3105" 620.8 30.7436003477085 103.319930478697
"3106" 621 25.1413915463723 100.613304725
"3107" 621.2 20.6943530258946 97.1332368973163
"3108" 621.4 18.0403353301296 92.4683892638131
"3109" 621.6 14.331491946412 87.9993612032432
"3110" 621.8 10.0426341907994 83.2635431294103
"3111" 622 6.01918386529102 78.799691142525
"3112" 622.2 5.32943993089705 73.7006446724741
"3113" 622.4 5.29286708256425 68.9780707093929
"3114" 622.6 4.40157550602677 63.1525174668224
"3115" 622.8 5.04167102495694 57.5390081555182
"3116" 623 6.53778285761781 51.5109982566161
"3117" 623.2 7.80374616488708 45.957561126
"3118" 623.4 11.3121518226569 42.5054330753182
"3119" 623.6 15.7882461650169 38.5378112401017
"3120" 623.8 19.9501854955553 34.7846159158125
"3121" 624 24.9937961653687 32.3191878414956
"3122" 624.2 30.3997644598115 30.7186286848364
"3123" 624.4 36.3273618235976 29.1659009316579
"3124" 624.6 41.5203065835976 28.3937920397105
"3125" 624.8 47.1101351679188 28.0749699843113
"3126" 625 52.1510795653767 27.7950050000089
"3127" 625.2 55.4575991655943 28.9839551444359
"3128" 625.4 58.4745032883598 30.2477543454159
"3129" 625.6 62.9034417949527 31.871124023708
"3130" 625.8 66.5580238560107 33.4840614469018
"3131" 626 69.0005563616165 36.1484101612035
"3132" 626.2 71.3073222411874 40.2176545613607
"3133" 626.4 74.9053014169406 43.7296557999407
"3134" 626.6 77.8483830745585 47.6332676704034
"3135" 626.8 81.1081559617181 51.4330631744118
"3136" 627 84.961680988716 55.165301303575
"3137" 627.2 87.2447766077265 59.2159345857227
"3138" 627.4 86.5439781503775 61.5053756032301
"3139" 627.6 85.2120147931791 63.4532693630609
"3140" 627.8 83.0082756028304 66.5863141450678
"3141" 628 80.5790049464312 70.6093730225478
"3142" 628.2 78.1410582444837 74.5922857273805
"3143" 628.4 74.4000819154143 77.6826484345603
"3144" 628.6 69.8813361175686 80.9466908518718
"3145" 628.8 66.363873126174 83.687981228469
"3146" 629 61.5296768986714 86.7963624171428
"3147" 629.2 56.6227771374755 89.0492046250189
"3148" 629.4 50.9898770544752 90.4108357309266
"3149" 629.6 45.2556264391776 91.3758549115385
"3150" 629.8 39.2300628919372 90.8740366919423
"3151" 630 33.4666431907545 90.4134125052981
"3152" 630.2 27.4220827258387 90.0987718007182
"3153" 630.4 21.397710099183 89.7767067918679
"3154" 630.6 16.6672449714382 91.2191234056944
"3155" 630.8 14.564823585966 94.6299632257941
"3156" 631 15.4944321605486 96.0063528140642
"3157" 631.2 16.8123146535056 98.3934493783366
"3158" 631.4 18.255709074136 101.16894981432
"3159" 631.6 19.9175512616583 102.677999588712
"3160" 631.8 21.1134978529517 104.074031482914
"3161" 632 23.7690660883689 107.618738457058
"3162" 632.2 24.975291363932 109.433748276087
"3163" 632.4 25.3806735075056 107.636633974663
"3164" 632.6 28.448161401826 107.45890415487
"3165" 632.8 32.633728413899 108.345171188536
"3166" 633 36.9467936286116 110.424441135641
"3167" 633.2 39.4170489479017 113.949146775743
"3168" 633.4 40.5352192916505 116.179534770146
"3169" 633.6 42.917003739376 116.18694606024
"3170" 633.8 46.9478681416293 115.327089788602
"3171" 634 51.8836477908239 115.115286249505
"3172" 634.2 56.7728912209506 114.500416794526
"3173" 634.4 61.5379404412402 114.939969260452
"3174" 634.6 65.7937135438151 116.75307501917
"3175" 634.8 69.6569187932716 119.581977945556
"3176" 635 71.6289960755897 119.427022377402
"3177" 635.2 73.4752412440115 117.081234092697
"3178" 635.4 77.096966149696 113.58917544405
"3179" 635.6 81.513565668076 110.60193397086
"3180" 635.8 86.1095602322211 108.368278864041
"3181" 636 91.5030831808029 106.7929089894
"3182" 636.2 96.7136690450115 105.759040896273
"3183" 636.4 101.979179482238 104.659688414228
"3184" 636.6 105.629968558853 101.920114172858
"3185" 636.8 108.670567745485 97.6225082685981
"3186" 637 112.432534206439 93.7080916927838
"3187" 637.2 116.651127065005 90.154181368641
"3188" 637.4 118.073884343616 85.8007744615752
"3189" 637.6 119.736066238901 80.9151105690783
"3190" 637.8 121.591082208492 75.4008921530513
"3191" 638 123.02904084944 70.0705901497368
"3192" 638.2 123.143397443975 64.4503455451909
"3193" 638.4 121.963730682627 58.8657381008571
"3194" 638.6 121.259339937808 52.8587113991579
"3195" 638.8 119.288070775624 47.6213532958158
"3196" 639 117.355305489061 42.0909225276757
"3197" 639.2 113.775034582543 37.3525853538205
"3198" 639.4 110.203220654671 32.4825352359487
"3199" 639.6 106.046466974525 28.1277173165593
"3200" 639.8 101.782380676782 23.3135888435789
"3201" 640 96.5407375833389 19.8960197118305
"3202" 640.2 91.6523859433267 16.5876276473115
"3203" 640.4 87.7663188267678 13.3528068818017
"3204" 640.6 82.5872299748377 12.9214711760442
"3205" 640.8 76.4438404560226 12.4766142364174
"3206" 641 70.5679105699791 11.6434852727478
"3207" 641.2 64.3291286803071 11.6986853682056
"3208" 641.4 59.3300572637818 12.6407207973684
"3209" 641.6 53.6870486965038 12.3491655695943
"3210" 641.8 47.9933145236845 13.242009138
"3211" 642 42.3855655850324 15.2514030285398
"3212" 642.2 36.9674400345545 17.3710895511504
"3213" 642.4 31.4568737043122 19.6666138731282
"3214" 642.6 25.9348225035642 22.29720656325
"3215" 642.8 21.1559122775443 26.5280454163565
"3216" 643 17.0208310667201 30.7713900870738
"3217" 643.2 13.4647392354923 34.8063955361053
"3218" 643.4 10.5385980454139 39.726027414
"3219" 643.6 7.15124036819711 44.0625726705126
"3220" 643.8 5.91621013112966 48.7759138730182
"3221" 644 5.97640108175693 54.0266891542091
"3222" 644.2 5.67190568446603 59.5786088659018
"3223" 644.4 4.47893188824982 65.7398736644324
"3224" 644.6 4.08595228479036 71.273166831
"3225" 644.8 6.6239455571327 75.743759659641
"3226" 645 9.64933372851912 80.6790603597876
"3227" 645.2 12.2511812330732 85.6070853359464
"3228" 645.4 13.7171517207307 91.0216302859412
"3229" 645.6 15.4729587072233 96.1539264335243
"3230" 645.8 18.8842408524089 98.9552716480571
"3231" 646 22.1954960037234 100.502761841495
"3232" 646.2 27.0691985251024 102.419033243818
"3233" 646.4 32.0061274770045 105.303182961375
"3234" 646.6 36.3569154374272 107.505300343369
"3235" 646.8 41.2223561219757 110.928040915356
"3236" 647 46.0727588407928 113.740914832396
"3237" 647.2 50.5106926820249 114.565525425765
"3238" 647.4 55.5163072823448 115.247967230455
"3239" 647.6 60.9042188854954 115.730119655029
"3240" 647.8 66.3301545355321 115.636101995321
"3241" 648 71.2194494012186 116.544135002907
"3242" 648.2 75.9880869811232 116.833838607486
"3243" 648.4 80.8358470364054 115.952162012303
"3244" 648.6 85.9430538612083 114.857766343732
"3245" 648.8 90.3336567071757 113.805059558871
"3246" 649 91.1080179507473 112.634160446781
"3247" 649.2 93.5425228830045 110.950510387875
"3248" 649.4 97.5416526909903 109.089652664563
"3249" 649.6 102.256783511896 106.22038682961
"3250" 649.8 106.908849102606 103.333534199748
"3251" 650 109.785683952961 100.719307496477
"3252" 650.2 113.09348267667 98.5326801762478
"3253" 650.4 112.851552402045 97.4087111823158
"3254" 650.6 113.11898146516 94.0824554469722
"3255" 650.8 115.010724170677 89.718369962079
"3256" 651 117.903859859449 85.3144379016261
"3257" 651.2 118.95841606422 80.8317058299153
"3258" 651.4 120.688799296413 76.336287972
"3259" 651.6 122.816084562133 71.9921899516154
"3260" 651.8 124.287795211144 67.4936061665478
"3261" 652 123.217068828769 63.5266272165413
"3262" 652.2 122.120151283311 58.1302957293273
"3263" 652.4 121.94698755716 53.1050725942778
"3264" 652.6 119.749613051318 48.7041773436261
"3265" 652.8 116.722346094861 44.4987536177632
"3266" 653 115.282551656683 39.3907438066696
"3267" 653.2 113.803491495625 34.8283452211062
"3268" 653.4 111.314167440203 30.7032858935
"3269" 653.6 107.568511138873 28.7794836809735
"3270" 653.8 103.184379014059 26.3909588676903
"3271" 654 98.7249601795269 23.6222541528261
"3272" 654.2 93.7855260672866 20.0527559193846
"3273" 654.4 88.9979892139527 16.4542820470619
"3274" 654.6 84.4558165422678 13.292371748819
"3275" 654.8 79.0187416730066 12.8385032951622
"3276" 655 72.8471617592052 12.1074635980435
"3277" 655.2 67.4413178425173 11.6142206843846
"3278" 655.4 61.3289845013182 11.5926847261826
"3279" 655.6 55.718910808966 12.5839376899655
"3280" 655.8 49.7992984470413 13.9968243387345
"3281" 656 44.5072301820226 15.2808044068174
"3282" 656.2 39.0058280682292 16.7369976179211
"3283" 656.4 33.4384917826557 18.7080311655517
"3284" 656.6 28.5341778714404 20.9382195771795
"3285" 656.8 23.1405202966921 23.5579067938435
"3286" 657 18.5920380811437 26.931426946438
"3287" 657.2 15.7612153851988 30.9092130132931
"3288" 657.4 14.0284470548344 36.0192214504474
"3289" 657.6 12.1845357541269 41.3177778730435
"3290" 657.8 9.58016106688342 46.4621798885478
"3291" 658 6.51457899324783 51.0313041994636
"3292" 658.2 3.97960311112974 55.9011312361327
"3293" 658.4 4.29998581881738 60.6872787628108
"3294" 658.6 5.28932811697045 65.7757684512212
"3295" 658.8 6.17785380711088 71.5789196533177
"3296" 659 7.47140529227159 77.2811154213889
"3297" 659.2 9.49580137137512 81.6401729155091
"3298" 659.4 12.1385916120132 86.7087052296509
"3299" 659.6 15.4343968830415 91.1802715784151
"3300" 659.8 17.8891905288058 95.3863285308932
"3301" 660 20.4028294528723 99.8424769871875
"3302" 660.2 21.6203398593742 103.913209163051
"3303" 660.4 24.8618532502427 105.497445731068
"3304" 660.6 28.5222010162908 106.172967748979
"3305" 660.8 33.4467416579518 107.226890801486
"3306" 661 37.95864632486 109.130520941212
"3307" 661.2 42.0710511984847 112.091168610421
"3308" 661.4 46.7947853067449 114.339655826192
"3309" 661.6 51.4767331410543 116.608338254147
"3310" 661.8 55.1714470571453 118.920884506245
"3311" 662 58.616573985046 120.12060171594
"3312" 662.2 62.586580254066 118.543801132029
"3313" 662.4 66.795693350872 116.929948483277
"3314" 662.6 71.1467257770681 114.409051339959
"3315" 662.8 75.9341056100618 112.668946961713
"3316" 663 80.641150948396 111.47045398197
"3317" 663.2 85.334923893341 112.086467054125
"3318" 663.4 90.553415627872 112.699755115663
"3319" 663.6 94.2514606958225 110.717695506772
"3320" 663.8 97.8403730570388 108.019553125427
"3321" 664 101.414970073837 104.233529071971
"3322" 664.2 106.33866719376 101.121144175794
"3323" 664.4 111.005741444772 98.9544473711111
"3324" 664.6 111.858097687457 98.4325061342752
"3325" 664.8 110.706850138937 99.6510826077059
"3326" 665 109.901388305975 101.166825427827
"3327" 665.2 108.374635824692 101.901742906019
"3328" 665.4 107.557481875666 102.905618911914
"3329" 665.6 106.301885002732 105.439408433147
"3330" 665.8 104.986974219466 106.902537823222
"3331" 666 104.538715308579 108.056117297292
"3332" 666.2 103.537693241976 108.804675762288
"3333" 666.4 101.683820441702 111.396013608736
"3334" 666.6 99.7628218587449 111.845544376558
"3335" 666.8 96.6333703239987 113.124904343019
"3336" 667 92.983482406726 115.95715825461
"3337" 667.2 89.2997305256619 119.194142895897
"3338" 667.4 85.7649646312785 120.301867943969
"3339" 667.6 81.5372879839115 122.559397409591
"3340" 667.8 79.9614845610068 121.574520270275
"3341" 668 76.5917381297341 120.222024745299
"3342" 668.2 71.878056665896 120.3854418987
"3343" 668.4 67.7511998608297 121.274930391303
"3344" 668.6 63.6534249349072 122.603134778559
"3345" 668.8 58.4433161727379 123.723169330485
"3346" 669 55.1272146992929 124.173794965442
"3347" 669.2 54.1915741148484 121.675277736882
"3348" 669.4 49.5827577150068 119.134366125398
"3349" 669.6 44.6722873964766 118.198255559653
"3350" 669.8 39.6978648267473 117.177987111781
"3351" 670 34.8229526551399 117.209561062598
"3352" 670.2 32.8885919092779 115.59572158702
"3353" 670.4 29.6707289681803 112.416126315229
"3354" 670.6 25.7055447192946 109.341161168057
"3355" 670.8 22.2338702831068 105.852885153961
"3356" 671 17.8990436470141 102.606846259067
"3357" 671.2 14.3777248409366 100.1589220585
"3358" 671.4 13.4837922969853 98.2664931507692
"3359" 671.6 11.5180255275598 94.203263536875
"3360" 671.8 9.29698058423526 89.4921641320096
"3361" 672 6.93047354643824 84.7784294186389
"3362" 672.2 4.71788074117245 81.1349977054954
"3363" 672.4 5.29646981330386 77.9678550756486
"3364" 672.6 5.83186692930531 73.2413856261964
"3365" 672.8 5.80914779598033 68.4022102279714
"3366" 673 4.30339799427338 62.6297723073028
"3367" 673.2 3.3492431190842 57.6310649035364
"3368" 673.4 3.3077492542555 52.8552949881316
"3369" 673.6 5.60874824819575 49.0242055315676
"3370" 673.8 8.4596970819397 44.8438111314211
"3371" 674 12.3714877070713 42.0901838442105
"3372" 674.2 16.3140260314397 38.8514261912632
"3373" 674.4 21.6690605145771 37.0357935313889
"3374" 674.6 26.898067390966 36.2526554983909
"3375" 674.8 31.912504674841 35.4627124971964
"3376" 675 36.2857185432498 34.6523800336216
"3377" 675.2 40.6711731521479 34.1778380238273
"3378" 675.4 45.3102144369795 34.6278188084054
"3379" 675.6 50.0751895941049 34.8937038178889
"3380" 675.8 54.2154129510877 36.2137722080811
"3381" 676 56.2066426619981 36.9925851607431
"3382" 676.2 59.8048773890999 37.2987893944821
"3383" 676.4 64.3443472885609 37.3791297498362
"3384" 676.6 68.5147987834933 37.4104461369273
"3385" 676.8 73.1651187515464 38.0499117615536
"3386" 677 77.8857436531355 39.0593061164237
"3387" 677.2 82.0914139250558 39.7226986032564
"3388" 677.4 85.2188735784576 41.843570644916
"3389" 677.6 86.824649921366 44.733973516925
"3390" 677.8 87.144548633825 47.3789633135128
"3391" 678 87.9247639797617 51.2611381874087
"3392" 678.2 89.1319696954115 56.0165311690636
"3393" 678.4 89.5474918974752 60.2357771312477
"3394" 678.6 90.4421333651297 65.6241160821239
"3395" 678.8 89.418389172545 69.0149191426053
"3396" 679 87.898940368591 72.74666490665
"3397" 679.2 86.078339549439 77.5011917965406
"3398" 679.4 87.8467477650066 79.8099469668649
"3399" 679.6 90.8031537363569 81.3179742974454
"3400" 679.8 94.5391504959064 81.1064126884679
"3401" 680 97.4305441099928 81.0134156743661
"3402" 680.2 101.589536475814 81.5419832660089
"3403" 680.4 106.083642158913 82.0997733733947
"3404" 680.6 110.198301084811 83.8809933345929
"3405" 680.8 112.997986847069 86.314799928931
"3406" 681 112.539168201111 88.6577296298182
"3407" 681.2 110.829037074466 91.9888059276486
"3408" 681.4 109.404911314527 96.997913638303
"3409" 681.6 106.602557033688 101.013594216917
"3410" 681.8 102.766626343111 104.571105147224
"3411" 682 98.0064580901583 107.973305279077
"3412" 682.2 93.0791919777235 109.79222020301
"3413" 682.4 87.6293066983603 111.725707189788
"3414" 682.6 82.0242543103629 112.312152701072
"3415" 682.8 75.8843859261894 112.043307606319
"3416" 683 70.0617712468538 110.939581358724
"3417" 683.2 64.3216347385837 108.830376139353
"3418" 683.4 58.5275948738699 106.647606400442
"3419" 683.6 53.0117065186425 104.584380129706
"3420" 683.8 47.7763522154854 102.033801993087
"3421" 684 43.4767931980718 98.876913820875
"3422" 684.2 39.7821342651517 94.9863781529143
"3423" 684.4 35.3418657456552 91.7572286613243
"3424" 684.6 30.0689480474849 88.1085957628302
"3425" 684.8 24.9223879527297 84.9931629298636
"3426" 685 19.4390049957428 82.6860539084464
"3427" 685.2 14.0383166866882 81.6734811975556
"3428" 685.4 8.96532591383446 82.0109466867105
"3429" 685.6 8.57614957502637 82.3462261963965
"3430" 685.8 9.73743480578181 80.7366253738947
"3431" 686 10.4929233197633 77.1047034466216
"3432" 686.2 10.5174845449795 72.4380706555405
"3433" 686.4 10.9522317264853 68.2210634804712
"3434" 686.6 12.3086464497085 63.4758815928788
"3435" 686.8 13.1331575653271 57.7751166666389
"3436" 687 15.5361402990297 53.0353087909364
"3437" 687.2 19.3895517982713 49.6592575898761
"3438" 687.4 23.5208989237363 46.3435232365405
"3439" 687.6 27.3477291985933 44.5129783109454
"3440" 687.8 31.8514285631751 43.1179645140545
"3441" 688 36.7208031042228 42.2032024143784
"3442" 688.2 41.5137507678444 41.4067169680811
"3443" 688.4 46.306698431466 40.0067271307568
"3444" 688.6 51.273284060902 39.3332277462564
"3445" 688.8 55.9310333292964 37.5039570780804
"3446" 689 59.8807343472625 35.831318844
"3447" 689.2 64.7382359184397 33.5218249902105
"3448" 689.4 69.6060868883443 31.0933212010174
"3449" 689.6 74.8918094886502 29.9653411118158
"3450" 689.8 79.8644395375943 28.0685321899487
"3451" 690 84.3551789077791 26.9683168199217
"3452" 690.2 85.6186937632498 26.140161122973
"3453" 690.4 86.6253078483209 24.6246090232258
"3454" 690.6 86.6482688665867 24.9227773406121
"3455" 690.8 87.6131872941617 27.5779233787044
"3456" 691 88.6258694147225 30.7382384063077
"3457" 691.2 91.3188773062866 34.1835575259231
"3458" 691.4 93.3197820249878 38.4661738591826
"3459" 691.6 95.2403842014324 43.407999801605
"3460" 691.8 96.4048287864572 48.4977383083805
"3461" 692 96.7328103425417 53.8484370606807
"3462" 692.2 96.6582897390045 59.3360515044872
"3463" 692.4 95.3203777236552 64.5363736288378
"3464" 692.6 94.2904353254303 69.7222382397321
"3465" 692.8 92.991271823866 75.3710775872609
"3466" 693 91.3315793472818 80.3984006822895
"3467" 693.2 89.8803302705191 85.6249955792124
"3468" 693.4 87.2205512940735 91.8059248154579
"3469" 693.6 84.5802437715056 96.8471343916337
"3470" 693.8 81.4814806879518 102.734993584086
"3471" 694 78.673113114 108.125428698204
"3472" 694.2 75.9353332565771 112.910486413611
"3473" 694.4 73.4776475070291 118.240327168835
"3474" 694.6 74.5779972098155 119.329333060252
"3475" 694.8 76.6290867258245 119.233196042519
"3476" 695 77.8249881553549 119.055471046278
"3477" 695.2 78.8671833189938 118.438808856028
"3478" 695.4 79.7050727232449 117.871107923798
"3479" 695.6 80.730583648924 117.481882061047
"3480" 695.8 83.456420241233 118.22520208701
"3481" 696 84.2831402510922 117.511001377458
"3482" 696.2 83.8681899922324 117.092411204047
"3483" 696.4 85.0063844046924 117.102129089123
"3484" 696.6 87.0076512919949 117.069696737279
"3485" 696.8 90.8716061900115 116.880597590606
"3486" 697 93.1868359137639 115.614838231149
"3487" 697.2 95.2656273828621 114.176659454584
"3488" 697.4 98.7440966960971 112.97679869365
"3489" 697.6 101.182143539543 111.632084387625
"3490" 697.8 101.745092990723 109.600808406057
"3491" 698 104.86339212061 107.029587433269
"3492" 698.2 108.816770979966 104.778479167917
"3493" 698.4 110.885687380939 102.331697354673
"3494" 698.6 111.823958081893 99.1876053454364
"3495" 698.8 113.68630557405 95.372106938469
"3496" 699 116.471004810273 92.2545693292018
"3497" 699.2 118.553542404966 90.6578829943158
"3498" 699.4 117.296916349261 89.764710511641
"3499" 699.6 117.009324621071 87.0535693615526
"3500" 699.8 118.504714937643 83.2743838582035
"3501" 700 120.826584638501 79.4452814217913
"3502" 700.2 122.630004041566 76.027956876875
"3503" 700.4 122.485343437537 72.0625408000982
"3504" 700.6 122.697465957868 67.3923679344643
"3505" 700.8 123.657233426904 63.0560272319732
"3506" 701 122.970523056906 59.1209614671743
"3507" 701.2 121.373335230494 54.3008129709083
"3508" 701.4 120.499142316736 49.0943804607568
"3509" 701.6 117.937726890492 44.4132245104174
"3510" 701.8 114.95010477503 40.2586371329744
"3511" 702 111.282855290449 35.7195576415565
"3512" 702.2 107.894575617414 31.3221864220086
"3513" 702.4 105.414025597755 26.9862306968684
"3514" 702.6 101.079283287566 23.86807235315
"3515" 702.8 95.9326384554041 21.7379884522035
"3516" 703 90.7573782655017 19.9986330232768
"3517" 703.2 85.2038519703122 17.8990153682821
"3518" 703.4 79.5566137083857 16.6603113918482
"3519" 703.6 74.1488714908507 15.3058717990256
"3520" 703.8 68.5505845797696 14.5147442599821
"3521" 704 63.4243902642678 12.9096159065948
"3522" 704.2 57.8230874301917 11.9253908426549
"3523" 704.4 52.4289069906239 12.5655597547895
"3524" 704.6 47.9162912670338 14.7800889631017
"3525" 704.8 42.5725611797029 16.3714416381053
"3526" 705 37.3283702543081 18.4520359531316
"3527" 705.2 32.532412455566 21.5117736683
"3528" 705.4 27.2341152543067 24.4160314246726
"3529" 705.6 22.4449026747718 27.3337728730909
"3530" 705.8 18.319971765541 31.258281864725
"3531" 706 14.0079485886765 34.9737996763947
"3532" 706.2 10.1132400186765 36.0021393953158
"3533" 706.4 11.3435750395285 35.4314157319018
"3534" 706.6 11.6482688349833 35.2303250215603
"3535" 706.8 12.2725900348399 34.0837800421565
"3536" 707 12.5387238271464 32.2047705361967
"3537" 707.2 13.2354951846929 31.5405936883109
"3538" 707.4 13.662549433916 30.777934474425
"3539" 707.6 13.795618643391 29.447242379675
"3540" 707.8 14.2147254658759 29.1592361298197
"3541" 708 14.2687624060514 29.5269572481707
"3542" 708.2 14.671928071641 27.7043602946
"3543" 708.4 16.0624317622874 24.8983155010714
"3544" 708.6 17.5639692248982 22.526598296822
"3545" 708.8 18.9205160234321 20.8597950528814
"3546" 709 19.2338373121446 21.6538841655268
"3547" 709.2 19.598846329604 22.5758796764483
"3548" 709.4 20.8545540926902 21.8002954698362
"3549" 709.6 22.639852687766 20.755551087625
"3550" 709.8 25.2159561896126 18.20776256475
"3551" 710 28.0068029758128 15.0668685566855
"3552" 710.2 30.912732984922 12.858769814712
"3553" 710.4 31.834610503441 10.69097502465
"3554" 710.6 31.3566620278399 11.9719954738696
"3555" 710.8 30.5325832455753 12.8067181801765
"3556" 711 30.4515728597481 14.3471743048718
"3557" 711.2 29.3231060176712 15.8284950857692
"3558" 711.4 26.7211975981082 16.7043693254587
"3559" 711.6 23.0872965056643 17.8820843481207
"3560" 711.8 20.8315637031186 20.1006569417797
"3561" 712 18.248568775091 23.605179524675
"3562" 712.2 15.1535065479833 26.729116315319
"3563" 712.4 12.6291201385686 29.6996494543077
"3564" 712.6 10.5182778267878 33.5994814982348
"3565" 712.8 8.63051763325549 37.9665757354474
"3566" 713 5.4685536440855 41.6940615675133
"3567" 713.2 3.65963958996602 44.6251608257368
"3568" 713.4 4.96011411822464 48.0190706621897
"3569" 713.6 5.24997892271601 52.5064414622222
"3570" 713.8 4.71653700105577 56.0338712468462
"3571" 714 3.61928900568225 60.3855265672973
"3572" 714.2 2.02880218137753 64.4453635768673
"3573" 714.4 2.20207441301147 68.546870832
"3574" 714.6 3.90189973613566 73.6134693913661
"3575" 714.8 4.44989620653943 78.3979823251101
"3576" 715 5.32527662173603 83.07023908953
"3577" 715.2 6.89342791778421 84.6568017351818
"3578" 715.4 9.4872075748835 87.8842879455728
"3579" 715.6 11.8954090695176 91.5336817219485
"3580" 715.8 13.4410378839973 96.0451361314375
"3581" 716 14.5156479727085 99.7281436863636
"3582" 716.2 16.8820527100038 101.15586947233
"3583" 716.4 20.5953803493218 102.805326599654
"3584" 716.6 24.0481892931103 104.471812478163
"3585" 716.8 27.845779809666 106.774362758114
"3586" 717 31.1099165159518 109.741759763829
"3587" 717.2 33.725491514176 113.26591463274
"3588" 717.4 34.9418328457415 116.225257275153
"3589" 717.6 35.9055355445249 115.649934478588
"3590" 717.8 39.3686246391391 115.429425243375
"3591" 718 43.5981677698029 115.853231031189
"3592" 718.2 48.1081684435691 116.058300222526
"3593" 718.4 52.320074928033 117.499743909773
"3594" 718.6 56.7606508196796 119.189426053369
"3595" 718.8 60.9649652312842 120.01996874097
"3596" 719 65.6704934798372 118.768535567629
"3597" 719.2 70.6826896266739 117.562356607515
"3598" 719.4 75.9536921521933 116.424247899576
"3599" 719.6 81.1906904714759 115.541735527634
"3600" 719.8 86.730527797591 115.413197291
"3601" 720 92.3857074591112 115.216367933161
"3602" 720.2 95.7771339539366 112.251610334176
"3603" 720.4 98.5382356064468 108.902043476538
"3604" 720.6 102.118000777803 104.84478347498
"3605" 720.8 105.964257573605 100.9378637725
"3606" 721 110.950037729068 99.0579421439709
"3607" 721.2 113.917472642256 97.0704864907105
"3608" 721.4 115.41496869698 93.3080945964054
"3609" 721.6 117.598104944474 88.5128850962231
"3610" 721.8 120.317650077307 83.7086610969823
"3611" 722 122.975013181263 78.900591667646
"3612" 722.2 123.067151503475 74.7683320218362
"3613" 722.4 123.886743039064 69.7535350050268
"3614" 722.6 124.899496933712 64.9492163054746
"3615" 722.8 124.37279840798 61.2241169711081
"3616" 723 124.230829128158 56.7229350707692
"3617" 723.2 123.216278313917 53.5022664885929
"3618" 723.4 121.139942262802 50.7621541981293
"3619" 723.6 119.505770427805 48.1013441910522
"3620" 723.8 118.434151041064 44.1249616470804
"3621" 724 116.131306987308 39.726027414
"3622" 724.2 114.351208302988 34.9304558182435
"3623" 724.4 111.260700607641 30.771443293475
"3624" 724.6 107.847570513983 26.5847434976379
"3625" 724.8 104.402767933966 22.5662055026186
"3626" 725 99.7133282908985 20.1261696914595
"3627" 725.2 94.1393641762399 18.4236648876522
"3628" 725.4 89.1048352012713 16.5887011923982
"3629" 725.6 84.4143314086101 14.9748243916017
"3630" 725.8 79.1008278730713 13.0199424212895
"3631" 726 73.4684198194936 13.6207606136147
"3632" 726.2 68.6197168457481 14.8831128345898
"3633" 726.4 64.0248001723791 16.3374557753739
"3634" 726.6 59.818604040545 17.5159393319211
"3635" 726.8 54.7759813657029 18.5921088052105
"3636" 727 50.9814678845953 21.0851463962069
"3637" 727.2 46.9182360051765 23.5117406831053
"3638" 727.4 43.6298043405811 26.7700897904336
"3639" 727.6 39.5141412230732 29.1998820199018
"3640" 727.8 36.3202662006968 32.6456469623846
"3641" 728 33.4808203579392 36.2138348642679
"3642" 728.2 32.0500152186502 40.2760695892368
"3643" 728.4 29.0957957983232 44.3057874021161
"3644" 728.6 28.1746663111327 48.8208931672778
"3645" 728.8 27.6642694040361 52.3237716764019
"3646" 729 25.7146751716199 55.6718630784808
"3647" 729.2 22.905129445528 57.4417814403717
"3648" 729.4 20.2840176586982 57.9998609277053
"3649" 729.6 19.3990451882029 59.2849805396579
"3650" 729.8 18.8501832276842 62.9349498470455
"3651" 730 19.6650371895374 67.232406689625
"3652" 730.2 21.2886530567404 71.6936574907699
"3653" 730.4 22.7204413116358 75.5132552175849
"3654" 730.6 25.1346298995494 79.8703753781111
"3655" 730.8 27.336222105091 83.9066277549375
"3656" 731 29.7769938609525 88.1151498364054
"3657" 731.2 32.8383912419981 91.1397536651285
"3658" 731.4 35.0132918824949 95.6413097781058
"3659" 731.6 36.1499873409252 100.574887531622
"3660" 731.8 36.5633033524354 105.649931249878
"3661" 732 36.6632377326223 110.378475066656
"3662" 732.2 35.6303124966739 112.048066255931
"3663" 732.4 36.5241069056425 111.529943746206
"3664" 732.6 39.5444152182601 111.911777919735
"3665" 732.8 43.8164453761024 112.10072798197
"3666" 733 48.4731300735285 112.601704542031
"3667" 733.2 53.2104871210601 113.806469333079
"3668" 733.4 57.601353284466 115.393527045697
"3669" 733.6 62.4964673891131 115.382650557118
"3670" 733.8 67.4782313873967 116.629169009554
"3671" 734 73.0747058740285 116.995422647562
"3672" 734.2 78.0072657618297 115.924623668879
"3673" 734.4 83.1083484484042 114.909963468897
"3674" 734.6 88.7731331074008 113.708556728478
"3675" 734.8 92.634060169163 111.813542400545
"3676" 735 96.3194105245321 108.666043356368
"3677" 735.2 98.8252513214566 104.87421388067
"3678" 735.4 102.615443753575 101.520784675634
"3679" 735.6 106.151712537098 98.3009746054528
"3680" 735.8 110.972725351806 95.4657352104757
"3681" 736 115.387288586022 93.9670566745278
"3682" 736.2 113.037229639842 93.7052589433486
"3683" 736.4 112.134290757385 93.862476537
"3684" 736.6 110.663695672909 94.3548264883019
"3685" 736.8 111.007983143898 96.4554401705405
"3686" 737 110.877290100997 100.393868342442
"3687" 737.2 109.33921651468 102.642586536553
"3688" 737.4 106.617655938494 105.808676094701
"3689" 737.6 103.707794707484 108.562321543404
"3690" 737.8 100.233245815335 111.359545785589
"3691" 738 96.6706259199954 114.618982210059
"3692" 738.2 93.0684097411747 116.069877926913
"3693" 738.4 89.0261589066391 118.526467538942
"3694" 738.6 84.8101150645922 120.868310135971
"3695" 738.8 80.0896890645771 122.697744801556
"3696" 739 74.8691550349514 123.515199455388
"3697" 739.2 70.1330774300526 124.971461239875
"3698" 739.4 65.8856426355056 123.924999320881
"3699" 739.6 60.6916907717959 123.494382976794
"3700" 739.8 55.7226557210526 123.904161295212
"3701" 740 51.7174118426918 124.25795481771
"3702" 740.2 50.3797361484441 122.392286787132
"3703" 740.4 46.1224326496596 120.379997682419
"3704" 740.6 41.2490435481081 118.968997887189
"3705" 740.8 36.3338840628297 117.419562311909
"3706" 741 31.8204391628522 115.884932619446
"3707" 741.2 29.4372646449366 114.011865874147
"3708" 741.4 25.9281351605526 111.20516440976
"3709" 741.6 21.2058010194276 107.718651257192
"3710" 741.8 17.9950661015825 104.756316721631
"3711" 742 15.3057980151641 100.832535175953
"3712" 742.2 12.3081836204072 96.3902187657647
"3713" 742.4 8.4913360188356 91.982856314087
"3714" 742.6 5.7374601851492 87.8545993567426
"3715" 742.8 5.32870859265414 85.3211107126931
"3716" 743 6.45855969266404 82.8223273925346
"3717" 743.2 7.47140529227159 79.4051740766944
"3718" 743.4 8.33143525083748 75.2012586173143
"3719" 743.6 9.42144784412966 71.3298171374727
"3720" 743.8 10.4129643860237 67.0526509094712
"3721" 744 10.9933886810997 62.1109613237525
"3722" 744.2 11.3465324701015 56.880944694757
"3723" 744.4 12.4962622938466 51.4273863477611
"3724" 744.6 13.0579422940017 46.2287997585536
"3725" 744.8 15.7552704409247 41.8556111825505
"3726" 745 19.4446981143067 38.4094091186549
"3727" 745.2 24.0690927114842 35.8419407764636
"3728" 745.4 28.5126011254387 34.4079798938727
"3729" 745.6 32.9000914908053 33.9569903446875
"3730" 745.8 37.5039358209382 32.2900190146111
"3731" 746 41.9242741036012 30.8418813786487
"3732" 746.2 45.9718901508871 28.6876033879737
"3733" 746.4 49.6160415765107 26.9812891023482
"3734" 746.6 53.7495429537878 24.9464550666261
"3735" 746.8 58.1967512612591 23.85508999125
"3736" 747 63.1033471905811 22.5617365479823
"3737" 747.2 67.8092949129057 22.3072790854138
"3738" 747.4 72.3944130284134 20.3139799624737
"3739" 747.6 76.8767442949397 19.7126916218421
"3740" 747.8 80.2400648985811 20.7522480530708
"3741" 748 81.8049914702052 22.7281645332783
"3742" 748.2 82.1693540110867 24.5030889171207
"3743" 748.4 82.803779424184 25.2756599760769
"3744" 748.6 84.6740545224833 28.3742949354052
"3745" 748.8 86.1483670523064 31.2656730833697
"3746" 749 88.2095098019746 33.2191780961897
"3747" 749.2 91.9862302141209 33.8667313352389
"3748" 749.4 95.7499662835368 33.5013869915044
"3749" 749.6 100.081746669142 32.3541511026757
"3750" 749.8 102.748393978331 30.9787224905676
"3751" 750 104.357828988928 28.5378945047949
"3752" 750.2 103.843805129938 28.6549576826111
"3753" 750.4 103.763415332431 30.9818896776372
"3754" 750.6 106.241552909271 34.2665421264956
"3755" 750.8 109.838277876834 38.0690680662368
"3756" 751 113.221972424678 41.9869387448898
"3757" 751.2 117.007761178737 46.2777193728559
"3758" 751.4 119.995267858071 51.010433033921
"3759" 751.6 121.094376091109 56.9183838158571
"3760" 751.8 121.072120613566 62.6658608913
"3761" 752 120.388460162796 68.6894449850089
"3762" 752.2 119.715404242897 75.1035591126881
"3763" 752.4 118.594951662751 81.1845286401724
"3764" 752.6 116.390003571805 87.0077894538
"3765" 752.8 112.832531302817 92.4835391784324
"3766" 753 109.117509179943 96.7852945280642
"3767" 753.2 104.990547346594 101.294580964156
"3768" 753.4 101.672865723327 105.70888177075
"3769" 753.6 96.9429030575814 109.658515718019
"3770" 753.8 91.8610573561487 111.10779669551
"3771" 754 86.705212191886 112.36623695307
"3772" 754.2 81.3577371736413 113.488595599021
"3773" 754.4 75.6874062064035 113.839085910625
"3774" 754.6 69.593810089591 114.431406172313
"3775" 754.8 63.9057471908027 114.826341543888
"3776" 755 57.971153896163 115.200758641727
"3777" 755.2 51.7986309200721 115.35025250603
"3778" 755.4 46.0122531100227 115.540344134351
"3779" 755.6 42.3091592721591 114.303912308851
"3780" 755.8 38.5974664679072 111.598673897441
"3781" 756 33.1970836771987 108.913018664436
"3782" 756.2 27.5571719181968 106.647606400442
"3783" 756.4 22.0793201210248 104.263639423941
"3784" 756.6 17.550766822966 103.34219719638
"3785" 756.8 19.4646816909509 103.933642132152
"3786" 757 20.160221564866 104.778788271771
"3787" 757.2 21.0022204652375 105.587403955829
"3788" 757.4 21.640210821466 106.16196620106
"3789" 757.6 21.7578634761848 106.516222401406
"3790" 757.8 21.9628028444357 106.616663591485
"3791" 758 22.5352448101487 106.134553444587
"3792" 758.2 23.1179090730249 106.440094213059
"3793" 758.4 23.301189476319 107.329767837382
"3794" 758.6 23.5994876837211 108.32058855502
"3795" 758.8 23.4950175760898 106.815274642574
"3796" 759 22.9960103142302 106.30717269416
"3797" 759.2 22.6444346978484 105.378595210647
"3798" 759.4 21.4319788781195 104.547860148356
"3799" 759.6 18.9101335520097 103.754280050709
"3800" 759.8 15.6246213470106 102.164761241168
"3801" 760 13.011351640165 99.2507869372427
"3802" 760.2 10.524063444591 96.0654210719063
"3803" 760.4 8.1542474104001 92.6041860759231
"3804" 760.6 6.48231979095088 88.5947848448485
"3805" 760.8 4.93041309133142 84.7323808700192
"3806" 761 4.89967898524189 80.4895246108707
"3807" 761.2 3.1593016601032 76.1880822476549
"3808" 761.4 1.29125182499815 72.4380062748716
"3809" 761.6 2.63403299986602 69.7790149977818
"3810" 761.8 3.09686050371844 65.6768865556602
"3811" 762 2.63264203251959 60.7748407838303
"3812" 762.2 1.66484975186988 55.9752009574904
"3813" 762.4 3.33508054246603 51.6176282534299
"3814" 762.6 5.93945522970951 48.0302234258609
"3815" 762.8 8.76680803026959 43.9406584736786
"3816" 763 10.0571977378026 39.4301793591635
"3817" 763.2 13.1741705824406 35.6794912217797
"3818" 763.4 16.8587605681178 32.0757070086429
"3819" 763.6 20.8541228532092 29.5747732421009
"3820" 763.8 25.6844483812071 27.2455728981696
"3821" 764 30.1181567979482 24.2967221237411
"3822" 764.2 34.7704587570226 22.0135701782609
"3823" 764.4 39.4317910323864 19.7113613379027
"3824" 764.6 43.8073210270206 17.4869141928655
"3825" 764.8 49.4000819048798 15.3975288810517
"3826" 765 54.5005218890589 13.3385151910619
"3827" 765.2 59.8750209901958 12.2174551718378
"3828" 765.4 64.8183662861478 13.0295704887273
"3829" 765.6 70.5371746418056 13.2199636177925
"3830" 765.8 76.2447395982917 13.0883646714771
"3831" 766 80.263896826825 14.9430314279744
"3832" 766.2 81.0983641954415 17.5198037968525
"3833" 766.4 84.0126255670609 21.6257050856638
"3834" 766.6 86.4529444017029 26.1013802410526
"3835" 766.8 88.7917599744747 30.9307594520087
"3836" 767 90.6765052082802 35.3177687759203
"3837" 767.2 91.5931374592457 40.5214721304153
"3838" 767.4 93.053450504545 45.4416830610263
"3839" 767.6 93.6032031534237 50.6807204172458
"3840" 767.8 94.8880632256765 56.3195357688158
"3841" 768 96.4752051481071 61.6262732960769
"3842" 768.2 98.2212105708731 67.5266639853451
"3843" 768.4 99.7654242552796 73.0983988981271
"3844" 768.6 100.787462370075 78.761167394713
"3845" 768.8 100.666395646952 84.4241781052149
"3846" 769 101.973124970905 88.9231124907477
"3847" 769.2 103.579735179551 94.0498634587642
"3848" 769.4 105.009443691985 99.6521106227885
"3849" 769.6 104.8103070266 103.671520904536
"3850" 769.8 102.619602343584 104.068903995441
"3851" 770 97.9950450247518 105.539183754486
"3852" 770.2 93.2103009790898 107.528661855891
"3853" 770.4 88.4917379229954 109.834600015735
"3854" 770.6 83.8572702485782 112.244045021579
"3855" 770.8 78.8461530352779 114.627828665168
"3856" 771 73.264572916816 115.95715825461
"3857" 771.2 67.1390618269994 116.451786243
"3858" 771.4 61.5669964091774 115.982012116515
"3859" 771.6 55.839646774636 114.13832935242
"3860" 771.8 50.6390980598089 111.885704100457
"3861" 772 44.797498860591 109.851066614469
"3862" 772.2 38.7566435889973 108.11061872225
"3863" 772.4 33.0775431171294 106.541488198545
"3864" 772.6 26.8113040812383 106.225284136426
"3865" 772.8 21.733683827146 107.10838038357
"3866" 773 22.797054951169 106.51835131595
"3867" 773.2 22.672308592516 103.20198768786
"3868" 773.4 21.3058166513145 99.5589795767576
"3869" 773.6 18.520587818367 95.1311489325742
"3870" 773.8 15.7944387202089 90.2162874662286
"3871" 774 12.4472950976822 85.3713101051081
"3872" 774.2 9.22117053782255 80.6441743207304
"3873" 774.4 5.46418789406602 75.53787271515
"3874" 774.6 3.01527113956359 73.0178696131707
"3875" 774.8 2.97135982477182 73.4780225090579
"3876" 775 3.5314524031383 73.8881854422857
"3877" 775.2 5.19971535341293 72.944789535823
"3878" 775.4 7.25890842887724 70.0829147726916
"3879" 775.6 9.51704523630239 67.6475472167455
"3880" 775.8 12.3276844371267 63.8454012010714
"3881" 776 15.554728680841 59.8185507331607
"3882" 776.2 20.1566809207115 56.6750909818091
"3883" 776.4 25.2695277455457 54.5362599142566
"3884" 776.6 30.2468212774928 52.5750882766339
"3885" 776.8 34.7926071959085 51.5411256245841
"3886" 777 40.215237571545 51.334992081421
"3887" 777.2 45.5300145195356 50.8310268931565
"3888" 777.4 51.0021774655634 49.6110045633451
"3889" 777.6 56.6559710332866 48.610623288641
"3890" 777.8 61.8183026230553 47.4632832785089
"3891" 778 67.6141362691887 46.8477802277143
"3892" 778.2 72.3933435432225 45.6900115807565
"3893" 778.4 76.0448202066628 43.9367820073033
"3894" 778.6 80.9916087076864 42.1222633646949
"3895" 778.8 86.2062069646607 40.8599735374779
"3896" 779 91.4215062341271 40.7393117622966
"3897" 779.2 96.1521353054134 42.1380135985789
"3898" 779.4 97.7051461471956 44.942382990541
"3899" 779.6 99.534382221466 46.9566385417826
"3900" 779.8 103.815174945362 50.241740553
"3901" 780 107.799819297799 53.3342057337949
"3902" 780.2 112.644421895524 56.5859311244628
"3903" 780.4 116.736011738966 60.2996546144737
"3904" 780.6 119.460643332594 64.9584128504103
"3905" 780.8 121.008540328363 69.7086257815128
"3906" 781 122.781537660718 70.6611411985714
"3907" 781.2 122.575756315055 68.8598384849464
"3908" 781.4 122.445428722379 67.700195055913
"3909" 781.6 122.977141109762 65.8713753795652
"3910" 781.8 123.481846710851 63.9864001132821
"3911" 782 123.444647250791 63.73690574805
"3912" 782.2 123.433444728829 62.7864712212097
"3913" 782.4 124.028498975987 60.2697969046639
"3914" 782.6 123.470052390026 59.6931238500259
"3915" 782.8 122.668951127266 60.5813451305739
"3916" 783 123.100846488332 61.9571630282946
"3917" 783.2 123.783176448596 64.0357822970087
"3918" 783.4 124.12097837362 66.8491773527692
"3919" 783.6 124.630286417389 70.8637231095385
"3920" 783.8 123.535947121979 73.911408549287
"3921" 784 122.556437324133 77.9640764256154
"3922" 784.2 121.89339611637 82.3883264194696
"3923" 784.4 120.471798292604 86.4457427170603
"3924" 784.6 118.860194746397 89.0041633466638
"3925" 784.8 117.308415877284 92.7117671867727
"3926" 785 115.043668134145 96.8287144032589
"3927" 785.2 112.572884064817 100.557164781649
"3928" 785.4 109.232557435412 103.539599272189
"3929" 785.6 105.853737793378 107.154124117559
"3930" 785.8 102.212912926683 110.606049134632
"3931" 786 98.5683417624366 113.423841246912
"3932" 786.2 94.6381771620375 115.394651059714
"3933" 786.4 90.4721582601361 117.873154112876
"3934" 786.6 85.957428146446 120.16733821878
"3935" 786.8 81.1955477336872 121.484948087308
"3936" 787 75.7395674818946 122.954094931771
"3937" 787.2 70.4663746057545 124.068937427019
"3938" 787.4 65.0372902737235 124.703941034881
"3939" 787.6 59.418883950466 125.11361810268
"3940" 787.8 54.4994510868058 124.80461268099
"3941" 788 50.6517326798723 124.322343144875
"3942" 788.2 46.2350716071902 121.698451121207
"3943" 788.4 41.6678462309093 119.772326436186
"3944" 788.6 37.7396249598324 117.010927572356
"3945" 788.8 33.7818702566796 113.207456191485
"3946" 789 29.550628616068 110.934912647243
"3947" 789.2 25.3821857220543 108.112527893118
"3948" 789.4 20.7451768327833 105.760062235933
"3949" 789.6 17.2249594714372 103.80521812676
"3950" 789.8 16.2611038908245 101.045641871292
"3951" 790 13.4034806179809 96.8779835684257
"3952" 790.2 9.79027078620861 92.4434144045644
"3953" 790.4 8.05455092728956 90.1701400789706
"3954" 790.6 8.71539959792994 88.7672340882062
"3955" 790.8 9.39712230743824 85.0597139264722
"3956" 791 9.17714339746603 80.5367493643178
"3957" 791.2 8.76562702025847 75.5720432714717
"3958" 791.4 8.37318979356696 70.5371026425413
"3959" 791.6 9.18081765083395 64.8248521702924
"3960" 791.8 11.4613373425741 60.0557044001081
"3961" 792 14.1924347840976 55.5269284107105
"3962" 792.2 17.9027198451174 51.3672755984587
"3963" 792.4 22.3990074911384 47.8746978445086
"3964" 792.6 26.7176244709798 45.2500819545688
"3965" 792.8 31.2805078139981 43.5778584584587
"3966" 793 35.6431306152716 41.1793307044722
"3967" 793.2 40.3244720232094 39.2469437934425
"3968" 793.4 45.0606235169571 36.3077251601518
"3969" 793.6 49.6485374515867 33.3165458104397
"3970" 793.8 52.164989238841 31.011616988625
"3971" 794 55.0297167272313 27.5034159104087
"3972" 794.2 58.5955288931239 23.8158012644474
"3973" 794.4 62.4488351939067 20.9555124668898
"3974" 794.6 64.9369332353568 17.5621900727899
"3975" 794.8 65.5638685831327 15.0961567221795
"3976" 795 65.6004855013122 15.6653833593333
"3977" 795.2 67.1700494884392 18.0095497178839
"3978" 795.4 68.9191909265732 21.2365939615982
"3979" 795.6 72.271422231466 25.0995966582605
"3980" 795.8 76.3742962595178 28.2265646103362
"3981" 796 80.3545928144575 29.9826547880339
"3982" 796.2 83.5330710796355 32.7188525884831
"3983" 796.4 86.6653409380508 36.7620881802203
"3984" 796.6 89.4150332289705 41.1081319596372
"3985" 796.8 92.7757198495608 45.4304324660948
"3986" 797 95.1280805765931 50.4661813858475
"3987" 797.2 97.757216882382 55.6419667214874
"3988" 797.4 100.663187586669 60.4736020504576
"3989" 797.6 102.415777234316 66.0997530579292
"3990" 797.8 104.369761929136 71.3985896493559
"3991" 798 106.288626820492 77.1493937962632
"3992" 798.2 107.899072829145 82.8751106170459
"3993" 798.4 109.209848048605 88.8534485705833
"3994" 798.6 110.583814683022 95.3446295205833
"3995" 798.8 109.33189680765 100.051132723459
"3996" 799 106.381650812152 101.892994683714
"3997" 799.2 101.54361505384 104.367269932346
"3998" 799.4 96.5358347496116 106.756608793019
"3999" 799.6 91.5409565373232 109.619354637343
"4000" 799.8 86.0648604046245 112.414400230337
"4001" 800 80.828096959756 114.32138065521
"4002" 800.2 75.0439919956542 115.873364178149
"4003" 800.4 69.1761538416239 116.230402808495
"4004" 800.6 63.3906752942473 116.22459490975
"4005" 800.8 56.9797735328903 115.570559253424
"4006" 801 51.0621940404878 114.902369572761
"4007" 801.2 45.0714070264357 114.771947294121
"4008" 801.4 39.6522739209413 114.207508631376
"4009" 801.6 35.1714309918918 111.458075749782
"4010" 801.8 31.061510852296 107.74321788048
"4011" 802 26.1617820089232 103.851476707486
"4012" 802.2 21.6749161453571 99.8587852759604
"4013" 802.4 17.2109344085249 95.9511094662059
"4014" 802.6 11.9759878894366 92.5909687391471
"4015" 802.8 9.1149937926256 91.674810446617
"4016" 803 10.828499831146 91.96964817198
"4017" 803.2 12.5485005033723 90.3126119549687
"4018" 803.4 13.7646607034757 87.3350947701635
"4019" 803.6 14.4973909294951 82.9610738114563
"4020" 803.8 15.3204950286358 78.1329978689151
"4021" 804 16.6807103671908 73.0239991239358
"4022" 804.2 18.4289133779 68.1500514682642
"4023" 804.4 21.7688096893434 63.6196970656132
"4024" 804.6 25.3655842362486 59.3926123409478
"4025" 804.8 29.0292373608118 55.3849398141308
"4026" 805 33.3101739548478 51.5199130927909
"4027" 805.2 37.654129662439 48.469823590973
"4028" 805.4 41.7672725671101 45.2017236153814
"4029" 805.6 46.7987190379282 42.4981435138235
"4030" 805.8 51.8173694169134 39.7431094691316
"4031" 806 56.7384080522896 37.2484691051849
"4032" 806.2 62.3753218195115 35.5126608700909
"4033" 806.4 68.0778955039402 34.8374966571724
"4034" 806.6 74.0326576998466 34.5112539039027
"4035" 806.8 78.9785929192713 34.9834442349557
"4036" 807 84.0629881778798 36.5330378880776
"4037" 807.2 89.627841448543 38.0349915562564
"4038" 807.4 93.5306522182773 37.1026105093019
"4039" 807.6 97.7519390200606 35.7927226329459
"4040" 807.8 102.854786307415 34.6265996676864
"4041" 808 105.552553637892 33.016968564287
"4042" 808.2 105.965731416623 33.2235574536522
"4043" 808.4 106.866594442379 36.0819348737217
"4044" 808.6 107.520171222138 40.2333213874034
"4045" 808.8 109.162779147127 44.7756017425826
"4046" 809 110.179918979466 49.6575342675
"4047" 809.2 112.110191209334 54.5464184461579
"4048" 809.4 113.434951172211 60.6547750115182
"4049" 809.6 113.854926040389 66.4630353065128
"4050" 809.8 113.765578403351 72.4450260467522
"4051" 810 113.502395287078 78.5672375412233
"4052" 810.2 112.668951123052 84.3405855848276
"4053" 810.4 111.200642295824 90.6788202655597
"4054" 810.6 109.442229630382 96.6360914251682
"4055" 810.8 107.59086509198 102.245373078143
"4056" 811 104.782598423219 103.379447577356
"4057" 811.2 100.478100067274 103.775258830067
"4058" 811.4 95.230532549163 104.944692740727
"4059" 811.6 89.716471034591 106.0009849135
"4060" 811.8 84.4079635834357 106.762223406727
"4061" 812 78.1581119554973 107.534526412937
"4062" 812.2 72.9732410034858 109.290921080139
"4063" 812.4 67.2902949550976 111.626447309432
"4064" 812.6 62.2687620483218 113.470836222115
"4065" 812.8 56.6077527152878 115.418338820465
"4066" 813 51.6141934435248 115.848488248824
"4067" 813.2 45.7071006859815 114.412083198093
"4068" 813.4 40.8693798004072 112.106513348235
"4069" 813.6 35.7184367994954 109.174026895529
"4070" 813.8 30.7851392774954 106.783744969235
"4071" 814 25.480393471486 103.43177549349
"4072" 814.2 20.4363918089206 100.330053192636
"4073" 814.4 15.8917707686295 98.8506994362692
"4074" 814.6 13.6450354928623 97.0407057002547
"4075" 814.8 14.1153399239566 94.4393343157641
"4076" 815 12.4984643168827 89.6035405914722
"4077" 815.2 9.90297544914785 84.6461798027182
"4078" 815.4 7.31940187602355 79.7415729871858
"4079" 815.6 4.89967898524189 74.4762288790862
"4080" 815.8 1.85235815704497 70.8392826306579
"4081" 816 2.59786784885888 68.6894449850089
"4082" 816.2 4.01836274772918 67.3613762058684
"4083" 816.4 6.33957001075175 65.431103976
"4084" 816.6 9.50457464892621 62.6462150162124
"4085" 816.8 12.4274547313387 59.4863624405182
"4086" 817 16.2634450080147 56.8765317010089
"4087" 817.2 20.6972813782029 54.0749537245263
"4088" 817.4 25.5490819680842 52.6989475962545
"4089" 817.6 30.7098330932716 51.1577183092778
"4090" 817.8 35.995969954045 50.3134851845526
"4091" 818 41.3710826305553 49.6853536144286
"4092" 818.2 46.6408531377617 49.3002370899913
"4093" 818.4 52.1522700329255 48.8171894904595
"4094" 818.6 57.1328593550312 48.4501746108
"4095" 818.8 60.4655868786535 49.8348826041696
"4096" 819 61.3421117222005 51.6583115461593
"4097" 819.2 61.7830403806766 52.3223348680263
"4098" 819.4 64.4329121262979 54.6077415886134
"4099" 819.6 67.3929639968022 57.4402363927241
"4100" 819.8 70.1394050401298 61.3349449627241
"4101" 820 73.5478393258358 64.9859944251429
"4102" 820.2 76.6963348252812 68.4454120373193
"4103" 820.4 80.6027118681617 71.0733513478435
"4104" 820.6 83.9044697962857 73.8398436263115
"4105" 820.8 88.0805523225617 75.4659052741826
"4106" 821 92.4773034450558 77.5413174611795
"4107" 821.2 96.3813616313182 80.6407876176261
"4108" 821.4 98.4805199025248 84.8981010973109
"4109" 821.6 99.655868543833 90.0821080351101
"4110" 821.8 100.393509111907 95.3478114720294
"4111" 822 100.600700490146 100.528856351476
"4112" 822.2 99.5307079680981 104.830122840255
"4113" 822.4 96.3258842090375 106.655666877886
"4114" 822.6 93.6101374425119 109.126875629697
"4115" 822.8 89.5008710958946 112.579333150543
"4116" 823 85.5212994675873 115.440735634424
"4117" 823.2 81.0250633378252 118.497453559864
"4118" 823.4 77.4013098050946 118.818285355057
"4119" 823.6 71.924793168736 118.83145317927
"4120" 823.8 66.4446327434072 118.200586757765
"4121" 824 60.937820292766 117.05157136278
"4122" 824.2 54.9666974871131 115.394105582324
"4123" 824.4 49.510745348386 112.77128664435
"4124" 824.6 44.0118750485543 110.189705797118
"4125" 824.8 38.7807097999223 107.361612066029
"4126" 825 33.1315291765155 104.748379797505
"4127" 825.2 27.6388256876131 102.503383883971
"4128" 825.4 21.7975727838903 100.715590000576
"4129" 825.6 16.4030707869128 100.508340947936
"4130" 825.8 16.550361288319 100.494936131206
"4131" 826 17.3059014821789 98.929453825099
"4132" 826.2 17.1078391816719 95.6876438864706
"4133" 826.4 17.067822960286 91.39323130362
"4134" 826.6 16.1731939769105 87.2234409098055
"4135" 826.8 15.0337659106716 82.305747836299
"4136" 827 12.9069408838714 77.3608419381622
"4137" 827.2 11.0723364069749 72.6919535243571
"4138" 827.4 9.39969817289459 67.810476354479
"4139" 827.6 7.20587423528181 62.9883700921842
"4140" 827.8 5.96931979344784 57.3088662854727
"4141" 828 5.93966689865353 52.1751851645357
"4142" 828.2 7.71921266728019 48.5873510719381
"4143" 828.4 9.40340741915175 44.0027883484857
"4144" 828.6 11.3528081848453 39.3197690200603
"4145" 828.8 14.6532379471816 36.5531829324052
"4146" 829 17.9114507035791 33.3420920623043
"4147" 829.2 22.6858172663849 31.3190708971351
"4148" 829.4 27.5198541977555 30.6622889611842
"4149" 829.6 32.8547875543352 30.5680024026729
"4150" 829.8 37.9612442817868 31.1172517729528
"4151" 830 43.1525489402834 31.4387649176609
"4152" 830.2 48.8821183327093 32.5997633548378
"4153" 830.4 53.2812405343499 34.6489965995357
"4154" 830.6 56.4284251093269 35.7127842353478
"4155" 830.8 58.767583945903 36.2797012592017
"4156" 831 61.0866181330045 37.8152900471795
"4157" 831.2 61.914743025741 39.930499613925
"4158" 831.4 65.1096647370446 42.5295738309174
"4159" 831.6 67.519877776066 46.707292525725
"4160" 831.8 70.6436337778507 50.6977876248718
"4161" 832 73.2933671297481 53.9200764246667
"4162" 832.2 77.500068486691 57.12888354095
"4163" 832.4 82.1325625015585 60.282888362042
"4164" 832.6 86.175531826366 63.571380633825
"4165" 832.8 90.4034543517994 66.3498557412308
"4166" 833 92.5406943324057 70.8501209001207
"4167" 833.2 92.4318500474478 75.2563915048636
"4168" 833.4 91.1398942857696 79.93889339925
"4169" 833.6 88.574535649045 84.4946775028421
"4170" 833.8 86.2321821328387 88.6860547830545
"4171" 834 83.0700528797962 92.4625860038207
"4172" 834.2 79.7507051705216 97.3605018267222
"4173" 834.4 76.6297865836089 102.371487450886
"4174" 834.6 73.5526721535595 107.370199437252
"4175" 834.8 70.0874735006249 111.847294335477
"4176" 835 67.2196449018349 116.640849765816
"4177" 835.2 67.391352393256 118.62113891649
"4178" 835.4 68.5926578990106 118.499400352574
"4179" 835.6 69.8317179951641 118.024366684472
"4180" 835.8 70.0720573919366 117.486556853265
"4181" 836 68.668816804216 117.680117407385
"4182" 836.2 65.650417662466 116.497161488476
"4183" 836.4 61.502553035416 116.14799897454
"4184" 836.6 56.5962672018854 116.007873223194
"4185" 836.8 51.975221550864 114.560070651857
"4186" 837 46.1649522352109 113.049877532878
"4187" 837.2 40.7705565796542 111.593040898248
"4188" 837.4 35.2275240182495 110.437071358608
"4189" 837.6 29.6005182354558 109.930136484459
"4190" 837.8 25.067554363066 108.60394847445
"4191" 838 22.3635138416089 105.086655711114
"4192" 838.2 19.501795361334 100.556966173358
"4193" 838.4 16.7245592282621 95.8476435265631
"4194" 838.6 14.1902407586679 91.1004492667156
"4195" 838.8 11.3806361740066 86.2730579451892
"4196" 839 9.14932405053744 81.1803317559375
"4197" 839.2 6.84727309219816 75.5364817478036
"4198" 839.4 5.21192717231948 70.1685469003707
"4199" 839.6 3.43940309344816 64.7564848129821
"4200" 839.8 2.26916030225549 60.4773079878421
"4201" 840 2.01366156335888 60.367982835
"4202" 840.2 1.8493213472438 60.2958586022222
"4203" 840.4 4.51084162020188 59.9895347381038
"4204" 840.6 7.07754141382058 57.9143164359
"4205" 840.8 10.5911682206282 55.6592450864054
"4206" 841 14.2263548650017 53.4687847967143
"4207" 841.2 18.751635298716 51.5868574943056
"4208" 841.4 23.3999109662751 49.8912167817
"4209" 841.6 28.2890347373946 50.0922115632589
"4210" 841.8 33.5958941932275 49.8272578061009
"4211" 842 38.4051608932387 50.4116914724182
"4212" 842.2 43.9822912008486 50.6176645975826
"4213" 842.4 49.2505367109525 51.2733120120811
"4214" 842.6 54.1643279814491 53.8327938785593
"4215" 842.8 58.7347699233878 56.9203190747739
"4216" 843 63.2023151327517 59.3533948881933
"4217" 843.2 64.7328507281779 61.5793032122797
"4218" 843.4 66.9431990785585 64.4361532152605
"4219" 843.6 71.0735538813652 67.0413532335126
"4220" 843.8 75.338096122298 70.0229326513865
"4221" 844 79.5968610461704 72.7836364155391
"4222" 844.2 84.102015614184 74.6086351960769
"4223" 844.4 88.4101208684035 75.8564042374821
"4224" 844.6 91.3191876191525 76.9568008628136
"4225" 844.8 93.9266912096165 79.1487500898053
"4226" 845 96.7887736179867 81.009938256
"4227" 845.2 98.6747393388985 84.8765768543243
"4228" 845.4 101.78348870198 88.7186542274324
"4229" 845.6 105.714957129746 92.8469403771589
"4230" 845.8 109.274694290621 96.6808292840182
"4231" 846 110.717275872023 97.0595242675043
"4232" 846.2 111.600698959363 95.9881866350187
"4233" 846.4 113.654471109793 94.8255317470364
"4234" 846.6 112.473469581799 94.15457967975
"4235" 846.8 110.933617211994 94.9190965471944
"4236" 847 108.870338978097 96.479115692767
"4237" 847.2 106.125427493774 99.5547429085385
"4238" 847.4 103.953378483581 103.68538093999
"4239" 847.6 100.029410600457 106.016151224131
"4240" 847.8 95.9777049613151 108.438239647557
"4241" 848 91.1891183243883 110.087908065029
"4242" 848.2 86.506582054816 111.90666134181
"4243" 848.4 81.311040822436 113.26980934131
"4244" 848.6 76.1211918564276 114.287227056981
"4245" 848.8 70.9023731583751 114.83095803003
"4246" 849 65.2770074593629 115.014357719227
"4247" 849.2 59.5422806576344 114.045550453218
"4248" 849.4 53.8073242557313 112.664380868296
"4249" 849.6 48.097236067773 110.929783597218
"4250" 849.8 42.1898174825588 109.80267552968
"4251" 850 35.8854024699206 107.808680456848
"4252" 850.2 30.0322828665081 105.821281693516
"4253" 850.4 24.2326262133723 104.463386425969
"4254" 850.6 21.4852173171497 104.282809057959
"4255" 850.8 22.1068046204462 102.619786598852
"4256" 851 21.8158545412896 98.3375730507647
"4257" 851.2 20.6803028506782 93.4966099743636
"4258" 851.4 20.1633064825452 88.028125976198
"4259" 851.6 21.0487921126882 82.6327334935
"4260" 851.8 22.6193478357931 77.2790258408131
"4261" 852 24.4847390449124 72.2607536469643
"4262" 852.2 27.3014479214303 67.7122904241429
"4263" 852.4 31.1857242363321 64.2939881702946
"4264" 852.6 35.2951933681816 60.757453692
"4265" 852.8 40.5820412840834 58.7457520480174
"4266" 853 45.8839394670301 57.7282359153334
"4267" 853.2 51.3164991575196 58.0937512235893
"4268" 853.4 56.2531849333122 58.5304793045385
"4269" 853.6 60.3549231530038 60.1388823308824
"4270" 853.8 64.1311594434247 63.1039351362397
"4271" 854 68.610396175666 65.7686453854
"4272" 854.2 73.1823334094082 68.0254305110578
"4273" 854.4 77.5754872077287 71.3226758382458
"4274" 854.6 81.5956185960847 73.6363967768644
"4275" 854.8 85.8829293620045 75.314343073718
"4276" 855 91.245144148316 76.268130572025
"4277" 855.2 95.0774809361443 79.3098132976174
"4278" 855.4 97.3207230769789 83.1004314029744
"4279" 855.6 99.6045571506552 87.416909290973
"4280" 855.8 101.457394577904 92.4958511191339
"4281" 856 103.35861511258 97.9018457110286
"4282" 856.2 103.417746980097 102.880806575301
"4283" 856.4 102.043032741554 103.183048712853
"4284" 856.6 102.361940643286 103.44735432777
"4285" 856.8 104.716508346549 104.107723803083
"4286" 857 107.232159159819 102.915764791382
"4287" 857.2 110.035398346994 101.038293364557
"4288" 857.4 112.222556654558 98.5647118380275
"4289" 857.6 114.46173797703 96.2453300530091
"4290" 857.8 115.344884511233 93.3152028327673
"4291" 858 117.849852434723 90.6019506014071
"4292" 858.2 118.410516384034 88.2844617206441
"4293" 858.4 119.502127587491 85.3170277334118
"4294" 858.6 121.481065013416 81.889493274725
"4295" 858.8 122.54946938978 78.7325239226949
"4296" 859 123.171234232501 76.772763932431
"4297" 859.2 122.686260943133 75.4408378819744
"4298" 859.4 123.125663961287 72.2252067036667
"4299" 859.6 124.414308662703 68.7779128658136
"4300" 859.8 124.363954047069 65.157508745876
"4301" 860 123.443192330923 61.82849854875
"4302" 860.2 124.194212209979 57.6150563500513
"4303" 860.4 124.403439443871 56.083803408
"4304" 860.6 123.394423113441 55.8758655775678
"4305" 860.8 122.395976862891 52.9887164205133
"4306" 861 122.417565392293 48.8148609587182
"4307" 861.2 122.523502718723 44.968374082115
"4308" 861.4 121.184788968627 44.5561615244732
"4309" 861.6 118.767469151057 43.7460439988609
"4310" 861.8 116.326042415808 41.1780021001842
"4311" 862 113.669488324656 37.7719581142241
"4312" 862.2 112.051636895136 33.494493702
"4313" 862.4 111.414997733196 29.8980285810541
"4314" 862.6 109.923688152492 29.3333050719474
"4315" 862.8 105.683196459413 28.0039886117257
"4316" 863 101.271760913996 25.8473180923826
"4317" 863.2 96.9005030359915 24.0745799233729
"4318" 863.4 92.0256647982228 22.3647499325946
"4319" 863.6 86.8613392049965 21.4175104318957
"4320" 863.8 81.8026395930493 21.7851245105278
"4321" 864 76.7051306482071 21.8520970123929
"4322" 864.2 72.1335564413775 22.0137200323805
"4323" 864.4 67.3856494271357 21.6191099818661
"4324" 864.6 62.2644773290876 21.6980881052973
"4325" 864.8 57.5818222975368 20.3524372618142
"4326" 865 52.5899415510338 18.8101221529068
"4327" 865.2 47.8412801842609 18.2751709823077
"4328" 865.4 42.9663718020606 19.5016128216757
"4329" 865.6 38.832103567541 22.235540344225
"4330" 865.8 35.2617890150169 25.4278261214237
"4331" 866 31.571717674966 29.7810905309483
"4332" 866.2 28.4955580247626 34.2701348155169
"4333" 866.4 25.3743480732292 38.2706363167895
"4334" 866.6 21.9438660659067 42.6371570400508
"4335" 866.8 18.0529792438344 44.5363341390526
"4336" 867 15.0406450152367 43.8458429930917
"4337" 867.2 13.4032438370187 43.026280465421
"4338" 867.4 11.3049841771734 40.9989321661463
"4339" 867.6 11.0630022839923 41.598220656421
"4340" 867.8 9.06781824462392 44.1605289261579
"4341" 868 6.24015004959719 48.3422720291066
"4342" 868.2 5.00133846980515 52.8393418340348
"4343" 868.4 3.40462890978744 57.7355771318839
"4344" 868.6 3.29750002117655 62.6398961675
"4345" 868.8 4.0184248642933 66.4437282042
"4346" 869 5.68262506585135 71.8591596800642
"4347" 869.2 6.03868891872816 76.1434431787281
"4348" 869.4 7.10853875132452 80.5910733720566
"4349" 869.6 7.36089811383237 85.1514402403366
"4350" 869.8 8.0928211251365 89.3879874866932
"4351" 870 11.2228489089812 91.4587725609697
"4352" 870.2 15.0596230395132 94.3658492484057
"4353" 870.4 17.484556777276 97.34045129001
"4354" 870.6 20.4560620542236 100.928028649848
"4355" 870.8 24.6576646456019 103.655967018845
"4356" 871 29.5719346207545 107.875937564827
"4357" 871.2 32.4755840034755 111.013891258472
"4358" 871.4 36.9157072224564 114.287227056981
"4359" 871.6 41.9431823484105 115.939704190278
"4360" 871.8 46.2921263925987 116.908818371112
"4361" 872 51.8563430378447 117.298790825214
"4362" 872.2 57.3732166336019 117.124852384223
"4363" 872.4 62.5577876890601 117.89398525803
"4364" 872.6 68.4879910491803 118.653488842776
"4365" 872.8 73.5759605388932 119.367145764816
"4366" 873 76.446404221924 119.12712343828
"4367" 873.2 80.8513495267631 118.557242559059
"4368" 873.4 85.6419166006413 116.407619444784
"4369" 873.6 91.4210893161713 114.697117539884
"4370" 873.8 95.8701768117313 113.280380693143
"4371" 874 97.560034906773 111.303829865822
"4372" 874.2 100.661200817447 107.792676898049
"4373" 874.4 105.559945768706 104.75642579674
"4374" 874.6 110.303787386585 102.048510788257
"4375" 874.8 111.38050023482 99.7562390632832
"4376" 875 114.050712672282 95.7585846566053
"4377" 875.2 116.984067582412 92.5827865782857
"4378" 875.4 117.95173291689 90.0238781752119
"4379" 875.6 118.831498102056 85.6236699466154
"4380" 875.8 121.328385891743 81.0786684072353
"4381" 876 123.346823544491 76.9864789894711
"4382" 876.2 123.537202537785 72.9217029584741
"4383" 876.4 124.575664975014 67.9812914135739
"4384" 876.6 124.804781487707 63.0838465789018
"4385" 876.8 124.044317820319 58.6764574462647
"4386" 877 123.652990338439 53.5147250026514
"4387" 877.2 122.361510415369 49.7075106164071
"4388" 877.4 120.379689682847 45.9472211917434
"4389" 877.6 118.404762239829 41.2976974210089
"4390" 877.8 115.885500593979 37.1362126554872
"4391" 878 112.949113217788 32.5529902389913
"4392" 878.2 110.228327786551 28.2663425368475
"4393" 878.4 106.986028175749 24.8985616899823
"4394" 878.6 102.931078875958 21.9667948116148
"4395" 878.8 98.5128753245976 19.7605213762105
"4396" 879 94.156951266045 17.1264684749211
"4397" 879.2 90.109187482066 14.83234847075
"4398" 879.4 86.2668340108759 11.5404684266803
"4399" 879.6 81.8247239139123 9.80758430809091
"4400" 879.8 77.334543372466 8.67865148607079
"4401" 880 71.8153751595943 8.10565416064103
"4402" 880.2 66.3294950541584 7.97250173089744
"4403" 880.4 61.196468887543 8.43187761351282
"4404" 880.6 55.7140826578462 9.92345993496694
"4405" 880.8 50.8856413212775 12.6482257002787
"4406" 881 47.0867593145953 16.0791028808017
"4407" 881.2 43.4988603246644 19.7922008239091
"4408" 881.4 39.3443472780264 23.3346763461207
"4409" 881.6 36.0339884767481 27.1031770743077
"4410" 881.8 32.646120039104 30.7312651217328
"4411" 882 29.4093077428399 35.0964042703565
"4412" 882.2 27.5771013633878 39.8445620226522
"4413" 882.4 26.2261424439795 44.2768715719189
"4414" 882.6 24.9208887610606 48.7926282652432
"4415" 882.8 22.6833153776052 51.8368777151478
"4416" 883 19.4273082248751 52.3378018924909
"4417" 883.2 17.1948710398453 51.6317486116034
"4418" 883.4 13.9625862422716 51.3055729864722
"4419" 883.6 9.82967790349235 52.2642558805789
"4420" 883.8 9.14584663217138 54.9119134186339
"4421" 884 8.60660275607129 59.3669744042895
"4422" 884.2 8.39820168346603 64.7548409424818
"4423" 884.4 7.8536637259938 69.9857492759167
"4424" 884.6 8.36662296533089 75.8801509322703
"4425" 884.8 10.0481418594842 80.6487925522364
"4426" 885 11.5103954123376 86.0802056512569
"4427" 885.2 13.5185979504954 91.2201840561765
"4428" 885.4 16.2783693144175 95.7984870106311
"4429" 885.6 19.5895275335885 98.027430191449
"4430" 885.8 24.1984997841131 100.701126584912
"4431" 886 28.5361359954072 103.771073340088
"4432" 886.2 33.4382383858717 107.247781556349
"4433" 886.4 38.0387885242946 109.556297450971
"4434" 886.6 43.1734553190622 110.984214596654
"4435" 886.8 48.3602720411024 112.891471843152
"4436" 887 53.2697383043699 115.36950664999
"4437" 887.2 58.4709265815415 116.326861628491
"4438" 887.4 63.7308827243946 116.177566966133
"4439" 887.6 69.1000166816089 115.474134908082
"4440" 887.8 74.6349757656131 113.962227431588
"4441" 888 80.0528090445176 112.58518381732
"4442" 888.2 85.8711086871191 112.19145197051
"4443" 888.4 91.5740748074762 112.517335748816
"4444" 888.6 96.5766082602868 110.933057684377
"4445" 888.8 99.9654470534854 107.505300343369
"4446" 889 103.525531194152 103.985009572743
"4447" 889.2 107.828256852437 100.987938596971
"4448" 889.4 112.316745573277 98.230865879027
"4449" 889.6 114.340932408953 94.3684557700256
"4450" 889.8 116.540127428882 89.6541232945487
"4451" 890 119.717318418145 85.3323692850268
"4452" 890.2 120.605415705263 81.2145754859492
"4453" 890.4 122.243266313387 76.1654674206842
"4454" 890.6 123.419689779207 71.0079237473534
"4455" 890.8 123.312424717092 65.9289493323391
"4456" 891 124.3571177269 61.1710510622655
"4457" 891.2 123.083703425861 56.5074383752632
"4458" 891.4 120.965439465779 52.277149118713
"4459" 891.6 119.58871494594 47.3548732357632
"4460" 891.8 117.864073725682 42.9330216779459
"4461" 892 114.303527088229 39.7772735793947
"4462" 892.2 110.801943449631 36.2038561854783
"4463" 892.4 107.88714113677 31.8566296515804
"4464" 892.6 104.70926456491 28.3128379523478
"4465" 892.8 100.871680385324 24.5952569517876
"4466" 893 97.6273180251212 20.984421174569
"4467" 893.2 93.7422515276199 18.3450760079231
"4468" 893.4 89.0549756877796 16.8000564587288
"4469" 893.6 84.0428431335522 15.5251141617931
"4470" 893.8 78.6137536872678 13.8967230786466
"4471" 894 73.7141577539182 13.6043863701652
"4472" 894.2 68.5697557384139 14.264793475513
"4473" 894.4 63.5318305006816 15.2464410485948
"4474" 894.6 58.6798879653891 17.3031582451795
"4475" 894.8 53.6645397569525 19.0981069788378
"4476" 895 48.5955215630795 21.0510634640672
"4477" 895.2 44.137880325819 24.1504659983445
"4478" 895.4 40.3113094057505 27.2931775564914
"4479" 895.6 37.3284831935156 31.0611055376033
"4480" 895.8 33.2396689538573 34.3885833215478
"4481" 896 29.0035401862866 37.1395414662308
"4482" 896.2 25.3500857644152 40.957151394178
"4483" 896.4 21.5910883710336 42.4909196240541
"4484" 896.6 19.5903642056765 41.4000688168947
"4485" 896.8 19.4111856488142 41.3708463011518
"4486" 897 18.8098320934402 43.278270230431
"4487" 897.2 16.9286474451917 47.7946227789292
"4488" 897.4 16.7581594648608 52.5614836398684
"4489" 897.6 17.0998929029255 58.0101052142432
"4490" 897.8 17.628660994366 63.2890142625
"4491" 898 17.7267776910333 68.6067894253846
"4492" 898.2 17.4470292582511 74.4580920634766
"4493" 898.4 16.0680782633967 79.5368900641782
"4494" 898.6 16.0325517229938 85.2724804131667
"4495" 898.8 16.0873589988918 90.6310252680297
"4496" 899 14.710875157341 95.7408620244062
"4497" 899.2 16.2105288738778 97.5013562107353
"4498" 899.4 18.7522476742773 97.7498366002641
"4499" 899.6 20.8192673483778 99.1012413978235
"4500" 899.8 24.7874500699509 101.168005642545
"4501" 900 28.3883895478538 102.597751472571
"4502" 900.2 31.8118283489417 104.083250580408
"4503" 900.4 35.544320416366 107.27974756065
"4504" 900.6 40.1213519685333 109.797077465221
"4505" 900.8 44.7126141866295 112.871650288269
"4506" 901 49.8890189182473 114.467919065156
"4507" 901.2 55.0931105484466 114.871215192262
"4508" 901.4 60.6102065718778 115.798849806265
"4509" 901.6 66.1268979662426 116.443499629021
"4510" 901.8 71.3639952862908 115.953905972196
"4511" 902 76.7834835428809 114.579011483809
"4512" 902.2 81.9128130384252 113.252561346214
"4513" 902.4 86.9388144028165 111.721923670361
"4514" 902.6 91.9491536861068 109.002683444068
"4515" 902.8 96.9226364745249 106.482095972147
"4516" 903 100.219701133303 102.385896445962
"4517" 903.2 103.665827979054 98.2421145073824
"4518" 903.4 107.780036651095 93.3246358297143
"4519" 903.6 111.370160300563 89.0785336209292
"4520" 903.8 116.101873292312 85.367351519359
"4521" 904 120.002875832206 81.6710568535966
"4522" 904.2 120.321096722059 78.4594211393628
"4523" 904.4 121.001882706876 73.5334293258974
"4524" 904.6 122.949638744897 68.0398872164224
"4525" 904.8 122.892473532153 63.1315325681478
"4526" 905 121.351831501775 58.0028325397636
"4527" 905.2 120.207916360601 52.410145864946
"4528" 905.4 118.608204981387 47.1498885741842
"4529" 905.6 116.247162624944 41.9387733449203
"4530" 905.8 113.720363097619 37.5344286932542
"4531" 906 110.47747930974 33.5048336362566
"4532" 906.2 106.048540803147 29.7548841458496
"4533" 906.4 101.638220332939 27.2281858063393
"4534" 906.6 96.8646760051071 24.0972609728462
"4535" 906.8 92.3800481906282 21.7893155132432
"4536" 907 87.8334689745264 20.3364222486983
"4537" 907.2 83.1421397799439 18.8807199526195
"4538" 907.4 77.7343541637227 18.0569718568407
"4539" 907.6 71.8925733069297 17.9439845752364
"4540" 907.8 67.5292539263271 18.2907054324444
"4541" 908 63.3032525862094 19.7596143644336
"4542" 908.2 58.8659744302607 20.7010715332232
"4543" 908.4 55.3492435548643 22.8797625485085
"4544" 908.6 51.5460087696803 25.0200251438839
"4545" 908.8 47.7045406739746 27.5013430145431
"4546" 909 43.5367449322713 29.5411921712124
"4547" 909.2 40.1300040068022 32.3999462935345
"4548" 909.4 37.3839561850606 35.9295637448649
"4549" 909.6 35.6775259951887 39.2449163553529
"4550" 909.8 32.6842496447443 40.7386516422
"4551" 910 28.4388687638344 42.8588763251316
"4552" 910.2 25.7213327931071 46.5367741953846
"4553" 910.4 23.456592605882 50.6622312127699
"4554" 910.6 21.0123569399229 53.6697555960776
"4555" 910.8 18.3415619978313 52.7275806315913
"4556" 911 17.3701939710842 51.4703440746273
"4557" 911.2 18.0807858587965 51.2204977501565
"4558" 911.4 19.2402282431957 53.1645263537297
"4559" 911.6 20.2201931835545 56.8799783457611
"4560" 911.8 21.2016175140336 61.5609566312162
"4561" 912 22.5137903138025 65.9807310732617
"4562" 912.2 24.8090873397842 70.0551852418364
"4563" 912.4 26.5013841106882 74.7315237926944
"4564" 912.6 28.3739569543344 78.5467059060263
"4565" 912.8 30.7835028453232 81.7406597686572
"4566" 913 32.4037690512842 86.1651161450182
"4567" 913.2 33.8779960830837 90.4221506335
"4568" 913.4 35.7833486089954 95.3210830798824
"4569" 913.6 37.2421819840601 100.140284014188
"4570" 913.8 38.6920932932878 105.176412125495
"4571" 914 40.0446959109252 110.824329778592
"4572" 914.2 42.1741941236937 115.279517524901
"4573" 914.4 44.1264253006131 115.703391262882
"4574" 914.6 47.0551713369252 115.251580132653
"4575" 914.8 51.8851799994054 114.638189626061
"4576" 915 55.884948384845 114.676619073726
"4577" 915.2 59.8829343332745 114.802750061234
"4578" 915.4 65.175263216926 114.96790227783
"4579" 915.6 70.2768593577388 114.82702398097
"4580" 915.8 75.889606492996 115.7117916147
"4581" 916 80.8624687082039 116.542536733951
"4582" 916.2 84.5000123027823 114.997231817878
"4583" 916.4 88.6367607663786 112.303732552427
"4584" 916.6 92.5971735903472 108.658512955901
"4585" 916.8 97.625211353819 105.794794459794
"4586" 917 102.264459490922 103.519841282417
"4587" 917.2 106.346447965598 99.8772293002924
"4588" 917.4 110.583055480571 95.8849918645789
"4589" 917.6 114.954041455562 92.6364900132261
"4590" 917.8 114.476516317849 92.2199255313913
"4591" 918 113.976962074622 93.5373219683119
"4592" 918.2 112.638733556561 95.0577491671035
"4593" 918.4 111.690698262519 97.4021806975221
"4594" 918.6 110.843199651084 101.269504108309
"4595" 918.8 108.363579355842 103.613540470514
"4596" 919 105.691017691735 107.138189883779
"4597" 919.2 102.433776379133 110.2851643405
"4598" 919.4 98.5174305392994 112.192850297472
"4599" 919.6 94.5998242759806 114.738870726291
"4600" 919.8 90.9316582918484 117.765295799941
"4601" 920 86.8091709514083 120.402668494298
"4602" 920.2 85.6487212461081 120.178407390505
"4603" 920.4 82.6043225192211 118.693230766959
"4604" 920.6 78.623956598068 118.750798680437
"4605" 920.8 74.8241916110106 119.737223571356
"4606" 921 70.4724377967517 121.314608086114
"4607" 921.2 65.896592638117 123.491655695943
"4608" 921.4 61.755709092466 123.502678456047
"4609" 921.6 58.3353066156443 122.482800305851
"4610" 921.8 53.1754276612109 122.381281331204
"4611" 922 48.1819284836883 122.707361365926
"4612" 922.2 43.5222056377419 120.812069170793
"4613" 922.4 39.0302736500388 118.270577332485
"4614" 922.6 34.2847792273689 116.444223702087
"4615" 922.8 29.7809154011131 113.542209840706
"4616" 923 25.4750007980814 110.268936388125
"4617" 923.2 20.4975180240415 107.666646440292
"4618" 923.4 18.1133358386327 104.569318892861
"4619" 923.6 17.1446043578089 100.312855778171
"4620" 923.8 14.7671956979366 95.0614358418823
"4621" 924 11.2326840316327 90.6529481783889
"4622" 924.2 7.14365613447566 87.630942825
"4623" 924.4 7.01380981903875 84.0796767379909
"4624" 924.6 5.42009263037121 79.5292774979224
"4625" 924.8 3.20989348128744 74.6845142481161
"4626" 925 2.90080330368726 69.4085320200531
"4627" 925.2 1.7734878682089 64.4518629641143
"4628" 925.4 1.6235526479431 58.8958544580826
"4629" 925.6 2.20877292897955 53.403121112973
"4630" 925.8 2.72840478444679 48.2569371471346
"4631" 926 3.88512271770286 45.0692942591579
"4632" 926.2 6.46427742801776 43.8121139051121
"4633" 926.4 9.52333971479937 40.9776602535898
"4634" 926.6 11.7231288145216 40.7718287892778
"4635" 926.8 13.9853381593387 39.2799062505273
"4636" 927 16.6898312443344 36.999731415
"4637" 927.2 20.1581535780147 33.8701779799911
"4638" 927.4 23.5840876880999 31.0985524477768
"4639" 927.6 27.8307476011502 28.3322966412368
"4640" 927.8 32.5727261056766 26.3849423562368
"4641" 928 37.8794522068139 24.8346938641826
"4642" 928.2 42.7509099287669 24.0954934627168
"4643" 928.4 43.8510724305698 24.0884050801132
"4644" 928.6 43.1990455516535 24.0376544554688
"4645" 928.8 43.3680638013898 23.2329268001949
"4646" 929 44.6648114852896 20.6354096923109
"4647" 929.2 46.691768487822 17.717623393017
"4648" 929.4 49.7056150771816 14.9274778467414
"4649" 929.6 53.3702322061008 12.4461339084783
"4650" 929.8 54.8291713511643 11.7277733060431
"4651" 930 57.0889520979705 13.1248232164248
"4652" 930.2 59.1053269045762 15.7570667060847
"4653" 930.4 61.5246670586525 19.4174326417881
"4654" 930.6 63.3036907190169 23.302239410339
"4655" 930.8 65.2384154335735 26.960395853157
"4656" 931 65.8212382137818 31.2430788356579
"4657" 931.2 65.5626990009795 36.0664048567838
"4658" 931.4 66.299535757466 41.2979458278378
"4659" 931.6 67.3674761363704 46.570554387887
"4660" 931.8 68.7086105656921 50.8818274397217
"4661" 932 70.2741357853122 55.7009901724872
"4662" 932.2 72.1349409909789 60.3247082953333
"4663" 932.4 74.7680302891584 64.206101622359
"4664" 932.6 77.9748598661779 67.9131555392542
"4665" 932.8 81.0424325882953 71.7481312907561
"4666" 933 83.955547941466 75.66769633415
"4667" 933.2 86.1359189785173 80.2609558386923
"4668" 933.4 86.3561046782478 84.4868508157636
"4669" 933.6 84.8961568036547 88.3474222317453
"4670" 933.8 83.8194222050388 93.1553789616699
"4671" 934 82.4088992497257 98.1129517552212
"4672" 934.2 82.3040417113026 103.11240939075
"4673" 934.4 81.696616970866 107.245437032771
"4674" 934.6 80.1186815779512 111.558335574356
"4675" 934.8 79.9972522927721 113.57844512452
"4676" 935 82.2270391856375 114.882775076229
"4677" 935.2 83.9701075996716 114.191399306579
"4678" 935.4 85.2423291062601 112.431072395735
"4679" 935.6 85.7998069996131 110.987739219794
"4680" 935.8 89.347639612165 110.265627776476
"4681" 936 94.0038960520661 109.6490286074
"4682" 936.2 97.5319512496176 108.544347631182
"4683" 936.4 99.4160136276719 105.745156017235
"4684" 936.6 102.96246061374 102.092804081151
"4685" 936.8 106.997992009937 99.5884471173173
"4686" 937 111.569031702766 97.0171904787
"4687" 937.2 115.214061634082 92.7323155680268
"4688" 937.4 117.839512500466 87.7020635901913
"4689" 937.6 119.95327706073 82.2456230659364
"4690" 937.8 121.696967336318 76.9933083742435
"4691" 938 123.536348934212 71.3226758382458
"4692" 938.2 122.875540016631 65.5665721001739
"4693" 938.4 121.824376361438 59.6900150468889
"4694" 938.6 121.716517849693 53.6832466712182
"4695" 938.8 121.176813238429 48.7195883962844
"4696" 939 118.015291382829 44.8201683577699
"4697" 939.2 113.680520134645 41.1169947604286
"4698" 939.4 110.157895329814 36.9788669048036
"4699" 939.6 106.428016390366 32.8583579689
"4700" 939.8 101.816032325391 29.518645370125
"4701" 940 97.5633210147356 26.8125284771217
"4702" 940.2 92.5510004203008 23.9338308384261
"4703" 940.4 87.211387649545 21.810367992
"4704" 940.6 81.2907473409397 20.8332744384737
"4705" 940.8 76.0902169903559 20.1963743557881
"4706" 941 70.1884486301892 19.6022073295446
"4707" 941.2 64.7997313169134 18.4930328854474
"4708" 941.4 59.4900047156573 16.7506335541043
"4709" 941.6 54.0038724737555 15.1347008465789
"4710" 941.8 47.9211716421071 15.0462245610256
"4711" 942 43.5892040337542 17.397465146161
"4712" 942.2 39.0859302011355 21.1698332767686
"4713" 942.4 35.1978256539316 25.2988181680603
"4714" 942.6 29.9660044925976 29.0292444906053
"4715" 942.8 24.999396963091 32.4269262636161
"4716" 943 19.6723580703081 34.2426877167632
"4717" 943.2 14.4551450112936 36.1066344498103
"4718" 943.4 11.4440635138507 39.7393426569744
"4719" 943.6 9.84290554618399 44.9689043351539
"4720" 943.8 7.4159079290855 50.6898043707876
"4721" 944 6.10348149897955 56.0487159434054
"4722" 944.2 5.11922799215175 62.1113285758572
"4723" 944.4 4.23465482279347 67.7231227362212
"4724" 944.6 5.34447443300584 73.2997939453009
"4725" 944.8 7.25084159122279 78.5292545091622
"4726" 945 9.40072851907714 83.8444206041667
"4727" 945.2 12.4286890843468 89.0244624050917
"4728" 945.4 14.499911776466 94.0490979893125
"4729" 945.6 16.3161820189806 99.1978491508544
"4730" 945.8 19.7299489990375 103.6771421334
"4731" 946 24.2218462164375 106.625992907829
"4732" 946.2 29.289418452946 108.53773842876
"4733" 946.4 34.4848810043448 110.995260195939
"4734" 946.6 39.7768200565718 113.512030255067
"4735" 946.8 44.509334541233 116.270285261097
"4736" 947 49.1128858883122 119.885870626356
"4737" 947.2 49.1310526958809 121.034283773234
"4738" 947.4 48.4929834195192 120.980420782372
"4739" 947.6 47.4861598211043 120.99699401033
"4740" 947.8 46.731447445803 120.558163757022
"4741" 948 47.4108824751713 121.059841435295
"4742" 948.2 49.2572352269206 122.026333761879
"4743" 948.4 51.7727626918151 121.856612947217
"4744" 948.6 55.296984047216 122.661682685167
"4745" 948.8 59.6933681734946 124.196692427914
"4746" 949 63.5195626852257 122.8780553835
"4747" 949.2 67.6015532179223 121.488438490806
"4748" 949.4 72.161765388233 120.157431290184
"4749" 949.6 75.4979209977895 120.178487776647
"4750" 949.8 79.4180233938932 119.680991212689
"4751" 950 84.232072249936 118.40692994514
"4752" 950.2 89.6459221468976 117.136435012674
"4753" 950.4 93.863686543546 114.43822191231
"4754" 950.6 97.7206698972013 111.178656306559
"4755" 950.8 101.930218099375 108.304370638485
"4756" 951 106.59067774829 105.050217821412
"4757" 951.2 110.337812570142 101.160669172676
"4758" 951.4 112.971126787966 96.9674247580833
"4759" 951.6 116.120838351686 92.6547595675871
"4760" 951.8 118.394987329302 88.4737322204754
"4761" 952 119.935072509811 83.7948272157876
"4762" 952.2 121.619073164918 78.6358593798522
"4763" 952.4 123.685022000218 73.9787829614867
"4764" 952.6 124.549633282508 69.4875419696695
"4765" 952.8 123.539649534695 64.5564448479915
"4766" 953 123.131533180229 59.3430595271053
"4767" 953.2 122.485343437537 54.8388876329464
"4768" 953.4 120.464054852142 50.547001494973
"4769" 953.6 118.306175779574 45.4944065933513
"4770" 953.8 116.681532184564 40.5327884749286
"4771" 954 114.176471940233 36.3147999078621
"4772" 954.2 109.998165912866 32.478623883325
"4773" 954.4 106.165726724723 28.9001162473009
"4774" 954.6 101.690137579071 26.2004561608158
"4775" 954.8 96.5229379164482 23.0622386037857
"4776" 955 91.991629957566 19.62284001185
"4777" 955.2 86.9524931800762 17.1103129041356
"4778" 955.4 82.0426601039882 14.9894580273717
"4779" 955.6 77.2846112113122 12.4863690992051
"4780" 955.8 72.131861841041 10.0872951963
"4781" 956 67.0047937958174 9.15782825918919
"4782" 956.2 61.4925531080066 9.56835159494594
"4783" 956.4 55.7768051255471 10.4209769845946
"4784" 956.6 49.7178437967504 11.562639387633
"4785" 956.8 44.2396806367791 12.0397295359565
"4786" 957 38.2989415686024 12.4347422707636
"4787" 957.2 33.0114283215686 12.3831759661539
"4788" 957.4 32.5192119027097 10.9379126394454
"4789" 957.6 34.0829580268399 11.5317240703044
"4790" 957.8 33.4989269156384 13.5374697881379
"4791" 958 31.4489852620459 16.5999679554958
"4792" 958.2 28.517617037991 19.431350173825
"4793" 958.4 25.5078257666312 22.5723761904783
"4794" 958.6 22.4635658788081 25.9271432787105
"4795" 958.8 19.1724428913367 29.69715284625
"4796" 959 16.7474831804035 34.1552031915536
"4797" 959.2 13.5774807993608 38.3252988932105
"4798" 959.4 10.9513995237994 43.101441508
"4799" 959.6 7.59168681144832 47.9014687662478
"4800" 959.8 5.53280894982316 52.6794108276161
"4801" 960 4.72604788889459 58.8274864988303
"4802" 960.2 4.76664909792549 64.4065500098378
"4803" 960.4 5.05085756114171 70.2415953719189
"4804" 960.6 5.26787516926041 75.4954677106262
"4805" 960.8 7.73855734908764 79.9327530929459
"4806" 961 10.3094938520771 84.774823207
"4807" 961.2 12.4101296376117 90.0887686216019
"4808" 961.4 14.1289871507517 94.9315342975408
"4809" 961.6 16.6931819551487 98.0867373706154
"4810" 961.8 19.069703165266 100.657815680086
"4811" 962 20.8882621371591 104.918050269861
"4812" 962.2 21.2105883297238 106.361680432268
"4813" 962.4 19.9429378235923 105.095635991526
"4814" 962.6 18.777600022516 103.66156329912
"4815" 962.8 17.583222727716 102.219872010125
"4816" 963 15.8385647535132 100.450412825689
"4817" 963.2 13.2960927639206 98.5636651644243
"4818" 963.4 12.243753737534 95.6510174628349
"4819" 963.6 9.86070449342521 92.5788123858673
"4820" 963.8 8.68479344616413 89.6113653903113
"4821" 964 7.27891156289845 86.118673100973
"4822" 964.2 5.51611734166604 83.0385734155043
"4823" 964.4 5.17857593226603 79.7766138755
"4824" 964.6 3.50967092663844 75.8360193711983
"4825" 964.8 2.01153974876264 71.6923430923475
"4826" 965 1.70507288168825 67.9698769697778
"4827" 965.2 2.25012601225175 63.4907045277321
"4828" 965.4 1.2531817795933 58.5941201135727
"4829" 965.6 1.58246168596603 54.6083080459039
"4830" 965.8 1.84333367508867 49.606094720349
"4831" 966 2.8511925080115 47.3698847387576
"4832" 966.2 5.76496509277576 45.3440583601062
"4833" 966.4 7.73299924628904 41.349397092292
"4834" 966.6 9.44598168813859 36.951478388469
"4835" 966.8 11.8087032420606 32.9997604512162
"4836" 967 14.2707448664052 28.4855598106696
"4837" 967.2 16.1186859284218 24.1747662920177
"4838" 967.4 19.7386766372896 20.337579036958
"4839" 967.6 22.6600963707287 16.6449282360254
"4840" 967.8 24.181508163391 16.828386612875
"4841" 968 27.4111529112747 17.0418900210783
"4842" 968.2 32.2648437764067 16.2818621828898
"4843" 968.4 36.8466562995976 14.1951878143421
"4844" 968.6 40.974193281041 11.557547681475
"4845" 968.8 44.7269959078358 8.7156377495042
"4846" 969 49.8752115217938 7.43594779078992
"4847" 969.2 54.5039685338112 7.36892648023009
"4848" 969.4 58.873624750666 7.19674409673913
"4849" 969.6 62.1656784156239 7.45460885942105
"4850" 969.8 66.3986116772292 7.64251146586842
"4851" 970 70.7744994593443 8.96121641410435
"4852" 970.2 74.4152352673421 10.9293105092655
"4853" 970.4 77.1293756888678 13.7253702908839
"4854" 970.6 81.3395445745368 16.0372380320442
"4855" 970.8 85.0744515052203 19.0312623852712
"4856" 971 86.732206551285 22.0722535682586
"4857" 971.2 88.6457012278813 25.7578861697288
"4858" 971.4 88.9097492665254 30.0255625943136
"4859" 971.6 89.0531355299882 34.5078072591504
"4860" 971.8 88.387457693535 39.3499865865517
"4861" 972 88.1405893321388 44.4315434953909
"4862" 972.2 86.3682868945762 48.7894763404576
"4863" 972.4 84.3484055015704 52.6395263508783
"4864" 972.6 81.9034619974408 56.6631003969832
"4865" 972.8 80.0275512640302 61.2301448175898
"4866" 973 76.858165795309 65.1510712110496
"4867" 973.2 74.3497490170501 69.8048961665575
"4868" 973.4 73.1790586634312 73.4542036302
"4869" 973.6 71.1719425555103 77.228968962823
"4870" 973.8 69.6297938100747 81.7550129389565
"4871" 974 68.0906421470324 87.0656930856372
"4872" 974.2 66.2679570393309 92.1361732789459
"4873" 974.4 63.5696335468271 96.8051452343333
"4874" 974.6 61.8410217563803 101.818809758571
"4875" 974.8 62.3926941389613 106.227266268112
"4876" 975 63.2991676739105 107.72114786525
"4877" 975.2 64.290943916334 108.713808650151
"4878" 975.4 66.7899805403549 110.645785504389
"4879" 975.6 70.4328390867093 113.171108303405
"4880" 975.8 73.2290203018881 115.340543706055
"4881" 976 72.6425218216264 115.544245661123
"4882" 976.2 70.8005080239612 115.203966992417
"4883" 976.4 68.3652586362601 115.161186736471
"4884" 976.6 64.7866407122878 116.902955453584
"4885" 976.8 60.6137654146602 118.618454214466
"4886" 977 56.1046367538795 118.024649319346
"4887" 977.2 51.5727477536214 117.491635618485
"4888" 977.4 46.3318683167823 116.169618581296
"4889" 977.6 41.3655328113448 113.914324598909
"4890" 977.8 36.1238993253472 112.919555500307
"4891" 978 30.8409777997036 112.005648637842
"4892" 978.2 26.3667988918544 109.426185735175
"4893" 978.4 23.0224505296425 105.997166571765
"4894" 978.6 18.5955972951103 102.359682061356
"4895" 978.8 14.2476830309803 99.7119578845143
"4896" 979 13.3945563918375 96.5220061033715
"4897" 979.2 11.2324698012383 91.6259112195742
"4898" 979.4 8.13379027596144 87.3415195275963
"4899" 979.6 6.55922189780515 84.6506440931739
"4900" 979.8 7.10967193226975 80.7041854336822
"4901" 980 6.12156749209329 75.1572534685364
"4902" 980.2 4.08692863163125 70.3147298524696
"4903" 980.4 1.5462719160678 66.0032470048672
"4904" 980.6 2.25628073502355 61.4295494186814
"4905" 980.8 3.09077609580239 56.0944253404636
"4906" 981 3.34600028612023 51.4247127822056
"4907" 981.2 5.43468252611148 46.6338241595182
"4908" 981.4 7.0502938479356 41.8020764169652
"4909" 981.6 9.20844016276066 36.9823443231696
"4910" 981.8 10.288385934411 32.0688159777523
"4911" 982 12.7428162434488 31.0032232201552
"4912" 982.2 16.7886126459057 28.8242009253879
"4913" 982.4 21.0001239347443 25.5933153595565
"4914" 982.6 25.3281207063333 22.6134362192655
"4915" 982.8 29.3744816454306 19.7561677196814
"4916" 983 34.2375785409833 17.8585817964052
"4917" 983.2 38.812630024691 14.83234847075
"4918" 983.4 43.5837312432096 12.2333794826923
"4919" 983.6 47.9677749925173 12.9424161710769
"4920" 983.8 52.7905995523632 13.2674885398598
"4921" 984 57.2751008854139 14.6305574107826
"4922" 984.2 63.1516002171121 15.0514976329115
"4923" 984.4 68.5479465382505 16.4148536195948
"4924" 984.6 73.517728973866 17.6785902046957
"4925" 984.8 78.1651847577492 17.4503623804513
"4926" 985 81.8235307501298 17.7209239935
"4927" 985.2 86.0776181249333 17.2240756572336
"4928" 985.4 89.521879216289 15.6064074380177
"4929" 985.6 89.4258431602387 16.8038971574727
"4930" 985.8 89.8400985263206 19.3991893227545
"4931" 986 90.4546311987095 23.1413423120087
"4932" 986.2 92.5372220384404 27.4460445808974
"4933" 986.4 94.2037115352225 32.1194922416348
"4934" 986.6 96.5757702726766 36.3847774302631
"4935" 986.8 97.7462029823704 41.1586028271391
"4936" 987 100.163001850308 45.5236769256579
"4937" 987.2 101.822954336935 50.6932510155398
"4938" 987.4 104.506850662992 55.6372549254052
"4939" 987.6 107.743487784957 59.6729788056983
"4940" 987.8 109.788209784207 64.702524872819
"4941" 988 110.422332993705 69.9358686671416
"4942" 988.2 111.390840169077 75.6917654033363
"4943" 988.4 111.204472945628 81.1116919033243
"4944" 988.6 111.255761665614 87.3871002014869
"4945" 988.8 110.239567669277 92.8975712606487
"4946" 989 108.598765280136 98.6720741956132
"4947" 989.2 105.841646377883 101.03523148675
"4948" 989.4 101.896686765326 103.075100266598
"4949" 989.6 97.2013383499223 105.641134008408
"4950" 989.8 91.2322942594966 107.740356461939
"4951" 990 85.6908141360205 109.202229696861
"4952" 990.2 79.8126471586719 109.345852273618
"4953" 990.4 73.510647685557 108.744984133273
"4954" 990.6 68.0533793650887 107.420471464642
"4955" 990.8 63.5340477225415 103.867468457858
"4956" 991 59.1369812349232 101.076960507143
"4957" 991.2 54.1928931783569 97.9873269770454
"4958" 991.4 49.7739688596641 95.0345633613679
"4959" 991.6 45.8400351523579 91.9852971811892
"4960" 991.8 41.6672122577292 88.8096046290789
"4961" 992 37.1154244147413 86.040901252844
"4962" 992.2 32.545394817466 82.9371474966724
"4963" 992.4 27.4440220744392 80.9751640723393
"4964" 992.6 22.2094374586199 78.6964147892051
"4965" 992.8 17.7277990306933 78.0110126571
"4966" 993 13.2397273368626 78.9618587493621
"4967" 993.2 8.3815576297481 80.2842575138974
"4968" 993.4 7.17364916911468 80.8450271724054
"4969" 993.6 7.746901678903 78.6960231644118
"4970" 993.8 6.47794102330081 75.2864100096522
"4971" 994 4.82305894485066 70.697282572359
"4972" 994.2 3.67974501768726 66.2996584535575
"4973" 994.4 3.19842410141339 61.3997389649474
"4974" 994.6 4.00969970548388 56.9879321831786
"4975" 994.8 5.80768451534678 52.2712767619541
"4976" 995 6.36312873697953 47.2698323018378
"4977" 995.2 7.03505368396603 42.3827750456786
"4978" 995.4 7.8106378905781 37.3153371094655
"4979" 995.6 9.41888392939705 33.9276121550431
"4980" 995.8 10.7245945703678 30.3474300807054
"4981" 996 11.9430466022626 31.6428568310085
"4982" 996.2 14.9853392214226 31.8282357746609
"4983" 996.4 18.4367253039795 31.768190443946
"4984" 996.6 22.1033653541147 31.7857341762432
"4985" 996.8 26.5585728828731 30.1374617133451
"4986" 997 31.4296134433579 29.7015387793243
"4987" 997.2 36.6330844427363 29.0208419661892
"4988" 997.4 41.6604421221174 28.4742500865413
"4989" 997.6 46.6927528774397 27.7275918895789
"4990" 997.8 51.4906119831878 26.9920237416522
"4991" 998 56.6960043624923 26.3097813136579
"4992" 998.2 61.9276376689795 24.7436800321081
"4993" 998.4 67.3960816822339 24.0567802564821
"4994" 998.6 73.2416219555999 23.5525545934018
"4995" 998.8 79.0769129958871 23.6757284123684
"4996" 999 84.5820880157704 23.9406042446348
"4997" 999.2 88.5246180879383 22.9102625418611
"4998" 999.4 91.2538931313356 21.6952200864522
"4999" 999.6 95.8773168862457 21.0017208736525
"5000" 999.8 99.6515681430413 23.0683933265575
"5001" 1000 102.356337729203 26.9076532432632
"5002" 1000.2 105.701004123966 31.2977414120789
"5003" 1000.4 108.589579646716 35.8413913661638
"5004" 1000.6 111.89926371513 40.7078867173613
"5005" 1000.8 115.442252225483 45.2961321705776
"5006" 1001 118.73021541691 50.4483294423652
"5007" 1001.2 120.776053829351 56.7869189374513
"5008" 1001.4 121.839208866701 62.559179743513
"5009" 1001.6 121.578432727666 68.4725173047545
"5010" 1001.8 120.67708588718 73.1961791874375
"5011" 1002 117.940357633082 79.4903064300268
"5012" 1002.2 115.681343714888 85.3691533526973
"5013" 1002.4 112.797071227979 90.8914687605929
"5014" 1002.6 109.872747023796 95.12825682225
"5015" 1002.8 107.594574338237 100.3796222108
"5016" 1003 101.731585735485 105.436374645962
"5017" 1003.2 97.0936981842661 107.8055332176
"5018" 1003.4 92.4864576746007 108.898298564452
"5019" 1003.6 86.6700417932842 110.641195780485
"5020" 1003.8 83.5508037175248 111.350481684647
"5021" 1004 80.4793133773916 111.140066682638
"5022" 1004.2 76.263498515716 111.18224554779
"5023" 1004.4 70.6702642637994 111.280478752833
"5024" 1004.6 64.9477640544763 111.135709803124
"5025" 1004.8 59.7231580574973 110.690863149875
"5026" 1005 54.5626692022473 111.327810280594
"5027" 1005.2 48.9892643693292 111.593649763579
"5028" 1005.4 43.1673272811024 112.151870619758
"5029" 1005.6 37.6871969396782 112.096793932909
"5030" 1005.8 31.8141434124864 111.154187749316
"5031" 1006 27.3657964108212 108.312937306065
"5032" 1006.2 23.9072251494755 105.065275055802
"5033" 1006.4 18.9716142086883 101.965634089583
"5034" 1006.6 14.4770017260543 100.242925576676
"5035" 1006.8 15.420020920835 100.192323280864
"5036" 1007 16.2454610299512 98.4859969087129
"5037" 1007.2 15.5421069401049 94.7423921768889
"5038" 1007.4 14.0238918401327 90.3464201890833
"5039" 1007.6 12.1712006106535 85.2906402646339
"5040" 1007.8 10.2818243736842 80.4646790562
"5041" 1008 7.44886646952853 75.5990752783928
"5042" 1008.2 4.93917237722873 70.5536359256949
"5043" 1008.4 2.6320526395762 65.7677652252712
"5044" 1008.6 3.39582370364952 63.9303905820551
"5045" 1008.8 5.30030046310824 59.9677925966147
"5046" 1009 6.572333720833 54.9225370912569
"5047" 1009.2 7.82107668627511 49.5831807402545
"5048" 1009.4 8.65907367258867 44.1277829487736
"5049" 1009.6 8.98936280569816 38.7140986694732
"5050" 1009.8 8.05909343728498 37.5167875527414
"5051" 1010 7.7083761825084 38.234155995661
"5052" 1010.2 7.24255864876111 39.1705525851639
"5053" 1010.4 7.34507248613803 40.69191513936
"5054" 1010.6 6.53212827297037 42.4353898974783
"5055" 1010.8 5.60401626902568 44.3889583166147
"5056" 1011 3.76085800477958 46.0994869467712
"5057" 1011.2 3.41636141697037 46.0693223284435
"5058" 1011.4 3.04736333279036 48.1856151277568
"5059" 1011.6 1.58606789760491 51.2154176955
"5060" 1011.8 1.53102213881508 53.7837207996792
"5061" 1012 1.57202943086781 56.4211129895089
"5062" 1012.2 1.03720248616603 59.8758332975182
"5063" 1012.4 0.820211580123183 63.4355294896571
"5064" 1012.6 1.34692454863746 66.9259302176286
"5065" 1012.8 1.40897012239329 70.8447488883
"5066" 1013 2.51619309954296 73.5334293258974
"5067" 1013.2 3.2594551333398 77.1454798496505
"5068" 1013.4 3.87240607666047 79.6395778332222
"5069" 1013.6 5.28985331998032 82.4083240949429
"5070" 1013.8 6.99687026661308 86.2487031168235
"5071" 1014 7.69007285255694 90.1093937331818
"5072" 1014.2 9.0127001467327 93.1960486261333
"5073" 1014.4 11.4311023996788 96.6716386757872
"5074" 1014.6 13.9920723256719 100.078736882059
"5075" 1014.8 16.7882047244473 103.486410610907
"5076" 1015 19.7874943148025 106.969808836598
"5077" 1015.2 22.0737727188811 109.286992175547
"5078" 1015.4 25.6210523694564 110.658407245125
"5079" 1015.6 29.9587204464472 112.806926902019
"5080" 1015.8 34.259066588266 115.272245933229
"5081" 1016 38.3213211118434 117.649592840943
"5082" 1016.2 41.1549477044179 119.631216604471
"5083" 1016.4 44.2755869729176 121.481404514581
"5084" 1016.6 47.832125954716 121.828177421152
"5085" 1016.8 52.0109073405176 121.414528297144
"5086" 1017 56.5397115403071 120.921601312121
"5087" 1017.2 61.609657521091 121.149778455562
"5088" 1017.4 66.2809895261803 120.951101952914
"5089" 1017.6 71.052378449056 121.66290630966
"5090" 1017.8 76.2644820279812 121.381149715939
"5091" 1018 81.4913957885237 120.717241109567
"5092" 1018.2 84.5088149532791 120.430212847682
"5093" 1018.4 85.9776491586176 118.525030097939
"5094" 1018.6 88.2598031858372 115.174964258196
"5095" 1018.8 90.7113693455814 111.897973145769
"5096" 1019 93.9570082984078 109.660624503466
"5097" 1019.2 97.9841354769366 107.577960050176
"5098" 1019.4 102.806701088613 106.146081899441
"5099" 1019.6 107.251675128688 103.844470353444
"5100" 1019.8 111.32978531918 101.029435789473
"5101" 1020 113.286732482432 97.8814128803535
"5102" 1020.2 115.632510977466 94.9410112179231
"5103" 1020.4 116.063391092251 92.351598212431
"5104" 1020.6 117.542284741177 87.9042557071052
"5105" 1020.8 119.92001921521 83.3667362624616
"5106" 1021 122.070882319737 78.7424257241441
"5107" 1021.2 123.745367995837 74.6206016967672
"5108" 1021.4 124.334109861492 70.0193439843421
"5109" 1021.6 125.469754594562 65.0992070717739
"5110" 1021.8 124.636944038876 60.6009995870513
"5111" 1022 124.552933882991 56.730721102678
"5112" 1022.2 124.729117660501 53.5891754187672
"5113" 1022.4 123.576843696441 54.3786410844958
"5114" 1022.6 121.344750213466 52.1416809945391
"5115" 1022.8 119.962645667829 48.7183235725221
"5116" 1023 118.844486408261 45.2377355242232
"5117" 1023.2 117.935986932934 42.1557538613394
"5118" 1023.4 117.644777071966 38.4346240460526
"5119" 1023.6 117.566550019492 35.1322685878462
"5120" 1023.8 115.372863739466 33.4112734334103
"5121" 1024 112.246187335651 30.4998228267479
"5122" 1024.2 109.501449457562 27.3442408645043
"5123" 1024.4 106.954301368928 23.7910103844359
"5124" 1024.6 105.810722315245 19.6975747588938
"5125" 1024.8 103.232662011414 18.9113501346783
"5126" 1025 98.8225906552246 17.2172978853103
"5127" 1025.2 94.471261080466 15.4094991247826
"5128" 1025.4 89.408139939466 13.7254902018621
"5129" 1025.6 84.7944082488507 11.2347362596154
"5130" 1025.8 80.5975891239702 8.40144277242857
"5131" 1026 75.6875437314237 5.40308299075424
"5132" 1026.2 70.7926995467587 2.79595745309756
"5133" 1026.4 67.1884974875677 3.38311549512712
"5134" 1026.6 63.0497574237886 5.56880507629839
"5135" 1026.8 58.7897387199276 7.66957995323077
"5136" 1027 54.2059663260045 10.3792318985128
"5137" 1027.2 49.7224026141212 13.0069836208448
"5138" 1027.4 45.1608638811617 15.6601151545043
"5139" 1027.6 40.2095039426052 17.8716322816435
"5140" 1027.8 36.1105511238507 21.5207614573077
"5141" 1028 32.9171624536933 25.7156984944636
"5142" 1028.2 28.9260018532764 29.9858984816121
"5143" 1028.4 26.4869592641327 34.8759501605898
"5144" 1028.6 23.9905827758834 39.8106949916087
"5145" 1028.8 22.291755526167 44.490675561785
"5146" 1029 20.6208131870573 48.6601502032696
"5147" 1029.2 18.0004286305933 53.3822919180818
"5148" 1029.4 17.200243051666 58.2896247162818
"5149" 1029.6 16.9058173762825 63.426579656945
"5150" 1029.8 17.2698652756607 67.9540479346195
"5151" 1030 19.1329921795285 72.3685536163125
"5152" 1030.2 21.4591410370713 75.3011154310263
"5153" 1030.4 24.0528621480147 78.1078633746372
"5154" 1030.6 27.3129385212486 80.8168961790522
"5155" 1030.8 30.3460299779366 83.1307543512605
"5156" 1031 33.713807388466 86.8909481967
"5157" 1031.2 35.5082852623071 91.1798595126168
"5158" 1031.4 36.5018017410502 96.0566242363366
"5159" 1031.6 36.2634361946001 100.439314307784
"5160" 1031.8 35.7139025186848 105.015136806719
"5161" 1032 36.673022233319 110.418806301235
"5162" 1032.2 36.171368496136 111.26792913633
"5163" 1032.4 34.7819601348918 110.652141006089
"5164" 1032.6 31.4031966310718 110.774499519808
"5165" 1032.8 27.5957117901553 110.832818344922
"5166" 1033 26.2550730515792 109.841804434104
"5167" 1033.2 23.696616946426 108.10153106892
"5168" 1033.4 20.0577292340766 106.600223407516
"5169" 1033.6 19.1624343216946 104.786206764286
"5170" 1033.8 17.7677577290089 101.540616289286
"5171" 1034 15.0933911776089 98.8069017977714
"5172" 1034.2 11.1044218650949 95.9664221974948
"5173" 1034.4 10.8749338323495 93.7906323983301
"5174" 1034.6 9.68345551156603 89.59777065285
"5175" 1034.8 6.98852397981115 85.359603933292
"5176" 1035 5.09441441374189 81.255036295319
"5177" 1035.2 4.03612808506603 76.735918938313
"5178" 1035.4 2.12973539019879 72.0789686041034
"5179" 1035.6 2.02631811308764 68.6556419722432
"5180" 1035.8 3.20287483871373 65.0952300259266
"5181" 1036 3.21496336226975 60.1204686455047
"5182" 1036.2 3.49828737778033 54.785567218
"5183" 1036.4 3.11095108702262 49.5877234535094
"5184" 1036.6 5.83186692930531 46.1244772075714
"5185" 1036.8 8.40534793772292 42.0807181916422
"5186" 1037 10.9771303311687 39.4348014578649
"5187" 1037.2 14.5297826976519 36.5723474657257
"5188" 1037.4 18.4727442941828 34.3147951530265
"5189" 1037.6 23.230252393622 31.6614794851101
"5190" 1037.8 28.1033217997903 30.7576714636216
"5191" 1038 32.8402278961296 30.6262410354953
"5192" 1038.2 38.1806589873333 31.0646091516903
"5193" 1038.4 43.4794285065771 31.5759891101111
"5194" 1038.6 48.653772806545 32.0971815922368
"5195" 1038.8 53.3734690550855 31.4609732981947
"5196" 1039 58.1497461578281 30.0799086884741
"5197" 1039.2 63.4058356181765 29.9619247007895
"5198" 1039.4 68.857411926412 30.1857457907297
"5199" 1039.6 73.8223508227339 31.1959201620268
"5200" 1039.8 78.7434118638747 32.3294678341043
"5201" 1040 83.3814141781298 34.3875906671897
"5202" 1040.2 86.4951554304991 37.9396114996612
"5203" 1040.4 88.2958375766779 40.9142435878983
"5204" 1040.6 90.3887719186982 43.9545681471429
"5205" 1040.8 91.1300110967292 46.4734391909737
"5206" 1041 93.325567642791 49.32648403905
"5207" 1041.2 95.503358851516 50.66366731475
"5208" 1041.4 97.6246084577555 50.8566945377368
"5209" 1041.6 100.37481933394 52.9475380858421
"5210" 1041.8 104.544693754737 56.0970058099322
"5211" 1042 108.370089714593 59.328293682839
"5212" 1042.2 112.512343320822 63.5299580977627
"5213" 1042.4 116.230382907071 67.2281361758421
"5214" 1042.6 120.010389190353 71.8218127339044
"5215" 1042.8 122.484431327802 74.7145568625246
"5216" 1043 121.071437331361 75.1234620576579
"5217" 1043.2 119.563836465646 76.3795625116667
"5218" 1043.4 118.720055307596 80.3393710413391
"5219" 1043.6 117.25358289259 85.0873189978673
"5220" 1043.8 116.207945396817 90.5046061752973
"5221" 1044 114.755611441857 94.7901253054909
"5222" 1044.2 111.997449645466 98.3721390917368
"5223" 1044.4 109.929713459211 101.049984170727
"5224" 1044.6 108.481779677368 102.771622390875
"5225" 1044.8 105.668548219216 105.348389400134
"5226" 1045 103.429090791466 108.553171666458
"5227" 1045.2 100.858583135266 110.832783969736
"5228" 1045.4 97.5539596561547 112.211697856415
"5229" 1045.6 93.9319937400045 115.114852628106
"5230" 1045.8 89.4563219011567 117.343152534278
"5231" 1046 84.2467057666019 119.32177051934
"5232" 1046.2 79.7332470618399 121.849779522729
"5233" 1046.4 74.5902163152716 123.23507033575
"5234" 1046.6 69.8059982215887 124.116278768491
"5235" 1046.8 65.910064900466 124.8643567542
"5236" 1047 62.3342434722815 124.018108426078
"5237" 1047.2 57.7426319286719 123.3973498595
"5238" 1047.4 52.9303797761155 123.377943236041
"5239" 1047.6 47.7653907797806 122.613302722281
"5240" 1047.8 42.0564501776138 121.41753966975
"5241" 1048 39.8999658549903 119.684772483146
"5242" 1048.2 36.0086307713778 117.627835497471
"5243" 1048.4 30.8564023880997 115.645851499307
"5244" 1048.6 27.523467709418 112.927823969567
"5245" 1048.8 22.6026532277064 110.104160256317
"5246" 1049 21.7566880871109 108.873484146981
"5247" 1049.2 22.4082327918118 107.424798155523
"5248" 1049.4 21.4088419955254 103.630097138792
"5249" 1049.6 19.8702393030205 99.6466971855149
"5250" 1049.8 18.4434648763868 95.0771628731881
"5251" 1050 15.7476610035216 90.8657146650833
"5252" 1050.2 11.2367775691687 87.585329121027
"5253" 1050.4 7.41154217906604 86.3104511574571
"5254" 1050.6 8.60567681289593 87.0813157277383
"5255" 1050.8 7.95088861998089 88.0435505645941
"5256" 1051 8.5892628585981 88.1490125498774
"5257" 1051.2 8.18677464680889 87.7978589065714
"5258" 1051.4 7.52098227657817 87.1468341896635
"5259" 1051.6 6.40004685190081 84.8233659514957
"5260" 1051.8 4.56674051759424 81.7256325658718
"5261" 1052 3.13326382565692 78.0464190986454
"5262" 1052.2 2.11294785325913 73.4186140518879
"5263" 1052.4 0.626171635296376 68.9572061991964
"5264" 1052.6 0.569480145053192 64.862976762578
"5265" 1052.8 0.69250257814826 60.775653264757
"5266" 1053 1.96265942732318 56.6550273316
"5267" 1053.2 3.83292589880515 52.8901423806
"5268" 1053.4 4.9650882032438 49.1310273682222
"5269" 1053.6 6.94908939570926 44.9014284417027
"5270" 1053.8 9.72718557270286 42.2644208065526
"5271" 1054 12.6891545166747 38.3713461722609
"5272" 1054.2 16.2081172896239 34.8883894007368
"5273" 1054.4 20.8021529952428 31.9018360903393
"5274" 1054.6 25.6791678570216 29.7079714811667
"5275" 1054.8 30.4927781386823 28.6734760667027
"5276" 1055 35.8118060615509 28.530577401934
"5277" 1055.2 40.8793818283156 29.1724011827257
"5278" 1055.4 46.0607168375713 30.1054139638947
"5279" 1055.6 50.6766541781624 30.6569203152857
"5280" 1055.8 55.4865948591765 32.1894246899474
"5281" 1056 59.9878500719965 34.2463417911652
"5282" 1056.2 64.1496118600608 36.0226967651121
"5283" 1056.4 68.0803022127758 35.6968996986637
"5284" 1056.6 71.8124030071446 35.0801964769286
"5285" 1056.8 75.8532225915686 34.2268320655897
"5286" 1057 79.8426013912505 32.0306204808621
"5287" 1057.2 82.8637525882365 29.9094463871557
"5288" 1057.4 83.7752969663255 28.8015308135207
"5289" 1057.6 85.419309245691 28.7299668847
"5290" 1057.8 88.6533247387315 28.0798147962743
"5291" 1058 92.274508790545 26.224371038
"5292" 1058.2 96.6298537963813 25.3090045040339
"5293" 1058.4 99.4100133763736 26.4480167682101
"5294" 1058.6 101.804057215707 28.7033306594224
"5295" 1058.8 103.046277555953 32.1895998905128
"5296" 1059 105.413377657733 36.4759602624828
"5297" 1059.2 106.891781267987 41.3657324506134
"5298" 1059.4 109.218344038737 46.1787013583644
"5299" 1059.6 109.882691220177 51.7210465273947
"5300" 1059.8 109.756221895639 56.5617903688636
"5301" 1060 109.715770819501 62.1671313956549
"5302" 1060.2 109.169552553336 67.0770416847131
"5303" 1060.4 108.285623043101 71.7845589997565
"5304" 1060.6 107.061854360298 76.791245079292
"5305" 1060.8 106.674681266466 81.8465793562222
"5306" 1061 105.16205744876 86.5482853050826
"5307" 1061.2 103.375493884539 91.5327976492569
"5308" 1061.4 101.250938961577 96.9962744511945
"5309" 1061.6 99.4193955874946 102.460509361057
"5310" 1061.8 96.4644354662896 107.921610806353
"5311" 1062 92.9317489193056 109.687485792651
"5312" 1062.2 89.0797625502307 110.735728665265
"5313" 1062.4 83.480393495926 111.75866241615
"5314" 1062.6 78.0657947774456 113.248587153796
"5315" 1062.8 72.4975666000467 113.687799515903
"5316" 1063 67.2738555911492 113.035239913277
"5317" 1063.2 61.0771464653217 112.994730491691
"5318" 1063.4 55.5938701654029 113.516405889189
"5319" 1063.6 49.3859523946223 113.052030220437
"5320" 1063.8 43.4715181068531 113.243886496097
"5321" 1064 37.2312160657473 113.9202256725
"5322" 1064.2 32.2031325491933 112.94654853
"5323" 1064.4 29.1404169290403 109.769083320416
"5324" 1064.6 25.2465611608026 105.797511356798
"5325" 1064.8 20.9368945165922 101.82583211799
"5326" 1065 16.0325867347573 98.536126821
"5327" 1065.2 11.3558665084066 94.3907686895644
"5328" 1065.4 9.30825239883237 89.7132622584654
"5329" 1065.6 7.42452454096603 84.1661218990472
"5330" 1065.8 4.86194416769611 78.8592319306195
"5331" 1066 3.10997353337428 73.2812642771835
"5332" 1066.2 2.59901635400731 67.7786484993853
"5333" 1066.4 2.5527813210781 61.4457427065259
"5334" 1066.6 1.77719711446603 56.9151738912115
"5335" 1066.8 3.55304129730091 55.1011934476789
"5336" 1067 6.12156749209329 50.3444192334818
"5337" 1067.2 8.08871144888566 45.6897999118125
"5338" 1067.4 9.63210050475806 41.349397092292
"5339" 1067.6 12.8099069662979 37.599447601885
"5340" 1067.8 16.6651439611791 33.9821789490261
"5341" 1068 20.5811234033081 30.259152460079
"5342" 1068.2 25.3332291262339 26.8317601126071
"5343" 1068.4 30.161564572035 24.197555744819
"5344" 1068.6 36.050632530466 23.1456966445714
"5345" 1068.8 41.3343389356076 23.1683460243717
"5346" 1069 46.4734443641266 23.3789708013853
"5347" 1069.2 51.5782206450713 24.7655635297632
"5348" 1069.4 56.6118867828985 26.2734934884324
"5349" 1069.6 60.3757735560264 28.7637657924052
"5350" 1069.8 63.4852237455847 32.2369649179576
"5351" 1070 67.2349315764148 35.0723499944615
"5352" 1070.2 69.2388756440558 38.1182118248462
"5353" 1070.4 71.2926650343095 41.5819407151826
"5354" 1070.6 74.3856925980374 44.0494812131344
"5355" 1070.8 78.066479983035 46.1388665249483
"5356" 1071 81.0114123105847 49.6113258607373
"5357" 1071.2 83.2723777496792 53.3096216478934
"5358" 1071.4 85.9570894761356 57.8923028657217
"5359" 1071.6 87.2077960379532 62.5483538720513
"5360" 1071.8 88.3807426787591 67.3482406945086
"5361" 1072 90.9061047740814 69.6819952955641
"5362" 1072.2 94.7343247294923 70.4976415280263
"5363" 1072.4 99.2702193793269 70.6872671939478
"5364" 1072.6 104.113204818544 69.9184855892609
"5365" 1072.8 109.33264904494 69.705034169921
"5366" 1073 115.26695499765 70.3404866208158
"5367" 1073.2 120.444938233501 70.4035724175259
"5368" 1073.4 121.757325273847 69.3753215532458
"5369" 1073.6 122.212351959954 68.287223594
"5370" 1073.8 122.975867477825 65.4810361371539
"5371" 1074 123.752388238557 63.6961883402727
"5372" 1074.2 122.807720575474 62.7866295856134
"5373" 1074.4 122.883321036987 61.449488685843
"5374" 1074.6 122.835039525788 59.2736019145041
"5375" 1074.8 122.931602548185 57.8766568571653
"5376" 1075 123.314823631791 57.4209866837
"5377" 1075.2 121.853795456387 58.6871086100526
"5378" 1075.4 121.826464168177 59.1209928103947
"5379" 1075.6 121.670428430095 60.7440236624483
"5380" 1075.8 122.561048545573 62.816541419582
"5381" 1076 124.110653418263 65.8733844407288
"5382" 1076.2 124.434112265602 69.1178747155678
"5383" 1076.4 124.554639193241 73.321134420725
"5384" 1076.6 122.676601447671 75.1991721662946
"5385" 1076.8 120.862072655646 78.689757167718
"5386" 1077 119.506167068709 82.6239616273513
"5387" 1077.2 119.257585877235 86.9318925688462
"5388" 1077.4 117.864073725682 90.8835507929189
"5389" 1077.6 115.495794068962 95.2342411483805
"5390" 1077.8 112.954044732834 99.4824726752895
"5391" 1078 110.815127401002 103.206299686634
"5392" 1078.2 108.749540891555 104.489467063714
"5393" 1078.4 105.516066704447 106.340240974472
"5394" 1078.6 101.79187070741 108.947259822472
"5395" 1078.8 98.664442643681 112.131207670486
"5396" 1079 94.5536491463699 114.092491628481
"5397" 1079.2 90.3444436158903 116.770444216909
"5398" 1079.4 85.5635612817532 118.526393382267
"5399" 1079.6 80.8549061672913 120.524214524447
"5400" 1079.8 76.2032232640375 121.511198137743
"5401" 1080 71.2353541264369 122.165285902485
"5402" 1080.2 65.6766320470718 123.522180262385
"5403" 1080.4 60.2903731948423 123.809314907911
"5404" 1080.6 54.9997393750007 123.358145697327
"5405" 1080.8 49.5297108857704 123.419927880196
"5406" 1081 45.8891974749092 121.669810565761
"5407" 1081.2 41.7973147674252 118.721050113888
"5408" 1081.4 36.7705635085569 116.813718756576
"5409" 1081.6 31.662594208266 114.908739800029
"5410" 1081.8 28.3441582581605 112.845574604111
"5411" 1082 24.9310609067596 109.216203807908
"5412" 1082.2 21.2691112313057 105.293078764613
"5413" 1082.4 16.7996444558946 101.488686841686
"5414" 1082.6 13.5520733154175 99.1902866099417
"5415" 1082.8 12.3692770881719 97.6808182722941
"5416" 1083 10.1370513682539 93.752323163303
"5417" 1083.2 7.70009354356037 89.1778034928962
"5418" 1083.4 6.54630594184838 87.1498317663529
"5419" 1083.6 7.27606287765414 85.4252266843663
"5420" 1083.8 7.31940187602355 81.5476148373451
"5421" 1084 5.96053140884994 76.8057394514196
"5422" 1084.2 4.47639948863125 71.6253839538522
"5423" 1084.4 2.25133554907472 67.6392344000348
"5424" 1084.6 1.3677533930045 67.9643289518718
"5425" 1084.8 2.46114593651483 68.7083587483171
"5426" 1085 4.04967489748342 68.5400974257913
"5427" 1085.2 5.31752229206062 66.1153095355946
"5428" 1085.4 6.65640146188269 62.6326837442222
"5429" 1085.6 7.44255559916048 58.0924632908611
"5430" 1085.8 7.94145858752966 53.5026738193364
"5431" 1086 7.93660659368824 48.8713801302222
"5432" 1086.2 7.66751299599699 44.189432368115
"5433" 1086.4 7.97534761015174 39.7334459065143
"5434" 1086.6 11.2227425833309 36.694470473027
"5435" 1086.8 14.5315210054399 33.3319319529913
"5436" 1087 18.8157004324399 30.4532343142956
"5437" 1087.2 22.9429236879833 27.2931775564914
"5438" 1087.4 26.4778488347292 25.2267790183158
"5439" 1087.6 29.721731104216 22.1159011643017
"5440" 1087.8 34.336960759666 19.7207721766174
"5441" 1088 38.6034369658933 18.8574707671091
"5442" 1088.2 43.3705981910464 18.4790011973036
"5443" 1088.4 48.1003142202818 18.3700420885
"5444" 1088.6 52.5683697693053 19.2092590541786
"5445" 1088.8 57.8105135595216 18.46740980275
"5446" 1089 63.0460429752225 18.8266825570696
"5447" 1089.2 68.5120382812711 20.0973563412966
"5448" 1089.4 73.5637573478751 21.1411862467909
"5449" 1089.6 79.0343526212372 22.5331994977881
"5450" 1089.8 83.5284965631765 25.2882744167895
"5451" 1090 86.8024765067935 27.700683873531
"5452" 1090.2 90.4800464574041 27.6248576889823
"5453" 1090.4 94.2985392221443 27.0428242882174
"5454" 1090.6 97.6959477524067 26.0021306054746
"5455" 1090.8 99.599294030966 27.133136371
"5456" 1091 99.9204366674397 30.2386539939211
"5457" 1091.2 101.334006181397 34.6696212877759
"5458" 1091.4 103.026528477088 38.6165264012017
"5459" 1091.6 104.492154688032 42.9279886399918
"5460" 1091.8 105.922370038415 47.4921428787949
"5461" 1092 106.837792992902 52.6185114239231
"5462" 1092.2 108.095908253413 58.3693823846053
"5463" 1092.4 108.944276320055 63.9288592418571
"5464" 1092.6 108.537418371225 70.0143413824821
"5465" 1092.8 106.387054800233 75.218238011819
"5466" 1093 104.434633731357 81.3321368740636
"5467" 1093.2 101.693553990098 87.0433201284737
"5468" 1093.4 97.8782538926012 91.5010901697838
"5469" 1093.6 93.1599234243284 95.6383207198349
"5470" 1093.8 87.9689523916946 100.094010249
"5471" 1094 82.759872410476 103.12409351646
"5472" 1094.2 77.444200215699 106.019261054039
"5473" 1094.4 71.3859271697962 109.162067561038
"5474" 1094.6 65.4501183645803 111.800391436543
"5475" 1094.8 59.343374294517 112.72796794699
"5476" 1095 52.9119668042236 113.182591473636
"5477" 1095.2 46.6180101709048 111.905310116388
"5478" 1095.4 40.2979147183818 109.945573084484
"5479" 1095.6 33.709912679896 107.98858452039
"5480" 1095.8 27.2659009781327 106.534048561212
"5481" 1096 21.8962518478271 104.360158617806
"5482" 1096.2 19.1650689265128 101.226023674486
"5483" 1096.4 16.0642221162977 96.6736077721782
"5484" 1096.6 12.3193791466602 92.0020914724951
"5485" 1096.8 8.18576303419329 86.9511391473273
"5486" 1097 5.59471326235791 82.7257152746757
"5487" 1097.2 5.3806797283309 77.6415416549189
"5488" 1097.4 4.80950592968031 71.4748570962321
"5489" 1097.6 3.73489133372267 65.7654285169646
"5490" 1097.8 3.67974501768726 59.020344736885
"5491" 1098 3.94294627255014 53.4375855291308
"5492" 1098.2 6.30860586808343 48.8667390926348
"5493" 1098.4 8.43956142049259 43.9895269724867
"5494" 1098.6 11.5439278361583 40.3418574015641
"5495" 1098.8 14.8592450076267 35.9669381602768
"5496" 1099 18.4830842284395 32.3122945519912
"5497" 1099.2 22.8499831294926 29.6893978955575
"5498" 1099.4 27.3456172354134 27.2595435789737
"5499" 1099.6 32.366169290351 26.8011095932035
"5500" 1099.8 36.9145497041751 26.2857422033454
"5501" 1100 42.4685796441071 25.8482154239744
"5502" 1100.2 47.5504550670642 26.1710506230536
"5503" 1100.4 52.8332858230115 26.6822943486545
"5504" 1100.6 58.1001492943081 26.6821701155263
"5505" 1100.8 64.9789161848798 26.5847434976379
"5506" 1101 72.5454943160216 27.5153948047222
"5507" 1101.2 78.8341881676436 28.7371253833178
"5508" 1101.4 84.8721474583712 28.4213000388362
"5509" 1101.6 89.602875367966 29.469961513
"5510" 1101.8 93.1796825119532 31.9599119492051
"5511" 1102 96.1862994156765 35.3222736010789
"5512" 1102.2 98.2428036529532 37.4158327579487
"5513" 1102.4 101.633564128686 39.1946307362288
"5514" 1102.6 105.839149769825 42.5288860601026
"5515" 1102.8 109.294257849847 46.3536331839661
"5516" 1103 110.022522202448 49.9901354860885
"5517" 1103.2 109.599663847588 54.6342944793391
"5518" 1103.4 110.649541809936 59.6601618861913
"5519" 1103.6 109.076418217966 63.6655027576
"5520" 1103.8 108.777360238484 68.2478128525179
"5521" 1104 107.504372213348 73.6135326171545
"5522" 1104.2 106.419549632605 79.4385080155826
"5523" 1104.4 105.571180504966 85.1063370912321
"5524" 1104.6 104.748964251299 90.8512898185278
"5525" 1104.8 104.649664637957 96.7730757094018
"5526" 1105 105.128252863672 102.713392679412
"5527" 1105.2 105.971469996883 103.061922427806
"5528" 1105.4 107.706252725547 102.385221687027
"5529" 1105.6 110.410446901055 100.996709057748
"5530" 1105.8 113.081652301439 98.3010408082162
"5531" 1106 114.032522591953 96.588772536
"5532" 1106.2 115.257589319147 94.2385173644483
"5533" 1106.4 116.891235631249 91.8033610495565
"5534" 1106.6 118.283170607136 89.3615481113218
"5535" 1106.8 119.122475323525 87.0876473438067
"5536" 1107 120.755715776846 84.1900804602645
"5537" 1107.2 121.453291271974 81.6547998389017
"5538" 1107.4 123.232693689771 78.8678485425
"5539" 1107.6 123.197276811544 76.7460790476261
"5540" 1107.8 124.195415057558 73.914368357042
"5541" 1108 124.544454754164 71.4880473038276
"5542" 1108.2 124.487377128569 69.6514907626293
"5543" 1108.4 124.788831345615 66.7572361502479
"5544" 1108.6 124.583849507516 64.317866443075
"5545" 1108.8 124.92979752831 62.2387199022295
"5546" 1109 124.309965309617 61.1763803281008
"5547" 1109.2 123.999301580913 58.5265372918158
"5548" 1109.4 124.321662242188 55.2506744443304
"5549" 1109.6 124.401605511264 53.7993440955126
"5550" 1109.8 124.249278638551 52.3475236611864
"5551" 1110 124.32005217022 50.005504131541
"5552" 1110.2 124.260953489846 49.2664540267934
"5553" 1110.4 124.212671978648 46.7107527006942
"5554" 1110.6 124.248366277442 45.1374558254878
"5555" 1110.8 123.221291615375 43.9297376556694
"5556" 1111 122.261349730371 42.9257319546983
"5557" 1111.2 121.104294293057 40.8876665787913
"5558" 1111.4 120.507870686028 38.1359563118678
"5559" 1111.6 120.497651099491 38.210336662175
"5560" 1111.8 120.443002373385 36.8734165424595
"5561" 1112 119.350390825035 34.3170830120431
"5562" 1112.2 117.880152937718 31.3168436059043
"5563" 1112.4 116.511480725778 29.5040136097869
"5564" 1112.6 115.113216501466 27.4724233080504
"5565" 1112.8 113.214143727664 24.4883824798017
"5566" 1113 110.847437272435 21.7981011933543
"5567" 1113.2 108.264760951978 18.909589049064
"5568" 1113.4 105.623426595539 17.0227262376585
"5569" 1113.6 101.830375741361 15.0040506765242
"5570" 1113.8 99.3045305681546 12.1087127918115
"5571" 1114 96.817822993891 9.80817441545
"5572" 1114.2 92.765755634087 8.05639313068549
"5573" 1114.4 89.5039114616792 5.79736947796722
"5574" 1114.6 85.2977739527801 4.66077521434711
"5575" 1114.8 81.4686807479988 3.32646420486885
"5576" 1115 78.2785151106186 3.03655244440678
"5577" 1115.2 74.2606204928379 2.02782347033058
"5578" 1115.4 70.434418022616 1.282008237625
"5579" 1115.6 67.1297523461971 1.08659096238655
"5580" 1115.8 63.7096645784321 0.356464852169493
"5581" 1116 62.9961246790459 0.690574376697478
"5582" 1116.2 60.7652444130264 2.95796400876724
"5583" 1116.4 57.5970615945817 5.16612169822314
"5584" 1116.6 54.472604066566 7.604418482925
"5585" 1116.8 51.152365010641 9.869840634475
"5586" 1117 48.805803097216 13.6574447188
"5587" 1117.2 46.2412221714486 16.8285277255043
"5588" 1117.4 44.5568069619198 20.9496046693866
"5589" 1117.6 42.1780835134402 24.9026322962845
"5590" 1117.8 40.1620900991443 27.6050170035391
"5591" 1118 37.4853499609532 29.8694188022308
"5592" 1118.2 34.6306148925545 33.039536594708
"5593" 1118.4 32.4505671305443 36.4612456214087
"5594" 1118.6 29.7615248656921 39.2891427135391
"5595" 1118.8 27.0423158565216 42.6254215716667
"5596" 1119 24.9524064575182 46.9735720573043
"5597" 1119.2 24.090775240289 50.5588318702035
"5598" 1119.4 24.0468467774566 54.9962244110943
"5599" 1119.6 24.9746279831502 60.0024268551842
"5600" 1119.8 26.3992713811239 64.6931591943158
"5601" 1120 28.8702061850478 69.0531829461
"5602" 1120.2 30.5910230395471 73.0836800040811
"5603" 1120.4 32.3435781006569 77.4551315248364
"5604" 1120.6 33.0083507418245 82.4869881099057
"5605" 1120.8 34.1410909500291 87.4343167612718
"5606" 1121 33.9747930142908 91.8107280016701
"5607" 1121.2 33.0272144343732 96.0467254669794
"5608" 1121.4 33.004970428726 101.4571582485
"5609" 1121.6 33.7570819281327 105.444316971424
"5610" 1121.8 36.2345493240494 107.955551621778
"5611" 1122 39.2257473265803 110.646815850571
"5612" 1122.2 41.9910084173301 112.863360579961
"5613" 1122.4 44.6153851728271 114.270028201472
"5614" 1122.6 47.8475955915595 116.19335230985
"5615" 1122.8 50.3423583592375 117.0749396142
"5616" 1123 53.0490334855128 118.286303176907
"5617" 1123.2 53.9366179824089 118.933271989029
"5618" 1123.4 57.4329681944759 120.373487842693
"5619" 1123.6 62.1104746255749 120.990471378535
"5620" 1123.8 67.1453563054963 120.665152786909
"5621" 1124 71.6577105780115 120.28355002803
"5622" 1124.2 75.9930326427994 119.657708389972
"5623" 1124.4 80.0726415186479 120.012100642848
"5624" 1124.6 84.7419794796391 118.451569297212
"5625" 1124.8 89.294544272841 116.476128171563
"5626" 1125 93.3863065502517 113.602290279031
"5627" 1125.2 97.8493246360783 110.927658781469
"5628" 1125.4 102.197621034095 108.528836237743
"5629" 1125.6 106.314060102577 105.615120268139
"5630" 1125.8 110.000972910034 102.599255221054
"5631" 1126 113.562165895519 99.5063875524737
"5632" 1126.2 115.405319644216 96.0482138465431
"5633" 1126.4 117.975993740953 92.0649187354615
"5634" 1126.6 118.562815520609 89.6548003140536
"5635" 1126.8 119.283656651643 85.5939757764425
"5636" 1127 121.115062272158 81.0465551741795
"5637" 1127.2 123.54833532544 77.5217825981316
"5638" 1127.4 123.345365470363 76.133230516641
"5639" 1127.6 123.783176448596 72.1130692008783
"5640" 1127.8 124.415710687687 67.7851623417611
"5641" 1128 125.288142640591 63.668748348075
"5642" 1128.2 124.286280107124 61.3587420326316
"5643" 1128.4 122.755727967334 57.1907205805263
"5644" 1128.6 122.334216715034 52.4768120476757
"5645" 1128.8 120.941732544049 48.304546377313
"5646" 1129 119.29148718665 44.3791792318421
"5647" 1129.2 117.772846317736 40.2032169324865
"5648" 1129.4 117.59318050544 35.5683427952564
"5649" 1129.6 116.633186837192 34.8111119973451
"5650" 1129.8 113.918399126602 34.1975216048898
"5651" 1130 110.606482299037 32.0413419330252
"5652" 1130.2 107.683564814119 28.883554827178
"5653" 1130.4 106.07287177839 25.252894295822
"5654" 1130.6 104.447974372725 21.7512518797768
"5655" 1130.8 102.084788156014 18.79196885025
"5656" 1131 98.7267090508021 17.6283448553607
"5657" 1131.2 94.1767032894576 16.1483126759496
"5658" 1131.4 89.4935502151239 14.6324884257105
"5659" 1131.6 84.3517338132419 13.4434595812759
"5660" 1131.8 80.0403409053081 11.8583626723421
"5661" 1132 75.4919207464912 10.5713518328571
"5662" 1132.2 70.4012603685741 10.950797699973
"5663" 1132.4 65.7494935822292 11.6192139005
"5664" 1132.6 60.6787375052834 12.6459493916348
"5665" 1132.8 55.5611079617333 14.7864625364483
"5666" 1133 50.8638403394404 17.4995580790513
"5667" 1133.2 46.3353036356525 20.3449013775254
"5668" 1133.4 42.421726632891 23.97193124835
"5669" 1133.6 38.8489315450459 27.3284172768908
"5670" 1133.8 34.878974368991 30.9110036839
"5671" 1134 31.207212898543 35.0656923729744
"5672" 1134.2 27.5891196637846 38.4473222109292
"5673" 1134.4 24.9390622683635 42.7252858939744
"5674" 1134.6 23.5202928675297 46.9631040658909
"5675" 1134.8 23.3805490653579 51.455766827973
"5676" 1135 22.8161132166391 56.0051602541827
"5677" 1135.2 20.822672896412 60.8206111282703
"5678" 1135.4 17.0041410587555 64.3515180916842
"5679" 1135.6 12.2241801022307 66.4031446863277
"5680" 1135.8 8.36062116217655 67.8943363259737
"5681" 1136 5.24760410041726 69.7121169732683
"5682" 1136.2 5.76756519320287 71.7002182092895
"5683" 1136.4 6.95989264138707 75.6530057667368
"5684" 1136.6 7.45639033835693 79.7494689369818
"5685" 1136.8 8.14340766486788 84.4642171652804
"5686" 1137 10.4791979292013 90.1281383198824
"5687" 1137.2 13.017326047486 94.3687886511
"5688" 1137.4 15.6301409301131 98.303207975147
"5689" 1137.6 17.8054208448507 101.850374017587
"5690" 1137.8 21.1357533304946 103.617794193286
"5691" 1138 25.6710451278932 106.885171988534
"5692" 1138.2 29.3859489868492 109.335753295009
"5693" 1138.4 33.2316053750375 112.928002298714
"5694" 1138.6 37.8856394528699 116.069805210173
"5695" 1138.8 42.9470205337085 117.997867523818
"5696" 1139 47.9507024780106 119.617683011287
"5697" 1139.2 52.2251281211719 121.209440045176
"5698" 1139.4 55.6290329188891 121.488692999394
"5699" 1139.6 59.5995663068062 121.422558624093
"5700" 1139.8 64.392426794356 121.88100998958
"5701" 1140 69.4165630369514 121.738002340922
"5702" 1140.2 74.2589281512083 121.639377451701
"5703" 1140.4 79.2410959486375 121.455559443886
"5704" 1140.6 83.2080786199509 120.551065364152
"5705" 1140.8 87.1738071282555 119.346169664495
"5706" 1141 90.6171223914035 117.194215064156
"5707" 1141.2 94.2194819405873 115.188956494545
"5708" 1141.4 97.579538112293 111.946657002894
"5709" 1141.6 101.053704178476 109.564707524168
"5710" 1141.8 104.849732107952 107.560722964629
"5711" 1142 108.179900396192 105.24531347083
"5712" 1142.2 111.200476873272 101.612225348972
"5713" 1142.4 113.722737213756 98.3823883248158
"5714" 1142.6 115.074620290412 93.7466879038378
"5715" 1142.8 117.446594998714 89.7471827028584
"5716" 1143 120.123971812953 86.0403307535546
"5717" 1143.2 120.689140937516 84.933857140275
"5718" 1143.4 121.430916332271 81.3614960207257
"5719" 1143.6 123.198094291604 77.2562449962931
"5720" 1143.8 123.935721592661 74.6430799241949
"5721" 1144 123.503627463906 72.1159011853707
"5722" 1144.2 123.214210327066 68.2827079898609
"5723" 1144.4 123.964524268671 63.929810330641
"5724" 1144.6 124.133085818006 59.2719498037965
"5725" 1144.8 122.892384408387 56.1008854631316
"5726" 1145 121.990262096827 51.8212612508333
"5727" 1145.2 120.866452669782 47.6076876517105
"5728" 1145.4 119.773319973049 43.630896093313
"5729" 1145.6 118.949846084019 39.5278755744737
"5730" 1145.8 116.028814656519 35.8586501322105
"5731" 1146 112.658568243063 32.3915384178908
"5732" 1146.2 109.780461690235 28.8108569857692
"5733" 1146.4 105.594284708347 25.7479843682797
"5734" 1146.6 101.781594599909 22.5031435871947
"5735" 1146.8 97.5004788571327 19.5867224152821
"5736" 1147 93.2174382338081 16.5320129563421
"5737" 1147.2 88.4295535004492 14.3580558794874
"5738" 1147.4 83.6551932975084 13.5093577771271
"5739" 1147.6 78.5747005750187 12.1590068426579
"5740" 1147.8 73.0131102113182 11.5859113199739
"5741" 1148 67.6579628980933 12.2789539279636
"5742" 1148.2 62.4432098226486 12.3038923780957
"5743" 1148.4 56.7027480607791 12.2259982066957
"5744" 1148.6 51.3629867504134 13.1258511631053
"5745" 1148.8 46.423539688566 15.7995344323
"5746" 1149 42.1257121375173 19.2438549086923
"5747" 1149.2 38.189421643483 23.6157964562288
"5748" 1149.4 34.590116816716 28.4244177242679
"5749" 1149.6 31.1805824125942 32.6822638805641
"5750" 1149.8 29.0436977486206 37.5308280381818
"5751" 1150 27.5072855663651 42.7167348205046
"5752" 1150.2 25.972643274997 47.4637448827168
"5753" 1150.4 23.9736784560781 51.5243083751897
"5754" 1150.6 19.7519726486892 53.6600428068482
"5755" 1150.8 15.5638053321694 55.8659637761186
"5756" 1151 12.7738220942834 59.2435974043565
"5757" 1151.2 10.9280689024139 63.7953263766
"5758" 1151.4 8.97034471233328 68.726096359115
"5759" 1151.6 6.91682145951959 72.9145082997857
"5760" 1151.8 6.93256135317654 77.0639835206053
"5761" 1152 8.72276073096602 80.3536077377222
"5762" 1152.2 11.0929189643309 85.1116628671081
"5763" 1152.4 13.2987281948447 89.9753305079126
"5764" 1152.6 15.1850205777234 94.5373022793267
"5765" 1152.8 16.8642752618903 99.0396851007576
"5766" 1153 18.7696663569105 102.856368364389
"5767" 1153.2 22.3346447080038 104.800728813311
"5768" 1153.4 26.5872396877833 107.389098993577
"5769" 1153.6 31.3882169827257 109.898190091558
"5770" 1153.8 35.7809988602353 113.028936595904
"5771" 1154 39.8859931603518 116.492587951829
"5772" 1154.2 44.4931018145267 118.839754022788
"5773" 1154.4 49.5293788560543 119.754651844029
"5774" 1154.6 53.9549481410971 120.236837969767
"5775" 1154.8 58.5415910099509 119.390520891273
"5776" 1155 63.3964586602533 118.9833468135
"5777" 1155.2 68.353576778872 118.676783119129
"5778" 1155.4 72.6769537423629 118.820732692794
"5779" 1155.6 77.350122206746 119.27544995625
"5780" 1155.8 82.0883788329072 119.659193300647
"5781" 1156 86.5091919110743 117.772775026021
"5782" 1156.2 91.0530328142426 115.059635094574
"5783" 1156.4 95.7236771696425 112.427254054
"5784" 1156.6 100.22932041729 109.517677651706
"5785" 1156.8 105.270569503689 106.238574740505
"5786" 1157 108.797174962004 103.279587918991
"5787" 1157.2 111.760985196573 99.1898814738214
"5788" 1157.4 115.031935626962 95.6675892916174
"5789" 1157.6 115.568758307421 91.7795029357232
"5790" 1157.8 116.857063491817 86.7116512526216
"5791" 1158 118.997852549302 81.6646521966465
"5792" 1158.2 121.652227205834 77.1391445631842
"5793" 1158.4 123.930973360387 73.6509889053158
"5794" 1158.6 123.204050217753 69.7322169185217
"5795" 1158.8 123.154019376439 65.1726369527182
"5796" 1159 123.157804202949 60.1967499582155
"5797" 1159.2 122.227091270032 55.3565613652832
"5798" 1159.4 120.555735977302 50.3793983559052
"5799" 1159.6 118.984422519751 45.2961321705776
"5800" 1159.8 116.771945062082 40.2372079138125
"5801" 1160 113.212070623229 36.1910842966525
"5802" 1160.2 109.519609193173 32.22871341675
"5803" 1160.4 105.516517928545 28.2912997089211
"5804" 1160.6 101.556897549045 24.1847736552895
"5805" 1160.8 97.1304069317074 21.5048348196983
"5806" 1161 92.1177918847481 19.100716046718
"5807" 1161.2 87.0098193989923 16.9351494574474
"5808" 1161.4 81.7629712650216 15.8781498460278
"5809" 1161.6 77.1537176174303 16.9454596978661
"5810" 1161.8 74.413511944966 19.3382182301949
"5811" 1162 70.6170032919019 21.3343480556667
"5812" 1162.2 66.721462519216 24.189385810175
"5813" 1162.4 63.7521563426341 26.7949403887311
"5814" 1162.6 62.177635854216 28.02242816115
"5815" 1162.8 59.1472362098694 30.1954464427059
"5816" 1163 57.2204658072346 33.9032771634793
"5817" 1163.2 56.329081818266 37.249641881575
"5818" 1163.4 56.2829720501384 39.6991673548965
"5819" 1163.6 54.5854507507737 43.0781398327949
"5820" 1163.8 54.2600453954576 47.1127712950678
"5821" 1164 54.5941458340091 50.7453666611897
"5822" 1164.2 54.8013736098174 54.7329360211081
"5823" 1164.4 55.1173174316357 58.5214736826161
"5824" 1164.6 56.3732920236552 61.9328837559189
"5825" 1164.8 57.0115511533195 64.5648670699138
"5826" 1165 58.0029263432372 66.6787309585932
"5827" 1165.2 58.932045379216 69.2553048908534
"5828" 1165.4 60.4362086890091 72.3677142394655
"5829" 1165.6 60.2695702960187 74.2898577672368
"5830" 1165.8 58.1150032552921 75.7910287722
"5831" 1166 55.3785471469791 77.5013138398957
"5832" 1166.2 51.7310679035965 78.8458349723217
"5833" 1166.4 47.7880192123635 80.4706709155385
"5834" 1166.6 44.3559277354397 81.2730019050263
"5835" 1166.8 40.148398555825 82.9506349195128
"5836" 1167 36.2384131222339 86.0591497235357
"5837" 1167.2 32.7384069235899 89.788542439885
"5838" 1167.4 32.0149726026946 92.7905043686857
"5839" 1167.6 32.6533669362383 94.649130545198
"5840" 1167.8 33.6547966525569 98.5046544285152
"5841" 1168 34.6072993545249 102.396470315382
"5842" 1168.2 36.2491863007013 106.665376375441
"5843" 1168.4 37.748725466986 111.21340321635
"5844" 1168.6 39.937851276293 112.800496958625
"5845" 1168.8 42.5343949879517 112.3233951588
"5846" 1169 47.170025497816 113.3749664727
"5847" 1169.2 52.0265743509366 114.195146277441
"5848" 1169.4 56.7749760173699 115.448149803808
"5849" 1169.6 61.5023639718932 116.890413615932
"5850" 1169.8 66.0172008967281 118.236545898379
"5851" 1170 70.609679908266 119.949605463486
"5852" 1170.2 74.9069677395146 119.404958469379
"5853" 1170.4 79.4592804240205 117.928690581921
"5854" 1170.6 84.5648191831096 116.694723510238
"5855" 1170.8 89.2917001987135 115.395798249278
"5856" 1171 93.4021253945837 113.431477930382
"5857" 1171.2 97.953361910872 110.320512355574
"5858" 1171.4 102.022668252299 107.021542807306
"5859" 1171.6 105.398700554009 103.580701730714
"5860" 1171.8 109.616533463051 99.4289703894057
"5861" 1172 113.625508002655 96.0343905954054
"5862" 1172.2 114.629855348582 95.6011857200357
"5863" 1172.4 113.25948501863 94.8249189432404
"5864" 1172.6 112.296507624948 91.9916254560536
"5865" 1172.8 112.910810504802 87.7308955228142
"5866" 1173 114.258448602917 83.4467160958142
"5867" 1173.2 117.489648849263 80.1979905371695
"5868" 1173.4 120.674728315407 76.8511816473559
"5869" 1173.6 123.624497729871 73.7980123867241
"5870" 1173.8 123.707758270222 69.6432803874202
"5871" 1174 124.548571350179 65.3769167263304
"5872" 1174.2 123.867694172085 60.4127892167788
"5873" 1174.4 123.148615235361 55.6738340848421
"5874" 1174.6 121.755085580662 50.4503856549643
"5875" 1174.8 120.097760188861 45.6569169556842
"5876" 1175 119.142112509592 40.8486198841765
"5877" 1175.2 117.530621820776 37.6745903999741
"5878" 1175.4 114.535725230742 37.1776793065603
"5879" 1175.6 111.667897381851 35.6082885241795
"5880" 1175.8 109.828955128102 33.6331189222881
"5881" 1176 107.253291706319 31.5236368652845
"5882" 1176.2 103.615504193107 29.0938058989744
"5883" 1176.4 100.367511185136 25.6610494216435
"5884" 1176.6 96.9102425128267 22.3019951393607
"5885" 1176.8 93.643635509341 20.5251141639
"5886" 1177 89.6362084593309 20.6384466745405
"5887" 1177.2 84.6412829546455 20.9548636308974
"5888" 1177.4 80.6881287163687 23.2476188536726
"5889" 1177.6 76.4045138260091 25.7352941284914
"5890" 1177.8 73.069837488316 29.486189465375
"5891" 1178 70.421435660716 33.004409540275
"5892" 1178.2 67.390054157066 37.00622259595
"5893" 1178.4 65.085684919816 41.488383041925
"5894" 1178.6 63.2023151327517 46.0459284633025
"5895" 1178.8 60.8381421581779 50.1922315457542
"5896" 1179 59.2923891422096 54.3128760924103
"5897" 1179.2 57.7718843094237 58.3183099350254
"5898" 1179.4 57.1027386769793 63.2769510058673
"5899" 1179.6 57.3103693108453 67.9962396203793
"5900" 1179.8 57.3543437438908 72.4450260467522
"5901" 1180 58.3142029742478 76.7151368965364
"5902" 1180.2 57.0544856504483 80.7790130576018
"5903" 1180.4 54.4739950339124 83.5206343163036
"5904" 1180.6 51.142628239216 86.1536395743103
"5905" 1180.8 48.7566725992 88.4599083187982
"5906" 1181 45.5672682536834 91.068446475913
"5907" 1181.2 42.3476847043913 94.5577002163178
"5908" 1181.4 40.5465631030194 99.4965695169029
"5909" 1181.6 39.399318232319 104.710385406971
"5910" 1181.8 38.7731472590097 109.649280692097
"5911" 1182 39.918078140476 113.91633096393
"5912" 1182.2 41.1498157878549 114.641468000278
"5913" 1182.4 41.0500901659949 115.148556836885
"5914" 1182.6 40.3468574478887 114.544583592742
"5915" 1182.8 38.0673974632482 114.288487720455
"5916" 1183 34.3973684844252 114.420973917214
"5917" 1183.2 31.9860483739022 114.114961101
"5918" 1183.4 30.6100860228887 111.990939623134
"5919" 1183.6 27.293439321557 110.212384432879
"5920" 1183.8 23.5455633473778 108.799829405471
"5921" 1184 21.5203736346968 106.808637620163
"5922" 1184.2 18.0929713493778 104.698930381765
"5923" 1184.4 17.4437500559525 102.809780008622
"5924" 1184.6 16.3935889882257 100.165163578644
"5925" 1184.8 13.631479995 97.3147764636116
"5926" 1185 11.3330022826782 95.4321621121818
"5927" 1185.2 9.83389817593662 92.2320446160294
"5928" 1185.4 7.78246680478033 88.5322896654857
"5929" 1185.6 5.60699387496602 84.5425072572105
"5930" 1185.8 5.16691381055924 80.8416076313644
"5931" 1186 5.40330509343155 76.7291163363879
"5932" 1186.2 4.7482048908731 71.7970568333363
"5933" 1186.4 4.50349311346603 67.1260234462778
"5934" 1186.6 4.70716135978713 61.6507354741101
"5935" 1186.8 4.52119633423876 56.4697336208454
"5936" 1187 4.98940437315176 50.9502065881143
"5937" 1187.2 6.99064034062393 45.4963456374474
"5938" 1187.4 9.0013645151032 40.2257909030708
"5939" 1187.6 12.3407400078344 35.6092521272895
"5940" 1187.8 16.0428597438731 31.5057796799735
"5941" 1188 19.9593365965187 27.4303641302895
"5942" 1188.2 24.1273580486239 23.4604945177105
"5943" 1188.4 27.8785773555187 21.0348426890263
"5944" 1188.6 31.6927694278174 21.1823023757568
"5945" 1188.8 35.7226570719397 20.8059431502632
"5946" 1189 40.2073487679024 20.8862598676636
"5947" 1189.2 44.7740903983156 21.5415297013274
"5948" 1189.4 49.468078991439 21.3121259947568
"5949" 1189.6 54.3124882697994 22.7224621357436
"5950" 1189.8 58.8674207901121 24.4056914904159
"5951" 1190 63.083155596741 26.08805623805
"5952" 1190.2 66.8493105614052 28.2925177337217
"5953" 1190.4 69.0717176907678 29.9724684520603
"5954" 1190.6 71.8751185524134 31.0073464748421
"5955" 1190.8 75.4802484957758 31.9676300767699
"5956" 1191 78.6722910986834 33.7451097317217
"5957" 1191.2 82.6163148191502 35.1343709946316
"5958" 1191.4 86.4756534867601 37.7852188576891
"5959" 1191.6 90.5998541856712 39.9091120048974
"5960" 1191.8 93.014102874104 43.7046736686983
"5961" 1192 94.6543456713635 47.5520614721795
"5962" 1192.2 96.1116595205423 51.8854395935593
"5963" 1192.4 95.5531245721327 54.8188553254359
"5964" 1192.6 95.6060985775867 59.2767929339224
"5965" 1192.8 96.039393741545 64.5257550540263
"5966" 1193 96.6150741163421 70.5907311700619
"5967" 1193.2 97.914832574441 76.0376936483
"5968" 1193.4 100.040011053361 80.6853792085
"5969" 1193.6 102.932773947147 84.5772155745398
"5970" 1193.8 106.965907222601 89.013388930027
"5971" 1194 110.855897133569 93.0499597491207
"5972" 1194.2 112.423853083733 97.0051034521035
"5973" 1194.4 110.983355715919 99.7486304324151
"5974" 1194.6 108.481292188812 103.035061206533
"5975" 1194.8 105.960651361966 106.843613685877
"5976" 1195 102.577123291779 109.994220337205
"5977" 1195.2 98.8877136287113 112.612191473519
"5978" 1195.4 95.121677411656 115.52484560334
"5979" 1195.6 91.2044749125681 117.98582451649
"5980" 1195.8 86.1687909846103 120.563699714019
"5981" 1196 81.5729026986425 121.889104874059
"5982" 1196.2 76.9305128572604 123.666096883878
"5983" 1196.4 73.4000928782823 123.188042392133
"5984" 1196.6 71.2116121109757 122.511053999019
"5985" 1196.8 67.013565661966 122.3327961837
"5986" 1197 62.1914537146542 122.324698274792
"5987" 1197.2 57.4937851430089 123.354693527543
"5988" 1197.4 54.6006877813939 123.630898534918
"5989" 1197.6 52.0380293761425 121.694369445559
"5990" 1197.8 48.1078303245397 120.289099107758
"5991" 1198 43.2399466152925 118.911811349969
"5992" 1198.2 38.0912975416223 118.001555694812
"5993" 1198.4 32.9551506149348 116.634350707219
"5994" 1198.6 29.616873565793 114.279737232808
"5995" 1198.8 25.8935410716739 112.317996552861
"5996" 1199 22.6690017644849 110.367222665717
"5997" 1199.2 23.0295732055718 108.426439641548
"5998" 1199.4 21.6292910778118 104.745821045692
"5999" 1199.6 19.0704311481763 101.200544272626
"6000" 1199.8 16.2625170651968 97.7159910740481
"6001" 1200 12.1166234445081 94.8218047531895
"6002" 1200.2 9.27874449059646 93.4349052700761
"6003" 1200.4 10.5484053731535 92.4952715494062
"6004" 1200.6 11.8288598706575 89.8683285992553
"6005" 1200.8 11.4681484386425 86.3021599011176
"6006" 1201 10.8393493764482 82.0462089290893
"6007" 1201.2 8.48942909141198 77.9117151322973
"6008" 1201.4 7.48943635046601 73.5595050100555
"6009" 1201.6 7.52281956678032 69.3666142548286
"6010" 1201.8 7.47140529227159 65.0957262935833
"6011" 1202 7.40247902075847 59.5265788137453
"6012" 1202.2 8.66155816772319 54.4220610848
"6013" 1202.4 10.5202718669333 49.3426816588037
"6014" 1202.6 14.1490371305201 45.3821267066486
"6015" 1202.8 17.9991942775853 42.420165268844
"6016" 1203 22.4011214772716 39.4303180596111
"6017" 1203.2 26.4053020892834 37.4772565527131
"6018" 1203.4 30.6219554096502 35.5853372501053
"6019" 1203.6 34.9744630571765 33.6892291305
"6020" 1203.8 38.8340985635211 32.8263189289817
"6021" 1204 42.1242726517903 33.5892298564054
"6022" 1204.2 45.8759200593297 34.6522843405364
"6023" 1204.4 50.6036283924749 34.2560483241696
"6024" 1204.6 55.4835349432139 34.2598886035826
"6025" 1204.8 59.8903486720976 34.3451800475526
"6026" 1205 64.1750492465423 33.9334735662458
"6027" 1205.2 67.9206665895942 32.6256740979231
"6028" 1205.4 71.0535006532203 30.6823820904407
"6029" 1205.6 74.5362443578862 28.1171775839244
"6030" 1205.8 78.9938855951467 25.449793143126
"6031" 1206 83.3598866307601 23.1162408654706
"6032" 1206.2 86.029480254991 21.3559853255
"6033" 1206.4 90.385062672441 22.07650641095
"6034" 1206.6 94.2069772846446 23.8933415932768
"6035" 1206.8 97.6426666303232 27.0240408928487
"6036" 1207 100.992401327158 30.0391881501539
"6037" 1207.2 103.981373236228 33.8903493271475
"6038" 1207.4 108.251268097203 37.0261362188644
"6039" 1207.6 112.558936797641 39.8947981187
"6040" 1207.8 116.128503778261 44.2365659715641
"6041" 1208 118.65705042552 48.9224518842432
"6042" 1208.2 121.297745110035 54.1431641377759
"6043" 1208.4 120.912732119987 58.9279225234034
"6044" 1208.6 120.323243316598 64.2046124175526
"6045" 1208.8 118.752873359802 69.7980028770531
"6046" 1209 116.697959988569 74.728041933181
"6047" 1209.2 115.451886811901 80.0040874340087
"6048" 1209.4 113.409704839979 85.3313714171478
"6049" 1209.6 110.196146931841 90.06513568125
"6050" 1209.8 106.825131067924 94.4958216689439
"6051" 1210 103.331723077216 98.9218527659135
"6052" 1210.2 98.6293261347232 102.857398710571
"6053" 1210.4 94.1820500480403 105.812676396832
"6054" 1210.6 89.2266389575631 108.775807216689
"6055" 1210.8 83.9630377656391 110.785734256067
"6056" 1211 78.2210532279232 112.301139681257
"6057" 1211.2 73.073732196886 112.60381417584
"6058" 1211.4 67.700867174319 112.419617370529
"6059" 1211.6 62.2435311759812 111.986640559212
"6060" 1211.8 56.7991799754871 111.437861420779
"6061" 1212 50.7943128078269 111.80624210332
"6062" 1212.2 45.0283332035579 111.738394034816
"6063" 1212.4 39.8971591387753 112.280031393278
"6064" 1212.6 34.2431852523495 112.761266277641
"6065" 1212.8 31.6060827505837 110.124793987618
"6066" 1213 28.5441328997962 106.167551066179
"6067" 1213.2 24.954607814536 102.18157404252
"6068" 1213.4 20.3394537844951 98.0483429321359
"6069" 1213.6 15.9094253541803 94.6265812659715
"6070" 1213.8 10.735026825466 92.1327677309118
"6071" 1214 10.6215887117767 91.6466520496019
"6072" 1214.2 11.5211809627438 89.3222560836389
"6073" 1214.4 11.2173989878055 85.2405207760734
"6074" 1214.6 9.85176256048388 80.1649255930446
"6075" 1214.8 8.29735655084994 74.8896819317143
"6076" 1215 7.09313267141339 70.2721584002895
"6077" 1215.2 6.38477644951066 66.3769617715714
"6078" 1215.4 5.14681551118925 61.4946663856071
"6079" 1215.6 5.42178678547521 56.8091482150734
"6080" 1215.8 6.2017263998444 52.4276895972432
"6081" 1216 7.48040514218778 48.517908672887
"6082" 1216.2 10.6798805094306 45.3612915838673
"6083" 1216.4 14.9074450500226 42.2796015546783
"6084" 1216.6 18.962167848997 39.3434498465044
"6085" 1216.8 23.2682691786552 37.0067489079189
"6086" 1217 28.4369942728289 35.6072869351062
"6087" 1217.2 32.6253754398857 33.8665774671696
"6088" 1217.4 36.8812739157492 32.9292439626372
"6089" 1217.6 41.0146156351388 32.9740190112818
"6090" 1217.8 45.9944199965741 33.2488814498378
"6091" 1218 51.2467693596747 33.3928926088696
"6092" 1218.2 56.2423739332825 33.9983046271101
"6093" 1218.4 60.846943759466 33.6459545908333
"6094" 1218.6 65.1079403973589 32.2669650187768
"6095" 1218.8 70.3964474862625 31.8918038922212
"6096" 1219 74.9211555833635 30.6283876517692
"6097" 1219.2 77.8936225059015 29.1946098049597
"6098" 1219.4 78.4724756155269 29.7420266623826
"6099" 1219.6 80.4367634160486 31.6690607287565
"6100" 1219.8 84.3245203323081 33.8805481479737
"6101" 1220 88.7951466775791 36.0954816861391
"6102" 1220.2 93.2550187550976 37.9494936803158
"6103" 1220.4 97.4695151778884 39.3331990496121
"6104" 1220.6 101.746979590113 40.2229385074138
"6105" 1220.8 105.341978628944 39.9121462306195
"6106" 1221 108.772762973525 41.1815922270254
"6107" 1221.2 109.965000887508 44.2982189033193
"6108" 1221.4 111.248213335813 48.555133706161
"6109" 1221.6 112.519001923536 53.3507340027913
"6110" 1221.8 113.77398337915 58.6836921990263
"6111" 1222 113.917472642256 64.0918708536842
"6112" 1222.2 114.793650670081 69.9050256153846
"6113" 1222.4 114.647919459917 75.2712747435664
"6114" 1222.6 113.023620686083 81.233460660887
"6115" 1222.8 110.216043812579 85.8698572107391
"6116" 1223 106.724083174581 90.2641794156903
"6117" 1223.2 102.479991906932 93.3746926481359
"6118" 1223.4 97.8782211005782 95.8607896257196
"6119" 1223.6 93.1515976912136 97.9424673593592
"6120" 1223.8 88.1573393025622 100.490970930173
"6121" 1224 82.8287293454854 101.799363224796
"6122" 1224.2 77.4643669914661 102.289209624818
"6123" 1224.4 72.2294204723778 103.221232130206
"6124" 1224.6 66.2205708758062 103.551066000309
"6125" 1224.8 60.6906255243436 103.81782854501
"6126" 1225 55.1823948324864 104.715996031561
"6127" 1225.2 49.1116754116782 103.965114524636
"6128" 1225.4 43.4357418284375 103.2876712764
"6129" 1225.6 37.5259009281933 102.395428949455
"6130" 1225.8 31.836557857726 100.80284720874
"6131" 1226 25.7392951877135 99.8317922462673
"6132" 1226.2 20.0783122299918 100.330904893979
"6133" 1226.4 18.2569286293448 100.904424355485
"6134" 1226.6 18.4709871811719 99.1470614986471
"6135" 1226.8 18.3067984865543 96.4627672587353
"6136" 1227 16.6888822412716 92.3442614370278
"6137" 1227.2 14.7440754635761 87.7917335457798
"6138" 1227.4 12.974484253216 82.697645303
"6139" 1227.6 11.3874737312096 77.7743342132308
"6140" 1227.8 8.05237842250912 73.1869460421207
"6141" 1228 3.91928682796603 69.432917031675
"6142" 1228.2 2.47032321590671 67.1672198300847
"6143" 1228.4 4.41143636544784 65.8913877160909
"6144" 1228.6 6.72657897864302 63.273504361115
"6145" 1228.8 8.50375920545667 59.4580041971495
"6146" 1229 10.9108057078289 56.132056434531
"6147" 1229.2 13.928687852866 54.1293678346909
"6148" 1229.4 16.8552831497517 52.6202947153928
"6149" 1229.6 20.6255367466502 50.3032359514737
"6150" 1229.8 24.833871848866 48.6236661743727
"6151" 1230 29.8466719764837 47.0742740257168
"6152" 1230.2 34.13967739098 45.9138821513832
"6153" 1230.4 39.0044070831121 44.8098284235133
"6154" 1230.6 43.9882553948111 43.9998669067434
"6155" 1230.8 48.5554289748589 44.2571035449911
"6156" 1231 53.7144788983712 44.9469514022328
"6157" 1231.2 58.2400391243678 43.8050391574018
"6158" 1231.4 62.9673962031327 42.3358150369744
"6159" 1231.6 67.8923297384744 41.0122631014034
"6160" 1231.8 72.0095366552074 41.1160354726034
"6161" 1232 76.3198692976502 40.6587076241842
"6162" 1232.2 81.4256238031383 40.1940470152689
"6163" 1232.4 86.7698982211791 40.3153137541565
"6164" 1232.6 91.8086966762478 40.1969330865545
"6165" 1232.8 96.8588867690312 39.8953625692174
"6166" 1233 101.710636045229 40.2726531782105
"6167" 1233.2 106.663392256118 41.7038620269391
"6168" 1233.4 111.136514066834 43.0877758638947
"6169" 1233.6 115.341527003845 44.3426000724052
"6170" 1233.8 119.710363581412 44.9039033610804
"6171" 1234 119.428974646601 46.5856267422432
"6172" 1234.2 118.631545671844 50.1664646730756
"6173" 1234.4 118.960095317098 54.9119744259737
"6174" 1234.6 119.493901981528 60.3059432294602
"6175" 1234.8 119.763159863736 65.6038258343217
"6176" 1235 120.240653930778 71.1909849070459
"6177" 1235.2 119.897664529268 76.9876444052586
"6178" 1235.4 118.93554553167 82.6919008950797
"6179" 1235.6 117.405628300124 88.0648270253421
"6180" 1235.8 114.324202265302 92.7276390398793
"6181" 1236 110.280237230511 95.9904036738818
"6182" 1236.2 106.339303584049 99.6612648523333
"6183" 1236.4 102.097471385152 102.901909665657
"6184" 1236.6 97.8358565395494 105.762974945333
"6185" 1236.8 93.4994745731942 108.647244021175
"6186" 1237 88.4082484123603 111.051623014212
"6187" 1237.2 83.2106376615728 112.708328491252
"6188" 1237.4 77.9049804862539 113.520919692849
"6189" 1237.6 72.3769039219035 113.709262291625
"6190" 1237.8 66.8341036004072 113.145102300235
"6191" 1238 61.109187469846 112.52981471301
"6192" 1238.2 55.5122528032109 111.456226373112
"6193" 1238.4 49.8019497122353 110.149099201356
"6194" 1238.6 43.952996218996 108.30405591456
"6195" 1238.8 37.9680275187737 107.565109861644
"6196" 1239 31.8499111442517 106.369260077602
"6197" 1239.2 25.8681779598269 105.265540803804
"6198" 1239.4 22.964411735266 103.191230873714
"6199" 1239.6 22.0977445466796 99.8520089397961
"6200" 1239.8 19.9143203571131 95.7334639872941
"6201" 1240 16.8114934369938 90.7611345275555
"6202" 1240.2 12.6586741887356 86.394796191913
"6203" 1240.4 8.2925824680084 82.3796874564661
"6204" 1240.6 5.05988005203746 79.0724025640336
"6205" 1240.8 5.46193009199648 76.4311156589217
"6206" 1241 5.23722838870709 70.8871733923661
"6207" 1241.2 4.67500321563117 65.5561634254954
"6208" 1241.4 4.39221572575175 60.5905376104286
"6209" 1241.6 4.86539081244832 55.3806878785487
"6210" 1241.8 5.23682112349306 50.2733192711351
"6211" 1242 8.04002759176066 45.5993870342946
"6212" 1242.2 11.7713579753965 42.3033084764087
"6213" 1242.4 15.6051358603421 38.2612033943097
"6214" 1242.6 19.741109562997 34.6732462072566
"6215" 1242.8 24.4075037527818 31.9810236173421
"6216" 1243 29.118051275866 29.9350687393304
"6217" 1243.2 34.0355441833791 28.3534783896
"6218" 1243.4 39.0905732019174 28.090154730531
"6219" 1243.6 44.0939012111892 27.2038438777768
"6220" 1243.8 49.7709392121502 26.8700727219737
"6221" 1244 55.4062621852275 26.337520063734
"6222" 1244.2 60.6962163374067 25.1373732789153
"6223" 1244.4 65.9390433868499 24.2306511747857
"6224" 1244.6 71.2157512243345 22.5073158413684
"6225" 1244.8 76.039552772941 20.086959449775
"6226" 1245 80.8628852888474 19.0774707920339
"6227" 1245.2 83.6026940026455 17.3597480278205
"6228" 1245.4 84.5859626337287 16.1267339601864
"6229" 1245.6 84.5875839813344 17.3724500688158
"6230" 1245.8 85.704866197483 20.5858452127881
"6231" 1246 87.6178831430038 24.3141092155714
"6232" 1246.2 90.4241508707704 28.5397470603391
"6233" 1246.4 93.0894862138921 33.3962793119739
"6234" 1246.6 95.5398093291583 38.2047609041795
"6235" 1246.8 98.0796919265173 43.6240647947436
"6236" 1247 99.8734904676471 49.1606231740862
"6237" 1247.2 101.132555738121 55.2007789649741
"6238" 1247.4 101.915234503823 61.6142895774
"6239" 1247.6 101.881367472779 67.5816604472609
"6240" 1247.8 101.0856644485 73.7189117889407
"6241" 1248 100.750624546834 79.9918477701579
"6242" 1248.2 101.818576166574 85.2379777396486
"6243" 1248.4 102.913402527105 91.0135693422778
"6244" 1248.6 103.887079669605 96.2425762186667
"6245" 1248.8 104.151858824168 102.168691544942
"6246" 1249 102.340863396907 106.5202793895
"6247" 1249.2 99.9959773112438 108.056525547667
"6248" 1249.4 96.6422004870771 111.215566943333
"6249" 1249.6 93.5395856970543 112.221063600294
"6250" 1249.8 89.8413269130681 112.465671247378
"6251" 1250 84.8077564503472 113.046808354574
"6252" 1250.2 79.6084237294964 114.118895150061
"6253" 1250.4 74.6202928638887 114.946099940165
"6254" 1250.6 68.8291293034357 115.051264777424
"6255" 1250.8 63.5869711027833 113.534499727587
"6256" 1251 58.2430528869518 111.781845205257
"6257" 1251.2 53.5305473302779 109.560851377069
"6258" 1251.4 48.3308871032211 108.026498316061
"6259" 1251.6 42.4953502905081 106.956896718663
"6260" 1251.8 36.5777951045873 106.935321565394
"6261" 1252 30.917406635206 108.20279349174
"6262" 1252.2 26.399544694006 108.29237178885
"6263" 1252.4 24.6441494115947 105.943785398198
"6264" 1252.6 22.743711582966 103.141046953765
"6265" 1252.8 20.2698503986882 99.54225986825
"6266" 1253 16.2840592261518 95.7504828818857
"6267" 1253.2 12.3663953208245 91.7350838369717
"6268" 1253.4 10.3594656419303 87.2519042230982
"6269" 1253.6 8.42254361202853 82.6269377962232
"6270" 1253.8 6.50599371450142 77.3185817263805
"6271" 1254 4.47403733436519 72.5823125688151
"6272" 1254.2 3.4815787547321 67.8215260249266
"6273" 1254.4 5.80404758237675 64.5304526191875
"6274" 1254.6 8.07954370955694 60.8955388140273
"6275" 1254.8 10.2498964597292 56.1145511072368
"6276" 1255 13.8059872996873 51.9995293766283
"6277" 1255.2 17.6542748435201 48.6873658714595
"6278" 1255.4 23.2187741179793 46.1161067846018
"6279" 1255.6 28.4059744700589 44.7650220417345
"6280" 1255.8 33.6387717187688 43.5278346786606
"6281" 1256 39.0751719785201 42.4277621877838
"6282" 1256.2 43.5758868283269 41.8698104790522
"6283" 1256.4 46.3666170248506 42.322499794
"6284" 1256.6 48.8140545984237 44.0432128458305
"6285" 1256.8 52.7295511609397 45.4792635823158
"6286" 1257 56.1169982778466 48.6562839669823
"6287" 1257.2 59.3722806000558 51.1571635074872
"6288" 1257.4 63.0872333899019 54.1131474477949
"6289" 1257.6 67.208301090466 57.1094099981
"6290" 1257.8 70.904973631483 59.4405140992627
"6291" 1258 75.3610061727097 60.8032737928235
"6292" 1258.2 79.8278226194148 61.5596970812051
"6293" 1258.4 84.6882812487033 62.8170283934237
"6294" 1258.6 89.4792607046573 64.6860292930435
"6295" 1258.8 93.5767983495592 67.8174381252458
"6296" 1259 97.7703083397601 70.6742326559496
"6297" 1259.2 101.93558271173 73.7516177391818
"6298" 1259.4 104.716597756755 77.6720764484876
"6299" 1259.6 105.175108447 81.8350883767627
"6300" 1259.8 105.400787005029 86.5459882947857
"6301" 1260 105.603321303845 91.7979028678544
"6302" 1260.2 104.748147750551 96.8606672852264
"6303" 1260.4 104.657421955851 101.914037523058
"6304" 1260.6 106.096038850352 102.304721018257
"6305" 1260.8 107.320125108098 101.0676873915
"6306" 1261 109.22577840099 99.5608511146602
"6307" 1261.2 112.798646837009 97.7646035995143
"6308" 1261.4 113.436328089383 95.8314680918333
"6309" 1261.6 115.693882142811 93.2676483190364
"6310" 1261.8 116.261484028138 91.6565941831293
"6311" 1262 118.588998435365 89.401562435395
"6312" 1262.2 118.776883037652 87.5979368201695
"6313" 1262.4 119.677541632624 85.1608776529737
"6314" 1262.6 120.909459255643 82.0343447958403
"6315" 1262.8 122.06150750492 79.2458643742941
"6316" 1263 123.081407149597 76.6108330023443
"6317" 1263.2 124.001733602322 74.0060640309661
"6318" 1263.4 124.272614463019 71.9837803244737
"6319" 1263.6 124.18232360018 70.0654798878655
"6320" 1263.8 124.340430221891 69.036954993725
"6321" 1264 124.512446517066 67.69652612755
"6322" 1264.2 123.79379577189 67.4741756750085
"6323" 1264.4 124.512017348078 65.6821678342314
"6324" 1264.6 124.180484304516 63.3871866686033
"6325" 1264.8 124.248078420193 61.060017828843
"6326" 1265 124.364745547253 59.8029308539426
"6327" 1265.2 123.82885425097 61.0651029403866
"6328" 1265.4 123.088902312205 61.8411986853913
"6329" 1265.6 123.359254646225 63.2252216221293
"6330" 1265.8 123.432177350545 64.8810618007631
"6331" 1266 124.165959278458 67.3457296175546
"6332" 1266.2 124.277236666172 69.3094482242773
"6333" 1266.4 124.189867829856 71.8144653102203
"6334" 1266.6 123.481576807277 74.7994570227568
"6335" 1266.8 122.561415810997 77.6218864645752
"6336" 1267 121.672725671992 80.6580479202895
"6337" 1267.2 119.86919395849 83.3910934142439
"6338" 1267.4 117.994611514316 87.2449186127522
"6339" 1267.6 116.346540881966 90.9995240969474
"6340" 1267.8 114.330828142714 94.5690387112035
"6341" 1268 111.938856684678 97.3573743157434
"6342" 1268.2 109.566863000855 99.8848499739444
"6343" 1268.4 107.691430731158 103.384493003467
"6344" 1268.6 105.406119046523 106.166046371943
"6345" 1268.8 102.805216177938 107.064817346972
"6346" 1269 98.3255528634188 108.901195571915
"6347" 1269.2 94.7500000271425 111.277933191676
"6348" 1269.4 90.8755402390721 113.764830734606
"6349" 1269.6 87.390680900206 115.76242282611
"6350" 1269.8 82.9725976833232 117.5163399188
"6351" 1270 77.8936847018225 118.136922525267
"6352" 1270.2 72.9230369345237 119.106928912356
"6353" 1270.4 68.960919946966 119.845746568286
"6354" 1270.6 63.6519207396782 119.949155857879
"6355" 1270.8 58.628258110756 119.7622885275
"6356" 1271 52.862791190966 119.571610087094
"6357" 1271.2 48.5882794802745 119.107646023181
"6358" 1271.4 43.0253402247007 118.466701799112
"6359" 1271.6 37.861672015516 118.37187756801
"6360" 1271.8 35.9640834511327 117.451034704394
"6361" 1272 33.080917245841 115.047444210548
"6362" 1272.2 28.6048661466425 112.744176418029
"6363" 1272.4 24.6711424412878 109.927185351475
"6364" 1272.6 19.650014742196 108.15216228033
"6365" 1272.8 19.8545236846547 107.064068887953
"6366" 1273 19.692856536466 104.421464215667
"6367" 1273.2 18.7000876852896 100.773675077882
"6368" 1273.4 16.6572748569072 96.8255097235882
"6369" 1273.6 13.5415080009072 93.1293549238235
"6370" 1273.8 10.6075636359024 89.1923668971545
"6371" 1274 7.38011119762393 85.5161843997105
"6372" 1274.2 4.76655676249235 81.6317250627895
"6373" 1274.4 4.4857898926933 77.7313017688909
"6374" 1274.6 4.82682740984339 73.3087031968302
"6375" 1274.8 4.29773492486225 68.3705066703396
"6376" 1275 2.93883627925733 63.7919396734957
"6377" 1275.2 2.97039419454785 59.2314360613909
"6378" 1275.4 3.97492552182316 54.8006360309196
"6379" 1275.6 6.08467821667117 50.2051236348205
"6380" 1275.8 8.16038319556336 45.6094500060265
"6381" 1276 11.33785997804 41.5616204965565
"6382" 1276.2 14.2367238943115 38.2000097833909
"6383" 1276.4 17.2842867629134 35.1685351048947
"6384" 1276.6 21.0594819543321 32.1070037739375
"6385" 1276.8 25.6383187340324 30.7750909925044
"6386" 1277 29.98109112182 29.8479435541593
"6387" 1277.2 34.9067811846822 29.6734688076486
"6388" 1277.4 39.4670435567818 28.4382053830526
"6389" 1277.6 43.8093019712292 27.522607228
"6390" 1277.8 47.9011685157297 27.8896540053545
"6391" 1278 51.4246588598022 28.4750201570431
"6392" 1278.2 55.8863149492555 28.9779983252105
"6393" 1278.4 60.7735651922052 29.0409791197826
"6394" 1278.6 65.4358786310677 30.1047770059068
"6395" 1278.8 68.0685236789704 31.9637038988348
"6396" 1279 70.3072804095264 33.6254364901293
"6397" 1279.2 73.6057832545791 33.9957257614435
"6398" 1279.4 77.8839754743053 33.7205258957946
"6399" 1279.6 83.0801001744041 32.1227290906195
"6400" 1279.8 88.044991939966 30.2477840578707
"6401" 1280 92.2442866930045 31.2275735856154
"6402" 1280.2 96.613350793966 31.9567553183276
"6403" 1280.4 101.317579368392 33.6168068637025
"6404" 1280.6 105.457025253776 35.8246038292241
"6405" 1280.8 110.020389956119 38.9668893028983
"6406" 1281 113.655114863276 42.6068242488347
"6407" 1281.2 116.523369604397 46.9983884162586
"6408" 1281.4 120.099145220358 52.2206735561351
"6409" 1281.6 121.168015538861 57.124574269563
"6410" 1281.8 121.375770016236 62.8530137013451
"6411" 1282 121.049289563328 68.2648402114138
"6412" 1282.2 120.332125985266 74.9070992619652
"6413" 1282.4 118.459908555864 80.2620163447699
"6414" 1282.6 115.411246374649 85.0096346222348
"6415" 1282.8 111.983539972002 89.3592197529375
"6416" 1283 108.639182067183 93.7044836421792
"6417" 1283.2 104.729645260377 97.1521143113036
"6418" 1283.4 101.290675331334 101.016247844349
"6419" 1283.6 98.0247189948089 104.674929376571
"6420" 1283.8 94.4860980654946 108.588184177857
"6421" 1284 90.4593331263204 110.972725351806
"6422" 1284.2 86.0248577473448 112.631824605152
"6423" 1284.4 81.8693723609017 114.431165163119
"6424" 1284.6 76.9030707563778 114.966451307971
"6425" 1284.8 72.037739717266 116.24536668879
"6426" 1285 66.2877336102842 117.124508632364
"6427" 1285.2 60.949504418476 117.93567020817
"6428" 1285.4 55.7128880637547 117.977548363206
"6429" 1285.6 50.123780507631 117.150424687515
"6430" 1285.8 44.9059699106765 115.804034712411
"6431" 1286 39.4503885530285 113.579438672625
"6432" 1286.2 33.9822775908641 111.683604197592
"6433" 1286.4 28.8748157029094 108.570512768802
"6434" 1286.6 24.0321497639849 104.991789988443
"6435" 1286.8 19.0399200997307 101.766443929059
"6436" 1287 14.4307665880856 101.046520497098
"6437" 1287.2 15.6952688721641 100.821512415849
"6438" 1287.4 16.3137331962089 99.5042400941143
"6439" 1287.6 17.009402331736 97.48845021567
"6440" 1287.8 18.086289251341 94.4263978820312
"6441" 1288 19.696751245036 90.31439702973
"6442" 1288.2 21.5164537267184 86.6518058106729
"6443" 1288.4 23.9547804859232 82.3860686174
"6444" 1288.6 26.2796969952029 78.7961039109474
"6445" 1288.8 28.6721250102367 75.1035591126881
"6446" 1289 31.2225974022498 71.2205356341081
"6447" 1289.2 34.1559094423579 66.9960048969189
"6448" 1289.4 36.3470439791563 62.656554950469
"6449" 1289.6 39.3402703047696 58.7648929682411
"6450" 1289.8 42.0202806662074 54.2237443150862
"6451" 1290 45.3442129802591 50.1880204347931
"6452" 1290.2 49.0682008356186 46.9510418713983
"6453" 1290.4 52.9811597847601 43.9840239262437
"6454" 1290.6 56.6760849490508 41.0726724110847
"6455" 1290.8 59.487041350441 37.204203614925
"6456" 1291 61.9834505257965 32.4779087532203
"6457" 1291.2 64.0727306315677 27.781154265839
"6458" 1291.4 65.7952621960611 22.7244979373554
"6459" 1291.6 67.815226509291 18.172061069525
"6460" 1291.8 70.1910778977343 14.4484188657805
"6461" 1292 71.9651716430558 14.7699332693077
"6462" 1292.2 73.4025810683182 16.3984164312522
"6463" 1292.4 75.4610542500005 17.6672038752931
"6464" 1292.6 80.190662990466 18.8875821912703
"6465" 1292.8 84.7481552995713 20.5872928445789
"6466" 1293 89.330245768066 22.3768710567273
"6467" 1293.2 94.4075294856842 23.6090152225091
"6468" 1293.4 99.8652601176784 25.5672107719115
"6469" 1293.6 104.240761148911 28.7848419102101
"6470" 1293.8 106.743009486992 32.3568288302368
"6471" 1294 109.489391626682 36.8284985382155
"6472" 1294.2 112.497718246268 42.0897126151034
"6473" 1294.4 115.02975846068 46.6739093094107
"6474" 1294.6 116.794265926979 51.7363765768718
"6475" 1294.8 119.060086346957 57.0470482954018
"6476" 1295 120.439493626925 62.6135805690541
"6477" 1295.2 120.755280808277 68.767921858946
"6478" 1295.4 120.596556198703 74.9731399725
"6479" 1295.6 118.432185543727 80.3055040102956
"6480" 1295.8 115.719436357144 85.8359901796956
"6481" 1296 112.155252492699 90.6056943707069
"6482" 1296.2 108.204835377786 94.6338557100874
"6483" 1296.4 103.551495917952 97.7720220920286
"6484" 1296.6 98.5106302544946 100.375912964543
"6485" 1296.8 93.6808643412601 102.869944690559
"6486" 1297 88.1977256093778 104.805843950353
"6487" 1297.2 83.0342995681776 105.688908906288
"6488" 1297.4 77.478647589556 107.48227240629
"6489" 1297.6 71.9651393245048 108.866557707641
"6490" 1297.8 67.0470050789812 109.940935047697
"6491" 1298 61.611604875376 110.46951387948
"6492" 1298.2 56.3865751352517 110.029491294918
"6493" 1298.4 51.337363667716 109.34394310275
"6494" 1298.6 45.5045251224871 109.101036278779
"6495" 1298.8 39.7140927791223 109.599533352656
"6496" 1299 34.464051249845 108.592674318063
"6497" 1299.2 29.6818567069517 106.655666877886
"6498" 1299.4 27.248591162266 103.2487241907
"6499" 1299.6 24.06751909186 99.2285194556667
"6500" 1299.8 20.0561130088603 95.9221781845962
"6501" 1300 16.1805375351569 91.9965570675545
"6502" 1300.2 12.2508052959525 88.2870784129189
"6503" 1300.4 8.67333247235594 84.936804970156
"6504" 1300.6 6.39914772718283 84.3118239286195
"6505" 1300.8 7.67733895691339 85.1847925301579
"6506" 1301 9.29398465456603 84.9790003532455
"6507" 1301.2 11.360427143918 84.0058679252308
"6508" 1301.4 13.3375657297184 81.1591747526075
"6509" 1301.6 15.5097897358026 77.5271700155192
"6510" 1301.8 17.6035455839614 73.5626730838318
"6511" 1302 19.9831893571388 69.6550924523727
"6512" 1302.2 22.5304299231803 66.3839166083036
"6513" 1302.4 25.5664981096012 63.2205937065405
"6514" 1302.6 29.4192880272094 60.6126946124071
"6515" 1302.8 33.2061043070196 57.8016480808393
"6516" 1303 37.4967547560226 56.1075103297304
"6517" 1303.2 41.8858020959616 53.6918319499646
"6518" 1303.4 46.6069861067182 51.9012250741304
"6519" 1303.6 51.5771009809534 49.8489968316555
"6520" 1303.8 56.7127329957936 47.8310502484655
"6521" 1304 62.0105031110642 47.4062471174579
"6522" 1304.2 67.646455804591 46.996150078
"6523" 1304.4 72.8220534430867 46.7566478843276
"6524" 1304.6 77.7035157633081 46.5110197122631
"6525" 1304.8 82.9435894754148 46.7231875970256
"6526" 1305 88.1535612496607 48.0255479773274
"6527" 1305.2 92.9493791602559 49.3678857730084
"6528" 1305.4 97.7258827637443 51.5862616854261
"6529" 1305.6 102.072543992932 53.9285112925678
"6530" 1305.8 105.869109066517 57.1490228459487
"6531" 1306 108.284274102034 61.1172191446525
"6532" 1306.2 111.584677113261 65.2380329528718
"6533" 1306.4 113.693958293754 70.2664836836695
"6534" 1306.6 116.281629072466 74.962057468439
"6535" 1306.8 118.507656470664 79.0860865227155
"6536" 1307 117.849761733545 80.4496468476842
"6537" 1307.2 117.680337454562 80.1497156674957
"6538" 1307.4 118.129965342974 79.0064737627881
"6539" 1307.6 120.382926531831 77.5893681206087
"6540" 1307.8 120.235453754689 77.0213393901161
"6541" 1308 119.360779010287 77.2084363868205
"6542" 1308.2 117.863219422196 78.1007602893652
"6543" 1308.4 116.174435258613 79.9094151004404
"6544" 1308.6 114.552512767682 83.1856030433793
"6545" 1308.8 113.138530928256 87.2209735018421
"6546" 1309 111.631280463671 91.3092786966667
"6547" 1309.2 109.674787080084 95.7744243804545
"6548" 1309.4 108.039077569995 100.408582864269
"6549" 1309.6 104.61553442066 103.43696843825
"6550" 1309.8 101.450578837906 104.26524312747
"6551" 1310 96.9844503841264 106.252058893642
"6552" 1310.2 92.316189005066 108.269188999743
"6553" 1310.4 87.9485342043539 110.405888173121
"6554" 1310.6 83.94012335307 113.228047268228
"6555" 1310.8 79.0680705202896 116.085225436412
"6556" 1311 73.9416530220622 117.526576011837
"6557" 1311.2 69.2096414348522 118.117641789772
"6558" 1311.4 63.4270306341553 117.363072422971
"6559" 1311.6 57.938894693866 116.12463072312
"6560" 1311.8 51.5909053394759 114.415740574723
"6561" 1312 46.1768748124661 112.155804668818
"6562" 1312.2 41.2963181356848 109.940320352531
"6563" 1312.4 35.894844187666 107.59132424625
"6564" 1312.6 30.6597388860502 105.839669426525
"6565" 1312.8 24.8099637368522 104.744523650406
"6566" 1313 20.6949325956223 104.99485186625
"6567" 1313.2 21.6363924797307 105.397686919324
"6568" 1313.4 21.7990241806311 106.386044288301
"6569" 1313.6 22.1780515287518 106.511006273857
"6570" 1313.8 21.7621663423448 105.853458073727
"6571" 1314 19.4238405836928 105.112964591784
"6572" 1314.2 17.209061259749 103.202428598264
"6573" 1314.4 15.0156975060066 101.072950511189
"6574" 1314.6 12.9538304956479 97.8437341863333
"6575" 1314.8 10.107978745696 94.23247385115
"6576" 1315 8.08252530463444 91.3739627454316
"6577" 1315.2 8.23186517162226 88.3084598366562
"6578" 1315.4 7.62997935085135 84.304361468422
"6579" 1315.6 6.16386887225549 79.8483585070526
"6580" 1315.8 4.76199146988195 75.329867704354
"6581" 1316 4.02039945430258 70.1684177654712
"6582" 1316.2 3.24034438806063 65.0802293300541
"6583" 1316.4 3.36315051414169 59.7364084722973
"6584" 1316.6 4.83887079588269 54.9550591650278
"6585" 1316.8 5.88593921849306 49.722446077
"6586" 1317 6.75948468137168 44.8957019026698
"6587" 1317.2 7.67733895691339 40.0608356945789
"6588" 1317.4 10.0619938532818 36.5282666933684
"6589" 1317.6 13.1591471595522 34.3405855637586
"6590" 1317.8 16.6839356677846 31.3127675738496
"6591" 1318 20.7465143013857 28.9460304791786
"6592" 1318.2 26.4999799220855 25.6430369564602
"6593" 1318.4 32.3917503509431 24.0935962270734
"6594" 1318.6 37.5675190261502 23.4160811743684
"6595" 1318.8 42.7052121733453 22.7437550458448
"6596" 1319 48.5983675320747 22.1862920365826
"6597" 1319.2 53.6776662280821 22.4571678080893
"6598" 1319.4 59.4256573566747 21.6478062429913
"6599" 1319.6 65.0441978067878 20.3913393912783
"6600" 1319.8 70.7948196779704 20.1271765491391
"6601" 1320 76.5803861675478 20.3941103301818
"6602" 1320.2 81.5722721467963 21.299410812633
"6603" 1320.4 86.1984827875821 21.9911937470357
"6604" 1320.6 89.7904645422092 20.6491016752569
"6605" 1320.8 92.2782945433039 19.6559976658919
"6606" 1321 95.4831898249928 20.93405856375
"6607" 1321.2 100.765388323055 22.930096705875
"6608" 1321.4 105.515541811109 25.2495347560446
"6609" 1321.6 108.554805463055 28.4348499793661
"6610" 1321.8 110.375773577095 33.1889605296983
"6611" 1322 112.458665134019 38.6532743517368
"6612" 1322.2 114.938979539124 44.0785350615263
"6613" 1322.4 117.199425613744 49.6998680563043
"6614" 1322.6 119.229458953429 55.8265382547523
"6615" 1322.8 120.398404359177 61.4168210200789
"6616" 1323 120.503214968877 67.5871033629643
"6617" 1323.2 119.450027125358 73.6485881840541
"6618" 1323.4 117.76017584441 79.4556610396389
"6619" 1323.6 115.569959597402 85.3189021920818
"6620" 1323.8 112.800098281196 90.8212171492956
"6621" 1324 109.125525412979 95.3018253563478
"6622" 1324.2 104.923816783196 99.8729592220541
"6623" 1324.4 100.604481760602 104.01896898265
"6624" 1324.6 96.0585385354094 107.938541189519
"6625" 1324.8 91.2307122994078 109.895063271757
"6626" 1325 85.556273163736 111.47045398197
"6627" 1325.2 80.041558635971 113.02367147198
"6628" 1325.4 74.0799552209017 113.131643590752
"6629" 1325.6 68.8377199819966 112.092097160051
"6630" 1325.8 62.9742515757532 110.521032004723
"6631" 1326 57.6643744587379 108.174585214136
"6632" 1326.2 52.3447450189949 105.55783698326
"6633" 1326.4 47.4996060249188 102.298562269755
"6634" 1326.6 42.4490823240375 99.1778264234857
"6635" 1326.8 37.285255147156 96.10972338189
"6636" 1327 32.1155071734188 93.0872090763679
"6637" 1327.2 26.7688504243913 90.3244795930374
"6638" 1327.4 21.3817124650501 88.1238130245664
"6639" 1327.6 15.862464254778 86.0587668884862
"6640" 1327.8 10.8235429293297 83.2724098707545
"6641" 1328 6.56350425792884 80.115120915124
"6642" 1328.2 6.2053825726257 78.6109286914538
"6643" 1328.4 7.66882898762966 75.9574390474636
"6644" 1328.6 9.44142719328744 71.95474083075
"6645" 1328.8 11.2495571319614 67.4642133120826
"6646" 1329 14.3448446759938 63.0437918710555
"6647" 1329.2 17.720490361567 58.6564549404771
"6648" 1329.4 21.0327792096312 54.4115799118899
"6649" 1329.6 25.2650229203871 50.5526339563947
"6650" 1329.8 29.5827532556712 47.6818850911795
"6651" 1330 33.9769633729255 44.9294984133784
"6652" 1330.2 38.3772084393871 42.8247122148684
"6653" 1330.4 43.0678229712419 40.2397260443534
"6654" 1330.6 48.2586482428023 38.3025631313363
"6655" 1330.8 53.5492479374483 37.0273045730177
"6656" 1331 59.1455710683608 36.0192214504474
"6657" 1331.2 64.6519560108842 34.4858740652727
"6658" 1331.4 69.9279394679789 32.8154163103077
"6659" 1331.6 75.2507078469789 29.356781947718
"6660" 1331.8 80.4469814177225 26.7236926495385
"6661" 1332 85.6343016354316 24.6206016756983
"6662" 1332.2 88.4461136345686 22.346306521718
"6663" 1332.4 90.417518577191 19.3826663167
"6664" 1332.6 92.319434595541 19.139247031075
"6665" 1332.8 94.3798200966486 21.9356760068609
"6666" 1333 96.955816547535 24.8220521189741
"6667" 1333.2 100.623580380873 28.754831408339
"6668" 1333.4 104.160618662005 33.0609957046435
"6669" 1333.6 107.612544996828 37.7954606659397
"6670" 1333.8 110.073199563847 43.0893393062288
"6671" 1334 111.80450078053 48.3587025563119
"6672" 1334.2 113.321650559266 54.3735183403043
"6673" 1334.4 113.828711655783 60.5889326481058
"6674" 1334.6 113.858670952476 66.8766400414039
"6675" 1334.8 113.868241283363 73.2471516019487
"6676" 1335 112.731978016124 79.6194589682895
"6677" 1335.2 111.38050023482 86.0179130809646
"6678" 1335.4 109.216554928195 91.7112870371215
"6679" 1335.6 105.398284563774 98.0192589547009
"6680" 1335.8 102.309362077591 103.752789357548
"6681" 1336 98.553215254793 108.171785619663
"6682" 1336.2 93.2952118259955 110.8044588165
"6683" 1336.4 87.671099917246 111.47045398197
"6684" 1336.6 82.0724362720537 112.002985113557
"6685" 1336.8 76.3055203713397 111.970821540884
"6686" 1337 70.4485380141671 110.834572542557
"6687" 1337.2 65.2963532470115 109.032169714697
"6688" 1337.4 60.5321827209472 107.019977847538
"6689" 1337.6 55.1003394478484 104.595835154912
"6690" 1337.8 49.915795039666 102.77746445373
"6691" 1338 44.330782950286 101.11442389434
"6692" 1338.2 39.007586027301 99.2091929622233
"6693" 1338.4 33.9229676635216 96.1343898695
"6694" 1338.6 28.8541935421147 92.7993263597838
"6695" 1338.8 23.2512039117842 90.0031744085454
"6696" 1339 18.134973108466 88.7560808563333
"6697" 1339.2 13.4476571803608 86.6401836273684
"6698" 1339.4 10.7698010091267 83.0998666940089
"6699" 1339.6 11.3449528845415 79.062583971
"6700" 1339.8 12.1125996715216 75.1426319195278
"6701" 1340 12.7363671698522 69.7962624920792
"6702" 1340.2 14.2291367996946 64.5483033668
"6703" 1340.4 16.0172253235285 59.7246604372768
"6704" 1340.6 18.8447564459894 55.0864668209159
"6705" 1340.8 21.688463847997 50.0108153546018
"6706" 1341 25.7419354325741 46.1996646317027
"6707" 1341.2 30.7715320960388 43.2029399737636
"6708" 1341.4 35.3348482527363 42.4944283705135
"6709" 1341.6 40.5989747996052 41.294070951313
"6710" 1341.8 46.0482422358422 39.8225018464679
"6711" 1342 51.336502006528 39.0642716215752
"6712" 1342.2 56.9958926896607 37.7097402339557
"6713" 1342.4 61.3495941817481 35.5583563630257
"6714" 1342.6 65.1559590092313 33.1829170164
"6715" 1342.8 69.8233197017517 32.0478876617143
"6716" 1343 73.9184218725084 30.6097688798136
"6717" 1343.2 78.826414790805 28.6855187981949
"6718" 1343.4 84.1147229873704 28.0283548915826
"6719" 1343.6 89.0791042154488 28.2903572507069
"6720" 1343.8 94.1748496317758 28.4623923637699
"6721" 1344 99.3620499838554 27.1285408446637
"6722" 1344.2 101.388529805646 25.7350358586923
"6723" 1344.4 101.450157788331 25.6910415761622
"6724" 1344.6 101.88127988563 27.8605963050517
"6725" 1344.8 102.640162645235 31.7635121153333
"6726" 1345 103.946203357903 36.6822635735798
"6727" 1345.2 105.231685996873 41.4252232768407
"6728" 1345.4 105.313733667288 46.8421220554576
"6729" 1345.6 105.468688174177 52.2813379357105
"6730" 1345.8 104.732827982271 57.7308030490424
"6731" 1346 103.335080584604 62.8928283907241
"6732" 1346.2 102.183455550544 68.4360730881983
"6733" 1346.4 99.5645997879574 73.12315340175
"6734" 1346.6 96.2304811379321 77.6004179570085
"6735" 1346.8 92.2191035160747 81.622931517887
"6736" 1347 87.947624225716 84.5082211322678
"6737" 1347.2 82.6537055398271 85.6583450585278
"6738" 1347.4 77.1472977681391 86.7209291879712
"6739" 1347.6 71.7937692936358 87.6566625985755
"6740" 1347.8 66.1454460414567 87.6418625686542
"6741" 1348 60.6899752019478 87.0998462018182
"6742" 1348.2 55.2486063778717 85.8452556881887
"6743" 1348.4 50.1569936581239 83.4697541949474
"6744" 1348.6 45.4262582517024 81.3817058922273
"6745" 1348.8 40.1217680698763 78.9926789453846
"6746" 1349 34.9953995247481 76.6824842893333
"6747" 1349.2 30.1186917853891 73.237165169718
"6748" 1349.4 25.1912686352896 70.1178457173781
"6749" 1349.6 19.8556681242283 67.3433420361885
"6750" 1349.8 14.4095996936834 65.0484065252087
"6751" 1350 9.64708343979662 62.6339950939091
"6752" 1350.2 6.63584605554104 60.922978806225
"6753" 1350.4 7.49056525150082 58.0684114271478
"6754" 1350.6 8.42978040160117 53.7996094628919
"6755" 1350.8 8.99117983511468 48.6803483785405
"6756" 1351 10.391169672439 43.8207345321892
"6757" 1351.2 12.9771158130606 39.5225201193513
"6758" 1351.4 15.7349905301957 35.4839529445135
"6759" 1351.6 18.6474347624134 31.3524039885
"6760" 1351.8 22.6291281279356 28.1705964219652
"6761" 1352 26.5925342186643 24.5702390648793
"6762" 1352.2 31.4514897147617 22.5723761904783
"6763" 1352.4 36.3825294346921 21.7053801957652
"6764" 1352.6 41.9559427895942 21.3343480556667
"6765" 1352.8 47.0165596876495 21.8603917717982
"6766" 1353 52.2289132599356 22.4504548787217
"6767" 1353.2 57.6091874683712 23.4555466120862
"6768" 1353.4 62.6831778282033 25.7413831673136
"6769" 1353.6 67.8563000163367 27.7699436055776
"6770" 1353.8 73.0170758380302 29.876076423718
"6771" 1354 77.6830172971502 32.9786156370263
"6772" 1354.2 82.5094257159095 35.9227598278174
"6773" 1354.4 86.6615237218399 40.2848334262174
"6774" 1354.6 88.9951665307505 45.8769809486897
"6775" 1354.8 90.5898677534404 51.0106958347692
"6776" 1355 91.388782331902 55.7975256840513
"6777" 1355.2 89.7121171937099 59.7093654508049
"6778" 1355.4 88.6126952230508 64.3122004122458
"6779" 1355.6 87.9644117626557 68.7214612161724
"6780" 1355.8 88.9820521642866 73.3636599779744
"6781" 1356 89.2339029771239 78.3246391893158
"6782" 1356.2 89.3227296638081 82.3833354885789
"6783" 1356.4 90.3630925215333 84.0657865186154
"6784" 1356.6 92.3917010917138 87.931085503789
"6785" 1356.8 93.302848509466 92.515407609578
"6786" 1357 94.3080542451518 97.3269125411715
"6787" 1357.2 94.471261080466 102.25994511701
"6788" 1357.4 94.324290945749 107.578464359462
"6789" 1357.6 92.2251864294175 110.00472011499
"6790" 1357.8 88.9757915569247 110.977755482229
"6791" 1358 84.2813552929949 112.613251354298
"6792" 1358.2 79.7947652216344 114.635540959366
"6793" 1358.4 74.754298944841 115.429425243375
"6794" 1358.6 69.6646667925353 115.931206384634
"6795" 1358.8 64.2973075716516 115.729056817639
"6796" 1359 59.220253813396 114.22401294096
"6797" 1359.2 54.1818243684757 112.893610743612
"6798" 1359.4 48.949907314306 111.14719317066
"6799" 1359.6 43.6241054329215 108.635376073307
"6800" 1359.8 39.320043852989 105.653796060853
"6801" 1360 34.8565001858905 103.136292037642
"6802" 1360.2 30.662356820778 99.6330768494312
"6803" 1360.4 26.3700347867641 96.3416083382885
"6804" 1360.6 21.4589719078126 94.5642953090198
"6805" 1360.8 16.3656626438089 92.5531126082286
"6806" 1361 11.6252459271803 91.2066562168857
"6807" 1361.2 11.1036331722696 89.0358198448928
"6808" 1361.4 11.8848931651803 86.1027333670572
"6809" 1361.6 12.5748129690089 82.3341391698
"6810" 1361.8 14.3312624022511 77.7340151597383
"6811" 1362 16.0589862468422 73.399177472422
"6812" 1362.2 18.5595314300606 69.3679175035135
"6813" 1362.4 21.5269102085206 65.3284252955182
"6814" 1362.6 25.0787823517363 61.5890266028919
"6815" 1362.8 29.575679532841 60.1280409677411
"6816" 1363 34.0694112144226 59.199570264
"6817" 1363.2 39.3879332684293 58.9673170006514
"6818" 1363.4 44.2427229293982 60.1732474065
"6819" 1363.6 48.586933790825 61.2501176820513
"6820" 1363.8 53.121338228805 63.3682286740932
"6821" 1364 57.1835176031467 65.9220336276807
"6822" 1364.2 60.5643864710543 69.5941874222521
"6823" 1364.4 64.2790875021047 73.0634236274622
"6824" 1364.6 67.4492449257287 77.1614380927627
"6825" 1364.8 70.4725949682033 81.2904892970593
"6826" 1365 73.9809580285634 85.1079988663805
"6827" 1365.2 77.2876626211605 88.2980919781944
"6828" 1365.4 81.1094147556968 91.4807124499616
"6829" 1365.6 85.2893019140226 95.3101323639623
"6830" 1365.8 88.6504420903933 99.6443484413727
"6831" 1366 92.9991327035486 103.131168308174
"6832" 1366.2 97.4476759784569 105.643076679468
"6833" 1366.4 99.7749377507896 105.458780387088
"6834" 1366.6 101.301980726312 104.187199159587
"6835" 1366.8 103.174436769581 103.89135110475
"6836" 1367 105.666561123007 102.800435285908
"6837" 1367.2 106.407615535952 102.189734384286
"6838" 1367.4 106.900624295687 101.011513710202
"6839" 1367.6 108.615969027214 98.8309598996635
"6840" 1367.8 112.05894504394 96.2266329672105
"6841" 1368 115.12328902363 94.204942290569
"6842" 1368.2 115.537803583278 92.026855694582
"6843" 1368.4 116.968930584819 88.9466342915042
"6844" 1368.6 119.360142194318 85.3245980109391
"6845" 1368.8 120.343713547954 82.6708222412231
"6846" 1369 121.237645727791 79.357932704225
"6847" 1369.2 123.259916824334 75.5991902343719
"6848" 1369.4 123.645268750152 72.4877878087627
"6849" 1369.6 124.054681890743 68.3504989713277
"6850" 1369.8 124.077819618675 64.2897850298348
"6851" 1370 123.534669681334 60.098086363921
"6852" 1370.2 123.06180868737 55.9449485807217
"6853" 1370.4 122.337725461493 51.7680452628649
"6854" 1370.6 122.198852970045 48.0962344284737
"6855" 1370.8 120.430340375292 46.4791134040696
"6856" 1371 117.549059657958 44.3105614849576
"6857" 1371.2 114.211283990519 41.9398617590526
"6858" 1371.4 111.735564069207 38.3494493849483
"6859" 1371.6 109.85194352094 34.403259035
"6860" 1371.8 109.049558158863 30.2544990726465
"6861" 1372 108.345306258334 27.3278717995
"6862" 1372.2 105.805523139263 26.091246818517
"6863" 1372.4 101.568285585799 25.1058906281539
"6864" 1372.6 97.2577480300933 24.1330305573818
"6865" 1372.8 92.5950275606573 23.8593233701304
"6866" 1373 87.8608784439296 22.8229922202
"6867" 1373.2 82.319770342066 22.4098144414696
"6868" 1373.4 77.2252182196239 22.4082399216053
"6869" 1373.6 72.1006016801502 22.1964224379737
"6870" 1373.8 67.5362765489923 23.6415643021053
"6871" 1374 62.5103088779035 24.9678638683929
"6872" 1374.2 57.0645150761687 24.9998185236486
"6873" 1374.4 52.2636494448731 25.136380177885
"6874" 1374.6 47.176867553412 24.9156086086216
"6875" 1374.8 42.1109333656816 25.8695944240086
"6876" 1375 36.8569055326766 25.8007360707368
"6877" 1375.2 32.1350594502696 25.1834638070893
"6878" 1375.4 29.4362291624321 24.2330087465593
"6879" 1375.6 29.7507705979397 22.7703794903947
"6880" 1375.8 30.5685847533652 22.6547669928908
"6881" 1376 30.6894815162834 23.845776557713
"6882" 1376.2 29.0711769072359 26.7218367639027
"6883" 1376.4 25.7194055868871 29.9380098236053
"6884" 1376.6 21.5402581236519 32.9051174493717
"6885" 1376.8 17.855852327616 35.94166892015
"6886" 1377 14.7942532574746 39.5682245667672
"6887" 1377.2 13.3908151693195 44.6279882003793
"6888" 1377.4 13.2507980368985 49.6663061336486
"6889" 1377.6 12.7751122668946 54.6112326439143
"6890" 1377.8 12.0804716041933 60.1944912714273
"6891" 1378 11.6878394577696 65.52847169025
"6892" 1378.2 11.5794870013913 70.5379040916168
"6893" 1378.4 11.0578314997363 75.9678695937568
"6894" 1378.6 10.2473110676012 80.9923945237027
"6895" 1378.8 8.79509103298032 85.0826906463429
"6896" 1379 10.2669128146487 86.7733579571827
"6897" 1379.2 13.7162492035933 89.2277733387
"6898" 1379.4 17.0809006055761 92.5475657537339
"6899" 1379.6 20.9688372489232 95.1940959433143
"6900" 1379.8 24.4590543508423 98.1158067872079
"6901" 1380 28.066479961966 100.977809501423
"6902" 1380.2 30.6366020034561 104.902625681465
"6903" 1380.4 33.6351985916404 108.873183603578
"6904" 1380.6 35.6501389133622 112.391736271443
"6905" 1380.8 39.0546068256605 114.728017079611
"6906" 1381 42.7024862762581 115.541735527634
"6907" 1381.2 47.4609717964363 116.131726033782
"6908" 1381.4 52.2216214808028 117.365850499224
"6909" 1381.6 57.1514694562482 117.392686135158
"6910" 1381.8 61.7239155531191 117.20688280249
"6911" 1382 66.9738237377823 117.020095758827
"6912" 1382.2 72.1809391030721 116.561939616697
"6913" 1382.4 77.6683755356089 117.063811875429
"6914" 1382.6 83.0025873339128 116.381350024181
"6915" 1382.8 88.2687305173916 115.436676030606
"6916" 1383 92.9051782660029 114.237951897947
"6917" 1383.2 95.807680687819 111.216839723912
"6918" 1383.4 100.044589044136 108.23005645173
"6919" 1383.6 105.857556135113 105.019671087529
"6920" 1383.8 109.05361136598 102.750131318811
"6921" 1384 109.548344616763 102.122065702568
"6922" 1384.2 111.793942350817 99.9290991654054
"6923" 1384.4 114.120912491892 96.6395730825652
"6924" 1384.6 115.33957563203 94.6447470617436
"6925" 1384.8 114.947875099909 93.4840284401038
"6926" 1385 115.895458815949 89.4264694877797
"6927" 1385.2 118.215553327914 85.9454741162586
"6928" 1385.4 120.456888683525 82.3169760472881
"6929" 1385.6 123.019474898566 78.572499809275
"6930" 1385.8 122.834899579379 76.2008198478261
"6931" 1386 122.370921254083 71.7947191090696
"6932" 1386.2 122.989182720799 67.5515564196667
"6933" 1386.4 124.371400856424 64.0283487707034
"6934" 1386.6 123.774782056287 61.0503890374359
"6935" 1386.8 122.096360639256 57.955996650421
"6936" 1387 120.511209781195 53.8743752752991
"6937" 1387.2 119.367436631774 50.055327151359
"6938" 1387.4 118.293330716449 46.3504186861043
"6939" 1387.6 115.782833062624 43.1800189616053
"6940" 1387.8 113.424418499685 39.4052867082353
"6941" 1388 110.40627811003 36.1808439720769
"6942" 1388.2 106.941043519242 32.762557091431
"6943" 1388.4 103.285084760306 29.4492333721513
"6944" 1388.6 99.4329234267854 27.177865517042
"6945" 1388.8 94.7675252366455 25.2656735438462
"6946" 1389 90.132419077045 22.9548656858158
"6947" 1389.2 85.9266091481965 19.9172009566696
"6948" 1389.4 80.9549289910138 18.0646743585913
"6949" 1389.6 76.3821398482055 17.4443669563866
"6950" 1389.8 70.5529674852292 18.0933127953684
"6951" 1390 65.0223520462228 18.3963576869459
"6952" 1390.2 59.6048475128174 18.2700428144054
"6953" 1390.4 54.1186935921617 19.3143678040956
"6954" 1390.6 49.0944898289397 21.1578334859737
"6955" 1390.8 43.7341409286502 21.9128603227895
"6956" 1391 38.2968049729919 23.3111737944052
"6957" 1391.2 33.3139965972094 23.3406782619823
"6958" 1391.4 28.9995166672139 22.6197900339391
"6959" 1391.6 25.5382482022096 24.8362569579231
"6960" 1391.8 21.9585609132747 27.4661621762609
"6961" 1392 20.0427201876694 31.5867466227966
"6962" 1392.2 18.2114763125196 35.831318844
"6963" 1392.4 17.015244394591 40.5327884749286
"6964" 1392.6 15.2708113193775 45.226872438531
"6965" 1392.8 13.591146443466 50.4487565941081
"6966" 1393 12.2291176130953 55.6305399106293
"6967" 1393.2 10.6358887891388 60.6441530790545
"6968" 1393.4 7.95309213260888 65.3918296038655
"6969" 1393.6 4.85909693942255 68.6179915971913
"6970" 1393.8 4.74264188530813 68.6288646966316
"6971" 1394 6.02628907687144 70.3503665121622
"6972" 1394.2 7.52005512853205 73.0808994880189
"6973" 1394.4 8.95960111697954 77.8345227101892
"6974" 1394.6 9.99612417153144 82.4477045038037
"6975" 1394.8 11.5860927722438 87.1909850050556
"6976" 1395 12.6445684059029 91.4197758222233
"6977" 1395.2 14.1886000370272 94.9355084899592
"6978" 1395.4 16.9438729147282 96.4072715540971
"6979" 1395.6 20.9949110682013 98.1542926474706
"6980" 1395.8 24.8884780721155 99.792872988433
"6981" 1396 28.9834380476214 101.379642204146
"6982" 1396.2 32.6512703902427 103.655967018845
"6983" 1396.4 35.9827431150257 106.704295436615
"6984" 1396.6 39.4222282827307 109.964423634735
"6985" 1396.8 42.6048706668375 113.966591250714
"6986" 1397 45.4840660764564 116.65775640776
"6987" 1397.2 47.393052677249 117.348304064774
"6988" 1397.4 49.5535493299515 116.436661161175
"6989" 1397.6 53.8917124266575 115.991879167181
"6990" 1397.8 58.639942236466 114.586425822632
"6991" 1398 63.3545894527818 113.553303128274
"6992" 1398.2 68.357240118616 113.08675803852
"6993" 1398.4 73.5931371610724 112.151033588043
"6994" 1398.6 79.2413277765285 111.989099339875
"6995" 1398.8 84.6271864601701 112.851167911959
"6996" 1399 90.1832633117307 113.126010591559
"6997" 1399.2 93.7405013281567 111.545256477495
"6998" 1399.4 96.7549765601478 108.230410516145
"6999" 1399.6 100.820816264284 104.846341514212
"7000" 1399.8 105.372626734731 102.259010012912
"7001" 1400 109.617349963799 99.1888511276389
"7002" 1400.2 113.336682767782 95.5194358847632
"7003" 1400.4 116.657553117049 91.7424003936783
"7004" 1400.6 118.733004466525 87.6571257397563
"7005" 1400.8 120.790761494457 83.8403169840259
"7006" 1401 122.365883888962 79.0462196492773
"7007" 1401.2 123.98375102038 74.2076282880517
"7008" 1401.4 124.285926685294 69.5306204966638
"7009" 1401.6 124.843033089734 65.0277234455357
"7010" 1401.8 124.32609792413 60.7298805339823
"7011" 1402 123.825064618571 56.2751224254737
"7012" 1402.2 123.136976275763 51.6808023636102
"7013" 1402.4 121.610141859386 49.3697394306903
"7014" 1402.6 119.751779320871 45.568090269
"7015" 1402.8 118.632240793475 41.8009075548319
"7016" 1403 117.205737196802 36.6244231346182
"7017" 1403.2 116.167473821276 32.3798012492069
"7018" 1403.4 115.415056415641 31.15117737905
"7019" 1403.6 113.247001978341 30.083378112775
"7020" 1403.8 109.820407419158 26.9999839412564
"7021" 1404 106.165546899779 23.6459610745565
"7022" 1404.2 103.419104359235 20.7584637970256
"7023" 1404.4 100.709452413953 19.4802004714872
"7024" 1404.6 96.3508813033791 18.0951546865304
"7025" 1404.8 91.8621510030413 16.3129696122212
"7026" 1405 86.0959443034139 14.5492765362783
"7027" 1405.2 81.7618616614404 13.5049851867436
"7028" 1405.4 77.1550481079356 11.2743346343739
"7029" 1405.6 71.9759615813281 9.98858447909483
"7030" 1405.8 67.3499268566478 10.5263350714636
"7031" 1406 62.1551663816968 12.1701320785641
"7032" 1406.2 57.5173497662896 14.9111699537143
"7033" 1406.4 52.8351331156138 17.2992794570087
"7034" 1406.6 48.5267914118442 20.818690095605
"7035" 1406.8 46.1435867050302 25.1558227893077
"7036" 1407 44.109946141545 29.4050497035
"7037" 1407.2 41.4614955080732 33.7518226610893
"7038" 1407.4 39.0153115540091 38.1446414342845
"7039" 1407.6 36.0779638186766 42.0594361449737
"7040" 1407.8 34.4994641172419 46.5384099041121
"7041" 1408 32.887100380683 51.1382583747736
"7042" 1408.2 30.745770857535 55.3921568860862
"7043" 1408.4 28.1758051148081 58.9296737929211
"7044" 1408.6 28.8057533479383 62.1278141147778
"7045" 1408.8 29.7131900766502 65.8786538204474
"7046" 1409 29.3844215227071 70.1986445558839
"7047" 1409.2 28.5136502051883 74.68103682975
"7048" 1409.4 29.5839466029188 79.3675470005377
"7049" 1409.6 29.6150902743232 83.8512208889714
"7050" 1409.8 30.7946305840946 88.7437167021429
"7051" 1410 31.3610854767925 94.1247732366122
"7052" 1410.2 30.9560389969812 99.2599918481515
"7053" 1410.4 30.561904061198 103.719702866227
"7054" 1410.6 28.8397497702816 106.299075067806
"7055" 1410.8 28.3152014498522 106.094175135059
"7056" 1411 28.5287307265872 105.373504088333
"7057" 1411.2 29.8393837589348 105.112504520969
"7058" 1411.4 32.7585015128056 106.30717269416
"7059" 1411.6 36.1452703088025 108.767926624991
"7060" 1411.8 39.4915886457087 112.050387431854
"7061" 1412 42.9238658449517 114.456211756657
"7062" 1412.2 46.6588931998423 115.267949083604
"7063" 1412.4 51.6029979172718 116.077440467825
"7064" 1412.6 57.187215939856 116.7633629286
"7065" 1412.8 61.9788434376223 117.502546159281
"7066" 1413 66.7336334834973 116.804744207156
"7067" 1413.2 72.2465623895299 116.004309088149
"7068" 1413.4 77.3626495167856 115.708981000268
"7069" 1413.6 82.7595970270418 114.693266312909
"7070" 1413.8 88.3515966571788 113.389882377862
"7071" 1414 93.8910289873844 111.106497440296
"7072" 1414.2 98.7978581255551 108.81661498696
"7073" 1414.4 103.252058583739 105.458086143136
"7074" 1414.6 107.705990389363 101.986765815729
"7075" 1414.8 112.014836737296 99.1620621268928
"7076" 1415 114.085819240759 96.3671770483965
"7077" 1415.2 115.646176621571 94.5696736194474
"7078" 1415.4 115.736369872666 92.5958495759739
"7079" 1415.6 116.661113497235 88.742765613359
"7080" 1415.8 118.977177372229 84.515175969
"7081" 1416 120.320196247304 80.1081904159189
"7082" 1416.2 121.334500980387 76.0083125134737
"7083" 1416.4 122.284263245703 72.8447159031053
"7084" 1416.6 123.376772076075 69.4240269360261
"7085" 1416.8 122.965881045594 65.0083450115641
"7086" 1417 122.395976862891 60.7126473102212
"7087" 1417.2 121.816940544519 56.1010366317611
"7088" 1417.4 120.899640662609 51.8517852564911
"7089" 1417.6 119.769633561705 47.4361717246991
"7090" 1417.8 118.159078331851 43.1979770195641
"7091" 1418 115.66467966182 38.9367457657434
"7092" 1418.2 114.066725242223 34.1041002607826
"7093" 1418.4 111.916168770962 30.1010171914435
"7094" 1418.6 110.842823653475 27.4800986093894
"7095" 1418.8 112.188827566578 27.6289282952845
"7096" 1419 113.387957167978 28.9206252078099
"7097" 1419.2 114.825901934827 30.851199688918
"7098" 1419.4 115.993759308596 31.9027432429565
"7099" 1419.6 118.23237006057 33.6164150137565
"7100" 1419.8 120.200044564196 35.7093975322435
"7101" 1420 120.791291627203 36.9621508937105
"7102" 1420.2 120.839490723304 36.831311584946
"7103" 1420.4 121.202793545961 36.4974232069065
"7104" 1420.6 121.393434070591 36.4754437228846
"7105" 1420.8 121.139392852502 36.7943740540364
"7106" 1421 120.495997685475 37.7345820885849
"7107" 1421.2 119.783293658338 38.7791487249633
"7108" 1421.4 120.205187335577 40.6420051702778
"7109" 1421.6 120.77061645013 43.2883427525948
"7110" 1421.8 121.700354039423 46.4452463730261
"7111" 1422 122.251277208207 49.0934730263276
"7112" 1422.2 121.74111435997 51.5411256245841
"7113" 1422.4 122.474566573412 55.0311794701622
"7114" 1422.6 123.521792439774 58.8866620541026
"7115" 1422.8 123.797096372373 62.6156917639576
"7116" 1423 124.839647992209 66.9269477984602
"7117" 1423.2 124.343004310888 69.4198227528621
"7118" 1423.4 122.575756315055 72.9736244120089
"7119" 1423.6 121.71335656027 76.9344039309643
"7120" 1423.8 121.470967620827 81.3489221500556
"7121" 1424 119.635214416369 84.8805203127345
"7122" 1424.2 117.377015857779 88.5455038552768
"7123" 1424.4 115.059496383259 93.0902498377759
"7124" 1424.6 112.581655930966 97.2494820255536
"7125" 1424.8 110.258993365584 101.386345365409
"7126" 1425 107.60147765766 104.08608653325
"7127" 1425.2 104.061062370749 105.961792877575
"7128" 1425.4 100.452945563447 109.092256747047
"7129" 1425.6 96.1955547837296 111.070007128091
"7130" 1425.8 92.2217938876997 112.68811459685
"7131" 1426 88.0122146896245 114.546849576089
"7132" 1426.2 84.4557507087896 117.597288763588
"7133" 1426.4 80.620467399 119.847367112767
"7134" 1426.6 77.6453332482539 119.193818438242
"7135" 1426.8 73.8252059662344 118.542629791105
"7136" 1427 68.8625881959413 118.472407322881
"7137" 1427.2 63.7570494368522 118.20247702595
"7138" 1427.4 58.5859561770799 117.585493490109
"7139" 1427.6 53.3255495748209 116.891511404129
"7140" 1427.8 47.8361829428098 116.589723838187
"7141" 1428 42.3854952453436 116.066289578418
"7142" 1428.2 37.2457734936131 115.008453067059
"7143" 1428.4 31.9592604584165 113.378437005089
"7144" 1428.6 29.0602329218372 113.669277955361
"7145" 1428.8 30.6366020034561 113.424710770277
"7146" 1429 31.4056800990871 112.364392091116
"7147" 1429.2 31.2690101276937 110.312800061376
"7148" 1429.4 30.1495589395569 107.309056226152
"7149" 1429.6 28.724685710296 104.03156061327
"7150" 1429.8 26.979856270936 99.94211661477
"7151" 1430 24.3279453494759 96.4962250056238
"7152" 1430.2 23.1908144203632 92.0825583213645
"7153" 1430.4 21.6105368514089 87.760766444
"7154" 1430.6 19.887591964966 83.3711053265625
"7155" 1430.8 17.4622507191024 78.8005763035636
"7156" 1431 14.8043257796384 74.728041933181
"7157" 1431.2 12.198900046604 69.8764437576207
"7158" 1431.4 9.51424842495342 66.1282240813865
"7159" 1431.6 6.43434439605076 62.4704653427034
"7160" 1431.8 3.96019763227274 58.9410139807815
"7161" 1432 4.65793845331085 54.9724684625948
"7162" 1432.2 5.64642628260621 50.0779443981869
"7163" 1432.4 7.50950000067511 45.4052206378909
"7164" 1432.6 8.98601418060491 40.9665642177778
"7165" 1432.8 11.1210812714397 36.5692636256842
"7166" 1433 14.2860846392896 33.190117317958
"7167" 1433.2 17.728269027705 29.0586619059027
"7168" 1433.4 21.1874925603378 25.3954971628462
"7169" 1433.6 25.275272153466 21.6942100171053
"7170" 1433.8 29.7680206732857 18.1678577638279
"7171" 1434 34.0300444091071 14.9796483461538
"7172" 1434.2 38.9121167608214 11.986689846843
"7173" 1434.4 43.74183528044 11.1388665102
"7174" 1434.6 49.0444832463067 10.5984326130531
"7175" 1434.8 54.7079799323182 9.46583517665217
"7176" 1435 60.6980942652678 8.93096965189655
"7177" 1435.2 66.465060871691 8.844234044375
"7178" 1435.4 72.1176837352818 9.16623078360526
"7179" 1435.6 77.0981978096712 10.1894896861282
"7180" 1435.8 82.1498194226479 12.0671590321736
"7181" 1436 86.9538020388884 14.410421709
"7182" 1436.2 91.7036053444395 17.0436582996903
"7183" 1436.4 96.3400379118608 19.2685581884211
"7184" 1436.6 101.226684794802 22.248091875531
"7185" 1436.8 105.239788635413 26.0364684315526
"7186" 1437 107.488710445061 30.9471437724324
"7187" 1437.2 110.422022485169 35.7646526612703
"7188" 1437.4 113.092836430779 41.2387044032411
"7189" 1437.6 115.289643470876 47.0028076994872
"7190" 1437.8 117.99868754637 51.8063973872087
"7191" 1438 120.576057732545 57.6485196580526
"7192" 1438.2 122.102054657633 63.1159161038333
"7193" 1438.4 123.150178677695 68.8472254759576
"7194" 1438.6 122.044477515873 74.1875970575339
"7195" 1438.8 119.553850033415 79.2523261833846
"7196" 1439 117.010208175647 84.6091861758621
"7197" 1439.2 114.34818446093 89.2444649468571
"7198" 1439.4 111.80099089459 93.796990286708
"7199" 1439.6 109.300003339577 99.0626337202778
"7200" 1439.8 105.98105221638 103.109627456057
"7201" 1440 101.415599945843 105.076297815906
"7202" 1440.2 96.2635832767573 106.968359938573
"7203" 1440.4 91.2180339219954 108.838012822824
"7204" 1440.6 86.0532919633274 109.977315263762
"7205" 1440.8 81.287672571016 110.93687890788
"7206" 1441 76.1939501483946 111.841723037694
"7207" 1441.2 70.8118900299812 112.75378012603
"7208" 1441.4 65.3339725911535 113.177796851344
"7209" 1441.6 60.404245218676 112.34286870165
"7210" 1441.8 54.8088207451599 111.539684413898
"7211" 1442 49.5737031116619 110.075706645928
"7212" 1442.2 44.4083591862925 108.157646665867
"7213" 1442.4 38.8331408181052 106.706984491052
"7214" 1442.6 33.4579784922013 105.840614560618
"7215" 1442.8 28.1114189070045 105.217049983385
"7216" 1443 22.9975746003175 105.288240391366
"7217" 1443.2 20.536710059966 102.744575803583
"7218" 1443.4 18.6309973131358 98.9292719313679
"7219" 1443.6 16.5482399873549 94.3276778384166
"7220" 1443.8 14.7333560821908 89.2745813040826
"7221" 1444 12.4823825622768 84.4169310681351
"7222" 1444.2 10.1884010612555 78.9293439409737
"7223" 1444.4 7.94777017058777 73.8098074561565
"7224" 1444.6 5.31140373418504 69.1165926641405
"7225" 1444.8 4.20546324028341 63.6056710027565
"7226" 1445 4.88624895569017 58.2493956732155
"7227" 1445.2 5.65387462627158 52.3585867850278
"7228" 1445.4 7.20544718390353 46.7712770236607
"7229" 1445.6 9.65433291595252 41.5260143477027
"7230" 1445.8 12.3381166922249 36.5546218641429
"7231" 1446 15.3704255074392 32.4164940085179
"7232" 1446.2 18.8250881357818 28.1033971024737
"7233" 1446.4 22.9417758222096 23.498075039
"7234" 1446.6 27.1753178315423 19.8333083026525
"7235" 1446.8 32.2714449773728 16.6548300374746
"7236" 1447 37.715620444141 14.400684937575
"7237" 1447.2 43.4239483275173 12.389833587641
"7238" 1447.4 49.078608134439 10.5858880681892
"7239" 1447.6 54.7914420732287 9.21527654867796
"7240" 1447.8 61.2731788271563 8.16510141799115
"7241" 1448 66.7100590932228 8.50169267127027
"7242" 1448.2 72.2360157899206 9.32251605891818
"7243" 1448.4 77.691558324716 11.1936809271111
"7244" 1448.6 82.7261747145878 13.855002399887
"7245" 1448.8 87.0377397235867 17.3583131956035
"7246" 1449 89.9776183354156 21.0837921075126
"7247" 1449.2 93.8026119985368 24.5780237280265
"7248" 1449.4 97.2111038918834 28.0689953288348
"7249" 1449.6 99.6775210834404 32.5424538293333
"7250" 1449.8 103.336673977941 36.6828737686271
"7251" 1450 107.083343441057 41.3313246854609
"7252" 1450.2 110.345444093691 45.448003421425
"7253" 1450.4 114.291727550987 49.7377194439412
"7254" 1450.6 118.743762229327 53.5945766263043
"7255" 1450.8 120.582596036406 58.3131883135862
"7256" 1451 121.123609981102 62.9127458074322
"7257" 1451.2 121.168323244056 66.9124247568974
"7258" 1451.4 122.010950363598 72.7763876825789
"7259" 1451.6 121.632467423142 77.4345256138108
"7260" 1451.8 118.703548687424 80.8430221744286
"7261" 1452 115.842226054312 85.0544433094615
"7262" 1452.2 112.31241303417 89.5579768913739
"7263" 1452.4 108.699453305916 93.4658594257431
"7264" 1452.6 105.637283356842 97.6499912931468
"7265" 1452.8 102.669055429748 101.701050192932
"7266" 1453 99.3563384011232 105.873015917629
"7267" 1453.2 95.5198364646968 109.396371871962
"7268" 1453.4 91.3297744508906 112.395410524811
"7269" 1453.6 86.9789660375588 113.805793513485
"7270" 1453.8 81.359075561466 114.461157418333
"7271" 1454 75.838975281586 114.55116846084
"7272" 1454.2 70.7294355731395 114.595838383622
"7273" 1454.4 65.5810070146838 114.303912308851
"7274" 1454.6 60.2419924626825 114.098900447103
"7275" 1454.8 55.1423412069366 112.992368630824
"7276" 1455 48.9234557519348 111.591514506687
"7277" 1455.2 43.8441066585598 110.528583626125
"7278" 1455.4 38.6604887887135 110.196161550155
"7279" 1455.6 33.413914828576 109.46467906842
"7280" 1455.8 28.4281314720375 107.801823971343
"7281" 1456 24.2303810840388 105.936073104
"7282" 1456.2 20.0974524752913 104.937817703534
"7283" 1456.4 19.2790437509035 102.761190135777
"7284" 1456.6 18.4008618666103 99.2813643262212
"7285" 1456.8 16.577089680466 94.5722598745234
"7286" 1457 14.7945115272737 89.9977272636923
"7287" 1457.2 13.4369808959035 84.9707177749553
"7288" 1457.4 11.2831709945771 79.9064374945
"7289" 1457.6 9.4330813892089 74.6819641413143
"7290" 1457.8 7.99482115300175 69.7813543519553
"7291" 1458 5.22435584001866 65.0484659410526
"7292" 1458.2 4.22182222581425 59.9193958657768
"7293" 1458.4 5.09794863204496 54.7821508069737
"7294" 1458.6 6.38896885109218 49.3681610606636
"7295" 1458.8 8.68334998948388 44.5352970142768
"7296" 1459 11.5105218947138 39.6570945189557
"7297" 1459.2 14.9098810996239 35.0147966087105
"7298" 1459.4 18.5899302157581 30.7337312554779
"7299" 1459.6 22.8623435106729 26.923851743819
"7300" 1459.8 27.6605061025508 23.5761892504322
"7301" 1460 32.3286458187878 20.4861670782
"7302" 1460.2 37.8890669995254 17.8265432089576
"7303" 1460.4 42.7894602158694 15.6573830242689
"7304" 1460.6 48.4930200859528 14.7964459212478
"7305" 1460.8 54.1718460158827 14.5799136560278
"7306" 1461 59.798194698153 15.2808044068174
"7307" 1461.2 65.4348177237696 16.0934921981786
"7308" 1461.4 70.9936845076239 16.1562077434474
"7309" 1461.6 77.0369288496641 17.4343322308019
"7310" 1461.8 81.9709399223182 19.5141832872522
"7311" 1462 86.5705665527517 20.9236263086518
"7312" 1462.2 90.40044394904 21.0280395748957
"7313" 1462.4 94.7021862788643 20.8280742376195
"7314" 1462.6 97.6536041513378 23.3349633125641
"7315" 1462.8 98.5405600346384 26.920494236431
"7316" 1463 100.861223615652 31.9663156783475
"7317" 1463.2 102.730040535312 36.9198399571539
"7318" 1463.4 103.811728826413 42.6983050068947
"7319" 1463.6 104.795655201992 48.3968785987895
"7320" 1463.8 105.689353286363 53.8168832916154
"7321" 1464 105.715553322647 59.6662637909224
"7322" 1464.2 104.731803657983 65.2262960253362
"7323" 1464.4 104.24662871652 71.2170268876486
"7324" 1464.6 103.49802368651 76.953237382646
"7325" 1464.8 102.76554784991 82.8491061918333
"7326" 1465 100.952644021485 88.505415126566
"7327" 1465.2 98.1075357173165 93.545803971028
"7328" 1465.4 94.5306090205803 98.3988847094857
"7329" 1465.6 90.5694062562092 102.509444187826
"7330" 1465.8 87.1547728382517 105.665828019551
"7331" 1466 85.9965250286295 106.977158664058
"7332" 1466.2 83.55065249607 109.71509726103
"7333" 1466.4 79.671368514466 113.768367769541
"7334" 1466.6 74.9576791704006 115.614605896178
"7335" 1466.8 70.6022614157517 115.370805905204
"7336" 1467 66.1214919371232 113.269252954371
"7337" 1467.2 61.196081064932 111.241195554204
"7338" 1467.4 56.8060260651553 108.17080394368
"7339" 1467.6 52.6086038247931 104.814979422168
"7340" 1467.8 47.9519631414853 101.438433688067
"7341" 1468 43.255843384966 98.0768451500094
"7342" 1468.2 39.4951270822825 94.2733861567706
"7343" 1468.4 35.427479159266 90.3643201123091
"7344" 1468.6 32.098753926411 85.9479999475046
"7345" 1468.8 29.4091294953081 81.1055977647368
"7346" 1469 27.0893561747138 76.5189601438673
"7347" 1469.2 24.0390755690058 71.4317124896018
"7348" 1469.4 21.5555432438573 66.4572750166174
"7349" 1469.6 19.2856824586933 61.2637658061
"7350" 1469.8 16.3023736295464 56.6575774384018
"7351" 1470 13.015262184825 51.9427628429744
"7352" 1470.2 9.91353787498702 46.9099646502605
"7353" 1470.4 6.9492380714067 43.1388483134746
"7354" 1470.6 7.54409892688707 44.2971853672105
"7355" 1470.8 9.06238859138566 43.6763746778571
"7356" 1471 11.5854310820348 42.5452247183394
"7357" 1471.2 14.4987926073367 40.1423583301034
"7358" 1471.4 17.4268442775569 36.6208824904636
"7359" 1471.6 20.9500957941502 33.5081593461053
"7360" 1471.8 24.9785324528946 31.0985524477768
"7361" 1472 29.4229129466902 29.452054806931
"7362" 1472.2 34.1971685413499 27.4437857450357
"7363" 1472.4 39.3966951975617 26.4874049791043
"7364" 1472.6 44.5546440254834 25.9997197320783
"7365" 1472.8 49.4270608138023 27.2112603187168
"7366" 1473 54.4464155089402 28.478377664431
"7367" 1473.2 59.2759588653284 29.4247019027064
"7368" 1473.4 63.7844981930206 29.9786340565364
"7369" 1473.6 68.8028014366455 29.469961513
"7370" 1473.8 74.0188711208377 28.317633284177
"7371" 1474 79.4244718104749 27.6280889184375
"7372" 1474.2 84.8609844637225 26.4607166007949
"7373" 1474.4 90.4249001413687 26.0979940637522
"7374" 1474.6 94.8672776661551 24.9555906271008
"7375" 1474.8 97.4880099219745 23.6223976571949
"7376" 1475 99.7086191838081 25.3805175145
"7377" 1475.2 102.100106902229 28.0965642804211
"7378" 1475.4 105.472104585203 32.1552605796842
"7379" 1475.6 109.047207903691 36.22728088195
"7380" 1475.8 112.105824144805 40.3965946286609
"7381" 1476 115.352890875005 45.0188364963077
"7382" 1476.2 118.021045527034 49.6839390713644
"7383" 1476.4 120.572409700432 54.1430503239661
"7384" 1476.6 122.516579195492 59.6710349856316
"7385" 1476.8 121.868521365983 64.8905452865431
"7386" 1477 121.525819997861 70.2038301797632
"7387" 1477.2 120.317650077307 75.6469590215575
"7388" 1477.4 117.560391719616 79.47152837085
"7389" 1477.6 114.78131959724 83.2858027421217
"7390" 1477.8 111.997449645466 87.3513227225385
"7391" 1478 108.425545749736 91.6344225352432
"7392" 1478.2 105.0861790604 95.9788464769245
"7393" 1478.4 100.435729061952 100.672652665114
"7394" 1478.6 95.9854655338492 104.086996511888
"7395" 1478.8 90.9736600509366 107.238127635735
"7396" 1479 85.8953396855534 110.25050269465
"7397" 1479.2 80.6234083871327 112.533473378636
"7398" 1479.4 74.43908326386 113.650743311849
"7399" 1479.6 69.0573041489509 113.705819998697
"7400" 1479.8 63.0500112334054 113.099976443364
"7401" 1480 57.7656199044252 111.646987609194
"7402" 1480.2 52.159147175986 109.36731135417
"7403" 1480.4 47.3036934084466 106.310418879175
"7404" 1480.6 42.0421892497691 103.603182011061
"7405" 1480.8 36.8442712579377 101.192612006009
"7406" 1481 31.993644436716 97.7030919324167
"7407" 1481.2 27.2659009781327 94.2483411823611
"7408" 1481.4 22.4558950691453 91.3198932063962
"7409" 1481.6 17.5159926393053 89.0219101714286
"7410" 1481.8 12.45490255682 86.3143245296549
"7411" 1482 8.72775394708142 83.1137466459487
"7412" 1482.2 8.49556939771603 80.0710352971607
"7413" 1482.4 8.42652683670239 76.1875809175091
"7414" 1482.6 7.54623418377853 70.9775862698839
"7415" 1482.8 7.25785908414169 65.9714509307568
"7416" 1483 7.01380981903875 60.5945840608909
"7417" 1483.2 7.23656251867472 55.1456866480956
"7418" 1483.4 7.73053735718031 50.095688981625
"7419" 1483.6 8.44688554059103 44.8239227386607
"7420" 1483.8 10.8815250377321 40.4013484412752
"7421" 1484 13.9128332870058 36.5206477944425
"7422" 1484.2 17.8809703756399 32.7460323159391
"7423" 1484.4 21.8501864139356 29.6946128189217
"7424" 1484.6 25.9548705764052 26.1453479655652
"7425" 1484.8 30.8791368901269 24.5095703661652
"7426" 1485 36.0857199950606 23.4735138137838
"7427" 1485.2 41.3919471407517 22.5475806856071
"7428" 1485.4 46.6818666863728 22.5431012992373
"7429" 1485.6 52.2670960896253 22.0033800981239
"7430" 1485.8 57.5751503521908 21.8782574074404
"7431" 1486 62.8517421236696 22.6099895745133
"7432" 1486.2 67.6387688797818 21.7625382376316
"7433" 1486.4 72.7756478945464 21.3652584411429
"7434" 1486.6 77.9670174137481 22.6725299745898
"7435" 1486.8 82.6326900306212 23.9491001981121
"7436" 1487 85.513431369466 27.0088137528051
"7437" 1487.2 87.574381321091 30.531269598325
"7438" 1487.4 90.3751020671902 34.9315068640345
"7439" 1487.6 92.4121455930226 39.3162363383739
"7440" 1487.8 94.1643052355423 44.0894212525932
"7441" 1488 96.2122290993635 48.6006368564103
"7442" 1488.2 97.7487573601355 53.4664272249407
"7443" 1488.4 98.8028543509269 58.1733992233826
"7444" 1488.6 99.6074080071535 63.5080916195625
"7445" 1488.8 99.6197924971239 68.731357027421
"7446" 1489 100.592502160395 73.9374232244602
"7447" 1489.2 100.712954901779 79.5807495459652
"7448" 1489.4 100.335793407985 84.9233713864327
"7449" 1489.6 99.9757825260661 90.6725247558572
"7450" 1489.8 98.813861136016 96.21877522185
"7451" 1490 97.4698085523204 101.122515813117
"7452" 1490.2 96.1165024576997 106.700455159794
"7453" 1490.4 93.9554753509255 109.160611100243
"7454" 1490.6 90.7240220582621 109.032933607718
"7455" 1490.8 86.6894806239366 109.487130917824
"7456" 1491 81.4019039718578 110.521389791567
"7457" 1491.2 76.2084645902704 110.838325847543
"7458" 1491.4 70.5946476997502 110.560527069221
"7459" 1491.6 65.2727489526479 109.567200386939
"7460" 1491.8 59.956353733126 107.32648406349
"7461" 1492 55.6297329024567 104.130675486505
"7462" 1492.2 52.0045128209105 100.77558424875
"7463" 1492.4 49.8895876548959 96.4468158684953
"7464" 1492.6 46.955816526466 91.866438394875
"7465" 1492.8 45.6381674588585 87.0849556422897
"7466" 1493 46.0767251635232 82.3526854010857
"7467" 1493.2 45.2066750883321 77.456016685875
"7468" 1493.4 45.4479568782642 72.1807411216239
"7469" 1493.6 46.0045425748554 66.5202437176991
"7470" 1493.8 47.5852292507249 61.4181631815536
"7471" 1494 49.6283924072591 56.4900618019397
"7472" 1494.2 51.9148549384402 51.460515734819
"7473" 1494.4 54.0528410317994 46.6399673284359
"7474" 1494.6 56.2927771602094 41.9628998581858
"7475" 1494.8 59.1958536306455 37.1362126554872
"7476" 1495 62.9961246790459 33.324304756084
"7477" 1495.2 67.0391047345562 30.1169513519508
"7478" 1495.4 71.1357383039114 26.2811006866387
"7479" 1495.6 75.4726826902221 23.2067635036829
"7480" 1495.8 80.5009731041734 21.0630905753171
"7481" 1496 84.2748438692768 20.0244160441351
"7482" 1496.2 87.4133718110052 19.852853597687
"7483" 1496.4 89.0747792906779 18.7045029374492
"7484" 1496.6 88.5855506294229 16.8849046539052
"7485" 1496.8 87.6924536642333 15.3068761815776
"7486" 1497 86.3237820235467 13.8639061515968
"7487" 1497.2 85.2417836288694 11.8215860124706
"7488" 1497.4 84.8055835420613 10.5497145630238
"7489" 1497.6 84.890277998266 8.8539708158
"7490" 1497.8 86.058690569266 7.303357510464
"7491" 1498 87.0891531573286 7.3731887432061
"7492" 1498.2 88.1809976360613 8.25307292214286
"7493" 1498.4 90.44236507234 8.81382367984034
"7494" 1498.6 93.786441490241 9.298616710875
"7495" 1498.8 96.2507945896856 11.0255083258049
"7496" 1499 98.8160958048677 12.8716925854426
"7497" 1499.2 101.930884349619 15.0134733585484
"7498" 1499.4 105.363462714566 17.13022652705
"7499" 1499.6 107.630943045442 20.252484564
"7500" 1499.8 110.549416972005 23.2650582869487
"7501" 1500 113.075449338948 27.0786568165982
"7502" 1500.2 115.090306451054 30.8762022263697
"7503" 1500.4 117.272693306796 34.9515319973839
"7504" 1500.6 118.940191009379 39.7531210388348
"7505" 1500.8 120.322389213841 43.6798520962232
"7506" 1501 121.765240873236 47.8325358712035
"7507" 1501.2 121.96579833679 52.0417274867027
"7508" 1501.4 121.035259978886 56.5671645608839
"7509" 1501.6 121.483605040744 61.2349788297131
"7510" 1501.8 121.261529944876 65.8904798586154
"7511" 1502 121.178801761353 70.5788926946087
"7512" 1502.2 120.197974912299 75.5357089881667
"7513" 1502.4 119.990068971727 81.1894335205304
"7514" 1502.6 118.401705215788 85.6666550244783
"7515" 1502.8 115.466380753152 89.3835616815
"7516" 1503 112.559642360788 93.4763923831044
"7517" 1503.2 109.786841910827 98.0456820381111
"7518" 1503.4 106.383826427745 102.288528731712
"7519" 1503.6 102.981920548244 106.101958839389
"7520" 1503.8 99.3637568936375 109.081513930057
"7521" 1504 94.9318852671103 110.018027278327
"7522" 1504.2 89.9235003664054 111.447675837909
"7523" 1504.4 84.6351348450068 112.159658431163
"7524" 1504.6 79.7656614587924 111.388665102
"7525" 1504.8 74.69873050186 110.41302093497
"7526" 1505 69.712598700976 108.9349987029
"7527" 1505.2 64.9486352691925 106.957515540283
"7528" 1505.4 60.7122211359755 104.723569492585
"7529" 1505.6 56.5479273474375 102.041364534
"7530" 1505.8 52.0647577682896 99.9107298457059
"7531" 1506 47.5233312038089 97.0524283181429
"7532" 1506.2 43.5816878148324 94.3136457475841
"7533" 1506.4 39.7742651165501 91.0160633578037
"7534" 1506.6 36.6522259077964 86.6850850294286
"7535" 1506.8 33.3967160712625 82.112864576708
"7536" 1507 30.9671911708399 77.7587032758261
"7537" 1507.2 29.8882571949427 72.2195446143645
"7538" 1507.4 28.991473247341 67.0411486794911
"7539" 1507.6 26.3309431605976 62.8380480070263
"7540" 1507.8 23.662213687391 59.11518491165
"7541" 1508 20.2188086339532 54.8155265146923
"7542" 1508.2 18.080310532045 49.7839414754737
"7543" 1508.4 16.3789378409397 45.0009660386316
"7544" 1508.6 14.3107721936126 40.0449906158534
"7545" 1508.8 14.2747309859882 34.6801394967611
"7546" 1509 16.235871849997 30.1650348713628
"7547" 1509.2 17.8730281072979 25.4569181398407
"7548" 1509.4 20.462061479041 21.508528077825
"7549" 1509.6 23.9475801843652 19.643731795916
"7550" 1509.8 28.8631248967388 18.3244428834793
"7551" 1510 33.6223664046486 16.5779116957826
"7552" 1510.2 38.6915182538081 14.8374730872895
"7553" 1510.4 43.5076564390608 13.3998119852328
"7554" 1510.6 47.6306755114402 11.2040021535259
"7555" 1510.8 52.7643043075867 9.67297878462931
"7556" 1511 58.0456634288022 9.44131077486207
"7557" 1511.2 63.685830153705 9.63337208243363
"7558" 1511.4 68.8071814507818 11.1819132891316
"7559" 1511.6 74.2526435475095 13.5366523080783
"7560" 1511.8 79.1720469029276 15.8817560576667
"7561" 1512 83.480982611508 19.990655416437
"7562" 1512.2 86.4003776068358 24.6970343438824
"7563" 1512.4 88.5779520600713 30.4812191767895
"7564" 1512.6 89.9789161954143 35.7742412184052
"7565" 1512.8 89.6814528215713 41.4274001051053
"7566" 1513 87.9744842848195 46.5484824262759
"7567" 1513.2 86.5192821914573 52.1857081348957
"7568" 1513.4 85.5968894102517 57.7077577849553
"7569" 1513.6 84.6189686385592 62.7312127808644
"7570" 1513.8 83.3310515673109 68.2144776005948
"7571" 1514 82.0216236860178 73.6301370173276
"7572" 1514.2 79.6645951082573 78.4970045525739
"7573" 1514.4 76.5253840919746 82.8934999006293
"7574" 1514.6 73.0860952167505 86.7483804242752
"7575" 1514.8 68.4574148300336 88.5046206934054
"7576" 1515 63.5658212659517 89.4744382148
"7577" 1515.2 58.8608920495718 89.6831546484231
"7578" 1515.4 54.0861291392353 90.4583514503366
"7579" 1515.6 49.0829265916199 91.0575373841827
"7580" 1515.8 43.8688993635771 91.3237035432222
"7581" 1516 38.4954297912383 92.4357021103663
"7582" 1516.2 32.6870205836479 93.3471161100606
"7583" 1516.4 27.1003653603786 94.0175086257087
"7584" 1516.6 21.3942292275713 94.8628016855052
"7585" 1516.8 15.8925651439206 96.2858507583333
"7586" 1517 14.2903944507532 96.1106102957228
"7587" 1517.2 13.636584710116 94.73489125668
"7588" 1517.4 12.3807321133778 91.4111011429412
"7589" 1517.6 10.1490661667363 87.2730506861351
"7590" 1517.8 8.37110805863125 82.7371568392174
"7591" 1518 6.19592101933874 78.4217273790273
"7592" 1518.2 4.85909693942255 74.0841304076087
"7593" 1518.4 3.82276578949211 70.3790772114522
"7594" 1518.6 4.8752607496933 67.6369252842818
"7595" 1518.8 5.88055078643031 64.5130655273571
"7596" 1519 6.49687577247512 59.8298049235091
"7597" 1519.2 6.73533045923125 55.1185930232609
"7598" 1519.4 8.13265337187512 50.2913095711636
"7599" 1519.6 10.2052061100877 45.7294926061351
"7600" 1519.8 12.8099069662979 41.5424091984159
"7601" 1520 15.4265427451082 36.9461345080734
"7602" 1520.2 18.3923625443965 32.8848871432174
"7603" 1520.4 22.1253411872029 29.3640527711842
"7604" 1520.6 26.4620668298111 25.9566816289115
"7605" 1520.8 31.182246817966 23.6032769371552
"7606" 1521 36.3090995537478 23.2124630772
"7607" 1521.2 42.0596114670374 22.8883676854821
"7608" 1521.4 47.738432493834 23.9120409184528
"7609" 1521.6 53.4996286733579 25.2980619727027
"7610" 1521.8 58.898440592882 27.2560667004956
"7611" 1522 64.0447044800976 28.9916639693158
"7612" 1522.2 68.7964020849574 31.6982272494569
"7613" 1522.4 71.9114071535669 35.4647580374118
"7614" 1522.6 74.867894611466 39.1212393352439
"7615" 1522.8 77.0055076484488 42.8115767035086
"7616" 1523 80.0278333666355 46.2546151694746
"7617" 1523.2 83.4057067315837 49.9013626611681
"7618" 1523.4 86.4339988496478 54.1782930993719
"7619" 1523.6 89.1326605528075 59.2628988586342
"7620" 1523.8 91.2003660017626 64.1570721895424
"7621" 1524 93.2689814784225 69.7593105433565
"7622" 1524.2 94.7997712815878 75.1814222134174
"7623" 1524.4 95.3371382536178 81.0516672763928
"7624" 1524.6 94.1175214947504 85.4942128021927
"7625" 1524.8 91.7878426070073 89.4425182791193
"7626" 1525 88.9068765216605 93.6497100503056
"7627" 1525.2 85.992780116543 98.6110250627308
"7628" 1525.4 82.3976645134661 102.527275793686
"7629" 1525.6 77.5442584493122 104.816344390125
"7630" 1525.8 72.0451582097803 107.516212009543
"7631" 1526 66.9095807244175 110.110595687767
"7632" 1526.2 61.8680564550622 113.013956947558
"7633" 1526.4 55.5017059079468 115.912518902538
"7634" 1526.6 49.8984852237994 117.018289307727
"7635" 1526.8 44.391800051216 116.3868744335
"7636" 1527 39.2554212966375 114.597163114429
"7637" 1527.2 34.6326561093495 112.073075054592
"7638" 1527.4 30.130675504066 108.29626649742
"7639" 1527.6 26.9247957831131 103.522881127294
"7640" 1527.8 24.012088340596 98.51665327815
"7641" 1528 21.0903696115837 93.3775471366177
"7642" 1528.2 18.6097566293803 88.2058759948572
"7643" 1528.4 15.8186464326239 82.6771468368421
"7644" 1528.6 12.3911246434921 78.5511918022435
"7645" 1528.8 7.99874439423527 74.0793542878462
"7646" 1529 3.99210094470951 69.4409604515478
"7647" 1529.2 3.66305600099233 65.2568670136579
"7648" 1529.4 5.1868374352933 61.9577320603909
"7649" 1529.6 6.32936107609905 56.5161517905413
"7650" 1529.8 8.4964465843309 51.5505029823784
"7651" 1530 11.1673752080073 46.4935301952661
"7652" 1530.2 14.4280451302339 41.9307106580893
"7653" 1530.4 18.410704688643 38.4886819479557
"7654" 1530.6 22.876357454553 34.9169090058261
"7655" 1530.8 27.774376819216 32.6703455492411
"7656" 1531 33.038724569666 30.687057941125
"7657" 1531.2 38.7039027437785 29.2763852239554
"7658" 1531.4 43.5201271807874 27.8158695102054
"7659" 1531.6 49.1286539392029 26.8837383660789
"7660" 1531.8 54.5641638820713 25.6845780958421
"7661" 1532 59.8118014522182 25.2639060337168
"7662" 1532.2 65.1024011468643 24.9123482689911
"7663" 1532.4 70.6497461630953 23.5697018632759
"7664" 1532.6 75.7034261081071 21.883601828359
"7665" 1532.8 80.3545928144575 20.9093040601271
"7666" 1533 83.2593257015191 18.3189168580088
"7667" 1533.2 84.6948824496694 17.4370723519576
"7668" 1533.4 84.6388922632933 18.6910604918455
"7669" 1533.6 84.6645846298507 21.4641716746667
"7670" 1533.8 85.9875698040747 25.7897441396087
"7671" 1534 87.6152309943108 30.5768197818879
"7672" 1534.2 89.5222951906557 35.196749947681
"7673" 1534.4 90.8874459138608 40.3478142207895
"7674" 1534.6 91.2024878163589 45.7941224627946
"7675" 1534.8 90.7829387765686 50.8608993513077
"7676" 1535 89.5673149853704 56.2192715321739
"7677" 1535.2 88.6818294223579 62.0697248678378
"7678" 1535.4 87.3775653858763 67.5515564196667
"7679" 1535.6 85.1763263419786 72.7655929721092
"7680" 1535.8 82.0652712820608 76.7391888585517
"7681" 1536 77.6393466518573 81.8430672196696
"7682" 1536.2 72.9872065091957 86.0063932142703
"7683" 1536.4 68.5553700178881 89.278154431211
"7684" 1536.6 64.1216535508772 91.208978829028
"7685" 1536.8 58.4562295680698 92.6058818851698
"7686" 1537 52.0858165014963 92.2455823730909
"7687" 1537.2 46.4329158388271 91.5004079135278
"7688" 1537.4 41.4855213076933 90.0492027825545
"7689" 1537.6 36.0145704140771 87.8473155233333
"7690" 1537.8 30.6919308283499 85.3601886319554
"7691" 1538 25.5548922559276 80.6104809667692
"7692" 1538.2 22.6500777338643 76.5982329731681
"7693" 1538.4 19.1868773034404 71.5760886086667
"7694" 1538.6 15.0937137207617 67.2396034337217
"7695" 1538.8 10.6525118133897 63.355026272161
"7696" 1539 6.41090166954296 58.8200858392308
"7697" 1539.2 4.55429366003124 54.6139742607131
"7698" 1539.4 6.00063338028254 51.5995288618073
"7699" 1539.6 8.40180789510491 47.5983874216944
"7700" 1539.8 10.9741755973081 43.5319092973158
"7701" 1540 14.3793612731089 40.3484853015268
"7702" 1540.2 17.8274961160976 36.480436939
"7703" 1540.4 21.9890412412139 33.8636443403739
"7704" 1540.6 27.0821808870024 32.6341171724454
"7705" 1540.8 31.9410434876384 31.6680096829655
"7706" 1541 37.3712928001115 32.4145972348636
"7707" 1541.2 42.8751443941147 33.105022845
"7708" 1541.4 47.9538355975285 34.0856548242321
"7709" 1541.6 53.089982524216 35.4522802420982
"7710" 1541.8 58.6123690784483 36.9066720066903
"7711" 1542 63.3508462546139 38.5237478119565
"7712" 1542.2 68.4077334642359 40.2464707715841
"7713" 1542.4 73.6180672285508 42.1453675680763
"7714" 1542.6 78.1501020046455 44.2831693219744
"7715" 1542.8 82.310033570641 46.67808221145
"7716" 1543 86.6065680605417 49.2893370287395
"7717" 1543.2 90.6731155328627 52.2599077210909
"7718" 1543.4 94.2617977624156 56.0216189854538
"7719" 1543.6 97.450713136516 60.04991496845
"7720" 1543.8 100.588244540407 64.3085115058235
"7721" 1544 103.343275178907 68.9231392870678
"7722" 1544.2 106.171751112189 73.8260010197395
"7723" 1544.4 107.665017191935 79.290062524646
"7724" 1544.6 108.466732530606 85.1339614427383
"7725" 1544.8 108.218529708628 90.5537286257297
"7726" 1545 106.314200149631 95.8136120924563
"7727" 1545.2 104.233752279041 100.78476988217
"7728" 1545.4 101.591964107504 105.230616457358
"7729" 1545.6 98.2774535466024 106.190999483127
"7730" 1545.8 93.9311458353811 108.188390418538
"7731" 1546 88.8927795125267 109.283948854576
"7732" 1546.2 83.3231398172284 110.316656208475
"7733" 1546.4 77.9108012731293 110.550110501724
"7734" 1546.6 72.6914398223484 109.112933427765
"7735" 1546.8 68.349985269319 106.886840196088
"7736" 1547 64.4749238031569 103.439918975045
"7737" 1547.2 63.015349071412 99.5080495902703
"7738" 1547.4 61.2187686876699 95.5186729968641
"7739" 1547.6 60.7802119926903 91.0306230160093
"7740" 1547.8 59.661384672749 86.5801063617736
"7741" 1548 59.4536581341267 81.6706477455536
"7742" 1548.2 59.5955883207716 76.8700072945556
"7743" 1548.4 60.9876871221202 71.6844771753084
"7744" 1548.6 62.8428407889617 67.2599236523478
"7745" 1548.8 65.465419005391 62.785947738875
"7746" 1549 68.7693769025398 58.6536725873852
"7747" 1549.2 72.2814947536298 54.8079506005862
"7748" 1549.4 76.513408982291 51.724975400075
"7749" 1549.6 80.5611352690758 48.0664033273171
"7750" 1549.8 85.1905367273379 43.6706681451538
"7751" 1550 89.8039955646136 40.0069572124918
"7752" 1550.2 94.7230741345608 37.3925597793879
"7753" 1550.4 99.9700614852287 35.1546957449746
"7754" 1550.6 104.74272978372 33.9136699633475
"7755" 1550.8 107.669622622423 33.8033843816897
"7756" 1551 108.558788147338 32.3360675632308
"7757" 1551.2 108.138742583256 29.7961569926723
"7758" 1551.4 107.207641386571 27.2595435789737
"7759" 1551.6 106.060473724474 23.155515237605
"7760" 1551.8 104.583837718361 20.1568250552632
"7761" 1552 102.33595410039 17.7552890691176
"7762" 1552.2 101.218760457722 15.076183857718
"7763" 1552.4 100.556353750234 14.743808762592
"7764" 1552.6 99.1285470427433 13.4285624056387
"7765" 1552.8 96.8177425247057 11.6873444774132
"7766" 1553 94.4527148491803 9.86968608254762
"7767" 1553.2 92.2488043647279 8.049064378
"7768" 1553.4 90.4188329072181 7.16175749442149
"7769" 1553.6 88.0512737279821 6.51735506673387
"7770" 1553.8 85.123960512466 4.76638144042857
"7771" 1554 82.9605716114738 4.40284632874219
"7772" 1554.2 80.5708607318232 3.83288779904762
"7773" 1554.4 78.4968704613254 3.63607557902344
"7774" 1554.6 75.737712858766 3.047609456025
"7775" 1554.8 73.7207646009578 2.91783904342623
"7776" 1555 71.992301450616 2.88857552275
"7777" 1555.2 68.9906253513135 2.99364463812712
"7778" 1555.4 65.175852332508 2.00953870754622
"7779" 1555.6 62.7470894557388 1.05575571153719
"7780" 1555.8 61.366238235466 1.27493451479488
"7781" 1556 58.592937133035 1.34971796994827
"7782" 1556.2 56.8394376188595 1.73665693613115
"7783" 1556.4 55.7462703319784 2.3497002116529
"7784" 1556.6 53.0685286210762 3.115766856
"7785" 1556.8 49.9104230278453 3.33400483621552
"7786" 1557 46.3306994366593 4.33654525651261
"7787" 1557.2 42.824179851791 5.137769721925
"7788" 1557.4 40.1337947409499 6.76548569337097
"7789" 1557.6 36.566681415991 8.357395473125
"7790" 1557.8 32.9043853465269 9.9704539392
"7791" 1558 29.2854930773794 12.3679997344961
"7792" 1558.2 27.0541776105073 15.2054572600661
"7793" 1558.4 23.8605275874404 18.1986083352051
"7794" 1558.6 21.2707128289276 20.9648500631282
"7795" 1558.8 18.5830369262536 24.1540864235044
"7796" 1559 16.0961778396486 26.9886370385478
"7797" 1559.2 14.4014248930867 30.2914316539138
"7798" 1559.4 12.1665030454923 34.0479522882632
"7799" 1559.6 9.09725193961989 37.2094464918462
"7800" 1559.8 7.12326716867116 40.5182843709744
"7801" 1560 6.96784411129789 44.6891958571858
"7802" 1560.2 6.43016752995275 49.2973598908938
"7803" 1560.4 5.99056365837512 53.7257344010727
"7804" 1560.6 4.24616415437675 57.5095449380893
"7805" 1560.8 3.73183122856883 61.3471198493271
"7806" 1561 4.95612140673629 65.6416287635676
"7807" 1561.2 6.06482318621824 70.1461139970265
"7808" 1561.4 5.83984265950274 74.8784521035963
"7809" 1561.6 6.12325508883986 79.470254400757
"7810" 1561.8 6.70200150251276 83.6525162203178
"7811" 1562 8.55556364589028 87.6702833156061
"7812" 1562.2 9.22965632200535 91.8669854045056
"7813" 1562.4 10.8690383031435 93.1798555725806
"7814" 1562.6 13.7303387772392 94.9586161654639
"7815" 1562.8 17.1215926261748 97.5076212568835
"7816" 1563 19.9662351187833 100.505950578519
"7817" 1563.2 22.6899275122375 102.004272071429
"7818" 1563.4 25.8022033129366 103.877986908676
"7819" 1563.6 29.0287020792601 106.176628633324
"7820" 1563.8 31.6392002491987 109.267784197545
"7821" 1564 33.843631007466 112.423647842361
"7822" 1564.2 36.5262363654564 115.77021224325
"7823" 1564.4 40.5043039044938 117.126147819472
"7824" 1564.6 44.4072402389126 117.627761354913
"7825" 1564.8 48.6491680786399 117.869968167946
"7826" 1565 52.7546048417994 118.387338380818
"7827" 1565.2 56.978199913266 118.836831586343
"7828" 1565.4 61.3322068013592 119.427646092117
"7829" 1565.6 65.6541625745526 120.578679362365
"7830" 1565.8 70.263567619165 120.13096239699
"7831" 1566 75.0055863285873 120.315022420515
"7832" 1566.2 79.9605795468918 119.201219124594
"7833" 1566.4 84.8738792253397 117.628398200463
"7834" 1566.6 88.9463961399299 115.062539680918
"7835" 1566.8 92.1457797498349 111.46050924067
"7836" 1567 96.332931776926 108.48321250878
"7837" 1567.2 100.186071081199 105.535033805703
"7838" 1567.4 104.64332346329 103.087590169471
"7839" 1567.6 108.88910128198 100.683780403886
"7840" 1567.8 112.614111835716 97.5552372552222
"7841" 1568 114.938979539124 93.5174190233421
"7842" 1568.2 117.281156050608 89.0785336209292
"7843" 1568.4 119.576621455581 84.2153178755575
"7844" 1568.6 121.857211867413 79.6775379557368
"7845" 1568.8 123.587453231691 75.047788553425
"7846" 1569 123.70798015933 71.986096535339
"7847" 1569.2 123.142033159072 67.7321978467156
"7848" 1569.4 123.262399094119 63.0711746306186
"7849" 1569.6 123.660522876709 58.1294025938649
"7850" 1569.8 122.20019513152 54.1538362148303
"7851" 1570 121.407212520721 49.6465115073962
"7852" 1570.2 120.807073632121 45.1682794777434
"7853" 1570.4 120.610221842808 41.8100381400526
"7854" 1570.6 121.217054850515 41.3701052119918
"7855" 1570.8 121.10255825197 42.4850520564454
"7856" 1571 122.274779759923 43.620735984
"7857" 1571.2 122.26683078944 45.0321517392821
"7858" 1571.4 122.23496931518 45.0346133808403
"7859" 1571.6 122.275519549686 44.1917398675678
"7860" 1571.8 121.656326899066 43.1973980959565
"7861" 1572 121.268187566363 42.2059914179744
"7862" 1572.2 120.778544681861 40.0958610849328
"7863" 1572.4 119.821030895729 37.7376761966842
"7864" 1572.6 119.250028577169 34.8699223141081
"7865" 1572.8 118.00150480382 32.7948248173009
"7866" 1573 116.898841362797 30.2962118339237
"7867" 1573.2 115.145672406216 28.032164932575
"7868" 1573.4 113.41486817422 25.5869583512705
"7869" 1573.6 111.687193200059 22.7114319238729
"7870" 1573.8 110.040822244823 20.2153921014286
"7871" 1574 107.953918878076 18.510948211561
"7872" 1574.2 105.461938679222 16.7440804212683
"7873" 1574.4 103.4389093845 14.4627875385126
"7874" 1574.6 100.782528983663 12.0766632666614
"7875" 1574.8 97.6457576688708 9.996418663
"7876" 1575 94.9689182866327 8.20361630538095
"7877" 1575.2 91.5629991892611 6.48692443790164
"7878" 1575.4 88.5101038311768 4.78630714346281
"7879" 1575.6 84.7375806940136 3.95343830240476
"7880" 1575.8 81.563547761391 3.31699346545
"7881" 1576 78.658744286266 2.898312294175
"7882" 1576.2 74.9719680911602 2.00529209843802
"7883" 1576.4 72.1491090697636 1.76388454244628
"7884" 1576.6 67.9330555547965 1.63239089629565
"7885" 1576.8 64.9768246229005 1.16202780285246
"7886" 1577 61.6439478900226 1.66964463044348
"7887" 1577.2 57.9516532219402 2.23609992036207
"7888" 1577.4 53.472962200266 2.9210314275
"7889" 1577.6 49.0930780888462 3.3378618075124
"7890" 1577.8 45.3277006488431 5.1173916702541
"7891" 1578 41.4661320658946 7.27939577964286
"7892" 1578.2 37.6713338386273 9.13057888144355
"7893" 1578.4 34.1405319796139 10.8069696059739
"7894" 1578.6 30.0580179156173 11.5663025935966
"7895" 1578.8 27.8562893407279 14.1476834324524
"7896" 1579 24.6433208180032 17.7836899580579
"7897" 1579.2 22.1041891467617 21.0957736369826
"7898" 1579.4 19.1309969394824 23.8758404877295
"7899" 1579.6 15.830603871216 25.39999105735
"7900" 1579.8 15.2630213418075 26.9019870005854
"7901" 1580 14.3068407533378 29.9093645311538
"7902" 1580.2 13.2631099775999 33.9117839059286
"7903" 1580.4 11.8900093669143 38.3259468332328
"7904" 1580.6 10.0893251414923 42.1755941198684
"7905" 1580.8 7.63576297188129 45.891549116339
"7906" 1581 5.7948964814134 49.4183854956579
"7907" 1581.2 3.52981597096603 52.0661040410526
"7908" 1581.4 3.70716430763566 53.7643653578303
"7909" 1581.6 4.53826729712675 57.5860481421429
"7910" 1581.8 5.51468809081466 62.258167085945
"7911" 1582 5.78666049054638 66.5230133429464
"7912" 1582.2 6.62628472143899 70.9608883961081
"7913" 1582.4 7.61575122300658 74.908228163
"7914" 1582.6 8.10523687952798 79.5485608810619
"7915" 1582.8 7.91136311221603 83.63886654075
"7916" 1583 9.01180199590941 87.6235943182642
"7917" 1583.2 11.0909948130467 90.9979812016452
"7918" 1583.4 13.862137492835 94.8342630442718
"7919" 1583.6 15.9240375364054 98.7013568815455
"7920" 1583.8 19.3610850656883 100.865739539722
"7921" 1584 22.9469401454193 103.388132918019
"7922" 1584.2 26.9842003689564 106.074634851202
"7923" 1584.4 30.5942592620097 109.05183996
"7924" 1584.6 34.1657405527207 111.833249759519
"7925" 1584.8 37.8767364543245 114.860834534689
"7926" 1585 42.3010725947476 116.311879236116
"7927" 1585.2 46.441875601765 116.957696840753
"7928" 1585.4 51.1918139917753 116.524059185536
"7929" 1585.6 55.913646237466 116.73220526004
"7930" 1585.8 60.9966383405579 116.79356679098
"7931" 1586 65.5807228775292 117.091338387126
"7932" 1586.2 70.9718613106599 117.413540808245
"7933" 1586.4 76.0412061869566 117.491599946123
"7934" 1586.6 81.3087357908334 117.107527992031
"7935" 1586.8 86.5202549678809 115.594121696202
"7936" 1587 91.3004175376176 113.438304662576
"7937" 1587.2 96.528768739163 111.19589669803
"7938" 1587.4 101.155322835837 108.539963976514
"7939" 1587.6 105.001671232938 104.521485557349
"7940" 1587.8 108.87790151901 100.77085766068
"7941" 1588 112.604059121855 97.5400464876106
"7942" 1588.2 115.756690091292 93.3341508527217
"7943" 1588.4 118.559861253678 88.913094672823
"7944" 1588.6 119.971700412517 84.2346249279407
"7945" 1588.8 121.223654232718 79.4291447775882
"7946" 1589 123.426291936592 75.7111708821933
"7947" 1589.2 123.661076889308 70.9827718937632
"7948" 1589.4 123.801412542235 66.3431981197436
"7949" 1589.6 123.613841293379 61.4652746408087
"7950" 1589.8 122.716831030787 56.952073300211
"7951" 1590 121.275201846145 51.5179530933482
"7952" 1590.2 120.650018414493 46.2312433498378
"7953" 1590.4 119.078432726613 42.9593070285776
"7954" 1590.6 116.368924264552 39.5950846258707
"7955" 1590.8 113.480057193542 35.137471602958
"7956" 1591 109.924787345605 30.9104392333826
"7957" 1591.2 107.081234178598 26.1013802410526
"7958" 1591.4 104.10394977644 21.1455815291897
"7959" 1591.6 100.418055594491 19.0055232487311
"7960" 1591.8 96.548438984466 16.581721736775
"7961" 1592 91.780666576691 14.22217746145
"7962" 1592.2 87.0911184003643 11.3771698650763
"7963" 1592.4 82.514505770566 7.87380249235
"7964" 1592.6 78.4275744872725 4.54487362966936
"7965" 1592.8 77.9921744916628 4.47572247142623
"7966" 1593 75.4145203756766 5.62682896034211
"7967" 1593.2 71.3802601010423 6.25463791538136
"7968" 1593.4 67.0943096201246 5.89272573070732
"7969" 1593.6 62.9546019914052 6.43134919515652
"7970" 1593.8 58.6060752054226 7.04434245704348
"7971" 1594 54.3396689723999 6.96541268221488
"7972" 1594.2 50.0275562421095 7.02740894152174
"7973" 1594.4 45.543561331953 6.01817141642609
"7974" 1594.6 41.6475973461471 7.0541230220431
"7975" 1594.8 38.2639669129295 8.89450111636586
"7976" 1595 33.8003564677994 10.5290283819744
"7977" 1595.2 29.5126299473841 12.5652237143607
"7978" 1595.4 26.313861105466 14.673314537475
"7979" 1595.6 23.938088877766 18.444690669425
"7980" 1595.8 21.9726040528712 22.6766048980862
"7981" 1596 19.9338003717287 27.5039038252627
"7982" 1596.2 18.0110505630569 31.6675213182545
"7983" 1596.4 16.1069176548985 35.5014966768108
"7984" 1596.6 13.4022067122428 39.1000921081071
"7985" 1596.8 10.6232656230226 43.0111294252174
"7986" 1597 7.15322646536347 46.1905778780513
"7987" 1597.2 4.42221223896169 49.0123673261217
"7988" 1597.4 3.9015836071933 52.4440212171273
"7989" 1597.6 4.20875841087143 57.1609885710541
"7990" 1597.8 5.07519345401649 62.4189578067248
"7991" 1598 5.31646626157281 66.7999238811845
"7992" 1598.2 5.09851803388269 71.1541618469167
"7993" 1598.4 5.17267485867511 75.6175372086273
"7994" 1598.6 6.14456449150486 79.5654929416893
"7995" 1598.8 6.64558282696603 83.7472570151038
"7996" 1599 7.83857365593204 86.8330947587184
"7997" 1599.2 11.1936560589427 89.6256159991682
"7998" 1599.4 13.5654387961393 93.1683700591782
"7999" 1599.6 16.0212429233883 97.0614313430388
"8000" 1599.8 18.6420200732396 100.432041558849
"8001" 1600 21.2660133314072 103.423604242176
"8002" 1600.2 24.2114747317573 105.08528725133
"8003" 1600.4 27.7270839294375 106.303288483457
"8004" 1600.6 30.4746438252977 107.274156147356
"8005" 1600.8 31.0987887771803 107.034009996114
"8006" 1601 32.4508630560582 106.953234856748
"8007" 1601.2 34.8636737281803 107.334458942943
"8008" 1601.4 38.0092215517257 108.932002773231
"8009" 1601.6 40.8884715090837 110.670816855765
"8010" 1601.8 44.5753124098492 112.262244594336
"8011" 1602 47.8770648997545 114.10372636474
"8012" 1602.2 51.3307464444175 116.066096656456
"8013" 1602.4 55.5317379213786 117.559698486699
"8014" 1602.6 59.4335809639377 119.472022511434
"8015" 1602.8 63.1329101641258 119.659901858907
"8016" 1603 66.6876818836599 118.792585577418
"8017" 1603.2 70.600592254936 118.48482411654
"8018" 1603.4 74.5002752546937 118.908151945069
"8019" 1603.6 78.5105184843786 119.019268882835
"8020" 1603.8 81.7699736177184 117.491635618485
"8021" 1604 85.221328226716 114.75369330648
"8022" 1604.2 88.5649166277087 112.114669029612
"8023" 1604.4 92.2337128235837 109.044203276529
"8024" 1604.6 95.7026184364358 105.837721877485
"8025" 1604.8 98.6056440240045 102.925163786423
"8026" 1605 101.927926420311 100.19610455132
"8027" 1605.2 105.23219661091 96.8880881020278
"8028" 1605.4 108.922099576513 94.2703186608396
"8029" 1605.6 113.054584828752 91.4317610991161
"8030" 1605.8 116.715127069823 88.3861776172696
"8031" 1606 119.384193526534 85.0828792520847
"8032" 1606.2 119.727455976771 83.023304550661
"8033" 1606.4 119.695425801649 79.5909096552783
"8034" 1606.6 121.134504883581 75.5814727712655
"8035" 1606.8 122.250269955991 71.607462649925
"8036" 1607 122.933653444236 67.3715649714956
"8037" 1607.2 122.81917560068 62.6839434668036
"8038" 1607.4 123.078070964439 58.3329098885135
"8039" 1607.6 121.092937159371 54.4520548174655
"8040" 1607.8 119.202660499966 50.2148804938965
"8041" 1608 116.451398420389 46.1706050135898
"8042" 1608.2 113.391345344203 41.6699652879737
"8043" 1608.4 110.969109926545 37.0373119362895
"8044" 1608.6 107.873841536703 32.6472237674737
"8045" 1608.8 104.860567011492 28.3869592176579
"8046" 1609 101.547748516127 24.3650327658814
"8047" 1609.2 98.2853894731557 20.9239860415862
"8048" 1609.4 94.7297891493367 18.9699167418103
"8049" 1609.6 89.8992118895965 18.2712632479565
"8050" 1609.8 85.7204474105741 17.2349626088649
"8051" 1610 81.1005572245008 17.7429375636783
"8052" 1610.2 76.2252469136892 17.4601176160446
"8053" 1610.4 71.0368730998434 17.6437646727736
"8054" 1610.6 65.611470576766 17.2216931677091
"8055" 1610.8 60.1633592169439 17.477935538469
"8056" 1611 54.9179555247878 17.6785902046957
"8057" 1611.2 49.8902779835178 17.7343540230517
"8058" 1611.4 44.9475015855878 18.1662754517217
"8059" 1611.6 40.2289032156502 17.1674654072368
"8060" 1611.8 36.225894416116 15.45550184195
"8061" 1612 32.8341404528281 15.6896320238017
"8062" 1612.2 30.0481993225837 18.6356895777983
"8063" 1612.4 27.264819114641 22.4724684489
"8064" 1612.6 23.9422617798053 26.4874956943661
"8065" 1612.8 21.0626057369321 31.286391978839
"8066" 1613 17.9234501430264 36.076416883319
"8067" 1613.2 14.7787503320573 39.8547221319652
"8068" 1613.4 11.7205574288313 43.4581742349913
"8069" 1613.6 7.66626507289705 46.4544722194138
"8070" 1613.8 5.41762305882141 50.6215551077603
"8071" 1614 5.7397950999064 54.4401649289174
"8072" 1614.2 7.04031680365521 58.4101023106216
"8073" 1614.4 8.27720102886407 62.9581530975728
"8074" 1614.6 9.65784166241198 67.3047745853514
"8075" 1614.8 11.786598139366 70.7774766493636
"8076" 1615 14.1894639919008 74.6293896074087
"8077" 1615.2 17.0941458182074 78.5858179219138
"8078" 1615.4 19.8156626625471 82.2099295451351
"8079" 1615.6 22.3554209406842 86.1934412982545
"8080" 1615.8 24.1755163040526 90.7204952963942
"8081" 1616 26.5953598436937 94.8110887233564
"8082" 1616.2 28.1738574412324 97.6771069868692
"8083" 1616.4 30.0866141545872 101.608619137333
"8084" 1616.6 31.6154337915681 105.979789220602
"8085" 1616.8 32.8365526426019 110.110595687767
"8086" 1617 34.5343430774854 110.636192281194
"8087" 1617.2 37.186589196716 110.919857588944
"8088" 1617.4 41.0636237591789 111.874539636475
"8089" 1617.6 45.670562698366 113.5697019012
"8090" 1617.8 50.2446815411327 114.976517845273
"8091" 1618 54.7341059276946 115.9844212146
"8092" 1618.2 59.2599162537313 116.884973216602
"8093" 1618.4 63.7592756661052 117.146409524041
"8094" 1618.6 68.7774192547257 117.039737440587
"8095" 1618.8 73.3384101001223 116.942681802344
"8096" 1619 78.460114149196 116.46736507728
"8097" 1619.2 83.693167574645 115.447361401263
"8098" 1619.4 89.0737457693145 113.595666625
"8099" 1619.6 93.5270893059206 110.527108357727
"8100" 1619.8 97.976498793466 107.636633974663
"8101" 1620 102.409593548142 104.202545956176
"8102" 1620.2 106.169811637022 100.844102269889
"8103" 1620.4 110.472022122216 97.4290198478611
"8104" 1620.6 114.505095338782 93.1826107427632
"8105" 1620.8 117.395854393796 88.7553282556435
"8106" 1621 119.352589546687 85.2079515641947
"8107" 1621.2 119.841529361887 81.0714336544737
"8108" 1621.4 121.679046032391 76.359007105325
"8109" 1621.6 123.318734984415 71.1899465624103
"8110" 1621.8 123.698657410598 66.069972837921
"8111" 1622 123.661076889308 60.6617941832632
"8112" 1622.2 122.81917560068 55.4091842449821
"8113" 1622.4 120.900616780045 50.1699959214474
"8114" 1622.6 118.719299347082 45.4289935343571
"8115" 1622.8 115.911961818364 40.7756183676102
"8116" 1623 112.492829244282 36.6922544226316
"8117" 1623.2 108.666448894808 32.7975458526316
"8118" 1623.4 104.560249628318 30.4735545329217
"8119" 1623.6 100.511359964449 29.731809151322
"8120" 1623.8 95.8568122708554 28.496858811292
"8121" 1624 91.3414592386282 26.6945430635676
"8122" 1624.2 86.0600571336766 25.8178181258684
"8123" 1624.4 80.6693875855285 25.3364702151964
"8124" 1624.6 75.4308366835091 25.7017190546121
"8125" 1624.8 70.464140798545 27.4679446515789
"8126" 1625 65.0024484490501 28.593364864354
"8127" 1625.2 59.6727354911892 30.4656623051518
"8128" 1625.4 54.8382930747758 32.2950613282301
"8129" 1625.6 49.5373534458731 33.494493702
"8130" 1625.8 44.1881607904395 33.7805652164336
"8131" 1626 38.8598713971605 35.0127088019722
"8132" 1626.2 33.6094848374839 36.2312219560982
"8133" 1626.4 28.1440294688908 38.509361816469
"8134" 1626.6 23.5427587246873 40.9564795905398
"8135" 1626.8 18.5620244867555 43.6480672722105
"8136" 1627 13.9567024232818 46.8014146495
"8137" 1627.2 9.02340490128182 50.4091446932895
"8138" 1627.4 5.89304591683043 54.6612445998051
"8139" 1627.6 5.99364247937908 57.0930409330957
"8140" 1627.8 5.53059324962531 59.9440455304779
"8141" 1628 4.60875550724981 64.8451433172703
"8142" 1628.2 5.4754158827363 69.5363373335676
"8143" 1628.4 5.95161657267511 74.2508485649727
"8144" 1628.6 7.25736227048373 79.6347269998673
"8145" 1628.8 8.99322660388269 84.6702430694722
"8146" 1629 10.3994189593277 90.0672073347447
"8147" 1629.2 11.5229218925005 95.3308264346552
"8148" 1629.4 12.1945176159081 95.6540424792
"8149" 1629.6 12.9638798486937 95.5167636424753
"8150" 1629.8 15.2085819902734 97.8215013953119
"8151" 1630 18.1658222852581 101.381963380069
"8152" 1630.2 21.1913920243517 104.808462241829
"8153" 1630.4 25.3717125561517 107.594106180943
"8154" 1630.6 29.3561428941075 110.43335922634
"8155" 1630.8 33.8537143953495 112.791516441291
"8156" 1631 38.3527523485749 115.387489643673
"8157" 1631.2 42.6605093606946 117.9058107758
"8158" 1631.4 47.4389101856295 118.826060505865
"8159" 1631.6 51.9245204900115 118.98137978897
"8160" 1631.8 56.28769250607 117.732027079871
"8161" 1632 60.9526763976207 116.981787821598
"8162" 1632.2 65.2146730402779 114.928608138891
"8163" 1632.4 70.174574082163 113.355689632303
"8164" 1632.6 74.6357857168903 111.679784732485
"8165" 1632.8 79.5114804784344 111.327169703526
"8166" 1633 84.715016112616 110.96414186787
"8167" 1633.2 90.0934588513026 111.242613530625
"8168" 1633.4 94.6620223165476 110.943555551143
"8169" 1633.6 98.1124461680792 108.272898246
"8170" 1633.8 101.147379449985 105.146108629896
"8171" 1634 104.903786269427 100.630950653796
"8172" 1634.2 107.225486329602 96.1161137289611
"8173" 1634.4 109.590449574277 91.8835435338649
"8174" 1634.6 110.417726730158 87.3652290627477
"8175" 1634.8 111.809795505275 82.8546138605182
"8176" 1635 113.103268685877 77.8524423796071
"8177" 1635.2 115.126646531018 72.8612678254914
"8178" 1635.4 117.899431093851 68.546870832
"8179" 1635.6 121.091760596953 64.3259388091282
"8180" 1635.8 123.124728592978 61.8582721473223
"8181" 1636 122.302637996898 61.1434158025405
"8182" 1636.2 120.617969774957 58.9978799987678
"8183" 1636.4 119.339316941019 55.0896277993421
"8184" 1636.6 118.611908485777 50.3922923128487
"8185" 1636.8 117.504134818049 46.0441102053333
"8186" 1637 116.229929401183 41.5010494613894
"8187" 1637.2 113.087313472197 38.1452339355882
"8188" 1637.4 110.066598362881 34.4417660406356
"8189" 1637.6 106.360371452045 30.6110427957895
"8190" 1637.8 102.409205242203 26.7216615107797
"8191" 1638 98.177725402916 23.423426458075
"8192" 1638.2 93.6027066029085 20.3834570645841
"8193" 1638.4 88.2892363757118 17.3380543374661
"8194" 1638.6 83.4961720588507 14.596835110641
"8195" 1638.8 78.0969820840508 11.7204323153136
"8196" 1639 72.8471617592052 10.8035829028696
"8197" 1639.2 67.4979076251583 9.07433808702564
"8198" 1639.4 61.9221496296455 8.83133490274359
"8199" 1639.6 57.2868667591298 10.4485629912414
"8200" 1639.8 51.551572639066 11.7349262565652
"8201" 1640 46.1368357524006 12.6523429806729
"8202" 1640.2 41.0010121075976 13.0780214087368
"8203" 1640.4 36.513337223825 14.2539676040513
"8204" 1640.6 34.1547785240776 17.2397182652231
"8205" 1640.8 31.4493617862625 21.0245329884956
"8206" 1641 27.7676618044402 25.6345689068534
"8207" 1641.2 24.8270984426573 30.524355079487
"8208" 1641.4 21.6536408510178 35.7977437701207
"8209" 1641.6 17.9384833067363 40.1119895245405
"8210" 1641.8 14.6431654250178 45.0678216681983
"8211" 1642 11.384144920466 50.4908615516216
"8212" 1642.2 8.49556939771603 54.5989457656875
"8213" 1642.4 5.39371221518031 55.79170026525
"8214" 1642.6 5.07643371301975 55.6396135049752
"8215" 1642.8 6.35683719160396 57.1649207869138
"8216" 1643 7.4834811385853 61.0182919723761
"8217" 1643.2 9.18776532992966 65.2682343448909
"8218" 1643.4 9.99857284132058 69.9666691379727
"8219" 1643.6 11.0173038686128 74.8891714849817
"8220" 1643.8 11.7033442772734 79.7807825238165
"8221" 1644 13.0387836871547 84.4086226213302
"8222" 1644.2 13.7033241336699 89.0716068688544
"8223" 1644.4 14.220790995616 93.73005644562
"8224" 1644.6 15.2838951844078 98.2033750208446
"8225" 1644.8 17.6490618487803 100.650397187571
"8226" 1645 21.575299011966 102.564265221639
"8227" 1645.2 25.6981262267803 105.283245762743
"8228" 1645.4 30.1828499018905 107.648275173453
"8229" 1645.6 34.329171342526 109.81520283972
"8230" 1645.8 38.6917317794973 111.222328590156
"8231" 1646 42.7526161885452 113.656079596218
"8232" 1646.2 47.3749613535232 115.435452768543
"8233" 1646.4 52.3080294376103 115.949890808722
"8234" 1646.6 57.736369848226 115.42358318052
"8235" 1646.8 62.8997797349035 114.443577136594
"8236" 1647 67.6961645850239 113.487708036568
"8237" 1647.2 73.0872611845502 111.946223381495
"8238" 1647.4 78.242010469276 110.41109325093
"8239" 1647.6 83.090922638926 108.81426273723
"8240" 1647.8 88.0765205331518 106.292160744686
"8241" 1648 92.4757248337753 103.804021299186
"8242" 1648.2 97.3350173819366 101.800809004676
"8243" 1648.4 102.045541937552 99.3558702438286
"8244" 1648.6 107.439483774436 97.7109113418119
"8245" 1648.8 111.787135382686 97.14961057008
"8246" 1649 112.192185073966 98.1084043619732
"8247" 1649.2 110.813458240186 98.64907336953
"8248" 1649.4 110.432286388363 96.7707682635701
"8249" 1649.6 111.081265819952 93.5842830677143
"8250" 1649.8 112.829988266393 90.3286538069725
"8251" 1650 114.758519828127 86.6503108457678
"8252" 1650.2 117.800887291507 83.1568561206198
"8253" 1650.4 120.589311051182 79.3378995768103
"8254" 1650.6 123.020146400044 75.3458232925603
"8255" 1650.8 122.885089909169 70.9643971425676
"8256" 1651 122.442349901375 66.2702366406273
"8257" 1651.2 121.92554008794 60.7096239376316
"8258" 1651.4 122.057620978511 55.5795777449196
"8259" 1651.6 120.941732544049 51.0172955638957
"8260" 1651.8 118.608294105153 46.5197538413217
"8261" 1652 116.305335994196 41.8257833386957
"8262" 1652.2 112.936962677703 37.6693479761579
"8263" 1652.4 108.868480387534 34.3757540309746
"8264" 1652.6 105.117917007595 30.8118452990431
"8265" 1652.8 101.343111286178 26.6754531040169
"8266" 1653 97.0519288459791 22.8094454077826
"8267" 1653.2 92.410727230184 19.5867224152821
"8268" 1653.4 88.1590261998985 17.4770661145676
"8269" 1653.6 83.1834995169705 16.0992776375841
"8270" 1653.8 77.8791132433156 15.1824701334956
"8271" 1654 72.4782209165988 15.5443678324779
"8272" 1654.2 67.2151943799705 15.854565860177
"8273" 1654.4 61.6919774976842 16.3046663316818
"8274" 1654.6 55.8782397959206 17.0127951625909
"8275" 1654.8 50.2828218133813 18.7474107437288
"8276" 1655 45.0665412289134 20.8503564936053
"8277" 1655.2 40.1122571820374 22.4363032978929
"8278" 1655.4 34.590116816716 24.4462511134821
"8279" 1655.6 30.2642083693232 24.1193737870714
"8280" 1655.8 28.1820009788728 22.4671874881271
"8281" 1656 28.6100458102139 22.4470681756174
"8282" 1656.2 27.3757517326712 25.2223990041795
"8283" 1656.4 25.6524321500436 28.965216235681
"8284" 1656.6 23.652476915966 33.5047429350789
"8285" 1656.8 21.2205223979746 38.2319366263707
"8286" 1657 19.5050759446982 43.6172585656339
"8287" 1657.2 18.5669316953206 48.8785925535
"8288" 1657.4 18.096376897412 54.1575016017568
"8289" 1657.6 18.849003012966 59.1094149730278
"8290" 1657.8 20.0210217956049 63.5558739237778
"8291" 1658 20.6700743231206 68.7770127020455
"8292" 1658.2 21.7015164193271 73.8732454226389
"8293" 1658.4 24.1186617296479 78.1172319817364
"8294" 1658.6 25.3291612028623 82.7625571125
"8295" 1658.8 27.0432338013024 87.6840524873182
"8296" 1659 29.1450146428891 92.7614723835577
"8297" 1659.2 30.7400351157473 98.0452312616562
"8298" 1659.4 32.480483007966 103.324327357059
"8299" 1659.6 34.352539593946 108.26900353743
"8300" 1659.8 36.093474324736 112.51423587873
"8301" 1660 37.3089229915429 113.118814485981
"8302" 1660.2 36.2250830184973 112.755870089594
"8303" 1660.4 34.155475370631 112.73776002934
"8304" 1660.6 32.026100341466 112.344639023727
"8305" 1660.8 30.496778109646 111.61845290763
"8306" 1661 28.238078507872 110.575018064109
"8307" 1661.2 24.7979794365543 109.891875141765
"8308" 1661.4 23.513565643636 108.40142362881
"8309" 1661.6 21.7997084105232 106.6890500942
"8310" 1661.8 18.8522164688819 104.829358886584
"8311" 1662 17.1928245591517 103.487970574286
"8312" 1662.2 15.7062916322679 101.284468340208
"8313" 1662.4 13.184798515996 98.99180772369
"8314" 1662.6 11.9798062311719 97.9404655102941
"8315" 1662.8 13.8347330275691 98.1386256370515
"8316" 1663 13.9150752792233 97.7307162138058
"8317" 1663.2 13.2551323707601 95.9472911244706
"8318" 1663.4 12.1128718384377 93.3995206126415
"8319" 1663.6 9.7804413916425 90.6665245045588
"8320" 1663.8 7.33776123123831 87.5306830004258
"8321" 1664 5.98203988541048 83.9922752813611
"8322" 1664.2 4.19191642786602 80.298730604087
"8323" 1664.4 3.26490561327684 76.466111591
"8324" 1664.6 2.30768328175912 72.2199839143966
"8325" 1664.8 0.840262505645275 68.0949376677453
"8326" 1665 2.01228312724981 64.7609334022432
"8327" 1665.2 3.03215876479936 60.4076511630278
"8328" 1665.4 3.91928682796603 56.0621661381667
"8329" 1665.6 4.86724419689055 51.8657605416226
"8330" 1665.8 4.85267388181085 47.3207091255
"8331" 1666 6.64210540859994 43.3251554228839
"8332" 1666.2 8.52338874464459 39.4652210365446
"8333" 1666.4 10.4011946623232 35.0697642218304
"8334" 1666.6 13.3107710646173 31.6780539907815
"8335" 1666.8 17.6532591537555 28.9062536936579
"8336" 1667 22.0872556312399 27.0326641789044
"8337" 1667.2 26.0331613887093 25.6419191257297
"8338" 1667.4 30.1499767146784 24.4263713589292
"8339" 1667.6 33.6822286703309 24.582277694973
"8340" 1667.8 36.440103387466 25.0437109557736
"8341" 1668 38.3911669187232 25.7310412858
"8342" 1668.2 41.775854128366 25.6767514087636
"8343" 1668.4 46.1806197245526 25.7874646279038
"8344" 1668.6 50.1809085353081 26.3439454239211
"8345" 1668.8 53.5734046844397 27.5362728721053
"8346" 1669 56.1674977781892 28.4731015813929
"8347" 1669.2 60.2574743542768 28.2208477734324
"8348" 1669.4 64.6489211730374 28.9452122630924
"8349" 1669.6 68.6935713078389 30.051967398178
"8350" 1669.8 72.0608974438985 31.3295971365135
"8351" 1670 78.0514454809262 32.3846740917876
"8352" 1670.2 82.3184501018728 34.0522951836356
"8353" 1670.4 85.9295327124148 36.8998670926923
"8354" 1670.6 88.992704358666 39.605940566425
"8355" 1670.8 92.2980791556929 42.7665183900756
"8356" 1671 93.2830449065677 47.0071520796102
"8357" 1671.2 94.4069137214834 51.5693281699044
"8358" 1671.4 95.1408776416239 55.5098463555789
"8359" 1671.6 96.4685475266199 60.424572617641
"8360" 1671.8 97.1603033453182 65.3024092580348
"8361" 1672 98.9551691520814 71.4728954756154
"8362" 1672.2 99.8230079458499 75.7625139415982
"8363" 1672.4 100.540233043457 80.8778568349304
"8364" 1672.6 101.853663631169 86.157269312027
"8365" 1672.8 104.020509500244 91.0460252470278
"8366" 1673 106.537711393209 95.4239330921285
"8367" 1673.2 108.231405555011 100.01402962658
"8368" 1673.4 106.537145353268 103.425721342545
"8369" 1673.6 103.765104864172 106.539371098176
"8370" 1673.8 100.237593491049 109.646864880417
"8371" 1674 96.1700958662375 112.7388307396
"8372" 1674.2 91.561913778676 114.39148540947
"8373" 1674.4 86.6376771422495 115.536328970876
"8374" 1674.6 81.9238752235073 116.427695262155
"8375" 1674.8 77.058019063996 117.17230732845
"8376" 1675 71.7063076546425 118.040216404882
"8377" 1675.2 66.495569422156 118.20829980807
"8378" 1675.4 61.4615342962214 117.678205111851
"8379" 1675.6 56.173293475466 116.893997945219
"8380" 1675.8 50.513251364631 116.491937877742
"8381" 1676 44.9740971658484 114.851901055912
"8382" 1676.2 39.3814197554348 112.934377565719
"8383" 1676.4 33.7614976974864 111.758264996908
"8384" 1676.6 28.4372262585333 109.519953970817
"8385" 1676.8 23.016341182866 106.525843258886
"8386" 1677 18.2510653831487 103.887606192663
"8387" 1677.2 13.9064323753232 100.394459195829
"8388" 1677.4 10.5919558984048 96.5728757663265
"8389" 1677.6 8.59895985717737 92.605730369567
"8390" 1677.8 8.27601474793662 89.2384646955588
"8391" 1678 7.40579998053334 84.8334934963558
"8392" 1678.2 6.19821765338495 80.4029251185135
"8393" 1678.4 4.91667089219646 75.8418293187652
"8394" 1678.6 4.23153501504362 71.320171934431
"8395" 1678.8 2.91803652744832 66.6029631917522
"8396" 1679 2.42631520946604 62.1622118257949
"8397" 1679.2 2.00717038240889 57.7232902536572
"8398" 1679.4 1.06971794303484 55.3012885668716
"8399" 1679.6 1.59662426258421 56.8025541713727
"8400" 1679.8 3.27843023599329 56.3670549403636
"8401" 1680 5.23955730192475 54.4080067847615
"8402" 1680.2 6.63284312603611 51.745025262729
"8403" 1680.4 7.56414616894716 47.7248769959717
"8404" 1680.6 7.23674394919816 43.6068263105357
"8405" 1680.8 8.27671536109905 39.3508490655138
"8406" 1681 11.0161231831269 36.2919104661913
"8407" 1681.2 13.5250544192478 32.3508656400818
"8408" 1681.4 15.9301719857881 28.4247713600339
"8409" 1681.6 18.7964020638884 24.5333064836121
"8410" 1681.8 21.6086321033309 20.4244131405135
"8411" 1682 25.1756661009574 18.8188289093534
"8412" 1682.2 28.072971142916 18.555040745575
"8413" 1682.4 32.2248568555103 17.2849234323451
"8414" 1682.6 37.1513110393791 16.7912739913565
"8415" 1682.8 41.8241773643271 16.4912058246389
"8416" 1683 46.7576036795999 16.5316469123036
"8417" 1683.2 51.415433276439 16.701633147027
"8418" 1683.4 56.2962238049616 17.0160851416726
"8419" 1683.6 60.3705475227878 17.8411519537043
"8420" 1683.8 65.0326363030867 18.9061241014397
"8421" 1684 69.8963454874392 19.1362332684911
"8422" 1684.2 74.673159182966 20.3857245940263
"8423" 1684.4 79.8182741885976 20.5975420776579
"8424" 1684.6 84.2308635472764 22.2132688785517
"8425" 1684.8 89.2238367660642 24.3767027461607
"8426" 1685 94.1766179103878 26.4501512449565
"8427" 1685.2 98.6379277488884 29.4856298808103
"8428" 1685.4 102.813260803902 33.1016940342564
"8429" 1685.6 106.525220461399 37.0291871941008
"8430" 1685.8 109.890312444774 41.5036123510769
"8431" 1686 111.963582614423 46.336871873687
"8432" 1686.2 113.975823733236 51.5066591770619
"8433" 1686.4 115.102876567209 57.1109035441593
"8434" 1686.6 115.637106503802 62.7840808063009
"8435" 1686.8 116.066748599638 68.6778136201293
"8436" 1687 115.233333681662 73.9557838553832
"8437" 1687.2 114.009715739966 79.7151184770263
"8438" 1687.4 112.070062856093 85.2050014699576
"8439" 1687.6 109.324263308784 90.3784826889273
"8440" 1687.8 106.719573545933 95.6897136418037
"8441" 1688 103.196171945613 100.334565778324
"8442" 1688.2 99.3717875918446 105.111756144524
"8443" 1688.4 94.4862407288122 108.546276828317
"8444" 1688.6 89.1574903780304 110.729263948069
"8445" 1688.8 83.6856176445353 112.252442052178
"8446" 1689 77.8074722702517 112.70412279248
"8447" 1689.2 71.9509201720598 111.092504971156
"8448" 1689.4 67.0576567023811 108.397822860509
"8449" 1689.6 62.3923441471776 105.625245400817
"8450" 1689.8 57.9696029729757 102.176181369115
"8451" 1690 54.433656980866 98.4693603883715
"8452" 1690.2 51.1665108861075 94.6303954908962
"8453" 1690.4 47.6930292200732 90.3989678443928
"8454" 1690.6 43.9220435350976 86.6675149155789
"8455" 1690.8 40.6415633404129 83.0296720807965
"8456" 1691 36.8728487841327 79.0692415924872
"8457" 1691.2 32.4810194692016 75.7923162791653
"8458" 1691.4 28.650686247466 72.1445253585254
"8459" 1691.6 25.7497998642936 67.8048616992672
"8460" 1691.8 22.0989942886101 63.8435151436525
"8461" 1692 19.6522160992139 59.2639176229826
"8462" 1692.2 19.0858433989795 54.7083747958919
"8463" 1692.4 17.2318036211126 50.4431909962759
"8464" 1692.6 13.548953767291 45.92510522125
"8465" 1692.8 9.86425864924653 42.604312040122
"8466" 1693 8.26738704447365 40.775517585916
"8467" 1693.2 9.01350018023914 41.4017339584034
"8468" 1693.4 9.99024922172918 39.7875228124737
"8469" 1693.6 11.3911624133849 37.4032372578378
"8470" 1693.8 12.2135735974105 33.9705136383333
"8471" 1694 13.3648167714041 30.2443077006637
"8472" 1694.2 14.269474852741 28.850053732275
"8473" 1694.4 13.5663106207008 28.831003527313
"8474" 1694.6 13.4844270278474 30.2202980228136
"8475" 1694.8 12.7975290160138 31.3168436059043
"8476" 1695 12.3954025842555 32.6984699328684
"8477" 1695.2 11.2987346448081 34.3656785137105
"8478" 1695.4 10.3007495866873 35.7899591069735
"8479" 1695.6 8.3264570519134 37.5873541115263
"8480" 1695.8 6.67436980335299 39.6210396177652
"8481" 1696 6.04487353905076 41.8714177279831
"8482" 1696.2 4.78074355404231 44.5779101240847
"8483" 1696.4 2.82412336309905 46.8758547980092
"8484" 1696.6 2.5242730310751 49.3459575819
"8485" 1696.8 2.14863691327158 52.6903582558056
"8486" 1697 1.68983916523238 56.5788317869906
"8487" 1697.2 1.3412756047963 60.1928996057064
"8488" 1697.4 1.16085003008738 63.8505329252621
"8489" 1697.6 1.88538346363269 67.6994110968611
"8490" 1697.8 1.77719711446604 71.532814069
"8491" 1698 2.65350654271603 74.3028007090096
"8492" 1698.2 3.98419863746601 77.6814049133056
"8493" 1698.4 4.96037238802374 81.6615529590577
"8494" 1698.6 6.22628762506061 84.7467532353243
"8495" 1698.8 7.10139212664186 88.3970448404176
"8496" 1699 8.23704132884535 92.1479094308965
"8497" 1699.2 10.3116889374226 94.4932499901848
"8498" 1699.4 11.903439396466 97.9053533678152
"8499" 1699.6 14.2289207270971 101.020421510796
"8500" 1699.8 16.6413712782233 104.332814430524
"8501" 1700 18.524443965466 105.315124284821
"8502" 1700.2 21.6365709069146 106.027070967785
"8503" 1700.4 25.347973380106 107.61858720624
"8504" 1700.6 29.2859396841262 109.755156264874
"8505" 1700.8 32.496238301534 112.870923120874
"8506" 1701 34.4066161244757 115.511813309279
"8507" 1701.2 36.8592482145232 117.479247456229
"8508" 1701.4 40.1689976322086 117.15360501502
"8509" 1701.6 43.7277023078699 117.129615330663
"8510" 1701.8 47.6513001996803 117.640069776092
"8511" 1702 52.0041006824375 117.946612484629
"8512" 1702.2 55.7369790446001 118.595883538237
"8513" 1702.4 59.7697933364759 119.494286304119
"8514" 1702.6 64.196393129666 120.480027678257
"8515" 1702.8 68.680500929926 120.78270217284
"8516" 1703 73.4599106198372 119.936948138629
"8517" 1703.2 78.351062309236 119.19366107628
"8518" 1703.4 83.3127319638932 118.512578641689
"8519" 1703.6 87.9178177825783 117.214831187327
"8520" 1703.8 92.1861004399048 115.25952851749
"8521" 1704 96.2673645472136 113.158299675553
"8522" 1704.2 99.4361045285782 110.580604071589
"8523" 1704.4 102.506853196117 107.045697621113
"8524" 1704.6 106.310418879175 104.09081312132
"8525" 1704.8 110.367441984688 101.514857634722
"8526" 1705 113.383000835855 98.3189882016106
"8527" 1705.2 115.157243641823 94.2587208002087
"8528" 1705.4 117.34595891444 89.9543379374483
"8529" 1705.6 119.850114189594 85.740178322641
"8530" 1705.8 121.842225593836 81.1604900158487
"8531" 1706 123.60168389762 76.1565321918462
"8532" 1706.2 124.812734192318 70.5822793977131
"8533" 1706.4 125.095452752306 65.3787381464874
"8534" 1706.6 124.582438381223 60.5610249119478
"8535" 1706.8 123.838029460415 55.4380141237436
"8536" 1707 122.453514094655 50.3926166507568
"8537" 1707.2 121.151769158196 45.4523016358378
"8538" 1707.4 119.908576428279 41.0057173727143
"8539" 1707.6 118.26689644974 37.0341978625221
"8540" 1707.8 116.091802940483 34.1327022491849
"8541" 1708 114.004722523851 29.9592966923077
"8542" 1708.2 112.107799721616 26.630069847375
"8543" 1708.4 109.539138181099 24.9547198650275
"8544" 1708.6 105.400571589732 22.4962502976903
"8545" 1708.8 102.309362077591 19.243105926275
"8546" 1709 98.2972394992307 16.2072242341513
"8547" 1709.2 94.0719716304324 12.6692578777059
"8548" 1709.4 90.5402459051525 8.96113031148305
"8549" 1709.6 89.1223185847322 6.7623447993629
"8550" 1709.8 86.3945293738267 6.44542344494262
"8551" 1710 81.9623735556425 4.87656787336134
"8552" 1710.2 77.9989348344072 3.42014324004201
"8553" 1710.4 73.3497093148958 2.23060581736364
"8554" 1710.6 70.0042585435636 2.22283367165854
"8555" 1710.8 65.9578946548344 2.79462421952631
"8556" 1711 61.246663849545 3.21142636473684
"8557" 1711.2 56.3098321092419 3.03182917130172
"8558" 1711.4 51.5508893568608 3.26608894115789
"8559" 1711.6 48.1045919113988 4.53946284587395
"8560" 1711.8 44.472939813091 7.390209511575
"8561" 1712 40.6380884444742 9.5963065257541
"8562" 1712.2 36.9901455627029 11.7148734092368
"8563" 1712.4 32.6873206382372 13.3872355592542
"8564" 1712.6 28.1697744066486 13.8516156967826
"8565" 1712.8 25.7360395881136 15.7608001722049
"8566" 1713 23.191862715754 18.638517332592
"8567" 1713.2 20.264080460066 21.7454561825
"8568" 1713.4 17.0116232812512 25.1160421253802
"8569" 1713.6 13.4411777801384 26.8096964926293
"8570" 1713.8 14.9373846438526 27.2564142613109
"8571" 1714 14.8067676031933 29.4291904590992
"8572" 1714.2 14.0694439871502 33.4159162483947
"8573" 1714.4 12.1331273377737 37.3692294075385
"8574" 1714.6 9.44011944620962 41.2539515453077
"8575" 1714.8 6.11609558749083 44.3868026283471
"8576" 1715 5.06789579606772 46.9642442733305
"8577" 1715.2 5.92073428754935 49.7909640981389
"8578" 1715.4 6.01492588879632 54.0328284362752
"8579" 1715.6 5.56941335367654 58.5265372918158
"8580" 1715.8 6.7790126576049 62.8923309822222
"8581" 1716 7.31675833296117 67.9229612067087
"8582" 1716.2 7.51467983193825 73.2349459625555
"8583" 1716.4 8.4322331175728 78.1323914387476
"8584" 1716.6 8.16822841552318 84.0515201868572
"8585" 1716.8 8.46576295457826 87.8058072914081
"8586" 1717 10.8343816359252 90.9295225322449
"8587" 1717.2 14.0947047232236 94.531264877303
"8588" 1717.4 17.2873012432307 98.1008358631765
"8589" 1717.6 19.6063074571327 102.474109930667
"8590" 1717.8 22.9495747502375 105.546602247
"8591" 1718 26.4948273622539 107.438879845152
"8592" 1718.2 31.0212155982449 109.340198190663
"8593" 1718.4 35.0002414312842 111.939431970485
"8594" 1718.6 39.1552716476946 114.163181302343
"8595" 1718.8 42.3452234288375 116.496297198086
"8596" 1719 46.8450846161425 118.490780729647
"8597" 1719.2 51.7081477916782 119.213488683545
"8598" 1719.4 56.4998195474963 120.043573035333
"8599" 1719.6 61.2350480520555 120.166108310811
"8600" 1719.8 64.7880179076803 119.428456364357
"8601" 1720 69.2118676641052 118.383079874103
"8602" 1720.2 73.7816153504456 117.290340843276
"8603" 1720.4 78.5973731209206 115.21649483797
"8604" 1720.6 83.1091978099083 113.706765683567
"8605" 1720.8 87.7912457755569 110.944117558152
"8606" 1721 92.344750201246 108.30405591456
"8607" 1721.2 96.987242816686 106.25154449817
"8608" 1721.4 101.622687864237 104.214982840686
"8609" 1721.6 106.911640881728 102.782493543437
"8610" 1721.8 110.63055673388 102.303508380058
"8611" 1722 109.763303183948 101.570458861445
"8612" 1722.2 110.320561233383 98.7849554240833
[truncated: 18,364 more chars]
