# Supplementary material for: Adaptive switch to sexually dimorphic movements by partner-seeking termites
Source: Sci Adv. 2019 Jun 19;5(6):eaau6108. doi: 10.1126/sciadv.aau6108 (PMC6584256; doi:10.1126/sciadv.aau6108)
Supplement: Data file S1 [file aau6108_Data_file_S1.zip › Dataset/CfExperimetns/170703_172_F_09_set1_tandem-position_5FPS.txt]

"time" "x" "y"
"1" 0 37.4347603961474 119.832558264558
"2" 0.2 43.6975441341154 121.226816930697
"3" 0.4 50.9121004330207 122.875250638345
"4" 0.6 58.0799806299865 123.383382688536
"5" 0.8 65.5448879605414 123.068847449697
"6" 1 73.3289630746126 121.761459418948
"7" 1.2 81.4724446300672 120.164235500342
"8" 1.4 88.9432037961581 117.1625560671
"9" 1.6 96.7042220195018 113.182650747131
"10" 1.8 103.312558850168 108.604795059549
"11" 2 107.997416356788 103.6608996911
"12" 2.2 113.216402207423 97.1926287915114
"13" 2.4 116.7433238978 89.9007871194758
"14" 2.6 120.623644250524 85.0219372489568
"15" 2.8 122.374572252222 78.9312868351639
"16" 3 124.470069020379 70.773015465489
"17" 3.2 124.749279158686 64.2954934409885
"18" 3.4 123.435791009369 57.9427380827051
"19" 3.6 122.992079438753 50.2437435922888
"20" 3.8 120.323597280498 44.8007765043015
"21" 4 117.186082448802 37.5407318911766
"22" 4.2 114.497404260401 29.7316117902888
"23" 4.4 113.623238218575 28.0154991523866
"24" 4.6 113.719016559 29.0533156984154
"25" 4.8 115.111936140301 30.7672559015103
"26" 5 117.518959634364 34.1458115884267
"27" 5.2 120.705142291867 39.7947604314087
"28" 5.4 123.24188269363 47.2020502726552
"29" 5.6 124.457176015936 54.8724624285719
"30" 5.8 124.820136344131 62.9699670007483
"31" 6 123.753477420455 70.4400882129375
"32" 6.2 122.996296372571 76.0584926238978
"33" 6.4 119.876956389442 82.7366672269529
"34" 6.6 117.715515020139 90.0621789270623
"35" 6.8 114.486000834408 94.9302613133496
"36" 7 111.524020368205 101.320434634548
"37" 7.2 106.452170860678 104.622654256345
"38" 7.4 101.544043223995 109.399633543222
"39" 7.6 98.9828969988248 113.66125240316
"40" 7.8 93.9787028905623 113.534400246749
"41" 8 87.0391240508247 115.2152017821
"42" 8.2 81.1445135405152 119.072817889528
"43" 8.4 75.4103897515981 123.3681250553
"44" 8.6 73.3630841337917 123.469927338714
"45" 8.8 67.1185552060681 123.44991393527
"46" 9 60.091577458189 124.391188708533
"47" 9.2 53.4223909274983 125.226342711172
"48" 9.4 50.3520860837387 124.771895283971
"49" 9.6 48.3160477326287 125.223839138653
"50" 9.8 46.1325671947181 123.3681250553
"51" 10 40.9398015017787 119.673971593272
"52" 10.2 34.709386958908 119.389842530568
"53" 10.4 31.9765997789581 119.48510061101
"54" 10.6 31.4149418062317 119.530812190542
"55" 10.8 30.5672021151893 119.422298435318
"56" 11 27.5863516930304 118.630667843663
"57" 11.2 26.2210860032914 117.7986918002
"58" 11.4 25.1913401093972 116.830941388132
"59" 11.6 23.9293900240866 117.06518835285
"60" 11.8 23.3904928859049 116.922628872492
"61" 12 22.5493818143269 116.36675414284
"62" 12.2 21.1596332782785 115.46702832016
"63" 12.4 20.051192123402 114.651577289856
"64" 12.6 19.0120339256075 112.487447090751
"65" 12.8 16.3852308047098 109.006051452686
"66" 13 14.7165496329081 107.931169444635
"67" 13.2 14.1239558664052 107.498719259515
"68" 13.4 13.9763966831215 108.082818811429
"69" 13.6 12.5876826954173 106.954572987951
"70" 13.8 11.1580842361181 103.98286226622
"71" 14 8.99401950028001 100.36939598499
"72" 14.2 6.82594643692276 98.290783874582
"73" 14.4 6.08122479822135 97.5033161418212
"74" 14.6 5.55553706614437 97.9522172665791
"75" 14.8 4.58648900917277 96.8795247692173
"76" 15 4.55203844829238 97.4468049726967
"77" 15.2 4.75930188943393 97.6106713780479
"78" 15.4 4.83604491544378 96.8476887251386
"79" 15.6 4.322932516539 94.0786801934806
"80" 15.8 3.15339593152169 89.940903592236
"81" 16 2.03748256695116 87.3568438153065
"82" 16.2 1.47488213601146 86.9464503859527
"83" 16.4 1.68916825212582 87.4245715987448
"84" 16.6 1.3851955885738 88.051432871785
"85" 16.8 1.18243735215806 88.9209257184843
"86" 17 1.25009191417216 89.6344633340715
"87" 17.2 1.46804931395806 90.4656270559396
"88" 17.4 2.66918455056901 90.8563783650722
"89" 17.6 2.79410485088664 92.1492539320568
"90" 17.8 3.60040225603305 94.6543861229746
"91" 18 5.24256633991612 95.7521285787932
"92" 18.2 8.62903899823619 97.5510756219121
"93" 18.4 10.695536758881 97.4340583990635
"94" 18.6 14.2665167268385 98.6058088770481
"95" 18.8 18.4290058146965 101.260411043628
"96" 19 21.4511498685331 105.125472392943
"97" 19.2 24.4972319878639 109.3731389271
"98" 19.4 27.315168188511 113.351851015276
"99" 19.6 32.17414582189 114.546007869729
"100" 19.8 37.5387572048614 115.905692239199
"101" 20 43.1747335934944 117.042610332156
"102" 20.2 48.3449633300467 120.411927812444
"103" 20.4 51.9969291654238 124.646505868314
"104" 20.6 52.569358881042 124.643129650317
"105" 20.8 54.1573794155421 122.889987428773
"106" 21 56.7762612948624 120.18200217353
"107" 21.2 59.3142745864043 117.026108794077
"108" 21.4 63.3805142173882 114.867609562845
"109" 21.6 68.2873844933441 114.286668903463
"110" 21.8 72.1997752868749 115.757406308554
"111" 22 75.2411400859736 119.901456300954
"112" 22.2 76.6283312579977 123.09770000742
"113" 22.4 77.0351985799234 121.326184990743
"114" 22.6 80.1194776036855 119.783281211089
"115" 22.8 83.8686704087957 117.60481193388
"116" 23 88.6852460690741 115.1192254841
"117" 23.2 92.5724940703305 110.791328567761
"118" 23.4 97.5191930788332 109.442600427803
"119" 23.6 104.035362541348 107.589026439422
"120" 23.8 105.406390335075 106.944374301755
"121" 24 105.981959943886 106.402774144202
"122" 24.2 106.573651536394 105.875961483739
"123" 24.4 107.16849403305 105.268339038898
"124" 24.6 108.115146777255 103.920606461294
"125" 24.8 108.74378240974 103.276913551052
"126" 25 108.970843311568 102.87729867839
"127" 25.2 109.563051315573 102.332688627964
"128" 25.4 110.677028084657 100.689869998362
"129" 25.6 111.567476157126 99.4993278808401
"130" 25.8 112.004108992287 99.1456022473649
"131" 26 112.11483220919 99.1856743049796
"132" 26.2 112.341082743113 98.6869275321534
"133" 26.4 112.802873753885 97.9311966284084
"134" 26.6 113.292907457906 96.7077845073519
"135" 26.8 113.397850587455 94.9054449343541
"136" 27 113.458847556368 92.666695643649
"137" 27.2 113.347083523276 91.2706843731663
"138" 27.4 112.69746953084 88.4841815172742
"139" 27.6 111.359785548385 84.8098736011258
"140" 27.8 110.075571966114 81.5285411810434
"141" 28 109.188695383141 79.0976209885602
"142" 28.2 108.677377412855 76.4209095490874
"143" 28.4 108.035108121367 73.4593960913406
"144" 28.6 107.962970840487 70.4673329244616
"145" 28.8 107.422641012523 67.2125042069017
"146" 29 107.134029515072 63.8322826356918
"147" 29.2 107.466095618042 60.5156149929755
"148" 29.4 108.517971085889 57.8794935334448
"149" 29.6 109.428749295968 53.2315311328198
"150" 29.8 110.264363943233 49.5784504853732
"151" 30 110.620227379112 48.2028513232541
"152" 30.2 110.508359603746 48.1753114278643
"153" 30.4 110.813254387437 47.6032403338033
"154" 30.6 111.593035939569 46.4625529506662
"155" 30.8 112.360292343882 43.4272382468132
"156" 31 111.216269529652 40.1431702950229
"157" 31.2 108.057722931603 37.6526615992546
"158" 31.4 104.754261574054 34.6179566484345
"159" 31.6 100.468951101282 32.0975396467683
"160" 31.8 96.8323819938232 32.0669968303532
"161" 32 92.7851313119995 31.4196510224153
"162" 32.2 87.898523541375 31.292946120926
"163" 32.4 83.0833323185291 31.9775168754743
"164" 32.6 78.4098320900319 32.3835832526023
"165" 32.8 73.4640571365921 33.5036120246149
"166" 33 68.7597778252734 34.1436197753397
"167" 33.2 63.8777806040421 34.9779249103917
"168" 33.4 58.961922930498 35.4865877456992
"169" 33.6 54.2236619436104 35.8381983756707
"170" 33.8 49.300916499648 35.8158148688885
"171" 34 44.8958634261705 35.6406719293191
"172" 34.2 40.4533104832048 35.8057005508619
"173" 34.4 35.9316135728875 36.5333738529894
"174" 34.6 31.9536215855104 37.5762027847354
"175" 34.8 28.3596180402055 40.7166624193477
"176" 35 25.7099584886541 44.2622231322482
"177" 35.2 22.8149285895316 48.2965879523394
"178" 35.4 21.805084121312 52.992723375865
"179" 35.6 19.7495039680697 57.0247388848886
"180" 35.8 17.9521198714105 60.8094090477952
"181" 36 17.0898596304603 61.804236677681
"182" 36.2 14.5336358492475 63.6708146670135
"183" 36.4 12.978556131248 65.0385730472894
"184" 36.6 11.7989807806727 65.8318709981987
"185" 36.8 11.5706932054924 66.060797617195
"186" 37 11.610324793034 65.8676934869459
"187" 37.2 11.8793482323411 65.5218499337254
"188" 37.4 11.9876367625631 65.4224429130095
"189" 37.6 12.2648599642687 64.687434837929
"190" 37.8 11.3183703528042 65.6782030524575
"191" 38 11.3325304836716 68.3212870095427
"192" 38.2 11.0047693123635 70.5010950275845
"193" 38.4 11.9655239498694 73.1204092260286
"194" 38.6 14.2080973437486 76.3845954161051
"195" 38.8 16.6684270290031 79.4487501976575
"196" 39 19.8256286491858 82.4562507565684
"197" 39.2 22.7861224135312 85.7188848154167
"198" 39.4 25.5032819864834 89.4765876281319
"199" 39.6 28.1824591408769 92.7317164893862
"200" 39.8 30.8775795583027 96.6632236550565
"201" 40 32.9585709846473 100.594930404469
"202" 40.2 35.8214550549427 104.487562148919
"203" 40.4 38.1295771252578 108.523999487385
"204" 40.6 39.8157038280804 110.870140939723
"205" 40.8 39.6479866230479 110.917395032277
"206" 41 40.0585041591619 112.257539372984
"207" 41.2 41.8087188588453 115.023124327986
"208" 41.4 44.6362417628423 116.845567704631
"209" 41.6 48.4078098122943 118.074892635002
"210" 41.8 52.8545627632491 119.316187383172
"211" 42 57.5028736573085 120.118562079418
"212" 42.2 62.039775503527 120.448936297762
"213" 42.4 67.0770739687336 120.810210891113
"214" 42.6 71.5724723382451 120.601329128058
"215" 42.8 76.577596539352 120.263154995999
"216" 43 81.4225750059743 118.257821770507
"217" 43.2 86.1659709156129 116.648764298244
"218" 43.4 90.7006368537583 114.199711515283
"219" 43.6 94.1873210408781 112.587184374246
"220" 43.8 98.3276647890498 110.024820705873
"221" 44 102.023835956542 107.369852217462
"222" 44.2 102.1193990471 107.214319582571
"223" 44.4 101.930073791367 107.320241044129
"224" 44.6 101.470151741703 107.163050055923
"225" 44.8 101.142534453756 106.862647284468
"226" 45 100.909323978505 106.703842124679
"227" 45.2 100.310589418089 106.92651875227
"228" 45.4 100.361786003208 106.422641194549
"229" 45.6 100.283343285838 106.394258300902
"230" 45.8 100.461968183976 106.480521799671
"231" 46 100.382275538053 108.276160477463
"232" 46.2 99.9332656375645 110.4693259088
"233" 46.4 98.3630938475001 111.501017894078
"234" 46.6 96.335473440111 112.762845857904
"235" 46.8 94.1589565362854 114.177125983997
"236" 47 92.2627613199642 115.507420534543
"237" 47.2 90.1350370946136 116.499801863662
"238" 47.4 87.8211116381832 117.571793769318
"239" 47.6 85.83606644767 118.661875360252
"240" 47.8 85.4338716227662 118.832073816737
"241" 48 85.0176752234498 119.127864990038
"242" 48.2 81.8341332406623 119.569871408402
"243" 48.4 78.5822193597329 120.502931033597
"244" 48.6 74.7379482736702 121.240548694118
"245" 48.8 70.7318291573933 121.442302931956
"246" 49 66.5098080500263 121.601379577955
"247" 49.2 62.5170252734441 122.257890515117
"248" 49.4 61.0067388202695 122.404384546246
"249" 49.6 59.8347474767579 122.887598839248
"250" 49.8 57.3164184231395 123.098882288631
"251" 50 54.2415756394009 122.679514672896
"252" 50.2 50.4326241559492 121.715315736709
"253" 50.4 47.1748164634816 120.780386985021
"254" 50.6 46.4048650768552 120.663756469994
"255" 50.8 45.4638062474744 120.649104755881
"256" 51 43.9922432254139 120.180288856845
"257" 51.2 41.7239290384383 119.354662234926
"258" 51.4 38.8526985091744 117.286635110781
"259" 51.6 36.6774807005569 115.319545354168
"260" 51.8 34.2868913953276 113.775063122837
"261" 52 31.0982000230143 111.670804509101
"262" 52.2 28.0862749439369 109.289763559151
"263" 52.4 24.5708622180332 106.809728497139
"264" 52.6 22.989822340257 105.983749481752
"265" 52.8 23.0471466770569 105.96027622481
"266" 53 22.8521025480702 105.846681549221
"267" 53.2 21.6581052147932 105.117910931395
"268" 53.4 21.741581517414 104.914821024247
"269" 53.6 21.7483165792629 105.05549471163
"270" 53.8 21.5670418398648 104.974222914967
"271" 54 20.9307970426395 104.851355932042
"272" 54.2 20.2370754277985 104.395712442014
"273" 54.4 18.6577370999932 103.209206619599
"274" 54.6 16.9254689284875 100.361722859406
"275" 54.8 15.5858978750625 96.4859551007057
"276" 55 14.3063114560396 92.8975830073028
"277" 55.2 13.5188224328953 89.2431434075855
"278" 55.4 13.0581099260943 84.9041533850196
"279" 55.6 12.6879175544445 80.8050047962856
"280" 55.8 11.7923095078491 76.5360301124501
"281" 56 10.7384227464667 72.0420261092429
"282" 56.2 10.177158935435 67.1762333382741
"283" 56.4 9.08943902619008 62.7576923011895
"284" 56.6 8.02706981994026 58.2177880424802
"285" 56.8 8.43090222951732 53.6703313837139
"286" 57 9.35282241111554 49.2596594714478
"287" 57.2 10.9186174286258 44.4736237798338
"288" 57.4 13.8013317829259 40.2770001949336
"289" 57.6 16.377838297536 36.0995808101522
"290" 57.8 19.7132804591903 33.2920507949617
"291" 58 23.3277316547434 30.6276991149045
"292" 58.2 27.3959854981685 28.5151997032652
"293" 58.4 31.1064095445241 26.6211342207497
"294" 58.6 33.8849903706419 25.2076225784548
"295" 58.8 36.1622455381255 23.9813702448257
"296" 59 37.7552847554154 22.9887310726909
"297" 59.2 41.1047749394641 22.1026651077175
"298" 59.4 44.7984581442198 21.659036700217
"299" 59.6 48.8183630018826 19.9858558271623
"300" 59.8 52.1182578465015 17.5941527568223
"301" 60 55.659883323774 15.7505113367956
"302" 60.2 57.6839177532733 14.7697121641566
"303" 60.4 58.8407080898617 14.1452548810138
"304" 60.6 59.5990429798572 13.0838626865996
"305" 60.8 62.344626285266 12.5305766891964
"306" 61 65.8157647298359 13.8505653812683
"307" 61.2 69.1661899251924 15.849090639892
"308" 61.4 72.6234874456391 18.0384146528297
"309" 61.6 75.3705727005015 20.6053293455158
"310" 61.8 78.7499535533663 23.3870856217201
"311" 62 82.9545273622626 25.6877209507077
"312" 62.2 87.1767531641447 27.653727928173
"313" 62.4 91.6820890649584 29.5380255080699
"314" 62.6 95.9430766893337 31.3472790440584
"315" 62.8 99.7819856819052 34.3455406956104
"316" 63 104.585261690614 36.7131626523592
"317" 63.2 108.702720723139 39.8364747205575
"318" 63.4 112.658217514489 43.4412531812994
"319" 63.6 115.139106545236 46.6529454292048
"320" 63.8 116.946517811484 51.6384432492912
"321" 64 118.670406432991 56.8378395460682
"322" 64.2 119.64027759051 62.3202451218026
"323" 64.4 120.277248619889 66.7240326449479
"324" 64.6 120.010357578177 70.9531577806332
"325" 64.8 119.250029333505 75.7800619720575
"326" 65 117.471879774119 81.0250464847291
"327" 65.2 114.306244803448 85.8332962630488
"328" 65.4 112.143962989957 90.0799071270346
"329" 65.6 110.690662274277 94.1992417259642
"330" 65.8 108.644193827108 98.0802438905345
"331" 66 104.380002406111 101.395548940773
"332" 66.2 100.795642396678 105.084014376572
"333" 66.4 96.580122795818 107.808517476004
"334" 66.6 91.9973266007488 110.398918255242
"335" 66.8 86.9678285295446 112.008777039385
"336" 67 81.9804813657224 114.123976322046
"337" 67.2 77.2434001309199 116.010569399791
"338" 67.4 73.1456301215178 118.216810050744
"339" 67.6 70.8373483611204 118.826886016958
"340" 67.8 67.5723046841953 119.335930430998
"341" 68 62.3188142934229 117.777787971972
"342" 68.2 58.400266869345 117.17711783247
"343" 68.4 53.0198230631022 115.861831714933
"344" 68.6 48.7832649908221 115.414073753393
"345" 68.8 43.5771237015227 115.607574785578
"346" 69 37.5756205808648 114.953224116692
"347" 69.2 35.4614896246173 114.7984484208
"348" 69.4 31.3955643098763 113.307105412589
"349" 69.6 27.546234185778 109.672121138562
"350" 69.8 24.7720319052287 105.727340253255
"351" 70 19.8650566163597 101.104283324326
"352" 70.2 16.3472989018902 98.8234716212626
"353" 70.4 13.6765425731246 97.1922382705369
"354" 70.6 10.8227684769614 94.5157152036954
"355" 70.8 8.42962075532937 90.1055805938319
"356" 71 6.48587813743729 85.5007090239871
"357" 71.2 4.63373419864496 81.3930552106536
"358" 71.4 2.74447018300586 77.0741701675083
"359" 71.6 1.61568547179844 74.3028382696695
"360" 71.8 0.846698134524242 69.894371331207
"361" 72 1.42700359088898 65.5761852132522
"362" 72.2 2.22419836663283 60.9029381286433
"363" 72.4 2.13587369134081 56.4985242577301
"364" 72.6 2.38014395335788 52.5992642282838
"365" 72.8 3.43942463102562 48.9574707885044
"366" 73 4.91619272403293 45.9345318902023
"367" 73.2 7.48377908791221 42.3934120607764
"368" 73.4 9.80643198279911 38.7421614554098
"369" 73.6 12.7451058413055 35.6788702599378
"370" 73.8 16.362563170356 32.3854555871985
"371" 74 20.8431327124114 28.5300581533867
"372" 74.2 24.8504681737593 26.0067580146776
"373" 74.4 29.145961803781 22.8163341606463
"374" 74.6 33.5383129371297 21.0219744937162
"375" 74.8 39.0753559872047 19.3617221406779
"376" 75 44.2563769559915 17.7130357737498
"377" 75.2 49.5664555601103 15.7992935524228
"378" 75.4 53.9738019907611 14.5430087509473
"379" 75.6 58.665679330553 13.230068449156
"380" 75.8 63.2319195588326 12.8360618016269
"381" 76 66.454487864408 13.3653430491223
"382" 76.2 70.3320501080829 16.2162238894206
"383" 76.4 72.6114851733977 18.8736397123477
"384" 76.6 75.3089170278951 21.845708910046
"385" 76.8 78.9209103663024 25.1235588374132
"386" 77 81.816168292479 28.6206004992676
"387" 77.2 85.1750633965709 32.5914472310661
"388" 77.4 87.653696526364 36.9833298206593
"389" 77.6 90.9273257801028 41.0181955153957
"390" 77.8 94.1528047199243 45.3548867406638
"391" 78 97.3151062771341 49.0553998496674
"392" 78.2 101.177288461965 52.8738401842909
"393" 78.4 105.552490823846 56.874320994731
"394" 78.6 109.358675216163 60.5917347873226
"395" 78.8 112.574032132114 64.2420572898435
"396" 79 115.629161741725 67.5472857854559
"397" 79.2 116.743796192363 68.2656719400935
"398" 79.4 117.443531096399 69.3787894916055
"399" 79.6 118.168540319376 72.8040360688424
"400" 79.8 117.697886241861 76.1940607544347
"401" 80 117.630333685886 79.0130628997631
"402" 80.2 116.704863121871 82.6874923254034
"403" 80.4 114.759289808793 87.4098246309658
"404" 80.6 113.159307736641 91.5286168280279
"405" 80.8 110.446031256967 95.5549877112482
"406" 81 107.471074054003 99.9214761590075
"407" 81.2 103.801624086922 103.6385763956
"408" 81.4 99.5994793384517 107.495027445989
"409" 81.6 96.7367459924889 109.904074505679
"410" 81.8 92.3933769981698 112.295720565002
"411" 82 87.3424031310351 114.036516616384
"412" 82.2 82.2394572587405 115.244247097232
"413" 82.4 76.5495902685841 117.852050125921
"414" 82.6 72.3969155029504 120.16069615807
"415" 82.8 67.0063884657425 121.396306054755
"416" 83 62.854640392083 121.834092242738
"417" 83.2 57.7791014459403 121.954504423193
"418" 83.4 52.7610666441613 121.458717521109
"419" 83.6 47.6284403532789 120.752247549729
"420" 83.8 42.452525985184 120.011692349227
"421" 84 38.0889153265715 119.019698083748
"422" 84.2 38.4921450602567 118.793208109233
"423" 84.4 36.8389759071227 118.118324699875
"424" 84.6 33.9359778316753 116.505534953451
"425" 84.8 30.8275415938627 114.156433873879
"426" 85 27.0855440559076 111.375473505622
"427" 85.2 23.3585581586641 109.079440358448
"428" 85.4 22.3971536347404 108.753577339002
"429" 85.6 21.1562326535989 107.780933473413
"430" 85.8 19.8691341302419 107.015685171827
"431" 86 18.4744115284203 105.322647713639
"432" 86.2 17.2923875718977 102.234733791211
"433" 86.4 16.3740258524137 99.3107534985421
"434" 86.6 14.5222934206345 95.2398965775572
"435" 86.8 12.4446804069026 91.5110702882746
"436" 87 10.0370724413485 88.1688196101795
"437" 87.2 7.84148930607514 85.798693141675
"438" 87.4 6.29250653731941 83.3043259109059
"439" 87.6 6.03779836408276 83.1095569017082
"440" 87.8 6.19699437699997 82.8624613987129
"441" 88 5.21977515054709 80.5945278644264
"442" 88.2 4.53700488766738 77.1529482016257
"443" 88.4 4.21304994829257 73.1483382300537
"444" 88.6 4.51591417921792 68.719392499587
"445" 88.8 3.8677525991859 64.1052497726658
"446" 89 3.06591832990585 60.5358902139608
"447" 89.2 2.97417902775526 57.9020926622029
"448" 89.4 3.73614498969885 54.4218366993972
"449" 89.6 6.11514709439305 50.1195717168246
"450" 89.8 8.43370570557959 46.4222109446169
"451" 90 10.5625206096273 43.3362285140537
"452" 90.2 12.8554602107445 41.0848157860484
"453" 90.4 15.3834479616767 39.0292258721057
"454" 90.6 19.1969298117203 36.8312793778172
"455" 90.8 21.9016777850245 35.0540982833665
"456" 91 24.8617894461744 32.4971756884855
"457" 91.2 28.3665205384165 29.5472648239057
"458" 91.4 32.2328630192526 26.6919705830073
"459" 91.6 35.4970047348882 23.912988699491
"460" 91.8 38.0788782092251 21.8218394523662
"461" 92 40.698808959659 20.6036003274597
"462" 92.2 44.7297088277635 20.3058056594095
"463" 92.4 48.5313342581713 21.7797659039193
"464" 92.6 51.9927673798751 23.6953457578564
"465" 92.8 56.5106490890801 25.7404612941828
"466" 93 60.6658792510655 26.8058915716568
"467" 93.2 65.1767609040594 27.9851577280926
"468" 93.4 69.819878490388 29.8022426947911
"469" 93.6 74.6493559035102 31.321799781738
"470" 93.8 78.9386741504451 34.1523292751564
"471" 94 83.2701563351709 37.2013232288421
"472" 94.2 87.3104530783696 40.4670797389133
"473" 94.4 91.663334210946 43.6069744043948
"474" 94.6 96.2002150621403 46.1780640017676
"475" 94.8 100.526270550593 48.0584246169888
"476" 95 105.401546645633 51.4181181766815
"477" 95.2 109.566390410462 54.3292241311746
"478" 95.4 112.356794971966 56.8803870076723
"479" 95.6 114.342579065902 60.947048368189
"480" 95.8 115.001968979731 66.2214581138097
"481" 96 114.292916151909 70.5765157413373
"482" 96.2 112.706790451753 75.3542774645748
"483" 96.4 111.173633574605 80.7247447036866
"484" 96.6 109.311244010146 86.0722218341519
"485" 96.8 107.76870890493 91.043807821145
"486" 97 104.525445479937 95.9029814090979
"487" 97.2 101.119146311519 100.552033511115
"488" 97.4 97.114196646208 103.910235436887
"489" 97.6 92.1801704450132 107.47634744258
"490" 97.8 88.8618350929325 111.572164163937
"491" 98 84.4521637405104 115.00497496975
"492" 98.2 79.4882264107948 117.397376954375
"493" 98.4 73.7976022402445 118.684120293928
"494" 98.6 68.2153938946947 118.927846285801
"495" 98.8 62.8924157314088 118.798487703363
"496" 99 57.2245517630576 117.225904345269
"497" 99.2 51.758729710274 115.88868101554
"498" 99.4 46.0901645551622 115.143343678042
"499" 99.6 40.5373209515648 113.72740710426
"500" 99.8 34.6686891109873 112.190488203294
"501" 100 29.2578986327981 110.049243180764
"502" 100.2 24.5944235926555 108.172524500919
"503" 100.4 23.0863314525959 107.632950515811
"504" 100.6 20.4305807976376 106.156150798614
"505" 100.8 17.9530095023431 101.669152452449
"506" 101 15.8360065736297 96.7767501847888
"507" 101.2 14.4013373210859 92.1322847786163
"508" 101.4 11.968857178293 87.2218370126302
"509" 101.6 9.03025483131583 83.5040994815125
"510" 101.8 6.7913211928892 81.301277836742
"511" 102 4.77213428043379 78.2742287910558
"512" 102.2 3.69878568941259 73.7101671141496
"513" 102.4 3.14102566582596 70.0228649573682
"514" 102.6 2.85020541350589 66.3743725632698
"515" 102.8 3.79203659914865 62.4808218197618
"516" 103 5.12402844917197 58.9980837209182
"517" 103.2 7.45375356901102 54.5029178596119
"518" 103.4 9.32454476037825 50.7784085789532
"519" 103.6 11.2789039759132 47.4116980543143
"520" 103.8 13.142499590139 43.0208718934346
"521" 104 15.3502227168645 39.4129463955662
"522" 104.2 18.2734165437445 35.5314633697081
"523" 104.4 20.8890388888308 32.1858951624679
"524" 104.6 24.0661667951155 29.9881883527275
"525" 104.8 28.4378178319989 28.3647884555849
"526" 105 33.3586803324696 27.2982144248905
"527" 105.2 38.5469604475216 26.9841799623338
"528" 105.4 43.2355822092935 26.1548462634148
"529" 105.6 48.1343042470827 25.9796834524186
"530" 105.8 52.5092740462349 25.8945864223229
"531" 106 55.9606027059639 25.3738117154945
"532" 106.2 60.4248154234988 24.5239297365423
"533" 106.4 64.5597764442281 24.1694474823648
"534" 106.6 68.6583078105593 24.3377109483035
"535" 106.8 73.6773029542222 24.5629633837476
"536" 107 78.4219934404654 25.8656260481541
"537" 107.2 81.9725630019994 26.7020336515083
"538" 107.4 85.5524717028221 28.6544505777297
"539" 107.6 88.7476197102328 31.7868152853777
"540" 107.8 91.8765816167361 34.1033225783942
"541" 108 94.5402851966746 37.3275931301288
"542" 108.2 96.7456169117073 41.9250642369301
"543" 108.4 98.0654740519606 47.2935787712663
"544" 108.6 99.330599322949 52.8251765372608
"545" 108.8 100.652292817742 58.2620147929282
"546" 109 100.904753386999 62.5966776918839
"547" 109.2 101.171328078265 67.3119315404546
"548" 109.4 101.283656737624 71.5651205069608
"549" 109.6 100.836652848757 76.8965991196853
"550" 109.8 101.652406946956 81.8161411597523
"551" 110 102.662413224227 87.1741242044427
"552" 110.2 104.600310832424 91.5138316302812
"553" 110.4 106.101332967625 94.9102156159885
"554" 110.6 106.209063448683 95.3826542257012
"555" 110.8 106.427353447598 96.4820479728825
"556" 111 105.910457985568 99.1221192719038
"557" 111.2 102.937197770038 101.852151606422
"558" 111.4 100.377960477501 103.420175332805
"559" 111.6 97.9128322920519 106.523050061029
"560" 111.8 94.6737876506749 109.673344758995
"561" 112 90.250874124757 112.509333286289
"562" 112.2 85.9882917037336 115.214975451041
"563" 112.4 80.6154751792826 117.313407989953
"564" 112.6 75.8166748697786 118.823370758057
"565" 112.8 70.1830603069509 120.060805874127
"566" 113 64.7643533626877 120.448921999053
"567" 113.2 59.0664349201914 120.928674656548
"568" 113.4 53.4245654747123 120.013923177405
"569" 113.6 48.2137848278545 119.642524228495
"570" 113.8 43.2610650373625 117.923645622828
"571" 114 38.23125582957 115.892619722619
"572" 114.2 33.3851604665562 112.960722124602
"573" 114.4 29.0593792985016 110.633072813357
"574" 114.6 24.8475970330862 106.94090759259
"575" 114.8 20.4464410715905 103.537573287543
"576" 115 16.4764425303769 100.026116849737
"577" 115.2 12.9053020722155 96.4817924858522
"578" 115.4 10.1416496453855 92.4118913541034
"579" 115.6 7.23180245036946 87.9079276127229
"580" 115.8 5.7857121546514 83.1949375081388
"581" 116 5.4740647283185 82.1307600270388
"582" 116.2 5.22723030404663 81.1590729408197
"583" 116.4 4.3588404384798 78.5796432100168
"584" 116.6 4.7433202414855 75.1293154842291
"585" 116.8 6.65166041808098 71.6758615909809
"586" 117 8.58757005296586 67.7859160067056
"587" 117.2 10.5592581378937 63.2843787641808
"588" 117.4 11.3341092059527 59.4532246696322
"589" 117.6 12.160331421755 56.8778913452698
"590" 117.8 14.7580852764443 53.9247245378563
"591" 118 19.1323467952238 51.163050432613
"592" 118.2 23.444169896687 48.6640196949754
"593" 118.4 27.5434686940249 46.9355079009368
"594" 118.6 32.0284561016629 44.5686841428563
"595" 118.8 36.7793058322653 43.0088972259387
"596" 119 41.2553850298155 40.5291641334588
"597" 119.2 45.5820173215358 38.0143522651613
"598" 119.4 50.2214811712249 35.6789927780769
"599" 119.6 54.542447766138 33.3448577570867
"600" 119.8 59.3867176600808 30.4141978286368
"601" 120 64.3972971898646 27.9147813414833
"602" 120.2 68.9414181582279 25.5159825420581
"603" 120.4 71.8761498975941 23.3629430023389
"604" 120.6 72.4896825044763 22.4177435020609
"605" 120.8 73.2233165676672 21.5140684069821
"606" 121 75.1563461993102 20.5686926640604
"607" 121.2 79.1042026947134 21.6252621898082
"608" 121.4 82.937084477086 23.928162313483
"609" 121.6 86.9531291093184 27.3175597025713
"610" 121.8 90.7583992308461 30.8147950735144
"611" 122 94.2582953587809 35.3858268490236
"612" 122.2 97.6508068465793 40.1723277777365
"613" 122.4 100.394298007675 44.9535597836346
"614" 122.6 102.811975372967 49.5067724404745
"615" 122.8 104.501520318849 54.6692943510703
"616" 123 106.468226015289 59.8730063256461
"617" 123.2 107.836535710551 65.4194189319336
"618" 123.4 108.612915324298 71.4426759460626
"619" 123.6 109.757773775579 76.578905699448
"620" 123.8 109.693456252675 81.9750971753311
"621" 124 108.646036952061 87.0080633724866
"622" 124.2 105.82579895327 91.9516388352423
"623" 124.4 102.11989807969 96.5463332152658
"624" 124.6 98.5441570425187 100.978765282522
"625" 124.8 94.2841328907689 104.830689619388
"626" 125 89.1656031641342 107.636698635108
"627" 125.2 83.3481839823741 109.938117842469
"628" 125.4 77.6194600921466 111.148517446326
"629" 125.6 72.2231587920156 112.569684893409
"630" 125.8 66.114463114544 113.515519493162
"631" 126 60.4532936462007 112.49836532883
"632" 126.2 54.8380494097066 111.386487485734
"633" 126.4 48.4495576493153 109.047753555117
"634" 126.6 43.3469907747479 106.289778348516
"635" 126.8 37.4905770746714 103.552874661021
"636" 127 31.2629582331111 101.23526367092
"637" 127.2 24.9708548649527 99.7127749904374
"638" 127.4 20.0937917343003 98.331261352207
"639" 127.6 16.3219674088779 95.7706724030101
"640" 127.8 13.1688144692784 91.58115210551
"641" 128 10.0631437395924 87.2480625687917
"642" 128.2 7.85946328335467 84.2415166849807
"643" 128.4 7.41333181780709 82.8267670016559
"644" 128.6 5.86045817338632 78.666960403916
"645" 128.8 4.5497199131299 74.1793821975674
"646" 129 3.6395308897756 70.2724058469034
"647" 129.2 2.92020720123739 66.1320415616141
"648" 129.4 3.91542304951979 60.6709077307724
"649" 129.6 4.72723597947604 56.9811459614828
"650" 129.8 5.92508308292839 52.1851320571809
"651" 130 7.85291051010138 47.4815288060146
"652" 130.2 10.5359725778899 42.9648606899554
"653" 130.4 13.753504895906 38.691753467666
"654" 130.6 17.3392373927781 33.9906821554736
"655" 130.8 21.6885823395326 30.7620451754956
"656" 131 25.9301244774841 27.1876124483239
"657" 131.2 30.0170530626904 25.0889633992881
"658" 131.4 34.9802174076712 23.3427072041568
"659" 131.6 39.7447026518534 22.4075605605918
"660" 131.8 44.7066120453854 20.9363936372075
"661" 132 48.9280012610241 19.3446758764507
"662" 132.2 54.5781109118649 18.2199347432291
"663" 132.4 59.8880390114085 17.0280155304428
"664" 132.6 65.2263914180755 16.4211157899697
"665" 132.8 70.8163259626454 15.5788580441186
"666" 133 75.7250694248875 15.8366707694997
"667" 133.2 80.7397752890579 17.5205135157673
"668" 133.4 85.6123388396845 20.3362760982528
"669" 133.6 90.1532377036467 23.1819462932129
"670" 133.8 93.6592811517275 26.4199140465832
"671" 134 96.6466641726832 30.7825107971995
"672" 134.2 98.3897764966954 35.7437638785671
"673" 134.4 100.225471260944 40.0583087603045
"674" 134.6 100.710127717504 44.5484658014216
"675" 134.8 100.315805793125 48.2921122349433
"676" 135 100.741211737624 53.8355496948693
"677" 135.2 100.150687819567 58.9193319226225
"678" 135.4 99.2910664880603 64.3489164792674
"679" 135.6 97.34193454888 68.7627047293566
"680" 135.8 93.8184609778717 74.3875045991345
"681" 136 90.2963454227509 78.5305717679634
"682" 136.2 85.7474893803675 82.1861371801259
"683" 136.4 81.4671874864271 85.1969740922139
"684" 136.6 76.1852528360405 87.5076435833035
"685" 136.8 71.6067885456382 89.6650446897034
"686" 137 67.9161070439584 90.485511416109
"687" 137.2 63.5136165849704 90.7525338420605
"688" 137.4 58.8439314193988 91.4468031612777
"689" 137.6 53.4514476488006 90.744002767547
"690" 137.8 47.3943518833814 90.9904826026873
"691" 138 41.1048564956592 90.1246903636088
"692" 138.2 35.3641437306666 89.1727252001721
"693" 138.4 29.3614216153635 88.5140624894964
"694" 138.6 23.6269619687839 87.3514818882269
"695" 138.8 17.7100188236884 86.0752080297271
"696" 139 12.9343171733449 85.3898410395319
"697" 139.2 12.8258243408577 85.5139490771442
"698" 139.4 11.76548942098 85.1887378645387
"699" 139.6 10.0304056620582 82.8244117998419
"700" 139.8 8.01424394908842 77.8171582464478
"701" 140 6.96198680062439 74.3196696738678
"702" 140.2 5.33716765246316 70.8192077412504
"703" 140.4 3.78317701099114 67.1717754533251
"704" 140.6 3.07598650769368 63.2220211547943
"705" 140.8 2.8565875494242 59.5344875877702
"706" 141 3.70107244667541 54.2578814619638
"707" 141.2 5.21478258517526 49.6516088419601
"708" 141.4 7.28087285213786 44.5352065871186
"709" 141.6 9.31022142486831 40.0513356631729
"710" 141.8 11.9618537856995 35.4331540232315
"711" 142 14.6734243327468 30.7957439115114
"712" 142.2 18.0365852736581 26.4851116237758
"713" 142.4 19.5124144074529 24.3888249506215
"714" 142.6 23.054097673619 21.5913411181057
"715" 142.8 27.3152314289037 19.9870832740942
"716" 143 31.9173002707259 18.3290608910137
"717" 143.2 36.8052836493062 16.9264782715789
"718" 143.4 42.2552452645029 16.3265049330214
"719" 143.6 47.5244602897015 15.8409709554304
"720" 143.8 53.1916583060745 16.179654666736
"721" 144 58.5104446036514 17.2951422129821
"722" 144.2 63.9077654873372 18.9802844972342
"723" 144.4 68.5898933946616 21.1982442913407
"724" 144.6 73.4154319077102 23.9482193886683
"725" 144.8 77.4855725164819 27.3463672882375
"726" 145 82.3284224288147 29.6472885976554
"727" 145.2 86.4958037450334 33.3593688563332
"728" 145.4 90.7584858317831 37.4168276444118
"729" 145.6 94.3788832675657 41.730873008829
"730" 145.8 97.8846941799103 47.089730252187
"731" 146 101.137232241709 52.3265260594866
"732" 146.2 103.700757492847 57.3835639920545
"733" 146.4 105.38763427763 61.6107300899898
"734" 146.6 106.154726140439 67.0903895147362
"735" 146.8 106.936641245867 72.0172916487267
"736" 147 105.987287189155 77.9995316753
"737" 147.2 104.553767865697 82.9439565729152
"738" 147.4 102.160164987439 87.7955737174418
"739" 147.6 98.7388069739617 92.8904791637543
"740" 147.8 95.8222070039765 98.0646501638539
"741" 148 92.4400416539094 103.637641975764
"742" 148.2 88.5197111120648 108.090002653442
"743" 148.4 85.9783359496795 111.497500680195
"744" 148.6 83.1722038906567 114.229029776385
"745" 148.8 77.8327091404575 115.121529007558
"746" 149 71.7411878784051 114.094632305818
"747" 149.2 65.8563341887048 112.837542985377
"748" 149.4 59.4058047979662 110.599956713209
"749" 149.6 54.0594416962151 108.02495743411
"750" 149.8 48.573014297144 105.224711755034
"751" 150 42.9717706887668 102.497335755867
"752" 150.2 38.3113721033638 99.3688798602575
"753" 150.4 33.9709687498477 95.5562539450732
"754" 150.6 28.8864425692635 91.4468604909978
"755" 150.8 24.050671771099 87.2462054014494
"756" 151 19.9023971597747 83.6574835622987
"757" 151.2 15.5606631119083 79.023859955788
"758" 151.4 11.8478533435517 75.2853753256731
"759" 151.6 9.36233232582697 73.201701392465
"760" 151.8 9.9717968095399 73.3033494514285
"761" 152 10.1163395920384 73.4546688959346
"762" 152.2 10.2855217170891 73.1676151490768
"763" 152.4 10.4007224480534 72.9713777375023
"764" 152.6 10.1437186578418 72.996060163853
"765" 152.8 8.73977931537397 71.9019194138073
"766" 153 7.21281557973013 68.7159420276987
"767" 153.2 6.33433486135846 64.7434251827667
"768" 153.4 6.2427092059213 59.1799391617837
"769" 153.6 6.23778819672357 54.061821145584
"770" 153.8 6.66309502832344 49.1081602544706
"771" 154 7.69336404785758 44.3617874330858
"772" 154.2 9.28662349572008 40.040138929913
"773" 154.4 12.5195284493259 35.5998743015961
"774" 154.6 15.9484094232636 31.1663867950724
"775" 154.8 19.853159987079 27.2474480730941
"776" 155 23.8227039665944 23.8805433082882
"777" 155.2 28.4952949235609 21.392445495109
"778" 155.4 33.3781983526111 18.9093136134241
"779" 155.6 38.3410706367632 16.9533575069703
"780" 155.8 43.1400164905655 15.0979148452377
"781" 156 48.3926436696069 14.4098567719327
"782" 156.2 53.9929440760563 13.9587921021983
"783" 156.4 59.0674871076544 13.244355986658
"784" 156.6 64.6139264340491 12.6639221538656
"785" 156.8 68.1473822125 12.3605654891543
"786" 157 72.2174490833483 13.1425896710315
"787" 157.2 75.839259699684 15.0509477379941
"788" 157.4 79.3862162854889 19.4038589283935
"789" 157.6 82.6239254397998 23.3224969815602
"790" 157.8 84.69517782775 28.6493245213149
"791" 158 86.3460503869935 33.8429153581322
"792" 158.2 87.7219102911728 39.0208231597821
"793" 158.4 89.0759468736772 44.0996961443261
"794" 158.6 89.5712371350523 47.7842226109129
"795" 158.8 90.6789782944517 52.7164150372104
"796" 159 91.3074154229753 57.6897813398404
"797" 159.2 91.609048188952 63.1299450381598
"798" 159.4 91.1273261738532 68.8231330632217
"799" 159.6 90.4181450646779 75.2326876038874
"800" 159.8 89.0869317735367 80.6154446061478
"801" 160 86.3653556093202 85.9247907715828
"802" 160.2 84.07765671399 91.0461280903503
"803" 160.4 80.3130482304496 96.6746096481894
"804" 160.6 76.889197991887 101.385465319936
"805" 160.8 73.5369820433599 106.206425281338
"806" 161 70.7888141973076 110.763144785704
"807" 161.2 68.7856239092037 115.017691941225
"808" 161.4 68.6109930807849 115.701833703461
"809" 161.6 68.7217661489275 115.376911722088
"810" 161.8 68.6075384177142 115.384300758837
"811" 162 68.7258268911709 116.118321935184
"812" 162.2 68.869197103951 117.205537023432
"813" 162.4 68.9951983044106 117.23135124335
"814" 162.6 69.606036534542 118.031866962657
"815" 162.8 69.4630118821665 118.121996244361
"816" 163 69.0149264983064 117.609269584837
"817" 163.2 68.7705099087537 117.293920895626
"818" 163.4 68.8320265439527 117.231324995887
"819" 163.6 69.3377930707719 117.360433657273
"820" 163.8 70.8094394809728 118.345766067107
"821" 164 72.4849476365276 119.325106579331
"822" 164.2 74.2384469420478 119.69362895946
"823" 164.4 75.8652081367757 119.966428798569
"824" 164.6 78.0128190397705 120.205656895001
"825" 164.8 77.3350606757174 120.272129773486
"826" 165 77.2330517230327 119.833547244057
"827" 165.2 77.7111491373996 119.441531468227
"828" 165.4 77.9031435690394 118.527158544076
"829" 165.6 77.734355742277 118.264877379849
"830" 165.8 77.7652683910584 117.528505255691
"831" 166 77.8569233310069 117.342545198156
"832" 166.2 78.0750116061705 117.362566135463
"833" 166.4 77.6729887458307 118.112750441594
"834" 166.6 76.336679313088 119.442590890233
"835" 166.8 73.6489596681673 120.568582197512
"836" 167 70.9035931091349 120.698994509752
"837" 167.2 67.8118186730206 121.534927993041
"838" 167.4 64.0191795967159 122.779325016694
"839" 167.6 60.2365195854945 123.254537669308
"840" 167.8 58.3737351627253 123.471632902486
"841" 168 56.7772900697756 123.599518657528
"842" 168.2 54.573244013275 123.332728845161
"843" 168.4 51.4958854668326 122.078605514348
"844" 168.6 47.8460797774109 119.946190333062
"845" 168.8 43.7223168555196 118.178647548075
"846" 169 39.4238728000292 116.751432269169
"847" 169.2 36.3591831466379 116.143984714383
"848" 169.4 36.149438308363 116.134425741293
"849" 169.6 35.3252397818065 115.801580520334
"850" 169.8 34.3314546580791 115.821476278099
"851" 170 31.2914950490328 114.643620864709
"852" 170.2 28.7734064631717 112.007330858846
"853" 170.4 26.212050538259 108.433522227818
"854" 170.6 23.6187778602234 104.907070396851
"855" 170.8 21.4846991640257 100.688736474862
"856" 171 20.0682363156521 96.7423357463635
"857" 171.2 19.4110791295758 92.7394318692515
"858" 171.4 19.5172780184356 89.4961288485849
"859" 171.6 20.5987467985053 85.6917179455897
"860" 171.8 22.3798258897949 81.7008576013978
"861" 172 24.1486422723918 77.5055215661296
"862" 172.2 26.3659050356836 73.3131781782954
"863" 172.4 29.278688568445 69.2698195919118
"864" 172.6 32.1142454010859 65.1229299880885
"865" 172.8 35.5516299739435 61.8430224747439
"866" 173 39.0416376267998 57.8993190020595
"867" 173.2 42.863408243108 55.0034693246282
"868" 173.4 46.7604492102584 51.302855971794
"869" 173.6 50.9501643575769 49.0688723792721
"870" 173.8 55.5917103943392 47.2893989216625
"871" 174 60.9101862665886 46.3670124334389
"872" 174.2 66.1079368431199 45.011790602427
"873" 174.4 71.196324009899 44.5953152535868
"874" 174.6 75.7462592469348 43.1292817551455
"875" 174.8 81.2183501354864 42.8109360427861
"876" 175 86.5071867373804 42.6230784112434
"877" 175.2 91.5297758312979 42.1650921963672
"878" 175.4 97.0613550574538 42.1090813662563
"879" 175.6 102.551368877134 42.7286148001045
"880" 175.8 106.944889284079 43.6693710607378
"881" 176 109.09003801312 44.7190118979143
"882" 176.2 112.453082634113 48.628265931183
"883" 176.4 114.651746938559 53.0734144089273
"884" 176.6 116.620615756665 58.1353006636397
"885" 176.8 118.744483214482 63.4074979916347
"886" 177 119.864942402019 67.4911816565525
"887" 177.2 120.030676831935 72.4830619773121
"888" 177.4 118.276551412077 77.5199629789255
"889" 177.6 116.038991003391 82.4735783809531
"890" 177.8 113.071707923236 88.0660173913785
"891" 178 109.929858758402 92.7962117162055
"892" 178.2 107.147926365905 98.0929456472604
"893" 178.4 103.628506271785 101.697034949313
"894" 178.6 98.5900689929982 105.304121481905
"895" 178.8 93.8467402343545 108.329836703558
"896" 179 88.4122626022249 109.845354912588
"897" 179.2 82.6751036119244 110.854783899161
"898" 179.4 76.9217411421435 111.463650858186
"899" 179.6 71.3669335890334 110.99532951352
"900" 179.8 65.8150935977787 110.020376063366
"901" 180 60.9396896337991 108.196393161594
"902" 180.2 55.1922161601014 107.527273655351
"903" 180.4 48.9619346838677 106.731540798949
"904" 180.6 43.1922579201906 105.469395237903
"905" 180.8 38.1666452515741 104.307661359244
"906" 181 35.3768508102477 103.262565998333
"907" 181.2 32.3738005432799 100.040810205733
"908" 181.4 29.3009938637864 96.8475804800089
"909" 181.6 26.4947842327711 95.3849876913997
"910" 181.8 22.0569702635983 95.4603621925911
"911" 182 21.364949588326 95.8493635128813
"912" 182.2 20.8697503902766 96.0363596812526
"913" 182.4 19.5317375761223 96.6857354509938
"914" 182.6 16.3920207090956 96.5905621108504
"915" 182.8 14.492373986053 95.9128067040254
"916" 183 12.2554670079141 93.8660167328293
"917" 183.2 9.67444658636273 90.1711046655413
"918" 183.4 7.92334906824458 86.4479285049917
"919" 183.6 6.42423348134227 81.5496863706917
"920" 183.8 5.59250043906556 76.9526971820153
"921" 184 4.61152341839226 72.8175309894508
"922" 184.2 4.46095651449913 67.854288214987
"923" 184.4 4.05718226663126 62.6633152235625
"924" 184.6 4.06562297193571 58.3662761089171
"925" 184.8 5.0482255692976 54.1062379991206
"926" 185 7.13314483316343 49.5883111276677
"927" 185.2 8.9716739570013 46.4902672045457
"928" 185.4 11.5951557905665 42.9429663507729
"929" 185.6 14.6694389116026 40.3727629314432
"930" 185.8 18.4477461363704 37.9849914458148
"931" 186 21.9248143426111 35.7885667073811
"932" 186.2 26.0613927563133 33.5953221028938
"933" 186.4 30.4735317542204 31.9611657792659
"934" 186.6 35.59811557338 30.4878240729283
"935" 186.8 40.7266054891557 29.891121825044
"936" 187 46.8383068506703 28.8556704324397
"937" 187.2 52.4129673305682 28.3355520209521
"938" 187.4 58.1363627653386 28.1974226255976
"939" 187.6 64.2262812522482 28.922776088919
"940" 187.8 69.9605070788535 28.6725363715688
"941" 188 74.7153718676791 27.6461583412817
"942" 188.2 79.2747539067142 26.3374193418513
"943" 188.4 82.8317443454137 24.6962865032332
"944" 188.6 84.4823424237876 24.5585666645267
"945" 188.8 86.3247016848769 24.8693665522452
"946" 189 88.6113539134608 26.2937494295138
"947" 189.2 91.3612592901783 29.6071216760705
"948" 189.4 93.4475683117525 33.7608294568574
"949" 189.6 95.9276038684478 38.8057575499581
"950" 189.8 97.6433234586179 44.3792070731393
"951" 190 100.171220874008 49.7502410399513
"952" 190.2 102.408676000229 55.5210963000948
"953" 190.4 103.719863933644 61.2517684321874
"954" 190.6 104.800078748361 67.3768173077207
"955" 190.8 105.441482781786 73.7354044029222
"956" 191 105.732593882383 79.9986382605848
"957" 191.2 105.370876728948 86.486338387171
"958" 191.4 105.338450193597 92.3795618763022
"959" 191.6 103.93244784965 98.2484289721034
"960" 191.8 102.574790714199 102.320776392498
"961" 192 100.335672820451 105.43630983589
"962" 192.2 96.1836872772727 108.217453475848
"963" 192.4 91.258007204296 110.177153276163
"964" 192.6 85.1964718095713 111.269474718724
"965" 192.8 79.7718664424271 112.23376006217
"966" 193 74.0759581876744 113.393406402933
"967" 193.2 68.8225434906405 113.9018186133
"968" 193.4 63.2199401955141 113.369300496156
"969" 193.6 57.5845292892931 111.992448455488
"970" 193.8 52.668360983009 109.059341013692
"971" 194 47.9678808904699 105.652054735448
"972" 194.2 42.8153209614344 101.589477758614
"973" 194.4 38.0335448841267 97.9890771651821
"974" 194.6 33.6127686631312 93.926688067373
"975" 194.8 29.98726947424 88.7965312689295
"976" 195 26.7781342951865 83.9210320230742
"977" 195.2 23.1669257606091 79.5007347941886
"978" 195.4 20.1370593491744 74.4084229118256
"979" 195.6 17.0215217653612 69.4642799642019
"980" 195.8 13.4134337639902 65.4108625467701
"981" 196 10.1398762039501 61.390080129195
"982" 196.2 8.89723742755517 60.2431100751508
"983" 196.4 7.69942495348868 58.8879672457747
"984" 196.6 6.21304470814948 55.431400204613
"985" 196.8 7.75770018711418 53.6398497421995
"986" 197 9.30762082202273 51.0718637341827
"987" 197.2 11.889999456624 46.4995608997139
"988" 197.4 14.9474713997958 43.185991118028
"989" 197.6 18.6793106215335 38.5630460253182
"990" 197.8 23.0692007167447 35.4504500187521
"991" 198 27.8677428765358 31.9352938995697
"992" 198.2 33.018465212241 29.5280670611185
"993" 198.4 38.8347031972838 27.8242644627106
"994" 198.6 44.3682112164103 26.0255934666405
"995" 198.8 49.9367454321337 24.9383896013412
"996" 199 55.8210430355892 23.2489234518755
"997" 199.2 61.8347577401578 22.7471777784142
"998" 199.4 67.6818171311441 23.1196100157013
"999" 199.6 73.5478719020091 23.9180008801691
"1000" 199.8 79.3509773109998 26.0435875413657
"1001" 200 85.5699924606314 28.5440143473345
"1002" 200.2 91.2548825610718 30.6753454780935
"1003" 200.4 96.0310168428334 31.9819980719188
"1004" 200.6 98.0017055201564 32.4004956170806
"1005" 200.8 100.370143259401 33.4314947965981
"1006" 201 104.255905186951 37.2257913324939
"1007" 201.2 105.741794156863 42.6580429353431
"1008" 201.4 106.942483346212 48.1791750996775
"1009" 201.6 108.187040202066 53.0935713811079
"1010" 201.8 109.356481626331 58.9410896926887
"1011" 202 110.222578169114 65.2567365786214
"1012" 202.2 109.743473826486 71.2022299660063
"1013" 202.4 108.983616948693 76.4438921587676
"1014" 202.6 108.016676248323 81.7549161052143
"1015" 202.8 105.588365535296 87.5585124648445
"1016" 203 102.125613351391 93.7412393844222
"1017" 203.2 99.3621265727011 98.6170385963824
"1018" 203.4 96.0546640668433 103.727477510851
"1019" 203.6 91.7582823024268 107.610343397192
"1020" 203.8 86.5630902100385 110.899303040768
"1021" 204 81.1211109364818 112.963053449124
"1022" 204.2 75.4714933651624 114.386573007766
"1023" 204.4 69.8274345401728 114.535539139469
"1024" 204.6 63.5032572315371 113.32156905092
"1025" 204.8 57.4032067359613 111.578438995794
"1026" 205 51.4761056143335 109.678536831905
"1027" 205.2 44.9487868075649 107.159052967423
"1028" 205.4 39.1582914190383 103.78295634117
"1029" 205.6 34.0342020832299 99.8963123197374
"1030" 205.8 29.4128364028734 95.1342190637148
"1031" 206 25.2739509355445 90.9780861221331
"1032" 206.2 21.5814367510155 87.1425534622333
"1033" 206.4 16.2544146518878 85.9844151775845
"1034" 206.6 12.1374033037681 84.3015336293371
"1035" 206.8 9.44157847420436 82.5072603370901
"1036" 207 8.3523442030626 81.0824959128564
"1037" 207.2 8.80580911533126 81.5658085207132
"1038" 207.4 8.12935150318877 80.8918891038029
"1039" 207.6 6.85172192257366 78.7553631336249
"1040" 207.8 6.2398771991298 75.3428983941609
"1041" 208 7.17646141673634 71.6743504995059
"1042" 208.2 8.4866492643661 66.6942918026778
"1043" 208.4 10.4108547054686 61.8702209262493
"1044" 208.6 13.2739985373471 57.6588885795211
"1045" 208.8 16.990854021466 53.0499326401035
"1046" 209 20.522169635603 48.4684456151939
"1047" 209.2 24.8074428619577 44.3462719898535
"1048" 209.4 28.9272229128356 40.885737592014
"1049" 209.6 33.9785618502001 38.0982031719358
"1050" 209.8 39.1444937604798 35.879039245649
"1051" 210 44.158905737603 34.1207245743435
"1052" 210.2 49.7334191243144 33.2612327184141
"1053" 210.4 55.150380422172 31.5511225153417
"1054" 210.6 60.9880243105556 30.1674718566638
"1055" 210.8 66.3182576097198 28.4898912034552
"1056" 211 71.4538553100413 26.103813328043
"1057" 211.2 76.6880742412263 24.9645561312477
"1058" 211.4 81.5550829809132 24.0551012048482
"1059" 211.6 86.2379508119838 24.4224733259578
"1060" 211.8 90.4883393096057 25.5625240692865
"1061" 212 94.5161186771616 25.7954407685646
"1062" 212.2 99.0705353576909 29.2387406152339
"1063" 212.4 103.04003761246 33.2708318268378
"1064" 212.6 107.233614045483 37.6132328266912
"1065" 212.8 111.673428430496 41.8242893980403
"1066" 213 114.929391539128 46.1241127798486
"1067" 213.2 117.210155877588 52.0290118572296
"1068" 213.4 118.302223045966 58.5450774849161
"1069" 213.6 118.679356375849 64.3187524496369
"1070" 213.8 118.228741834011 70.7800727630529
"1071" 214 117.013143316815 77.1881003957198
"1072" 214.2 115.053889941713 83.6003775517779
"1073" 214.4 112.221240151244 89.3150210534569
"1074" 214.6 108.633737424093 94.3000594736868
"1075" 214.8 104.540648162642 99.4833163399846
"1076" 215 100.186893335984 103.215497455145
"1077" 215.2 94.613365962436 106.526786084329
"1078" 215.4 88.8498357262209 108.552812176563
"1079" 215.6 83.0131569585551 109.575866870744
"1080" 215.8 76.699833361081 109.363584566603
"1081" 216 71.3426900493031 107.590441364054
"1082" 216.2 66.4369385907242 105.056841595077
"1083" 216.4 61.4318045228623 101.807814220118
"1084" 216.6 56.9364483125829 98.5683172947239
"1085" 216.8 52.4519477794024 95.3077205919183
"1086" 217 48.9529253807873 90.8335075443402
"1087" 217.2 46.1046245301647 86.4941101521581
"1088" 217.4 44.1625504427497 81.1038605286288
"1089" 217.6 43.0193533489564 74.929576688227
"1090" 217.8 42.0790455602369 69.1716153645726
"1091" 218 40.8388095002761 63.4428594691636
"1092" 218.2 39.6504069009676 57.5615593575675
"1093" 218.4 38.7704382584395 51.5205759250773
"1094" 218.6 38.5688456586564 45.6107175603971
"1095" 218.8 39.9028225525128 40.0188986718889
"1096" 219 42.7665821562487 35.0095489857928
"1097" 219.2 45.7420981643746 30.2984550413973
"1098" 219.4 49.2834458589766 26.0180585941958
"1099" 219.6 53.02953538754 22.0625752303337
"1100" 219.8 56.6538394578503 18.4541004256692
"1101" 220 60.8399938559478 15.3834273535116
"1102" 220.2 64.3913458523366 13.4691800370584
"1103" 220.4 69.7847908531185 12.9379812942819
"1104" 220.6 74.3634822250604 14.3336804013043
"1105" 220.8 80.5770017788997 15.7100736191537
"1106" 221 85.9052748479126 18.0343918324482
"1107" 221.2 91.3335443751542 20.3174010496251
"1108" 221.4 96.9522157247074 23.3050847358923
"1109" 221.6 102.141204595873 26.9030196598644
"1110" 221.8 106.713199896076 30.604127515959
"1111" 222 111.085851267453 35.4027451375623
"1112" 222.2 114.73525508336 39.9990644523234
"1113" 222.4 117.543632665235 45.2008609761016
"1114" 222.6 119.644270660945 50.4723593955042
"1115" 222.8 120.218438720261 56.3015378464789
"1116" 223 120.470130257502 62.5137602195453
"1117" 223.2 120.349594748577 68.7640906624177
"1118" 223.4 119.361875794783 74.5908663660452
"1119" 223.6 118.24049452264 80.3138270140853
"1120" 223.8 116.654699389459 86.2435695091929
"1121" 224 114.530501108808 91.4025196203613
"1122" 224.2 111.921428968828 95.9723387640406
"1123" 224.4 108.811828763087 99.769403689307
"1124" 224.6 104.230557315384 103.251836982439
"1125" 224.8 98.2142136934566 105.851517142675
"1126" 225 92.6812952269775 107.778747206252
"1127" 225.2 86.768030151223 109.676456345646
"1128" 225.4 80.8753965016091 110.552605470853
"1129" 225.6 74.7998602217708 109.685219654678
"1130" 225.8 68.7626287768091 107.750002110899
"1131" 226 63.8601877867619 105.399707569682
"1132" 226.2 59.1418636202965 101.995515059949
"1133" 226.4 55.1388862594535 97.7150392009042
"1134" 226.6 50.8558763306642 93.3891931753815
"1135" 226.8 47.6291281099262 88.8933103634335
"1136" 227 43.2828022794486 85.04622898779
"1137" 227.2 39.004949054689 80.409927782217
"1138" 227.4 36.2566309401247 74.8521599023279
"1139" 227.6 34.2744000134331 69.3090813457627
"1140" 227.8 32.7972763750948 63.6794498206238
"1141" 228 32.7231715671846 57.9995606824734
"1142" 228.2 34.3977471208705 52.746876281948
"1143" 228.4 36.9606746189264 48.526269416565
"1144" 228.6 40.9672830489151 44.0026177243246
"1145" 228.8 45.3161511471154 40.2705851087584
"1146" 229 50.4686564638889 36.8757768295127
"1147" 229.2 54.5930215795322 34.0982844504138
"1148" 229.4 60.632122586271 32.3615776220278
"1149" 229.6 67.1494787533901 30.4135671298534
"1150" 229.8 72.985868248838 28.0274209647509
"1151" 230 79.4286235451175 26.4572843303022
"1152" 230.2 85.7359777647033 25.2119592243653
"1153" 230.4 91.9148799393733 24.7832596783135
"1154" 230.6 97.9935134975552 25.1815122362605
"1155" 230.8 100.341208698583 25.2490332790268
"1156" 231 104.008905389048 26.6293175385899
"1157" 231.2 106.882566555203 31.9098841260423
"1158" 231.4 109.927039450386 37.0015939467918
"1159" 231.6 112.665745461262 42.6252264833529
"1160" 231.8 114.975732603518 48.7165909552729
"1161" 232 117.910449789156 54.3170997837546
"1162" 232.2 119.66018468512 59.8755050024437
"1163" 232.4 120.962535304097 66.0594940755492
"1164" 232.6 120.359735506083 72.135566304716
"1165" 232.8 119.268318273332 78.3368556681604
"1166" 233 117.229974708202 84.1920884512664
"1167" 233.2 114.968404121349 89.4492742877911
"1168" 233.4 111.778599120509 95.2963036926278
"1169" 233.6 108.882125631428 99.787277332686
"1170" 233.8 104.452546207168 103.562880593443
"1171" 234 98.683412961051 107.0748622943
"1172" 234.2 93.4095110665535 109.398997737879
"1173" 234.4 87.6506335312518 110.529661255545
"1174" 234.6 82.0018756199744 111.487681104208
"1175" 234.8 76.0019825947354 111.715673728546
"1176" 235 70.4669924921377 110.302857400213
"1177" 235.2 63.8268440264828 108.847370552817
"1178" 235.4 57.5830097988189 107.703762923807
"1179" 235.6 51.4900043963996 105.808524216412
"1180" 235.8 45.8195154486578 103.340043458846
"1181" 236 39.8356154044331 100.417301698287
"1182" 236.2 33.9229286100638 97.81378328432
"1183" 236.4 28.195004213905 95.6138587936537
"1184" 236.6 22.7132015235191 94.0576140370925
"1185" 236.8 17.9134309884056 92.4311083722855
"1186" 237 13.7494520938198 89.8633234408565
"1187" 237.2 10.8691808669001 86.8514582099669
"1188" 237.4 9.61941018283195 84.4964635869838
"1189" 237.6 9.81289376667292 84.0497583571575
"1190" 237.8 10.0945431611617 84.0304719715037
"1191" 238 10.7475268867757 84.5620567362045
"1192" 238.2 10.081169715748 84.073752486595
"1193" 238.4 9.53764249621593 81.3142849843103
"1194" 238.6 10.7785565282906 78.4356165830968
"1195" 238.8 13.3343464147984 74.6540890381683
"1196" 239 16.1304575227588 71.5294940476753
"1197" 239.2 20.1072854907355 68.6523209745754
"1198" 239.4 24.5901072605273 66.2091417832222
"1199" 239.6 28.9334014322338 63.8384402996217
"1200" 239.8 34.2913013080271 62.0698091581663
"1201" 240 39.4485686297835 60.0700905601142
"1202" 240.2 44.4755381183675 58.7749319003471
"1203" 240.4 49.3802208595271 57.6353368887476
"1204" 240.6 54.9026684715167 57.3129689316314
"1205" 240.8 60.3401361901187 57.718970054383
"1206" 241 65.478851484739 58.4455811615145
"1207" 241.2 70.9570272834168 59.7859560081363
"1208" 241.4 76.0951119292453 61.748641724903
"1209" 241.6 80.6286167503105 65.0003965422993
"1210" 241.8 85.2614825396704 67.5225357028281
"1211" 242 89.3941880051983 71.0390802064071
"1212" 242.2 93.4682064914247 74.9051742320235
"1213" 242.4 96.9113993589709 79.8088428368671
"1214" 242.6 99.463834901268 84.5624772088731
"1215" 242.8 102.138791882774 89.862793326723
"1216" 243 104.576776904741 93.7943727549639
"1217" 243.2 104.597609794039 93.5127699544531
"1218" 243.4 104.199805108544 93.3335457889547
"1219" 243.6 104.178996509273 92.9700765006927
"1220" 243.8 104.293241783135 92.9935290155613
"1221" 244 104.319618642449 92.976588066312
"1222" 244.2 104.175871406404 92.2990105828362
"1223" 244.4 104.820584139831 93.3679718982007
"1224" 244.6 104.626147457611 95.2863065716229
"1225" 244.8 104.23155937682 97.1444505596447
"1226" 245 102.215737814534 100.505593687057
"1227" 245.2 99.4151962519044 104.476675032678
"1228" 245.4 96.4141543007925 107.363642785884
"1229" 245.6 92.4610356070742 109.757777271781
"1230" 245.8 87.2009993297744 112.298905545869
"1231" 246 81.801129505341 113.708371344265
"1232" 246.2 75.8473818554202 114.521561565056
"1233" 246.4 69.9480496165008 115.245718295451
"1234" 246.6 63.9509283299581 115.66840811653
"1235" 246.8 57.6399572673134 114.625917553814
"1236" 247 52.2422330921211 113.108295032432
"1237" 247.2 46.1402497861856 111.4650443034
"1238" 247.4 40.1301118073015 110.171172151706
"1239" 247.6 33.6626407105353 109.356918112094
"1240" 247.8 27.9611924210841 108.323801744981
"1241" 248 23.5712144348398 104.969986276265
"1242" 248.2 19.2871242452122 100.634765081021
"1243" 248.4 15.4730353263563 95.4498054391965
"1244" 248.6 12.1801636596217 90.463310382695
"1245" 248.8 8.81925271236051 87.27051973866
"1246" 249 7.32517152839189 85.3020670668335
"1247" 249.2 6.69532789405509 79.9336979847554
"1248" 249.4 6.30250016826219 74.4463494470533
"1249" 249.6 6.30821886164926 69.2670802181789
"1250" 249.8 6.14596589815983 63.9744393101785
"1251" 250 6.76297517982088 58.519601144096
"1252" 250.2 7.38315392163581 53.1976772956629
"1253" 250.4 8.39627966229005 47.8837651850123
"1254" 250.6 10.2136936121387 42.8359079467394
"1255" 250.8 12.9064910485942 37.5206914445478
"1256" 251 16.8417432820263 33.399623274052
"1257" 251.2 20.8273917672415 29.3754883388397
"1258" 251.4 26.0216719473637 26.5073330075227
"1259" 251.6 31.1816482599044 23.8416093672686
"1260" 251.8 36.4047607990781 22.4309086209656
"1261" 252 41.3744705702462 22.1094491027532
"1262" 252.2 46.7640057330442 21.6137329688959
"1263" 252.4 51.3648614077276 21.8084367089723
"1264" 252.6 56.7153072941151 22.7599194228634
"1265" 252.8 62.1686480184227 23.4787203609412
"1266" 253 67.6262420191511 24.9117329171259
"1267" 253.2 73.002104868218 26.8801822804506
"1268" 253.4 77.3162547782402 29.2985934642755
"1269" 253.6 81.5712377719206 31.2436017960637
"1270" 253.8 86.2636158089427 33.4346589608292
"1271" 254 90.6429474421622 35.3541089474732
"1272" 254.2 93.8229758960762 38.4494500601043
"1273" 254.4 96.7885694762351 41.9690715786272
"1274" 254.6 100.135104839476 45.1668205861589
"1275" 254.8 104.0701351255 48.4962461547251
"1276" 255 108.251406345611 51.5654353084341
"1277" 255.2 113.883203551051 54.9412605611705
"1278" 255.4 116.245238097252 56.5592004744309
"1279" 255.6 117.129153332527 57.2097622933228
"1280" 255.8 118.209384047355 60.0300830838456
"1281" 256 117.063786771564 64.544767879
"1282" 256.2 115.053958671558 69.6325304220774
"1283" 256.4 112.795458694685 74.7183233541433
"1284" 256.6 110.749405310114 80.0507429834209
"1285" 256.8 108.212132466115 84.9913695042198
"1286" 257 104.520418904546 90.3932428251501
"1287" 257.2 101.693866929633 95.3846585980482
"1288" 257.4 98.0711510451058 100.941212493022
"1289" 257.6 94.0413014224312 105.597281823331
"1290" 257.8 88.4811647287233 109.173526024688
"1291" 258 83.1617103641839 111.546780907717
"1292" 258.2 76.9484739436159 113.158502139917
"1293" 258.4 70.8330108359828 113.091835384493
"1294" 258.6 64.2293980128459 112.370571108959
"1295" 258.8 58.4112153613377 111.220035845602
"1296" 259 52.5011061083973 108.862005311455
"1297" 259.2 46.7270347128299 106.022296283686
"1298" 259.4 40.7770974376714 104.406664652826
"1299" 259.6 36.599456047444 103.032257525992
"1300" 259.8 32.0081129167163 99.6071990740508
"1301" 260 26.60272141297 96.5906372021419
"1302" 260.2 21.6519498638595 93.587340386371
"1303" 260.4 17.2174838935273 89.9375889490876
"1304" 260.6 13.7390500516861 84.5660322230081
"1305" 260.8 10.9512872507848 79.0202437415799
"1306" 261 8.1554295274805 74.0828895886433
"1307" 261.2 5.26048658397158 69.5988005292027
"1308" 261.4 2.94366199158093 64.9825024923017
"1309" 261.6 3.16704929561812 60.0846654352451
"1310" 261.8 4.638541357179 54.3165267473482
"1311" 262 7.17612543017738 49.3430647015396
"1312" 262.2 8.77572686680275 43.863966355695
"1313" 262.4 11.3289452930146 38.4894992743416
"1314" 262.6 13.6071191347177 34.0160371936016
"1315" 262.8 17.0426127428793 29.8634427680022
"1316" 263 21.2331533650356 25.8987446804234
"1317" 263.2 25.1834765465767 22.8142215777128
"1318" 263.4 30.3672374536382 20.4398819796801
"1319" 263.6 35.9730478586985 19.7511878799421
"1320" 263.8 41.6500049279787 19.4533704253106
"1321" 264 46.8661678080603 18.6619001626242
"1322" 264.2 52.8992023273172 19.6464932918292
"1323" 264.4 58.4919721534574 20.3798714616189
"1324" 264.6 63.8876589875546 22.3235123270819
"1325" 264.8 68.6826248213892 25.7093528136864
"1326" 265 73.6189146688138 29.8912899241995
"1327" 265.2 77.8858339314147 34.3705134772187
"1328" 265.4 81.5677580467724 39.4145221543339
"1329" 265.6 84.7061183052175 44.7877562007165
"1330" 265.8 87.2417399185984 50.8394104650448
"1331" 266 89.5562337079474 56.1805844662361
"1332" 266.2 91.0176022631124 62.3859687746872
"1333" 266.4 92.0387093478127 68.5292679835573
"1334" 266.6 91.4886723957468 74.5567195149786
"1335" 266.8 90.7121398836501 80.2300894885031
"1336" 267 89.7652971084942 85.6502121458341
"1337" 267.2 87.7934525453344 91.0168573711572
"1338" 267.4 85.1997977938132 95.9363406684113
"1339" 267.6 83.8082440198072 99.9027776477705
"1340" 267.8 81.1494810768386 105.621302654158
"1341" 268 78.6871659366916 110.43755646143
"1342" 268.2 77.3534337351167 113.417311765738
"1343" 268.4 77.2054692108792 113.397252477166
"1344" 268.6 77.2856695104212 113.302334087144
"1345" 268.8 77.1985494515876 112.9771414707
"1346" 269 77.0372791101449 112.616948772907
"1347" 269.2 77.0801902740887 112.500584873393
"1348" 269.4 77.2840786343544 112.1124662876
"1349" 269.6 76.4901929688264 114.17147188382
"1350" 269.8 74.0000677771761 115.884599334677
"1351" 270 70.5841552698072 115.371000785692
"1352" 270.2 65.561459745737 114.751549177795
"1353" 270.4 60.7679801047105 114.203059097063
"1354" 270.6 55.5595755020325 113.003172720971
"1355" 270.8 50.9933875046191 111.015789585387
"1356" 271 45.4376701815074 108.746178362482
"1357" 271.2 40.6478689034632 106.084776953938
"1358" 271.4 35.2741169161325 103.398231428051
"1359" 271.6 30.0045594979911 100.33792693455
"1360" 271.8 25.6017927225253 96.5393300593858
"1361" 272 20.9278119337365 93.4402604906085
"1362" 272.2 16.8880262411042 88.6853934835901
"1363" 272.4 13.0732999963198 84.3250535734336
"1364" 272.6 9.41405017479554 79.9475109158138
"1365" 272.8 6.3793440019157 76.1200381295247
"1366" 273 5.98626946307827 76.0084602345915
"1367" 273.2 5.82696858825757 75.3563149430598
"1368" 273.4 4.4696197335218 71.9470287041321
"1369" 273.6 5.19494853122695 67.7800160358658
"1370" 273.8 6.51152898886558 62.7671435816993
"1371" 274 8.12647958248779 58.3078837090991
"1372" 274.2 9.89872907751924 53.4568596223259
"1373" 274.4 13.5708273590293 48.9510198112043
"1374" 274.6 16.1704591332874 44.0600286002293
"1375" 274.8 19.8013281727945 39.6396271120604
"1376" 275 24.1554982310114 36.435392542006
"1377" 275.2 28.9910773572056 33.3143641311225
"1378" 275.4 34.1747883717897 30.9649039346674
"1379" 275.6 39.2750429743683 29.3411449616769
"1380" 275.8 45.2639314885545 28.7975885963027
"1381" 276 50.9340933550063 28.1079252162081
"1382" 276.2 56.9322970701759 27.9913043684257
"1383" 276.4 62.9835509007712 29.4077249419469
"1384" 276.6 68.4130766377575 31.3756223672846
"1385" 276.8 73.9880396339931 33.4340284921977
"1386" 277 79.6606879859706 35.6815643002114
"1387" 277.2 85.0487700532438 38.2374303993904
"1388" 277.4 89.8073450802334 41.2515224985563
"1389" 277.6 94.4289809428039 43.9066715469705
"1390" 277.8 100.710692465683 45.3535789476655
"1391" 278 105.819258107372 47.3321428466768
"1392" 278.2 111.751883276199 50.6983994115806
"1393" 278.4 116.111543394463 54.3928867622678
"1394" 278.6 117.810290470932 55.8312242625669
"1395" 278.8 119.161729361093 59.5239542164691
"1396" 279 118.717680015275 65.8226161870137
"1397" 279.2 116.753996850751 71.3292943477482
"1398" 279.4 113.666358022348 76.9571327430297
"1399" 279.6 111.50458953644 81.9432059094836
"1400" 279.8 107.724405901893 86.9105086213273
"1401" 280 103.570244429991 91.373045160843
"1402" 280.2 99.4854483016669 95.2484003277862
"1403" 280.4 94.0836496770236 99.1282924144348
"1404" 280.6 88.697161492411 102.146253482479
"1405" 280.8 83.17397937516 105.085514987941
"1406" 281 77.4595142475781 108.122191623647
"1407" 281.2 71.9586227323334 111.035345198266
"1408" 281.4 65.1170864592173 112.99868720161
"1409" 281.6 58.9369108956934 113.685416819718
"1410" 281.8 52.89752721296 113.597806405448
"1411" 282 46.1128294580868 112.419647662171
"1412" 282.2 40.4729025176326 109.990253445771
"1413" 282.4 35.5940063765373 106.957878474487
"1414" 282.6 30.7720655218048 103.309355204656
"1415" 282.8 27.1731762795234 98.3276237803043
"1416" 283 23.8035908660425 93.2393673589091
"1417" 283.2 20.8164744399435 87.3506845445569
"1418" 283.4 18.2023831131488 81.984723852513
"1419" 283.6 16.2271706960652 76.4330597404724
"1420" 283.8 15.0065256195959 70.5208099964139
"1421" 284 12.7247456742613 64.9425806465833
"1422" 284.2 10.0801704661277 59.7398708719462
"1423" 284.4 7.85687935320021 54.7156742921125
"1424" 284.6 6.45134763667154 51.7919556244297
"1425" 284.8 6.72779224400905 48.7763748528117
"1426" 285 8.44940282801949 44.7413905268872
"1427" 285.2 11.2556177126301 40.2703258108459
"1428" 285.4 15.1693453340904 35.8606020724389
"1429" 285.6 20.1699536108338 32.4906349499542
"1430" 285.8 25.4548926011192 29.727934683368
"1431" 286 31.0809729155462 27.727263759866
"1432" 286.2 36.7125350161997 26.9732818936437
"1433" 286.4 43.1142773684096 26.8676388077795
"1434" 286.6 48.722524105217 25.9851483303414
"1435" 286.8 54.5451727316834 26.6885480321434
"1436" 287 60.5012656208788 28.165419503788
"1437" 287.2 66.6734666157177 29.3204536127529
"1438" 287.4 72.2788379557574 31.4113668245843
"1439" 287.6 78.28713358637 33.9506393907497
"1440" 287.8 83.256384646985 36.6071268671961
"1441" 288 87.6910164034098 40.2031304854756
"1442" 288.2 90.8496269995237 43.9180051021181
"1443" 288.4 93.9566842962384 49.0158946715897
"1444" 288.6 96.040142264685 54.2691558793999
"1445" 288.8 97.5447038221535 59.4591115229477
"1446" 289 97.1017509979239 64.8623765392983
"1447" 289.2 96.3924008844211 70.7751981322505
"1448" 289.4 96.3802999642323 76.8230898167575
"1449" 289.6 98.1736257842008 82.7795500031493
"1450" 289.8 98.7749349073158 88.7944502356087
"1451" 290 99.2554856244181 95.4260946421872
"1452" 290.2 100.773193419623 99.5722988223076
"1453" 290.4 101.094546115328 100.365601920233
"1454" 290.6 100.600552568484 103.391769949899
"1455" 290.8 96.704197912871 105.173956426708
"1456" 291 91.8657158383054 107.188420547825
"1457" 291.2 85.8780263538107 108.877045183905
"1458" 291.4 80.021177682859 110.016072089228
"1459" 291.6 74.3390096914419 110.964359410022
"1460" 291.8 68.3208452892544 110.980152514581
"1461" 292 62.5025409718026 110.041397868428
"1462" 292.2 56.5572196387157 108.115456236043
"1463" 292.4 50.8352277060451 105.394350776991
"1464" 292.6 46.4419707690178 101.623614718276
"1465" 292.8 42.378848201134 97.5831871715354
"1466" 293 39.2286331670297 93.1521304697066
"1467" 293.2 37.4897190829304 88.2440732386267
"1468" 293.4 36.523417580214 82.3866038358292
"1469" 293.6 36.0723558398567 77.0490032510838
"1470" 293.8 36.0745160118056 71.1884781468076
"1471" 294 36.7757418092164 65.3790206626048
"1472" 294.2 38.2342393428257 60.0339045653205
"1473" 294.4 40.6831769415572 54.9951512379369
"1474" 294.6 44.4680134905465 50.790329997747
"1475" 294.8 48.7388401243799 46.4188400762291
"1476" 295 54.0691290516219 43.9129367520315
"1477" 295.2 59.3313626745025 41.3562814187749
"1478" 295.4 65.160025786172 39.0484331842621
"1479" 295.6 71.428702191424 37.6328577737094
"1480" 295.8 77.6167390565234 36.6499631912802
"1481" 296 84.096266731502 36.5804796110335
"1482" 296.2 90.3653883857598 37.9741822540859
"1483" 296.4 96.3044696598093 40.0170417186794
"1484" 296.6 101.466174282614 42.5895495483668
"1485" 296.8 107.206146727896 44.8862398963719
"1486" 297 111.43350382083 47.6520797613266
"1487" 297.2 113.290642225158 48.7013416415064
"1488" 297.4 113.408005764618 48.7607557856333
"1489" 297.6 115.653021528401 49.9383078042492
"1490" 297.8 117.079602877829 54.7457581710276
"1491" 298 116.994684674009 57.158975623792
"1492" 298.2 115.952688642953 62.3387432537918
"1493" 298.4 114.481993126951 68.5944570012148
"1494" 298.6 112.382237708228 74.0797929381736
"1495" 298.8 110.606256305731 80.1380770065034
"1496" 299 108.751284661494 85.8072732640472
"1497" 299.2 106.432305689541 91.0955731898245
"1498" 299.4 103.53012230317 96.5796411046989
"1499" 299.6 99.4786727242001 101.273941180699
"1500" 299.8 94.6253564392672 104.923039493774
"1501" 300 89.3755556600338 107.6984441032
"1502" 300.2 83.610617090862 109.42794874251
"1503" 300.4 77.4869003471588 109.946340808669
"1504" 300.6 71.6673853358373 110.176240506374
"1505" 300.8 66.0720028766999 108.662421274901
"1506" 301 60.3070184945858 106.271278676764
"1507" 301.2 56.1687958750821 102.959069354211
"1508" 301.4 53.2374489612075 98.5544727867778
"1509" 301.6 51.0589800712941 94.145235901318
"1510" 301.8 50.6698453609242 89.0221701477378
"1511" 302 50.3211426534392 83.710467241929
"1512" 302.2 51.4250534194442 78.4094878188621
"1513" 302.4 53.3942250745877 72.7128772228392
"1514" 302.6 56.2758288399545 67.8860455292425
"1515" 302.8 59.8701211078575 63.7990259493229
"1516" 303 64.0880697691933 60.5005334511245
"1517" 303.2 69.2345348295953 57.9003297936006
"1518" 303.4 75.4639363746711 56.2105539262378
"1519" 303.6 80.5652545550991 54.3566476571446
"1520" 303.8 86.6130570636274 53.021987246033
"1521" 304 91.8902280035573 51.7659181354132
"1522" 304.2 98.1126068065164 50.2013518993216
"1523" 304.4 103.663411917098 49.0759074041878
"1524" 304.6 108.970719035372 47.6875724268745
"1525" 304.8 110.67968720295 47.120355423442
"1526" 305 112.513867790061 46.9761081474633
"1527" 305.2 115.59821354424 48.6324102541496
"1528" 305.4 117.588926341421 53.0811678689261
"1529" 305.6 118.344450226518 55.3096519952761
"1530" 305.8 118.967099219977 57.4898789199117
"1531" 306 119.868625847424 62.6344574219365
"1532" 306.2 120.307293411491 65.7233996546241
"1533" 306.4 119.899697833146 66.9496773186928
"1534" 306.6 119.621416698503 66.8744539153251
"1535" 306.8 119.568405309684 66.6412733061272
"1536" 307 119.142640406571 66.7604737547463
"1537" 307.2 118.411463625043 67.0409402043653
"1538" 307.4 117.34458640674 67.6303827129233
"1539" 307.6 117.393550605059 67.9779477352949
"1540" 307.8 117.404139764274 67.9631966061937
"1541" 308 118.006280603667 68.1012669765594
"1542" 308.2 118.96630134924 67.5883087647937
"1543" 308.4 120.689762608302 65.3723247127892
"1544" 308.6 121.426326279375 63.1607393254225
"1545" 308.8 121.913976730038 59.5684997561566
"1546" 309 122.198921844274 58.0404705168525
"1547" 309.2 122.310219476211 55.7764821849408
"1548" 309.4 121.593982972625 53.2259942955055
"1549" 309.6 120.837583626083 50.1789133184841
"1550" 309.8 120.261639388349 47.6017332998481
"1551" 310 119.361263437179 44.2195427758577
"1552" 310.2 118.127219220875 40.2017927762784
"1553" 310.4 116.974212235139 37.8216780650101
"1554" 310.6 115.664752058391 34.4280860518574
"1555" 310.8 113.73648106097 30.9519339055405
"1556" 311 112.905050742457 29.8417482983467
"1557" 311.2 112.894582030121 29.7215602084495
"1558" 311.4 112.222657612302 28.9941322990067
"1559" 311.6 111.707243873177 27.7106742695254
"1560" 311.8 111.117035572381 26.7457464723602
"1561" 312 110.652369926153 26.0117488820435
"1562" 312.2 110.319279712436 25.0323173283663
"1563" 312.4 110.224346700303 24.9490343563617
"1564" 312.6 109.474102010664 23.9465916000583
"1565" 312.8 108.188122607713 22.2179804807583
"1566" 313 106.106969456771 20.0153248258119
"1567" 313.2 104.269061899794 18.2443017393826
"1568" 313.4 100.944084149301 15.5287418798058
"1569" 313.6 97.7184788293442 13.2123329228741
"1570" 313.8 94.7724270649056 10.3446767154272
"1571" 314 91.8921649604284 8.12508492607109
"1572" 314.2 88.2753439150584 6.35452487033606
"1573" 314.4 84.7874524299037 5.2121974011194
"1574" 314.6 81.2091523218285 4.49920814146273
"1575" 314.8 77.9623814125925 2.96925805568083
"1576" 315 74.6225721767738 2.42875038241846
"1577" 315.2 70.1438785324829 2.36441382613845
"1578" 315.4 66.5221773112917 1.92803448336907
"1579" 315.6 62.1620264857601 1.84968476835397
"1580" 315.8 57.3081139339896 1.99479195151819
"1581" 316 53.1420110173608 2.36924918457298
"1582" 316.2 48.1798894751334 3.46109764131092
"1583" 316.4 43.6156985702098 5.0474651437146
"1584" 316.6 39.2072538268321 6.22697992562633
"1585" 316.8 34.9030440608856 8.11485493130795
"1586" 317 30.4114919522657 10.3167393721079
"1587" 317.2 26.2008933775839 12.8319584363639
"1588" 317.4 22.354000789187 15.9580785050852
"1589" 317.6 18.9106893485275 19.0770132618524
"1590" 317.8 16.3328696262283 21.8576929258835
"1591" 318 13.9025578954559 25.5613403495557
"1592" 318.2 11.6160319112144 28.8968861665187
"1593" 318.4 8.91565377632777 32.6381820218566
"1594" 318.6 6.99047306630807 36.1109562266893
"1595" 318.8 4.92617937815326 38.7859306025713
"1596" 319 5.11546124285138 38.6647725619413
"1597" 319.2 4.97793963862069 37.8380535178608
"1598" 319.4 5.27095478232714 37.1561814033984
"1599" 319.6 5.19479464461979 38.8070041857552
"1600" 319.8 5.19057695122435 41.556064115225
"1601" 320 6.14239087082675 44.3052773965037
"1602" 320.2 7.5118404209318 47.7128495452834
"1603" 320.4 9.00064792642726 50.5679104895628
"1604" 320.6 10.1570078684706 53.3322795764031
"1605" 320.8 10.8076908110282 55.1318762614308
"1606" 321 12.3304860722124 57.201134218752
"1607" 321.2 14.2990762600534 60.4003632019843
"1608" 321.4 15.7857211901619 63.9099691370487
"1609" 321.6 17.5784549747731 67.4377667108404
"1610" 321.8 19.7980624743805 70.6167980543583
"1611" 322 22.5064104245154 74.1534889002468
"1612" 322.2 24.8977138559858 77.4269026633111
"1613" 322.4 27.8156334678544 79.9586953873005
"1614" 322.6 30.6788494773545 82.6724194311045
"1615" 322.8 33.0501656374341 85.4129413319957
"1616" 323 36.9894417979665 87.4857669131039
"1617" 323.2 41.2459619673231 89.4551282085442
"1618" 323.4 45.3636770600553 91.1438519242968
"1619" 323.6 50.4018333772189 92.8198700555764
"1620" 323.8 55.1447476787417 95.015549279838
"1621" 324 60.831833607118 96.7420241245732
"1622" 324.2 66.075960591188 98.9143687504282
"1623" 324.4 71.0603300751738 101.425729899261
"1624" 324.6 76.7492373134029 103.346076029055
"1625" 324.8 81.5715364339552 106.558314332499
"1626" 325 86.4115975342897 109.131324463595
"1627" 325.2 87.8588402021256 110.204783403512
"1628" 325.4 90.4486731621589 110.003095288227
"1629" 325.6 94.315905474228 107.588191093081
"1630" 325.8 98.3098576561458 104.113940441333
"1631" 326 101.619210907403 99.5776907982721
"1632" 326.2 105.091757706317 95.2371537642714
"1633" 326.4 109.943341650732 90.132800295844
"1634" 326.6 113.603604619654 87.0532558375101
"1635" 326.8 115.090630056405 86.3708256161787
"1636" 327 116.854358539577 84.5369622223919
"1637" 327.2 118.764957300502 80.8485203230713
"1638" 327.4 119.155012290486 75.5632075356283
"1639" 327.6 119.335741186125 71.2249746011998
"1640" 327.8 120.374100798486 66.6061301991207
"1641" 328 121.019747859888 62.7339519438044
"1642" 328.2 121.388063898586 61.0436437345701
"1643" 328.4 120.592201687974 56.3859789990763
"1644" 328.6 118.975141937661 52.2934246252321
"1645" 328.8 116.77114890047 47.9365037916846
"1646" 329 115.228156394058 42.9858272033799
"1647" 329.2 113.256188141513 38.3526201901991
"1648" 329.4 112.248402859589 34.6754782869613
"1649" 329.6 111.834510802457 34.1977075955707
"1650" 329.8 111.722848499094 34.1494982155615
"1651" 330 111.75081902668 33.3745188665355
"1652" 330.2 111.786599855748 33.6705992686124
"1653" 330.4 111.351567897089 32.3812815476642
"1654" 330.6 111.364041670603 30.3849986030998
"1655" 330.8 110.867832689474 27.7767118636164
"1656" 331 109.617628428603 25.4791756685319
"1657" 331.2 108.050965395829 23.2571901897414
"1658" 331.4 106.169165015033 20.4313965805792
"1659" 331.6 103.433118985363 17.5922268786819
"1660" 331.8 100.471712182875 15.0414590489737
"1661" 332 97.7037949962195 12.9009790672409
"1662" 332.2 94.5570195095007 10.447973261633
"1663" 332.4 91.4578127455815 8.51848725898316
"1664" 332.6 88.2557113015999 6.52845945851826
"1665" 332.8 85.1652265102566 5.08135356223405
"1666" 333 81.323546158121 3.68826040729559
"1667" 333.2 78.0011493419148 2.78158764139598
"1668" 333.4 74.3452183834813 2.18757755284104
"1669" 333.6 69.7433341168833 1.27717196826546
"1670" 333.8 65.4534653467077 0.762731995394863
"1671" 334 61.5529667508904 0.323925780293003
"1672" 334.2 57.6851783082611 1.05930262427598
"1673" 334.4 53.5664978275641 1.49067255804558
"1674" 334.6 48.8833978861886 2.54122146278325
"1675" 334.8 44.8253139556201 3.48354434407273
"1676" 335 39.3490698019107 5.32252051489799
"1677" 335.2 35.1274547766231 6.30063835089645
"1678" 335.4 31.5095848964518 9.07523738348594
"1679" 335.6 27.9425603140964 11.1275374797729
"1680" 335.8 24.5545139442127 13.8966310381996
"1681" 336 20.134018358328 17.4302940017304
"1682" 336.2 16.6816965938798 20.2212983321424
"1683" 336.4 14.5662825222087 22.938986609327
"1684" 336.6 12.0879915090318 27.5870820017495
"1685" 336.8 10.1600820981781 31.9766892500278
"1686" 337 8.15203580371271 37.3859324892308
"1687" 337.2 6.61245015826517 41.5597360800984
"1688" 337.4 5.2554092914592 46.3279937565835
"1689" 337.6 3.91791044595614 51.7985234620187
"1690" 337.8 3.23841513486238 56.1948631085478
"1691" 338 2.94727118304685 62.0769805854542
"1692" 338.2 2.1728413543022 66.984431790822
"1693" 338.4 2.62123741967485 69.9251363379756
"1694" 338.6 3.42354300767061 74.3296845158203
"1695" 338.8 5.33552862791619 79.2284705364554
"1696" 339 7.56130708539152 83.9064402920949
"1697" 339.2 9.45718770731701 88.5243752882479
"1698" 339.4 11.3004780023881 92.9281595058299
"1699" 339.6 13.1656443042951 97.4925415093341
"1700" 339.8 14.6503448335122 100.219697005945
"1701" 340 16.5706365519692 102.703946427852
"1702" 340.2 18.754265940703 105.470882728601
"1703" 340.4 21.6530017937593 108.337178408119
"1704" 340.6 25.7321007612248 110.00033507488
"1705" 340.8 30.3456136568981 112.120970656242
"1706" 341 34.8710999762152 113.751716653537
"1707" 341.2 40.0521184047577 115.531760828854
"1708" 341.4 45.2559785113248 116.577211692634
"1709" 341.6 50.4354821214159 117.742166048617
"1710" 341.8 56.3111991464025 118.19081550478
"1711" 342 62.5134956642688 118.672905611184
"1712" 342.2 67.7868502259624 119.161235271857
"1713" 342.4 73.7836822723155 118.963439258591
"1714" 342.6 79.5323854396327 118.907187520233
"1715" 342.8 84.5223181271855 117.562128831445
"1716" 343 90.0703653925369 114.887918117951
"1717" 343.2 95.2899563169716 111.616924548591
"1718" 343.4 100.146730859819 108.330290615648
"1719" 343.6 105.231702723904 104.747034661988
"1720" 343.8 109.239905746381 100.760899402915
"1721" 344 112.942030031541 97.2748209680398
"1722" 344.2 116.290669023681 91.8928465788147
"1723" 344.4 118.543497387381 86.5131076717947
"1724" 344.6 120.906919766165 81.2548723878936
"1725" 344.8 122.66944482433 75.4960971887555
"1726" 345 123.465093420354 69.9046370572166
"1727" 345.2 124.113670470974 64.4870557501317
"1728" 345.4 123.596079321213 58.8317398762024
"1729" 345.6 122.398277806326 52.6495633877475
"1730" 345.8 121.027912992133 47.2205585492193
"1731" 346 119.161121372356 41.9648428931413
"1732" 346.2 117.254976806823 37.9647649321581
"1733" 346.4 115.89511238109 36.5893798542728
"1734" 346.6 115.810287713327 36.7365057149691
"1735" 346.8 115.103591665785 35.1143178861397
"1736" 347 113.009112909973 32.1784995300227
"1737" 347.2 110.067625593634 29.9424570208868
"1738" 347.4 106.110054109235 27.0686939630063
"1739" 347.6 102.775049569714 23.6137123744773
"1740" 347.8 99.4007540007937 20.0314048923121
"1741" 348 96.6772607431012 16.1394756001366
"1742" 348.2 94.7170030508905 14.3384864245576
"1743" 348.4 94.7327840052927 14.5573449610217
"1744" 348.6 94.652372070175 14.285065244582
"1745" 348.8 94.2879303502105 13.4508873586059
"1746" 349 94.2940250640094 13.0649048833194
"1747" 349.2 94.3131299865168 13.0091087359083
"1748" 349.4 94.3273684850677 12.5719960743502
"1749" 349.6 94.058245485306 11.6084843738706
"1750" 349.8 93.2136706558184 10.1233903775883
"1751" 350 91.6334005772253 8.86997557535319
"1752" 350.2 89.920528961763 7.5675297058231
"1753" 350.4 86.2566382704259 6.48909743885508
"1754" 350.6 83.6118334584907 5.41436350596311
"1755" 350.8 79.3753995012113 3.73333870881417
"1756" 351 76.0869623572976 3.02275682197641
"1757" 351.2 71.5434047914297 2.77207624824331
"1758" 351.4 67.5950000169951 2.39031146564834
"1759" 351.6 62.9032129792443 1.26294871193867
"1760" 351.8 57.6416282708422 1.09853382619196
"1761" 352 52.5197073242507 1.50288846894587
"1762" 352.2 47.3739884358901 2.84311977536754
"1763" 352.4 42.6869353380661 4.80165740742336
"1764" 352.6 37.9874048110086 6.46015325299734
"1765" 352.8 32.5482476549425 8.18491918178399
"1766" 353 28.9969938866428 10.8596821889226
"1767" 353.2 24.8608598183594 14.1114409971854
"1768" 353.4 20.8954378817151 17.172520330322
"1769" 353.6 17.221645204075 20.7513077254125
"1770" 353.8 14.4294941576197 24.1654130247083
"1771" 354 11.776300819323 28.3950279195456
"1772" 354.2 10.2439831733436 33.3235296141464
"1773" 354.4 8.18115999151435 39.302540551015
"1774" 354.6 6.31199656641852 44.3317416409934
"1775" 354.8 4.50651262102838 50.2392067580836
"1776" 355 2.79593717054443 55.7053191962787
"1777" 355.2 1.78467101956961 60.4885048884647
"1778" 355.4 1.83897482230051 66.1642246246762
"1779" 355.6 2.65183086861224 72.0297778741751
"1780" 355.8 2.93193656996146 77.4991089525692
"1781" 356 4.62365731478162 82.8819819043835
"1782" 356.2 6.44461393727986 88.3488228479371
"1783" 356.4 7.76176941604852 92.7418096154374
"1784" 356.6 10.1240697804006 95.9371851601629
"1785" 356.8 13.5954482760426 99.2096725600994
"1786" 357 17.8503909612763 102.494141386955
"1787" 357.2 22.3840567695312 105.843810363282
"1788" 357.4 27.2070801034989 108.791853638646
"1789" 357.6 31.569868670461 112.655160946663
"1790" 357.8 35.7920843120331 115.574170269899
"1791" 358 40.2269198854989 117.794936459723
"1792" 358.2 45.478096828043 118.751832070681
"1793" 358.4 50.6591523076724 118.702906271937
"1794" 358.6 56.2510618015489 118.690664972235
"1795" 358.8 62.4657280260011 118.618037033332
"1796" 359 68.5704592937315 119.044209017241
"1797" 359.2 74.4185201702347 119.370864078017
"1798" 359.4 80.3380149738412 118.1730858687
"1799" 359.6 86.0281159883471 115.325245593644
"1800" 359.8 90.9347909616113 112.028677934092
"1801" 360 95.5714115735952 108.173951265251
"1802" 360.2 100.191720762484 104.091791033715
"1803" 360.4 104.929444109254 100.421750747666
"1804" 360.6 109.553483258663 97.0437897696741
"1805" 360.8 113.2984458818 93.2817803609964
"1806" 361 116.264178464272 88.7991317657168
"1807" 361.2 118.3919443335 84.1976582155838
"1808" 361.4 120.246052961168 79.3558497034274
"1809" 361.6 121.056466103978 73.8792147163785
"1810" 361.8 120.743459950621 68.2544451859419
"1811" 362 120.079406734299 62.718633941708
"1812" 362.2 119.605298213245 56.7571037659057
"1813" 362.4 118.706510959362 50.8758082645966
"1814" 362.6 117.509200100099 45.606693896582
"1815" 362.8 115.139524177229 40.2514367959317
"1816" 363 113.541992245912 36.827160865703
"1817" 363.2 113.231686429413 36.1828353630412
"1818" 363.4 113.593862942318 36.7679956599712
"1819" 363.6 113.424952320265 36.8284618467435
"1820" 363.8 112.839439270506 35.9824563033472
"1821" 364 110.209021859195 34.0338442250084
"1822" 364.2 107.203682101101 31.9869897446193
"1823" 364.4 103.302954154446 30.1377670692215
"1824" 364.6 98.6432566096227 27.8300019460863
"1825" 364.8 94.1254905419959 24.9932056071237
"1826" 365 88.9789360536094 22.8306557440652
"1827" 365.2 83.3139904376946 21.3859048597155
"1828" 365.4 77.622354503517 19.5442516748477
"1829" 365.6 71.9303581867722 17.8778169807713
"1830" 365.8 66.2596831273774 15.9148913459153
"1831" 366 60.1499367258437 14.1139919755476
"1832" 366.2 54.939838650662 12.2305115034099
"1833" 366.4 51.5483871390954 11.6470164269118
"1834" 366.6 46.7603523148434 13.3300819700654
"1835" 366.8 41.7424509033498 15.9511689683341
"1836" 367 38.0203387223493 19.8871183138389
"1837" 367.2 34.5693742550428 24.353819025343
"1838" 367.4 31.1737981502808 28.9968443184254
"1839" 367.6 28.0377591453784 33.9825094556713
"1840" 367.8 24.1053629166152 38.8322370909577
"1841" 368 21.0378626255332 43.9431036272423
"1842" 368.2 18.1486291857104 49.1303564408171
"1843" 368.4 14.3583513385041 53.9236501046566
"1844" 368.6 11.5071936189739 58.6969689140244
"1845" 368.8 9.09785247319502 63.9403727870165
"1846" 369 7.69299305931226 69.6149848892242
"1847" 369.2 7.59670622582484 74.8333031943557
"1848" 369.4 7.60854188034173 79.642712022168
"1849" 369.6 9.11888865467303 83.5592153679178
"1850" 369.8 11.6969257915386 87.6185084732325
"1851" 370 15.621057988532 91.5113254078131
"1852" 370.2 19.4192116349502 95.6004650509822
"1853" 370.4 23.1697458288597 100.115809203526
"1854" 370.6 27.2220792499951 104.366210088228
"1855" 370.8 30.941935008102 108.088837047512
"1856" 371 34.9745003214898 111.261754281264
"1857" 371.2 40.2985832659752 114.299210543904
"1858" 371.4 45.1916024572935 117.393187264775
"1859" 371.6 50.652631174478 118.550078351398
"1860" 371.8 56.88308818614 118.930034210405
"1861" 372 62.4671919937386 119.282043785601
"1862" 372.2 68.4312156582032 118.274782701651
"1863" 372.4 74.6070475112797 117.401041806373
"1864" 372.6 80.7981194609283 115.810448528228
"1865" 372.8 86.4727419274211 114.21103776544
"1866" 373 91.8104071231687 111.669790190368
"1867" 373.2 97.3224324427839 108.987768896845
"1868" 373.4 102.303354246725 106.329433711725
"1869" 373.6 107.115220821917 102.388613134348
"1870" 373.8 111.902218033726 96.9272957295254
"1871" 374 114.87324769437 92.2929346300726
"1872" 374.2 117.032245203264 87.6893850255951
"1873" 374.4 119.009551201691 81.8198892928925
"1874" 374.6 120.3218946051 76.1703894829153
"1875" 374.8 121.651511826359 70.1201669491523
"1876" 375 122.087186069464 64.7957890204818
"1877" 375.2 121.51947518172 59.0470679022018
"1878" 375.4 120.169677670644 53.2655619347409
"1879" 375.6 118.259715883702 47.3377912929909
"1880" 375.8 117.386777774672 42.26509024214
"1881" 376 114.384445924643 37.9277902074639
"1882" 376.2 111.364344785426 33.7695474423369
"1883" 376.4 107.714890799839 28.7473073227541
"1884" 376.6 103.939689616297 25.0239391564901
"1885" 376.8 98.8037964829782 21.2722506566083
"1886" 377 94.1953371661114 18.2141599133506
"1887" 377.2 88.9954857905803 15.4315241191139
"1888" 377.4 83.2873281714816 12.2552345490809
"1889" 377.6 78.5155474963906 10.1268123869792
"1890" 377.8 73.4887628334307 8.69254695089671
"1891" 378 67.4645312599424 8.95282965809064
"1892" 378.2 60.8034957634032 10.4289019350584
"1893" 378.4 55.5031222346339 11.5667379025554
"1894" 378.6 50.1097886966708 14.3420778439599
"1895" 378.8 44.7790440798107 18.4738401880696
"1896" 379 40.3465526937712 22.2483105003294
"1897" 379.2 35.6443109723745 27.0843899814375
"1898" 379.4 31.9010253545112 31.792451100502
"1899" 379.6 27.6845324729317 36.9945560715578
"1900" 379.8 24.1332700608548 41.9955903236537
"1901" 380 20.7654635871076 47.7360540990101
"1902" 380.2 18.5199904338757 52.9886246697315
"1903" 380.4 16.2050393778889 59.1568050128315
"1904" 380.6 14.9043941382139 65.125276750424
"1905" 380.8 13.7970628494776 71.0994599641359
"1906" 381 13.1228928566211 77.1610270359767
"1907" 381.2 12.2965334776255 82.7543063643929
"1908" 381.4 12.0666912463674 88.0096029877735
"1909" 381.6 11.9474303470444 90.6191210258062
"1910" 381.8 12.1167743071054 89.9938228031325
"1911" 382 12.1245655589939 88.9888424014283
"1912" 382.2 12.2706418355872 88.5214521451987
"1913" 382.4 12.8976050718315 90.0113226112864
"1914" 382.6 14.5630313206876 92.774146875981
"1915" 382.8 16.9037152651444 94.7247506267836
"1916" 383 20.8642681274964 98.0573828322277
"1917" 383.2 24.6202539978658 100.251621216429
"1918" 383.4 28.7349061155238 102.405500016406
"1919" 383.6 33.927523677217 103.734601662389
"1920" 383.8 39.028000950464 105.77013006715
"1921" 384 44.0350620090831 106.561820002887
"1922" 384.2 49.3936586100148 108.251307183111
"1923" 384.4 54.7047869686895 109.031403009579
"1924" 384.6 59.5189893505058 109.61789188538
"1925" 384.8 64.7334115224555 108.285544150573
"1926" 385 70.9179108277908 107.440697138715
"1927" 385.2 77.0401249447621 105.818664302432
"1928" 385.4 82.8340930041165 104.125440684463
"1929" 385.6 88.7862444170699 103.200328605615
"1930" 385.8 94.5703716347423 103.519817438034
"1931" 386 99.5916553895964 103.259230920912
"1932" 386.2 101.574670918409 102.976302970216
"1933" 386.4 103.723714103351 101.615962694544
"1934" 386.6 106.902772686698 98.2732247088855
"1935" 386.8 109.862402874395 93.3463997753926
"1936" 387 112.922036479863 88.3879733385203
"1937" 387.2 116.108001537783 83.8881803727448
"1938" 387.4 118.795169961507 79.6555818655106
"1939" 387.6 120.55971358902 77.0031362141106
"1940" 387.8 121.156407442336 71.7985813594739
"1941" 388 121.03678276598 66.7697540422439
"1942" 388.2 120.728379759262 61.1673338192703
"1943" 388.4 120.107916183452 55.4603838343383
"1944" 388.6 118.389449685921 50.3218520993356
"1945" 388.8 116.818039474464 45.2083792846416
"1946" 389 114.841080670954 40.0970794867618
"1947" 389.2 114.007777939701 38.281800017492
"1948" 389.4 114.247558717965 38.9225547804185
"1949" 389.6 114.131047607673 38.9878765505909
"1950" 389.8 113.312293309508 37.3887503263704
"1951" 390 110.688033693573 34.4691756059159
"1952" 390.2 107.643954001759 32.0961855364935
"1953" 390.4 104.173322086402 29.2597088909686
"1954" 390.6 100.618544660448 26.503892105331
"1955" 390.8 97.2675897763905 23.4324774361754
"1956" 391 93.7506675601342 19.4289450330469
"1957" 391.2 89.8896881664087 15.8602437558387
"1958" 391.4 87.6444324131051 13.4988319658399
"1959" 391.6 84.5052029008699 11.2770761293856
"1960" 391.8 79.9909342151404 10.1494943579353
"1961" 392 74.9765216530171 8.60393172090018
"1962" 392.2 69.8199945733539 8.05396370807673
"1963" 392.4 64.4270102011453 8.71270812246465
"1964" 392.6 59.0564061960651 9.80640355517539
"1965" 392.8 53.6803455987745 11.5705543187822
"1966" 393 48.1495082112338 13.8342110198387
"1967" 393.2 42.9777765559946 17.1544194396332
"1968" 393.4 38.3065254967116 20.6642438864214
"1969" 393.6 34.0561645655284 24.9855180883906
"1970" 393.8 30.8519571447033 29.2002760393995
"1971" 394 28.2689484568762 33.4810886756187
"1972" 394.2 26.508544835296 38.925889547438
"1973" 394.4 24.9557715869492 44.1194210206701
"1974" 394.6 23.6698685003042 49.8318602741677
"1975" 394.8 22.0645377302054 56.1225552865754
"1976" 395 20.7602278829147 61.815278805041
"1977" 395.2 19.6607106703772 68.3842284639062
"1978" 395.4 19.5407499419307 74.1699109369774
"1979" 395.6 19.2234411575628 80.7527457154839
"1980" 395.8 18.7767852675156 87.2480515070673
"1981" 396 18.7098222661215 93.6766512655066
"1982" 396.2 20.4748488082363 100.127130771279
"1983" 396.4 21.9257808855925 105.626999201969
"1984" 396.6 24.4495012763721 108.607198592468
"1985" 396.8 28.5522916068462 112.13698812198
"1986" 397 31.2205753845312 112.656749203362
"1987" 397.2 34.7484141725922 113.999233910605
"1988" 397.4 39.3318372693752 114.864576539667
"1989" 397.6 43.7615242827453 114.802140623589
"1990" 397.8 49.9138581076804 116.184542953599
"1991" 398 55.1227562202023 117.368211145836
"1992" 398.2 60.5971142234981 118.21575229114
"1993" 398.4 65.9174607705204 119.435482506354
"1994" 398.6 71.3476763578417 120.223088676755
"1995" 398.8 77.2257037086492 119.589463680563
"1996" 399 82.2883167235905 118.979552241109
"1997" 399.2 87.9481162345254 116.970624672541
"1998" 399.4 93.4619974190171 114.22764288836
"1999" 399.6 97.7471430552015 111.670521118286
"2000" 399.8 102.105448062744 107.992810762878
"2001" 400 106.092588040976 103.177129031247
"2002" 400.2 109.868098802217 98.7253819998995
"2003" 400.4 112.856790830878 94.3153726662766
"2004" 400.6 116.107415761827 90.4955489762807
"2005" 400.8 118.649991984913 85.8864746922762
"2006" 401 120.249355935999 80.1923470284211
"2007" 401.2 122.472993681795 75.0479176021976
"2008" 401.4 123.185974511982 69.6626361188384
"2009" 401.6 123.071340394993 63.8074463916964
"2010" 401.8 122.679203068339 58.5683172979946
"2011" 402 119.960584489369 53.1265878292208
"2012" 402.2 118.217115154611 48.1077925782231
"2013" 402.4 116.46403111929 43.0359876537833
"2014" 402.6 113.141680540135 37.7986479156503
"2015" 402.8 110.101133144104 32.8145597484167
"2016" 403 106.299460375889 27.7930353548253
"2017" 403.2 100.960502581074 23.9745579033896
"2018" 403.4 95.513218062043 19.9687991433287
"2019" 403.6 90.1422263347682 16.4084176613309
"2020" 403.8 87.0013687446031 13.1711875090053
"2021" 404 85.5120996156316 11.7343079388792
"2022" 404.2 82.2004376812856 11.1829763391717
"2023" 404.4 76.4330274400655 10.888130636132
"2024" 404.6 70.41623382238 12.5824817087395
"2025" 404.8 65.0046546428119 14.8998390989162
"2026" 405 59.839840096959 17.3121494540896
"2027" 405.2 54.2667865911489 20.5688593159265
"2028" 405.4 48.9387952692797 24.1238177712781
"2029" 405.6 44.4487561050668 29.0464447276886
"2030" 405.8 40.3649843031619 33.7723204263336
"2031" 406 37.5805338514655 39.5709228845769
"2032" 406.2 35.2902133121423 45.2644914848505
"2033" 406.4 33.6988023683121 51.3580084453157
"2034" 406.6 31.2213815072383 56.6415407234163
"2035" 406.8 29.791432767238 62.6731444859833
"2036" 407 28.4748044078703 69.4351518115648
"2037" 407.2 28.0222623912993 75.6862685800393
"2038" 407.4 26.6928335518401 81.4567062757965
"2039" 407.6 25.7401566435856 87.6883871592186
"2040" 407.8 24.7047328562062 93.8788318477202
"2041" 408 23.0444364715011 98.3310780767827
"2042" 408.2 22.7468361187779 99.5242655967436
"2043" 408.4 22.9962730893534 103.84763266595
"2044" 408.6 26.0497876537207 106.761699933474
"2045" 408.8 30.1516932419877 109.89956750837
"2046" 409 34.8842585909328 111.69503505373
"2047" 409.2 39.5548623482152 114.040966108924
"2048" 409.4 44.7560104029334 115.111623972238
"2049" 409.6 49.7695213573008 116.483585355461
"2050" 409.8 54.9006700124469 117.127941622031
"2051" 410 60.5564993725591 117.79924711657
"2052" 410.2 66.2844882539963 117.771635275316
"2053" 410.4 71.442121150213 117.748861807716
"2054" 410.6 76.9840804449481 116.173237714102
"2055" 410.8 82.6240115532299 114.636436509518
"2056" 411 88.6527017491579 112.362385548429
"2057" 411.2 93.8838327899828 110.240845360218
"2058" 411.4 99.1682483269673 107.242050495922
"2059" 411.6 104.734669280198 104.400812311779
"2060" 411.8 108.540115848753 102.021235427163
"2061" 412 111.22599990354 98.6782225961113
"2062" 412.2 114.081803327745 93.7508629905657
"2063" 412.4 116.090422546802 88.2717856826121
"2064" 412.6 118.175275279511 83.1127135612505
"2065" 412.8 120.143747586448 77.6107549856053
"2066" 413 121.477898709852 72.2344440803724
"2067" 413.2 123.263096212452 68.1516917423189
"2068" 413.4 123.363887547596 63.4488818892374
"2069" 413.6 122.428093285042 58.3177317307403
"2070" 413.8 120.18351192772 53.1401141915337
"2071" 414 118.784994584806 48.0120492353975
"2072" 414.2 116.32801348746 43.0056820996913
"2073" 414.4 114.45750561389 37.7790863008271
"2074" 414.6 112.628902127541 32.8177813682
"2075" 414.8 110.515414141312 29.0167897289273
"2076" 415 106.579251981065 25.5026816337728
"2077" 415.2 103.810239946754 22.3078474498361
"2078" 415.4 101.227569680778 19.8541200941788
"2079" 415.6 97.5461499300267 17.785567722902
"2080" 415.8 92.8296219804658 15.9011714681823
"2081" 416 87.9952280277844 13.9498021292053
"2082" 416.2 82.9860156429299 11.8630869879061
"2083" 416.4 77.0717731765917 9.66971186001683
"2084" 416.6 71.8015909539691 7.29210855962739
"2085" 416.8 66.81114638783 6.02955162881466
"2086" 417 60.9510921566915 6.23853105740395
"2087" 417.2 55.171620091101 6.92398867710775
"2088" 417.4 49.6891994246332 8.91740687214081
"2089" 417.6 44.6485425955574 12.4740790155991
"2090" 417.8 40.4092515741363 16.7821414891127
"2091" 418 36.8130613789041 22.1495441801351
"2092" 418.2 33.9484168002482 27.8623777901441
"2093" 418.4 31.2106867707682 33.6121140397415
"2094" 418.6 28.2304605754112 39.4222356090184
"2095" 418.8 25.9465312130289 44.9607562562499
"2096" 419 23.9164005641673 50.9950410006367
"2097" 419.2 21.8881685599801 56.6212494023414
"2098" 419.4 19.6450421481183 61.547107389137
"2099" 419.6 17.1425035407591 66.8515739580666
"2100" 419.8 14.6346370297846 71.8803821828089
"2101" 420 13.5438573348114 77.4685808120552
"2102" 420.2 13.2463886598023 82.4871060936296
"2103" 420.4 12.921424918429 86.1409164411329
"2104" 420.6 12.7233262306183 90.1316690089727
"2105" 420.8 15.5958368430123 94.7550946895234
"2106" 421 19.8474666578477 99.5114238052482
"2107" 421.2 24.143016105774 103.560514454534
"2108" 421.4 29.4036969298568 106.837908868146
"2109" 421.6 35.0649963991146 110.122719122123
"2110" 421.8 41.7239246107662 113.389517885386
"2111" 422 47.1744459193943 116.491071302934
"2112" 422.2 52.3458126060088 118.682521735989
"2113" 422.4 58.0276350170333 119.026806764941
"2114" 422.6 63.9231072418846 118.179788863264
"2115" 422.8 69.9787553896485 116.507631589303
"2116" 423 76.1783217038253 114.390213326385
"2117" 423.2 81.8441057866061 112.635880428727
"2118" 423.4 87.5764366380119 109.47750666703
"2119" 423.6 93.0291521423783 106.893766792381
"2120" 423.8 98.7952463164444 103.941262461971
"2121" 424 104.345953036268 100.381181966255
"2122" 424.2 108.862153991255 96.6810541442236
"2123" 424.4 112.287786381147 92.6686750837252
"2124" 424.6 115.381349937431 87.4990745372807
"2125" 424.8 117.858944342336 81.8212407295573
"2126" 425 119.913462504112 75.7900122709139
"2127" 425.2 121.160017540453 70.4553652498513
"2128" 425.4 121.099646095418 63.7090407460973
"2129" 425.6 120.795125324112 57.9853662828894
"2130" 425.8 119.376831725089 52.317608229828
"2131" 426 117.722738235556 46.4678317516132
"2132" 426.2 115.492492292754 41.7845582262563
"2133" 426.4 114.733354514146 39.8932361818377
"2134" 426.6 112.491556507801 36.7468142103806
"2135" 426.8 107.836421433891 33.5827402522186
"2136" 427 103.205444072078 30.4102700105308
"2137" 427.2 97.4080631194632 27.5899537134703
"2138" 427.4 92.8798217343261 24.3891782362776
"2139" 427.6 87.8072868596966 21.6873526872993
"2140" 427.8 81.6185248106923 19.3191253044607
"2141" 428 76.3565773656549 16.4815054834723
"2142" 428.2 70.9500669099697 14.0373459679936
"2143" 428.4 64.8696183223774 12.2947580047531
"2144" 428.6 59.6463724775246 11.0697541697484
"2145" 428.8 54.5388763642388 10.5000170156187
"2146" 429 48.6978102767115 11.5555588225086
"2147" 429.2 43.9897540749361 14.4811616781284
"2148" 429.4 40.2393516831856 18.8990178594159
"2149" 429.6 36.0989057882668 22.8291302123216
"2150" 429.8 33.0238000354054 27.6357931478576
"2151" 430 29.3762329833794 33.0706838917271
"2152" 430.2 25.8109930411258 37.921430264069
"2153" 430.4 22.5271329290134 43.7497825048292
"2154" 430.6 20.0936597911049 49.6080986839248
"2155" 430.8 17.8427366048904 55.2715524856153
"2156" 431 16.4045463973654 61.0671645748556
"2157" 431.2 15.0983700481254 67.2706816369669
"2158" 431.4 14.9528047415945 74.0129889864775
"2159" 431.6 14.2698826851221 80.3588487693835
"2160" 431.8 14.1289231319361 86.3756209419544
"2161" 432 13.9859734502595 92.8649918804395
"2162" 432.2 14.8513326452179 97.8160001768135
"2163" 432.4 16.6558909813263 101.942889360633
"2164" 432.6 21.4022428645112 105.915372147913
"2165" 432.8 25.7442470650011 109.283938525804
"2166" 433 31.2261035858449 111.590869941896
"2167" 433.2 36.8122733329686 113.337663752263
"2168" 433.4 42.6938537183101 114.554213331633
"2169" 433.6 47.8154392435421 115.514171873319
"2170" 433.8 53.9600559236394 115.704280123819
"2171" 434 59.2546978489554 116.655996715732
"2172" 434.2 65.3276209274737 116.10347107021
"2173" 434.4 71.5939146763413 114.756397064647
"2174" 434.6 77.8730561928233 113.773158222649
"2175" 434.8 84.027577531666 112.631503405283
"2176" 435 90.240636908591 111.076959118347
"2177" 435.2 95.4955271586705 108.887328108495
"2178" 435.4 101.091328858272 105.403982591993
"2179" 435.6 105.602723867185 102.290331571724
"2180" 435.8 110.318358024743 98.3274019491886
"2181" 436 113.755422171728 93.5522365927628
"2182" 436.2 116.928439633886 88.102120806039
"2183" 436.4 119.384361205444 82.2818666223283
"2184" 436.6 120.772551192954 76.5812948998677
"2185" 436.8 122.437302637402 71.590315838389
"2186" 437 123.261710969223 65.8767480785636
"2187" 437.2 122.093220057895 60.1440180444934
"2188" 437.4 119.889286067963 54.3610711529065
"2189" 437.6 118.134052268796 48.7709369822581
"2190" 437.8 115.609376424507 42.9191699632255
"2191" 438 113.057070692401 37.1991089085169
"2192" 438.2 110.785383562217 32.7165043268989
"2193" 438.4 108.815534017208 29.1950285160627
"2194" 438.6 104.126620357733 26.2146228431952
"2195" 438.8 98.5691536697986 23.8665027435389
"2196" 439 93.2039597933952 21.1663403634142
"2197" 439.2 87.8485938264637 19.5593337152958
"2198" 439.4 81.4442709812283 18.2003554931215
"2199" 439.6 75.3903850946263 16.7142156054025
"2200" 439.8 69.0335181970804 15.5943426697032
"2201" 440 63.2014062518334 14.2582324988761
"2202" 440.2 57.5883893694278 12.7466372837947
"2203" 440.4 52.0770153071204 12.6972679518986
"2204" 440.6 46.6118279355442 13.9052787061289
"2205" 440.8 41.2951026795286 16.8299673976
"2206" 441 37.2384660094818 20.4005383234724
"2207" 441.2 33.9292179527591 25.8097600867168
"2208" 441.4 31.258954602342 31.5388793122573
"2209" 441.6 29.2611886023451 36.8216932061879
"2210" 441.8 27.9385292098574 43.6550447173294
"2211" 442 26.7346241824072 49.2669939914706
"2212" 442.2 25.865419395138 56.0124881474434
"2213" 442.4 26.5272271945201 62.4181280375751
"2214" 442.6 26.6700256883359 68.5341029749957
"2215" 442.8 27.467246717026 74.3542466238848
"2216" 443 28.2652709788933 80.9075027451011
"2217" 443.2 29.9269183787138 86.7657818446163
"2218" 443.4 31.1416652653246 92.2456651077236
"2219" 443.6 32.2020611627062 98.3630947113235
"2220" 443.8 33.9006202522885 104.805077035416
"2221" 444 34.5274591187697 109.34601389753
"2222" 444.2 35.3143715551324 112.202846463956
"2223" 444.4 38.4103685750995 115.13232075872
"2224" 444.6 43.7712124195095 116.864705366122
"2225" 444.8 48.4530040403545 117.793397088017
"2226" 445 54.7205973968787 118.835948030336
"2227" 445.2 60.7288243348873 118.266409893359
"2228" 445.4 66.2418283959721 118.110625889128
"2229" 445.6 71.9417434153374 117.014394232383
"2230" 445.8 77.6326904145886 115.678003769507
"2231" 446 83.4751991162673 114.339584968139
"2232" 446.2 88.9068422242924 112.25889319928
"2233" 446.4 94.3189270963953 109.784442972063
"2234" 446.6 99.5446753508223 107.275081135147
"2235" 446.8 103.553568212684 104.082941043647
"2236" 447 107.676604115826 99.4495493819038
"2237" 447.2 111.317867519772 94.91354270122
"2238" 447.4 114.570140560031 90.2807313386723
"2239" 447.6 117.718899201172 86.2268382597518
"2240" 447.8 119.583140120267 80.8355292419187
"2241" 448 121.447651583851 74.575803240581
"2242" 448.2 122.931346760805 69.6365369088416
"2243" 448.4 122.370999288932 63.9176655455534
"2244" 448.6 121.92431844978 58.4689797757362
"2245" 448.8 120.969220129551 52.6071627295602
"2246" 449 119.745379629739 48.0380633786885
"2247" 449.2 116.864043410949 42.5823529204169
"2248" 449.4 114.274442197853 37.4949159577619
"2249" 449.6 110.488914526053 32.1762629197481
"2250" 449.8 107.47015730429 27.0874739203586
"2251" 450 104.33539765431 23.0894862356885
"2252" 450.2 101.517276189101 20.3418074885106
"2253" 450.4 96.7918147033661 17.9228977030692
"2254" 450.6 91.3804636340382 15.9834875506881
"2255" 450.8 85.7818360025505 14.6937208147065
"2256" 451 80.6163798863419 13.0833191814888
"2257" 451.2 74.9729138820368 11.6317801747809
"2258" 451.4 68.7074875350792 11.1384672095569
"2259" 451.6 63.4066635654409 11.1864902072169
"2260" 451.8 57.8627413166774 11.5077091411867
"2261" 452 52.2112475565286 12.3590601260637
"2262" 452.2 46.7839005795696 14.665007772067
"2263" 452.4 42.2362716411992 18.1632834953417
"2264" 452.6 38.7898458233602 22.0598798294066
"2265" 452.8 35.729201261456 26.9965858192584
"2266" 453 34.2950549242953 32.0230867008718
"2267" 453.2 33.5611783810166 37.2851073113041
"2268" 453.4 33.6966108807645 43.1945244994572
"2269" 453.6 34.4180814921091 48.2838147395018
"2270" 453.8 36.212293290738 53.2429655717506
"2271" 454 38.851034476109 58.3985020334626
"2272" 454.2 41.6629554112206 63.6723927310433
"2273" 454.4 44.4346659419285 68.3628122196291
"2274" 454.6 48.0368040377934 73.1797711269305
"2275" 454.8 51.9644093424177 76.7304312564039
"2276" 455 55.8950126535141 80.3993321063112
"2277" 455.2 60.5206937101942 82.9961134869431
"2278" 455.4 65.1345660419197 86.2097923710829
"2279" 455.6 70.1278027560114 89.6764051838581
"2280" 455.8 75.1306922166934 92.7907311992236
"2281" 456 80.3074617846375 95.1116449853787
"2282" 456.2 86.0234782490127 98.3372720643541
"2283" 456.4 91.5010326060097 100.725130595609
"2284" 456.6 96.5187577929683 103.447845279014
"2285" 456.8 97.4315522043504 104.067535469443
"2286" 457 97.6205142623271 104.044315514821
"2287" 457.2 98.9896442593526 104.556507460904
"2288" 457.4 101.987193325234 103.976079005622
"2289" 457.6 105.283258820509 101.689794669884
"2290" 457.8 109.26962545133 97.8243810320403
"2291" 458 112.823023163606 94.7306107530253
"2292" 458.2 115.429236098176 91.1456419298231
"2293" 458.4 117.155960199658 86.1287574749711
"2294" 458.6 118.851447083154 80.5612691043369
"2295" 458.8 120.143959610372 75.3247570585354
"2296" 459 121.521906419287 69.8664296152823
"2297" 459.2 122.294678394244 64.5393578423916
"2298" 459.4 122.130051506001 58.9348693877512
"2299" 459.6 120.995088786767 54.1027406487753
"2300" 459.8 120.006612576262 49.3786718694757
"2301" 460 116.631571041676 44.2010678116616
"2302" 460.2 113.468129669979 39.2342678887411
"2303" 460.4 110.365529858424 34.2895789440956
"2304" 460.6 106.691522162334 30.4248998751676
"2305" 460.8 103.031775299588 26.7962664285979
"2306" 461 98.147321439674 23.4395305412053
"2307" 461.2 92.9428433016171 19.5063296488784
"2308" 461.4 88.4337630609487 15.7875046314296
"2309" 461.6 84.4043514247367 12.577824602694
"2310" 461.8 81.5492025973104 10.5033449815558
"2311" 462 78.3159755614951 9.24521245891451
"2312" 462.2 72.5819316612324 7.33359503696581
"2313" 462.4 67.4402260851356 6.38450209253351
"2314" 462.6 62.1473266898909 6.76587550259448
"2315" 462.8 56.3116920999891 8.29488231625765
"2316" 463 50.0461658559867 10.6746199929086
"2317" 463.2 44.9514912220866 14.356532330612
"2318" 463.4 40.4924836894452 18.8096056362359
"2319" 463.6 37.3704033461857 23.7294652418274
"2320" 463.8 35.4956629423126 28.9136661983167
"2321" 464 34.1753445911476 34.5736625179866
"2322" 464.2 32.6515011088668 40.500117846082
"2323" 464.4 31.7191738933369 46.052024839137
"2324" 464.6 30.9249513302388 51.4124345616491
"2325" 464.8 30.2346109319299 56.7461477323281
"2326" 465 29.3272358914108 62.44473630037
"2327" 465.2 30.1316464421833 66.7704715423514
"2328" 465.4 30.575679034364 71.6184585618617
"2329" 465.6 29.8725819980584 76.4628204184879
"2330" 465.8 28.5985585378309 81.5998998033242
"2331" 466 26.9489120422727 86.8493712269753
"2332" 466.2 25.6544953833725 92.6846161368138
"2333" 466.4 24.6563124821642 95.5517531594338
"2334" 466.6 25.0433535892863 97.7682448189659
"2335" 466.8 27.2517316020246 101.752834673009
"2336" 467 31.7912726720463 104.872098106863
"2337" 467.2 36.1484940186217 107.444084261029
"2338" 467.4 41.4083073645154 109.261687496723
"2339" 467.6 46.6905936669403 109.838677970272
"2340" 467.8 51.5379594452376 109.96334945837
"2341" 468 58.0675634243847 109.845150501202
"2342" 468.2 63.5648867261519 109.59595313874
"2343" 468.4 69.4290777646322 108.736849375567
"2344" 468.6 74.1117872896989 107.028495865235
"2345" 468.8 80.0751897217873 105.501292536983
"2346" 469 87.303551304171 103.601216094933
"2347" 469.2 93.6389823041789 102.708468563599
"2348" 469.4 98.4278294111682 102.703852847321
"2349" 469.6 100.577527445856 102.905396273347
"2350" 469.8 104.507006231814 101.325348180073
"2351" 470 107.087375092112 96.6865764176789
"2352" 470.2 107.820731435932 93.6276848744149
"2353" 470.4 108.325886196013 89.2455907355001
"2354" 470.6 108.079810211905 84.6235642447172
"2355" 470.8 108.330276858207 79.8214706667266
"2356" 471 108.524164758555 74.795478900395
"2357" 471.2 108.356794803921 69.1811391087813
"2358" 471.4 109.024435532536 63.653586326292
"2359" 471.6 110.232351574615 58.361367019461
"2360" 471.8 111.119042830614 52.871882028849
"2361" 472 112.303308903328 47.9922865105572
"2362" 472.2 112.575568341027 46.0080304248402
"2363" 472.4 112.157781753423 45.6429326039766
"2364" 472.6 112.081739003249 46.3952246820329
"2365" 472.8 111.926553129154 46.3121341041509
"2366" 473 111.953516318753 45.4194808937992
"2367" 473.2 111.842926139491 42.7996234938081
"2368" 473.4 109.861425622755 40.0694616222041
"2369" 473.6 106.250583495134 37.2652433630232
"2370" 473.8 102.395399168861 34.6674615662216
"2371" 474 97.2734371892737 32.4585919101159
"2372" 474.2 91.6133925729983 30.5842272914301
"2373" 474.4 86.0822190192803 28.8968356170579
"2374" 474.6 80.088426310731 28.3112091326824
"2375" 474.8 74.5983571596843 28.4587573593393
"2376" 475 68.2033057613102 27.9012990741368
"2377" 475.2 61.2563190179531 28.6935172487264
"2378" 475.4 55.0458655066793 29.6567461456994
"2379" 475.6 48.9947960629842 30.8703132951913
"2380" 475.8 42.8600628194598 33.2490106109055
"2381" 476 37.5473422135049 35.8272736103136
"2382" 476.2 31.4183803709683 38.5464502903666
"2383" 476.4 26.6820195987984 41.8631585588436
"2384" 476.6 21.9582046403302 46.2084907109313
"2385" 476.8 18.6855416189374 50.125551869298
"2386" 477 16.7599692657229 51.6906577709911
"2387" 477.2 14.8669178588856 53.0059759023028
"2388" 477.4 12.7945087006952 53.253380285457
"2389" 477.6 12.1517895782975 52.5441780470128
"2390" 477.8 10.0750664749891 51.3144692115572
"2391" 478 9.03238120167016 49.791174354004
"2392" 478.2 7.42900755486506 48.9118877502331
"2393" 478.4 6.24886249890131 49.9044466626037
"2394" 478.6 3.61633033910652 52.3257202905293
"2395" 478.8 2.06540968640074 55.7738419926182
"2396" 479 1.34086830565032 60.1704842101072
"2397" 479.2 1.27752461647624 65.1107163501388
"2398" 479.4 1.60774595061643 69.5003994324592
"2399" 479.6 2.21320322198808 74.1506712407639
"2400" 479.8 3.51815869477415 78.7620082345071
"2401" 480 5.7200268502468 83.506419329936
"2402" 480.2 7.41098218788678 88.2876258389826
"2403" 480.4 9.86658071643194 93.2435847669238
"2404" 480.6 12.2682975638276 97.9828055635538
"2405" 480.8 15.632195344939 102.349042429799
"2406" 481 18.8587815856148 106.516078517005
"2407" 481.2 22.6389765854492 110.126362258615
"2408" 481.4 26.8439566147767 113.600391789553
"2409" 481.6 32.1514813629414 115.730577487288
"2410" 481.8 37.1911262355052 117.011887508973
"2411" 482 42.1145812974995 119.077434217459
"2412" 482.2 47.7640629854129 120.207689061787
"2413" 482.4 53.3700179623379 121.243023247773
"2414" 482.6 58.4830058696758 121.827201438377
"2415" 482.8 64.8071348061725 121.144933230064
"2416" 483 70.8547836618092 119.861358113891
"2417" 483.2 76.6044584230878 118.493113396735
"2418" 483.4 82.9666425007392 116.945803679809
"2419" 483.6 88.7977937146657 115.025143338564
"2420" 483.8 94.1969388560853 111.92550690009
"2421" 484 99.3601860406999 108.476755886234
"2422" 484.2 104.474106056002 103.764860747148
"2423" 484.4 108.714585571206 99.2153192781226
"2424" 484.6 112.325420216985 94.180503823128
"2425" 484.8 115.395228123016 88.0122881012161
"2426" 485 118.136040404701 82.8184678672933
"2427" 485.2 120.784900427465 77.8859961932836
"2428" 485.4 122.638018354303 72.493011477062
"2429" 485.6 123.319729167116 66.6449525071666
"2430" 485.8 123.517356010112 62.7387662312141
"2431" 486 122.421329899364 57.9277657755314
"2432" 486.2 120.332979909718 53.0233840747765
"2433" 486.4 117.934046044275 47.4615345249519
"2434" 486.6 114.420377884329 43.016743447664
"2435" 486.8 111.061546929756 37.7979112372273
"2436" 487 108.012680973121 32.6688324078357
"2437" 487.2 104.029435167807 27.7337629469328
"2438" 487.4 100.334706749455 23.4533542267929
"2439" 487.6 97.6772282430554 20.6469713609218
"2440" 487.8 97.5959920564022 20.7886157804496
"2441" 488 97.5783123799911 20.6092512328237
"2442" 488.2 96.0740260508526 18.195785232543
"2443" 488.4 92.3674607318171 16.4781708218428
"2444" 488.6 88.5772156993778 17.8524482633017
"2445" 488.8 83.6341470277177 19.6775858374272
"2446" 489 80.1783433678511 21.0252928383869
"2447" 489.2 75.5720901329778 24.4178815053201
"2448" 489.4 71.3194189792369 29.0562939000796
"2449" 489.6 67.6456456235425 33.4689758865684
"2450" 489.8 64.4816234066033 38.264015883594
"2451" 490 61.7327156442524 43.1894923694076
"2452" 490.2 59.2369678114518 48.1420857885218
"2453" 490.4 55.7285847906613 53.3857770553979
"2454" 490.6 52.0545487763235 57.1616257910533
"2455" 490.8 47.814712607396 61.576852813162
"2456" 491 43.2206210321506 65.7710923804877
"2457" 491.2 38.6437701239138 69.8760597632643
"2458" 491.4 34.2698844612277 74.136319533153
"2459" 491.6 30.5974247819242 79.4534965722781
"2460" 491.8 27.9293155800925 85.3605278679553
"2461" 492 26.2853173901684 90.9843893220197
"2462" 492.2 24.9701156488186 97.2365855679903
"2463" 492.4 24.6867358066283 100.024711846612
"2464" 492.6 24.5157199779758 100.90803835244
"2465" 492.8 24.2661109091992 100.92803255861
"2466" 493 23.0604985852158 101.990615824631
"2467" 493.2 22.0122101633195 102.355782187437
"2468" 493.4 19.9133939929718 101.810202274496
"2469" 493.6 17.0177017823457 101.241010905887
"2470" 493.8 15.0284829313361 99.5012810922165
"2471" 494 12.9182080604151 98.0986572837671
"2472" 494.2 11.5128851778504 95.983383774947
"2473" 494.4 9.726352703057 93.8967397592285
"2474" 494.6 10.0102417459753 93.7353647852516
"2475" 494.8 9.60515162500125 92.4612843041638
"2476" 495 8.39253245000021 90.4808986719457
"2477" 495.2 8.23637063138301 89.8856707339117
"2478" 495.4 7.25652094234132 88.3332938336711
"2479" 495.6 6.42376005372535 86.5285815944181
"2480" 495.8 6.13584376485331 85.437429282857
"2481" 496 5.47303873442489 84.5270748460883
"2482" 496.2 4.87072150379711 83.0715466668294
"2483" 496.4 4.31828711064376 81.6496866332544
"2484" 496.6 3.84754047990984 79.5245488066414
"2485" 496.8 3.52935925041637 78.6087846225264
"2486" 497 3.0201127030804 76.4558554060704
"2487" 497.2 2.59657521124 73.4419165892812
"2488" 497.4 2.06795819601361 70.5781852257081
"2489" 497.6 1.41479035139011 67.6126394674056
"2490" 497.8 1.16258334126329 64.1938566698625
"2491" 498 1.07989566770887 61.351614578123
"2492" 498.2 1.11278198471258 58.7613718304558
"2493" 498.4 1.24613866672203 55.6672696866655
"2494" 498.6 1.69182667309478 52.9162812891569
"2495" 498.8 2.36955886200225 49.8768405951732
"2496" 499 2.67225365536327 47.8477878389939
"2497" 499.2 3.20870563709093 46.0136359818687
"2498" 499.4 3.70083401963465 44.4273524405314
"2499" 499.6 3.49741534388534 44.3574590589772
"2500" 499.8 3.9436688358441 42.9510133132187
"2501" 500 4.32751780264466 41.3871684347969
"2502" 500.2 5.83132247849804 39.0851187898718
"2503" 500.4 8.3248037220422 36.3339156719067
"2504" 500.6 11.1247021058312 33.3283561817356
"2505" 500.8 13.5939602005305 30.0477219902969
"2506" 501 14.5798067265181 28.2655549493727
"2507" 501.2 15.6064384981057 26.5053467170234
"2508" 501.4 18.2914030302699 23.6891556133665
"2509" 501.6 21.6576876991891 21.4012895592161
"2510" 501.8 25.4066214510043 19.003665577447
"2511" 502 28.1303613511604 16.937189678329
"2512" 502.2 30.6466223215001 14.5671086001012
"2513" 502.4 32.4945367491387 12.9766959251368
"2514" 502.6 36.3512115279428 10.5541642311896
"2515" 502.8 38.3786349742511 9.42486121572149
"2516" 503 41.8452422923084 8.12963807440451
"2517" 503.2 45.9551887654353 6.48287471342698
"2518" 503.4 49.9117639876278 4.66057322646665
"2519" 503.6 54.2618857915434 3.55144951973824
"2520" 503.8 59.032240987261 3.01143737953411
"2521" 504 61.4903294778877 2.38859745584068
"2522" 504.2 63.3352541603022 2.50674687425177
"2523" 504.4 66.9251099296674 3.14161205031663
"2524" 504.6 71.2076124882027 5.13862649210054
"2525" 504.8 75.2928058850795 6.75595279883627
"2526" 505 80.1203248888138 7.9778441422468
"2527" 505.2 85.1753768253981 9.72565012684077
"2528" 505.4 89.744690496034 11.4679328119036
"2529" 505.6 94.4343477777243 13.512791351923
"2530" 505.8 98.521259161168 16.4724813184067
"2531" 506 102.584660496054 20.0297048988721
"2532" 506.2 106.616458552175 24.7303741901954
"2533" 506.4 110.507067598219 28.4138856298726
"2534" 506.6 114.340246496483 32.0980843671734
"2535" 506.8 116.972636633253 35.8905066367062
"2536" 507 118.873202592476 41.1815040704292
"2537" 507.2 120.837865687291 45.837879087446
"2538" 507.4 122.412274652194 51.331075610696
"2539" 507.6 123.387105550286 56.4113061426884
"2540" 507.8 123.49244932534 60.4674666814985
"2541" 508 122.997015901263 65.4687434568341
"2542" 508.2 122.331311252517 70.7331125754274
"2543" 508.4 121.828505637062 74.7468797613939
"2544" 508.6 120.66206584554 79.7117551911626
"2545" 508.8 118.999981951652 84.0681544278166
"2546" 509 117.289653726429 87.8573725727034
"2547" 509.2 116.1562521924 90.9582060615291
"2548" 509.4 113.542910267612 94.9177001632715
"2549" 509.6 111.251413048948 98.9988478671351
"2550" 509.8 109.222523413997 102.329834886112
"2551" 510 107.894370160419 103.564145960598
"2552" 510.2 105.131007732965 106.010685078471
"2553" 510.4 102.021631147938 108.642155199086
"2554" 510.6 97.7359060759542 111.076612630076
"2555" 510.8 93.7298749795403 113.688555902543
"2556" 511 89.8549775601007 115.717199660674
"2557" 511.2 86.3403956353537 117.978416352422
"2558" 511.4 83.6170374756996 119.269372050618
"2559" 511.6 79.9094599605193 120.164501297981
"2560" 511.8 75.1521482985209 120.196527217956
"2561" 512 70.0993216797447 120.120663647933
"2562" 512.2 64.1666724816117 121.176116420654
"2563" 512.4 58.655751575887 121.911326179159
"2564" 512.6 56.0948997622282 122.786978893673
"2565" 512.8 53.2559418459317 123.037095349994
"2566" 513 48.688775204999 122.063204839245
"2567" 513.2 44.2071285137703 120.08977196414
"2568" 513.4 39.102974661241 118.225016669261
"2569" 513.6 34.0527217667586 116.056752023232
"2570" 513.8 29.0443109016862 113.844425474236
"2571" 514 25.2694578519152 112.00105555212
"2572" 514.2 21.1490614297338 108.808781673063
"2573" 514.4 17.4212543864899 105.691513762627
"2574" 514.6 14.5805492203182 102.410873144107
"2575" 514.8 11.3863514272053 98.4030268002233
"2576" 515 9.71323125948512 96.6170874973581
"2577" 515.2 8.26072321254927 93.1918250713755
"2578" 515.4 6.7017815563777 89.1367179852649
"2579" 515.6 5.01741699529569 85.442537966347
"2580" 515.8 4.32369736245134 84.1389441013503
"2581" 516 3.63825861425744 81.0222988879407
"2582" 516.2 2.62473199297647 76.5654402374731
"2583" 516.4 1.90368305571718 75.0890855869536
"2584" 516.6 0.957356456603589 71.259489249696
"2585" 516.8 0.745750453162808 69.1540520813417
"2586" 517 0.301128638184526 64.9039991975661
"2587" 517.2 0.561928813293037 60.3959724844285
"2588" 517.4 1.5778951348903 55.4796826903744
"2589" 517.6 1.8622343198401 51.6077651309901
"2590" 517.8 2.35759125930744 47.2518802640326
"2591" 518 3.49664183560389 43.7163067588119
"2592" 518.2 4.68941526079122 40.7543005385347
"2593" 518.4 6.68344017857849 36.8539533279227
"2594" 518.6 9.6299793993688 33.2202089201397
"2595" 518.8 12.2376789198029 29.5386075416749
"2596" 519 14.3786804344513 25.5669537307731
"2597" 519.2 16.3985275550242 22.4742905982028
"2598" 519.4 17.3152965998043 21.4912937728369
"2599" 519.6 19.5202179651499 18.7024962891151
"2600" 519.8 21.48385188865 17.1910801034483
"2601" 520 23.9164389219884 15.5609445597866
"2602" 520.2 26.652042137438 13.5053681446003
"2603" 520.4 28.7999056978251 11.6686831557853
"2604" 520.6 32.5063930569568 10.0362228562639
"2605" 520.8 37.3166736830375 9.00108437260084
"2606" 521 41.9839889386953 7.96265074519226
"2607" 521.2 46.3203589633637 7.42327881071221
"2608" 521.4 51.1588463665967 6.77659159956242
"2609" 521.6 55.8644176972199 6.46410522741653
"2610" 521.8 61.1338092669423 6.88772620482703
"2611" 522 66.5141839572521 6.29282604136079
"2612" 522.2 70.242138283084 6.10960230326347
"2613" 522.4 73.4808593173354 7.24203275985977
"2614" 522.6 77.8636369387068 8.6164003721374
"2615" 522.8 82.6149022808581 11.7932584770571
"2616" 523 86.9577116822285 15.4016446744412
"2617" 523.2 90.9934205429936 18.8702762935347
"2618" 523.4 94.789671861927 22.2714954935381
"2619" 523.6 99.2906385174951 25.8632686638697
"2620" 523.8 103.194890141658 29.7693694484473
"2621" 524 107.187123894251 34.1274519306858
"2622" 524.2 110.181764320207 39.1322655815456
"2623" 524.4 112.32570519235 44.4167339948294
"2624" 524.6 114.703043916027 49.7899598780764
"2625" 524.8 116.626845771247 55.8606198886366
"2626" 525 118.201300147417 61.5850558720432
"2627" 525.2 119.589734560978 68.0695803546942
"2628" 525.4 120.288053303229 73.9187736361126
"2629" 525.6 119.620883399141 79.2255135591569
"2630" 525.8 117.393388517192 84.5598274535319
"2631" 526 113.566736500325 90.3609640838249
"2632" 526.2 111.229059458365 95.5238771529926
"2633" 526.4 108.048843459814 100.259984344003
"2634" 526.6 103.102398962053 104.324481033326
"2635" 526.8 98.438452671893 108.070691966299
"2636" 527 94.1968104583338 111.512498421778
"2637" 527.2 88.4935524427775 114.04750271398
"2638" 527.4 83.3398383153899 116.352411036561
"2639" 527.6 77.1675782075364 117.491808801852
"2640" 527.8 70.9039097428692 118.559124915754
"2641" 528 65.8384139337035 119.635741472083
"2642" 528.2 59.7078298293281 119.601000527658
"2643" 528.4 53.686520246566 118.428907695584
"2644" 528.6 47.8381671524953 116.292011025283
"2645" 528.8 41.8089639344925 114.884128765315
"2646" 529 35.4758086743479 113.414572176677
"2647" 529.2 34.686755497927 112.889444639735
"2648" 529.4 34.5891414208852 112.699390110478
"2649" 529.6 32.757847259467 112.313368282229
"2650" 529.8 29.737815441645 110.683377247327
"2651" 530 28.9203206114113 108.579187632278
"2652" 530.2 25.0129066210537 105.25481816808
"2653" 530.4 20.7001069852094 101.281214445139
"2654" 530.6 16.3333738738791 97.182235007528
"2655" 530.8 12.1465780308429 94.0123415529637
"2656" 531 9.78686684648678 91.4371603664243
"2657" 531.2 7.24430338013757 87.1217766151814
"2658" 531.4 5.22109163436446 82.5105862448101
"2659" 531.6 3.33662273893281 77.012586491945
"2660" 531.8 2.00925486214114 71.8552668349445
"2661" 532 0.528265766179853 66.6489120002812
"2662" 532.2 0.477760617609214 60.8930338193723
"2663" 532.4 0.0363790906835587 56.4346316784547
"2664" 532.6 0.121010599743842 54.0834143163405
"2665" 532.8 1.64615347801966 49.7811481399147
"2666" 533 4.35194639543857 46.4432939740187
"2667" 533.2 7.62382526962117 41.8135385945805
"2668" 533.4 10.2345041177152 37.3819619062187
"2669" 533.6 13.0981403690027 32.4453166886607
"2670" 533.8 16.3292744561548 28.259466488674
"2671" 534 19.9336103998123 24.0974938026112
"2672" 534.2 22.8078639339837 20.6906007979284
"2673" 534.4 26.5800140703313 17.6700447483397
"2674" 534.6 32.147322542225 16.2447396937546
"2675" 534.8 37.8312702191497 15.5260504798887
"2676" 535 43.4160502048369 14.8295352630236
"2677" 535.2 49.8436357890401 14.7861264727102
"2678" 535.4 55.660114394226 15.0741086926785
"2679" 535.6 61.5797195857545 15.9973974410007
"2680" 535.8 68.0892777825386 16.644152601767
"2681" 536 74.3650417870482 17.6979946863717
"2682" 536.2 80.2321315311806 19.8134591627866
"2683" 536.4 85.8609091059622 21.5911955934201
"2684" 536.6 91.7639194269305 23.0109984674248
"2685" 536.8 97.1297836038973 25.4971956801371
"2686" 537 102.246137599104 29.6701588215749
"2687" 537.2 107.241135267434 33.0840000686952
"2688" 537.4 111.898742380981 37.3995454945752
"2689" 537.6 114.405556728356 42.5114996364979
"2690" 537.8 117.418345902153 48.151788207788
"2691" 538 119.476076755921 53.8823416196722
"2692" 538.2 120.508573716434 60.1986974500118
"2693" 538.4 121.251511888518 66.7589570257887
"2694" 538.6 121.562760274866 72.4616392279512
"2695" 538.8 120.749048246801 78.6211563379704
"2696" 539 118.646681585563 84.7661375917531
"2697" 539.2 115.495055248126 90.5251220515231
"2698" 539.4 112.796734888556 95.741718639459
"2699" 539.6 109.094320253396 100.670125937875
"2700" 539.8 104.599818881617 105.042956861667
"2701" 540 99.5980337411638 109.049371595965
"2702" 540.2 94.9405741734639 112.248324724312
"2703" 540.4 89.8909727013212 114.707008744527
"2704" 540.6 83.7441531728999 117.714681767079
"2705" 540.8 78.0111256312458 119.590071739232
"2706" 541 72.2884171662175 120.246487434409
"2707" 541.2 66.1424373468821 119.752499532722
"2708" 541.4 59.8455574931384 119.277606268708
"2709" 541.6 54.3681222919752 119.171939860979
"2710" 541.8 48.5711745797436 118.449848393648
"2711" 542 42.7964983995551 117.016618313655
"2712" 542.2 36.6264696216895 115.410995962775
"2713" 542.4 30.7280918506826 113.737670493917
"2714" 542.6 27.4828713285131 112.433664184023
"2715" 542.8 24.022593422481 109.84313047488
"2716" 543 20.3368297047232 106.627209260604
"2717" 543.2 17.2602111176063 102.084038915671
"2718" 543.4 13.7980822289051 97.7023488084752
"2719" 543.6 10.2873938062528 93.7433535983615
"2720" 543.8 9.39471135205532 92.4186998685832
"2721" 544 7.58364011656337 89.6079434664859
"2722" 544.2 6.36905533753394 85.7244073885482
"2723" 544.4 5.80014862926757 80.4022293429178
"2724" 544.6 5.26712484246114 74.310077133846
"2725" 544.8 4.07434957269716 68.6515606980562
"2726" 545 2.92924924625035 63.2703483581928
"2727" 545.2 2.25969354477092 58.6341830608325
"2728" 545.4 2.68179264962377 54.5682153543222
"2729" 545.6 3.83532602689945 49.711598854686
"2730" 545.8 5.37809513743697 44.7997769485047
"2731" 546 6.9973671319524 41.4890816550975
"2732" 546.2 8.15427111403491 38.6174502683047
"2733" 546.4 11.0342409261133 34.904051110343
"2734" 546.6 14.7611194318654 31.3957824685333
"2735" 546.8 19.1904904846041 28.6693583168061
"2736" 547 23.8589482888976 26.3269860954028
"2737" 547.2 29.3857094311957 24.3943673093855
"2738" 547.4 34.7193708135302 23.3385006866958
"2739" 547.6 40.4938622747251 22.0519013495643
"2740" 547.8 46.1327350833009 21.0026436426147
"2741" 548 52.0365831217124 19.2957671315934
"2742" 548.2 58.1174192548903 17.3021734789378
"2743" 548.4 63.2476950398388 15.8814424443253
"2744" 548.6 67.8881071263984 14.5767218441847
"2745" 548.8 72.5490988205246 14.2916421230259
"2746" 549 77.7791581411916 16.4123478314321
"2747" 549.2 81.9756455869539 20.5603840855605
"2748" 549.4 85.8492236661115 25.6703490512204
"2749" 549.6 89.3675348467026 30.2025648583235
"2750" 549.8 92.3282945568137 35.1179799147589
"2751" 550 94.7149598158545 40.6393803882869
"2752" 550.2 96.9663015438741 45.1762655948498
"2753" 550.4 98.2724379733423 50.9895251554133
"2754" 550.6 98.414195067323 56.57997313547
"2755" 550.8 99.0806565058649 62.9362084834373
"2756" 551 98.3725543246145 68.5371923381375
"2757" 551.2 97.0838038140407 74.5795698999533
"2758" 551.4 94.7603222223467 80.0831431043244
"2759" 551.6 92.0518493510232 85.5646722499404
"2760" 551.8 88.6540619311437 90.9898069820491
"2761" 552 85.5905122977154 95.8642196708223
"2762" 552.2 81.6972540830293 100.452838432076
"2763" 552.4 76.8789826376883 104.544363528474
"2764" 552.6 72.2715973507621 108.591803263556
"2765" 552.8 66.9088702427492 112.357233085233
"2766" 553 61.7796121379901 115.306872052578
"2767" 553.2 55.9209703426222 117.083477772058
"2768" 553.4 50.1631387615872 117.543791315325
"2769" 553.6 43.9681581805871 115.976097672512
"2770" 553.8 37.8564292035392 114.617238906335
"2771" 554 32.2807820283488 112.629192879613
"2772" 554.2 27.3503480483447 109.240890142007
"2773" 554.4 22.0774558134146 105.419486579426
"2774" 554.6 18.0404459468538 102.877728250134
"2775" 554.8 14.6013919599234 100.189508075038
"2776" 555 11.4810889350187 94.9762881798444
"2777" 555.2 7.75000297170561 90.0217832861522
"2778" 555.4 5.5208118988381 85.316844784534
"2779" 555.6 4.26501388577395 79.7467009951864
"2780" 555.8 3.599197717925 73.6539968475892
"2781" 556 2.4172418684709 68.2305147193933
"2782" 556.2 1.37997357409433 63.2306346300412
"2783" 556.4 1.72349592598056 57.4681949240012
"2784" 556.6 3.47337357209227 51.8008996599173
"2785" 556.8 4.74539274466381 46.1667343061926
"2786" 557 6.97282165690221 40.913890554341
"2787" 557.2 8.30769419678535 36.1311954037142
"2788" 557.4 11.1942272685951 31.5640692986725
"2789" 557.6 13.9773840526351 27.5204784745737
"2790" 557.8 17.7942091465725 23.5034261063185
"2791" 558 21.89692499399 20.17032946428
"2792" 558.2 27.0207106528026 17.2352231322232
"2793" 558.4 32.3707945381053 13.9629420291648
"2794" 558.6 37.1238163721578 11.3584723801595
"2795" 558.8 42.5387056731959 9.55748903425345
"2796" 559 47.3122538142624 8.27122301267341
"2797" 559.2 52.6778611581955 8.70488143710288
"2798" 559.4 58.2951769061643 9.98942231920774
"2799" 559.6 63.3854135569495 12.4875419709698
"2800" 559.8 68.1293967441137 15.517460910385
"2801" 560 72.9888415209373 18.4437944252794
"2802" 560.2 76.8976135089857 21.339584580195
"2803" 560.4 80.8209166920423 23.5235853363544
"2804" 560.6 84.9144373731798 25.3843370031953
"2805" 560.8 88.754754673094 28.4077394349343
"2806" 561 92.5465329522938 32.534832118844
"2807" 561.2 95.6497033882035 36.8886558830767
"2808" 561.4 98.2860349244535 42.1424620984941
"2809" 561.6 100.845340994228 48.186503550016
"2810" 561.8 102.659133989216 54.1124961881875
"2811" 562 102.865685635873 60.2457849645675
"2812" 562.2 102.281751854846 66.4173017791676
"2813" 562.4 100.594220616655 72.3871715128826
"2814" 562.6 98.6462857165279 77.8603327227775
"2815" 562.8 96.1958799404714 83.3936086300219
"2816" 563 94.1327387708845 88.7293421498475
"2817" 563.2 91.3268202807895 94.2447763348432
"2818" 563.4 88.2861660349163 99.7687575818863
"2819" 563.6 85.601411462054 105.106735237829
"2820" 563.8 83.9705137284401 111.002554542643
"2821" 564 83.1878456665898 113.86487805841
"2822" 564.2 82.4110753862348 114.791745576954
"2823" 564.4 79.8283009198259 117.447640679168
"2824" 564.6 74.32178461664 117.697490324033
"2825" 564.8 69.0714876611922 117.534339906662
"2826" 565 63.7831226628831 117.021098314585
"2827" 565.2 57.8583951463279 116.014783595474
"2828" 565.4 52.2586122974686 115.156391812142
"2829" 565.6 46.3342583282686 113.638669549008
"2830" 565.8 40.7509971411756 111.420223981385
"2831" 566 36.0655085741412 109.432317737809
"2832" 566.2 30.8740680815123 105.715448823055
"2833" 566.4 26.081464152384 101.818869439395
"2834" 566.6 21.5313392065403 98.7316222100633
"2835" 566.8 16.3880863720409 94.8356933757213
"2836" 567 12.319521118028 91.9522723050001
"2837" 567.2 10.3405648508045 90.2648755303528
"2838" 567.4 8.59448993975526 86.1381658872219
"2839" 567.6 7.02909352420747 80.9016971217481
"2840" 567.8 5.67618456668976 75.9244382349362
"2841" 568 4.61135513284371 70.263622776282
"2842" 568.2 3.85034649459206 65.1121570546929
"2843" 568.4 3.05715921073802 60.055890536165
"2844" 568.6 2.18709301538228 54.7973183765853
"2845" 568.8 2.84735916529009 50.4654436651348
"2846" 569 4.01136117678577 46.4008554242018
"2847" 569.2 5.80127446685801 42.267924844798
"2848" 569.4 8.39777276892025 38.3674016737613
"2849" 569.6 11.527036712727 34.1211284812477
"2850" 569.8 15.1370339358611 29.8325735723969
"2851" 570 17.7842226032415 25.6362566291832
"2852" 570.2 21.4424302573466 22.1922053343866
"2853" 570.4 24.7267881198111 18.3440268469702
"2854" 570.6 26.7167509225992 16.1516235750791
"2855" 570.8 26.9741537179893 16.3465085911233
"2856" 571 26.9461812666478 16.3916492194446
"2857" 571.2 27.4959628595543 16.0498054234607
"2858" 571.4 29.7591619575205 15.2469854056061
"2859" 571.6 33.4657449309453 15.5508593080202
"2860" 571.8 37.7391343202042 16.1889812109348
"2861" 572 42.4463672548627 17.0229645560842
"2862" 572.2 46.9519135263118 18.4284846364714
"2863" 572.4 50.7608704800783 19.0123347241985
"2864" 572.6 55.769987485648 19.8395828737027
"2865" 572.8 61.1711917256669 21.0567898833185
"2866" 573 66.6285872799078 22.4735371595374
"2867" 573.2 72.1044672392916 23.4770571768089
"2868" 573.4 77.4576576624359 25.3768867046892
"2869" 573.6 83.422848255836 26.6205036719559
"2870" 573.8 89.1149007956121 28.0090386210961
"2871" 574 94.2481120524865 29.7046132351566
"2872" 574.2 99.3311607656504 31.7282301023678
"2873" 574.4 104.494114965089 35.1807652637584
"2874" 574.6 108.754168243864 39.0849224799683
"2875" 574.8 112.451186316938 42.199819527548
"2876" 575 115.393507980001 46.1937195512557
"2877" 575.2 117.193096163781 51.141939988342
"2878" 575.4 117.949155100264 56.7673309688488
"2879" 575.6 118.334156196101 62.5904209180868
"2880" 575.8 118.335393091224 68.1583253819059
"2881" 576 117.902128747662 74.039921587474
"2882" 576.2 116.578783483246 79.9221960389618
"2883" 576.4 114.914649645563 85.1322872190645
"2884" 576.6 112.020894272163 90.7176473189121
"2885" 576.8 108.52432232903 96.0091355374239
"2886" 577 104.531027104108 101.276081526131
"2887" 577.2 101.592486283857 105.359989504122
"2888" 577.4 97.4737133001106 108.693960584094
"2889" 577.6 91.9929379111537 111.430769435528
"2890" 577.8 86.1806202926335 112.246139597555
"2891" 578 80.6537867746203 112.482363393082
"2892" 578.2 74.4537489659627 113.223920877831
"2893" 578.4 68.6250491639788 113.528834386738
"2894" 578.6 62.3374612040646 113.801907243035
"2895" 578.8 56.1383929357857 112.812777364458
"2896" 579 50.1756770341352 111.506924746949
"2897" 579.2 44.0588156460884 109.738512441222
"2898" 579.4 39.2754461610678 107.332035966608
"2899" 579.6 33.1998083212308 105.364453334797
"2900" 579.8 27.3007688706228 102.968325813393
"2901" 580 21.5268939565861 99.9468030912405
"2902" 580.2 16.6993046248381 97.1747664399548
"2903" 580.4 13.8360306562836 95.9251376058638
"2904" 580.6 12.042754179882 93.7081378582355
"2905" 580.8 11.1213214614901 89.7848110023743
"2906" 581 11.2845358529729 84.4689021404447
"2907" 581.2 11.4110559527243 78.7864938031543
"2908" 581.4 11.6024991861597 72.8668472773743
"2909" 581.6 12.3924274498845 67.1113030526064
"2910" 581.8 13.2457846388215 61.6048045090299
"2911" 582 14.9596169560054 55.7280391152856
"2912" 582.2 17.0000838531525 50.5658507284048
"2913" 582.4 19.6675255785152 45.0296858515651
"2914" 582.6 23.8879938196478 40.9535175458793
"2915" 582.8 28.3279781985471 37.458143324667
"2916" 583 32.8334015989491 34.4237959671259
"2917" 583.2 37.9046842379155 31.5793257595229
"2918" 583.4 43.4563341442566 29.3171176545299
"2919" 583.6 48.7235946394557 26.9678928769843
"2920" 583.8 54.6049160799138 25.1866119372557
"2921" 584 60.7783893099928 23.5426224515586
"2922" 584.2 66.6800087873337 22.1972210281762
"2923" 584.4 73.2220123396238 21.2397679583586
"2924" 584.6 79.0534438377078 20.2169821092147
"2925" 584.8 84.4616791073433 19.6444771607777
"2926" 585 89.6646098978817 20.0742742878496
"2927" 585.2 95.3398129588403 21.330774313569
"2928" 585.4 97.0915076181055 21.4746414790395
"2929" 585.6 97.3774301946188 21.9001967485789
"2930" 585.8 96.9304754625757 22.1222881888654
"2931" 586 96.5428342337766 22.1059944502574
"2932" 586.2 96.6932579025214 22.3650812752129
"2933" 586.4 96.1689750223461 22.510388730175
"2934" 586.6 95.8138381200561 22.4504489820668
"2935" 586.8 95.5812182097539 22.6337719822968
"2936" 587 97.1568668458586 22.5640429852868
"2937" 587.2 98.2753235703629 23.5682424911693
"2938" 587.4 102.195991187858 26.7017869685682
"2939" 587.6 104.919748990625 29.9110075482559
"2940" 587.8 107.619873787239 35.5549927414356
"2941" 588 110.354890439894 40.0174135070096
"2942" 588.2 113.170846421595 44.4754507638962
"2943" 588.4 116.249808806122 48.939239179439
"2944" 588.6 119.118942241907 53.9933575531963
"2945" 588.8 120.419144117321 59.7622248578102
"2946" 589 121.100446610433 65.9812399898747
"2947" 589.2 121.243309239477 71.034714646131
"2948" 589.4 120.245026405612 76.7335456892624
"2949" 589.6 119.007721636065 82.1790922587952
"2950" 589.8 116.9936766824 86.9073575394931
"2951" 590 114.531638096055 91.5421919637323
"2952" 590.2 111.207648515218 96.2599184506214
"2953" 590.4 107.503659994921 100.223871983477
"2954" 590.6 103.410426299576 103.741020756467
"2955" 590.8 98.7973235742857 106.738500149161
"2956" 591 94.2349219900103 109.770281179437
"2957" 591.2 89.2353116777092 112.026915627726
"2958" 591.4 83.7273350192328 114.134309365569
"2959" 591.6 78.3869939898575 115.855953734101
"2960" 591.8 72.5278052307459 117.281240142326
"2961" 592 66.3550067963192 117.683859350479
"2962" 592.2 60.7813862502191 118.664080967912
"2963" 592.4 54.7157311622403 118.597953705546
"2964" 592.6 48.7765572345721 117.397655130839
"2965" 592.8 43.1883676085794 115.888424690051
"2966" 593 36.9772139230948 113.724098673238
"2967" 593.2 32.1872553809656 111.719446646975
"2968" 593.4 31.9301118658349 111.681743577302
"2969" 593.6 31.2064800345919 111.595714377067
"2970" 593.8 28.076625507765 109.796109687581
"2971" 594 25.787280021085 105.401140240351
"2972" 594.2 23.9295422553413 100.643329583983
"2973" 594.4 22.734976448457 95.4815997440103
"2974" 594.6 22.2567271483646 89.6429171265611
"2975" 594.8 20.9359475023807 83.7341238418372
"2976" 595 19.3815131405478 78.3183399700391
"2977" 595.2 17.4075069828499 73.1256642981306
"2978" 595.4 14.8986733683856 67.8404553140922
"2979" 595.6 12.1688104590066 62.6430289893584
"2980" 595.8 8.90963355443861 57.7846991853142
"2981" 596 6.70243070275398 53.4147415868727
"2982" 596.2 5.50208480957446 48.9704914661533
"2983" 596.4 7.40084526748204 43.9239520197749
"2984" 596.6 9.39633254725234 39.4892811495234
"2985" 596.8 12.5226241419719 35.9165137445521
"2986" 597 16.7068992128883 32.2182558950235
"2987" 597.2 21.0577667777465 28.9439056500402
"2988" 597.4 25.3971065807873 25.592157383709
"2989" 597.6 30.2895488332845 22.7522752843948
"2990" 597.8 34.191461305346 20.7195366219947
"2991" 598 40.2198010866614 18.7230934295812
"2992" 598.2 45.7512274805073 17.0400979873374
"2993" 598.4 51.386556397722 15.2668757878177
"2994" 598.6 56.8403294619859 14.1802981477644
"2995" 598.8 62.8561386340769 13.9808787788038
"2996" 599 68.5754560526332 14.191175488797
"2997" 599.2 74.1785743015372 15.9662907761062
"2998" 599.4 79.1590047392771 18.1551395763445
"2999" 599.6 83.7519248897308 21.648549954479
"3000" 599.8 87.3382599785172 26.329741260426
"3001" 600 89.5923918352473 30.41444275308
"3002" 600.2 90.4311399150708 35.4143030720326
"3003" 600.4 90.7914214150341 39.7867946099019
"3004" 600.6 90.4869927140331 44.220136810402
"3005" 600.8 89.105655566848 49.9168815354799
"3006" 601 86.6965277404711 54.7774834430467
"3007" 601.2 85.2571724574544 59.9416376166626
"3008" 601.4 82.6961735568611 65.0639256937737
"3009" 601.6 78.9647201874277 70.2140434033524
"3010" 601.8 76.3969616849956 73.3384579433318
"3011" 602 70.7170939422305 76.8124239174159
"3012" 602.2 64.7247825694174 78.6997859776861
"3013" 602.4 58.936038648036 80.0488198392646
"3014" 602.6 54.2781282275544 80.9891045803481
"3015" 602.8 49.1732058524329 81.2969081434837
"3016" 603 43.1379143107594 80.4218229503886
"3017" 603.2 37.6993347737004 78.9382513253053
"3018" 603.4 33.8195570912987 77.0387414824603
"3019" 603.6 28.7448854773448 73.8826540429844
"3020" 603.8 24.5226479834986 70.9570224692435
"3021" 604 19.6615853283352 67.0409124150319
"3022" 604.2 16.8956657068187 64.3762044919972
"3023" 604.4 15.3293187509161 63.2351475047141
"3024" 604.6 15.1909596882674 63.3751649955074
"3025" 604.8 15.1090409376673 63.5283876507797
"3026" 605 14.6689758598379 63.2775910961483
"3027" 605.2 13.8799611769207 61.7194043489161
"3028" 605.4 13.6727291116595 59.5692982226254
"3029" 605.6 14.4383635988578 58.5030647693686
"3030" 605.8 16.3761571660141 54.9192386921443
"3031" 606 17.9507214765917 51.0908888351809
"3032" 606.2 20.5921097486874 47.6790681270666
"3033" 606.4 24.4686274385031 44.176488839977
"3034" 606.6 28.5268628509872 41.1980437112465
"3035" 606.8 33.3433919764932 38.6533511166723
"3036" 607 38.2957663204018 36.4122818057424
"3037" 607.2 43.5162893769654 33.7052193368442
"3038" 607.4 48.4523230264787 31.4209912051133
"3039" 607.6 53.5892971081301 29.5039131127963
"3040" 607.8 59.1538873067228 28.5011920138037
"3041" 608 65.173261093823 28.119577438232
"3042" 608.2 70.4836426730807 27.4693849569907
"3043" 608.4 76.0712372295513 28.0466735636542
"3044" 608.6 81.8672708959821 29.580174537701
"3045" 608.8 87.3432709288305 31.5793718512033
"3046" 609 92.3529332942824 33.7960414245433
"3047" 609.2 97.8960456409 36.6902925394544
"3048" 609.4 103.230822117578 39.0708035371857
"3049" 609.6 108.046446977887 42.6731011114988
"3050" 609.8 112.577099941626 46.8540983876967
"3051" 610 115.13456601869 49.100334306656
"3052" 610.2 116.437664171575 51.8306881287026
"3053" 610.4 116.776448439192 56.6766445787085
"3054" 610.6 115.879106328277 62.6000336087159
"3055" 610.8 114.698826157421 68.3285099855533
"3056" 611 113.533964133903 74.4883897668868
"3057" 611.2 111.260702401873 80.6689212066561
"3058" 611.4 109.044413216497 86.6453403165964
"3059" 611.6 107.130502234866 92.6196346803051
"3060" 611.8 105.745734817085 97.2994339722384
"3061" 612 103.516425406404 101.150582125941
"3062" 612.2 99.2610457390102 104.732266005517
"3063" 612.4 94.0930810904074 107.529165725703
"3064" 612.6 89.1564366467411 109.409004707297
"3065" 612.8 83.6812996076291 110.399108985345
"3066" 613 78.3121601509584 109.691070051848
"3067" 613.2 73.0545494223446 108.883830621315
"3068" 613.4 68.3007854218158 106.253353385414
"3069" 613.6 63.109363140348 104.11754835933
"3070" 613.8 58.2687962567409 101.744147641075
"3071" 614 54.0301424843442 98.3563840387464
"3072" 614.2 50.8198560175323 94.2169417989187
"3073" NA NA NA
"3074" NA NA NA
"3075" NA NA NA
"3076" NA NA NA
"3077" NA NA NA
"3078" NA NA NA
"3079" NA NA NA
"3080" NA NA NA
"3081" NA NA NA
"3082" NA NA NA
"3083" NA NA NA
"3084" NA NA NA
"3085" NA NA NA
"3086" NA NA NA
"3087" NA NA NA
"3088" NA NA NA
"3089" NA NA NA
"3090" NA NA NA
"3091" NA NA NA
"3092" NA NA NA
"3093" NA NA NA
"3094" NA NA NA
"3095" NA NA NA
"3096" NA NA NA
"3097" NA NA NA
"3098" NA NA NA
"3099" NA NA NA
"3100" NA NA NA
"3101" NA NA NA
"3102" NA NA NA
"3103" NA NA NA
"3104" NA NA NA
"3105" NA NA NA
"3106" NA NA NA
"3107" NA NA NA
"3108" NA NA NA
"3109" NA NA NA
"3110" NA NA NA
"3111" NA NA NA
"3112" NA NA NA
"3113" NA NA NA
"3114" NA NA NA
"3115" NA NA NA
"3116" NA NA NA
"3117" NA NA NA
"3118" NA NA NA
"3119" NA NA NA
"3120" NA NA NA
"3121" NA NA NA
"3122" NA NA NA
"3123" NA NA NA
"3124" NA NA NA
"3125" NA NA NA
"3126" NA NA NA
"3127" NA NA NA
"3128" NA NA NA
"3129" NA NA NA
"3130" NA NA NA
"3131" NA NA NA
"3132" NA NA NA
"3133" NA NA NA
"3134" NA NA NA
"3135" NA NA NA
"3136" NA NA NA
"3137" NA NA NA
"3138" NA NA NA
"3139" NA NA NA
"3140" NA NA NA
"3141" NA NA NA
"3142" NA NA NA
"3143" NA NA NA
"3144" NA NA NA
"3145" NA NA NA
"3146" NA NA NA
"3147" NA NA NA
"3148" NA NA NA
"3149" NA NA NA
"3150" NA NA NA
"3151" NA NA NA
"3152" NA NA NA
"3153" NA NA NA
"3154" NA NA NA
"3155" NA NA NA
"3156" NA NA NA
"3157" NA NA NA
"3158" NA NA NA
"3159" NA NA NA
"3160" NA NA NA
"3161" NA NA NA
"3162" NA NA NA
"3163" NA NA NA
"3164" NA NA NA
"3165" NA NA NA
"3166" NA NA NA
"3167" NA NA NA
"3168" NA NA NA
"3169" NA NA NA
"3170" NA NA NA
"3171" NA NA NA
"3172" NA NA NA
"3173" NA NA NA
"3174" NA NA NA
"3175" NA NA NA
"3176" NA NA NA
"3177" NA NA NA
"3178" NA NA NA
"3179" NA NA NA
"3180" NA NA NA
"3181" NA NA NA
"3182" NA NA NA
"3183" NA NA NA
"3184" NA NA NA
"3185" NA NA NA
"3186" NA NA NA
"3187" NA NA NA
"3188" NA NA NA
"3189" NA NA NA
"3190" NA NA NA
"3191" NA NA NA
"3192" NA NA NA
"3193" NA NA NA
"3194" NA NA NA
"3195" NA NA NA
"3196" NA NA NA
"3197" NA NA NA
"3198" NA NA NA
"3199" NA NA NA
"3200" NA NA NA
"3201" NA NA NA
"3202" NA NA NA
"3203" NA NA NA
"3204" NA NA NA
"3205" NA NA NA
"3206" NA NA NA
"3207" NA NA NA
"3208" NA NA NA
"3209" NA NA NA
"3210" NA NA NA
"3211" NA NA NA
"3212" NA NA NA
"3213" NA NA NA
"3214" NA NA NA
"3215" NA NA NA
"3216" NA NA NA
"3217" NA NA NA
"3218" NA NA NA
"3219" NA NA NA
"3220" NA NA NA
"3221" NA NA NA
"3222" NA NA NA
"3223" NA NA NA
"3224" NA NA NA
"3225" NA NA NA
"3226" NA NA NA
"3227" NA NA NA
"3228" NA NA NA
"3229" NA NA NA
"3230" NA NA NA
"3231" NA NA NA
"3232" NA NA NA
"3233" NA NA NA
"3234" NA NA NA
"3235" NA NA NA
"3236" NA NA NA
"3237" NA NA NA
"3238" NA NA NA
"3239" NA NA NA
"3240" NA NA NA
"3241" NA NA NA
"3242" NA NA NA
"3243" NA NA NA
"3244" NA NA NA
"3245" NA NA NA
"3246" NA NA NA
"3247" NA NA NA
"3248" NA NA NA
"3249" NA NA NA
"3250" NA NA NA
"3251" NA NA NA
"3252" NA NA NA
"3253" NA NA NA
"3254" NA NA NA
"3255" NA NA NA
"3256" NA NA NA
"3257" NA NA NA
"3258" NA NA NA
"3259" NA NA NA
"3260" NA NA NA
"3261" NA NA NA
"3262" NA NA NA
"3263" NA NA NA
"3264" NA NA NA
"3265" NA NA NA
"3266" NA NA NA
"3267" NA NA NA
"3268" NA NA NA
"3269" NA NA NA
"3270" NA NA NA
"3271" NA NA NA
"3272" NA NA NA
"3273" NA NA NA
"3274" NA NA NA
"3275" NA NA NA
"3276" NA NA NA
"3277" NA NA NA
"3278" NA NA NA
"3279" NA NA NA
"3280" NA NA NA
"3281" NA NA NA
"3282" NA NA NA
"3283" NA NA NA
"3284" NA NA NA
"3285" NA NA NA
"3286" NA NA NA
"3287" NA NA NA
"3288" NA NA NA
"3289" NA NA NA
"3290" NA NA NA
"3291" NA NA NA
"3292" NA NA NA
"3293" NA NA NA
"3294" NA NA NA
"3295" NA NA NA
"3296" NA NA NA
"3297" NA NA NA
"3298" NA NA NA
"3299" NA NA NA
"3300" NA NA NA
"3301" NA NA NA
"3302" NA NA NA
"3303" NA NA NA
"3304" NA NA NA
"3305" NA NA NA
"3306" NA NA NA
"3307" NA NA NA
"3308" NA NA NA
"3309" NA NA NA
"3310" NA NA NA
"3311" NA NA NA
"3312" NA NA NA
"3313" NA NA NA
"3314" NA NA NA
"3315" NA NA NA
"3316" NA NA NA
"3317" NA NA NA
"3318" NA NA NA
"3319" NA NA NA
"3320" NA NA NA
"3321" NA NA NA
"3322" NA NA NA
"3323" NA NA NA
"3324" NA NA NA
"3325" NA NA NA
"3326" NA NA NA
"3327" NA NA NA
"3328" NA NA NA
"3329" NA NA NA
"3330" NA NA NA
"3331" NA NA NA
"3332" NA NA NA
"3333" NA NA NA
"3334" NA NA NA
"3335" NA NA NA
"3336" NA NA NA
"3337" NA NA NA
"3338" NA NA NA
"3339" NA NA NA
"3340" NA NA NA
"3341" NA NA NA
"3342" NA NA NA
"3343" NA NA NA
"3344" NA NA NA
"3345" NA NA NA
"3346" NA NA NA
"3347" NA NA NA
"3348" NA NA NA
"3349" NA NA NA
"3350" NA NA NA
"3351" NA NA NA
"3352" NA NA NA
"3353" NA NA NA
"3354" NA NA NA
"3355" NA NA NA
"3356" NA NA NA
"3357" NA NA NA
"3358" NA NA NA
"3359" NA NA NA
"3360" NA NA NA
"3361" NA NA NA
"3362" NA NA NA
"3363" NA NA NA
"3364" NA NA NA
"3365" NA NA NA
"3366" NA NA NA
"3367" NA NA NA
"3368" NA NA NA
"3369" NA NA NA
"3370" NA NA NA
"3371" NA NA NA
"3372" NA NA NA
"3373" NA NA NA
"3374" NA NA NA
"3375" NA NA NA
"3376" NA NA NA
"3377" NA NA NA
"3378" NA NA NA
"3379" NA NA NA
"3380" NA NA NA
"3381" NA NA NA
"3382" NA NA NA
"3383" NA NA NA
"3384" NA NA NA
"3385" NA NA NA
"3386" NA NA NA
"3387" NA NA NA
"3388" NA NA NA
"3389" NA NA NA
"3390" NA NA NA
"3391" NA NA NA
"3392" NA NA NA
"3393" NA NA NA
"3394" NA NA NA
"3395" NA NA NA
"3396" NA NA NA
"3397" NA NA NA
"3398" NA NA NA
"3399" NA NA NA
"3400" NA NA NA
"3401" NA NA NA
"3402" NA NA NA
"3403" NA NA NA
"3404" NA NA NA
"3405" NA NA NA
"3406" NA NA NA
"3407" NA NA NA
"3408" NA NA NA
"3409" NA NA NA
"3410" NA NA NA
"3411" NA NA NA
"3412" NA NA NA
"3413" NA NA NA
"3414" NA NA NA
"3415" NA NA NA
"3416" NA NA NA
"3417" NA NA NA
"3418" NA NA NA
"3419" NA NA NA
"3420" NA NA NA
"3421" NA NA NA
"3422" NA NA NA
"3423" NA NA NA
"3424" NA NA NA
"3425" NA NA NA
"3426" NA NA NA
"3427" NA NA NA
"3428" NA NA NA
"3429" NA NA NA
"3430" NA NA NA
"3431" NA NA NA
"3432" NA NA NA
"3433" NA NA NA
"3434" NA NA NA
"3435" NA NA NA
"3436" NA NA NA
"3437" NA NA NA
"3438" NA NA NA
"3439" NA NA NA
"3440" NA NA NA
"3441" NA NA NA
"3442" NA NA NA
"3443" NA NA NA
"3444" NA NA NA
"3445" NA NA NA
"3446" NA NA NA
"3447" NA NA NA
"3448" NA NA NA
"3449" NA NA NA
"3450" NA NA NA
"3451" NA NA NA
"3452" NA NA NA
"3453" NA NA NA
"3454" NA NA NA
"3455" NA NA NA
"3456" NA NA NA
"3457" NA NA NA
"3458" NA NA NA
"3459" NA NA NA
"3460" NA NA NA
"3461" NA NA NA
"3462" NA NA NA
"3463" NA NA NA
"3464" NA NA NA
"3465" NA NA NA
"3466" NA NA NA
"3467" NA NA NA
"3468" NA NA NA
"3469" NA NA NA
"3470" NA NA NA
"3471" NA NA NA
"3472" NA NA NA
"3473" NA NA NA
"3474" NA NA NA
"3475" NA NA NA
"3476" NA NA NA
"3477" NA NA NA
"3478" NA NA NA
"3479" NA NA NA
"3480" NA NA NA
"3481" NA NA NA
"3482" NA NA NA
"3483" NA NA NA
"3484" NA NA NA
"3485" NA NA NA
"3486" NA NA NA
"3487" NA NA NA
"3488" NA NA NA
"3489" NA NA NA
"3490" NA NA NA
"3491" NA NA NA
"3492" NA NA NA
"3493" NA NA NA
"3494" NA NA NA
"3495" NA NA NA
"3496" NA NA NA
"3497" NA NA NA
"3498" NA NA NA
"3499" NA NA NA
"3500" NA NA NA
"3501" NA NA NA
"3502" NA NA NA
"3503" NA NA NA
"3504" NA NA NA
"3505" NA NA NA
"3506" NA NA NA
"3507" NA NA NA
"3508" NA NA NA
"3509" NA NA NA
"3510" NA NA NA
"3511" NA NA NA
"3512" NA NA NA
"3513" NA NA NA
"3514" NA NA NA
"3515" NA NA NA
"3516" NA NA NA
"3517" NA NA NA
"3518" NA NA NA
"3519" NA NA NA
"3520" NA NA NA
"3521" NA NA NA
"3522" NA NA NA
"3523" NA NA NA
"3524" NA NA NA
"3525" NA NA NA
"3526" NA NA NA
"3527" NA NA NA
"3528" NA NA NA
"3529" NA NA NA
"3530" NA NA NA
"3531" NA NA NA
"3532" NA NA NA
"3533" NA NA NA
"3534" NA NA NA
"3535" NA NA NA
"3536" NA NA NA
"3537" NA NA NA
"3538" NA NA NA
"3539" NA NA NA
"3540" NA NA NA
"3541" NA NA NA
"3542" NA NA NA
"3543" NA NA NA
"3544" NA NA NA
"3545" NA NA NA
"3546" NA NA NA
"3547" NA NA NA
"3548" NA NA NA
"3549" NA NA NA
"3550" NA NA NA
"3551" NA NA NA
"3552" NA NA NA
"3553" NA NA NA
"3554" NA NA NA
"3555" NA NA NA
"3556" NA NA NA
"3557" NA NA NA
"3558" NA NA NA
"3559" NA NA NA
"3560" NA NA NA
"3561" NA NA NA
"3562" NA NA NA
"3563" NA NA NA
"3564" NA NA NA
"3565" NA NA NA
"3566" NA NA NA
"3567" NA NA NA
"3568" NA NA NA
"3569" NA NA NA
"3570" NA NA NA
"3571" NA NA NA
"3572" NA NA NA
"3573" NA NA NA
"3574" NA NA NA
"3575" NA NA NA
"3576" NA NA NA
"3577" NA NA NA
"3578" NA NA NA
"3579" NA NA NA
"3580" NA NA NA
"3581" NA NA NA
"3582" NA NA NA
"3583" NA NA NA
"3584" NA NA NA
"3585" NA NA NA
"3586" NA NA NA
"3587" NA NA NA
"3588" NA NA NA
"3589" NA NA NA
"3590" NA NA NA
"3591" NA NA NA
"3592" NA NA NA
"3593" NA NA NA
"3594" NA NA NA
"3595" NA NA NA
"3596" NA NA NA
"3597" NA NA NA
"3598" NA NA NA
"3599" NA NA NA
"3600" NA NA NA
"3601" NA NA NA
"3602" NA NA NA
"3603" NA NA NA
"3604" NA NA NA
"3605" NA NA NA
"3606" NA NA NA
"3607" NA NA NA
"3608" NA NA NA
"3609" NA NA NA
"3610" NA NA NA
"3611" NA NA NA
"3612" NA NA NA
"3613" NA NA NA
"3614" NA NA NA
"3615" NA NA NA
"3616" NA NA NA
"3617" NA NA NA
"3618" NA NA NA
"3619" NA NA NA
"3620" NA NA NA
"3621" NA NA NA
"3622" NA NA NA
"3623" NA NA NA
"3624" NA NA NA
"3625" NA NA NA
"3626" NA NA NA
"3627" NA NA NA
"3628" NA NA NA
"3629" NA NA NA
"3630" NA NA NA
"3631" NA NA NA
"3632" NA NA NA
"3633" NA NA NA
"3634" NA NA NA
"3635" NA NA NA
"3636" NA NA NA
"3637" NA NA NA
"3638" NA NA NA
"3639" NA NA NA
"3640" NA NA NA
"3641" NA NA NA
"3642" NA NA NA
"3643" NA NA NA
"3644" NA NA NA
"3645" NA NA NA
"3646" NA NA NA
"3647" NA NA NA
"3648" NA NA NA
"3649" NA NA NA
"3650" NA NA NA
"3651" NA NA NA
"3652" NA NA NA
"3653" NA NA NA
"3654" NA NA NA
"3655" NA NA NA
"3656" NA NA NA
"3657" NA NA NA
"3658" NA NA NA
"3659" NA NA NA
"3660" NA NA NA
"3661" NA NA NA
"3662" NA NA NA
"3663" NA NA NA
"3664" NA NA NA
"3665" NA NA NA
"3666" NA NA NA
"3667" NA NA NA
"3668" NA NA NA
"3669" NA NA NA
"3670" NA NA NA
"3671" NA NA NA
"3672" NA NA NA
"3673" NA NA NA
"3674" NA NA NA
"3675" NA NA NA
"3676" NA NA NA
"3677" NA NA NA
"3678" NA NA NA
"3679" NA NA NA
"3680" NA NA NA
"3681" NA NA NA
"3682" NA NA NA
"3683" NA NA NA
"3684" NA NA NA
"3685" NA NA NA
"3686" NA NA NA
"3687" NA NA NA
"3688" NA NA NA
"3689" NA NA NA
"3690" NA NA NA
"3691" NA NA NA
"3692" NA NA NA
"3693" NA NA NA
"3694" NA NA NA
"3695" NA NA NA
"3696" NA NA NA
"3697" NA NA NA
"3698" NA NA NA
"3699" NA NA NA
"3700" NA NA NA
"3701" NA NA NA
"3702" NA NA NA
"3703" NA NA NA
"3704" NA NA NA
"3705" NA NA NA
"3706" NA NA NA
"3707" NA NA NA
"3708" NA NA NA
"3709" NA NA NA
"3710" NA NA NA
"3711" NA NA NA
"3712" NA NA NA
"3713" NA NA NA
"3714" NA NA NA
"3715" NA NA NA
"3716" NA NA NA
"3717" NA NA NA
"3718" NA NA NA
"3719" NA NA NA
"3720" NA NA NA
"3721" NA NA NA
"3722" NA NA NA
"3723" NA NA NA
"3724" NA NA NA
"3725" NA NA NA
"3726" NA NA NA
"3727" NA NA NA
"3728" NA NA NA
"3729" NA NA NA
"3730" NA NA NA
"3731" NA NA NA
"3732" NA NA NA
"3733" NA NA NA
"3734" NA NA NA
"3735" NA NA NA
"3736" NA NA NA
"3737" NA NA NA
"3738" NA NA NA
"3739" NA NA NA
"3740" NA NA NA
"3741" NA NA NA
"3742" NA NA NA
"3743" NA NA NA
"3744" NA NA NA
"3745" NA NA NA
"3746" NA NA NA
"3747" NA NA NA
"3748" NA NA NA
"3749" NA NA NA
"3750" NA NA NA
"3751" NA NA NA
"3752" NA NA NA
"3753" NA NA NA
"3754" NA NA NA
"3755" NA NA NA
"3756" NA NA NA
"3757" NA NA NA
"3758" NA NA NA
"3759" NA NA NA
"3760" NA NA NA
"3761" NA NA NA
"3762" NA NA NA
"3763" NA NA NA
"3764" NA NA NA
"3765" NA NA NA
"3766" NA NA NA
"3767" NA NA NA
"3768" NA NA NA
"3769" NA NA NA
"3770" NA NA NA
"3771" NA NA NA
"3772" NA NA NA
"3773" NA NA NA
"3774" NA NA NA
"3775" NA NA NA
"3776" NA NA NA
"3777" NA NA NA
"3778" NA NA NA
"3779" NA NA NA
"3780" NA NA NA
"3781" NA NA NA
"3782" NA NA NA
"3783" NA NA NA
"3784" NA NA NA
"3785" NA NA NA
"3786" NA NA NA
"3787" NA NA NA
"3788" NA NA NA
"3789" NA NA NA
"3790" NA NA NA
"3791" NA NA NA
"3792" NA NA NA
"3793" NA NA NA
"3794" NA NA NA
"3795" NA NA NA
"3796" NA NA NA
"3797" NA NA NA
"3798" NA NA NA
"3799" NA NA NA
"3800" NA NA NA
"3801" NA NA NA
"3802" NA NA NA
"3803" NA NA NA
"3804" NA NA NA
"3805" NA NA NA
"3806" NA NA NA
"3807" NA NA NA
"3808" NA NA NA
"3809" NA NA NA
"3810" NA NA NA
"3811" NA NA NA
"3812" NA NA NA
"3813" NA NA NA
"3814" NA NA NA
"3815" NA NA NA
"3816" NA NA NA
"3817" NA NA NA
"3818" NA NA NA
"3819" NA NA NA
"3820" NA NA NA
"3821" NA NA NA
"3822" NA NA NA
"3823" NA NA NA
"3824" NA NA NA
"3825" NA NA NA
"3826" NA NA NA
"3827" NA NA NA
"3828" NA NA NA
"3829" NA NA NA
"3830" NA NA NA
"3831" NA NA NA
"3832" NA NA NA
"3833" NA NA NA
"3834" NA NA NA
"3835" NA NA NA
"3836" NA NA NA
"3837" NA NA NA
"3838" NA NA NA
"3839" NA NA NA
"3840" NA NA NA
"3841" NA NA NA
"3842" NA NA NA
"3843" NA NA NA
"3844" NA NA NA
"3845" NA NA NA
"3846" NA NA NA
"3847" NA NA NA
"3848" NA NA NA
"3849" NA NA NA
"3850" NA NA NA
"3851" NA NA NA
"3852" NA NA NA
"3853" NA NA NA
"3854" NA NA NA
"3855" NA NA NA
"3856" NA NA NA
"3857" NA NA NA
"3858" NA NA NA
"3859" NA NA NA
"3860" NA NA NA
"3861" NA NA NA
"3862" NA NA NA
"3863" NA NA NA
"3864" NA NA NA
"3865" NA NA NA
"3866" NA NA NA
"3867" NA NA NA
"3868" NA NA NA
"3869" NA NA NA
"3870" NA NA NA
"3871" NA NA NA
"3872" NA NA NA
"3873" NA NA NA
"3874" NA NA NA
"3875" NA NA NA
"3876" NA NA NA
"3877" NA NA NA
"3878" NA NA NA
"3879" NA NA NA
"3880" NA NA NA
"3881" NA NA NA
"3882" NA NA NA
"3883" NA NA NA
"3884" NA NA NA
"3885" NA NA NA
"3886" NA NA NA
"3887" NA NA NA
"3888" NA NA NA
"3889" NA NA NA
"3890" NA NA NA
"3891" NA NA NA
"3892" NA NA NA
"3893" NA NA NA
"3894" NA NA NA
"3895" NA NA NA
"3896" NA NA NA
"3897" NA NA NA
"3898" NA NA NA
"3899" NA NA NA
"3900" NA NA NA
"3901" NA NA NA
"3902" NA NA NA
"3903" NA NA NA
"3904" NA NA NA
"3905" NA NA NA
"3906" NA NA NA
"3907" NA NA NA
"3908" NA NA NA
"3909" NA NA NA
"3910" NA NA NA
"3911" NA NA NA
"3912" NA NA NA
"3913" NA NA NA
"3914" NA NA NA
"3915" NA NA NA
"3916" NA NA NA
"3917" NA NA NA
"3918" NA NA NA
"3919" NA NA NA
"3920" NA NA NA
"3921" NA NA NA
"3922" NA NA NA
"3923" NA NA NA
"3924" NA NA NA
"3925" NA NA NA
"3926" NA NA NA
"3927" NA NA NA
"3928" NA NA NA
"3929" NA NA NA
"3930" NA NA NA
"3931" NA NA NA
"3932" NA NA NA
"3933" NA NA NA
"3934" NA NA NA
"3935" NA NA NA
"3936" NA NA NA
"3937" NA NA NA
"3938" NA NA NA
"3939" NA NA NA
"3940" NA NA NA
"3941" NA NA NA
"3942" NA NA NA
"3943" NA NA NA
"3944" NA NA NA
"3945" NA NA NA
"3946" NA NA NA
"3947" NA NA NA
"3948" NA NA NA
"3949" NA NA NA
"3950" NA NA NA
"3951" NA NA NA
"3952" NA NA NA
"3953" NA NA NA
"3954" NA NA NA
"3955" NA NA NA
"3956" NA NA NA
"3957" NA NA NA
"3958" NA NA NA
"3959" NA NA NA
"3960" NA NA NA
"3961" NA NA NA
"3962" NA NA NA
"3963" NA NA NA
"3964" NA NA NA
"3965" NA NA NA
"3966" NA NA NA
"3967" NA NA NA
"3968" NA NA NA
"3969" NA NA NA
"3970" NA NA NA
"3971" NA NA NA
"3972" NA NA NA
"3973" NA NA NA
"3974" NA NA NA
"3975" NA NA NA
"3976" NA NA NA
"3977" NA NA NA
"3978" NA NA NA
"3979" NA NA NA
"3980" NA NA NA
"3981" NA NA NA
"3982" NA NA NA
"3983" NA NA NA
"3984" NA NA NA
"3985" NA NA NA
"3986" NA NA NA
"3987" NA NA NA
"3988" NA NA NA
"3989" NA NA NA
"3990" NA NA NA
"3991" NA NA NA
"3992" NA NA NA
"3993" NA NA NA
"3994" NA NA NA
"3995" NA NA NA
"3996" NA NA NA
"3997" NA NA NA
"3998" NA NA NA
"3999" NA NA NA
"4000" NA NA NA
"4001" NA NA NA
"4002" NA NA NA
"4003" NA NA NA
"4004" NA NA NA
"4005" NA NA NA
"4006" NA NA NA
"4007" NA NA NA
"4008" NA NA NA
"4009" NA NA NA
"4010" NA NA NA
"4011" NA NA NA
"4012" NA NA NA
"4013" NA NA NA
"4014" NA NA NA
"4015" NA NA NA
"4016" NA NA NA
"4017" NA NA NA
"4018" NA NA NA
"4019" NA NA NA
"4020" NA NA NA
"4021" NA NA NA
"4022" NA NA NA
"4023" NA NA NA
"4024" NA NA NA
"4025" NA NA NA
"4026" NA NA NA
"4027" NA NA NA
"4028" NA NA NA
"4029" NA NA NA
"4030" NA NA NA
"4031" NA NA NA
"4032" NA NA NA
"4033" NA NA NA
"4034" NA NA NA
"4035" NA NA NA
"4036" NA NA NA
"4037" NA NA NA
"4038" NA NA NA
"4039" NA NA NA
"4040" NA NA NA
"4041" NA NA NA
"4042" NA NA NA
"4043" NA NA NA
"4044" NA NA NA
"4045" NA NA NA
"4046" NA NA NA
"4047" NA NA NA
"4048" NA NA NA
"4049" NA NA NA
"4050" NA NA NA
"4051" NA NA NA
"4052" NA NA NA
"4053" NA NA NA
"4054" NA NA NA
"4055" NA NA NA
"4056" NA NA NA
"4057" NA NA NA
"4058" NA NA NA
"4059" NA NA NA
"4060" NA NA NA
"4061" NA NA NA
"4062" NA NA NA
"4063" NA NA NA
"4064" NA NA NA
"4065" NA NA NA
"4066" NA NA NA
"4067" NA NA NA
"4068" NA NA NA
"4069" NA NA NA
"4070" NA NA NA
"4071" NA NA NA
"4072" NA NA NA
"4073" NA NA NA
"4074" NA NA NA
"4075" NA NA NA
"4076" NA NA NA
"4077" NA NA NA
"4078" NA NA NA
"4079" NA NA NA
"4080" NA NA NA
"4081" NA NA NA
"4082" NA NA NA
"4083" NA NA NA
"4084" NA NA NA
"4085" NA NA NA
"4086" NA NA NA
"4087" NA NA NA
"4088" NA NA NA
"4089" NA NA NA
"4090" NA NA NA
"4091" NA NA NA
"4092" NA NA NA
"4093" NA NA NA
"4094" NA NA NA
"4095" NA NA NA
"4096" NA NA NA
"4097" NA NA NA
"4098" NA NA NA
"4099" NA NA NA
"4100" NA NA NA
"4101" NA NA NA
"4102" NA NA NA
"4103" NA NA NA
"4104" NA NA NA
"4105" NA NA NA
"4106" NA NA NA
"4107" NA NA NA
"4108" NA NA NA
"4109" NA NA NA
"4110" NA NA NA
"4111" NA NA NA
"4112" NA NA NA
"4113" NA NA NA
"4114" NA NA NA
"4115" NA NA NA
"4116" NA NA NA
"4117" NA NA NA
"4118" NA NA NA
"4119" NA NA NA
"4120" NA NA NA
"4121" NA NA NA
"4122" NA NA NA
"4123" NA NA NA
"4124" NA NA NA
"4125" NA NA NA
"4126" NA NA NA
"4127" NA NA NA
"4128" NA NA NA
"4129" NA NA NA
"4130" NA NA NA
"4131" NA NA NA
"4132" NA NA NA
"4133" NA NA NA
"4134" NA NA NA
"4135" NA NA NA
"4136" NA NA NA
"4137" NA NA NA
"4138" NA NA NA
"4139" NA NA NA
"4140" NA NA NA
"4141" NA NA NA
"4142" NA NA NA
"4143" NA NA NA
"4144" NA NA NA
"4145" NA NA NA
"4146" NA NA NA
"4147" NA NA NA
"4148" NA NA NA
"4149" NA NA NA
"4150" NA NA NA
"4151" NA NA NA
"4152" NA NA NA
"4153" NA NA NA
"4154" NA NA NA
"4155" NA NA NA
"4156" NA NA NA
"4157" NA NA NA
"4158" NA NA NA
"4159" NA NA NA
"4160" NA NA NA
"4161" NA NA NA
"4162" NA NA NA
"4163" NA NA NA
"4164" NA NA NA
"4165" NA NA NA
"4166" NA NA NA
"4167" NA NA NA
"4168" NA NA NA
"4169" NA NA NA
"4170" NA NA NA
"4171" NA NA NA
"4172" NA NA NA
"4173" NA NA NA
"4174" NA NA NA
"4175" NA NA NA
"4176" NA NA NA
"4177" NA NA NA
"4178" NA NA NA
"4179" NA NA NA
"4180" NA NA NA
"4181" NA NA NA
"4182" NA NA NA
"4183" NA NA NA
"4184" NA NA NA
"4185" NA NA NA
"4186" NA NA NA
"4187" NA NA NA
"4188" NA NA NA
"4189" NA NA NA
"4190" NA NA NA
"4191" NA NA NA
"4192" NA NA NA
"4193" NA NA NA
"4194" NA NA NA
"4195" NA NA NA
"4196" NA NA NA
"4197" NA NA NA
"4198" NA NA NA
"4199" NA NA NA
"4200" NA NA NA
"4201" NA NA NA
"4202" NA NA NA
"4203" NA NA NA
"4204" NA NA NA
"4205" NA NA NA
"4206" NA NA NA
"4207" NA NA NA
"4208" NA NA NA
"4209" NA NA NA
"4210" NA NA NA
"4211" NA NA NA
"4212" NA NA NA
"4213" NA NA NA
"4214" NA NA NA
"4215" NA NA NA
"4216" NA NA NA
"4217" NA NA NA
"4218" NA NA NA
"4219" NA NA NA
"4220" NA NA NA
"4221" NA NA NA
"4222" NA NA NA
"4223" NA NA NA
"4224" NA NA NA
"4225" NA NA NA
"4226" NA NA NA
"4227" NA NA NA
"4228" NA NA NA
"4229" NA NA NA
"4230" NA NA NA
"4231" NA NA NA
"4232" NA NA NA
"4233" NA NA NA
"4234" NA NA NA
"4235" NA NA NA
"4236" NA NA NA
"4237" NA NA NA
"4238" NA NA NA
"4239" NA NA NA
"4240" NA NA NA
"4241" NA NA NA
"4242" NA NA NA
"4243" NA NA NA
"4244" NA NA NA
"4245" NA NA NA
"4246" NA NA NA
"4247" NA NA NA
"4248" NA NA NA
"4249" NA NA NA
"4250" NA NA NA
"4251" NA NA NA
"4252" NA NA NA
"4253" NA NA NA
"4254" NA NA NA
"4255" NA NA NA
"4256" NA NA NA
"4257" NA NA NA
"4258" NA NA NA
"4259" NA NA NA
"4260" NA NA NA
"4261" NA NA NA
"4262" NA NA NA
"4263" NA NA NA
"4264" NA NA NA
"4265" NA NA NA
"4266" NA NA NA
"4267" NA NA NA
"4268" NA NA NA
"4269" NA NA NA
"4270" NA NA NA
"4271" NA NA NA
"4272" NA NA NA
"4273" NA NA NA
"4274" NA NA NA
"4275" NA NA NA
"4276" NA NA NA
"4277" NA NA NA
"4278" NA NA NA
"4279" NA NA NA
"4280" NA NA NA
"4281" NA NA NA
"4282" NA NA NA
"4283" NA NA NA
"4284" NA NA NA
"4285" NA NA NA
"4286" NA NA NA
"4287" NA NA NA
"4288" NA NA NA
"4289" NA NA NA
"4290" NA NA NA
"4291" NA NA NA
"4292" NA NA NA
"4293" NA NA NA
"4294" NA NA NA
"4295" NA NA NA
"4296" NA NA NA
"4297" NA NA NA
"4298" NA NA NA
"4299" NA NA NA
"4300" NA NA NA
"4301" NA NA NA
"4302" NA NA NA
"4303" NA NA NA
"4304" NA NA NA
"4305" NA NA NA
"4306" NA NA NA
"4307" NA NA NA
"4308" NA NA NA
"4309" NA NA NA
"4310" NA NA NA
"4311" NA NA NA
"4312" NA NA NA
"4313" NA NA NA
"4314" NA NA NA
"4315" NA NA NA
"4316" NA NA NA
"4317" NA NA NA
"4318" NA NA NA
"4319" NA NA NA
"4320" NA NA NA
"4321" NA NA NA
"4322" NA NA NA
"4323" NA NA NA
"4324" NA NA NA
"4325" NA NA NA
"4326" NA NA NA
"4327" NA NA NA
"4328" NA NA NA
"4329" NA NA NA
"4330" NA NA NA
"4331" NA NA NA
"4332" NA NA NA
"4333" NA NA NA
"4334" NA NA NA
"4335" NA NA NA
"4336" NA NA NA
"4337" NA NA NA
"4338" NA NA NA
"4339" NA NA NA
"4340" NA NA NA
"4341" NA NA NA
"4342" NA NA NA
"4343" NA NA NA
"4344" NA NA NA
"4345" NA NA NA
"4346" NA NA NA
"4347" NA NA NA
"4348" NA NA NA
"4349" NA NA NA
"4350" NA NA NA
"4351" NA NA NA
"4352" NA NA NA
"4353" NA NA NA
"4354" NA NA NA
"4355" NA NA NA
"4356" NA NA NA
"4357" NA NA NA
"4358" NA NA NA
"4359" NA NA NA
"4360" NA NA NA
"4361" NA NA NA
"4362" NA NA NA
"4363" NA NA NA
"4364" NA NA NA
"4365" NA NA NA
"4366" NA NA NA
"4367" NA NA NA
"4368" NA NA NA
"4369" NA NA NA
"4370" NA NA NA
"4371" NA NA NA
"4372" NA NA NA
"4373" NA NA NA
"4374" NA NA NA
"4375" NA NA NA
"4376" NA NA NA
"4377" NA NA NA
"4378" NA NA NA
"4379" NA NA NA
"4380" NA NA NA
"4381" NA NA NA
"4382" NA NA NA
"4383" NA NA NA
"4384" NA NA NA
"4385" NA NA NA
"4386" NA NA NA
"4387" NA NA NA
"4388" NA NA NA
"4389" NA NA NA
"4390" NA NA NA
"4391" NA NA NA
"4392" NA NA NA
"4393" NA NA NA
"4394" NA NA NA
"4395" NA NA NA
"4396" NA NA NA
"4397" NA NA NA
"4398" NA NA NA
"4399" NA NA NA
"4400" NA NA NA
"4401" NA NA NA
"4402" NA NA NA
"4403" NA NA NA
"4404" NA NA NA
"4405" NA NA NA
"4406" NA NA NA
"4407" NA NA NA
"4408" NA NA NA
"4409" NA NA NA
"4410" NA NA NA
"4411" NA NA NA
"4412" NA NA NA
"4413" NA NA NA
"4414" NA NA NA
"4415" NA NA NA
"4416" NA NA NA
"4417" NA NA NA
"4418" NA NA NA
"4419" NA NA NA
"4420" NA NA NA
"4421" NA NA NA
"4422" NA NA NA
"4423" NA NA NA
"4424" NA NA NA
"4425" NA NA NA
"4426" NA NA NA
"4427" NA NA NA
"4428" NA NA NA
"4429" NA NA NA
"4430" NA NA NA
"4431" NA NA NA
"4432" NA NA NA
"4433" NA NA NA
"4434" NA NA NA
"4435" NA NA NA
"4436" NA NA NA
"4437" NA NA NA
"4438" NA NA NA
"4439" NA NA NA
"4440" NA NA NA
"4441" NA NA NA
"4442" NA NA NA
"4443" NA NA NA
"4444" NA NA NA
"4445" NA NA NA
"4446" NA NA NA
"4447" NA NA NA
"4448" NA NA NA
"4449" NA NA NA
"4450" NA NA NA
"4451" NA NA NA
"4452" NA NA NA
"4453" NA NA NA
"4454" NA NA NA
"4455" NA NA NA
"4456" NA NA NA
"4457" NA NA NA
"4458" NA NA NA
"4459" NA NA NA
"4460" NA NA NA
"4461" NA NA NA
"4462" NA NA NA
"4463" NA NA NA
"4464" NA NA NA
"4465" NA NA NA
"4466" NA NA NA
"4467" NA NA NA
"4468" NA NA NA
"4469" NA NA NA
"4470" NA NA NA
"4471" NA NA NA
"4472" NA NA NA
"4473" NA NA NA
"4474" NA NA NA
"4475" NA NA NA
"4476" NA NA NA
"4477" NA NA NA
"4478" NA NA NA
"4479" NA NA NA
"4480" NA NA NA
"4481" NA NA NA
"4482" NA NA NA
"4483" NA NA NA
"4484" NA NA NA
"4485" NA NA NA
"4486" NA NA NA
"4487" NA NA NA
"4488" NA NA NA
"4489" NA NA NA
"4490" NA NA NA
"4491" NA NA NA
"4492" NA NA NA
"4493" NA NA NA
"4494" NA NA NA
"4495" NA NA NA
"4496" NA NA NA
"4497" NA NA NA
"4498" NA NA NA
"4499" NA NA NA
"4500" NA NA NA
"4501" NA NA NA
"4502" NA NA NA
"4503" NA NA NA
"4504" NA NA NA
"4505" NA NA NA
"4506" NA NA NA
"4507" NA NA NA
"4508" NA NA NA
"4509" NA NA NA
"4510" NA NA NA
"4511" NA NA NA
"4512" NA NA NA
"4513" NA NA NA
"4514" NA NA NA
"4515" NA NA NA
"4516" NA NA NA
"4517" NA NA NA
"4518" NA NA NA
"4519" NA NA NA
"4520" NA NA NA
"4521" NA NA NA
"4522" NA NA NA
"4523" NA NA NA
"4524" NA NA NA
"4525" NA NA NA
"4526" NA NA NA
"4527" NA NA NA
"4528" NA NA NA
"4529" NA NA NA
"4530" NA NA NA
"4531" NA NA NA
"4532" NA NA NA
"4533" NA NA NA
"4534" NA NA NA
"4535" NA NA NA
"4536" NA NA NA
"4537" NA NA NA
"4538" NA NA NA
"4539" NA NA NA
"4540" NA NA NA
"4541" NA NA NA
"4542" NA NA NA
"4543" NA NA NA
"4544" NA NA NA
"4545" NA NA NA
"4546" NA NA NA
"4547" NA NA NA
"4548" NA NA NA
"4549" NA NA NA
"4550" NA NA NA
"4551" NA NA NA
"4552" NA NA NA
"4553" NA NA NA
"4554" NA NA NA
"4555" NA NA NA
"4556" NA NA NA
"4557" NA NA NA
"4558" NA NA NA
"4559" NA NA NA
"4560" NA NA NA
"4561" NA NA NA
"4562" NA NA NA
"4563" NA NA NA
"4564" NA NA NA
"4565" NA NA NA
"4566" NA NA NA
"4567" NA NA NA
"4568" NA NA NA
"4569" NA NA NA
"4570" NA NA NA
"4571" NA NA NA
"4572" NA NA NA
"4573" NA NA NA
"4574" NA NA NA
"4575" NA NA NA
"4576" NA NA NA
"4577" NA NA NA
"4578" NA NA NA
"4579" NA NA NA
"4580" NA NA NA
"4581" NA NA NA
"4582" NA NA NA
"4583" NA NA NA
"4584" NA NA NA
"4585" NA NA NA
"4586" NA NA NA
"4587" NA NA NA
"4588" NA NA NA
"4589" NA NA NA
"4590" NA NA NA
"4591" NA NA NA
"4592" NA NA NA
"4593" NA NA NA
"4594" NA NA NA
"4595" NA NA NA
"4596" NA NA NA
"4597" NA NA NA
"4598" NA NA NA
"4599" NA NA NA
"4600" NA NA NA
"4601" NA NA NA
"4602" NA NA NA
"4603" NA NA NA
"4604" NA NA NA
"4605" NA NA NA
"4606" NA NA NA
"4607" NA NA NA
"4608" NA NA NA
"4609" NA NA NA
"4610" NA NA NA
"4611" NA NA NA
"4612" NA NA NA
"4613" NA NA NA
"4614" NA NA NA
"4615" NA NA NA
"4616" NA NA NA
"4617" NA NA NA
"4618" NA NA NA
"4619" NA NA NA
"4620" NA NA NA
"4621" NA NA NA
"4622" NA NA NA
"4623" NA NA NA
"4624" NA NA NA
"4625" NA NA NA
"4626" NA NA NA
"4627" NA NA NA
"4628" NA NA NA
"4629" NA NA NA
"4630" NA NA NA
"4631" NA NA NA
"4632" NA NA NA
"4633" NA NA NA
"4634" NA NA NA
"4635" NA NA NA
"4636" NA NA NA
"4637" NA NA NA
"4638" NA NA NA
"4639" NA NA NA
"4640" NA NA NA
"4641" NA NA NA
"4642" NA NA NA
"4643" NA NA NA
"4644" NA NA NA
"4645" NA NA NA
"4646" NA NA NA
"4647" NA NA NA
"4648" NA NA NA
"4649" NA NA NA
"4650" NA NA NA
"4651" NA NA NA
"4652" NA NA NA
"4653" NA NA NA
"4654" NA NA NA
"4655" NA NA NA
"4656" NA NA NA
"4657" NA NA NA
"4658" NA NA NA
"4659" NA NA NA
"4660" NA NA NA
"4661" NA NA NA
"4662" NA NA NA
"4663" NA NA NA
"4664" NA NA NA
"4665" NA NA NA
"4666" NA NA NA
"4667" NA NA NA
"4668" NA NA NA
"4669" NA NA NA
"4670" NA NA NA
"4671" NA NA NA
"4672" NA NA NA
"4673" NA NA NA
"4674" NA NA NA
"4675" NA NA NA
"4676" NA NA NA
"4677" NA NA NA
"4678" NA NA NA
"4679" NA NA NA
"4680" NA NA NA
"4681" NA NA NA
"4682" NA NA NA
"4683" NA NA NA
"4684" NA NA NA
"4685" NA NA NA
"4686" NA NA NA
"4687" NA NA NA
"4688" NA NA NA
"4689" NA NA NA
"4690" NA NA NA
"4691" NA NA NA
"4692" NA NA NA
"4693" NA NA NA
"4694" NA NA NA
"4695" NA NA NA
"4696" NA NA NA
"4697" NA NA NA
"4698" NA NA NA
"4699" NA NA NA
"4700" NA NA NA
"4701" NA NA NA
"4702" NA NA NA
"4703" NA NA NA
"4704" NA NA NA
"4705" NA NA NA
"4706" NA NA NA
"4707" NA NA NA
"4708" NA NA NA
"4709" NA NA NA
"4710" NA NA NA
"4711" NA NA NA
"4712" NA NA NA
"4713" NA NA NA
"4714" NA NA NA
"4715" NA NA NA
"4716" NA NA NA
"4717" NA NA NA
"4718" NA NA NA
"4719" NA NA NA
"4720" NA NA NA
"4721" NA NA NA
"4722" NA NA NA
"4723" NA NA NA
"4724" NA NA NA
"4725" NA NA NA
"4726" NA NA NA
"4727" NA NA NA
"4728" NA NA NA
"4729" NA NA NA
"4730" NA NA NA
"4731" NA NA NA
"4732" NA NA NA
"4733" NA NA NA
"4734" NA NA NA
"4735" NA NA NA
"4736" NA NA NA
"4737" NA NA NA
"4738" NA NA NA
"4739" NA NA NA
"4740" NA NA NA
"4741" NA NA NA
"4742" NA NA NA
"4743" NA NA NA
"4744" NA NA NA
"4745" NA NA NA
"4746" NA NA NA
"4747" NA NA NA
"4748" NA NA NA
"4749" NA NA NA
"4750" NA NA NA
"4751" NA NA NA
"4752" NA NA NA
"4753" NA NA NA
"4754" NA NA NA
"4755" NA NA NA
"4756" NA NA NA
"4757" NA NA NA
"4758" NA NA NA
"4759" NA NA NA
"4760" NA NA NA
"4761" NA NA NA
"4762" NA NA NA
"4763" NA NA NA
"4764" NA NA NA
"4765" NA NA NA
"4766" NA NA NA
"4767" NA NA NA
"4768" NA NA NA
"4769" NA NA NA
"4770" NA NA NA
"4771" NA NA NA
"4772" NA NA NA
"4773" NA NA NA
"4774" NA NA NA
"4775" NA NA NA
"4776" NA NA NA
"4777" NA NA NA
"4778" NA NA NA
"4779" NA NA NA
"4780" NA NA NA
"4781" NA NA NA
"4782" NA NA NA
"4783" NA NA NA
"4784" NA NA NA
"4785" NA NA NA
"4786" NA NA NA
"4787" NA NA NA
"4788" NA NA NA
"4789" NA NA NA
"4790" NA NA NA
"4791" NA NA NA
"4792" NA NA NA
"4793" NA NA NA
"4794" NA NA NA
"4795" NA NA NA
"4796" NA NA NA
"4797" NA NA NA
"4798" NA NA NA
"4799" NA NA NA
"4800" NA NA NA
"4801" NA NA NA
"4802" NA NA NA
"4803" NA NA NA
"4804" NA NA NA
"4805" NA NA NA
"4806" NA NA NA
"4807" NA NA NA
"4808" NA NA NA
"4809" NA NA NA
"4810" NA NA NA
"4811" NA NA NA
"4812" NA NA NA
"4813" NA NA NA
"4814" NA NA NA
"4815" NA NA NA
"4816" NA NA NA
"4817" NA NA NA
"4818" NA NA NA
"4819" NA NA NA
"4820" NA NA NA
"4821" NA NA NA
"4822" NA NA NA
"4823" NA NA NA
"4824" NA NA NA
"4825" NA NA NA
"4826" NA NA NA
"4827" NA NA NA
"4828" NA NA NA
"4829" NA NA NA
"4830" NA NA NA
"4831" NA NA NA
"4832" NA NA NA
"4833" NA NA NA
"4834" NA NA NA
"4835" NA NA NA
"4836" NA NA NA
"4837" NA NA NA
"4838" NA NA NA
"4839" NA NA NA
"4840" NA NA NA
"4841" NA NA NA
"4842" NA NA NA
"4843" NA NA NA
"4844" NA NA NA
"4845" NA NA NA
"4846" NA NA NA
"4847" NA NA NA
"4848" NA NA NA
"4849" NA NA NA
"4850" NA NA NA
"4851" NA NA NA
"4852" NA NA NA
"4853" NA NA NA
"4854" NA NA NA
"4855" NA NA NA
"4856" NA NA NA
"4857" NA NA NA
"4858" NA NA NA
"4859" NA NA NA
"4860" NA NA NA
"4861" NA NA NA
"4862" NA NA NA
"4863" NA NA NA
"4864" NA NA NA
"4865" NA NA NA
"4866" NA NA NA
"4867" NA NA NA
"4868" NA NA NA
"4869" NA NA NA
"4870" NA NA NA
"4871" NA NA NA
"4872" NA NA NA
"4873" NA NA NA
"4874" NA NA NA
"4875" NA NA NA
"4876" NA NA NA
"4877" NA NA NA
"4878" NA NA NA
"4879" NA NA NA
"4880" NA NA NA
"4881" NA NA NA
"4882" NA NA NA
"4883" NA NA NA
"4884" NA NA NA
"4885" NA NA NA
"4886" NA NA NA
"4887" NA NA NA
"4888" NA NA NA
"4889" NA NA NA
"4890" NA NA NA
"4891" NA NA NA
"4892" NA NA NA
"4893" NA NA NA
"4894" NA NA NA
"4895" NA NA NA
"4896" NA NA NA
"4897" NA NA NA
"4898" NA NA NA
"4899" NA NA NA
"4900" NA NA NA
"4901" NA NA NA
"4902" NA NA NA
"4903" NA NA NA
"4904" NA NA NA
"4905" NA NA NA
"4906" NA NA NA
"4907" NA NA NA
"4908" NA NA NA
"4909" NA NA NA
"4910" NA NA NA
"4911" NA NA NA
"4912" NA NA NA
"4913" NA NA NA
"4914" NA NA NA
"4915" NA NA NA
"4916" NA NA NA
"4917" NA NA NA
"4918" NA NA NA
"4919" NA NA NA
"4920" NA NA NA
"4921" NA NA NA
"4922" NA NA NA
"4923" NA NA NA
"4924" NA NA NA
"4925" NA NA NA
"4926" NA NA NA
"4927" NA NA NA
"4928" NA NA NA
"4929" NA NA NA
"4930" NA NA NA
"4931" NA NA NA
"4932" NA NA NA
"4933" NA NA NA
"4934" NA NA NA
"4935" NA NA NA
"4936" NA NA NA
"4937" NA NA NA
"4938" NA NA NA
"4939" NA NA NA
"4940" NA NA NA
"4941" NA NA NA
"4942" NA NA NA
"4943" NA NA NA
"4944" NA NA NA
"4945" NA NA NA
"4946" NA NA NA
"4947" NA NA NA
"4948" NA NA NA
"4949" NA NA NA
"4950" NA NA NA
"4951" NA NA NA
"4952" NA NA NA
"4953" NA NA NA
"4954" NA NA NA
"4955" NA NA NA
"4956" NA NA NA
"4957" NA NA NA
"4958" NA NA NA
"4959" NA NA NA
"4960" NA NA NA
"4961" NA NA NA
"4962" NA NA NA
"4963" NA NA NA
"4964" NA NA NA
"4965" NA NA NA
"4966" NA NA NA
"4967" NA NA NA
"4968" NA NA NA
"4969" NA NA NA
"4970" NA NA NA
"4971" NA NA NA
"4972" NA NA NA
"4973" NA NA NA
"4974" NA NA NA
"4975" NA NA NA
"4976" NA NA NA
"4977" NA NA NA
"4978" NA NA NA
"4979" NA NA NA
"4980" NA NA NA
"4981" NA NA NA
"4982" NA NA NA
"4983" NA NA NA
"4984" NA NA NA
"4985" NA NA NA
"4986" NA NA NA
"4987" NA NA NA
"4988" NA NA NA
"4989" NA NA NA
"4990" NA NA NA
"4991" NA NA NA
"4992" NA NA NA
"4993" NA NA NA
"4994" NA NA NA
"4995" NA NA NA
"4996" NA NA NA
"4997" NA NA NA
"4998" NA NA NA
"4999" NA NA NA
"5000" NA NA NA
"5001" NA NA NA
"5002" NA NA NA
"5003" NA NA NA
"5004" NA NA NA
"5005" NA NA NA
"5006" NA NA NA
"5007" NA NA NA
"5008" NA NA NA
"5009" NA NA NA
"5010" NA NA NA
"5011" NA NA NA
"5012" NA NA NA
"5013" NA NA NA
"5014" NA NA NA
"5015" NA NA NA
"5016" NA NA NA
"5017" NA NA NA
"5018" NA NA NA
"5019" NA NA NA
"5020" NA NA NA
"5021" NA NA NA
"5022" NA NA NA
"5023" NA NA NA
"5024" NA NA NA
"5025" NA NA NA
"5026" NA NA NA
"5027" NA NA NA
"5028" NA NA NA
"5029" NA NA NA
"5030" NA NA NA
"5031" NA NA NA
"5032" NA NA NA
"5033" NA NA NA
"5034" NA NA NA
"5035" NA NA NA
"5036" NA NA NA
"5037" NA NA NA
"5038" NA NA NA
"5039" NA NA NA
"5040" NA NA NA
"5041" NA NA NA
"5042" NA NA NA
"5043" NA NA NA
"5044" NA NA NA
"5045" NA NA NA
"5046" NA NA NA
"5047" NA NA NA
"5048" NA NA NA
"5049" NA NA NA
"5050" NA NA NA
"5051" NA NA NA
"5052" NA NA NA
"5053" NA NA NA
"5054" NA NA NA
"5055" NA NA NA
"5056" NA NA NA
"5057" NA NA NA
"5058" NA NA NA
"5059" NA NA NA
"5060" NA NA NA
"5061" NA NA NA
"5062" NA NA NA
"5063" NA NA NA
"5064" NA NA NA
"5065" NA NA NA
"5066" NA NA NA
"5067" NA NA NA
"5068" NA NA NA
"5069" NA NA NA
"5070" NA NA NA
"5071" NA NA NA
"5072" NA NA NA
"5073" NA NA NA
"5074" NA NA NA
"5075" NA NA NA
"5076" NA NA NA
"5077" NA NA NA
"5078" NA NA NA
"5079" NA NA NA
"5080" NA NA NA
"5081" NA NA NA
"5082" NA NA NA
"5083" NA NA NA
"5084" NA NA NA
"5085" NA NA NA
"5086" NA NA NA
"5087" NA NA NA
"5088" NA NA NA
"5089" NA NA NA
"5090" NA NA NA
"5091" NA NA NA
"5092" NA NA NA
"5093" NA NA NA
"5094" NA NA NA
"5095" NA NA NA
"5096" NA NA NA
"5097" NA NA NA
"5098" NA NA NA
"5099" NA NA NA
"5100" NA NA NA
"5101" NA NA NA
"5102" NA NA NA
"5103" NA NA NA
"5104" NA NA NA
"5105" NA NA NA
"5106" NA NA NA
"5107" NA NA NA
"5108" NA NA NA
"5109" NA NA NA
"5110" NA NA NA
"5111" NA NA NA
"5112" NA NA NA
"5113" NA NA NA
"5114" NA NA NA
"5115" NA NA NA
"5116" NA NA NA
"5117" NA NA NA
"5118" NA NA NA
"5119" NA NA NA
"5120" NA NA NA
"5121" NA NA NA
"5122" NA NA NA
"5123" NA NA NA
"5124" NA NA NA
"5125" NA NA NA
"5126" NA NA NA
"5127" NA NA NA
"5128" NA NA NA
"5129" NA NA NA
"5130" NA NA NA
"5131" NA NA NA
"5132" NA NA NA
"5133" NA NA NA
"5134" NA NA NA
"5135" NA NA NA
"5136" NA NA NA
"5137" NA NA NA
"5138" NA NA NA
"5139" NA NA NA
"5140" NA NA NA
"5141" NA NA NA
"5142" NA NA NA
"5143" NA NA NA
"5144" NA NA NA
"5145" NA NA NA
"5146" NA NA NA
"5147" NA NA NA
"5148" NA NA NA
"5149" NA NA NA
"5150" NA NA NA
"5151" NA NA NA
"5152" NA NA NA
"5153" NA NA NA
"5154" NA NA NA
"5155" NA NA NA
"5156" NA NA NA
"5157" NA NA NA
"5158" NA NA NA
"5159" NA NA NA
"5160" NA NA NA
"5161" NA NA NA
"5162" NA NA NA
"5163" NA NA NA
"5164" NA NA NA
"5165" NA NA NA
"5166" NA NA NA
"5167" NA NA NA
"5168" NA NA NA
"5169" NA NA NA
"5170" NA NA NA
"5171" NA NA NA
"5172" NA NA NA
"5173" NA NA NA
"5174" NA NA NA
"5175" NA NA NA
"5176" NA NA NA
"5177" NA NA NA
"5178" NA NA NA
"5179" NA NA NA
"5180" NA NA NA
"5181" NA NA NA
"5182" NA NA NA
"5183" NA NA NA
"5184" NA NA NA
"5185" NA NA NA
"5186" NA NA NA
"5187" NA NA NA
"5188" NA NA NA
"5189" NA NA NA
"5190" NA NA NA
"5191" NA NA NA
"5192" NA NA NA
"5193" NA NA NA
"5194" NA NA NA
"5195" NA NA NA
"5196" NA NA NA
"5197" NA NA NA
"5198" NA NA NA
"5199" NA NA NA
"5200" NA NA NA
"5201" NA NA NA
"5202" NA NA NA
"5203" NA NA NA
"5204" NA NA NA
"5205" NA NA NA
"5206" NA NA NA
"5207" NA NA NA
"5208" NA NA NA
"5209" NA NA NA
"5210" NA NA NA
"5211" NA NA NA
"5212" NA NA NA
"5213" NA NA NA
"5214" NA NA NA
"5215" NA NA NA
"5216" NA NA NA
"5217" NA NA NA
"5218" NA NA NA
"5219" NA NA NA
"5220" NA NA NA
"5221" NA NA NA
"5222" NA NA NA
"5223" NA NA NA
"5224" NA NA NA
"5225" NA NA NA
"5226" NA NA NA
"5227" NA NA NA
"5228" NA NA NA
"5229" NA NA NA
"5230" NA NA NA
"5231" NA NA NA
"5232" NA NA NA
"5233" NA NA NA
"5234" NA NA NA
"5235" NA NA NA
"5236" NA NA NA
"5237" NA NA NA
"5238" NA NA NA
"5239" NA NA NA
"5240" NA NA NA
"5241" NA NA NA
"5242" NA NA NA
"5243" NA NA NA
"5244" NA NA NA
"5245" NA NA NA
"5246" NA NA NA
"5247" NA NA NA
"5248" NA NA NA
"5249" NA NA NA
"5250" NA NA NA
"5251" NA NA NA
"5252" NA NA NA
"5253" NA NA NA
"5254" NA NA NA
"5255" NA NA NA
"5256" NA NA NA
"5257" NA NA NA
"5258" NA NA NA
"5259" NA NA NA
"5260" NA NA NA
"5261" NA NA NA
"5262" NA NA NA
"5263" NA NA NA
"5264" NA NA NA
"5265" NA NA NA
"5266" NA NA NA
"5267" NA NA NA
"5268" NA NA NA
"5269" NA NA NA
"5270" NA NA NA
"5271" NA NA NA
"5272" NA NA NA
"5273" NA NA NA
"5274" NA NA NA
"5275" NA NA NA
"5276" NA NA NA
"5277" NA NA NA
"5278" NA NA NA
"5279" NA NA NA
"5280" NA NA NA
"5281" NA NA NA
"5282" NA NA NA
"5283" NA NA NA
"5284" NA NA NA
"5285" NA NA NA
"5286" NA NA NA
"5287" NA NA NA
"5288" NA NA NA
"5289" NA NA NA
"5290" NA NA NA
"5291" NA NA NA
"5292" NA NA NA
"5293" NA NA NA
"5294" NA NA NA
"5295" NA NA NA
"5296" NA NA NA
"5297" NA NA NA
"5298" NA NA NA
"5299" NA NA NA
"5300" NA NA NA
"5301" NA NA NA
"5302" NA NA NA
"5303" NA NA NA
"5304" NA NA NA
"5305" NA NA NA
"5306" NA NA NA
"5307" NA NA NA
"5308" NA NA NA
"5309" NA NA NA
"5310" NA NA NA
"5311" NA NA NA
"5312" NA NA NA
"5313" NA NA NA
"5314" NA NA NA
"5315" NA NA NA
"5316" NA NA NA
"5317" NA NA NA
"5318" NA NA NA
"5319" NA NA NA
"5320" NA NA NA
"5321" NA NA NA
"5322" NA NA NA
"5323" NA NA NA
"5324" NA NA NA
"5325" NA NA NA
"5326" NA NA NA
"5327" NA NA NA
"5328" NA NA NA
"5329" NA NA NA
"5330" NA NA NA
"5331" NA NA NA
"5332" NA NA NA
"5333" NA NA NA
"5334" NA NA NA
"5335" NA NA NA
"5336" NA NA NA
"5337" NA NA NA
"5338" NA NA NA
"5339" NA NA NA
"5340" NA NA NA
"5341" NA NA NA
"5342" NA NA NA
"5343" NA NA NA
"5344" NA NA NA
"5345" NA NA NA
"5346" NA NA NA
"5347" NA NA NA
"5348" NA NA NA
"5349" NA NA NA
"5350" NA NA NA
"5351" NA NA NA
"5352" NA NA NA
"5353" NA NA NA
"5354" NA NA NA
"5355" NA NA NA
"5356" NA NA NA
"5357" NA NA NA
"5358" NA NA NA
"5359" NA NA NA
"5360" NA NA NA
"5361" NA NA NA
"5362" NA NA NA
"5363" NA NA NA
"5364" NA NA NA
"5365" NA NA NA
"5366" NA NA NA
"5367" NA NA NA
"5368" NA NA NA
"5369" NA NA NA
"5370" NA NA NA
"5371" NA NA NA
"5372" NA NA NA
"5373" NA NA NA
"5374" NA NA NA
"5375" NA NA NA
"5376" NA NA NA
"5377" NA NA NA
"5378" NA NA NA
"5379" NA NA NA
"5380" NA NA NA
"5381" NA NA NA
"5382" NA NA NA
"5383" NA NA NA
"5384" NA NA NA
"5385" NA NA NA
"5386" NA NA NA
"5387" NA NA NA
"5388" NA NA NA
"5389" NA NA NA
"5390" NA NA NA
"5391" NA NA NA
"5392" NA NA NA
"5393" NA NA NA
"5394" NA NA NA
"5395" NA NA NA
"5396" NA NA NA
"5397" NA NA NA
"5398" NA NA NA
"5399" NA NA NA
"5400" NA NA NA
"5401" NA NA NA
"5402" NA NA NA
"5403" NA NA NA
"5404" NA NA NA
"5405" NA NA NA
"5406" NA NA NA
"5407" NA NA NA
"5408" NA NA NA
"5409" NA NA NA
"5410" NA NA NA
"5411" NA NA NA
"5412" NA NA NA
"5413" NA NA NA
"5414" NA NA NA
"5415" NA NA NA
"5416" NA NA NA
"5417" NA NA NA
"5418" NA NA NA
"5419" NA NA NA
"5420" NA NA NA
"5421" NA NA NA
"5422" NA NA NA
"5423" NA NA NA
"5424" NA NA NA
"5425" NA NA NA
"5426" NA NA NA
"5427" NA NA NA
"5428" NA NA NA
"5429" NA NA NA
"5430" NA NA NA
"5431" NA NA NA
"5432" NA NA NA
"5433" NA NA NA
"5434" NA NA NA
"5435" NA NA NA
"5436" NA NA NA
"5437" NA NA NA
"5438" NA NA NA
"5439" NA NA NA
"5440" NA NA NA
"5441" NA NA NA
"5442" NA NA NA
"5443" NA NA NA
"5444" NA NA NA
"5445" NA NA NA
"5446" NA NA NA
"5447" NA NA NA
"5448" NA NA NA
"5449" NA NA NA
"5450" NA NA NA
"5451" NA NA NA
"5452" NA NA NA
"5453" NA NA NA
"5454" NA NA NA
"5455" NA NA NA
"5456" NA NA NA
"5457" NA NA NA
"5458" NA NA NA
"5459" NA NA NA
"5460" NA NA NA
"5461" NA NA NA
"5462" NA NA NA
"5463" NA NA NA
"5464" NA NA NA
"5465" NA NA NA
"5466" NA NA NA
"5467" NA NA NA
"5468" NA NA NA
"5469" NA NA NA
"5470" NA NA NA
"5471" NA NA NA
"5472" NA NA NA
"5473" NA NA NA
"5474" NA NA NA
"5475" NA NA NA
"5476" NA NA NA
"5477" NA NA NA
"5478" NA NA NA
"5479" NA NA NA
"5480" NA NA NA
"5481" NA NA NA
"5482" NA NA NA
"5483" NA NA NA
"5484" NA NA NA
"5485" NA NA NA
"5486" NA NA NA
"5487" NA NA NA
"5488" NA NA NA
"5489" NA NA NA
"5490" NA NA NA
"5491" NA NA NA
"5492" NA NA NA
"5493" NA NA NA
"5494" NA NA NA
"5495" NA NA NA
"5496" NA NA NA
"5497" NA NA NA
"5498" NA NA NA
"5499" NA NA NA
"5500" NA NA NA
"5501" NA NA NA
"5502" NA NA NA
"5503" NA NA NA
"5504" NA NA NA
"5505" NA NA NA
"5506" NA NA NA
"5507" NA NA NA
"5508" NA NA NA
"5509" NA NA NA
"5510" NA NA NA
"5511" NA NA NA
"5512" NA NA NA
"5513" NA NA NA
"5514" NA NA NA
"5515" NA NA NA
"5516" NA NA NA
"5517" NA NA NA
"5518" NA NA NA
"5519" NA NA NA
"5520" NA NA NA
"5521" NA NA NA
"5522" NA NA NA
"5523" NA NA NA
"5524" NA NA NA
"5525" NA NA NA
"5526" NA NA NA
"5527" NA NA NA
"5528" NA NA NA
"5529" NA NA NA
"5530" NA NA NA
"5531" NA NA NA
"5532" NA NA NA
"5533" NA NA NA
"5534" NA NA NA
"5535" NA NA NA
"5536" NA NA NA
"5537" NA NA NA
"5538" NA NA NA
"5539" NA NA NA
"5540" NA NA NA
"5541" NA NA NA
"5542" NA NA NA
"5543" NA NA NA
"5544" NA NA NA
"5545" NA NA NA
"5546" NA NA NA
"5547" NA NA NA
"5548" NA NA NA
"5549" NA NA NA
"5550" NA NA NA
"5551" NA NA NA
"5552" NA NA NA
"5553" NA NA NA
"5554" NA NA NA
"5555" NA NA NA
"5556" NA NA NA
"5557" NA NA NA
"5558" NA NA NA
"5559" NA NA NA
"5560" NA NA NA
"5561" NA NA NA
"5562" NA NA NA
"5563" NA NA NA
"5564" NA NA NA
"5565" NA NA NA
"5566" NA NA NA
"5567" NA NA NA
"5568" NA NA NA
"5569" NA NA NA
"5570" NA NA NA
"5571" NA NA NA
"5572" NA NA NA
"5573" NA NA NA
"5574" NA NA NA
"5575" NA NA NA
"5576" NA NA NA
"5577" NA NA NA
"5578" NA NA NA
"5579" NA NA NA
"5580" NA NA NA
"5581" NA NA NA
"5582" NA NA NA
"5583" NA NA NA
"5584" NA NA NA
"5585" NA NA NA
"5586" NA NA NA
"5587" NA NA NA
"5588" NA NA NA
"5589" NA NA NA
"5590" NA NA NA
"5591" NA NA NA
"5592" NA NA NA
"5593" NA NA NA
"5594" NA NA NA
"5595" NA NA NA
"5596" NA NA NA
"5597" NA NA NA
"5598" NA NA NA
"5599" NA NA NA
"5600" NA NA NA
"5601" NA NA NA
"5602" NA NA NA
"5603" NA NA NA
"5604" NA NA NA
"5605" NA NA NA
"5606" NA NA NA
"5607" NA NA NA
"5608" NA NA NA
"5609" NA NA NA
"5610" NA NA NA
"5611" NA NA NA
"5612" NA NA NA
"5613" NA NA NA
"5614" NA NA NA
"5615" NA NA NA
"5616" NA NA NA
"5617" NA NA NA
"5618" NA NA NA
"5619" NA NA NA
"5620" NA NA NA
"5621" NA NA NA
"5622" NA NA NA
"5623" NA NA NA
"5624" NA NA NA
"5625" NA NA NA
"5626" NA NA NA
"5627" NA NA NA
"5628" NA NA NA
"5629" NA NA NA
"5630" NA NA NA
"5631" NA NA NA
"5632" NA NA NA
"5633" NA NA NA
"5634" NA NA NA
"5635" NA NA NA
"5636" NA NA NA
"5637" NA NA NA
"5638" NA NA NA
"5639" NA NA NA
"5640" NA NA NA
"5641" NA NA NA
"5642" NA NA NA
"5643" NA NA NA
"5644" NA NA NA
"5645" NA NA NA
"5646" NA NA NA
"5647" NA NA NA
"5648" NA NA NA
"5649" NA NA NA
"5650" NA NA NA
"5651" NA NA NA
"5652" NA NA NA
"5653" NA NA NA
"5654" NA NA NA
"5655" NA NA NA
"5656" NA NA NA
"5657" NA NA NA
"5658" NA NA NA
"5659" NA NA NA
"5660" NA NA NA
"5661" NA NA NA
"5662" NA NA NA
"5663" NA NA NA
"5664" NA NA NA
"5665" NA NA NA
"5666" NA NA NA
"5667" NA NA NA
"5668" NA NA NA
"5669" NA NA NA
"5670" NA NA NA
"5671" NA NA NA
"5672" NA NA NA
"5673" NA NA NA
"5674" NA NA NA
"5675" NA NA NA
"5676" NA NA NA
"5677" NA NA NA
"5678" NA NA NA
"5679" NA NA NA
"5680" NA NA NA
"5681" NA NA NA
"5682" NA NA NA
"5683" NA NA NA
"5684" NA NA NA
"5685" NA NA NA
"5686" NA NA NA
"5687" NA NA NA
"5688" NA NA NA
"5689" NA NA NA
"5690" NA NA NA
"5691" NA NA NA
"5692" NA NA NA
"5693" NA NA NA
"5694" NA NA NA
"5695" NA NA NA
"5696" NA NA NA
"5697" NA NA NA
"5698" NA NA NA
"5699" NA NA NA
"5700" NA NA NA
"5701" NA NA NA
"5702" NA NA NA
"5703" NA NA NA
"5704" NA NA NA
"5705" NA NA NA
"5706" NA NA NA
"5707" NA NA NA
"5708" NA NA NA
"5709" NA NA NA
"5710" NA NA NA
"5711" NA NA NA
"5712" NA NA NA
"5713" NA NA NA
"5714" NA NA NA
"5715" NA NA NA
"5716" NA NA NA
"5717" NA NA NA
"5718" NA NA NA
"5719" NA NA NA
"5720" NA NA NA
"5721" NA NA NA
"5722" NA NA NA
"5723" NA NA NA
"5724" NA NA NA
"5725" NA NA NA
"5726" NA NA NA
"5727" NA NA NA
"5728" NA NA NA
"5729" NA NA NA
"5730" NA NA NA
"5731" NA NA NA
"5732" NA NA NA
"5733" NA NA NA
"5734" NA NA NA
"5735" NA NA NA
"5736" NA NA NA
"5737" NA NA NA
"5738" NA NA NA
"5739" NA NA NA
"5740" NA NA NA
"5741" NA NA NA
"5742" NA NA NA
"5743" NA NA NA
"5744" NA NA NA
"5745" NA NA NA
"5746" NA NA NA
"5747" NA NA NA
"5748" NA NA NA
"5749" NA NA NA
"5750" NA NA NA
"5751" NA NA NA
"5752" NA NA NA
"5753" NA NA NA
"5754" NA NA NA
"5755" NA NA NA
"5756" NA NA NA
"5757" NA NA NA
"5758" NA NA NA
"5759" NA NA NA
"5760" NA NA NA
"5761" NA NA NA
"5762" NA NA NA
"5763" NA NA NA
"5764" NA NA NA
"5765" NA NA NA
"5766" NA NA NA
"5767" NA NA NA
"5768" NA NA NA
"5769" NA NA NA
"5770" NA NA NA
"5771" NA NA NA
"5772" NA NA NA
"5773" NA NA NA
"5774" NA NA NA
"5775" NA NA NA
"5776" NA NA NA
"5777" NA NA NA
"5778" NA NA NA
"5779" NA NA NA
"5780" NA NA NA
"5781" NA NA NA
"5782" NA NA NA
"5783" NA NA NA
"5784" NA NA NA
"5785" NA NA NA
"5786" NA NA NA
"5787" NA NA NA
"5788" NA NA NA
"5789" NA NA NA
"5790" NA NA NA
"5791" NA NA NA
"5792" NA NA NA
"5793" NA NA NA
"5794" NA NA NA
"5795" NA NA NA
"5796" NA NA NA
"5797" NA NA NA
"5798" NA NA NA
"5799" NA NA NA
"5800" NA NA NA
"5801" NA NA NA
"5802" NA NA NA
"5803" NA NA NA
"5804" NA NA NA
"5805" NA NA NA
"5806" NA NA NA
"5807" NA NA NA
"5808" NA NA NA
"5809" NA NA NA
"5810" NA NA NA
"5811" NA NA NA
"5812" NA NA NA
"5813" NA NA NA
"5814" NA NA NA
"5815" NA NA NA
"5816" NA NA NA
"5817" NA NA NA
"5818" NA NA NA
"5819" NA NA NA
"5820" NA NA NA
"5821" NA NA NA
"5822" NA NA NA
"5823" NA NA NA
"5824" NA NA NA
"5825" NA NA NA
"5826" NA NA NA
"5827" NA NA NA
"5828" NA NA NA
"5829" NA NA NA
"5830" NA NA NA
"5831" NA NA NA
"5832" NA NA NA
"5833" NA NA NA
"5834" NA NA NA
"5835" NA NA NA
"5836" NA NA NA
"5837" NA NA NA
"5838" NA NA NA
"5839" NA NA NA
"5840" NA NA NA
"5841" NA NA NA
"5842" NA NA NA
"5843" NA NA NA
"5844" NA NA NA
"5845" NA NA NA
"5846" NA NA NA
"5847" NA NA NA
"5848" NA NA NA
"5849" NA NA NA
"5850" NA NA NA
"5851" NA NA NA
"5852" NA NA NA
"5853" NA NA NA
"5854" NA NA NA
"5855" NA NA NA
"5856" NA NA NA
"5857" NA NA NA
"5858" NA NA NA
"5859" NA NA NA
"5860" NA NA NA
"5861" NA NA NA
"5862" NA NA NA
"5863" NA NA NA
"5864" NA NA NA
"5865" NA NA NA
"5866" NA NA NA
"5867" NA NA NA
"5868" NA NA NA
"5869" NA NA NA
"5870" NA NA NA
"5871" NA NA NA
"5872" NA NA NA
"5873" NA NA NA
"5874" NA NA NA
"5875" NA NA NA
"5876" NA NA NA
"5877" NA NA NA
"5878" NA NA NA
"5879" NA NA NA
"5880" NA NA NA
"5881" NA NA NA
"5882" NA NA NA
"5883" NA NA NA
"5884" NA NA NA
"5885" NA NA NA
"5886" NA NA NA
"5887" NA NA NA
"5888" NA NA NA
"5889" NA NA NA
"5890" NA NA NA
"5891" NA NA NA
"5892" NA NA NA
"5893" NA NA NA
"5894" NA NA NA
"5895" NA NA NA
"5896" NA NA NA
"5897" NA NA NA
"5898" NA NA NA
"5899" NA NA NA
"5900" NA NA NA
"5901" NA NA NA
"5902" NA NA NA
"5903" NA NA NA
"5904" NA NA NA
"5905" NA NA NA
"5906" NA NA NA
"5907" NA NA NA
"5908" NA NA NA
"5909" NA NA NA
"5910" NA NA NA
"5911" NA NA NA
"5912" NA NA NA
"5913" NA NA NA
"5914" NA NA NA
"5915" NA NA NA
"5916" NA NA NA
"5917" NA NA NA
"5918" NA NA NA
"5919" NA NA NA
"5920" NA NA NA
"5921" NA NA NA
"5922" NA NA NA
"5923" NA NA NA
"5924" NA NA NA
"5925" NA NA NA
"5926" NA NA NA
"5927" NA NA NA
"5928" NA NA NA
"5929" NA NA NA
"5930" NA NA NA
"5931" NA NA NA
"5932" NA NA NA
"5933" NA NA NA
"5934" NA NA NA
"5935" NA NA NA
"5936" NA NA NA
"5937" NA NA NA
"5938" NA NA NA
"5939" NA NA NA
"5940" NA NA NA
"5941" NA NA NA
"5942" NA NA NA
"5943" NA NA NA
"5944" NA NA NA
"5945" NA NA NA
"5946" NA NA NA
"5947" NA NA NA
"5948" NA NA NA
"5949" NA NA NA
"5950" NA NA NA
"5951" NA NA NA
"5952" NA NA NA
"5953" NA NA NA
"5954" NA NA NA
"5955" NA NA NA
"5956" NA NA NA
"5957" NA NA NA
"5958" NA NA NA
"5959" NA NA NA
"5960" NA NA NA
"5961" NA NA NA
"5962" NA NA NA
"5963" NA NA NA
"5964" NA NA NA
"5965" NA NA NA
"5966" NA NA NA
"5967" NA NA NA
"5968" NA NA NA
"5969" NA NA NA
"5970" NA NA NA
"5971" NA NA NA
"5972" NA NA NA
"5973" NA NA NA
"5974" NA NA NA
"5975" NA NA NA
"5976" NA NA NA
"5977" NA NA NA
"5978" NA NA NA
"5979" NA NA NA
"5980" NA NA NA
"5981" NA NA NA
"5982" NA NA NA
"5983" NA NA NA
"5984" NA NA NA
"5985" NA NA NA
"5986" NA NA NA
"5987" NA NA NA
"5988" NA NA NA
"5989" NA NA NA
"5990" NA NA NA
"5991" NA NA NA
"5992" NA NA NA
"5993" NA NA NA
"5994" NA NA NA
"5995" NA NA NA
"5996" NA NA NA
"5997" NA NA NA
"5998" NA NA NA
"5999" NA NA NA
"6000" NA NA NA
"6001" NA NA NA
"6002" NA NA NA
"6003" NA NA NA
"6004" NA NA NA
"6005" NA NA NA
"6006" NA NA NA
"6007" NA NA NA
"6008" NA NA NA
"6009" NA NA NA
"6010" NA NA NA
"6011" NA NA NA
"6012" NA NA NA
"6013" NA NA NA
"6014" NA NA NA
"6015" NA NA NA
"6016" NA NA NA
"6017" NA NA NA
"6018" NA NA NA
"6019" NA NA NA
"6020" NA NA NA
"6021" NA NA NA
"6022" NA NA NA
"6023" NA NA NA
"6024" NA NA NA
"6025" NA NA NA
"6026" NA NA NA
"6027" NA NA NA
"6028" NA NA NA
"6029" NA NA NA
"6030" NA NA NA
"6031" NA NA NA
"6032" NA NA NA
"6033" NA NA NA
"6034" NA NA NA
"6035" NA NA NA
"6036" NA NA NA
"6037" NA NA NA
"6038" NA NA NA
"6039" NA NA NA
"6040" NA NA NA
"6041" NA NA NA
"6042" NA NA NA
"6043" NA NA NA
"6044" NA NA NA
"6045" NA NA NA
"6046" NA NA NA
"6047" NA NA NA
"6048" NA NA NA
"6049" NA NA NA
"6050" NA NA NA
"6051" NA NA NA
"6052" NA NA NA
"6053" NA NA NA
"6054" NA NA NA
"6055" NA NA NA
"6056" NA NA NA
"6057" NA NA NA
"6058" NA NA NA
"6059" NA NA NA
"6060" NA NA NA
"6061" NA NA NA
"6062" NA NA NA
"6063" NA NA NA
"6064" NA NA NA
"6065" NA NA NA
"6066" NA NA NA
"6067" NA NA NA
"6068" NA NA NA
"6069" NA NA NA
"6070" NA NA NA
"6071" NA NA NA
"6072" NA NA NA
"6073" NA NA NA
"6074" NA NA NA
"6075" NA NA NA
"6076" NA NA NA
"6077" NA NA NA
"6078" NA NA NA
"6079" NA NA NA
"6080" NA NA NA
"6081" NA NA NA
"6082" NA NA NA
"6083" NA NA NA
"6084" NA NA NA
"6085" NA NA NA
"6086" NA NA NA
"6087" NA NA NA
"6088" NA NA NA
"6089" NA NA NA
"6090" NA NA NA
"6091" NA NA NA
"6092" NA NA NA
"6093" NA NA NA
"6094" NA NA NA
"6095" NA NA NA
"6096" NA NA NA
"6097" NA NA NA
"6098" NA NA NA
"6099" NA NA NA
"6100" NA NA NA
"6101" NA NA NA
"6102" NA NA NA
"6103" NA NA NA
"6104" NA NA NA
"6105" NA NA NA
"6106" NA NA NA
"6107" NA NA NA
"6108" NA NA NA
"6109" NA NA NA
"6110" NA NA NA
"6111" NA NA NA
"6112" NA NA NA
"6113" NA NA NA
"6114" NA NA NA
"6115" NA NA NA
"6116" NA NA NA
"6117" NA NA NA
"6118" NA NA NA
"6119" NA NA NA
"6120" NA NA NA
"6121" NA NA NA
"6122" NA NA NA
"6123" NA NA NA
"6124" NA NA NA
"6125" NA NA NA
"6126" NA NA NA
"6127" NA NA NA
"6128" NA NA NA
"6129" NA NA NA
"6130" NA NA NA
"6131" NA NA NA
"6132" NA NA NA
"6133" NA NA NA
"6134" NA NA NA
"6135" NA NA NA
"6136" NA NA NA
"6137" NA NA NA
"6138" NA NA NA
"6139" NA NA NA
"6140" NA NA NA
"6141" NA NA NA
"6142" NA NA NA
"6143" NA NA NA
"6144" NA NA NA
"6145" NA NA NA
"6146" NA NA NA
"6147" NA NA NA
"6148" NA NA NA
"6149" NA NA NA
"6150" NA NA NA
"6151" NA NA NA
"6152" NA NA NA
"6153" NA NA NA
"6154" NA NA NA
"6155" NA NA NA
"6156" NA NA NA
"6157" NA NA NA
"6158" NA NA NA
"6159" NA NA NA
"6160" NA NA NA
"6161" NA NA NA
"6162" NA NA NA
"6163" NA NA NA
"6164" NA NA NA
"6165" NA NA NA
"6166" NA NA NA
"6167" NA NA NA
"6168" NA NA NA
"6169" NA NA NA
"6170" NA NA NA
"6171" NA NA NA
"6172" NA NA NA
"6173" NA NA NA
"6174" NA NA NA
"6175" NA NA NA
"6176" NA NA NA
"6177" NA NA NA
"6178" NA NA NA
"6179" NA NA NA
"6180" NA NA NA
"6181" NA NA NA
"6182" NA NA NA
"6183" NA NA NA
"6184" NA NA NA
"6185" NA NA NA
"6186" NA NA NA
"6187" NA NA NA
"6188" NA NA NA
"6189" NA NA NA
"6190" NA NA NA
"6191" NA NA NA
"6192" NA NA NA
"6193" NA NA NA
"6194" NA NA NA
"6195" NA NA NA
"6196" NA NA NA
"6197" NA NA NA
"6198" NA NA NA
"6199" NA NA NA
"6200" NA NA NA
"6201" NA NA NA
"6202" NA NA NA
"6203" NA NA NA
"6204" NA NA NA
"6205" NA NA NA
"6206" NA NA NA
"6207" NA NA NA
"6208" NA NA NA
"6209" NA NA NA
"6210" NA NA NA
"6211" NA NA NA
"6212" NA NA NA
"6213" NA NA NA
"6214" NA NA NA
"6215" NA NA NA
"6216" NA NA NA
"6217" NA NA NA
"6218" NA NA NA
"6219" NA NA NA
"6220" NA NA NA
"6221" NA NA NA
"6222" NA NA NA
"6223" NA NA NA
"6224" NA NA NA
"6225" NA NA NA
"6226" NA NA NA
"6227" NA NA NA
"6228" NA NA NA
"6229" NA NA NA
"6230" NA NA NA
"6231" NA NA NA
"6232" NA NA NA
"6233" NA NA NA
"6234" NA NA NA
"6235" NA NA NA
"6236" NA NA NA
"6237" NA NA NA
"6238" NA NA NA
"6239" NA NA NA
"6240" NA NA NA
"6241" NA NA NA
"6242" NA NA NA
"6243" NA NA NA
"6244" NA NA NA
"6245" NA NA NA
"6246" NA NA NA
"6247" NA NA NA
"6248" NA NA NA
"6249" NA NA NA
"6250" NA NA NA
"6251" NA NA NA
"6252" NA NA NA
"6253" NA NA NA
"6254" NA NA NA
"6255" NA NA NA
"6256" NA NA NA
"6257" NA NA NA
"6258" NA NA NA
"6259" NA NA NA
"6260" NA NA NA
"6261" NA NA NA
"6262" NA NA NA
"6263" NA NA NA
"6264" NA NA NA
"6265" NA NA NA
"6266" NA NA NA
"6267" NA NA NA
"6268" NA NA NA
"6269" NA NA NA
"6270" NA NA NA
"6271" NA NA NA
"6272" NA NA NA
"6273" NA NA NA
"6274" NA NA NA
"6275" NA NA NA
"6276" NA NA NA
"6277" NA NA NA
"6278" NA NA NA
"6279" NA NA NA
"6280" NA NA NA
"6281" NA NA NA
"6282" NA NA NA
"6283" NA NA NA
"6284" NA NA NA
"6285" NA NA NA
"6286" NA NA NA
"6287" NA NA NA
"6288" NA NA NA
"6289" NA NA NA
"6290" NA NA NA
"6291" NA NA NA
"6292" NA NA NA
"6293" NA NA NA
"6294" NA NA NA
"6295" NA NA NA
"6296" NA NA NA
"6297" NA NA NA
"6298" NA NA NA
"6299" NA NA NA
"6300" NA NA NA
"6301" NA NA NA
"6302" NA NA NA
"6303" NA NA NA
"6304" NA NA NA
"6305" NA NA NA
"6306" NA NA NA
"6307" NA NA NA
"6308" NA NA NA
"6309" NA NA NA
"6310" NA NA NA
"6311" NA NA NA
"6312" NA NA NA
"6313" NA NA NA
"6314" NA NA NA
"6315" NA NA NA
"6316" NA NA NA
"6317" NA NA NA
"6318" NA NA NA
"6319" NA NA NA
"6320" NA NA NA
"6321" NA NA NA
"6322" NA NA NA
"6323" NA NA NA
"6324" NA NA NA
"6325" NA NA NA
"6326" NA NA NA
"6327" NA NA NA
"6328" NA NA NA
"6329" NA NA NA
"6330" NA NA NA
"6331" NA NA NA
"6332" NA NA NA
"6333" NA NA NA
"6334" NA NA NA
"6335" NA NA NA
"6336" NA NA NA
"6337" NA NA NA
"6338" NA NA NA
"6339" NA NA NA
"6340" NA NA NA
"6341" NA NA NA
"6342" NA NA NA
"6343" NA NA NA
"6344" NA NA NA
"6345" NA NA NA
"6346" NA NA NA
"6347" NA NA NA
"6348" NA NA NA
"6349" NA NA NA
"6350" NA NA NA
"6351" NA NA NA
"6352" NA NA NA
"6353" NA NA NA
"6354" NA NA NA
"6355" NA NA NA
"6356" NA NA NA
"6357" NA NA NA
"6358" NA NA NA
"6359" NA NA NA
"6360" NA NA NA
"6361" NA NA NA
"6362" NA NA NA
"6363" NA NA NA
"6364" NA NA NA
"6365" NA NA NA
"6366" NA NA NA
"6367" NA NA NA
"6368" NA NA NA
"6369" NA NA NA
"6370" NA NA NA
"6371" NA NA NA
"6372" NA NA NA
"6373" NA NA NA
"6374" NA NA NA
"6375" NA NA NA
"6376" NA NA NA
"6377" NA NA NA
"6378" NA NA NA
"6379" NA NA NA
"6380" NA NA NA
"6381" NA NA NA
"6382" NA NA NA
"6383" NA NA NA
"6384" NA NA NA
"6385" NA NA NA
"6386" NA NA NA
"6387" NA NA NA
"6388" NA NA NA
"6389" NA NA NA
"6390" NA NA NA
"6391" NA NA NA
"6392" NA NA NA
"6393" NA NA NA
"6394" NA NA NA
"6395" NA NA NA
"6396" NA NA NA
"6397" NA NA NA
"6398" NA NA NA
"6399" NA NA NA
"6400" NA NA NA
"6401" NA NA NA
"6402" NA NA NA
"6403" NA NA NA
"6404" NA NA NA
"6405" NA NA NA
"6406" NA NA NA
"6407" NA NA NA
"6408" NA NA NA
"6409" NA NA NA
"6410" NA NA NA
"6411" NA NA NA
"6412" NA NA NA
"6413" NA NA NA
"6414" NA NA NA
"6415" NA NA NA
"6416" NA NA NA
"6417" NA NA NA
"6418" NA NA NA
"6419" NA NA NA
"6420" NA NA NA
"6421" NA NA NA
"6422" NA NA NA
"6423" NA NA NA
"6424" NA NA NA
"6425" NA NA NA
"6426" NA NA NA
"6427" NA NA NA
"6428" NA NA NA
"6429" NA NA NA
"6430" NA NA NA
"6431" NA NA NA
"6432" NA NA NA
"6433" NA NA NA
"6434" NA NA NA
"6435" NA NA NA
"6436" NA NA NA
"6437" NA NA NA
"6438" NA NA NA
"6439" NA NA NA
"6440" NA NA NA
"6441" NA NA NA
"6442" NA NA NA
"6443" NA NA NA
"6444" NA NA NA
"6445" NA NA NA
"6446" NA NA NA
"6447" NA NA NA
"6448" NA NA NA
"6449" NA NA NA
"6450" NA NA NA
"6451" NA NA NA
"6452" NA NA NA
"6453" NA NA NA
"6454" NA NA NA
"6455" NA NA NA
"6456" NA NA NA
"6457" NA NA NA
"6458" NA NA NA
"6459" NA NA NA
"6460" NA NA NA
"6461" NA NA NA
"6462" NA NA NA
"6463" NA NA NA
"6464" NA NA NA
"6465" NA NA NA
"6466" NA NA NA
"6467" NA NA NA
"6468" NA NA NA
"6469" NA NA NA
"6470" NA NA NA
"6471" NA NA NA
"6472" NA NA NA
"6473" NA NA NA
"6474" NA NA NA
"6475" NA NA NA
"6476" NA NA NA
"6477" NA NA NA
"6478" NA NA NA
"6479" NA NA NA
"6480" NA NA NA
"6481" NA NA NA
"6482" NA NA NA
"6483" NA NA NA
"6484" NA NA NA
"6485" NA NA NA
"6486" NA NA NA
"6487" NA NA NA
"6488" NA NA NA
"6489" NA NA NA
"6490" NA NA NA
"6491" NA NA NA
"6492" NA NA NA
"6493" NA NA NA
"6494" NA NA NA
"6495" NA NA NA
"6496" NA NA NA
"6497" NA NA NA
"6498" NA NA NA
"6499" NA NA NA
"6500" NA NA NA
"6501" NA NA NA
"6502" NA NA NA
"6503" NA NA NA
"6504" NA NA NA
"6505" NA NA NA
"6506" NA NA NA
"6507" NA NA NA
"6508" NA NA NA
"6509" NA NA NA
"6510" NA NA NA
"6511" NA NA NA
"6512" NA NA NA
"6513" NA NA NA
"6514" NA NA NA
"6515" NA NA NA
"6516" NA NA NA
"6517" NA NA NA
"6518" NA NA NA
"6519" NA NA NA
"6520" NA NA NA
"6521" NA NA NA
"6522" NA NA NA
"6523" NA NA NA
"6524" NA NA NA
"6525" NA NA NA
"6526" NA NA NA
"6527" NA NA NA
"6528" NA NA NA
"6529" NA NA NA
"6530" NA NA NA
"6531" NA NA NA
"6532" NA NA NA
"6533" NA NA NA
"6534" NA NA NA
"6535" NA NA NA
"6536" NA NA NA
"6537" NA NA NA
"6538" NA NA NA
"6539" NA NA NA
"6540" NA NA NA
"6541" NA NA NA
"6542" NA NA NA
"6543" NA NA NA
"6544" NA NA NA
"6545" NA NA NA
"6546" NA NA NA
"6547" NA NA NA
"6548" NA NA NA
"6549" NA NA NA
"6550" NA NA NA
"6551" NA NA NA
"6552" NA NA NA
"6553" NA NA NA
"6554" NA NA NA
"6555" NA NA NA
"6556" NA NA NA
"6557" NA NA NA
"6558" NA NA NA
"6559" NA NA NA
"6560" NA NA NA
"6561" NA NA NA
"6562" NA NA NA
"6563" NA NA NA
"6564" NA NA NA
"6565" NA NA NA
"6566" NA NA NA
"6567" NA NA NA
"6568" NA NA NA
"6569" NA NA NA
"6570" NA NA NA
"6571" NA NA NA
"6572" NA NA NA
"6573" NA NA NA
"6574" NA NA NA
"6575" NA NA NA
"6576" NA NA NA
"6577" NA NA NA
"6578" NA NA NA
"6579" NA NA NA
"6580" NA NA NA
"6581" NA NA NA
"6582" NA NA NA
"6583" NA NA NA
"6584" NA NA NA
"6585" NA NA NA
"6586" NA NA NA
"6587" NA NA NA
"6588" NA NA NA
"6589" NA NA NA
"6590" NA NA NA
"6591" NA NA NA
"6592" NA NA NA
"6593" NA NA NA
"6594" NA NA NA
"6595" NA NA NA
"6596" NA NA NA
"6597" NA NA NA
"6598" NA NA NA
"6599" NA NA NA
"6600" NA NA NA
"6601" NA NA NA
"6602" NA NA NA
"6603" NA NA NA
"6604" NA NA NA
"6605" NA NA NA
"6606" NA NA NA
"6607" NA NA NA
"6608" NA NA NA
"6609" NA NA NA
"6610" NA NA NA
"6611" NA NA NA
"6612" NA NA NA
"6613" NA NA NA
"6614" NA NA NA
"6615" NA NA NA
"6616" NA NA NA
"6617" NA NA NA
"6618" NA NA NA
"6619" NA NA NA
"6620" NA NA NA
"6621" NA NA NA
"6622" NA NA NA
"6623" NA NA NA
"6624" NA NA NA
"6625" NA NA NA
"6626" NA NA NA
"6627" NA NA NA
"6628" NA NA NA
"6629" NA NA NA
"6630" NA NA NA
"6631" NA NA NA
"6632" NA NA NA
"6633" NA NA NA
"6634" NA NA NA
"6635" NA NA NA
"6636" NA NA NA
"6637" NA NA NA
"6638" NA NA NA
"6639" NA NA NA
"6640" NA NA NA
"6641" NA NA NA
"6642" NA NA NA
"6643" NA NA NA
"6644" NA NA NA
"6645" NA NA NA
"6646" NA NA NA
"6647" NA NA NA
"6648" NA NA NA
"6649" NA NA NA
"6650" NA NA NA
"6651" NA NA NA
"6652" NA NA NA
"6653" NA NA NA
"6654" NA NA NA
"6655" NA NA NA
"6656" NA NA NA
"6657" NA NA NA
"6658" NA NA NA
"6659" NA NA NA
"6660" NA NA NA
"6661" NA NA NA
"6662" NA NA NA
"6663" NA NA NA
"6664" NA NA NA
"6665" NA NA NA
"6666" NA NA NA
"6667" NA NA NA
"6668" NA NA NA
"6669" NA NA NA
"6670" NA NA NA
"6671" NA NA NA
"6672" NA NA NA
"6673" NA NA NA
"6674" NA NA NA
"6675" NA NA NA
"6676" NA NA NA
"6677" NA NA NA
"6678" NA NA NA
"6679" NA NA NA
"6680" NA NA NA
"6681" NA NA NA
"6682" NA NA NA
"6683" NA NA NA
"6684" NA NA NA
"6685" NA NA NA
"6686" NA NA NA
"6687" NA NA NA
"6688" NA NA NA
"6689" NA NA NA
"6690" NA NA NA
"6691" NA NA NA
"6692" NA NA NA
"6693" NA NA NA
"6694" NA NA NA
"6695" NA NA NA
"6696" NA NA NA
"6697" NA NA NA
"6698" NA NA NA
"6699" NA NA NA
"6700" NA NA NA
"6701" NA NA NA
"6702" NA NA NA
"6703" NA NA NA
"6704" NA NA NA
"6705" NA NA NA
"6706" NA NA NA
"6707" NA NA NA
"6708" NA NA NA
"6709" NA NA NA
"6710" NA NA NA
"6711" NA NA NA
"6712" NA NA NA
"6713" NA NA NA
"6714" NA NA NA
"6715" NA NA NA
"6716" NA NA NA
"6717" NA NA NA
"6718" NA NA NA
"6719" NA NA NA
"6720" NA NA NA
"6721" NA NA NA
"6722" NA NA NA
"6723" NA NA NA
"6724" NA NA NA
"6725" NA NA NA
"6726" NA NA NA
"6727" NA NA NA
"6728" NA NA NA
"6729" NA NA NA
"6730" NA NA NA
"6731" NA NA NA
"6732" NA NA NA
"6733" NA NA NA
"6734" NA NA NA
"6735" NA NA NA
"6736" NA NA NA
"6737" NA NA NA
"6738" NA NA NA
"6739" NA NA NA
"6740" NA NA NA
"6741" NA NA NA
"6742" NA NA NA
"6743" NA NA NA
"6744" NA NA NA
"6745" NA NA NA
"6746" NA NA NA
"6747" NA NA NA
"6748" NA NA NA
"6749" NA NA NA
"6750" NA NA NA
"6751" NA NA NA
"6752" NA NA NA
"6753" NA NA NA
"6754" NA NA NA
"6755" NA NA NA
"6756" NA NA NA
"6757" NA NA NA
"6758" NA NA NA
"6759" NA NA NA
"6760" NA NA NA
"6761" NA NA NA
"6762" NA NA NA
"6763" NA NA NA
"6764" NA NA NA
"6765" NA NA NA
"6766" NA NA NA
"6767" NA NA NA
"6768" NA NA NA
"6769" NA NA NA
"6770" NA NA NA
"6771" NA NA NA
"6772" NA NA NA
"6773" NA NA NA
"6774" NA NA NA
"6775" NA NA NA
"6776" NA NA NA
"6777" NA NA NA
"6778" NA NA NA
"6779" NA NA NA
"6780" NA NA NA
"6781" NA NA NA
"6782" NA NA NA
"6783" NA NA NA
"6784" NA NA NA
"6785" NA NA NA
"6786" NA NA NA
"6787" NA NA NA
"6788" NA NA NA
"6789" NA NA NA
"6790" NA NA NA
"6791" NA NA NA
"6792" NA NA NA
"6793" NA NA NA
"6794" NA NA NA
"6795" NA NA NA
"6796" NA NA NA
"6797" NA NA NA
"6798" NA NA NA
"6799" NA NA NA
"6800" NA NA NA
"6801" NA NA NA
"6802" NA NA NA
"6803" NA NA NA
"6804" NA NA NA
"6805" NA NA NA
"6806" NA NA NA
"6807" NA NA NA
"6808" NA NA NA
"6809" NA NA NA
"6810" NA NA NA
"6811" NA NA NA
"6812" NA NA NA
"6813" NA NA NA
"6814" NA NA NA
"6815" NA NA NA
"6816" NA NA NA
"6817" NA NA NA
"6818" NA NA NA
"6819" NA NA NA
"6820" NA NA NA
"6821" NA NA NA
"6822" NA NA NA
"6823" NA NA NA
"6824" NA NA NA
"6825" NA NA NA
"6826" NA NA NA
"6827" NA NA NA
"6828" NA NA NA
"6829" NA NA NA
"6830" NA NA NA
"6831" NA NA NA
"6832" NA NA NA
"6833" NA NA NA
"6834" NA NA NA
"6835" NA NA NA
"6836" NA NA NA
"6837" NA NA NA
"6838" NA NA NA
"6839" NA NA NA
"6840" NA NA NA
"6841" NA NA NA
"6842" NA NA NA
"6843" NA NA NA
"6844" NA NA NA
"6845" NA NA NA
"6846" NA NA NA
"6847" NA NA NA
"6848" NA NA NA
"6849" NA NA NA
"6850" NA NA NA
"6851" NA NA NA
"6852" NA NA NA
"6853" NA NA NA
"6854" NA NA NA
"6855" NA NA NA
"6856" NA NA NA
"6857" NA NA NA
"6858" NA NA NA
"6859" NA NA NA
"6860" NA NA NA
"6861" NA NA NA
"6862" NA NA NA
"6863" NA NA NA
"6864" NA NA NA
"6865" NA NA NA
"6866" NA NA NA
"6867" NA NA NA
"6868" NA NA NA
"6869" NA NA NA
"6870" NA NA NA
"6871" NA NA NA
"6872" NA NA NA
"6873" NA NA NA
"6874" NA NA NA
"6875" NA NA NA
"6876" NA NA NA
"6877" NA NA NA
"6878" NA NA NA
"6879" NA NA NA
"6880" NA NA NA
"6881" NA NA NA
"6882" NA NA NA
"6883" NA NA NA
"6884" NA NA NA
"6885" NA NA NA
"6886" NA NA NA
"6887" NA NA NA
"6888" NA NA NA
"6889" NA NA NA
"6890" NA NA NA
"6891" NA NA NA
"6892" NA NA NA
"6893" NA NA NA
"6894" NA NA NA
"6895" NA NA NA
"6896" NA NA NA
"6897" NA NA NA
"6898" NA NA NA
"6899" NA NA NA
"6900" NA NA NA
"6901" NA NA NA
"6902" NA NA NA
"6903" NA NA NA
"6904" NA NA NA
"6905" NA NA NA
"6906" NA NA NA
"6907" NA NA NA
"6908" NA NA NA
"6909" NA NA NA
"6910" NA NA NA
"6911" NA NA NA
"6912" NA NA NA
"6913" NA NA NA
"6914" NA NA NA
"6915" NA NA NA
"6916" NA NA NA
"6917" NA NA NA
"6918" NA NA NA
"6919" NA NA NA
"6920" NA NA NA
"6921" NA NA NA
"6922" NA NA NA
"6923" NA NA NA
"6924" NA NA NA
"6925" NA NA NA
"6926" NA NA NA
"6927" NA NA NA
"6928" NA NA NA
"6929" NA NA NA
"6930" NA NA NA
"6931" NA NA NA
"6932" NA NA NA
"6933" NA NA NA
"6934" NA NA NA
"6935" NA NA NA
"6936" NA NA NA
"6937" NA NA NA
"6938" NA NA NA
"6939" NA NA NA
"6940" NA NA NA
"6941" NA NA NA
"6942" NA NA NA
"6943" NA NA NA
"6944" NA NA NA
"6945" NA NA NA
"6946" NA NA NA
"6947" NA NA NA
"6948" NA NA NA
"6949" NA NA NA
"6950" NA NA NA
"6951" NA NA NA
"6952" NA NA NA
"6953" NA NA NA
"6954" NA NA NA
"6955" NA NA NA
"6956" NA NA NA
"6957" NA NA NA
"6958" NA NA NA
"6959" NA NA NA
"6960" NA NA NA
"6961" NA NA NA
"6962" NA NA NA
"6963" NA NA NA
"6964" NA NA NA
"6965" NA NA NA
"6966" NA NA NA
"6967" NA NA NA
"6968" NA NA NA
"6969" NA NA NA
"6970" NA NA NA
"6971" NA NA NA
"6972" NA NA NA
"6973" NA NA NA
"6974" NA NA NA
"6975" NA NA NA
"6976" NA NA NA
"6977" NA NA NA
"6978" NA NA NA
"6979" NA NA NA
"6980" NA NA NA
"6981" NA NA NA
"6982" NA NA NA
"6983" NA NA NA
"6984" NA NA NA
"6985" NA NA NA
"6986" NA NA NA
"6987" NA NA NA
"6988" NA NA NA
"6989" NA NA NA
"6990" NA NA NA
"6991" NA NA NA
"6992" NA NA NA
"6993" NA NA NA
"6994" NA NA NA
"6995" NA NA NA
"6996" NA NA NA
"6997" NA NA NA
"6998" NA NA NA
"6999" NA NA NA
"7000" NA NA NA
"7001" NA NA NA
"7002" NA NA NA
"7003" NA NA NA
"7004" NA NA NA
"7005" NA NA NA
"7006" NA NA NA
"7007" NA NA NA
"7008" NA NA NA
"7009" NA NA NA
"7010" NA NA NA
"7011" NA NA NA
"7012" NA NA NA
"7013" NA NA NA
"7014" NA NA NA
"7015" NA NA NA
"7016" NA NA NA
"7017" NA NA NA
"7018" NA NA NA
"7019" NA NA NA
"7020" NA NA NA
"7021" NA NA NA
"7022" NA NA NA
"7023" NA NA NA
"7024" NA NA NA
"7025" NA NA NA
"7026" NA NA NA
"7027" NA NA NA
"7028" NA NA NA
"7029" NA NA NA
"7030" NA NA NA
"7031" NA NA NA
"7032" NA NA NA
"7033" NA NA NA
"7034" NA NA NA
"7035" NA NA NA
"7036" NA NA NA
"7037" NA NA NA
"7038" NA NA NA
"7039" NA NA NA
"7040" NA NA NA
"7041" NA NA NA
"7042" NA NA NA
"7043" NA NA NA
"7044" NA NA NA
"7045" NA NA NA
"7046" NA NA NA
"7047" NA NA NA
"7048" NA NA NA
"7049" NA NA NA
"7050" NA NA NA
"7051" NA NA NA
"7052" NA NA NA
"7053" NA NA NA
"7054" NA NA NA
"7055" NA NA NA
"7056" NA NA NA
"7057" NA NA NA
"7058" NA NA NA
"7059" NA NA NA
"7060" NA NA NA
"7061" NA NA NA
"7062" NA NA NA
"7063" NA NA NA
"7064" NA NA NA
"7065" NA NA NA
"7066" NA NA NA
"7067" NA NA NA
"7068" NA NA NA
"7069" NA NA NA
"7070" NA NA NA
"7071" NA NA NA
"7072" NA NA NA
"7073" NA NA NA
"7074" NA NA NA
"7075" NA NA NA
"7076" NA NA NA
"7077" NA NA NA
"7078" NA NA NA
"7079" NA NA NA
"7080" NA NA NA
"7081" NA NA NA
"7082" NA NA NA
"7083" NA NA NA
"7084" NA NA NA
"7085" NA NA NA
"7086" NA NA NA
"7087" NA NA NA
"7088" NA NA NA
"7089" NA NA NA
"7090" NA NA NA
"7091" NA NA NA
"7092" NA NA NA
"7093" NA NA NA
"7094" NA NA NA
"7095" NA NA NA
"7096" NA NA NA
"7097" NA NA NA
"7098" NA NA NA
"7099" NA NA NA
"7100" NA NA NA
"7101" NA NA NA
"7102" NA NA NA
"7103" NA NA NA
"7104" NA NA NA
"7105" NA NA NA
"7106" NA NA NA
"7107" NA NA NA
"7108" NA NA NA
"7109" NA NA NA
"7110" NA NA NA
"7111" NA NA NA
"7112" NA NA NA
"7113" NA NA NA
"7114" NA NA NA
"7115" NA NA NA
"7116" NA NA NA
"7117" NA NA NA
"7118" NA NA NA
"7119" NA NA NA
"7120" NA NA NA
"7121" NA NA NA
"7122" NA NA NA
"7123" NA NA NA
"7124" NA NA NA
"7125" NA NA NA
"7126" NA NA NA
"7127" NA NA NA
"7128" NA NA NA
"7129" NA NA NA
"7130" NA NA NA
"7131" NA NA NA
"7132" NA NA NA
"7133" NA NA NA
"7134" NA NA NA
"7135" NA NA NA
"7136" NA NA NA
"7137" NA NA NA
"7138" NA NA NA
"7139" NA NA NA
"7140" NA NA NA
"7141" NA NA NA
"7142" NA NA NA
"7143" NA NA NA
"7144" NA NA NA
"7145" NA NA NA
"7146" NA NA NA
"7147" NA NA NA
"7148" NA NA NA
"7149" NA NA NA
"7150" NA NA NA
"7151" NA NA NA
"7152" NA NA NA
"7153" NA NA NA
"7154" NA NA NA
"7155" NA NA NA
"7156" NA NA NA
"7157" NA NA NA
"7158" NA NA NA
"7159" NA NA NA
"7160" NA NA NA
"7161" NA NA NA
"7162" NA NA NA
"7163" NA NA NA
"7164" NA NA NA
"7165" NA NA NA
"7166" NA NA NA
"7167" NA NA NA
"7168" NA NA NA
"7169" NA NA NA
"7170" NA NA NA
"7171" NA NA NA
"7172" NA NA NA
"7173" NA NA NA
"7174" NA NA NA
"7175" NA NA NA
"7176" NA NA NA
"7177" NA NA NA
"7178" NA NA NA
"7179" NA NA NA
"7180" NA NA NA
"7181" NA NA NA
"7182" NA NA NA
"7183" NA NA NA
"7184" NA NA NA
"7185" NA NA NA
"7186" NA NA NA
"7187" NA NA NA
"7188" NA NA NA
"7189" NA NA NA
"7190" NA NA NA
"7191" NA NA NA
"7192" NA NA NA
"7193" NA NA NA
"7194" NA NA NA
"7195" NA NA NA
"7196" NA NA NA
"7197" NA NA NA
"7198" NA NA NA
"7199" NA NA NA
"7200" NA NA NA
"7201" NA NA NA
"7202" NA NA NA
"7203" NA NA NA
"7204" NA NA NA
"7205" NA NA NA
"7206" NA NA NA
"7207" NA NA NA
"7208" NA NA NA
"7209" NA NA NA
"7210" NA NA NA
"7211" NA NA NA
"7212" NA NA NA
"7213" NA NA NA
"7214" NA NA NA
"7215" NA NA NA
"7216" NA NA NA
"7217" NA NA NA
"7218" NA NA NA
"7219" NA NA NA
"7220" NA NA NA
"7221" NA NA NA
"7222" NA NA NA
"7223" NA NA NA
"7224" NA NA NA
"7225" NA NA NA
"7226" NA NA NA
"7227" NA NA NA
"7228" NA NA NA
"7229" NA NA NA
"7230" NA NA NA
"7231" NA NA NA
"7232" NA NA NA
"7233" NA NA NA
"7234" NA NA NA
"7235" NA NA NA
"7236" NA NA NA
"7237" NA NA NA
"7238" NA NA NA
"7239" NA NA NA
"7240" NA NA NA
"7241" NA NA NA
"7242" NA NA NA
"7243" NA NA NA
"7244" NA NA NA
"7245" NA NA NA
"7246" NA NA NA
"7247" NA NA NA
"7248" NA NA NA
"7249" NA NA NA
"7250" NA NA NA
"7251" NA NA NA
"7252" NA NA NA
"7253" NA NA NA
"7254" NA NA NA
"7255" NA NA NA
"7256" NA NA NA
"7257" NA NA NA
"7258" NA NA NA
"7259" NA NA NA
"7260" NA NA NA
"7261" NA NA NA
"7262" NA NA NA
"7263" NA NA NA
"7264" NA NA NA
"7265" NA NA NA
"7266" NA NA NA
"7267" NA NA NA
"7268" NA NA NA
"7269" NA NA NA
"7270" NA NA NA
"7271" NA NA NA
"7272" NA NA NA
"7273" NA NA NA
"7274" NA NA NA
"7275" NA NA NA
"7276" NA NA NA
"7277" NA NA NA
"7278" NA NA NA
"7279" NA NA NA
"7280" NA NA NA
"7281" NA NA NA
"7282" NA NA NA
"7283" NA NA NA
"7284" NA NA NA
"7285" NA NA NA
"7286" NA NA NA
"7287" NA NA NA
"7288" NA NA NA
"7289" NA NA NA
"7290" NA NA NA
"7291" NA NA NA
"7292" NA NA NA
"7293" NA NA NA
"7294" NA NA NA
"7295" NA NA NA
"7296" NA NA NA
"7297" NA NA NA
"7298" NA NA NA
"7299" NA NA NA
"7300" NA NA NA
"7301" NA NA NA
"7302" NA NA NA
"7303" NA NA NA
"7304" NA NA NA
"7305" NA NA NA
"7306" NA NA NA
"7307" NA NA NA
"7308" NA NA NA
"7309" NA NA NA
"7310" NA NA NA
"7311" NA NA NA
"7312" NA NA NA
"7313" NA NA NA
"7314" NA NA NA
"7315" NA NA NA
"7316" NA NA NA
"7317" NA NA NA
"7318" NA NA NA
"7319" NA NA NA
"7320" NA NA NA
"7321" NA NA NA
"7322" NA NA NA
"7323" NA NA NA
"7324" NA NA NA
"7325" NA NA NA
"7326" NA NA NA
"7327" NA NA NA
"7328" NA NA NA
"7329" NA NA NA
"7330" NA NA NA
"7331" NA NA NA
"7332" NA NA NA
"7333" NA NA NA
"7334" NA NA NA
"7335" NA NA NA
"7336" NA NA NA
"7337" NA NA NA
"7338" NA NA NA
"7339" NA NA NA
"7340" NA NA NA
"7341" NA NA NA
"7342" NA NA NA
"7343" NA NA NA
"7344" NA NA NA
"7345" NA NA NA
"7346" NA NA NA
"7347" NA NA NA
"7348" NA NA NA
"7349" NA NA NA
"7350" NA NA NA
"7351" NA NA NA
"7352" NA NA NA
"7353" NA NA NA
"7354" NA NA NA
"7355" NA NA NA
"7356" NA NA NA
"7357" NA NA NA
"7358" NA NA NA
"7359" NA NA NA
"7360" NA NA NA
"7361" NA NA NA
"7362" NA NA NA
"7363" NA NA NA
"7364" NA NA NA
"7365" NA NA NA
"7366" NA NA NA
"7367" NA NA NA
"7368" NA NA NA
"7369" NA NA NA
"7370" NA NA NA
"7371" NA NA NA
"7372" NA NA NA
"7373" NA NA NA
"7374" NA NA NA
"7375" NA NA NA
"7376" NA NA NA
"7377" NA NA NA
"7378" NA NA NA
"7379" NA NA NA
"7380" NA NA NA
"7381" NA NA NA
"7382" NA NA NA
"7383" NA NA NA
"7384" NA NA NA
"7385" NA NA NA
"7386" NA NA NA
"7387" NA NA NA
"7388" NA NA NA
"7389" NA NA NA
"7390" NA NA NA
"7391" NA NA NA
"7392" NA NA NA
"7393" NA NA NA
"7394" NA NA NA
"7395" NA NA NA
"7396" NA NA NA
"7397" NA NA NA
"7398" NA NA NA
"7399" NA NA NA
"7400" NA NA NA
"7401" NA NA NA
"7402" NA NA NA
"7403" NA NA NA
"7404" NA NA NA
"7405" NA NA NA
"7406" NA NA NA
"7407" NA NA NA
"7408" NA NA NA
"7409" NA NA NA
"7410" NA NA NA
"7411" NA NA NA
"7412" NA NA NA
"7413" NA NA NA
"7414" NA NA NA
"7415" NA NA NA
"7416" NA NA NA
"7417" NA NA NA
"7418" NA NA NA
"7419" NA NA NA
"7420" NA NA NA
"7421" NA NA NA
"7422" NA NA NA
"7423" NA NA NA
"7424" NA NA NA
"7425" NA NA NA
"7426" NA NA NA
"7427" NA NA NA
"7428" NA NA NA
"7429" NA NA NA
"7430" NA NA NA
"7431" NA NA NA
"7432" NA NA NA
"7433" NA NA NA
"7434" NA NA NA
"7435" NA NA NA
"7436" NA NA NA
"7437" NA NA NA
"7438" NA NA NA
"7439" NA NA NA
"7440" NA NA NA
"7441" NA NA NA
"7442" NA NA NA
"7443" NA NA NA
"7444" NA NA NA
"7445" NA NA NA
"7446" NA NA NA
"7447" NA NA NA
"7448" NA NA NA
"7449" NA NA NA
"7450" NA NA NA
"7451" NA NA NA
"7452" NA NA NA
"7453" NA NA NA
"7454" NA NA NA
"7455" NA NA NA
"7456" NA NA NA
"7457" NA NA NA
"7458" NA NA NA
"7459" NA NA NA
"7460" NA NA NA
"7461" NA NA NA
"7462" NA NA NA
"7463" NA NA NA
"7464" NA NA NA
"7465" NA NA NA
"7466" NA NA NA
"7467" NA NA NA
"7468" NA NA NA
"7469" NA NA NA
"7470" NA NA NA
"7471" NA NA NA
"7472" NA NA NA
"7473" NA NA NA
"7474" NA NA NA
"7475" NA NA NA
"7476" NA NA NA
"7477" NA NA NA
"7478" NA NA NA
"7479" NA NA NA
"7480" NA NA NA
"7481" NA NA NA
"7482" NA NA NA
"7483" NA NA NA
"7484" NA NA NA
"7485" NA NA NA
"7486" NA NA NA
"7487" NA NA NA
"7488" NA NA NA
"7489" NA NA NA
"7490" NA NA NA
"7491" NA NA NA
"7492" NA NA NA
"7493" NA NA NA
"7494" NA NA NA
"7495" NA NA NA
"7496" NA NA NA
"7497" NA NA NA
"7498" NA NA NA
"7499" NA NA NA
"7500" NA NA NA
"7501" NA NA NA
"7502" NA NA NA
"7503" NA NA NA
"7504" NA NA NA
"7505" NA NA NA
"7506" NA NA NA
"7507" NA NA NA
"7508" NA NA NA
"7509" NA NA NA
"7510" NA NA NA
"7511" NA NA NA
"7512" NA NA NA
"7513" NA NA NA
"7514" NA NA NA
"7515" NA NA NA
"7516" NA NA NA
"7517" NA NA NA
"7518" NA NA NA
"7519" NA NA NA
"7520" NA NA NA
"7521" NA NA NA
"7522" NA NA NA
"7523" NA NA NA
"7524" NA NA NA
"7525" NA NA NA
"7526" NA NA NA
"7527" NA NA NA
"7528" NA NA NA
"7529" NA NA NA
"7530" NA NA NA
"7531" NA NA NA
"7532" NA NA NA
"7533" NA NA NA
"7534" NA NA NA
"7535" NA NA NA
"7536" NA NA NA
"7537" NA NA NA
"7538" NA NA NA
"7539" NA NA NA
"7540" NA NA NA
"7541" NA NA NA
"7542" NA NA NA
"7543" NA NA NA
"7544" NA NA NA
"7545" NA NA NA
"7546" NA NA NA
"7547" NA NA NA
"7548" NA NA NA
"7549" NA NA NA
"7550" NA NA NA
"7551" NA NA NA
"7552" NA NA NA
"7553" NA NA NA
"7554" NA NA NA
"7555" NA NA NA
"7556" NA NA NA
"7557" NA NA NA
"7558" NA NA NA
"7559" NA NA NA
"7560" NA NA NA
"7561" NA NA NA
"7562" NA NA NA
"7563" NA NA NA
"7564" NA NA NA
"7565" NA NA NA
"7566" NA NA NA
"7567" NA NA NA
"7568" NA NA NA
"7569" NA NA NA
"7570" NA NA NA
"7571" NA NA NA
"7572" NA NA NA
"7573" NA NA NA
"7574" NA NA NA
"7575" NA NA NA
"7576" NA NA NA
"7577" NA NA NA
"7578" NA NA NA
"7579" NA NA NA
"7580" NA NA NA
"7581" NA NA NA
"7582" NA NA NA
"7583" NA NA NA
"7584" NA NA NA
"7585" NA NA NA
"7586" NA NA NA
"7587" NA NA NA
"7588" NA NA NA
"7589" NA NA NA
"7590" NA NA NA
"7591" NA NA NA
"7592" NA NA NA
"7593" NA NA NA
"7594" NA NA NA
"7595" NA NA NA
"7596" NA NA NA
"7597" NA NA NA
"7598" NA NA NA
"7599" NA NA NA
"7600" NA NA NA
"7601" NA NA NA
"7602" NA NA NA
"7603" NA NA NA
"7604" NA NA NA
"7605" NA NA NA
"7606" NA NA NA
"7607" NA NA NA
"7608" NA NA NA
"7609" NA NA NA
"7610" NA NA NA
"7611" NA NA NA
"7612" NA NA NA
"7613" NA NA NA
"7614" NA NA NA
"7615" NA NA NA
"7616" NA NA NA
"7617" NA NA NA
"7618" NA NA NA
"7619" NA NA NA
"7620" NA NA NA
"7621" NA NA NA
"7622" NA NA NA
"7623" NA NA NA
"7624" NA NA NA
"7625" NA NA NA
"7626" NA NA NA
"7627" NA NA NA
"7628" NA NA NA
"7629" NA NA NA
"7630" NA NA NA
"7631" NA NA NA
"7632" NA NA NA
"7633" NA NA NA
"7634" NA NA NA
"7635" NA NA NA
"7636" NA NA NA
"7637" NA NA NA
"7638" NA NA NA
"7639" NA NA NA
"7640" NA NA NA
"7641" NA NA NA
"7642" NA NA NA
"7643" NA NA NA
"7644" NA NA NA
"7645" NA NA NA
"7646" NA NA NA
"7647" NA NA NA
"7648" NA NA NA
"7649" NA NA NA
"7650" NA NA NA
"7651" NA NA NA
"7652" NA NA NA
"7653" NA NA NA
"7654" NA NA NA
"7655" NA NA NA
"7656" NA NA NA
"7657" NA NA NA
"7658" NA NA NA
"7659" NA NA NA
"7660" NA NA NA
"7661" NA NA NA
"7662" NA NA NA
"7663" NA NA NA
"7664" NA NA NA
"7665" NA NA NA
"7666" NA NA NA
"7667" NA NA NA
"7668" NA NA NA
"7669" NA NA NA
"7670" NA NA NA
"7671" NA NA NA
"7672" NA NA NA
"7673" NA NA NA
"7674" NA NA NA
"7675" NA NA NA
"7676" NA NA NA
"7677" NA NA NA
"7678" NA NA NA
"7679" NA NA NA
"7680" NA NA NA
"7681" NA NA NA
"7682" NA NA NA
"7683" NA NA NA
"7684" NA NA NA
"7685" NA NA NA
"7686" NA NA NA
"7687" NA NA NA
"7688" NA NA NA
"7689" NA NA NA
"7690" NA NA NA
"7691" NA NA NA
"7692" NA NA NA
"7693" NA NA NA
"7694" NA NA NA
"7695" NA NA NA
"7696" NA NA NA
"7697" NA NA NA
"7698" NA NA NA
"7699" NA NA NA
"7700" NA NA NA
"7701" NA NA NA
"7702" NA NA NA
"7703" NA NA NA
"7704" NA NA NA
"7705" NA NA NA
"7706" NA NA NA
"7707" NA NA NA
"7708" NA NA NA
"7709" NA NA NA
"7710" NA NA NA
"7711" NA NA NA
"7712" NA NA NA
"7713" NA NA NA
"7714" NA NA NA
"7715" NA NA NA
"7716" NA NA NA
"7717" NA NA NA
"7718" NA NA NA
"7719" NA NA NA
"7720" NA NA NA
"7721" NA NA NA
"7722" NA NA NA
"7723" NA NA NA
"7724" NA NA NA
"7725" NA NA NA
"7726" NA NA NA
"7727" NA NA NA
"7728" NA NA NA
"7729" NA NA NA
"7730" NA NA NA
"7731" NA NA NA
"7732" NA NA NA
"7733" NA NA NA
"7734" NA NA NA
"7735" NA NA NA
"7736" NA NA NA
"7737" NA NA NA
"7738" NA NA NA
"7739" NA NA NA
"7740" NA NA NA
"7741" NA NA NA
"7742" NA NA NA
"7743" NA NA NA
"7744" NA NA NA
"7745" NA NA NA
"7746" NA NA NA
"7747" NA NA NA
"7748" NA NA NA
"7749" NA NA NA
"7750" NA NA NA
"7751" NA NA NA
"7752" NA NA NA
"7753" NA NA NA
"7754" NA NA NA
"7755" NA NA NA
"7756" NA NA NA
"7757" NA NA NA
"7758" NA NA NA
"7759" NA NA NA
"7760" NA NA NA
"7761" NA NA NA
"7762" NA NA NA
"7763" NA NA NA
"7764" NA NA NA
"7765" NA NA NA
"7766" NA NA NA
"7767" NA NA NA
"7768" NA NA NA
"7769" NA NA NA
"7770" NA NA NA
"7771" NA NA NA
"7772" NA NA NA
"7773" NA NA NA
"7774" NA NA NA
"7775" NA NA NA
"7776" NA NA NA
"7777" NA NA NA
"7778" NA NA NA
"7779" NA NA NA
"7780" NA NA NA
"7781" NA NA NA
"7782" NA NA NA
"7783" NA NA NA
"7784" NA NA NA
"7785" NA NA NA
"7786" NA NA NA
"7787" NA NA NA
"7788" NA NA NA
"7789" NA NA NA
"7790" NA NA NA
"7791" NA NA NA
"7792" NA NA NA
"7793" NA NA NA
"7794" NA NA NA
"7795" NA NA NA
"7796" NA NA NA
"7797" NA NA NA
"7798" NA NA NA
"7799" NA NA NA
"7800" NA NA NA
"7801" NA NA NA
"7802" NA NA NA
"7803" NA NA NA
"7804" NA NA NA
"7805" NA NA NA
"7806" NA NA NA
"7807" NA NA NA
"7808" NA NA NA
"7809" NA NA NA
"7810" NA NA NA
"7811" NA NA NA
"7812" NA NA NA
"7813" NA NA NA
"7814" NA NA NA
"7815" NA NA NA
"7816" NA NA NA
"7817" NA NA NA
"7818" NA NA NA
"7819" NA NA NA
"7820" NA NA NA
"7821" NA NA NA
"7822" NA NA NA
"7823" NA NA NA
"7824" NA NA NA
"7825" NA NA NA
"7826" NA NA NA
"7827" NA NA NA
"7828" NA NA NA
"7829" NA NA NA
"7830" NA NA NA
"7831" NA NA NA
"7832" NA NA NA
"7833" NA NA NA
"7834" NA NA NA
"7835" NA NA NA
"7836" NA NA NA
"7837" NA NA NA
"7838" NA NA NA
"7839" NA NA NA
"7840" NA NA NA
"7841" NA NA NA
"7842" NA NA NA
"7843" NA NA NA
"7844" NA NA NA
"7845" NA NA NA
"7846" NA NA NA
"7847" NA NA NA
"7848" NA NA NA
"7849" NA NA NA
"7850" NA NA NA
"7851" NA NA NA
"7852" NA NA NA
"7853" NA NA NA
"7854" NA NA NA
"7855" NA NA NA
"7856" NA NA NA
"7857" NA NA NA
"7858" NA NA NA
"7859" NA NA NA
"7860" NA NA NA
"7861" NA NA NA
"7862" NA NA NA
"7863" NA NA NA
"7864" NA NA NA
"7865" NA NA NA
"7866" NA NA NA
"7867" NA NA NA
"7868" NA NA NA
"7869" NA NA NA
"7870" NA NA NA
"7871" NA NA NA
"7872" NA NA NA
"7873" NA NA NA
"7874" NA NA NA
"7875" NA NA NA
"7876" NA NA NA
"7877" NA NA NA
"7878" NA NA NA
"7879" NA NA NA
"7880" NA NA NA
"7881" NA NA NA
"7882" NA NA NA
"7883" NA NA NA
"7884" NA NA NA
"7885" NA NA NA
"7886" NA NA NA
"7887" NA NA NA
"7888" NA NA NA
"7889" NA NA NA
"7890" NA NA NA
"7891" NA NA NA
"7892" NA NA NA
"7893" NA NA NA
"7894" NA NA NA
"7895" NA NA NA
"7896" NA NA NA
"7897" NA NA NA
"7898" NA NA NA
"7899" NA NA NA
"7900" NA NA NA
"7901" NA NA NA
"7902" NA NA NA
"7903" NA NA NA
"7904" NA NA NA
"7905" NA NA NA
"7906" NA NA NA
"7907" NA NA NA
"7908" NA NA NA
"7909" NA NA NA
"7910" NA NA NA
"7911" NA NA NA
"7912" NA NA NA
"7913" NA NA NA
"7914" NA NA NA
"7915" NA NA NA
"7916" NA NA NA
"7917" NA NA NA
"7918" NA NA NA
"7919" NA NA NA
"7920" NA NA NA
"7921" NA NA NA
"7922" NA NA NA
"7923" NA NA NA
"7924" NA NA NA
"7925" NA NA NA
"7926" NA NA NA
"7927" NA NA NA
"7928" NA NA NA
"7929" NA NA NA
"7930" NA NA NA
"7931" NA NA NA
"7932" NA NA NA
"7933" NA NA NA
"7934" NA NA NA
"7935" NA NA NA
"7936" NA NA NA
"7937" NA NA NA
"7938" NA NA NA
"7939" NA NA NA
"7940" NA NA NA
"7941" NA NA NA
"7942" NA NA NA
"7943" NA NA NA
"7944" NA NA NA
"7945" NA NA NA
"7946" NA NA NA
"7947" NA NA NA
"7948" NA NA NA
"7949" NA NA NA
"7950" NA NA NA
"7951" NA NA NA
"7952" NA NA NA
"7953" NA NA NA
"7954" NA NA NA
"7955" NA NA NA
"7956" NA NA NA
"7957" NA NA NA
"7958" NA NA NA
"7959" NA NA NA
"7960" NA NA NA
"7961" NA NA NA
"7962" NA NA NA
"7963" NA NA NA
"7964" NA NA NA
"7965" NA NA NA
"7966" NA NA NA
"7967" NA NA NA
"7968" NA NA NA
"7969" NA NA NA
"7970" NA NA NA
"7971" NA NA NA
"7972" NA NA NA
"7973" NA NA NA
"7974" NA NA NA
"7975" NA NA NA
"7976" NA NA NA
"7977" NA NA NA
"7978" NA NA NA
"7979" NA NA NA
"7980" NA NA NA
"7981" NA NA NA
"7982" NA NA NA
"7983" NA NA NA
"7984" NA NA NA
"7985" NA NA NA
"7986" NA NA NA
"7987" NA NA NA
"7988" NA NA NA
"7989" NA NA NA
"7990" NA NA NA
"7991" NA NA NA
"7992" NA NA NA
"7993" NA NA NA
"7994" NA NA NA
"7995" NA NA NA
"7996" NA NA NA
"7997" NA NA NA
"7998" NA NA NA
"7999" NA NA NA
"8000" NA NA NA
"8001" NA NA NA
"8002" NA NA NA
"8003" NA NA NA
"8004" NA NA NA
"8005" NA NA NA
"8006" NA NA NA
"8007" NA NA NA
"8008" NA NA NA
"8009" NA NA NA
"8010" NA NA NA
"8011" NA NA NA
"8012" NA NA NA
"8013" NA NA NA
"8014" NA NA NA
"8015" NA NA NA
"8016" NA NA NA
"8017" NA NA NA
"8018" NA NA NA
"8019" NA NA NA
"8020" NA NA NA
"8021" NA NA NA
"8022" NA NA NA
"8023" NA NA NA
"8024" NA NA NA
"8025" NA NA NA
"8026" NA NA NA
"8027" NA NA NA
"8028" NA NA NA
"8029" NA NA NA
"8030" NA NA NA
"8031" NA NA NA
"8032" NA NA NA
"8033" NA NA NA
"8034" NA NA NA
"8035" NA NA NA
"8036" NA NA NA
"8037" NA NA NA
"8038" NA NA NA
"8039" NA NA NA
"8040" NA NA NA
"8041" NA NA NA
"8042" NA NA NA
"8043" NA NA NA
"8044" NA NA NA
"8045" NA NA NA
"8046" NA NA NA
"8047" NA NA NA
"8048" NA NA NA
"8049" NA NA NA
"8050" NA NA NA
"8051" NA NA NA
"8052" NA NA NA
"8053" NA NA NA
"8054" NA NA NA
"8055" NA NA NA
"8056" NA NA NA
"8057" NA NA NA
"8058" NA NA NA
"8059" NA NA NA
"8060" NA NA NA
"8061" NA NA NA
"8062" NA NA NA
"8063" NA NA NA
"8064" NA NA NA
"8065" NA NA NA
"8066" NA NA NA
"8067" NA NA NA
"8068" NA NA NA
"8069" NA NA NA
"8070" NA NA NA
"8071" NA NA NA
"8072" NA NA NA
"8073" NA NA NA
"8074" NA NA NA
"8075" NA NA NA
"8076" NA NA NA
"8077" NA NA NA
"8078" NA NA NA
"8079" NA NA NA
"8080" NA NA NA
"8081" NA NA NA
"8082" NA NA NA
"8083" NA NA NA
"8084" NA NA NA
"8085" NA NA NA
"8086" NA NA NA
"8087" NA NA NA
"8088" NA NA NA
"8089" NA NA NA
"8090" NA NA NA
"8091" NA NA NA
"8092" NA NA NA
"8093" NA NA NA
"8094" NA NA NA
"8095" NA NA NA
"8096" NA NA NA
"8097" NA NA NA
"8098" NA NA NA
"8099" NA NA NA
"8100" NA NA NA
"8101" NA NA NA
"8102" NA NA NA
"8103" NA NA NA
"8104" NA NA NA
"8105" NA NA NA
"8106" NA NA NA
"8107" NA NA NA
"8108" NA NA NA
"8109" NA NA NA
"8110" NA NA NA
"8111" NA NA NA
"8112" NA NA NA
"8113" NA NA NA
"8114" NA NA NA
"8115" NA NA NA
"8116" NA NA NA
"8117" NA NA NA
"8118" NA NA NA
"8119" NA NA NA
"8120" NA NA NA
"8121" NA NA NA
"8122" NA NA NA
"8123" NA NA NA
"8124" NA NA NA
"8125" NA NA NA
"8126" NA NA NA
"8127" NA NA NA
"8128" NA NA NA
"8129" NA NA NA
"8130" NA NA NA
"8131" NA NA NA
"8132" NA NA NA
"8133" NA NA NA
"8134" NA NA NA
"8135" NA NA NA
"8136" NA NA NA
"8137" NA NA NA
"8138" NA NA NA
"8139" NA NA NA
"8140" NA NA NA
"8141" NA NA NA
"8142" NA NA NA
"8143" NA NA NA
"8144" NA NA NA
"8145" NA NA NA
"8146" NA NA NA
"8147" NA NA NA
"8148" NA NA NA
"8149" NA NA NA
"8150" NA NA NA
"8151" NA NA NA
"8152" NA NA NA
"8153" NA NA NA
"8154" NA NA NA
"8155" NA NA NA
"8156" NA NA NA
"8157" NA NA NA
"8158" NA NA NA
"8159" NA NA NA
"8160" NA NA NA
"8161" NA NA NA
"8162" NA NA NA
"8163" NA NA NA
"8164" NA NA NA
"8165" NA NA NA
"8166" NA NA NA
"8167" NA NA NA
"8168" NA NA NA
"8169" NA NA NA
"8170" NA NA NA
"8171" NA NA NA
"8172" NA NA NA
"8173" NA NA NA
"8174" NA NA NA
"8175" NA NA NA
"8176" NA NA NA
"8177" NA NA NA
"8178" NA NA NA
"8179" NA NA NA
"8180" NA NA NA
"8181" NA NA NA
"8182" NA NA NA
"8183" NA NA NA
"8184" NA NA NA
"8185" NA NA NA
"8186" NA NA NA
"8187" NA NA NA
"8188" NA NA NA
"8189" NA NA NA
"8190" NA NA NA
"8191" NA NA NA
"8192" NA NA NA
"8193" NA NA NA
"8194" NA NA NA
"8195" NA NA NA
"8196" NA NA NA
"8197" NA NA NA
"8198" NA NA NA
"8199" NA NA NA
"8200" NA NA NA
"8201" NA NA NA
"8202" NA NA NA
"8203" NA NA NA
"8204" NA NA NA
"8205" NA NA NA
"8206" NA NA NA
"8207" NA NA NA
"8208" NA NA NA
"8209" NA NA NA
"8210" NA NA NA
"8211" NA NA NA
"8212" NA NA NA
"8213" NA NA NA
"8214" NA NA NA
"8215" NA NA NA
"8216" NA NA NA
"8217" NA NA NA
"8218" NA NA NA
"8219" NA NA NA
"8220" NA NA NA
"8221" NA NA NA
"8222" NA NA NA
"8223" NA NA NA
"8224" NA NA NA
"8225" NA NA NA
"8226" NA NA NA
"8227" NA NA NA
"8228" NA NA NA
"8229" NA NA NA
"8230" NA NA NA
"8231" NA NA NA
"8232" NA NA NA
"8233" NA NA NA
"8234" NA NA NA
"8235" NA NA NA
"8236" NA NA NA
"8237" NA NA NA
"8238" NA NA NA
"8239" NA NA NA
"8240" NA NA NA
"8241" NA NA NA
"8242" NA NA NA
"8243" NA NA NA
"8244" NA NA NA
"8245" NA NA NA
"8246" NA NA NA
"8247" NA NA NA
"8248" NA NA NA
"8249" NA NA NA
"8250" NA NA NA
"8251" NA NA NA
"8252" NA NA NA
"8253" NA NA NA
"8254" NA NA NA
"8255" NA NA NA
"8256" NA NA NA
"8257" NA NA NA
"8258" NA NA NA
"8259" NA NA NA
"8260" NA NA NA
"8261" NA NA NA
"8262" NA NA NA
"8263" NA NA NA
"8264" NA NA NA
"8265" NA NA NA
"8266" NA NA NA
"8267" NA NA NA
"8268" NA NA NA
"8269" NA NA NA
"8270" NA NA NA
"8271" NA NA NA
"8272" NA NA NA
"8273" NA NA NA
"8274" NA NA NA
"8275" NA NA NA
"8276" NA NA NA
"8277" NA NA NA
"8278" NA NA NA
"8279" NA NA NA
"8280" NA NA NA
"8281" NA NA NA
"8282" NA NA NA
"8283" NA NA NA
"8284" NA NA NA
"8285" NA NA NA
"8286" NA NA NA
"8287" NA NA NA
"8288" NA NA NA
"8289" NA NA NA
"8290" NA NA NA
"8291" NA NA NA
"8292" NA NA NA
"8293" NA NA NA
"8294" NA NA NA
"8295" NA NA NA
"8296" NA NA NA
"8297" NA NA NA
"8298" NA NA NA
"8299" NA NA NA
"8300" NA NA NA
"8301" NA NA NA
"8302" NA NA NA
"8303" NA NA NA
"8304" NA NA NA
"8305" NA NA NA
"8306" NA NA NA
"8307" NA NA NA
"8308" NA NA NA
"8309" NA NA NA
"8310" NA NA NA
"8311" NA NA NA
"8312" NA NA NA
"8313" NA NA NA
"8314" NA NA NA
"8315" NA NA NA
"8316" NA NA NA
"8317" NA NA NA
"8318" NA NA NA
"8319" NA NA NA
"8320" NA NA NA
"8321" NA NA NA
"8322" NA NA NA
"8323" NA NA NA
"8324" NA NA NA
"8325" NA NA NA
"8326" NA NA NA
"8327" NA NA NA
"8328" NA NA NA
"8329" NA NA NA
"8330" NA NA NA
"8331" NA NA NA
"8332" NA NA NA
"8333" NA NA NA
"8334" NA NA NA
"8335" NA NA NA
"8336" NA NA NA
"8337" NA NA NA
"8338" NA NA NA
"8339" NA NA NA
"8340" NA NA NA
"8341" NA NA NA
"8342" NA NA NA
"8343" NA NA NA
"8344" NA NA NA
"8345" NA NA NA
"8346" NA NA NA
"8347" NA NA NA
"8348" NA NA NA
"8349" NA NA NA
"8350" NA NA NA
"8351" NA NA NA
"8352" NA NA NA
"8353" NA NA NA
"8354" NA NA NA
"8355" NA NA NA
"8356" NA NA NA
"8357" NA NA NA
"8358" NA NA NA
"8359" NA NA NA
"8360" NA NA NA
"8361" NA NA NA
"8362" NA NA NA
"8363" NA NA NA
"8364" NA NA NA
"8365" NA NA NA
"8366" NA NA NA
"8367" NA NA NA
"8368" NA NA NA
"8369" NA NA NA
"8370" NA NA NA
"8371" NA NA NA
"8372" NA NA NA
"8373" NA NA NA
"8374" NA NA NA
"8375" NA NA NA
"8376" NA NA NA
"8377" NA NA NA
"8378" NA NA NA
"8379" NA NA NA
"8380" NA NA NA
"8381" NA NA NA
"8382" NA NA NA
"8383" NA NA NA
"8384" NA NA NA
"8385" NA NA NA
"8386" NA NA NA
"8387" NA NA NA
"8388" NA NA NA
"8389" NA NA NA
"8390" NA NA NA
"8391" NA NA NA
"8392" NA NA NA
"8393" NA NA NA
"8394" NA NA NA
"8395" NA NA NA
"8396" NA NA NA
"8397" NA NA NA
"8398" NA NA NA
"8399" NA NA NA
"8400" NA NA NA
"8401" NA NA NA
"8402" NA NA NA
"8403" NA NA NA
"8404" NA NA NA
"8405" NA NA NA
"8406" NA NA NA
"8407" NA NA NA
"8408" NA NA NA
"8409" NA NA NA
"8410" NA NA NA
"8411" NA NA NA
"8412" NA NA NA
"8413" NA NA NA
"8414" NA NA NA
"8415" NA NA NA
"8416" NA NA NA
"8417" NA NA NA
"8418" NA NA NA
"8419" NA NA NA
"8420" NA NA NA
"8421" NA NA NA
"8422" NA NA NA
"8423" NA NA NA
"8424" NA NA NA
"8425" NA NA NA
"8426" NA NA NA
"8427" NA NA NA
"8428" NA NA NA
"8429" NA NA NA
"8430" NA NA NA
"8431" NA NA NA
"8432" NA NA NA
"8433" NA NA NA
"8434" NA NA NA
"8435" NA NA NA
"8436" NA NA NA
"8437" NA NA NA
"8438" NA NA NA
"8439" NA NA NA
"8440" NA NA NA
"8441" NA NA NA
"8442" NA NA NA
"8443" NA NA NA
"8444" NA NA NA
"8445" NA NA NA
"8446" NA NA NA
"8447" NA NA NA
"8448" NA NA NA
"8449" NA NA NA
"8450" NA NA NA
"8451" NA NA NA
"8452" NA NA NA
"8453" NA NA NA
"8454" NA NA NA
"8455" NA NA NA
"8456" NA NA NA
"8457" NA NA NA
"8458" NA NA NA
"8459" NA NA NA
"8460" NA NA NA
"8461" NA NA NA
"8462" NA NA NA
"8463" NA NA NA
"8464" NA NA NA
"8465" NA NA NA
"8466" NA NA NA
"8467" NA NA NA
"8468" NA NA NA
"8469" NA NA NA
"8470" NA NA NA
"8471" NA NA NA
"8472" NA NA NA
"8473" NA NA NA
"8474" NA NA NA
"8475" NA NA NA
"8476" NA NA NA
"8477" NA NA NA
"8478" NA NA NA
"8479" NA NA NA
"8480" NA NA NA
"8481" NA NA NA
"8482" NA NA NA
"8483" NA NA NA
"8484" NA NA NA
"8485" NA NA NA
"8486" NA NA NA
"8487" NA NA NA
"8488" NA NA NA
"8489" NA NA NA
"8490" NA NA NA
"8491" NA NA NA
"8492" NA NA NA
"8493" NA NA NA
"8494" NA NA NA
"8495" NA NA NA
"8496" NA NA NA
"8497" NA NA NA
"8498" NA NA NA
"8499" NA NA NA
"8500" NA NA NA
"8501" NA NA NA
"8502" NA NA NA
"8503" NA NA NA
"8504" NA NA NA
"8505" NA NA NA
"8506" NA NA NA
"8507" NA NA NA
"8508" NA NA NA
"8509" NA NA NA
"8510" NA NA NA
"8511" NA NA NA
"8512" NA NA NA
"8513" NA NA NA
"8514" NA NA NA
"8515" NA NA NA
"8516" NA NA NA
"8517" NA NA NA
"8518" NA NA NA
"8519" NA NA NA
"8520" NA NA NA
"8521" NA NA NA
"8522" NA NA NA
"8523" NA NA NA
"8524" NA NA NA
"8525" NA NA NA
"8526" NA NA NA
"8527" NA NA NA
"8528" NA NA NA
"8529" NA NA NA
"8530" NA NA NA
"8531" NA NA NA
"8532" NA NA NA
"8533" NA NA NA
"8534" NA NA NA
"8535" NA NA NA
"8536" NA NA NA
"8537" NA NA NA
"8538" NA NA NA
"8539" NA NA NA
"8540" NA NA NA
"8541" NA NA NA
"8542" NA NA NA
"8543" NA NA NA
"8544" NA NA NA
"8545" NA NA NA
"8546" NA NA NA
"8547" NA NA NA
"8548" NA NA NA
"8549" NA NA NA
"8550" NA NA NA
"8551" NA NA NA
"8552" NA NA NA
"8553" NA NA NA
"8554" NA NA NA
"8555" NA NA NA
"8556" NA NA NA
"8557" NA NA NA
"8558" NA NA NA
"8559" NA NA NA
"8560" NA NA NA
"8561" NA NA NA
"8562" NA NA NA
"8563" NA NA NA
"8564" NA NA NA
"8565" NA NA NA
"8566" NA NA NA
"8567" NA NA NA
"8568" NA NA NA
"8569" NA NA NA
"8570" NA NA NA
"8571" NA NA NA
"8572" NA NA NA
"8573" NA NA NA
"8574" NA NA NA
"8575" NA NA NA
"8576" NA NA NA
"8577" NA NA NA
"8578" NA NA NA
"8579" NA NA NA
"8580" NA NA NA
"8581" NA NA NA
"8582" NA NA NA
"8583" NA NA NA
"8584" NA NA NA
"8585" NA NA NA
"8586" NA NA NA
"8587" NA NA NA
"8588" NA NA NA
"8589" NA NA NA
"8590" NA NA NA
"8591" NA NA NA
"8592" NA NA NA
"8593" NA NA NA
"8594" NA NA NA
"8595" NA NA NA
"8596" NA NA NA
"8597" NA NA NA
"8598" NA NA NA
"8599" NA NA NA
"8600" NA NA NA
"8601" NA NA NA
"8602" NA NA NA
"8603" NA NA NA
"8604" NA NA NA
"8605" NA NA NA
"8606" NA NA NA
"8607" NA NA NA
"8608" NA NA NA
"8609" NA NA NA
"8610" NA NA NA
"8611" NA NA NA
"8612" NA NA NA
"8613" NA NA NA
"8614" NA NA NA
"8615" NA NA NA
"8616" NA NA NA
"8617" NA NA NA
"8618" NA NA NA
"8619" NA NA NA
"8620" NA NA NA
"8621" NA NA NA
"8622" NA NA NA
"8623" NA NA NA
"8624" NA NA NA
"8625" NA NA NA
"8626" NA NA NA
"8627" NA NA NA
"8628" NA NA NA
"8629" NA NA NA
"8630" NA NA NA
"8631" NA NA NA
"8632" NA NA NA
"8633" NA NA NA
"8634" NA NA NA
"8635" NA NA NA
"8636" NA NA NA
"8637" NA NA NA
"8638" NA NA NA
"8639" NA NA NA
"8640" NA NA NA
"8641" NA NA NA
"8642" NA NA NA
"8643" NA NA NA
"8644" NA NA NA
"8645" NA NA NA
"8646" NA NA NA
"8647" NA NA NA
"8648" NA NA NA
"8649" NA NA NA
"8650" NA NA NA
"8651" NA NA NA
"8652" NA NA NA
"8653" NA NA NA
"8654" NA NA NA
"8655" NA NA NA
"8656" NA NA NA
"8657" NA NA NA
"8658" NA NA NA
"8659" NA NA NA
"8660" NA NA NA
"8661" NA NA NA
"8662" NA NA NA
"8663" NA NA NA
"8664" NA NA NA
"8665" NA NA NA
"8666" NA NA NA
"8667" NA NA NA
"8668" NA NA NA
"8669" NA NA NA
"8670" NA NA NA
"8671" NA NA NA
"8672" NA NA NA
"8673" NA NA NA
"8674" NA NA NA
"8675" NA NA NA
"8676" NA NA NA
"8677" NA NA NA
"8678" NA NA NA
"8679" NA NA NA
"8680" NA NA NA
"8681" NA NA NA
"8682" NA NA NA
"8683" NA NA NA
"8684" NA NA NA
"8685" NA NA NA
"8686" NA NA NA
"8687" NA NA NA
"8688" NA NA NA
"8689" NA NA NA
"8690" NA NA NA
"8691" NA NA NA
"8692" NA NA NA
"8693" NA NA NA
"8694" NA NA NA
"8695" NA NA NA
"8696" NA NA NA
"8697" NA NA NA
"8698" NA NA NA
"8699" NA NA NA
"8700" NA NA NA
"8701" NA NA NA
"8702" NA NA NA
"8703" NA NA NA
"8704" NA NA NA
"8705" NA NA NA
"8706" NA NA NA
"8707" NA NA NA
"8708" NA NA NA
"8709" NA NA NA
"8710" NA NA NA
"8711" NA NA NA
"8712" NA NA NA
"8713" NA NA NA
"8714" NA NA NA
"8715" NA NA NA
"8716" NA NA NA
"8717" NA NA NA
"8718" NA NA NA
"8719" NA NA NA
"8720" NA NA NA
"8721" NA NA NA
"8722" NA NA NA
"8723" NA NA NA
"8724" NA NA NA
"8725" NA NA NA
"8726" NA NA NA
"8727" NA NA NA
"8728" NA NA NA
"8729" NA NA NA
"8730" NA NA NA
"8731" NA NA NA
"8732" NA NA NA
"8733" NA NA NA
"8734" NA NA NA
"8735" NA NA NA
"8736" NA NA NA
"8737" NA NA NA
"8738" NA NA NA
"8739" NA NA NA
"8740" NA NA NA
"8741" NA NA NA
"8742" NA NA NA
"8743" NA NA NA
"8744" NA NA NA
"8745" NA NA NA
"8746" NA NA NA
"8747" NA NA NA
"8748" NA NA NA
"8749" NA NA NA
"8750" NA NA NA
"8751" NA NA NA
"8752" NA NA NA
"8753" NA NA NA
"8754" NA NA NA
"8755" NA NA NA
"8756" NA NA NA
"8757" NA NA NA
"8758" NA NA NA
"8759" NA NA NA
"8760" NA NA NA
"8761" NA NA NA
"8762" NA NA NA
"8763" NA NA NA
"8764" NA NA NA
"8765" NA NA NA
"8766" NA NA NA
"8767" NA NA NA
"8768" NA NA NA
"8769" NA NA NA
"8770" NA NA NA
"8771" NA NA NA
"8772" NA NA NA
"8773" NA NA NA
"8774" NA NA NA
"8775" NA NA NA
"8776" NA NA NA
"8777" NA NA NA
"8778" NA NA NA
"8779" NA NA NA
"8780" NA NA NA
"8781" NA NA NA
"8782" NA NA NA
"8783" NA NA NA
"8784" NA NA NA
"8785" NA NA NA
"8786" NA NA NA
"8787" NA NA NA
"8788" NA NA NA
"8789" NA NA NA
"8790" NA NA NA
"8791" NA NA NA
"8792" NA NA NA
"8793" NA NA NA
"8794" NA NA NA
"8795" NA NA NA
"8796" NA NA NA
"8797" NA NA NA
"8798" NA NA NA
"8799" NA NA NA
"8800" NA NA NA
"8801" NA NA NA
"8802" NA NA NA
"8803" NA NA NA
"8804" NA NA NA
"8805" NA NA NA
"8806" NA NA NA
"8807" NA NA NA
"8808" NA NA NA
"8809" NA NA NA
"8810" NA NA NA
"8811" NA NA NA
"8812" NA NA NA
"8813" NA NA NA
"8814" NA NA NA
"8815" NA NA NA
"8816" NA NA NA
"8817" NA NA NA
"8818" NA NA NA
"8819" NA NA NA
"8820" NA NA NA
"8821" NA NA NA
"8822" NA NA NA
"8823" NA NA NA
"8824" NA NA NA
"8825" NA NA NA
"8826" NA NA NA
"8827" NA NA NA
"8828" NA NA NA
"8829" NA NA NA
"8830" NA NA NA
"8831" NA NA NA
"8832" NA NA NA
"8833" NA NA NA
"8834" NA NA NA
"8835" NA NA NA
"8836" NA NA NA
"8837" NA NA NA
"8838" NA NA NA
"8839" NA NA NA
"8840" NA NA NA
"8841" NA NA NA
"8842" NA NA NA
"8843" NA NA NA
"8844" NA NA NA
"8845" NA NA NA
"8846" NA NA NA
"8847" NA NA NA
"8848" NA NA NA
"8849" NA NA NA
"8850" NA NA NA
"8851" NA NA NA
"8852" NA NA NA
"8853" NA NA NA
"8854" NA NA NA
"8855" NA NA NA
"8856" NA NA NA
"8857" NA NA NA
"8858" NA NA NA
"8859" NA NA NA
"8860" NA NA NA
"8861" NA NA NA
"8862" NA NA NA
"8863" NA NA NA
"8864" NA NA NA
"8865" NA NA NA
"8866" NA NA NA
"8867" NA NA NA
"8868" NA NA NA
"8869" NA NA NA
"8870" NA NA NA
"8871" NA NA NA
"8872" NA NA NA
"8873" NA NA NA
"8874" NA NA NA
"8875" NA NA NA
"8876" NA NA NA
"8877" NA NA NA
"8878" NA NA NA
"8879" NA NA NA
"8880" NA NA NA
"8881" NA NA NA
"8882" NA NA NA
"8883" NA NA NA
"8884" NA NA NA
"8885" NA NA NA
"8886" NA NA NA
"8887" NA NA NA
"8888" NA NA NA
"8889" NA NA NA
"8890" NA NA NA
"8891" NA NA NA
"8892" NA NA NA
"8893" NA NA NA
"8894" NA NA NA
"8895" NA NA NA
"8896" NA NA NA
"8897" NA NA NA
"8898" NA NA NA
"8899" NA NA NA
"8900" NA NA NA
"8901" NA NA NA
"8902" NA NA NA
"8903" NA NA NA
"8904" NA NA NA
"8905" NA NA NA
"8906" NA NA NA
"8907" NA NA NA
"8908" NA NA NA
"8909" NA NA NA
"8910" NA NA NA
"8911" NA NA NA
"8912" NA NA NA
"8913" NA NA NA
"8914" NA NA NA
"8915" NA NA NA
"8916" NA NA NA
"8917" NA NA NA
"8918" NA NA NA
"8919" NA NA NA
"8920" NA NA NA
"8921" NA NA NA
"8922" NA NA NA
"8923" NA NA NA
"8924" NA NA NA
"8925" NA NA NA
"8926" NA NA NA
"8927" NA NA NA
"8928" NA NA NA
"8929" NA NA NA
"8930" NA NA NA
"8931" NA NA NA
"8932" NA NA NA
"8933" NA NA NA
"8934" NA NA NA
"8935" NA NA NA
"8936" NA NA NA
"8937" NA NA NA
"8938" NA NA NA
"8939" NA NA NA
"8940" NA NA NA
"8941" NA NA NA
"8942" NA NA NA
"8943" NA NA NA
"8944" NA NA NA
"8945" NA NA NA
"8946" NA NA NA
"8947" NA NA NA
"8948" NA NA NA
"8949" NA NA NA
"8950" NA NA NA
"8951" NA NA NA
"8952" NA NA NA
"8953" NA NA NA
"8954" NA NA NA
"8955" NA NA NA
"8956" NA NA NA
"8957" NA NA NA
"8958" NA NA NA
"8959" NA NA NA
"8960" NA NA NA
"8961" NA NA NA
"8962" NA NA NA
"8963" NA NA NA
"8964" NA NA NA
"8965" NA NA NA
"8966" NA NA NA
"8967" NA NA NA
"8968" NA NA NA
"8969" NA NA NA
"8970" NA NA NA
"8971" NA NA NA
"8972" NA NA NA
"8973" NA NA NA
"8974" NA NA NA
"8975" NA NA NA
"8976" NA NA NA
"8977" NA NA NA
"8978" NA NA NA
"8979" NA NA NA
"8980" NA NA NA
"8981" NA NA NA
"8982" NA NA NA
"8983" NA NA NA
"8984" NA NA NA
"8985" NA NA NA
"8986" NA NA NA
"8987" NA NA NA
"8988" NA NA NA
"8989" NA NA NA
"8990" NA NA NA
"8991" NA NA NA
"8992" NA NA NA
"8993" NA NA NA
"8994" NA NA NA
"8995" NA NA NA
"8996" NA NA NA
"8997" NA NA NA
"8998" NA NA NA
"8999" NA NA NA
"9000" NA NA NA
"9001" NA NA NA
