# Supplementary material for: Adaptive switch to sexually dimorphic movements by partner-seeking termites
Source: Sci Adv. 2019 Jun 19;5(6):eaau6108. doi: 10.1126/sciadv.aau6108 (PMC6584256; doi:10.1126/sciadv.aau6108)
Supplement: Data file S1 [file aau6108_Data_file_S1.zip › Dataset/CfExperimetns/170703_172_M_01_set2_after-position_5FPS.txt]

"time" "x" "y"
"1" 0 117.515604239736 40.7964011047594
"2" 0.2 120.039432399864 42.4690369264616
"3" 0.4 121.567832231485 43.2118394427863
"4" 0.6 121.607265480517 41.1960874190935
"5" 0.8 120.839728038809 40.9511938468799
"6" 1 120.680908291136 42.0776087610175
"7" 1.2 120.297599021223 42.1265149704711
"8" 1.4 119.51530726927 42.8351332680872
"9" 1.6 118.97808073428 43.5239015367905
"10" 1.8 119.074005342665 43.7950690442048
"11" 2 118.513331113789 43.5609305239482
"12" 2.2 118.664015755285 42.8046515144754
"13" 2.4 119.018281359347 42.3868039224526
"14" 2.6 120.282773747828 42.5337971505295
"15" 2.8 121.024232231527 42.5578441009479
"16" 3 121.477550247122 42.7504371700048
"17" 3.2 121.814461964602 42.5215019225735
"18" 3.4 121.668824356032 42.9394022962277
"19" 3.6 121.782920305474 43.3727473892944
"20" 3.8 122.509192261837 44.2500480834905
"21" 4 122.470271146715 45.4811462296443
"22" 4.2 122.693097146372 46.658908435628
"23" 4.4 123.070713200547 48.4922726457905
"24" 4.6 122.520345148482 49.6838258594874
"25" 4.8 121.708825896509 49.7905614827577
"26" 5 120.81269107826 49.5086258227795
"27" 5.2 120.14755346351 49.2807863192603
"28" 5.4 120.060946284978 48.684909054122
"29" 5.6 119.84459028744 47.6304839077086
"30" 5.8 120.114797398641 46.6531462625444
"31" 6 120.841927896491 46.1535053919237
"32" 6.2 121.48659973848 45.3658221347424
"33" 6.4 122.015254569943 43.5591417314697
"34" 6.6 122.672178364069 42.0081029480123
"35" 6.8 122.681183342434 41.7214191559193
"36" 7 122.291219041713 41.1530315166031
"37" 7.2 121.291443976789 39.5865829275872
"38" 7.4 120.027737157022 37.846018254938
"39" 7.6 118.300393353213 36.6101087318862
"40" 7.8 117.403718306706 34.7064077554333
"41" 8 117.26772686778 32.1943547347771
"42" 8.2 117.160963205701 29.9484516717929
"43" 8.4 116.358843170606 29.7380366464333
"44" 8.6 114.411006789683 28.5873799793366
"45" 8.8 111.97323145437 28.4424383341633
"46" 9 109.166835134074 28.9436967707863
"47" 9.2 106.998223501071 30.0014827619964
"48" 9.4 107.561718727127 31.4437770109807
"49" 9.6 109.122600808199 32.6352257546591
"50" 9.8 111.253080395666 33.0161371719591
"51" 10 113.090588121927 32.9491181248745
"52" 10.2 115.069540111522 31.5031676986395
"53" 10.4 115.878192065844 30.017481837014
"54" 10.6 115.227534643883 29.5403560983299
"55" 10.8 114.29044421128 28.0861594144667
"56" 11 112.629132749554 25.4970449305624
"57" 11.2 110.657978380522 22.3637363776905
"58" 11.4 108.560787816504 19.2262677086902
"59" 11.6 105.760393658037 16.2233392634905
"60" 11.8 102.26222227902 15.7081209994033
"61" 12 99.1863159813717 16.8922556312294
"62" 12.2 97.369026559842 17.8704771304646
"63" 12.4 95.1667185994528 18.9536819924729
"64" 12.6 95.1140344319478 20.5391713258096
"65" 12.8 95.4192064819164 22.3236982222333
"66" 13 94.5105184774045 24.8851164686521
"67" 13.2 93.6636680091403 25.4591698547014
"68" 13.4 92.4625947688321 25.509892488086
"69" 13.6 91.9387907433556 24.9939899854985
"70" 13.8 91.6609395473433 23.7247626118908
"71" 14 91.159851008697 22.3623104640003
"72" 14.2 90.9302777375585 20.3564646414228
"73" 14.4 92.0685132346795 18.4466701688
"74" 14.6 93.7338782012897 14.9772166718925
"75" 14.8 95.5374617177603 11.2720123692699
"76" 15 94.816745201027 10.2543025716116
"77" 15.2 93.6606204141129 8.9843745780697
"78" 15.4 91.9745692696852 7.12798205678239
"79" 15.6 89.0976267235271 5.91657098565663
"80" 15.8 87.3146065903565 5.35186010847179
"81" 16 86.3941832714676 4.94526874824067
"82" 16.2 85.6288444401253 4.22468306513426
"83" 16.4 86.2518048266508 5.40701895346304
"84" 16.6 86.5001730448884 6.48923840294818
"85" 16.8 88.0089114118653 6.85077105420476
"86" 17 89.9824662539142 7.25542241206795
"87" 17.2 91.9529843816508 8.34717459070066
"88" 17.4 94.1251609704462 10.2119907495242
"89" 17.6 97.4735325052053 11.8019520640571
"90" 17.8 101.19040052268 12.9640514176633
"91" 18 104.05619344566 14.9208252698233
"92" 18.2 106.375978451931 16.5932785841606
"93" 18.4 107.577531522551 18.1633698870048
"94" 18.6 108.345104107915 20.7548951565984
"95" 18.8 108.254433476065 24.6877693103619
"96" 19 106.457490265948 28.5230989339491
"97" 19.2 104.791063855239 32.9007909395252
"98" 19.4 104.21836033078 35.1110714656686
"99" 19.6 102.399944891015 35.9203988861392
"100" 19.8 101.286325131065 35.7655989588905
"101" 20 100.682477253234 35.1349152869788
"102" 20.2 99.9857839445958 33.9459427897701
"103" 20.4 98.5976958764524 32.3204466477324
"104" 20.6 96.8217319538678 29.303397846551
"105" 20.8 94.6242541301432 25.4259383334939
"106" 21 93.2657609412295 21.0089907903133
"107" 21.2 92.8582321804462 16.1686314808273
"108" 21.4 93.4010242208678 10.8499832825804
"109" 21.6 92.5300372938938 7.45862305069048
"110" 21.8 89.8712478169957 6.01174051883874
"111" 22 86.4779331389147 4.19379183862252
"112" 22.2 82.9374759054184 2.79063921407222
"113" 22.4 78.8037688033795 2.17122063934333
"114" 22.6 75.3678579248995 2.64894863059333
"115" 22.8 72.6613845625424 3.75357394710343
"116" 23 68.7096803702111 5.10939864700175
"117" 23.2 64.8648848948743 4.6869865284228
"118" 23.4 60.5119842942848 3.88239201684386
"119" 23.6 56.7333468367177 4.15151643878385
"120" 23.8 55.006095144217 5.71628081974583
"121" 24 54.0479802467795 5.61123203027204
"122" 24.2 51.9710257091306 5.67680896798652
"123" 24.4 51.0742563790155 4.86612181209625
"124" 24.6 52.5783428503795 4.74755461526667
"125" 24.8 58.7517903288008 3.24547842528439
"126" 25 62.2573580645137 3.54644834640801
"127" 25.2 62.45790863866 3.66655079352029
"128" 25.4 63.4739304443795 3.18060680396667
"129" 25.6 65.4028295271545 3.40328112877708
"130" 25.8 66.0942526490166 3.80873429248488
"131" 26 67.0002155765462 4.32290751193333
"132" 26.2 67.900165945606 4.4321024813619
"133" 26.4 68.8433330224983 4.55380937437083
"134" 26.6 70.0521516714247 5.11398397056237
"135" 26.8 71.2087350506828 6.16190343523979
"136" 27 72.0189772975856 7.26727186616802
"137" 27.2 73.775871405351 8.27282554068608
"138" 27.4 75.9548315416926 8.49783473981376
"139" 27.6 79.0183548671858 9.24350582180833
"140" 27.8 81.9243727792483 10.4019962005896
"141" 28 84.2723853903934 12.3317098365323
"142" 28.2 86.2462570829445 15.0023443802478
"143" 28.4 88.2908620860621 18.1770192581833
"144" 28.6 91.0066685425608 19.4469795015896
"145" 28.8 93.6497221019408 19.1971996782075
"146" 29 97.8517097587164 19.9581903581912
"147" 29.2 102.464051791973 20.8659453803619
"148" 29.4 106.951306720637 20.9478416074333
"149" 29.6 107.834866149507 20.0251992647364
"150" 29.8 105.335683699833 19.8500836700929
"151" 30 103.897668980811 17.8187232647458
"152" 30.2 101.11438479528 14.7832396083433
"153" 30.4 97.7346659348972 12.0227586650216
"154" 30.6 93.479275704956 10.3479005309922
"155" 30.8 89.0798540747591 9.92694933582108
"156" 31 84.3790473098733 9.17980875630833
"157" 31.2 79.8479848481901 7.94961727287543
"158" 31.4 75.4921271140404 6.5578436796942
"159" 31.6 70.6224717247466 5.84533737415861
"160" 31.8 66.4499600943839 7.55045881985091
"161" 32 63.2247677823462 10.7350787722667
"162" 32.2 59.0565720632462 13.9156855762333
"163" 32.4 54.0995413021865 15.2906533947705
"164" 32.6 48.9196728403013 16.9806222018355
"165" 32.8 44.7727278947269 18.7794593987281
"166" 33 44.7850031617114 20.9174407352629
"167" 33.2 46.6055461230844 23.3807587921407
"168" 33.4 49.5273479733704 25.3255671999788
"169" 33.6 52.8153330593325 26.5322008086804
"170" 33.8 56.7234357503678 29.639118850598
"171" 34 60.6757856260935 32.257774051445
"172" 34.2 63.6023708113657 35.4356293328816
"173" 34.4 65.6927083426926 37.2030557792703
"174" 34.6 69.1117635598795 39.3987582472667
"175" 34.8 73.0775202318965 40.5001302025078
"176" 35 76.6972711203775 39.8363198759076
"177" 35.2 80.9482124816111 39.1236316240017
"178" 35.4 84.6867591703053 40.0175610107323
"179" 35.6 87.776576703663 42.0903200085401
"180" 35.8 88.9632707703895 43.2825806543533
"181" 36 89.1031241953918 43.0676225573925
"182" 36.2 89.064340661004 43.3094114182701
"183" 36.4 89.4961557797989 42.6951329217343
"184" 36.6 90.9938595198678 41.8891886121098
"185" 36.8 93.1517373501295 40.1372195599633
"186" 37 95.9381653379182 37.8963063425521
"187" 37.2 98.8508471699776 35.4291487164531
"188" 37.4 100.978642424922 31.9375353163517
"189" 37.6 103.935164483603 28.7750868915216
"190" 37.8 106.629288186601 25.2502315167502
"191" 38 109.636344038603 21.3599990900804
"192" 38.2 108.415572806038 20.2697760714656
"193" 38.4 106.92198636864 18.1196918992333
"194" 38.6 105.466093230022 17.0333674003424
"195" 38.8 103.442846344173 15.0606885839485
"196" 39 100.009204680896 12.6103286261615
"197" 39.2 95.6672181907498 10.3148463170373
"198" 39.4 90.6324121886031 8.49693874528627
"199" 39.6 85.3373582049577 5.86866501233432
"200" 39.8 80.5367565662402 5.2311274683322
"201" 40 75.327049481769 6.11514178647544
"202" 40.2 69.8634746419462 6.90051542916667
"203" 40.4 64.3339515171207 7.50401390072745
"204" 40.6 60.353160736547 9.38460222852635
"205" 40.8 56.1063669044148 11.752982858198
"206" 41 51.4835416270209 14.0422011270195
"207" 41.2 48.034941297318 14.0538592106256
"208" 41.4 45.0353109579175 13.0010835736747
"209" 41.6 44.9277599703453 13.203619433486
"210" 41.8 45.6180309902411 13.5148840410103
"211" 42 46.6716392916684 13.2570107359518
"212" 42.2 47.8957740425395 13.0748843116333
"213" 42.4 47.984142325642 13.7723671788583
"214" 42.6 48.2549483545045 13.0509979120708
"215" 42.8 49.1151847761042 11.9591102603814
"216" 43 50.1884825426088 10.7780613449211
"217" 43.2 52.1851256925943 9.85039730698889
"218" 43.4 54.6754826239442 7.94914398198627
"219" 43.6 58.1654988142795 7.24520459011626
"220" 43.8 62.0404468695478 6.78378926198211
"221" 44 65.7448591664029 4.83165680131645
"222" 44.2 69.7976729140935 2.91416543541007
"223" 44.4 70.5180545167795 2.69973056695057
"224" 44.6 71.0126146709482 4.03511956539718
"225" 44.8 74.0669815490085 5.05734235149357
"226" 45 77.8707662444581 5.84253750314761
"227" 45.2 81.8578124395089 5.66504215088039
"228" 45.4 84.7300145316619 4.5402269118745
"229" 45.6 86.7241852888628 5.14035318585
"230" 45.8 90.4941105729526 6.13092421727949
"231" 46 94.0864821475739 7.65718100600342
"232" 46.2 98.1407219353224 10.1084209754905
"233" 46.4 100.998147153867 13.1743259439867
"234" 46.6 102.538738895324 15.6086400577007
"235" 46.8 105.51189462537 17.3935453525333
"236" 47 108.450619618883 18.2473263965182
"237" 47.2 109.518550773605 20.7586056652683
"238" 47.4 110.408212419065 24.1254152178048
"239" 47.6 112.119388966598 27.8850311046152
"240" 47.8 115.305906832355 30.8923046818576
"241" 48 118.678403347414 32.4169882281353
"242" 48.2 119.667853075502 34.6144008830444
"243" 48.4 121.821883393262 38.0709777509512
"244" 48.6 123.168447707205 42.4551557735083
"245" 48.8 123.409164177305 46.5827256179083
"246" 49 123.781488336366 52.0627598789161
"247" 49.2 124.067967148105 57.8507365048583
"248" 49.4 123.459435261985 63.4386840702026
"249" 49.6 121.82867051178 67.9303652757215
"250" 49.8 121.754012208083 72.4162079790315
"251" 50 123.941359872401 76.3574024231901
"252" 50.2 125.034112468072 77.8828717292209
"253" 50.4 124.255065381913 77.933966277969
"254" 50.6 123.429185139146 79.0290465619746
"255" 50.8 122.475831434239 80.7335629772712
"256" 51 121.472136569107 82.036145876159
"257" 51.2 119.67489156878 83.3774988297923
"258" 51.4 117.730847896057 84.1942102238115
"259" 51.6 115.911683595093 85.601442701213
"260" 51.8 114.596519998396 85.4080812940782
"261" 52 113.871653861252 84.7864561418778
"262" 52.2 113.537574580762 84.1060186594864
"263" 52.4 112.340158697824 82.7700713565218
"264" 52.6 112.302949671967 81.2575881599512
"265" 52.8 112.795810652266 79.3184551977847
"266" 53 113.921677438476 77.1047669788708
"267" 53.2 115.718175501549 74.0809937829718
"268" 53.4 116.911403145592 69.5293659747637
"269" 53.6 117.753382903946 64.7820388490167
"270" 53.8 116.204204076174 59.5763133843232
"271" 54 112.396443786229 56.3821100813599
"272" 54.2 107.513526938225 55.7889783074697
"273" 54.4 101.537491202506 56.3862448224994
"274" 54.6 94.6960757365059 56.7143448013956
"275" 54.8 89.1246314280977 52.9955724531788
"276" 55 84.0825590806569 49.8278507388484
"277" 55.2 80.3206280910431 48.0758427396515
"278" 55.4 75.4052920849965 46.4242641445843
"279" 55.6 69.2497921175269 46.6184294993596
"280" 55.8 62.8359945360031 49.0584806784451
"281" 56 56.0672296378517 53.267863976289
"282" 56.2 49.2197030048896 57.5391760418187
"283" 56.4 43.1094272416404 61.9377340879725
"284" 56.6 37.3463638186071 66.5889854887178
"285" 56.8 32.7583413318456 72.4413916328796
"286" 57 30.2416899754724 79.6023063472995
"287" 57.2 28.2864137056021 87.0006711589091
"288" 57.4 26.0609199762557 93.698989989219
"289" 57.6 25.3761751302319 101.224343299005
"290" 57.8 24.2809124490068 108.154914919252
"291" 58 26.6766875881573 110.0557897709
"292" 58.2 31.9323476857308 110.167233742409
"293" 58.4 38.0275618506074 109.880431401507
"294" 58.6 44.3283624527283 110.728038800638
"295" 58.8 48.0630086428195 113.347314398257
"296" 59 47.9065966206778 117.163878462103
"297" 59.2 46.0397642338602 121.945703189829
"298" 59.4 43.330914436825 121.380741973979
"299" 59.6 40.3168853608748 118.498380823886
"300" 59.8 35.7101175768163 114.523514434691
"301" 60 31.3758022694257 110.346183059256
"302" 60.2 26.054839478126 108.940071302866
"303" 60.4 21.049358070318 109.293711546226
"304" 60.6 18.1107230653978 107.242292008555
"305" 60.8 15.063446815384 101.976213138254
"306" 61 11.0357478262795 97.5037522052458
"307" 61.2 9.36340182347953 92.0925639966641
"308" 61.4 7.42198427766047 85.1575168250286
"309" 61.6 4.28784377096999 78.0841093609333
"310" 61.8 3.33759772769757 71.9597931452366
"311" 62 1.97720697777952 69.3072462658752
"312" 62.2 1.79983694717952 67.1409535080333
"313" 62.4 2.61383869475453 62.7299317221583
"314" 62.6 3.12618032871055 58.9453376287178
"315" 62.8 2.20587217402343 55.8849052407016
"316" 63 2.38428573653362 55.6951129447776
"317" 63.2 1.93534324384909 56.2216148187551
"318" 63.4 3.4681106788688 56.350898101853
"319" 63.6 6.50647740202952 56.5969659322667
"320" 63.8 7.57494005359604 57.956421039681
"321" 64 8.28430899756214 60.2062816814246
"322" 64.2 11.2257871447795 64.3255432129333
"323" 64.4 15.0042159478972 68.858740252593
"324" 64.6 18.2878934322634 73.5965483592559
"325" 64.8 22.8478792167951 77.6272819693005
"326" 65 28.1593719477064 81.7521281815553
"327" 65.2 32.6677843979747 86.562033420287
"328" 65.4 35.2429876282671 93.0223872757556
"329" 65.6 34.7681156009914 99.0976633082553
"330" 65.8 30.8777219168779 105.36316082195
"331" 66 26.91802606464 111.910213795643
"332" 66.2 26.6351768464074 112.182777982898
"333" 66.4 27.4364426625414 112.1832717586
"334" 66.6 29.6047007917129 115.194019721233
"335" 66.8 31.6165708152833 116.184193035617
"336" 67 36.8890799875947 115.102809805593
"337" 67.2 44.3080789148771 115.166676590677
"338" 67.4 51.7462060822928 114.224020514929
"339" 67.6 58.579113801603 114.560046575198
"340" 67.8 63.4028535919236 114.258644508535
"341" 68 70.2963419785295 112.591994595558
"342" 68.2 76.6882020674328 112.791818454264
"343" 68.4 77.64302071197 113.287354227267
"344" 68.6 80.2579322603597 114.89177471425
"345" 68.8 81.9117754759386 117.069608768092
"346" 69 80.9180823539831 114.565617167079
"347" 69.2 79.4865767407269 114.589232846696
"348" 69.4 77.135894313956 114.23567328366
"349" 69.6 72.869994116677 115.245630676869
"350" 69.8 66.9166536612713 117.492752835851
"351" 70 59.2473761944016 117.218683611079
"352" 70.2 54.7679666079259 114.44891941358
"353" 70.4 50.1648435054295 109.728811501333
"354" 70.6 46.3541750908675 104.306407709449
"355" 70.8 44.5110989614252 99.0484687375829
"356" 71 42.4324062916332 96.2191299848724
"357" 71.2 38.4181331503075 93.8468399778253
"358" 71.4 32.5500377706586 90.4249021155462
"359" 71.6 26.3074320768861 88.6223189515235
"360" 71.8 19.7005984061514 87.9339919441606
"361" 72 13.2610469429086 85.7554962655866
"362" 72.2 6.78744951271501 83.0956300949495
"363" 72.4 6.09624585982753 80.4979733551213
"364" 72.6 6.11341793726314 79.108483479876
"365" 72.8 5.701179555 77.9231112662443
"366" 73 5.2259743749938 76.5189814657905
"367" 73.2 5.07287478350904 73.1940543160727
"368" 73.4 5.61656209873113 70.4743647777317
"369" 73.6 5.83979475216977 68.3943874701163
"370" 73.8 7.33304626582791 65.2255211061269
"371" 74 8.96464135516936 60.7304376516621
"372" 74.2 9.36951023014558 55.4602766324512
"373" 74.4 8.35760113408508 49.3638102721556
"374" 74.6 5.60555026247397 46.47974869535
"375" 74.8 5.11681488549827 48.0190944449333
"376" 75 4.61323623439244 47.1006238553043
"377" 75.2 5.33456827127952 46.3832995926248
"378" 75.4 6.39274174929089 46.3455988149788
"379" 75.6 7.70036386893258 46.2966737962088
"380" 75.8 10.9873741815704 46.3977145958424
"381" 76 14.877383769415 46.5397747461716
"382" 76.2 18.6426487714711 47.3791472915455
"383" 76.4 20.998735060974 49.6221372600167
"384" 76.6 24.8256918287068 52.3076441457788
"385" 76.8 28.8634903806984 54.6246522915144
"386" 77 33.0651728973547 58.6418484214599
"387" 77.2 37.2224932100273 63.0555477388493
"388" 77.4 43.1491161128054 66.4341357260368
"389" 77.6 49.6270655743058 68.0736126460386
"390" 77.8 56.2443740672613 69.571865153206
"391" 78 62.4131343926444 70.1667362735144
"392" 78.2 69.3600579218076 70.9958761001062
"393" 78.4 76.3223062445253 72.4517773149418
"394" 78.6 83.0606495377795 74.7983554246546
"395" 78.8 89.6890899054605 76.7135242274161
"396" 79 95.5642621344719 78.8435743726641
"397" 79.2 100.304721480326 81.9043274825594
"398" 79.4 102.711039924215 87.029463918459
"399" 79.6 104.734794862974 92.3446947539757
"400" 79.8 107.301566541853 97.3091367858596
"401" 80 110.925930900417 101.437302842877
"402" 80.2 109.700706731143 101.730460478243
"403" 80.4 108.353745842754 101.859447373331
"404" 80.6 107.618839788981 101.328185573853
"405" 80.8 105.617637931878 99.680826908228
"406" 81 104.69264649319 98.5080017731769
"407" 81.2 103.049618522005 95.4224505900333
"408" 81.4 100.6556691989 90.6829496267264
"409" 81.6 99.7541033575953 84.8929904151702
"410" 81.8 98.8761439329462 79.0360266175722
"411" 82 96.459247749936 73.0542567365377
"412" 82.2 96.4519638452844 66.7169660506858
"413" 82.4 98.732901083266 60.3298435095414
"414" 82.6 101.093269315446 54.1800161691278
"415" 82.8 102.57388676136 47.2572775415533
"416" 83 101.46405714132 40.8824752263133
"417" 83.2 99.9860263416858 34.3441306954021
"418" 83.4 96.9942540034702 28.4929888506808
"419" 83.6 93.2365693345733 22.7996532023818
"420" 83.8 89.404436272862 17.3899993303302
"421" 84 84.2357906297285 14.4546407467701
"422" 84.2 78.9629267326233 14.0088425345271
"423" 84.4 76.3792671820953 14.0001679999491
"424" 84.6 73.0105702099479 13.4530437320754
"425" 84.8 66.9140147353442 11.6360800085745
"426" 85 61.4299519965129 10.4633046261333
"427" 85.2 58.6293582261021 10.6453549488204
"428" 85.4 56.9661395597462 12.1449071553333
"429" 85.6 55.447295977757 14.6353908466468
"430" 85.8 52.8154788695513 19.5686616674768
"431" 86 50.302342541756 24.3694980906451
"432" 86.2 51.6021896680356 29.388479579665
"433" 86.4 54.2049066537227 36.3002820535129
"434" 86.6 54.6995436244938 42.6503417813619
"435" 86.8 55.8072836347113 48.1957090356379
"436" 87 57.4686879797795 53.6966262165
"437" 87.2 60.2836453850608 56.7256870854646
"438" 87.4 62.9164817767795 56.2712525689652
"439" 87.6 62.5568374751021 55.114125644014
"440" 87.8 62.8131995384643 52.4903514992703
"441" 88 67.7556273097177 49.4696801943096
"442" 88.2 74.5053609586406 46.4054354522667
"443" 88.4 79.8462702077224 48.8289571348619
"444" 88.6 85.4108605592291 53.5210015245893
"445" 88.8 87.8461851036432 59.3988647286242
"446" 89 87.7255769598267 65.8110068536503
"447" 89.2 89.3165384548876 73.2965001945685
"448" 89.4 93.2588939742585 78.2430843899543
"449" 89.6 98.3638157117269 77.4203188888807
"450" 89.8 98.8493215666714 74.1710436884604
"451" 90 95.2642555041579 72.418513616055
"452" 90.2 89.5491348408509 74.0882559484065
"453" 90.4 84.5082533900056 78.3416670605638
"454" 90.6 81.2107092691954 84.4104117158581
"455" 90.8 77.4474220640688 91.5947307333094
"456" 91 72.1723312073287 97.6411968978104
"457" 91.2 65.1346456255008 101.773152441802
"458" 91.4 57.4781899457045 102.699840323408
"459" 91.6 50.2281899449295 102.868637546983
"460" 91.8 43.2266267615686 99.3519623713943
"461" 92 35.8457609350915 95.3816844681133
"462" 92.2 29.1814375927311 91.9443853393285
"463" 92.4 24.1363948143033 89.7194399922666
"464" 92.6 18.3706762511749 85.1070811640845
"465" 92.8 14.6554029708342 79.4486199359411
"466" 93 11.3747779704835 72.5791541721613
"467" 93.2 9.00549444030451 64.7714226714333
"468" 93.4 6.74280834939492 58.3788505081769
"469" 93.6 7.49971708803595 52.7767752603564
"470" 93.8 12.023609869293 47.9140803639739
"471" 94 18.9528227358281 44.3351777538314
"472" 94.2 26.037336453325 40.8715116101909
"473" 94.4 32.8283001107904 36.7336361009116
"474" 94.6 38.2713827881479 31.0052730021702
"475" 94.8 41.7823417519656 24.0053007514333
"476" 95 43.578414861285 18.2515658238509
"477" 95.2 42.2640693267679 15.5839561614915
"478" 95.4 43.2338380749938 16.1296135813976
"479" 95.6 44.9007543829795 14.8110843255476
"480" 95.8 45.0075383809938 16.2206093892548
"481" 96 45.9751717983039 18.9064283375065
"482" 96.2 48.8072211544868 20.9198770420919
"483" 96.4 53.841517777298 23.0993869309889
"484" 96.6 59.0286894537313 21.8227169649032
"485" 96.8 64.7485462180492 18.1995637251861
"486" 97 70.3545798341989 13.3946024855624
"487" 97.2 74.3925296021162 7.93414114374966
"488" 97.4 74.2849724933835 4.33993544033432
"489" 97.6 73.3859205959614 3.95423661767576
"490" 97.8 72.2243649935242 4.55059063967801
"491" 98 72.3685383858098 4.77650782685757
"492" 98.2 72.4344510128111 5.76514317393859
"493" 98.4 73.2592277169613 6.34770210919091
"494" 98.6 74.743396811088 7.33564318441205
"495" 98.8 77.2396625863339 9.53637385122681
"496" 99 80.4703310008339 14.1641041316833
"497" 99.2 84.8818596734045 19.2120965725583
"498" 99.4 90.2012758456731 23.1799494133589
"499" 99.6 96.5262926772081 26.7546740888313
"500" 99.8 103.573378401325 28.2594926411909
"501" 100 110.49028503375 30.5402412733244
"502" 100.2 117.823540788554 32.8941235047559
"503" 100.4 118.47009101752 35.7169861984622
"504" 100.6 118.941534711491 41.7804568566353
"505" 100.8 117.923614781187 48.6374633020439
"506" 101 117.425000786538 55.9636560281575
"507" 101.2 116.919030870532 63.394631053837
"508" 101.4 114.831325348549 70.3179671442026
"509" 101.6 110.705484205948 75.2380342838581
"510" 101.8 105.73234023483 81.5778934036083
"511" 102 100.661457752855 87.8233906758833
"512" 102.2 96.2984311256 94.0394076396385
"513" 102.4 91.2882341504854 99.9086509712821
"514" 102.6 85.8139021033649 104.25738893358
"515" 102.8 79.3216645721698 105.136719154872
"516" 103 73.7595381770478 101.951865879872
"517" 103.2 69.6109760889812 96.7130923071224
"518" 103.4 66.131045164288 91.5447027957469
"519" 103.6 60.8421543002711 86.6119588589757
"520" 103.8 55.8536291918317 85.7692987853899
"521" 104 50.984104750963 84.9265766998278
"522" 104.2 45.374390838318 85.2034813741256
"523" 104.4 38.1987010838795 83.7435936306083
"524" 104.6 31.3982252176225 82.9845720282019
"525" 104.8 23.6170545603073 81.5945254151555
"526" 105 22.7558526768115 78.9294968142493
"527" 105.2 22.8123382096334 78.0841093609333
"528" 105.4 23.0957033082319 76.6524419839809
"529" 105.6 23.8042951078583 76.4876703098585
"530" 105.8 23.4582379979875 76.1441515340653
"531" 106 24.1484608027795 73.5010027610059
"532" 106.2 25.0822746954088 69.8770719388385
"533" 106.4 26.7310464131642 64.0135909177923
"534" 106.6 27.9650837826545 58.3730524419583
"535" 106.8 26.0259182079606 52.6063813862006
"536" 107 22.7515051106479 47.0837533252228
"537" 107.2 18.9395735776081 41.633008649519
"538" 107.4 15.7611485728276 37.6425974862699
"539" 107.6 15.9978855871129 35.9293914130333
"540" 107.8 17.2158264638995 34.0299449198233
"541" 108 20.0567979248714 32.0116319027496
"542" 108.2 24.2949494441233 27.4011505559021
"543" 108.4 28.7642611572744 23.3945969275673
"544" 108.6 35.2402180158763 19.3739076663688
"545" 108.8 41.8510364500078 14.5587489940203
"546" 109 48.626351283486 10.6247628399877
"547" 109.2 53.8228982170668 6.58347570882695
"548" 109.4 54.4528750147177 3.27289093735086
"549" 109.6 56.8632293790848 4.36112575123333
"550" 109.8 61.5578098675037 6.44687517877816
"551" 110 63.3904621946854 9.33848938712745
"552" 110.2 64.9538800518609 13.5397247570729
"553" 110.4 67.7983807142462 18.0602413047667
"554" 110.6 72.3647895412619 22.8137909379627
"555" 110.8 79.0093567933932 25.729464501672
"556" 111 86.3059363613949 28.6082886934993
"557" 111.2 94.1349407716322 29.7541285366649
"558" 111.4 101.960559866074 29.4041299241281
"559" 111.6 109.573073645249 28.0494144406272
"560" 111.8 113.271670739321 24.8993971754242
"561" 112 111.03063643461 26.0308674343333
"562" 112.2 112.30711290446 27.6419435219385
"563" 112.4 112.466733558306 32.3288309737175
"564" 112.6 112.302949671967 38.9581868775583
"565" 112.8 111.964724932494 46.0736040729476
"566" 113 111.942935865925 52.8211110818993
"567" 113.2 112.97527914166 60.4283346824792
"568" 113.4 114.778716324594 68.2505225675926
"569" 113.6 118.280177719788 75.8008990303385
"570" 113.8 120.13469934515 82.2881156839333
"571" 114 118.443696667728 87.8232273500744
"572" 114.2 114.2909765343 89.5415521090636
"573" 114.4 108.278188390878 89.8020945177369
"574" 114.6 102.70575752324 87.783233830242
"575" 114.8 96.6202117226444 85.3610687087306
"576" 115 89.7218553052019 84.9304456769161
"577" 115.2 82.02710236699 86.1903990650912
"578" 115.4 76.479949169887 90.2934154778052
"579" 115.6 71.878672158477 95.6211426128367
"580" 115.8 66.7392561671018 101.531472951309
"581" 116 61.4403624191283 107.255884032829
"582" 116.2 54.4090549519295 109.824357099583
"583" 116.4 47.5600787818602 107.395033211175
"584" 116.6 42.5547117426879 101.847977163846
"585" 116.8 38.7893411916804 94.980677223359
"586" 117 36.9229682124575 87.3471741404249
"587" 117.2 35.9441186762839 79.3652512087725
"588" 117.4 34.8070453386502 71.339907994804
"589" 117.6 34.5372768807795 63.5525707153793
"590" 117.8 35.3326266211684 55.4858060118778
"591" 118 37.7894830847095 47.7579364763833
"592" 118.2 41.8323345909408 41.7582893294979
"593" 118.4 45.9480821827129 37.5515433477667
"594" 118.6 49.9978949858441 34.2297071362075
"595" 118.8 53.89393322345 28.6783491022061
"596" 119 57.8349956516708 22.4848794923246
"597" 119.2 62.4539764474181 17.4115033203972
"598" 119.4 67.7294340822687 13.5035932568246
"599" 119.6 73.896100361953 10.2116362204027
"600" 119.8 79.2925581042957 10.0905740557559
"601" 120 82.8045965612743 12.3950019493491
"602" 120.2 88.236188424588 14.8085286986035
"603" 120.4 94.7213145175853 15.3932101285887
"604" 120.6 96.1484078562947 12.5591311024939
"605" 120.8 94.695709854106 11.5648738772497
"606" 121 94.5766404052331 12.5161888134127
"607" 121.2 93.6127296351094 14.895963714155
"608" 121.4 93.0575095213733 15.8441142342458
"609" 121.6 93.0922995207263 17.9473032453695
"610" 121.8 92.760411488157 21.9617948949843
"611" 122 91.2695644296867 26.6845175271034
"612" 122.2 87.982475928022 31.3478352108879
"613" 122.4 83.4521305338895 34.4962074392833
"614" 122.6 77.8727720595527 36.144516760021
"615" 122.8 73.0314777614569 35.8611739106269
"616" 123 67.4730059017446 34.3908850821426
"617" 123.2 60.9426643096318 34.2243367824447
"618" 123.4 53.895338223888 33.8453462193972
"619" 123.6 46.5308694261129 32.9101505083333
"620" 123.8 41.9267458121166 32.3531948187592
"621" 124 37.8767359196382 30.3320810181616
"622" 124.2 34.9849250532462 25.9034733033333
"623" 124.4 31.3536074375215 19.788965964143
"624" 124.6 27.5303850013918 20.0547827503211
"625" 124.8 25.0629074244726 21.5343591412452
"626" 125 24.6909031293718 24.5284824738896
"627" 125.2 23.2716457293043 29.4163979988591
"628" 125.4 18.7069389304825 35.3307651301363
"629" 125.6 13.8586955210886 40.300168234797
"630" 125.8 9.54022101547519 45.2479951519203
"631" 126 4.92408334331953 47.8037983635433
"632" 126.2 5.99574673356077 47.7324576501833
"633" 126.4 7.87234996700076 48.8471562964333
"634" 126.6 10.8658896743459 49.9632641697962
"635" 126.8 11.385484051082 51.246234007114
"636" 127 13.6629580539637 54.415620811986
"637" 127.2 17.3850971997349 54.7095612176298
"638" 127.4 20.0408219552016 52.9950624516535
"639" 127.6 22.6247827270185 50.2270714853183
"640" 127.8 25.5850883114401 45.4250460618645
"641" 128 27.3829300036495 39.7397498712433
"642" 128.2 28.7637013949224 32.879491920763
"643" 128.4 30.063434591092 26.2068305777771
"644" 128.6 33.1052634302644 19.9479907004939
"645" 128.8 38.5561839806043 16.9132563452478
"646" 129 45.4368653025374 13.4771815674228
"647" 129.2 50.1705888801749 10.8288961555612
"648" 129.4 56.3683878675947 7.72931579736811
"649" 129.6 62.6292130395121 7.77143701156124
"650" 129.8 69.5613048443312 7.00916651560575
"651" 130 76.6513234696322 6.39674986552806
"652" 130.2 84.6436574692022 6.80709306643333
"653" 130.4 92.0855779898101 6.444409775117
"654" 130.6 96.6104529468295 9.82633397113333
"655" 130.8 103.547264387562 13.7355679335917
"656" 131 108.029704440696 17.8691501082667
"657" 131.2 113.361740160753 22.7290845462369
"658" 131.4 116.353032125988 27.5541372578619
"659" 131.6 120.236643013402 34.1439506487541
"660" 131.8 122.800349809849 38.6877512929464
"661" 132 124.112418873754 43.7964182923902
"662" 132.2 126.603212067482 49.6115210824333
"663" 132.4 126.059545865753 54.0401433732491
"664" 132.6 126.661566973633 60.4641831733126
"665" 132.8 127.886992923961 67.1490803750109
"666" 133 127.199346904171 69.2689893832594
"667" 133.2 125.12268536578 71.6674681310912
"668" 133.4 121.805930764267 74.3488481096898
"669" 133.6 117.3294490396 79.3531508966641
"670" 133.8 114.591071381788 85.2322156435689
"671" 134 115.188861974971 91.8243972205725
"672" 134.2 116.8226775236 95.7445290853308
"673" 134.4 115.922833229164 95.6563331484846
"674" 134.6 113.323577503122 96.0433293548017
"675" 134.8 108.256407910543 95.1885086403788
"676" 135 102.229832969084 94.8585930884768
"677" 135.2 95.7474123176416 95.7699290645885
"678" 135.4 89.681683273082 97.9752576890468
"679" 135.6 83.9329611636812 101.516275751425
"680" 135.8 78.975602674561 106.59202542366
"681" 136 74.7823514197064 112.261468969092
"682" 136.2 72.8299377963828 116.88193931478
"683" 136.4 70.1635035494288 118.943400123008
"684" 136.6 66.4057282803861 117.921924867335
"685" 136.8 62.7834542538295 114.225824325633
"686" 137 60.6168463260232 108.371261101996
"687" 137.2 60.7364080853078 102.543782512933
"688" 137.4 62.1632984227245 95.3296515624976
"689" 137.6 62.7560816180456 89.3409586520022
"690" 137.8 61.5204920165832 82.3541939481436
"691" 138 57.7446974661724 77.4937740574601
"692" 138.2 52.3354790433473 72.7076451882215
"693" 138.4 46.5039951790522 68.4079460472515
"694" 138.6 39.7614302044143 64.8356736244594
"695" 138.8 32.0400935552269 62.568845195986
"696" 139 24.4454970485022 60.3640139543997
"697" 139.2 19.0275798810563 59.0944217087458
"698" 139.4 16.7960152366115 56.8537168489459
"699" 139.6 16.9007543799864 53.7990540264247
"700" 139.8 19.2470989012926 51.1934238569377
"701" 140 23.9977990007255 47.2082480165414
"702" 140.2 29.1924950508169 43.9430775526109
"703" 140.4 35.1276395746764 40.6440249332787
"704" 140.6 41.1280607818013 36.8208733862703
"705" 140.8 46.6020194125078 31.9522020319659
"706" 141 51.0727410238118 25.8710083473688
"707" 141.2 56.8842659895537 20.590316143014
"708" 141.4 61.7804689617462 15.1131904076333
"709" 141.6 61.5954767579381 10.8106866711528
"710" 141.8 61.2350469370078 10.2550429163246
"711" 142 62.82578119295 11.3802528372174
"712" 142.2 65.1510100272741 12.1828454075322
"713" 142.4 66.7696927863657 13.6731974372264
"714" 142.6 69.2761696679772 16.3749848353752
"715" 142.8 73.6644786973053 20.6168795351447
"716" 143 78.3096665752795 23.0498447689333
"717" 143.2 83.9906291815029 24.6273635825929
"718" 143.4 90.7622429717269 26.1334532345596
"719" 143.6 97.1829463938108 25.8166860515896
"720" 143.8 104.153132313869 23.5133828198492
"721" 144 107.751552395602 20.3799257150315
"722" 144.2 106.335762110502 20.4067318826908
"723" 144.4 105.456985392492 20.5290672831887
"724" 144.6 104.971987044006 21.4127645185055
"725" 144.8 102.702004935248 22.3770445145896
"726" 145 98.761423748697 23.8595198386395
"727" 145.2 93.7837191688859 23.8548672563163
"728" 145.4 88.1038434953924 24.3217313348849
"729" 145.6 82.3470325050448 22.4921704607803
"730" 145.8 76.5194961950095 19.7057488301833
"731" 146 70.3008667242081 18.1423708544223
"732" 146.2 63.5885720495234 18.114098986165
"733" 146.4 57.9495450432568 21.0694450961151
"734" 146.6 53.5189330597466 26.7309751806311
"735" 146.8 50.4932137697214 32.3777615469217
"736" 147 46.7800320881462 37.9294792697333
"737" 147.2 43.3804398349795 42.6667210267762
"738" 147.4 41.2700984504938 46.2628753532905
"739" 147.6 40.0074282446619 51.5036986164039
"740" 147.8 41.1387067971353 56.9060600257506
"741" 148 44.6042245634822 60.1129291783793
"742" 148.2 49.2300987079851 60.0483150295922
"743" 148.4 51.9117975369739 58.2884768938778
"744" 148.6 55.1946800801775 57.2356698407497
"745" 148.8 59.4727389748705 55.0431435768879
"746" 149 65.5079270290523 53.4063220149485
"747" 149.2 70.6412281491406 54.0101573277944
"748" 149.4 78.3206303821161 54.5137452387987
"749" 149.6 85.1420325499224 53.6262561250905
"750" 149.8 91.4292900724522 52.0296933145061
"751" 150 92.3798853488372 48.1305643095583
"752" 150.2 91.9202825662495 42.9730129160233
"753" 150.4 88.2742534675371 38.3506519876758
"754" 150.6 83.4771186825774 37.1336725279972
"755" 150.8 77.0460030656661 35.7662743916911
"756" 151 71.2109061988108 34.7382562881833
"757" 151.2 64.7045790008477 34.6108621571833
"758" 151.4 57.8442418711009 33.0457342620405
"759" 151.6 50.9015253342031 30.0887451953039
"760" 151.8 44.154418150325 26.6936064476492
"761" 152 38.1069531638125 21.3594226460487
"762" 152.2 33.2458268883924 18.0465430111107
"763" 152.4 32.0728960408763 18.9629588566914
"764" 152.6 32.6662230993374 20.1754308763175
"765" 152.8 30.4743240581954 22.6582024157106
"766" 153 25.3480840008108 24.7059684719333
"767" 153.2 20.0146158333465 26.6175371077117
"768" 153.4 17.363652793354 30.4739410414652
"769" 153.6 15.6651056249395 34.7178732272233
"770" 153.8 11.8819228970743 38.5684614110123
"771" 154 8.41785925510604 39.8892689829537
"772" 154.2 9.78426938737708 39.1154875576041
"773" 154.4 10.5692876808704 38.3718843428424
"774" 154.6 11.5759719563975 35.6940701193659
"775" 154.8 13.8071545544045 33.4284853788396
"776" 155 17.0863545152957 31.164029016014
"777" 155.2 21.2359016822904 28.3380859242485
"778" 155.4 26.2752838140774 25.7129242095184
"779" 155.6 31.8314789649938 22.6013654302088
"780" 155.8 37.0050338282578 18.6879805009985
"781" 156 42.2410677390636 13.1348174596265
"782" 156.2 46.2744671709938 9.70855939696394
"783" 156.4 50.9623956130699 8.92758892436882
"784" 156.6 57.9796361840982 7.73525030657619
"785" 156.8 63.5954986675998 7.98369953477041
"786" 157 70.6151857240129 7.97062612956667
"787" 157.2 77.8417202963924 6.63860405446559
"788" 157.4 85.0438321288587 4.90374906961155
"789" 157.6 89.235064258456 6.35371983552157
"790" 157.8 93.0423263638475 9.16326607182168
"791" 158 98.8996958142988 10.7979592087218
"792" 158.2 101.806275517974 13.0926947532489
"793" 158.4 103.392856203401 17.0576271439491
"794" 158.6 107.81517116559 23.0689538885833
"795" 158.8 113.228911452386 28.2440509283424
"796" 159 118.149008103021 31.0735751186751
"797" 159.2 115.649189750667 32.6323167911749
"798" 159.4 113.316492703967 36.2032887946833
"799" 159.6 109.07323145406 39.5524804986733
"800" 159.8 105.101484222632 44.6918594941098
"801" 160 100.81276275766 49.3836141508278
"802" 160.2 96.0846774989795 54.5252947067191
"803" 160.4 90.0171346828713 59.3098375873691
"804" 160.6 83.4337542548346 62.0201769432315
"805" 160.8 76.52957350933 63.99770785747
"806" 161 69.7373524515903 63.6145462385685
"807" 161.2 63.0757528246653 61.5501710732905
"808" 161.4 55.7266608935295 59.3571721039333
"809" 161.6 48.0365807450692 56.6943966461623
"810" 161.8 40.791196164514 53.4840771884953
"811" 162 32.9347831680228 49.6734966056225
"812" 162.2 25.4448004396902 46.8236370192101
"813" 162.4 18.0672026107795 43.1769593384697
"814" 162.6 13.8976270682449 38.2141610060373
"815" 162.8 15.144123608697 33.9617430927838
"816" 163 18.8442522686462 28.918467737
"817" 163.2 21.9415525879408 23.0395710486914
"818" 163.4 23.0531804294892 19.8177323808204
"819" 163.6 21.1978503313321 19.2079059761439
"820" 163.8 21.1676193575436 19.6509979817479
"821" 164 20.7454311459191 20.2368045972008
"822" 164.2 20.6292141638906 20.1221389065074
"823" 164.4 20.3708499594259 19.8572235591163
"824" 164.6 19.8214117046257 20.0756817875102
"825" 164.8 19.56983908264 20.6234309715147
"826" 165 18.2705004863842 22.1699364687705
"827" 165.2 16.2090403854462 24.6804896457333
"828" 165.4 13.25148097934 28.3479006894773
"829" 165.6 10.3676714591816 32.4448335947942
"830" 165.8 8.00111997191637 36.4845616260228
"831" 166 6.55624960449381 40.8129264304004
"832" 166.2 4.94412385327043 44.6987401396879
"833" 166.4 4.4813305147489 48.1139900731272
"834" 166.6 2.70382790145599 52.7289304057274
"835" 166.8 1.55734049448201 55.6474760660945
"836" 167 1.8745962162754 59.6493363299871
"837" 167.2 2.14128464074674 63.9558913901956
"838" 167.4 3.38466904532574 69.0835534249459
"839" 167.6 2.31505465511285 73.6131820015524
"840" 167.8 3.48243904018429 77.1347197656238
"841" 168 4.61241886097952 82.8002400905533
"842" 168.2 6.18600427306299 88.3593989743073
"843" 168.4 9.35485742001208 92.2352271916659
"844" 168.6 11.2796565578976 98.1276198221656
"845" 168.8 13.4424289666726 101.687518907242
"846" 169 17.3329597893023 106.521953785524
"847" 169.2 21.4062638217573 110.497422758367
"848" 169.4 26.5518151916291 113.953220042306
"849" 169.6 30.540942806236 118.570518080259
"850" 169.8 36.0829300045795 119.639094938279
"851" 170 42.4514279533943 119.334746664409
"852" 170.2 47.970808921844 120.903947957296
"853" 170.4 51.1815538594045 125.229890497418
"854" 170.6 52.0963066107557 124.72552727491
"855" 170.8 55.81859048256 122.55242901475
"856" 171 61.611129736591 121.095291786261
"857" 171.2 67.4529042183924 121.471057314651
"858" 171.4 73.4933575970451 123.444382130121
"859" 171.6 79.1603187628509 122.911677504957
"860" 171.8 81.8497795437972 120.115717228256
"861" 172 81.2125607523667 119.203779213296
"862" 172.2 80.7622494781852 118.444012259443
"863" 172.4 80.7662298758896 114.726284572369
"864" 172.6 82.8570359822438 110.436531396942
"865" 172.8 86.9412843609308 108.098273678425
"866" 173 91.5173992110295 106.649058384408
"867" 173.2 96.2571086546355 104.412589638027
"868" 173.4 97.311916661399 98.6965924949024
"869" 173.6 95.7466075534374 95.8354757726438
"870" 173.8 95.4498183199905 92.454517963782
"871" 174 98.8219285117525 89.5513026932441
"872" 174.2 103.393259648216 88.7225898383493
"873" 174.4 108.069157047753 86.8441321057491
"874" 174.6 113.011474362532 83.6131199307391
"875" 174.8 115.364057142805 78.2752005574333
"876" 175 116.863893315967 72.5765880903798
"877" 175.2 119.123606338536 65.6528523345685
"878" 175.4 119.215629882405 58.8862687982726
"879" 175.6 117.928584317698 52.5863461955144
"880" 175.8 115.409564642446 45.6941515541833
"881" 176 112.226306456251 40.1543096028201
"882" 176.2 106.09721572635 39.3308147107333
"883" 176.4 99.7200963216532 40.7127057843702
"884" 176.6 92.0692441551353 42.4896991821064
"885" 176.8 85.1170750053374 43.1747649898018
"886" 177 77.3225691442358 42.2758454420353
"887" 177.2 70.1129157498675 41.8670778660377
"888" 177.4 61.9353485510353 41.3190519505961
"889" 177.6 53.3022198908477 39.1145342201492
"890" 177.8 46.5283852520148 37.3232330816216
"891" 178 39.979562291736 35.0221236453029
"892" 178.2 36.9053554808114 30.2706525345503
"893" 178.4 35.7954682308485 24.1590522888471
"894" 178.6 36.3366004656784 18.4572147766468
"895" 178.8 38.9926431256129 17.7544953903667
"896" 179 44.5574024457346 14.2532084536468
"897" 179.2 49.9938081187795 10.0198138075896
"898" 179.4 51.076771906396 10.3723836093511
"899" 179.6 54.5662692972341 10.3278035958879
"900" 179.8 54.8268535142682 9.66477505045606
"901" 180 55.2230218937686 6.82809209901575
"902" 180.2 56.7349830651312 5.15656910545531
"903" 180.4 60.4898258636257 4.43420238462015
"904" 180.6 62.9380771538818 5.79083533959242
"905" 180.8 63.5484729987679 8.43359022734031
"906" 181 64.194496193692 12.4156196837083
"907" 181.2 66.5624212946684 17.7677066335815
"908" 181.4 69.2093746643818 24.0443875870811
"909" 181.6 72.9665611046111 28.3541340865175
"910" 181.8 78.0670631899604 32.3116691439759
"911" 182 84.7369963683374 36.6334116106649
"912" 182.2 91.6473240512285 39.2964962917701
"913" 182.4 98.7222403840579 38.5361117347735
"914" 182.6 106.651867115532 37.0297739861462
"915" 182.8 114.515036133143 34.6716639015242
"916" 183 117.631802193748 32.0029701965281
"917" 183.2 116.015703122368 30.632793072398
"918" 183.4 113.270899937643 28.6357421655702
"919" 183.6 109.020389453265 24.4728248438411
"920" 183.8 103.93836906819 20.1185058146233
"921" 184 98.4594790685122 16.1497497824432
"922" 184.2 92.950450806657 12.750419259617
"923" 184.4 86.3658431752207 9.17512514855097
"924" 184.6 80.1109088114969 8.14057728548768
"925" 184.8 74.7622659632795 9.32710822027708
"926" 185 69.0409307229841 11.063215170297
"927" 185.2 62.668988710826 12.1132067552938
"928" 185.4 55.5340131922266 11.7349978044098
"929" 185.6 48.9425267823965 10.7183639394759
"930" 185.8 45.1921480046795 11.7712177044
"931" 186 42.8908331606505 16.7027404034656
"932" 186.2 38.9550024876491 22.3145590780529
"933" 186.4 33.3683065023775 27.1021601421344
"934" 186.6 28.5119126059854 32.2147284285216
"935" 186.8 25.3544795547988 38.8883650942218
"936" 187 21.3250194993509 45.6122553271119
"937" 187.2 17.4819487803547 51.6509545601236
"938" 187.4 12.3144869694066 56.358011969035
"939" 187.6 5.73650983872642 58.55729479469
"940" 187.8 3.96463266226648 58.0162104032768
"941" 188 4.1863475149644 58.4852181568787
"942" 188.2 4.44044885473035 58.6961845225973
"943" 188.4 5.07910558083691 58.1573700013186
"944" 188.6 6.06138531396373 57.0003806804333
"945" 188.8 8.29184678899004 55.5353481739333
"946" 189 12.7361865979013 53.2372688281986
"947" 189.2 16.5859615675178 49.9294111102558
"948" 189.4 20.1489177143483 45.8002159338921
"949" 189.6 23.4127122485869 40.6705568425251
"950" 189.8 28.385933266354 35.8732837851248
"951" 190 34.4959077774326 31.3213637031476
"952" 190.2 39.7440787883774 26.207003667629
"953" 190.4 44.0495550168609 19.8546222042008
"954" 190.6 46.3642659698455 14.3373461504883
"955" 190.8 48.5735142647269 12.0007506386754
"956" 191 53.3756441729955 10.3683380921152
"957" 191.2 59.128507046229 9.99337773616367
"958" 191.4 65.8930526755323 10.2252636824783
"959" 191.6 73.4500897164938 11.0383981317905
"960" 191.8 80.6430359395424 10.8298582546086
"961" 192 88.0054349736013 9.81157643318581
"962" 192.2 94.1077949683403 8.50012534944267
"963" 192.4 93.8595848323362 8.81650564818591
"964" 192.6 95.7875251100523 11.1732373743424
"965" 192.8 100.369740935035 14.969417031219
"966" 193 106.629484184248 18.8378763127458
"967" 193.2 111.431566114593 20.8406876654707
"968" 193.4 113.343973879927 24.6947278133157
"969" 193.6 116.99919304816 29.8626613398029
"970" 193.8 120.671466804485 34.5426153012905
"971" 194 121.237437076446 38.3123694079055
"972" 194.2 122.882975600501 44.6464732985899
"973" 194.4 125.668439306087 51.1402506544333
"974" 194.6 126.7047220856 54.9686076167923
"975" 194.8 126.119558282122 60.1315943213281
"976" 195 126.245325043585 66.5337081502667
"977" 195.2 126.49868019944 73.6059287125203
"978" 195.4 125.674375266152 75.8952465646606
"979" 195.6 123.441436620131 78.6504967811901
"980" 195.8 122.021986370254 84.5943887451402
"981" 196 120.84436429801 89.0383713688436
"982" 196.2 117.916096307368 93.9189857364501
"983" 196.4 115.357910245499 100.697620457491
"984" 196.6 113.552130537107 100.962338128106
"985" 196.8 109.845014662838 102.503637303585
"986" 197 105.944122790671 103.044751325379
"987" 197.2 103.126765435824 101.086712139621
"988" 197.4 100.92434547678 97.5284767240912
"989" 197.6 100.01695053259 92.4710384523793
"990" 197.8 102.294544932855 89.2781995357359
"991" 198 105.613020466001 85.8217364979005
"992" 198.2 107.634583360098 81.2278132042386
"993" 198.4 109.168596639343 75.3184985897697
"994" 198.6 110.001314380407 67.9944941857333
"995" 198.8 109.126042380464 61.7608982072754
"996" 199 106.66353289548 55.5666176424515
"997" 199.2 103.354007044144 48.614989422181
"998" 199.4 100.198056596176 42.6414223902947
"999" 199.6 95.9251478941979 35.8685542157803
"1000" 199.8 94.4288015704495 33.8044573079533
"1001" 200 91.2419381786583 28.5026996185546
"1002" 200.2 86.9075060455977 23.0981001215849
"1003" 200.4 81.9622222768495 18.2075938496233
"1004" 200.6 77.2089437899082 12.6949723090868
"1005" 200.8 72.7217427757492 9.52483452776667
"1006" 201 67.4572084720029 11.2103221262099
"1007" 201.2 62.3735122953509 12.2986900706119
"1008" 201.4 55.7286655276909 12.7526900410789
"1009" 201.6 51.35184190042 12.3723557779839
"1010" 201.8 49.5883909059795 9.06621565616666
"1011" 202 51.7874376417009 8.01805300829849
"1012" 202.2 54.600695334285 8.39042012314762
"1013" 202.4 59.2761730535129 7.81350670133333
"1014" 202.6 65.8123190110652 9.50511876939761
"1015" 202.8 72.5071327170795 11.4612253189667
"1016" 203 80.062725906611 12.9649531963434
"1017" 203.2 86.2813158828848 13.7105139757807
"1018" 203.4 93.7478069114892 15.547974248272
"1019" 203.6 101.506340889686 18.1332275256521
"1020" 203.8 109.250219015591 20.1654493500654
"1021" 204 111.939316745222 22.7962814505006
"1022" 204.2 116.645400308296 27.7011304859388
"1023" 204.4 117.336832074507 28.7956096091492
"1024" 204.6 116.904540614646 30.5533590848333
"1025" 204.8 118.493286554433 34.3359248234435
"1026" 205 121.344322514187 37.1956665275395
"1027" 205.2 120.959416591974 36.3837638136
"1028" 205.4 119.87886710397 35.0580155569933
"1029" 205.6 119.212835186544 34.4591132658451
"1030" 205.8 118.3927596333 32.5241462914033
"1031" 206 117.202196068297 29.6941076357437
"1032" 206.2 115.659394109106 25.9524194694544
"1033" 206.4 112.627756972522 22.9647051269284
"1034" 206.6 109.217592853482 18.7442674495955
"1035" 206.8 106.183909853551 16.1942206049762
"1036" 207 102.423347204013 13.5935093907324
"1037" 207.2 98.2817232553738 10.6685774334428
"1038" 207.4 93.5572137652094 7.7571913518352
"1039" 207.6 88.5735658426767 5.56053554160155
"1040" 207.8 83.863468699606 4.00312224432108
"1041" 208 77.8325465841519 3.56667426620993
"1042" 208.2 72.345848411566 4.09316865771423
"1043" 208.4 66.6481629400522 3.63671639722878
"1044" 208.6 63.2464401539554 2.61988596949927
"1045" 208.8 59.7349246468357 3.52204216030973
"1046" 209 56.0007030991926 6.5578436796942
"1047" 209.2 51.4634455151795 8.84964563346666
"1048" 209.4 46.0386148024983 9.42265381852708
"1049" 209.6 41.2713912349734 7.53245964906598
"1050" 209.8 38.7659749135244 8.83499964153537
"1051" 210 36.8468880649495 11.9398026044233
"1052" 210.2 34.4267575608008 16.166495924795
"1053" 210.4 31.4966477847795 19.6619570976521
"1054" 210.6 26.0013441581545 21.5887933290271
"1055" 210.8 20.7363912206204 22.5634308142061
"1056" 211 16.4614771331166 24.9843747469839
"1057" 211.2 13.4293891300829 29.6435645942311
"1058" 211.4 10.7976985746848 33.3506660034228
"1059" 211.6 9.63994179729677 37.6979733833988
"1060" 211.8 5.90076789031561 42.3500556154333
"1061" 212 5.26118675225478 45.5323862343739
"1062" 212.2 4.66943065652952 50.7809992050133
"1063" 212.4 2.29556344295902 56.059624020741
"1064" 212.6 1.82119673834977 59.0934346674416
"1065" 212.8 1.5259290368787 64.5955977137722
"1066" 213 1.74545171131612 69.6403642147748
"1067" 213.2 2.04356991439856 74.7233308574095
"1068" 213.4 3.36683831988188 79.087714306331
"1069" 213.6 5.29299717035765 85.1873274308318
"1070" 213.8 7.0593190558477 91.2838785252288
"1071" 214 9.07297532299326 95.7301414529982
"1072" 214.2 10.4130035979641 99.4363456713872
"1073" 214.4 14.8060698780467 99.9720742730135
"1074" 214.6 18.6899468390949 103.56979524491
"1075" 214.8 20.4086030692452 109.517881829471
"1076" 215 22.9842829303937 112.015586307953
"1077" 215.2 26.7427854386659 115.99544461807
"1078" 215.4 31.1499093790953 117.47619458229
"1079" 215.6 36.537889805884 119.796180238732
"1080" 215.8 41.1541004249159 123.471163850842
"1081" 216 45.7779004005668 125.863684769497
"1082" 216.2 50.1155520571936 126.083829281777
"1083" 216.4 56.4581855768755 126.387377647417
"1084" 216.6 60.7102440635686 127.367723258261
"1085" 216.8 66.0109802858976 127.718166832945
"1086" 217 72.4561654291154 126.82695158267
"1087" 217.2 77.2255078402303 125.499787233458
"1088" 217.4 83.4119827316451 122.810690000551
"1089" 217.6 89.2376999065844 121.359274226848
"1090" 217.8 92.5196500516404 118.743330988399
"1091" 218 96.5154332875795 113.665290149233
"1092" 218.2 101.556745225738 108.631402058576
"1093" 218.4 106.849673971549 105.580009301767
"1094" 218.6 112.159601048098 100.959043452304
"1095" 218.8 114.546092342119 94.5316016311119
"1096" 219 115.640723579569 88.0543763502491
"1097" 219.2 117.637533109185 82.2072031953252
"1098" 219.4 120.367333683314 76.4631288664851
"1099" 219.6 120.217540714231 70.1749631128758
"1100" 219.8 118.646443492191 64.6402816542275
"1101" 220 117.319088845752 57.8818103435685
"1102" 220.2 117.92652983858 51.6498271784333
"1103" 220.4 116.840590875722 44.3810820468048
"1104" 220.6 113.558305554751 37.3118627230968
"1105" 220.8 108.511013172191 33.7434580005216
"1106" 221 102.987629506208 29.5313461685864
"1107" 221.2 97.9860452445872 25.1518479304333
"1108" 221.4 91.639567344351 21.7824031594945
"1109" 221.6 84.8976962832795 18.8060277799958
"1110" 221.8 78.5428075948826 19.4506322327942
"1111" 222 71.7627076357466 20.8974439292355
"1112" 222.2 64.0984336357429 21.2740948697504
"1113" 222.4 56.8737125606782 20.8994640893321
"1114" 222.6 50.8684469099482 19.8335266784454
"1115" 222.8 47.0426092903089 22.1933065822686
"1116" 223 44.7421839408763 26.8655044667882
"1117" 223.2 42.3360873983136 33.0777896034447
"1118" 223.4 39.2223011794702 40.0490812080931
"1119" 223.6 35.4309752975092 46.6470252232171
"1120" 223.8 30.4445460504752 52.5028139686072
"1121" 224 25.3402328001524 56.9507185615689
"1122" 224.2 19.0223567507187 58.2089632623551
"1123" 224.4 13.0350871027299 56.380255530359
"1124" 224.6 8.87621011605225 52.5268462786234
"1125" 224.8 7.12979406643 48.0605284584139
"1126" 225 9.44978333188861 44.3443528298152
"1127" 225.2 13.4524742539965 41.571268852339
"1128" 225.4 19.2688653722038 37.9067027432818
"1129" 225.6 24.8266403315442 34.6726857795804
"1130" 225.8 29.1208297754909 30.262059927557
"1131" 226 33.7024374886322 24.6449533881386
"1132" 226.2 38.6988625366274 20.0588521280638
"1133" 226.4 43.4268938906129 15.2830492489667
"1134" 226.6 48.4902003240543 12.6616233504114
"1135" 226.8 54.686953027823 9.09187911154203
"1136" 227 60.4150340030353 7.75810506761938
"1137" 227.2 66.721636866745 8.26114332026091
"1138" 227.4 73.8189548533339 7.93286946320507
"1139" 227.6 81.0652366935295 8.10492077599583
"1140" 227.8 88.3027242045221 8.58556558831452
"1141" 228 95.3735267012521 9.16318452218058
"1142" 228.2 100.28201258025 12.5512944332233
"1143" 228.4 104.11700602758 17.5922801968933
"1144" 228.6 110.010711396836 22.8801843608258
"1145" 228.8 116.01726815205 27.4067240491333
"1146" 229 115.887211358676 29.5008199887092
"1147" 229.2 117.477561948623 34.5153165589333
"1148" 229.4 120.329087525798 40.5920166076333
"1149" 229.6 124.837089553796 46.803452144035
"1150" 229.8 125.865808303107 49.6115210824333
"1151" 230 124.485886947648 51.0463812947491
"1152" 230.2 122.392001348762 54.4638725364155
"1153" 230.4 119.501109301125 58.6283198411767
"1154" 230.6 116.480421119708 63.7727436802012
"1155" 230.8 112.94016484299 67.9696858549596
"1156" 231 109.09603617228 72.6093465812083
"1157" 231.2 104.281146182319 76.9121960939024
"1158" 231.4 98.2196787474134 79.7834560726655
"1159" 231.6 92.6926423649111 82.1406066901439
"1160" 231.8 90.2210595741188 87.4134545614869
"1161" 232 90.3178775297283 93.3828378875615
"1162" 232.2 92.086718681998 99.0158215153661
"1163" 232.4 94.7589715208533 105.06555977822
"1164" 232.6 99.1433158306721 108.815048143524
"1165" 232.8 102.63006423795 109.691836131604
"1166" 233 104.757897246521 107.413313347882
"1167" 233.2 106.173362515348 104.210888468606
"1168" 233.4 108.741725578466 99.4733680335774
"1169" 233.6 111.895089863407 94.5049969245774
"1170" 233.8 114.351606290797 89.0290223742609
"1171" 234 116.371131108703 82.6000679790744
"1172" 234.2 116.652990985327 75.5035473768942
"1173" 234.4 116.730949143595 68.0300304433281
"1174" 234.6 117.162752768037 61.4336964392333
"1175" 234.8 116.967283754722 54.1431123137191
"1176" 235 115.15775761191 46.8648083701249
"1177" 235.2 111.559307719694 40.6757327508619
"1178" 235.4 107.238304875106 34.8702002095762
"1179" 235.6 103.447024273338 28.4640953364333
"1180" 235.8 100.171640725074 22.2779862105216
"1181" 236 96.9176831784045 15.8202278346833
"1182" 236.2 93.4093252976805 9.38020224702739
"1183" 236.4 89.0948503747224 8.01551739477619
"1184" 236.6 83.9421085044391 9.38479133411418
"1185" 236.8 77.0469608812462 9.7711298477
"1186" 237 70.2148965563152 10.4878734942548
"1187" 237.2 63.3520775180604 9.91178823653445
"1188" 237.4 57.4182987665409 11.4757984354674
"1189" 237.6 51.9503492842454 14.2857076203651
"1190" 237.8 46.1387248006367 18.3145629215982
"1191" 238 40.6329023064806 22.9651342385261
"1192" 238.2 34.673112544862 27.2912813262993
"1193" 238.4 28.4790537576886 31.1702555131303
"1194" 238.6 22.2303069338076 35.1493107155455
"1195" 238.8 16.282642915151 39.4454694286333
"1196" 239 11.6229864411038 44.1404596186766
"1197" 239.2 9.59447618066448 49.7028389993448
"1198" 239.4 7.542423443121 56.006085023848
"1199" 239.6 4.30505091975344 61.2930090076073
"1200" 239.8 3.34779357787044 62.2298571157805
"1201" 240 1.846427231715 60.0876336131349
"1202" 240.2 2.82667234681232 59.2819886823596
"1203" 240.4 3.21192571379647 58.1911919218994
"1204" 240.6 4.30270188901094 57.8868753771441
"1205" 240.8 4.16265914052952 56.2264613346083
"1206" 241 4.58878371884675 54.9139003332148
"1207" 241.2 5.09538085316746 53.8616528666575
"1208" 241.4 6.61374049076272 51.6348396336098
"1209" 241.6 8.65241068509146 47.886440923204
"1210" 241.8 10.8026807375531 43.7706203592258
"1211" 242 13.4472176251096 38.7360201709479
"1212" 242.2 16.0938650409007 33.8107884102212
"1213" 242.4 16.5692456296619 29.4457795223745
"1214" 242.6 16.6264394054074 29.2580866645264
"1215" 242.8 18.3906737912051 29.1769603673482
"1216" 243 21.2152452346274 28.9487469217594
"1217" 243.2 26.0488539877795 27.6742517242333
"1218" 243.4 30.8378448139795 26.5518423805807
"1219" 243.6 35.530385577457 23.955986894272
"1220" 243.8 39.2853134972563 20.592323102317
"1221" 244 43.8430731866828 16.1808354151753
"1222" 244.2 48.1974364554848 10.8381115694439
"1223" 244.4 52.7925689912341 9.16967513225151
"1224" 244.6 58.3641762836204 9.1913900409447
"1225" 244.8 64.4663579965462 9.84331985526666
"1226" 245 70.4004111291367 11.1430433108262
"1227" 245.2 75.4348164592476 12.5195001107418
"1228" 245.4 81.5578098696416 13.0450125843644
"1229" 245.6 88.0800385480579 12.4767885667117
"1230" 245.8 94.8617185905148 12.0302524374333
"1231" 246 98.7530051446112 11.5143692732848
"1232" 246.2 100.532631779463 13.8774673369333
"1233" 246.4 105.060052625918 17.0200661229383
"1234" 246.6 109.647703708508 19.738215781045
"1235" 246.8 110.939233057537 23.9199590520256
"1236" 247 113.408466861318 29.0786670233454
"1237" 247.2 117.395753356032 34.7546834261281
"1238" 247.4 121.728649817832 39.7049511586175
"1239" 247.6 122.380289064594 42.437991387274
"1240" 247.8 123.542300918254 48.1651584054764
"1241" 248 126.18690554938 55.0894687154333
"1242" 248.2 126.759863172857 59.8283107435799
"1243" 248.4 126.163451661036 66.1622296718548
"1244" 248.6 126.112259474725 73.5168576103523
"1245" 248.8 125.806390040383 78.4597024023299
"1246" 249 123.305642759069 81.1750932762491
"1247" 249.2 119.348657405355 86.2086700654583
"1248" 249.4 115.251111289647 90.7514026429705
"1249" 249.6 110.745705214385 95.8588022521812
"1250" 249.8 106.459440249225 100.962061264593
"1251" 250 100.882472406602 103.774539371747
"1252" 250.2 94.1308390826703 106.258017281879
"1253" 250.4 87.7343283707202 107.408510939086
"1254" 250.6 82.4718391902959 106.631881061007
"1255" 250.8 81.7643099008688 104.198768768335
"1256" 251 81.1015169270613 100.54253652777
"1257" 251.2 80.0433586037006 95.8924678838807
"1258" 251.4 77.8176004827349 91.320587061353
"1259" 251.6 77.6744901143471 85.3231947778928
"1260" 251.8 77.5545545929211 80.0981767505926
"1261" 252 78.9281581754886 74.4012608465697
"1262" 252.2 80.3094381194951 69.5481182071856
"1263" 252.4 80.2817727106569 64.8952113081597
"1264" 252.6 77.7993758126406 59.7110446900444
"1265" 252.8 74.5519079755059 54.3275075922824
"1266" 253 71.184984955289 48.8471562964333
"1267" 253.2 68.3712367209774 42.7238383954004
"1268" 253.4 66.7081096254061 36.4745768989514
"1269" 253.6 67.2744288760182 30.4980584506947
"1270" 253.8 67.5608573167064 24.7277186894211
"1271" 254 65.2013731178144 19.454663885945
"1272" 254.2 61.5141226678485 14.9427458461575
"1273" 254.4 61.0072495537098 13.335301616631
"1274" 254.6 62.4716170084727 12.2141053310356
"1275" 254.8 64.6596010430209 12.1356820630885
"1276" 255 68.4468394724537 11.8999955169727
"1277" 255.2 73.8556200479358 11.6401079112458
"1278" 255.4 79.3840472768983 13.4706890473541
"1279" 255.6 84.9651295898441 15.5685216887559
"1280" 255.8 90.4317490617263 18.2522360057418
"1281" 256 96.1885656597595 21.6816318019933
"1282" 256.2 101.496463846158 24.516218266286
"1283" 256.4 105.803314102759 25.6900231369027
"1284" 256.6 110.45291690637 25.9582527796633
"1285" 256.8 114.880996502102 27.268234300272
"1286" 257 115.56545978079 29.8356151297525
"1287" 257.2 118.608219264941 30.946226146885
"1288" 257.4 117.004595503703 29.8766302614773
"1289" 257.6 115.755953412746 29.9012156456918
"1290" 257.8 114.732521491194 29.351788483295
"1291" 258 113.710990991011 27.2920693312333
"1292" 258.2 112.505565121838 23.8329439859627
"1293" 258.4 111.001757562471 21.029992962938
"1294" 258.6 108.032944935126 19.4834397649482
"1295" 258.8 103.796486104831 16.6650347910313
"1296" 259 100.329272863295 13.2385664678273
"1297" 259.2 96.2501091621353 9.93804882447179
"1298" 259.4 91.2775876900652 7.30211026117619
"1299" 259.6 86.5894530299263 4.62269278350673
"1300" 259.8 81.8544816183203 3.30505440404557
"1301" 260 76.0756488089129 3.3249868191
"1302" 260.2 71.7000990778495 1.53679786696333
"1303" 260.4 70.2263662604772 3.16302838899147
"1304" 260.6 66.0322426963725 5.03838850347984
"1305" 260.8 60.5262094596462 6.02149592526666
"1306" 261 55.6507924834307 6.15827179459612
"1307" 261.2 52.0718467536817 5.27005518154203
"1308" 261.4 50.7370730089129 5.01083581933333
"1309" 261.6 48.9380341271129 6.87503660296666
"1310" 261.8 46.1242841229391 9.50269866812482
"1311" 262 42.4002370342953 11.8599465991491
"1312" 262.2 37.1610455361989 13.1357047354656
"1313" 262.4 32.6517094582157 12.3650008454865
"1314" 262.6 30.3893520223195 12.9640514176633
"1315" 262.8 27.050879485325 15.4969169719182
"1316" 263 24.3365805322038 19.6237147306758
"1317" 263.2 20.1783324657993 23.1993121404531
"1318" 263.4 15.1870511615129 25.5212909103333
"1319" 263.6 13.4760254388363 29.742379628172
"1320" 263.8 10.5141505478433 33.7346886923801
"1321" 264 9.00232711832954 36.7033107588583
"1322" 264.2 6.98090889365321 41.6701732531491
"1323" 264.4 5.60209935072127 45.4038042507634
"1324" 264.6 5.48582405539176 51.0193562239945
"1325" 264.8 3.31621964721055 56.3194810147437
"1326" 265 2.08489592492952 60.1438308628583
"1327" 265.2 2.22629806191512 65.1805953464249
"1328" 265.4 2.25593131157953 69.9289250672256
"1329" 265.6 3.17559699717297 74.7259165306383
"1330" 265.8 5.89262023830333 80.4439339780286
"1331" 266 7.79610117625984 86.0994070282995
"1332" 266.2 9.23188254908905 91.9882688015047
"1333" 266.4 11.0686117685765 97.6314456645611
"1334" 266.6 15.4934417618031 101.389712058481
"1335" 266.8 19.9703904916398 106.683155048882
"1336" 267 23.8528440851129 112.750883386722
"1337" 267.2 29.6378408119704 115.667809191639
"1338" 267.4 36.3922153687337 117.222795569265
"1339" 267.6 41.61207396599 120.295148924644
"1340" 267.8 44.6755436085183 123.41835665
"1341" 268 48.7003622145702 123.903038034898
"1342" 268.2 56.3549691829888 125.914680243015
"1343" 268.4 63.0461210018028 126.883468169457
"1344" 268.6 68.7999754747307 127.309512296726
"1345" 268.8 72.1514503121514 123.972844044409
"1346" 269 77.1435853169635 120.000345495601
"1347" 269.2 82.9073405077291 116.300742852559
"1348" 269.4 87.9082626622287 114.365526025221
"1349" 269.6 91.1831921336674 113.508463581071
"1350" 269.8 95.7949363930926 113.442627363746
"1351" 270 100.499172764203 111.259484373637
"1352" 270.2 102.295795891955 106.977098271733
"1353" 270.4 104.949873997353 101.146324284616
"1354" 270.6 106.506750457717 95.8658276638173
"1355" 270.8 109.420616601222 91.5704128307342
"1356" 271 112.572637822485 90.8165639579795
"1357" 271.2 116.657002220292 89.4042211809462
"1358" 271.4 116.779522411633 86.663445148623
"1359" 271.6 114.45514495398 83.2227253540879
"1360" 271.8 112.034858490512 78.1660055880048
"1361" 272 110.509661980069 73.333649265486
"1362" 272.2 111.394104227474 68.3773843239056
"1363" 272.4 113.426217786672 64.3255432129333
"1364" 272.6 116.50756959378 61.0561465600879
"1365" 272.8 120.28781117259 58.2192326364874
"1366" 273 122.561434730861 54.2975592524604
"1367" 273.2 121.504777412423 49.6148444075898
"1368" 273.4 118.493214061845 46.0647256034707
"1369" 273.6 114.79721572728 42.4208301326555
"1370" 273.8 110.495087536094 39.0814861972048
"1371" 274 105.592301552556 36.0904274893071
"1372" 274.2 101.071948830954 31.6303960680838
"1373" 274.4 99.5800673501269 26.0529937834017
"1374" 274.6 98.9199307700743 19.8737079344754
"1375" 274.8 96.7928906925895 15.4023750850033
"1376" 275 93.437948081325 15.1726410021
"1377" 275.2 88.8435664340699 15.6876968435624
"1378" 275.4 83.5007405911479 15.4444151482333
"1379" 275.6 79.2925581042957 13.2261134735946
"1380" 275.8 74.260367250318 9.98582162359679
"1381" 276 69.4067376325078 10.0930308149442
"1382" 276.2 66.0510628954087 12.7717149077479
"1383" 276.4 62.9164817767795 17.1717133983355
"1384" 276.6 59.3412365759883 21.682807747818
"1385" 276.8 54.9828863194002 25.4988871148816
"1386" 277 50.4699985950209 26.3906460318816
"1387" 277.2 45.8906864693477 25.5948320677742
"1388" 277.4 41.9128180071091 22.5634308142061
"1389" 277.6 39.1051816719773 19.641701780807
"1390" 277.8 39.6134382327129 18.981725519
"1391" 278 39.4796327710322 20.0306038642333
"1392" 278.2 39.4233989142129 20.9648274915667
"1393" 278.4 39.1807844234537 21.6735587357142
"1394" 278.6 39.711250584457 22.336848584143
"1395" 278.8 39.7435623771858 25.0125105996521
"1396" 279 37.8062316048675 28.9736718604333
"1397" 279.2 35.5225161844923 33.1695466431567
"1398" 279.4 33.303761597329 38.0368543230048
"1399" 279.6 32.3201514982795 42.8821134566686
"1400" 279.8 32.0928495683089 48.1989449828157
"1401" 280 32.6664848357328 53.5476425505268
"1402" 280.2 35.8383576642491 57.6273813599638
"1403" 280.4 40.6646052105977 60.6600666255242
"1404" 280.6 46.5491314627255 63.036108022136
"1405" 280.8 52.5922303390392 64.6415786532987
"1406" 281 58.7090112651895 64.8758858588533
"1407" 281.2 64.8996643678587 64.4825785526314
"1408" 281.4 70.0542888404401 63.6435755483599
"1409" 281.6 74.6378354571188 61.5513085208887
"1410" 281.8 80.5969255157974 59.8929099226923
"1411" 282 87.408464974116 60.123322788966
"1412" 282.2 93.4714991599534 61.8779142351551
"1413" 282.4 99.6562326411814 62.2664016282184
"1414" 282.6 105.934472964507 63.0921363991606
"1415" 282.8 112.190713147853 63.9345951687177
"1416" 283 119.366719700942 65.5289012881901
"1417" 283.2 125.259650640374 68.2558243085144
"1418" 283.4 125.449080579474 70.3627294887977
"1419" 283.6 126.358516812752 74.8008151665242
"1420" 283.8 125.066377419557 77.5285294007389
"1421" 284 122.806015578351 80.1076286381565
"1422" 284.2 120.284811269452 84.694511901805
"1423" 284.4 116.984225589362 90.2951500815399
"1424" 284.6 112.382325850731 94.6686501953846
"1425" 284.8 108.195280703292 100.224277176555
"1426" 285 104.731799893043 106.311966808828
"1427" 285.2 100.95628485804 112.963873051492
"1428" 285.4 97.2381859973033 116.6420663436
"1429" 285.6 91.9080355879462 118.210227432338
"1430" 285.8 85.7430077874271 120.399845136704
"1431" 286 79.7706888559075 123.464446705753
"1432" 286.2 76.7804439342248 125.068657300371
"1433" 286.4 71.5387495661424 124.161744646014
"1434" 286.6 64.8767298652441 123.354667070347
"1435" 286.8 57.5072026149955 122.966080865281
"1436" 287 50.7191248510545 123.531965595183
"1437" 287.2 44.3014676018493 124.154863642689
"1438" 287.4 41.6907667178457 122.099718342985
"1439" 287.6 37.4950683251257 118.24559913611
"1440" 287.8 32.2867858164055 114.678802846395
"1441" 288 26.3032143063872 111.63384373721
"1442" 288.2 20.0654948386432 108.667386764411
"1443" 288.4 17.5708312564885 105.296066164015
"1444" 288.6 13.6588662983023 100.682091007638
"1445" 288.8 11.5011197007165 99.0063383950475
"1446" 289 12.2863291480215 98.2904623327721
"1447" 289.2 14.1270540738795 96.8014920581083
"1448" 289.4 16.0826936618533 94.2736061398186
"1449" 289.6 18.8048128469914 89.8831810363486
"1450" 289.8 22.7367401510652 85.1416371644417
"1451" 290 26.908862429127 81.6144382454249
"1452" 290.2 30.8531813203848 77.4102614574859
"1453" 290.4 32.0325698747087 71.8863285186988
"1454" 290.6 30.9795104877704 66.3754305935697
"1455" 290.8 27.9840877145045 62.5452102322083
"1456" 291 24.0612296401894 60.8357793948842
"1457" 291.2 18.9893606153041 57.5214435605071
"1458" 291.4 13.2085307011295 54.8920078123833
"1459" 291.6 7.65504837085846 53.2590162015912
"1460" 291.8 4.49745292615142 54.2893072314664
"1461" 292 2.82751110799107 54.0360172475487
"1462" 292.2 3.6575546360953 53.1852617046965
"1463" 292.4 4.55065608246702 51.716936586728
"1464" 292.6 5.50998918066415 51.6069541535776
"1465" 292.8 6.07361006544618 50.1847946719333
"1466" 293 6.42593692895096 48.6615248484048
"1467" 293.2 7.32134296468861 46.338650044197
"1468" 293.4 9.25628875305225 43.6390525954606
"1469" 293.6 12.5822145740731 41.2070146969196
"1470" 293.8 17.1681704501834 39.3513937626641
"1471" 294 21.3521679734224 37.1905933099333
"1472" 294.2 25.7424640661162 34.6908084740864
"1473" 294.4 29.4180927386858 31.2866715514021
"1474" 294.6 33.646339860715 27.0791978478204
"1475" 294.8 37.4219762795488 22.6235644075103
"1476" 295 42.0121567417795 18.1961283778333
"1477" 295.2 46.1570142989585 16.0156772514544
"1478" 295.4 50.8327621833771 16.6692631101894
"1479" 295.6 55.3524476675943 18.7349583689518
"1480" 295.8 60.1410238228726 22.3076998895031
"1481" 296 65.1611814917677 24.9854861828922
"1482" 296.2 70.1335043664031 28.029456536551
"1483" 296.4 76.351435336823 29.8626613398029
"1484" 296.6 83.1992198741858 31.3901792828396
"1485" 296.8 88.9269137532947 32.3824299717364
"1486" 297 95.457682527588 31.7180667037844
"1487" 297.2 101.031357908556 29.6712474903751
"1488" 297.4 105.024809233645 27.1583054936833
"1489" 297.6 105.983450441119 24.0535373641421
"1490" 297.8 105.338800479436 23.9017930199958
"1491" 298 106.06884419981 25.7579351597364
"1492" 298.2 107.343451346113 28.3560033464939
"1493" 298.4 108.533674923657 32.0623295671272
"1494" 298.6 108.339922288035 36.462820455178
"1495" 298.8 107.239793536022 40.9718827437061
"1496" 299 105.370548400176 45.9735773603862
"1497" 299.2 103.000700993724 51.0199339751555
"1498" 299.4 100.486896479478 56.4619602022447
"1499" 299.6 98.0703621400206 61.9744390274244
"1500" 299.8 94.8498744032974 66.0283022674601
"1501" 300 90.6134942473949 70.5433567605872
"1502" 300.2 88.3350741319374 76.327411343986
"1503" 300.4 87.2869940398052 82.6490657217667
"1504" 300.6 86.3568487517623 88.6435453054592
"1505" 300.8 85.1069657709134 94.7841149979155
"1506" 301 83.4243454749088 101.357699224313
"1507" 301.2 82.7416549674402 107.706657161228
"1508" 301.4 84.2864031421045 113.964666357083
"1509" 301.6 86.5405498453943 119.967540462655
"1510" 301.8 86.0573025931349 120.207873693533
"1511" 302 84.0264231235992 120.471895915712
"1512" 302.2 80.0787317759503 120.831054659287
"1513" 302.4 74.8918382258932 120.775619851729
"1514" 302.6 69.5987945575237 119.103538215829
"1515" 302.8 65.6348041886035 116.380313869105
"1516" 303 61.9019411630551 111.943362863607
"1517" 303.2 59.6085092327202 108.38339992462
"1518" 303.4 57.7759182113545 103.604338653508
"1519" 303.6 53.6206601972711 99.745430076052
"1520" 303.8 49.7054726010554 97.1536929013126
"1521" 304 44.2659563787269 97.1898765338017
"1522" 304.2 38.3577941089844 97.9701243671956
"1523" 304.4 32.5946527361129 98.0245573786128
"1524" 304.6 26.8641839671505 96.9774808858527
"1525" 304.8 21.5178377955118 94.7662203498743
"1526" 305 17.5015737730394 91.1881505445436
"1527" 305.2 15.644587558682 86.4222105935797
"1528" 305.4 15.1321509139462 81.1112365689809
"1529" 305.6 16.0907936983795 75.0037192733533
"1530" 305.8 17.7663070231545 69.3289477079583
"1531" 306 20.6117968754405 63.7328366203994
"1532" 306.2 22.693116961959 57.9509368886641
"1533" 306.4 20.8863945878317 53.991663638729
"1534" 306.6 16.7498114028727 50.816367270535
"1535" 306.8 11.1518829653629 49.9937034754333
"1536" 307 6.80601556595096 50.9509793740905
"1537" 307.2 6.25255480979647 53.6406303781282
"1538" 307.4 6.77343739706524 56.8344471484585
"1539" 307.6 8.05161690604979 60.7292413256495
"1540" 307.8 8.5935069976225 66.6075827083259
"1541" 308 7.42500077477952 72.4986076665153
"1542" 308.2 5.36426191479515 77.4033469734021
"1543" 308.4 3.57556433924353 78.2935453122973
"1544" 308.6 4.25975573222215 77.4293870647284
"1545" 308.8 4.33610772487476 77.4926366098619
"1546" 309 6.14027215880432 76.5885443767556
"1547" 309.2 6.67157055630165 75.6743309979909
"1548" 309.4 7.83728946576257 73.9837457207808
"1549" 309.6 10.9177923872106 71.722090387804
"1550" 309.8 15.1936770534606 69.1720113172695
"1551" 310 19.6783324083282 67.3610184139732
"1552" 310.2 24.6507075731009 67.5024343547458
"1553" 310.4 29.3915968721642 69.0440258342026
"1554" 310.6 34.0371154280317 71.572053716729
"1555" 310.8 37.5551662292667 74.6754997276385
"1556" 311 41.4793969429077 76.6713411133051
"1557" 311.2 46.2487229283399 79.2767820011575
"1558" 311.4 51.8426652174066 80.5618172477554
"1559" 311.6 57.4600986320507 82.3820418652638
"1560" 311.8 63.3428308565447 83.655663985842
"1561" 312 68.8977192748321 83.3810232288281
"1562" 312.2 74.5006176262143 82.4227103527725
"1563" 312.4 80.4388107918073 81.8174651444055
"1564" 312.6 86.0597574381408 81.8689996983325
"1565" 312.8 91.4911868912364 80.3080155270971
"1566" 313 97.1646486891579 78.4129239422982
"1567" 313.2 102.82473866178 77.6665397093222
"1568" 313.4 108.415468014574 75.9167758758436
"1569" 313.6 114.203128848725 74.656518620109
"1570" 313.8 119.60928275644 74.7229517082101
"1571" 314 124.596790396346 75.1672644936031
"1572" 314.2 124.365862114911 73.7091267042228
"1573" 314.4 123.715242655434 70.8052719669788
"1574" 314.6 124.116052854452 66.3928025205242
"1575" 314.8 123.703481480828 61.2680840689333
"1576" 315 123.077500319065 56.1905179905048
"1577" 315.2 123.331864400455 50.7546251768117
"1578" 315.4 123.332459901649 45.7332006247725
"1579" 315.6 121.071968498116 44.3999429960697
"1580" 315.8 116.731996979437 41.887796911519
"1581" 316 112.788482370051 38.7318241751623
"1582" 316.2 109.910759191195 34.9675026575818
"1583" 316.4 108.20981321175 31.0662150617106
"1584" 316.6 107.479722380914 26.3180952327838
"1585" 316.8 106.43548571328 21.3539103999958
"1586" 317 102.801468541147 18.233566653066
"1587" 317.2 98.7770970945527 17.3269589356086
"1588" 317.4 94.139537467354 15.6135511859865
"1589" 317.6 88.6738108821058 13.8995936860018
"1590" 317.8 84.0397651570078 11.6259145433899
"1591" 318 78.9871980586274 9.48236981743333
"1592" 318.2 73.6894633588441 8.61937731711075
"1593" 318.4 68.2159873176772 9.37813825570606
"1594" 318.6 62.5135068363458 9.91520288902369
"1595" 318.8 57.582274698883 8.23917881491609
"1596" 319 53.7813359316749 9.94898785539844
"1597" 319.2 50.5892646500795 13.5844608356333
"1598" 319.4 47.9726840726148 18.4479191308686
"1599" 319.6 44.7727278947269 23.4903602640228
"1600" 319.8 42.2682966928013 28.9695177039877
"1601" 320 39.7147925359129 34.2562818259
"1602" 320.2 37.5232279974216 40.6563841685596
"1603" 320.4 34.9256438369664 46.8433775817324
"1604" 320.6 31.3928906855985 52.5602559249764
"1605" 320.8 26.8090112617795 55.5722254223807
"1606" 321 22.1203100927375 56.1118333801812
"1607" 321.2 17.3687675086 53.8416595348692
"1608" 321.4 14.6559183150605 50.4201053188631
"1609" 321.6 14.1602681529687 46.2889444225685
"1610" 321.8 15.9718125598404 43.6960023038246
"1611" 322 18.0264798996724 41.3297651198351
"1612" 322.2 20.7687419423972 37.4940910926098
"1613" 322.4 24.1959706324045 33.3136469194045
"1614" 322.6 25.8709448385455 28.4288586619014
"1615" 322.8 26.3962376882634 23.2738118702075
"1616" 323 26.5291731444279 21.2880259352685
"1617" 323.2 28.4182803843965 20.4599491908376
"1618" 323.4 32.1382859139086 19.8588272617882
"1619" 323.6 37.0347439529817 17.8415932217738
"1620" 323.8 42.8025475437227 15.5104284706606
"1621" 324 48.4280493859208 13.8359257724768
"1622" 324.2 53.8238313070103 11.7586649493674
"1623" 324.4 59.552381500354 9.7263160257312
"1624" 324.6 65.5519721058674 7.72265088702674
"1625" 324.8 71.1341819914953 4.79158381492807
"1626" 325 76.5912259292689 4.57498526050779
"1627" 325.2 82.6307986983152 5.14641957304047
"1628" 325.4 87.4039117805886 5.01778459011515
"1629" 325.6 91.2095355150595 6.66568558102333
"1630" 325.8 94.7655955238378 10.0426566265887
"1631" 326 100.331869954397 12.6484886614039
"1632" 326.2 103.58109514941 14.1717477795433
"1633" 326.4 105.0139916109 17.2903561064233
"1634" 326.6 107.600676282264 21.8820652347667
"1635" 326.8 110.96415852961 26.6481280539711
"1636" 327 115.906126475889 31.3003646705652
"1637" 327.2 119.92827732678 34.4728518486
"1638" 327.4 119.141777969027 35.5048283982353
"1639" 327.6 118.201318082935 38.9104140784333
"1640" 327.8 116.859642436474 43.6937284497702
"1641" 328 117.109053262042 49.622652608443
"1642" 328.2 117.199599564921 55.520926196839
"1643" 328.4 116.742856369065 61.4373362715476
"1644" 328.6 116.071305419136 66.9725717001029
"1645" 328.8 113.658632332093 70.6282293722768
"1646" 329 110.701540759607 74.0118900700023
"1647" 329.2 108.882658691858 78.7981869899596
"1648" 329.4 106.679369505355 83.9665333598583
"1649" 329.6 103.58489593578 89.3886622486175
"1650" 329.8 101.382388962395 95.2741507554846
"1651" 330 100.27087694299 100.106531638275
"1652" 330.2 101.96956172853 103.339995831683
"1653" 330.4 103.849018378441 105.48464363873
"1654" 330.6 102.29262856998 106.373914755825
"1655" 330.8 98.505663241325 108.101219872301
"1656" 331 93.7788671011795 109.029251555886
"1657" 331.2 87.8803021699896 108.496514155164
"1658" 331.4 83.4309825687026 106.056920663972
"1659" 331.6 78.6190694326721 103.395006933706
"1660" 331.8 73.6473686280795 101.470486959258
"1661" 332 70.1954667660484 98.4313072672484
"1662" 332.2 68.0984467651634 94.3951079193262
"1663" 332.4 68.2689653345318 89.3058960471398
"1664" 332.6 69.4200495654462 84.4856644436833
"1665" 332.8 72.4911583975534 80.6912579462246
"1666" 333 74.8855035819431 76.6144443405788
"1667" 333.2 76.1985025097613 72.7578765566697
"1668" 333.4 75.3614419185502 70.214307699571
"1669" 333.6 76.1152502937323 65.8218233364711
"1670" 333.8 77.5149566979159 60.323051242606
"1671" 334 79.336576287174 54.5027544607361
"1672" 334.2 81.8409426390431 49.1112095861424
"1673" 334.4 83.1016384103972 44.2759551252569
"1674" 334.6 81.755843495295 39.7417592838251
"1675" 334.8 81.0308678806093 34.7389339165397
"1676" 335 79.0091730029497 28.4247928917631
"1677" 335.2 77.2276059658611 23.1980379417292
"1678" 335.4 76.4952911870743 16.7760190648965
"1679" 335.6 74.5247168151545 14.9842038499958
"1680" 335.8 69.3259897007341 12.8047508474901
"1681" 336 62.5143055446051 10.4244938559915
"1682" 336.2 58.9392303253152 11.9711051623262
"1683" 336.4 56.6926940959045 15.2585355298197
"1684" 336.6 53.528102570883 18.9973935328126
"1685" 336.8 51.8580033383509 23.5594212929333
"1686" 337 49.6137294817795 29.8153319618715
"1687" 337.2 47.2914907765927 34.2318296190707
"1688" 337.4 43.4604563901374 39.1437464867912
"1689" 337.6 38.529912467551 43.8678656904905
"1690" 337.8 33.3422548599417 47.6558490173523
"1691" 338 26.8497339728867 49.5739853116923
"1692" 338.2 21.8887205427977 48.5622566943788
"1693" 338.4 17.9705159399637 45.776287243907
"1694" 338.6 15.3158369022309 42.055808994274
"1695" 338.8 14.7217934756758 39.4296052538295
"1696" 339 13.941688861595 40.7211423093459
"1697" 339.2 13.1569975165633 42.9801401011901
"1698" 339.4 13.4490789948415 45.9757151313271
"1699" 339.6 15.3855366719462 49.7141441324056
"1700" 339.8 18.6475012440563 53.2593155299065
"1701" 340 21.8809831222154 57.4903581073564
"1702" 340.2 25.9324335043741 61.1596269033522
"1703" 340.4 29.0861490606479 65.5592547973544
"1704" 340.6 32.584907130036 71.1378627052539
"1705" 340.8 35.3048866770736 75.6930606921224
"1706" 341 39.3204522961402 79.9198379043596
"1707" 341.2 44.3860377203304 82.2006671702808
"1708" 341.4 50.2471938767795 82.5261415602754
"1709" 341.6 56.7903052004068 81.3326597014333
"1710" 341.8 63.3558387333116 80.2737690345893
"1711" 342 70.336136536677 80.9766094378692
"1712" 342.2 76.0873059498456 83.9131804872267
"1713" 342.4 81.6434071625253 87.9722690713486
"1714" 342.6 87.4315538632795 92.3204035001833
"1715" 342.8 92.9173555239795 96.2409578817083
"1716" 343 98.1478388234405 98.398075199035
"1717" 343.2 103.682351996549 99.5304213373564
"1718" 343.4 109.24046605434 100.686376082953
"1719" 343.6 113.125513925559 98.2458500086028
"1720" 343.8 114.847062105902 94.1639636500235
"1721" 344 115.000709156824 88.9052825149466
"1722" 344.2 115.263675872689 83.0594292407151
"1723" 344.4 113.571549296954 77.6195298465067
"1724" 344.6 112.463955205696 71.9762685246555
"1725" 344.8 112.299311531861 65.8766528349739
"1726" 345 112.460245729509 59.5758079774063
"1727" 345.2 111.47152765353 53.4664184887506
"1728" 345.4 109.819647423491 46.8811218709045
"1729" 345.6 107.484356567308 41.0895886846737
"1730" 345.8 106.241607216628 34.8029184607364
"1731" 346 105.340310671615 28.1896069510828
"1732" 346.2 104.679061708961 22.5035941769182
"1733" 346.4 101.565728176717 20.7527693443396
"1734" 346.6 96.6821774638118 20.6519584644656
"1735" 346.8 90.6209093824534 19.3401830629659
"1736" 347 84.6537451013753 18.7767203535823
"1737" 347.2 79.7005926511093 20.069635257561
"1738" 347.4 75.3800505465221 23.1047125382254
"1739" 347.6 70.0878556199554 25.9624105881147
"1740" 347.8 63.5827372698736 26.7120513465627
"1741" 348 57.3728958029747 26.4894863059333
"1742" 348.2 50.876289551814 25.700960564054
"1743" 348.4 44.2519058526724 24.2236906902905
"1744" 348.6 40.0418640373312 21.2114156715713
"1745" 348.8 37.9825058161666 18.297221785014
"1746" 349 38.9628894949386 18.9848138615697
"1747" 349.2 38.7151955417563 20.2945763542822
"1748" 349.4 36.787075689969 21.9053090762123
"1749" 349.6 35.1747846655348 24.7696655374333
"1750" 349.8 31.6114632063733 28.2769852065271
"1751" 350 27.3462377967699 32.1303514333853
"1752" 350.2 22.4251916427892 35.6191928882294
"1753" 350.4 16.7097789072081 37.6765109238905
"1754" 350.6 11.2994758601162 39.8697698812701
"1755" 350.8 7.7974010554765 41.5972721140697
"1756" 351 9.4345254496112 41.7975939384234
"1757" 351.2 11.0265226166436 43.8082855227052
"1758" 351.4 13.8401598254524 44.2645393784987
"1759" 351.6 17.2547409371924 45.4601086667269
"1760" 351.8 21.5829300030295 47.1273355279333
"1761" 352 26.1877288743757 49.2660869964526
"1762" 352.2 30.2364460503016 51.4412615657342
"1763" 352.4 34.111448037474 53.9429215364333
"1764" 352.6 38.5275419813194 57.6847013664245
"1765" 352.8 42.6707412765812 60.8562495937178
"1766" 353 47.1464948812537 65.1129707295454
"1767" 353.2 52.1622924852349 69.1813070097101
"1768" 353.4 57.3286590082532 72.7167934732754
"1769" 353.6 63.1231912109374 76.008926016486
"1770" 353.8 68.2895592605231 77.6708950642282
"1771" 354 73.6373205721588 79.8566449422609
"1772" 354.2 79.5875171651933 82.7230128897609
"1773" 354.4 85.8104358506839 84.6460148824855
"1774" 354.6 92.2034585856144 85.3964156049838
"1775" 354.8 98.7243987897372 86.8548713968994
"1776" 355 104.673595760407 88.2605252830181
"1777" 355.2 110.840631357428 88.8213687534603
"1778" 355.4 115.790377730919 88.9497209601812
"1779" 355.6 118.044851938074 86.0007446445048
"1780" 355.8 118.417877873658 82.0637912358681
"1781" 356 119.139702958424 76.9607788693585
"1782" 356.2 118.805009212074 71.4709890249155
"1783" 356.4 119.302875205898 66.0662102937788
"1784" 356.6 117.48540826897 61.8309345022606
"1785" 356.8 114.91751584633 57.3638630175067
"1786" 357 111.146460398201 53.8054699740386
"1787" 357.2 106.980504136147 50.6066375019428
"1788" 357.4 103.781973747557 47.6970703915722
"1789" 357.6 101.158786505209 43.8716415913025
"1790" 357.8 97.8690979716642 39.641705388116
"1791" 358 94.9332090234496 35.1555705678251
"1792" 358.2 93.7978710330295 30.0828316314225
"1793" 358.4 91.3801485921129 26.9546679054939
"1794" 358.6 87.610075647325 24.2330660159485
"1795" 358.8 83.1664446223053 20.5459590910828
"1796" 359 79.7151657016858 15.0359577157146
"1797" 359.2 76.1400510224045 10.1671132715583
"1798" 359.4 72.0303674092637 9.32145091511754
"1799" 359.6 69.7537205544609 11.0152991959498
"1800" 359.8 68.2417593830982 12.6574235438949
"1801" 360 63.7334324103313 14.0905230387782
"1802" 360.2 58.7002606175005 14.486292776945
"1803" 360.4 52.9927212668161 13.1550493989455
"1804" 360.6 48.3794956282957 10.5508367225946
"1805" 360.8 47.7573454021163 9.55076035091754
"1806" 361 46.6931252185164 9.79616167694912
"1807" 361.2 44.9419295686545 11.4967895138708
"1808" 361.4 44.3197770378509 13.4523869202292
"1809" 361.6 42.2573687656505 16.0616602603688
"1810" 361.8 38.648056465354 19.2158235285184
"1811" 362 34.2021537814892 21.6957684410462
"1812" 362.2 28.5400215759426 22.2937882958246
"1813" 362.4 23.9047147203556 22.2356301055855
"1814" 362.6 21.480384034136 23.7328538970175
"1815" 362.8 19.4511846042034 27.4906380093355
"1816" 363 17.2702635331989 32.1544156473366
"1817" 363.2 14.4758473264734 36.6836166661578
"1818" 363.4 11.2648606495178 41.5928344255642
"1819" 363.6 6.26700417980755 44.4574164740315
"1820" 363.8 7.6058148836436 44.6468604821032
"1821" 364 9.02533187793742 46.8624898345386
"1822" 364.2 11.1949699579957 48.6577866422441
"1823" 364.4 14.415605986144 49.8829777354053
"1824" 364.6 18.3087479127982 50.6437707233399
"1825" 364.8 23.2086299912886 52.3632343120333
"1826" 365 26.1430615131898 55.9485624706385
"1827" 365.2 28.2956905321689 60.3735066977077
"1828" 365.4 30.2526547745985 65.8081473237092
"1829" 365.6 31.9067326299637 71.3892125291702
"1830" 365.8 34.0752204985442 77.2828109823325
"1831" 366 38.5574582363649 82.339384053726
"1832" 366.2 44.2514533781045 86.5080462733083
"1833" 366.4 50.052785838314 89.5100450413126
"1834" 366.6 56.0367390532669 93.1738906509375
"1835" 366.8 61.8720380425844 96.8716365095065
"1836" 367 68.8045852516156 98.6029181654416
"1837" 367.2 75.0331266011416 98.3002400803126
"1838" 367.4 80.1333772282532 96.0533867861965
"1839" 367.6 85.7370366066545 93.2885988957833
"1840" 367.8 90.068349407467 89.8464549740673
"1841" 368 93.0628899080616 84.9486931121257
"1842" 368.2 96.72347633099 80.5414750983807
"1843" 368.4 99.469089434212 75.7686349528928
"1844" 368.6 100.842646330508 70.5065397651436
"1845" 368.8 102.234711825294 64.2727656443762
"1846" 369 103.04645120003 58.4689519127944
"1847" 369.2 102.42162495587 53.5337161459485
"1848" 369.4 101.004746726914 49.9900286447314
"1849" 369.6 99.2723205100172 46.2513432113046
"1850" 369.8 97.1674143341257 42.8571822522987
"1851" 370 93.3797845323295 39.5333713790233
"1852" 370.2 89.925575022563 36.1287566613405
"1853" 370.4 87.1727769189391 31.2708319885716
"1854" 370.6 85.4219891548859 26.6033278698057
"1855" 370.8 85.8172638281092 20.9856398660817
"1856" 371 86.9683330244358 15.2549163783708
"1857" 371.2 89.8079502936652 12.0666507605762
"1858" 371.4 93.4430016933816 11.4751780095048
"1859" 371.6 98.658633990197 11.749490614744
"1860" 371.8 101.916169729522 13.6281388234048
"1861" 372 104.110863342537 17.0912738235243
"1862" 372.2 107.728129394562 21.6895024888987
"1863" 372.4 111.620844260922 25.9552109198007
"1864" 372.6 117.437644376085 29.3603505168804
"1865" 372.8 118.509047522662 30.6609664678269
"1866" 373 117.480737972032 30.4142054955872
"1867" 373.2 116.759578255269 30.780729914292
"1868" 373.4 115.706978422226 33.1004285508057
"1869" 373.6 114.89223538653 35.9007277335583
"1870" 373.8 113.409352825507 39.8523585621909
"1871" 374 110.621885846061 42.7285274997634
"1872" 374.2 106.845757513032 44.1823880229941
"1873" 374.4 104.540627654061 46.4538782043459
"1874" 374.6 101.503180832211 49.1592134797086
"1875" 374.8 97.5520113884886 51.8386021180061
"1876" 375 93.4955357535977 54.5833665768242
"1877" 375.2 88.8606495383995 55.5238827021433
"1878" 375.4 83.4005275497122 55.4508270677891
"1879" 375.6 77.753245147239 56.0122153940279
"1880" 375.8 71.7505425241387 55.6373871623557
"1881" 376 66.9073074652795 53.9504153088451
"1882" 376.2 63.4633296116469 50.0444011398109
"1883" 376.4 60.8194961933312 45.1219761899506
"1884" 376.6 59.5852043113089 39.0138281377157
"1885" 376.8 59.9248950855537 32.783167326143
"1886" 377 60.1527000830388 27.0108585828037
"1887" 377.2 61.4580404952679 20.9478416074333
"1888" 377.4 62.3204493687568 16.2139915123197
"1889" 377.6 64.8256124017105 14.3277396965023
"1890" 377.8 69.2692247094938 13.5729813644883
"1891" 378 74.6355730842795 13.0196801882
"1892" 378.2 80.5022707553924 12.6713325805301
"1893" 378.4 86.2093009832427 14.0605125883175
"1894" 378.6 90.9342785653164 16.8041798728018
"1895" 378.8 94.6142644318918 21.3573227427905
"1896" 379 97.8628329391861 26.2689964638179
"1897" 379.2 101.876542483158 30.820216264507
"1898" 379.4 106.614665642151 34.9211578619762
"1899" 379.6 111.46772686716 39.2658437039233
"1900" 379.8 116.677700031294 43.3109713464048
"1901" 380 121.720076615494 46.9464813598173
"1902" 380.2 123.601219064334 47.2454646312242
"1903" 380.4 122.457398724387 47.7113245116296
"1904" 380.6 122.152563611136 49.7245141377551
"1905" 380.8 121.832034039541 53.0274876039378
"1906" 381 120.18396659167 56.6158820305061
"1907" 381.2 117.654653768509 60.1576892784604
"1908" 381.4 115.031371316146 64.1651631015851
"1909" 381.6 111.877818610323 68.2527967685885
"1910" 381.8 108.441456297446 72.2942094327923
"1911" 382 104.656912604241 76.2597600746898
"1912" 382.2 99.9436068509492 79.2579552822905
"1913" 382.4 94.3385001287623 81.5138668705282
"1914" 382.6 89.2480558175903 83.7944652058928
"1915" 382.8 86.9287064630008 87.5591887767696
"1916" 383 87.075230141092 92.4876082971208
"1917" 383.2 88.7618290927795 97.4543869794833
"1918" 383.4 91.7699728351898 101.095082587331
"1919" 383.6 95.4796417499991 104.064744150116
"1920" 383.8 100.046997289705 107.174559174783
"1921" 384 104.125173006556 107.883281152326
"1922" 384.2 106.770758332097 104.888145240726
"1923" 384.4 110.12858313613 101.346277681533
"1924" 384.6 113.483183174574 97.2961242705872
"1925" 384.8 116.833351282637 93.3730108893073
"1926" 385 118.668864216042 88.1860321047215
"1927" 385.2 120.028298020727 82.888209090486
"1928" 385.4 120.400807524131 77.0838932783522
"1929" 385.6 120.980802783087 70.7197486342795
"1930" 385.8 121.397229896807 63.9932855469468
"1931" 386 120.820635865823 57.9430972498333
"1932" 386.2 119.288892703789 51.3474149422277
"1933" 386.4 117.563343585446 45.7578486196833
"1934" 386.6 115.88043984273 39.5601241465333
"1935" 386.8 113.78620655286 32.9445469237033
"1936" 387 110.317179911948 27.849828585968
"1937" 387.2 107.52315755746 22.1025203267099
"1938" 387.4 106.410531055295 17.0681112542515
"1939" 387.6 106.3062589767 18.5400925315333
"1940" 387.8 105.030762090965 19.3757717640622
"1941" 388 101.728053427936 19.7495405627146
"1942" 388.2 96.6933602099554 18.8479383491916
"1943" 388.4 91.8792825941306 16.7072433531887
"1944" 388.6 87.374946406705 14.5889771111355
"1945" 388.8 82.0367642299428 11.4010814231068
"1946" 389 77.6321350919317 8.05749415657463
"1947" 389.2 75.1691198994496 5.32170376580446
"1948" 389.4 75.5244666708118 5.4756189230785
"1949" 389.6 73.9701089414908 6.79133296775292
"1950" 389.8 71.205612500566 8.09105413954569
"1951" 390 67.6505723554129 10.1405728276
"1952" 390.2 63.1626690757454 11.6191168328424
"1953" 390.4 57.5511856684307 11.2555183617008
"1954" 390.6 53.1146760381462 9.5927780643
"1955" 390.8 51.6955238344386 8.40096736451288
"1956" 391 51.7387145886432 9.27390669397878
"1957" 391.2 50.9621036939938 9.4960191886119
"1958" 391.4 49.8225638977136 11.5948724952245
"1959" 391.6 48.5530449134074 14.8418112820612
"1960" 391.8 45.5764497376462 19.2619926072
"1961" 392 41.7911807900353 22.5476748804566
"1962" 392.2 36.8205331616587 24.1228953338949
"1963" 392.4 31.7830838590404 23.4154105361507
"1964" 392.6 27.371210912342 20.9080309414958
"1965" 392.8 26.9757804596469 20.085981313015
"1966" 393 27.4547362579731 20.8656518454979
"1967" 393.2 26.6577971803924 21.827272060143
"1968" 393.4 25.8914476835674 23.8431627665242
"1969" 393.6 24.9656298723295 26.1455221522333
"1970" 393.8 22.430350229402 29.433850660168
"1971" 394 19.1559695396858 32.6561584596521
"1972" 394.2 15.1921523269379 35.5540201913937
"1973" 394.4 11.1720803808556 38.2000533262268
"1974" 394.6 9.9084272087698 43.318498378278
"1975" 394.8 10.7952555913636 47.5078268483979
"1976" 395 11.8682209471424 52.8414696250439
"1977" 395.2 10.9341750870812 58.1579101121057
"1978" 395.4 8.66025634502952 63.8741726280971
"1979" 395.6 6.68369037534151 69.3239203775821
"1980" 395.8 4.97560511411285 74.8507249884095
"1981" 396 4.8739644993219 76.5553797889333
"1982" 396.2 7.46484772865855 77.3289909231511
"1983" 396.4 10.8799778930828 78.9111269982448
"1984" 396.6 14.9869131352665 79.7972834791203
"1985" 396.8 19.8377355948045 81.0460229066833
"1986" 397 24.4866663696016 83.6322317271113
"1987" 397.2 29.0643539176969 86.784286232987
"1988" 397.4 33.254897739682 91.5863336599699
"1989" 397.6 35.5134351288123 97.2809430027694
"1990" 397.8 36.6313740543333 103.15811702069
"1991" 398 36.5123863790359 110.022471305869
"1992" 398.2 36.6910558237795 116.185228250175
"1993" 398.4 37.3630348539955 119.734346550073
"1994" 398.6 41.0969273838835 119.722116713497
"1995" 398.8 46.8467570044195 120.651584293273
"1996" 399 53.5279264128199 121.363183252111
"1997" 399.2 60.2130192136021 122.611440261506
"1998" 399.4 66.8692996015795 122.097762468385
"1999" 399.6 73.8110047247375 121.872897910164
"2000" 399.8 80.5288860549531 121.616579042937
"2001" 400 87.1488124381942 118.671568780141
"2002" 400.2 91.7533100891674 113.959834165907
"2003" 400.4 94.9686489773599 108.648463772549
"2004" 400.6 98.0337474217006 103.281327481881
"2005" 400.8 101.356848753366 98.4847419252092
"2006" 401 105.404564454514 94.1577538098935
"2007" 401.2 109.454999329446 89.8615334460744
"2008" 401.4 114.54663290908 87.6910924345307
"2009" 401.6 120.253569853942 88.1947273523252
"2010" 401.8 120.627350534119 86.4545862361923
"2011" 402 121.688641540253 83.8973047070912
"2012" 402.2 121.55473996259 80.3548236688928
"2013" 402.4 121.016684332734 76.0203244387333
"2014" 402.6 120.364663910002 71.0243512680167
"2015" 402.8 119.16812005278 67.1742175311278
"2016" 403 118.505597658009 63.8188885726719
"2017" 403.2 119.202055645369 59.3537597611387
"2018" 403.4 118.990285094183 53.854096270782
"2019" 403.6 117.64780550478 48.2702078762314
"2020" 403.8 117.617995415603 42.4324871119627
"2021" 404 119.04020897302 36.7716626099141
"2022" 404.2 119.530602456585 36.2351373274333
"2023" 404.4 117.866638659416 36.2930437506151
"2024" 404.6 115.789643279446 34.8415227428576
"2025" 404.8 112.25068885938 33.0211653939191
"2026" 405 108.11975575175 29.9591029325804
"2027" 405.2 104.669780588964 26.3355001961324
"2028" 405.4 102.09145563484 22.5460588872515
"2029" 405.6 101.745805756747 17.5986088085624
"2030" 405.8 100.39223538498 13.1436771423733
"2031" 406 96.4133111487492 11.8603935961
"2032" 406.2 91.4831921336995 10.0441779351433
"2033" 406.4 85.453593609504 8.62050952301496
"2034" 406.6 80.627320003073 7.56314953954203
"2035" 406.8 76.35126138779 5.67261480510701
"2036" 407 73.3911220631344 6.84818794740108
"2037" 407.2 70.1706708162957 9.35908517453011
"2038" 407.4 65.3265258613932 11.7103194493538
"2039" 407.6 59.6811782569503 12.5258466787626
"2040" 407.8 53.8161898658818 12.2227912945129
"2041" 408 48.9432536839256 11.5306956765457
"2042" 408.2 46.434146905586 13.4726827594011
"2043" 408.4 45.4835416263795 16.0219352087667
"2044" 408.6 45.1568549883867 20.0606324808262
"2045" 408.8 44.1277751790566 25.3037999662044
"2046" 409 43.0772608291865 30.9734634517124
"2047" 409.2 44.003044840351 35.6209156243976
"2048" 409.4 45.0064347844868 41.1335970230797
"2049" 409.6 43.2211687870938 46.6086594231476
"2050" 409.8 39.0597601865117 51.4644232199244
"2051" 410 33.6470331685206 54.3853886521387
"2052" 410.2 28.8116104668131 57.2615921759291
"2053" 410.4 23.5324712876416 59.4164762683644
"2054" 410.6 17.6171094880164 58.7369638345912
"2055" 410.8 11.3691501394374 55.9275879983281
"2056" 411 7.82706743210184 56.4339505773094
"2057" 411.2 5.95898317492238 59.750595155551
"2058" 411.4 6.11908956047184 63.448483618741
"2059" 411.6 8.2910816033533 67.1981764455645
"2060" 411.8 10.7927467304926 72.1289558437776
"2061" 412 14.0686517467308 76.4730396798724
"2062" 412.2 15.4394175515209 81.6061177929764
"2063" 412.4 16.3520578370904 87.7237770297527
"2064" 412.6 17.8366631096484 94.1326372243678
"2065" 412.8 20.8125398426488 99.9096638657949
"2066" 413 26.2954698972833 104.680794748601
"2067" 413.2 32.3982296678958 108.070613940387
"2068" 413.4 39.2813396440064 109.257667324417
"2069" 413.6 46.4155068045844 109.365582869287
"2070" 413.8 52.846022163959 109.434498393562
"2071" 414 60.0970459859189 110.79829567322
"2072" 414.2 66.575124916682 113.442195061287
"2073" 414.4 72.4272867398493 116.757116082061
"2074" 414.6 78.3971449917319 120.855172247386
"2075" 414.8 81.7575227823509 121.980487071219
"2076" 415 83.7207861178321 119.135191837118
"2077" 415.2 87.341365712127 115.107218974349
"2078" 415.4 89.6497714257709 110.378521569433
"2079" 415.6 92.5890557157882 105.745806301242
"2080" 415.8 96.0885235328063 102.963500676674
"2081" 416 99.3533537771795 100.253873008208
"2082" 416.2 100.362348859677 98.5308673864333
"2083" 416.4 100.154186133385 95.9125827466702
"2084" 416.6 98.94060171349 92.6238026805912
"2085" 416.8 99.6992705843063 88.1232218627726
"2086" 417 102.280833026073 84.8942042430971
"2087" 417.2 104.591941897062 84.3149889733051
"2088" 417.4 106.670619107356 82.9132106148571
"2089" 417.6 108.579762690355 79.8803666080333
"2090" 417.8 109.265714135226 75.7534792321923
"2091" 418 110.718679584087 70.9353387021256
"2092" 418.2 111.732831716467 67.0690668198262
"2093" 418.4 112.875707062446 63.4514779252389
"2094" 418.6 113.816201947996 58.7081506527577
"2095" 418.8 116.717970267833 54.6174279621744
"2096" 419 120.301445443107 52.3180673019515
"2097" 419.2 124.105590196985 52.4618159386389
"2098" 419.4 124.86929960778 53.1613413273252
"2099" 419.6 124.022457732358 53.8222323596965
"2100" 419.8 122.850131848717 51.993336353094
"2101" 420 122.065386154122 49.5847012653807
"2102" 420.2 120.615086091885 45.7829921981702
"2103" 420.4 118.614291181722 41.3782203875191
"2104" 420.6 115.84802137075 36.6847636721392
"2105" 420.8 113.867023273569 31.2546973007596
"2106" 421 111.596067983614 26.1351327279576
"2107" 421.2 108.032207822326 23.6467585064539
"2108" 421.4 103.696232102173 22.3839209023424
"2109" 421.6 99.0500361198089 19.6439252077863
"2110" 421.8 95.2716073166913 16.627681812051
"2111" 422 92.3321422467263 12.4585135586674
"2112" 422.2 89.9169700483678 9.16013760372745
"2113" 422.4 90.495937874092 8.13676930874583
"2114" 422.6 91.5958134929348 8.46940095054983
"2115" 422.8 92.3908491556738 9.35742557356795
"2116" 423 93.2305206404203 9.93505187516148
"2117" 423.2 96.2172177416257 10.2246856192218
"2118" 423.4 100.421193757322 12.3105195256333
"2119" 423.6 104.876425284809 14.4173463484042
"2120" 423.8 106.319971617721 16.8150261223451
"2121" 424 109.651101508492 20.4672756281165
"2122" 424.2 113.821436918828 23.7480626022987
"2123" 424.4 115.38633761463 26.0499765539833
"2124" 424.6 118.758804597549 29.8262325832795
"2125" 424.8 119.642277560324 32.6138645541561
"2126" 425 121.945090995185 37.1268962444333
"2127" 425.2 122.713336304797 40.2579364813385
"2128" 425.4 124.458678937449 45.4245764734065
"2129" 425.6 126.29298399383 50.7969342675011
"2130" 425.8 127.159517035856 54.7595505813051
"2131" 426 127.27533312236 60.6060895667726
"2132" 426.2 127.916596750043 67.1047467550123
"2133" 426.4 127.773490218703 70.6446187621513
"2134" 426.6 125.872840570385 75.2076839820386
"2135" 426.8 124.169528659284 80.8897567413212
"2136" 427 123.89051302931 85.5197552990793
"2137" 427.2 121.838761095063 86.9639312443094
"2138" 427.4 118.081283619705 89.3616484866069
"2139" 427.6 113.714817869736 91.7246974658768
"2140" 427.8 109.669375133178 93.7211991355435
"2141" 428 106.386797953994 97.1632229552846
"2142" 428.2 102.257954729411 99.8618008076701
"2143" 428.4 97.6248697228226 100.596629114114
"2144" 428.6 93.0714810759531 102.58958122945
"2145" 428.8 89.7232044687207 106.601660273904
"2146" 429 88.2060838588468 111.669591502089
"2147" 429.2 88.3096665763485 116.79325535539
"2148" 429.4 89.4528811600522 119.257155509293
"2149" 429.6 90.37565505147 118.000937074267
"2150" 429.8 92.6006233264795 116.949118864472
"2151" 430 95.765697524594 116.172899785885
"2152" 430.2 98.1216786578578 113.981006039103
"2153" 430.4 101.690999821497 111.453205392485
"2154" 430.6 105.678495761255 109.540905158108
"2155" 430.8 107.557543950336 106.018318964077
"2156" 431 110.479191907797 101.156294260086
"2157" 431.2 114.782079852355 97.6684203933802
"2158" 431.4 117.028181508326 95.4605617754417
"2159" 431.6 117.957869656016 91.4504356845386
"2160" 431.8 119.977852801171 86.9756658172072
"2161" 432 124.153258604146 83.6803515441476
"2162" 432.2 123.953805847353 82.0106180333638
"2163" 432.4 123.593072257853 77.6651112328278
"2164" 432.6 122.795834900574 72.6107115183262
"2165" 432.8 123.753032619834 68.0802269928117
"2166" 433 125.522768141569 63.356677321907
"2167" 433.2 125.522343811352 59.5447889150424
"2168" 433.4 122.694227743939 55.0712695538619
"2169" 433.6 120.850319946168 49.8238446341
"2170" 433.8 119.298432728322 44.3228447297762
"2171" 434 118.210470937985 38.5544598888745
"2172" 434.2 116.805363165037 32.5236340881962
"2173" 434.4 115.501479084074 27.1032262664569
"2174" 434.6 112.059840862928 26.6399198010503
"2175" 434.8 107.102562504749 26.200899601015
"2176" 435 102.58528912047 24.2231447154433
"2177" 435.2 100.148674789024 21.3768218444741
"2178" 435.4 99.2139916102795 17.7399489683163
"2179" 435.6 98.4379977264045 13.4873228107458
"2180" 435.8 95.975796886136 11.139754848463
"2181" 436 91.8282887757601 11.5417021292294
"2182" 436.2 86.74013421512 11.4217421734014
"2183" 436.4 81.8283945883479 12.5317830163175
"2184" 436.6 76.9477181260295 13.5709252092146
"2185" 436.8 71.6985340481678 13.659398559751
"2186" 437 66.8745420655381 11.7578925711575
"2187" 437.2 63.9564771681312 8.54161315774103
"2188" 437.4 62.5193209538469 9.78725689499513
"2189" 437.6 60.2642846944169 12.867413869719
"2190" 437.8 57.9581831940977 16.8263519374674
"2191" 438 55.53270690742 22.1029771548154
"2192" 438.2 52.8098452929159 27.7011782110129
"2193" 438.4 51.3084330514619 33.7981625391274
"2194" 438.6 49.511236366184 39.6876614170064
"2195" 438.8 46.0065680777984 45.6635048528579
"2196" 439 41.4569438308678 49.4728862928157
"2197" 439.2 36.3906127107224 51.9228146020048
"2198" 439.4 30.5017018726327 52.4936672021214
"2199" 439.6 25.9362380953351 52.9874655539333
"2200" 439.8 23.2723473344405 56.1280547664672
"2201" 440 22.5014533757795 61.4114024663083
"2202" 440.2 23.2113703701761 67.0337667219506
"2203" 440.4 26.5714621136545 70.5168979795333
"2204" 440.6 31.8180150876088 74.6304855412626
"2205" 440.8 36.0290855310045 78.2369823181333
"2206" 441 40.2606276896045 81.6320359092833
"2207" 441.2 45.9578883547033 84.7399129000435
"2208" 441.4 51.9489583955507 87.4443391555943
"2209" 441.6 57.559338919064 90.7949686039851
"2210" 441.8 63.660534023788 94.398115407891
"2211" 442 69.0644204314111 98.262669215907
"2212" 442.2 74.8752760113475 101.961336546001
"2213" 442.4 81.3502956712795 103.687247575861
"2214" 442.6 88.1023764149078 104.113343537177
"2215" 442.8 94.4563985845273 103.399538740738
"2216" 443 99.8607920978058 101.310070928512
"2217" 443.2 106.189825130828 98.9938363015309
"2218" 443.4 110.726541585628 95.897341653156
"2219" 443.6 113.895747165164 90.4397068098436
"2220" 443.8 116.002982437762 84.4889591194851
"2221" 444 116.27952241158 78.6851780335606
"2222" 444.2 115.983677418455 72.0466604769198
"2223" 444.4 114.763470427733 65.63460720391
"2224" 444.6 111.966987305333 60.2136701453887
"2225" 444.8 109.803404746696 54.4135720759611
"2226" 445 106.585707269808 50.1684154265191
"2227" 445.2 102.014851472658 48.750717748667
"2228" 445.4 97.1413197907515 47.2362753689286
"2229" 445.6 93.0512879960653 44.4283998668905
"2230" 445.8 91.5517680239497 40.1057504990929
"2231" 446 92.4319634313108 36.1356106625896
"2232" 446.2 95.9681200502995 32.7228811357633
"2233" 446.4 99.6723217313678 30.195156763551
"2234" 446.6 104.652735915922 27.925400153919
"2235" 446.8 109.06314475177 25.5450548155391
"2236" 447 109.737654069393 22.779289906562
"2237" 447.2 107.208814029156 20.8381060688492
"2238" 447.4 103.608650850592 18.9174976446208
"2239" 447.6 98.497984885022 16.7399748562212
"2240" 447.8 93.6205663080373 15.2111656877632
"2241" 448 88.3507236282693 13.7370738048109
"2242" 448.2 83.1973070252402 13.183956590085
"2243" 448.4 77.0529549529408 12.9261208425301
"2244" 448.6 71.3109067272957 13.7192520452075
"2245" 448.8 65.7670715542795 14.6907159173868
"2246" 449 61.9724154848763 18.1205137968527
"2247" 449.2 56.7600917611865 21.2055925236426
"2248" 449.4 51.4036346909074 23.463135031131
"2249" 449.6 46.1740178169295 23.7425503562458
"2250" 449.8 40.399032294047 21.9521813843868
"2251" 450 35.6011917803337 21.0951890360598
"2252" 450.2 33.6744316943269 24.0213926416649
"2253" 450.4 33.4756779291588 27.6865518472264
"2254" 450.6 33.8084369476559 33.422446682321
"2255" 450.8 34.6886903215356 39.6887611471041
"2256" 451 36.1777537470063 46.2625001128457
"2257" 451.2 37.9678248373912 53.1142412668217
"2258" 451.4 41.1444300422135 59.1011820105088
"2259" 451.6 44.7480381018066 65.2534545184604
"2260" 451.8 47.4633746706444 72.0432173922982
"2261" 452 50.4005589408322 78.4662917539333
"2262" 452.2 55.3443978965468 83.0887219037523
"2263" 452.4 61.2369889961898 86.0331764837154
"2264" 452.6 66.7467570065468 89.8296285940799
"2265" 452.8 71.3221878314241 94.8164335503342
"2266" 453 75.913925002714 99.8027202680563
"2267" 453.2 79.5776338315008 104.639520389302
"2268" 453.4 82.6612448683897 109.526708269781
"2269" 453.6 84.8115035869107 114.761088518671
"2270" 453.8 85.0065222178052 120.766043020203
"2271" 454 84.4067613771545 120.678337060783
"2272" 454.2 82.1285519279938 121.85915932741
"2273" 454.4 78.6708863486116 124.35881185383
"2274" 454.6 76.4317189790787 124.868350091441
"2275" 454.8 74.4029566507057 124.221669066704
"2276" 455 70.4064441233747 124.385809592243
"2277" 455.2 67.5484970358283 123.211149887238
"2278" 455.4 63.7624632591343 121.646737930788
"2279" 455.6 58.6817722962045 121.439516993508
"2280" 455.8 54.2175852299569 124.565501851522
"2281" 456 52.9731342088118 125.258977967853
"2282" 456.2 53.2352917790478 124.38566163158
"2283" 456.4 49.8145840460478 123.820155976897
"2284" 456.6 45.2567304722673 123.754905324433
"2285" 456.8 42.5822746972795 122.561320312449
"2286" 457 40.0357478293795 120.303504329187
"2287" 457.2 38.0846774927795 117.218373126695
"2288" 457.4 34.3558526780515 113.931289094761
"2289" 457.6 31.0359464065977 111.148676997752
"2290" 457.8 26.3738067155963 109.301992538769
"2291" 458 21.4910257424435 108.721353652245
"2292" 458.2 21.1139129649715 108.265817300929
"2293" 458.4 21.1382379977395 108.806987569417
"2294" 458.6 21.5243978929315 109.950477289273
"2295" 458.8 22.8254389823826 110.824887265075
"2296" 459 23.463073096714 111.283855270884
"2297" 459.2 24.899347866121 111.251637442872
"2298" 459.4 26.7426483251605 111.940616270981
"2299" 459.6 28.3617356160353 115.012112752782
"2300" 459.8 30.8574246225523 116.730856192479
"2301" 460 33.6475473441659 119.194774498865
"2302" 460.2 35.0078504313509 120.05377057117
"2303" 460.4 37.4852499906452 121.516001007232
"2304" 460.6 40.9773441023562 123.024016368477
"2305" 460.8 44.3323382721228 124.205538295284
"2306" 461 48.1891827793228 123.848193940047
"2307" 461.2 52.1126717014252 125.22043938263
"2308" 461.4 55.3740323803129 126.976561348389
"2309" 461.6 59.260066361919 126.607941327991
"2310" 461.8 64.4776312196638 126.398596753698
"2311" 462 68.4564158494159 127.258243926933
"2312" 462.2 71.7579831850254 125.722204855614
"2313" 462.4 76.8348986408043 124.348709373061
"2314" 462.6 80.6987322935652 124.082490232719
"2315" 462.8 83.8176128736535 121.795819108215
"2316" 463 87.9035870092311 119.384464733514
"2317" 463.2 92.8299589108388 119.123372934688
"2318" 463.4 94.9022798593943 117.163825366466
"2319" 463.6 98.2796316276545 113.381838207758
"2320" 463.8 100.052200747235 110.330748770308
"2321" 464 100.218004646957 107.439437502911
"2322" 464.2 98.9403349916395 106.514657576203
"2323" 464.4 97.568794081551 106.804206236805
"2324" 464.6 95.7288357605708 104.931591637894
"2325" 464.8 95.3347486408988 101.388469682718
"2326" 465 97.3292897451557 97.5736582736902
"2327" 465.2 99.8634303248056 94.9350295670768
"2328" 465.4 103.138716666258 93.1869605347464
"2329" 465.6 107.502102789185 93.5246223465955
"2330" 465.8 111.815674486611 93.3023553208535
"2331" 466 115.511826387755 90.5650492447308
"2332" 466.2 117.261058821516 86.3446130131439
"2333" 466.4 117.668166860333 81.4179682712994
"2334" 466.6 119.061431312569 75.9519339052491
"2335" 466.8 121.130707923834 70.2875885437333
"2336" 467 123.369346415333 67.519496068719
"2337" 467.2 125.686135275016 64.2651986245649
"2338" 467.4 123.606777526614 62.2501266526855
"2339" 467.6 120.535008361991 58.573522885259
"2340" 467.8 117.782786702966 55.7121521781716
"2341" 468 115.084002335198 52.1756175009242
"2342" 468.2 112.509572610242 49.4564848286692
"2343" 468.4 109.906996036374 45.8615928501264
"2344" 468.6 108.279984981074 42.0840266948157
"2345" 468.8 108.717916703511 36.7985608552581
"2346" 469 110.701415939037 30.5133209293762
"2347" 469.2 113.356237982148 26.8401293752392
"2348" 469.4 112.759467391284 27.7287410951165
"2349" 469.6 111.807005225984 27.7218295323415
"2350" 469.8 109.906612040984 28.1313106676986
"2351" 470 107.001725315341 28.7513821012395
"2352" 470.2 103.64090752439 28.679994863707
"2353" 470.4 99.0446087394426 28.5457937465312
"2354" 470.6 94.2244486522157 29.7095762554652
"2355" 470.8 90.129285928073 31.3207702522268
"2356" 471 85.7852132409058 32.006993169086
"2357" 471.2 80.612142949948 32.9282538848439
"2358" 471.4 75.0634847470244 35.5994666125456
"2359" 471.6 69.6185350758795 37.1736074258
"2360" 471.8 63.9504591441021 39.8761437811753
"2361" 472 59.9460846028339 44.4063630560312
"2362" 472.2 56.3725191571274 49.3373467570203
"2363" 472.4 52.1286423322094 55.0763721225268
"2364" 472.6 48.3514499717428 60.9472612344425
"2365" 472.8 45.881162354318 67.0089862543821
"2366" 473 45.1594745779901 73.1894927488281
"2367" 473.2 46.5034193023295 79.9376939669833
"2368" 473.4 49.1953235872669 86.7538687718871
"2369" 473.6 52.8798289556609 92.6523839686791
"2370" 473.8 57.8498136653663 95.9440295362928
"2371" 474 63.7394619659861 97.9465389343259
"2372" 474.2 69.4245495857385 100.122249809745
"2373" 474.4 75.1906085541843 102.831935904481
"2374" 474.6 80.8813276756263 105.921781728482
"2375" 474.8 86.7934543629503 109.384225912848
"2376" 475 90.117872365466 113.717759257425
"2377" 475.2 93.0959516146989 118.114632911611
"2378" 475.4 92.6305970076088 115.853362028507
"2379" 475.6 93.4358539841514 114.380381833326
"2380" 475.8 93.4734935755899 113.119691836468
"2381" 476 93.2448078881641 111.067756483305
"2382" 476.2 93.0911057580367 108.176423019291
"2383" 476.4 92.9075016333906 103.732794402267
"2384" 476.6 91.7047236821224 99.6046179191476
"2385" 476.8 90.7194022497176 95.9266156819201
"2386" 477 90.0219096190498 91.2039833116225
"2387" 477.2 90.7537226903906 87.1503250171
"2388" 477.4 92.9666630228336 83.3537503743252
"2389" 477.6 96.4387327338066 80.544193323082
"2390" 477.8 98.7049577214402 77.3777544024423
"2391" 478 101.160256354917 73.4913312933299
"2392" 478.2 103.278814909523 69.1941410423448
"2393" 478.4 105.882335554074 65.2912362238173
"2394" 478.6 109.339419860885 63.8595488916439
"2395" 478.8 113.966472420694 63.8578247605476
"2396" 479 119.349750551877 64.3847307516723
"2397" 479.2 123.398995406753 63.6014081525123
"2398" 479.4 123.836265363626 60.6262136396641
"2399" 479.6 122.44843837932 56.9177466495144
"2400" 479.8 119.808432711509 53.0098456039739
"2401" 480 115.865968958844 49.1206446143599
"2402" 480.2 110.910725350897 46.3667176281392
"2403" 480.4 106.49883215278 43.8278275350333
"2404" 480.6 103.13888529032 40.1232582031578
"2405" 480.8 100.642108865146 35.1264299893244
"2406" 481 97.8576325527501 31.9074837596392
"2407" 481.2 93.5492025630774 32.0555256252631
"2408" 481.4 89.1336451507143 34.0043553161181
"2409" 481.6 84.1362720804895 36.7319744383333
"2410" 481.8 79.3087841804627 41.052149072869
"2411" 482 75.245948590116 45.1181991161343
"2412" 482.2 72.0489268046962 50.6519064856
"2413" 482.4 68.3559090629022 57.6373513354333
"2414" 482.6 64.1517373470295 63.0905278874055
"2415" 482.8 59.6975857094432 69.3091339747519
"2416" 483 54.5984776236733 74.2605943583979
"2417" 483.2 48.9715276468485 77.7546417807609
"2418" 483.4 42.9918421940468 77.7612311323644
"2419" 483.6 38.8661276876199 76.0334920673997
"2420" 483.8 33.52064377856 73.4062590140919
"2421" 484 30.3742116997547 69.346030102797
"2422" 484.2 28.3101621810232 64.2243772853745
"2423" 484.4 27.5822746956761 58.4313682036488
"2424" 484.6 27.0589728879147 53.0787072964063
"2425" 484.8 25.2221829523045 47.4426360021583
"2426" 485 21.9397019311569 42.7430544912541
"2427" 485.2 18.2403077325815 37.9379301675323
"2428" 485.4 17.1246075910195 34.5764657418133
"2429" 485.6 18.7682365412462 32.0778421858
"2430" 485.8 21.7710301448101 29.8550312565354
"2431" 486 25.8782064364734 26.8092715735456
"2432" 486.2 30.0224033745977 22.9938685598576
"2433" 486.4 31.3229788944649 18.9853994321412
"2434" 486.6 31.2601544106462 19.7291044208667
"2435" 486.8 30.8293986220462 19.8819773780667
"2436" 487 29.3563468076306 19.1101135049227
"2437" 487.2 27.5269375761129 19.7121185367333
"2438" 487.4 25.0703536669923 20.602251145678
"2439" 487.6 22.3329788026412 21.3788132420929
"2440" 487.8 20.6061279059395 22.2778363350733
"2441" 488 20.4156885046637 23.3576021696123
"2442" 488.2 20.4396934712111 26.5679342708123
"2443" 488.4 20.5313079315548 30.6398153265457
"2444" 488.6 19.3285624830213 34.6140120120707
"2445" 488.8 16.6944914169543 38.2944696392294
"2446" 489 13.1015456033073 41.7626271224889
"2447" 489.2 8.77753286140115 44.746442512082
"2448" 489.4 5.07810744340088 47.7673982734916
"2449" 489.6 6.07744924359771 50.0593307550394
"2450" 489.8 7.94719577170127 53.4798715646246
"2451" 490 8.85760486808722 58.5193107038949
"2452" 490.2 9.42293626485032 63.7860910741413
"2453" 490.4 9.23596369225011 69.2280761786014
"2454" 490.6 8.50343528138929 73.9002996684577
"2455" 490.8 6.52005163906523 78.1599392008143
"2456" 491 5.91403242277134 80.4962441364251
"2457" 491.2 8.1511672763649 83.2653218839212
"2458" 491.4 11.6916899901343 86.7725945695382
"2459" 491.6 13.4519620186367 91.2758251529291
"2460" 491.8 14.8989135145658 96.9437893574868
"2461" 492 18.1028349829983 102.012310122668
"2462" 492.2 22.4232601145217 106.344705843316
"2463" 492.4 27.4642214494437 110.429859502821
"2464" 492.6 33.5639047616332 113.855449193555
"2465" 492.8 39.0104333330315 117.071227412205
"2466" 493 45.3449358348765 120.366601720821
"2467" 493.2 52.3329912749503 121.769421185189
"2468" 493.4 59.358107765811 121.609267165307
"2469" 493.6 66.1072259647039 121.31407659603
"2470" 493.8 72.8046566393763 120.728267341159
"2471" 494 79.5584963825652 119.596396905362
"2472" 494.2 85.87805784697 119.793554489052
"2473" 494.4 89.3687763735702 120.087139413317
"2474" 494.6 90.6050423058415 117.531758394168
"2475" 494.8 93.2560922741479 111.880431324381
"2476" 495 95.8620912167364 106.078969648183
"2477" 495.2 98.4071580124374 101.53803937346
"2478" 495.4 100.70571617231 98.4463137596634
"2479" 495.6 103.879043750501 95.6528678008855
"2480" 495.8 108.885265291761 95.0252125270061
"2481" 496 115.122010198898 95.0495332247424
"2482" 496.2 116.736927391969 94.2873249538126
"2483" 496.4 116.133932967576 93.245090561213
"2484" 496.6 115.357153005003 92.3750009848976
"2485" 496.8 113.59363337678 90.6565328567847
"2486" 497 111.312059877571 87.5838343208507
"2487" 497.2 108.922964650074 84.4344793017637
"2488" 497.4 106.124512283007 81.6210336888788
"2489" 497.6 103.901067545319 77.0474818967342
"2490" 497.8 103.465241550057 72.46815141935
"2491" 498 104.47174608878 67.9810470274611
"2492" 498.2 106.060543274077 63.3700872304333
"2493" 498.4 107.935068699261 58.6900901088788
"2494" 498.6 111.287374508611 54.2721169899908
"2495" 498.8 114.081976837652 49.5211870622697
"2496" 499 117.221549089452 44.8003090883118
"2497" 499.2 120.363640129161 42.2284521267515
"2498" 499.4 120.62389294544 43.1685028155371
"2499" 499.6 119.917620916396 43.7466286590128
"2500" 499.8 119.46451165044 43.7911286752774
"2501" 500 118.72225857476 43.1989415075776
"2502" 500.2 118.169056206951 40.4609826443191
"2503" 500.4 116.996242127065 36.8162105576068
"2504" 500.6 115.224293335521 32.2982477307237
"2505" 500.8 113.609469986655 27.2799089823651
"2506" 501 111.305921961694 23.6340378553762
"2507" 501.2 107.847460089051 20.1941922156296
"2508" 501.4 103.743908426769 16.1432629525762
"2509" 501.6 99.3660230650795 14.1144204205933
"2510" 501.8 94.0195835712795 14.1800283980583
"2511" 502 88.6153404514358 12.8025793566208
"2512" 502.2 83.9328299890006 10.8099507615386
"2513" 502.4 78.6517373485795 8.93882152516667
"2514" 502.6 72.7826897289045 7.22908612537083
"2515" 502.8 67.9130211620604 7.72604848330973
"2516" 503 63.4026288706167 10.7177966227124
"2517" 503.2 58.6553779464129 14.4252621002333
"2518" 503.4 53.7427655837341 18.3550815094674
"2519" 503.6 48.6180887044208 21.9656099366181
"2520" 503.8 44.5686856790743 26.3627626703596
"2521" 504 40.8886275840543 31.228967959785
"2522" 504.2 38.7151955417563 37.4972280205961
"2523" 504.4 39.6625797130523 43.8633434745849
"2524" 504.6 41.5124237190573 50.6377515821555
"2525" 504.8 43.9794156129184 56.2006286358222
"2526" 505 48.3698357606886 61.4869703485606
"2527" 505.2 54.1462560314244 64.1808853912838
"2528" 505.4 59.8445059890682 65.5016405769591
"2529" 505.6 65.2045551715195 65.2389591322033
"2530" 505.8 69.933593971204 63.9541773027541
"2531" 506 74.3928384975229 61.5674039076988
"2532" 506.2 77.601338206325 58.2349456226697
"2533" 506.4 78.834034324474 53.6102813054889
"2534" 506.6 80.9364717347328 48.2899557982277
"2535" 506.8 83.2022474613678 43.2942709393157
"2536" 507 87.1340175565371 40.9757431719182
"2537" 507.2 92.0609116619395 39.7588589908933
"2538" 507.4 96.0946593621735 38.3313498466152
"2539" 507.6 98.2942013087395 35.9408568848233
"2540" 507.8 99.396112623842 31.8917936736521
"2541" 508 100.642225251377 27.1888406848766
"2542" 508.2 102.211958818453 22.4648717184231
"2543" 508.4 103.891285857443 20.659254902515
"2544" 508.6 107.127376435974 20.6138958271421
"2545" 508.8 110.607470378294 22.9730511105268
"2546" 509 113.576653918769 25.8571123463818
"2547" 509.2 116.482509463867 30.4520037542355
"2548" 509.4 119.035277034022 35.6080613622197
"2549" 509.6 121.019695798165 41.3402525953966
"2550" 509.8 123.429001614937 46.8122026775649
"2551" 510 125.715387704058 53.4067584111812
"2552" 510.2 127.021957374859 60.0149993202032
"2553" 510.4 127.305107916206 66.6402391844507
"2554" 510.6 125.895836781215 72.6241275669205
"2555" 510.8 123.814994519058 79.2389648528247
"2556" 511 121.158701388932 85.3261418248994
"2557" 511.2 118.076612172164 90.2894470655872
"2558" 511.4 113.432387894416 94.5637509764499
"2559" 511.6 108.328153722731 98.0554697756285
"2560" 511.8 102.831348725032 100.534832455816
"2561" 512 96.6167875907796 103.152987780408
"2562" 512.2 90.7438920675481 106.32296625859
"2563" 512.4 85.1714994887217 110.536448178111
"2564" 512.6 79.8095636758374 114.244564949863
"2565" 512.8 74.2977254069462 117.5338252606
"2566" 513 70.8832863320217 121.978354356972
"2567" 513.2 70.6835726328924 124.879877690925
"2568" 513.4 70.1055660735237 124.305959007364
"2569" 513.6 67.0443850064926 122.981142610737
"2570" 513.8 62.9955381332755 120.929813075377
"2571" 514 58.4137759884489 117.544441438183
"2572" 514.2 52.998395275064 114.503455673192
"2573" 514.4 47.213894120887 112.760054828293
"2574" 514.6 41.0696853248283 112.059502663848
"2575" 514.8 34.9354545004938 110.933595997362
"2576" 515 28.5994643451679 109.828936971235
"2577" 515.2 23.1113470025935 108.766837679573
"2578" 515.4 22.6462452374938 109.016617645171
"2579" 515.6 23.2233081514772 107.966921043061
"2580" 515.8 22.8815320127795 105.219059263933
"2581" 516 21.5676042515376 101.27395069103
"2582" 516.2 20.6955430157965 95.923606146052
"2583" 516.4 20.1432623927123 90.9161240771644
"2584" 516.6 18.7475114316283 86.3716863788871
"2585" 516.8 15.8414621125075 83.1793650244093
"2586" 517 12.4102182461284 79.0425279976426
"2587" 517.2 9.37100339621953 73.6951267597213
"2588" 517.4 5.98321487078779 68.5279702698466
"2589" 517.6 3.08079618824234 64.4566222981358
"2590" 517.8 5.26472476106159 63.8045338823051
"2591" 518 8.34465533394916 62.7592778701923
"2592" 518.2 11.8319470399951 61.1362970368644
"2593" 518.4 16.5054249387432 58.8394886806879
"2594" 518.6 20.2343176463058 56.3198278227228
"2595" 518.8 20.6116179306962 54.2826392191
"2596" 519 20.1092614695704 50.7962865007333
"2597" 519.2 18.9877600435135 46.4348490819012
"2598" 519.4 19.031220244625 41.1652901971333
"2599" 519.6 18.6119819904795 36.0822643702333
"2600" 519.8 19.2492054049664 33.2112766355652
"2601" 520 18.6859352756632 29.6313810948985
"2602" 520.2 15.8817504480295 28.7370827600048
"2603" 520.4 14.7803862158136 30.0681032585697
"2604" 520.6 12.2820056728637 32.1437742360544
"2605" 520.8 9.51121018231285 35.4410472442
"2606" 521 7.99934182624619 39.0930123328667
"2607" 521.2 5.32913857646524 43.3510095018619
"2608" 521.4 5.11738047870809 47.0103409178313
"2609" 521.6 2.81337997917953 52.563425089319
"2610" 521.8 2.51940955316088 56.1183382649503
"2611" 522 1.8333354033219 61.4235480932045
"2612" 522.2 1.79920871802746 66.3359489414003
"2613" 522.4 2.21069881263076 70.1009192922763
"2614" 522.6 4.18187076562379 72.2041392653514
"2615" 522.8 6.10649789244324 70.9968243650793
"2616" 523 6.27772637050174 70.4050742423222
"2617" 523.2 6.13205469712774 69.6078498590405
"2618" 523.4 7.0323575547382 68.6479944924416
"2619" 523.6 8.35553812743469 67.1227229685971
"2620" 523.8 9.44984448693882 63.9518161826103
"2621" 524 11.9619754957255 60.9117248105955
"2622" 524.2 15.9598023109849 58.7497750864869
"2623" 524.4 20.3741146857882 56.138531689842
"2624" 524.6 24.5036744822188 54.5584614030408
"2625" 524.8 28.8060911175953 57.1378322428281
"2626" 525 31.3878831433739 57.9402128544145
"2627" 525.2 34.7404635735154 54.9620745844333
"2628" 525.4 34.4524275214492 53.4473700543783
"2629" 525.6 33.2351556243906 50.1600235909055
"2630" 525.8 30.6414708515295 46.9716315900444
"2631" 526 25.5533943359759 43.0632352595137
"2632" 526.2 22.1910558222295 39.2658437039233
"2633" 526.4 25.3632219367207 37.2692779202569
"2634" 526.6 27.2917111307695 36.0516897787933
"2635" 526.8 24.4363991641432 34.2856210803121
"2636" 527 24.7166195900476 34.3596855844643
"2637" 527.2 23.3696722230442 35.6581168517274
"2638" 527.4 24.4227443552538 36.2863576481447
"2639" 527.6 27.5449081972476 37.5849730133482
"2640" 527.8 31.5456901895537 37.8049617804011
"2641" 528 36.2614017123882 38.1086618844225
"2642" 528.2 38.3954084486427 34.6380172219491
"2643" 528.4 38.8754158065382 29.8258946678126
"2644" 528.6 38.0191957800379 25.1862014039614
"2645" 528.8 34.4703716525436 23.7948857260738
"2646" 529 29.0853517942469 24.391637300879
"2647" 529.2 24.3534051658678 27.4786642642863
"2648" 529.4 22.764174398548 32.7512430922965
"2649" 529.6 23.063653026342 39.0656756755896
"2650" 529.8 25.0488412632455 43.6821282279285
"2651" 530 29.4444621881474 46.1394300969711
"2652" 530.2 35.9087580466533 48.631946793579
"2653" 530.4 43.3044241075795 47.9299185532333
"2654" 530.6 49.8735791621775 45.6805021830048
"2655" 530.8 51.8268957118108 43.1701553337458
"2656" 531 54.0141954790462 42.7279915374
"2657" 531.2 57.875915090851 44.938886348969
"2658" 531.4 59.8976962806071 50.5208516037092
"2659" 531.6 58.9984371038753 56.9258415612312
"2660" 531.8 57.6409902952195 63.6567240251833
"2661" 532 58.2880475336861 70.2850882850875
"2662" 532.2 59.0037079512349 77.647329483219
"2663" 532.4 60.6327049231534 84.1308994832246
"2664" 532.6 65.6673787970336 89.2519801072038
"2665" 532.8 72.1069078353861 92.8576517001792
"2666" 533 78.8797845307795 95.2143015353147
"2667" 533.2 86.0948907575274 95.1747278848787
"2668" 533.4 92.6641882019778 93.6481578482782
"2669" 533.6 99.3057347295554 91.3781262208902
"2670" 533.8 104.246041127872 88.0063993035678
"2671" 534 110.306115593497 84.1875948423051
"2672" 534.2 117.354411469201 82.0903195331702
"2673" 534.4 124.427586597212 79.7832716217036
"2674" 534.6 123.523615784888 77.9618798568658
"2675" 534.8 122.094008428176 75.7838040143862
"2676" 535 119.306931381075 71.9907926864507
"2677" 535.2 118.523032457871 66.8693351956994
"2678" 535.4 119.189041812614 61.32243110647
"2679" 535.6 119.291293685141 55.4185702205167
"2680" 535.8 120.23234023638 49.2693768448905
"2681" 536 122.317343045065 46.3424966851655
"2682" 536.2 123.113538116505 47.6262019258758
"2683" 536.4 122.762484404409 49.7334240870971
"2684" 536.6 121.715313725306 52.5449385725649
"2685" 536.8 119.255294052091 56.8764928099196
"2686" 537 115.079706606131 60.3401727634063
"2687" 537.2 110.140311635324 60.8764417157106
"2688" 537.4 105.376695224494 59.0750850995762
"2689" 537.6 101.501634727317 55.2793580805088
"2690" 537.8 98.1117635629795 49.9500254876619
"2691" 538 94.5136857993795 45.5057902319191
"2692" 538.2 90.6290115230902 41.5263226907149
"2693" 538.4 85.1210758330953 38.387427645907
"2694" 538.6 78.6077282432427 37.1322602078439
"2695" 538.8 72.3635474542129 35.3646107656
"2696" 539 66.9332219178022 32.1657634383311
"2697" 539.2 62.2262240222278 27.9501259113644
"2698" 539.4 55.9514262722374 26.0543509307707
"2699" 539.6 48.7254558132851 23.5587055955682
"2700" 539.8 44.7169023911284 19.8457342415729
"2701" 540 45.5248835132111 15.1949908496439
"2702" 540.2 46.7524633380716 15.0648092657479
"2703" 540.4 47.6847282273279 15.6178355459172
"2704" 540.6 49.291104592233 15.8417070777008
"2705" 540.8 52.9932238685988 17.8121041419755
"2706" 541 57.5953808587795 19.8611543213129
"2707" 541.2 62.5839129694045 20.5704364943458
"2708" 541.4 68.250394334229 19.5307608243996
"2709" 541.6 74.8806962632143 19.1158586149007
"2710" 541.8 81.9241767816013 17.3530567227799
"2711" 542 88.8715425137692 15.0378046022787
"2712" 542.2 95.6479596925442 12.0489868684627
"2713" 542.4 98.4761919031619 10.8349957377569
"2714" 542.6 99.8276602429358 11.8311991077458
"2715" 542.8 100.140183236232 12.4794843730649
"2716" 543 100.805105120074 14.3832969747274
"2717" 543.2 103.87554430525 18.6922161114922
"2718" 543.4 108.126643689022 22.9900081316455
"2719" 543.6 110.596958953086 28.5719903657497
"2720" 543.8 111.143366974676 35.9317554278354
"2721" 544 110.060993100197 43.1032888754236
"2722" 544.2 109.460130193705 50.1794369748352
"2723" 544.4 108.044717740578 57.2832190263232
"2724" 544.6 106.067611436183 64.3308026036627
"2725" 544.8 104.34505320978 71.6588870199012
"2726" 545 102.520020444185 79.6062495813299
"2727" 545.2 100.977744954705 87.103297982516
"2728" 545.4 101.476896772586 93.5624962774333
"2729" 545.6 103.820029329856 100.098462964501
"2730" 545.8 105.58266463935 107.321062425433
"2731" 546 105.288581756016 107.07968407196
"2732" 546.2 104.171118918271 106.63119081773
"2733" 546.4 102.981437748964 108.90678410867
"2734" 546.6 104.331717117253 109.597394397775
"2735" 546.8 105.23190336278 108.601536767792
"2736" 547 105.916470767796 107.327485658929
"2737" 547.2 105.712686595908 106.073253244869
"2738" 547.4 105.153148329888 105.227666975487
"2739" 547.6 104.246757010555 105.443097218451
"2740" 547.8 103.680741852936 104.300159858155
"2741" 548 104.265732450753 100.601298958946
"2742" 548.2 106.43548571328 96.3785770679596
"2743" 548.4 108.909420985644 92.1026283978658
"2744" 548.6 113.090166892406 88.9929241872159
"2745" 548.8 118.075393971405 85.7468663405833
"2746" 549 123.336101038186 82.4435797082045
"2747" 549.2 123.837189515926 78.387219534692
"2748" 549.4 124.160504311752 72.6216556087306
"2749" 549.6 123.985783477911 66.5683504139596
"2750" 549.8 124.479639156401 60.1456240155426
"2751" 550 126.655332848903 54.0286025448935
"2752" 550.2 124.549607296284 52.9368650813399
"2753" 550.4 120.915148173727 50.6641989017491
"2754" 550.6 116.605304100437 47.0163206423476
"2755" 550.8 112.749408865312 44.0180853119847
"2756" 551 109.127401885042 40.7434053613654
"2757" 551.2 105.72853944846 35.9637878284033
"2758" 551.4 103.522842280759 30.1670168834741
"2759" 551.6 102.735784087163 24.3224308222206
"2760" 551.8 104.244216020371 19.247519940617
"2761" 552 106.576604019096 17.4476563250076
"2762" 552.2 106.222176274147 17.8435846193925
"2763" 552.4 105.430432410285 16.653214717021
"2764" 552.6 103.320331394338 15.0165207435216
"2765" 552.8 100.339609112164 12.841165078991
"2766" 553 96.3344434604367 9.59520461917619
"2767" 553.2 91.5048494447135 6.50783704172578
"2768" 553.4 86.1422675063972 4.50650493602157
"2769" 553.6 79.8487762207136 3.54384340312564
"2770" 553.8 74.5696144204702 4.90800117544364
"2771" 554 69.5554640556817 6.00118671597681
"2772" 554.2 64.3727381275323 6.94021277635468
"2773" 554.4 58.5870802909519 7.50995723746781
"2774" 554.6 53.2730912426632 6.99374028161938
"2775" 554.8 50.6453714964938 6.95828610102674
"2776" 555 49.7364632083108 7.70283305002708
"2777" 555.2 49.1096251842848 9.17662390303333
"2778" 555.4 47.2119559671199 9.95399915347588
"2779" 555.6 43.3728382622395 11.6111257464433
"2780" 555.8 39.1574356747469 13.2834229652051
"2781" 556 34.7026444281058 14.2616612162123
"2782" 556.2 31.6772525271838 13.1252998613482
"2783" 556.4 31.2148207682285 13.7331739844741
"2784" 556.6 28.7210395070958 14.9928159532394
"2785" 556.8 26.4212542684765 18.0370787354939
"2786" 557 24.7489850492395 21.8497920549133
"2787" 557.2 25.3236018947285 25.1596475711068
"2788" 557.4 26.086035593573 29.2229212471725
"2789" 557.6 24.6602498585419 33.8398753990274
"2790" 557.8 21.0639764794334 38.1497241231353
"2791" 558 15.4855363971946 40.5941799041975
"2792" 558.2 10.4496265597479 40.7167287569281
"2793" 558.4 9.28408106445343 39.379833756792
"2794" 558.6 10.7845464282623 38.0494054689161
"2795" 558.8 11.3565668908441 36.2762322084011
"2796" 559 12.6398431491021 35.5036484462075
"2797" 559.2 14.6935149153465 33.8868826240519
"2798" 559.4 17.9226074771382 30.9427420156725
"2799" 559.6 21.9491293639593 27.3676469729951
"2800" 559.8 24.9926354596953 22.8507076273175
"2801" 560 26.6472756715668 21.4235367136142
"2802" 560.2 28.2802834050053 19.3985645949495
"2803" 560.4 28.6123630926519 16.6869145024972
"2804" 560.6 27.6588500119256 14.3777397951861
"2805" 560.8 27.3128364317563 14.4018571319798
"2806" 561 27.0973467795037 13.9543431056402
"2807" 561.2 26.2557322332352 13.7057271476738
"2808" 561.4 26.2806092542429 13.2622468994211
"2809" 561.6 25.9912663155068 13.7095387097061
"2810" 561.8 25.2886967137795 14.1058446205553
"2811" 562 24.7254476493096 14.4046948549875
"2812" 562.2 24.3252415641749 15.3617570957938
"2813" 562.4 22.7854201735381 17.5301645757782
"2814" 562.6 20.1375133040854 19.8777309070333
"2815" 562.8 17.2540111083609 22.5254549738868
"2816" 563 14.0961726846233 25.0483401989958
"2817" 563.2 12.4704402637466 28.293303204763
"2818" 563.4 10.2276008253856 31.9191785862818
"2819" 563.6 8.69053733533998 35.5001711870487
"2820" 563.8 6.84861778680151 39.5487846689388
"2821" 564 6.2057386125221 43.0765805605422
"2822" 564.2 6.43152790182903 46.8832685541858
"2823" 564.4 6.1503936284765 51.3178303521909
"2824" 564.6 7.23655842534254 55.5658585330384
"2825" 564.8 8.50351451395902 60.3256941511513
"2826" 565 11.3247992266871 63.8743110598535
"2827" 565.2 14.9052038659896 67.7186163070888
"2828" 565.4 18.877089799901 69.0599615486483
"2829" 565.6 22.9454292908839 67.2284677371551
"2830" 565.8 23.0321938148336 64.8161827715144
"2831" 566 22.000190245823 64.011488985642
"2832" 566.2 21.1919474707058 64.6325421843596
"2833" 566.4 20.2487921857551 64.6409213665065
"2834" 566.6 17.2687180792669 63.5981120195342
"2835" 566.8 13.4270759174045 61.7776605929333
"2836" 567 11.9388272323746 58.1837774014581
"2837" 567.2 10.449524843788 54.1426496231706
"2838" 567.4 7.43184903850925 51.8357537480009
"2839" 567.6 7.62938268335499 48.8507617907069
"2840" 567.8 11.010066837293 46.8295087081631
"2841" 568 15.4999441808613 44.8307667845424
"2842" 568.2 20.7058254561065 43.4194313496929
"2843" 568.4 26.8253587300376 43.1883911871753
"2844" 568.6 32.7862856757323 45.3354048739616
"2845" 568.8 37.9963763952947 46.5463410820091
"2846" 569 43.9485573766006 45.9626849724228
"2847" 569.2 50.9133532082957 45.8184635691108
"2848" 569.4 58.5259182114347 46.1762724465023
"2849" 569.6 66.7485687404148 46.378707663998
"2850" 569.8 73.5294467945488 45.1429269488949
"2851" 570 78.1911271983934 41.5932587976116
"2852" 570.2 82.704080919563 36.1996771054024
"2853" 570.4 86.234710495705 30.5064672025716
"2854" 570.6 90.929828665055 24.6994687713721
"2855" 570.8 96.8232969835495 19.6369559994433
"2856" 571 101.622374512039 14.0722333641353
"2857" 571.2 100.371860035367 13.7769967078457
"2858" 571.4 98.7745256862483 13.4554742779958
"2859" 571.6 96.9880855331954 12.1235907116313
"2860" 571.8 94.9647124486195 10.6289169964333
"2861" 572 92.2821690898475 6.95551341322945
"2862" 572.2 88.259838440138 5.58483050768804
"2863" 572.4 83.0126396046848 4.51399870843333
"2864" 572.6 76.4351878428023 3.56288570767197
"2865" 572.8 71.3437425902623 3.94731447053678
"2866" 573 66.9542583557325 6.19110497418627
"2867" 573.2 61.4498739927034 6.69077668595507
"2868" 573.4 56.0207693626367 4.02262134600476
"2869" 573.6 53.8768795545218 3.37533157877353
"2870" 573.8 50.8929188729731 4.23044402975591
"2871" 574 47.5213378100476 6.92923383120652
"2872" 574.2 42.591682584334 9.28938662888878
"2873" 574.4 37.2611737792795 12.1729338641533
"2874" 574.6 30.6679729333611 14.8602220617905
"2875" 574.8 26.5129500076953 17.0214203909281
"2876" 575 23.6951139947916 17.1766683560237
"2877" 575.2 23.5759372862859 17.0437758966612
"2878" 575.4 23.8950750447795 16.031371811063
"2879" 575.6 23.7933873392664 15.5872306740386
"2880" 575.8 23.3491777867354 15.3275122986098
"2881" 576 23.6221980746257 14.8446827776795
"2882" 576.2 24.0087260097648 14.6137304763892
"2883" 576.4 24.9610427163657 13.9279856992264
"2884" 576.6 26.7312679042114 13.4388261813311
"2885" 576.8 29.9853827281367 11.0578972334741
"2886" 577 34.4366678298089 10.2504814896392
"2887" 577.2 39.470380856842 8.70208076505833
"2888" 577.4 45.507312867594 6.98439417658797
"2889" 577.6 52.0923274017902 3.36745152943333
"2890" 577.8 54.3110056803556 3.37160568587898
"2891" 578 58.7135191746051 3.89184132447984
"2892" 578.2 64.7827105899144 3.82692923787153
"2893" 578.4 71.4247481327554 3.95684124393936
"2894" 578.6 78.0798515854656 4.10959640886356
"2895" 578.8 83.9576351210995 3.63115738060333
"2896" 579 89.3388575689522 4.53831940616969
"2897" 579.2 93.8981211322382 6.86669949469939
"2898" 579.4 98.6626894288884 10.4737736487799
"2899" 579.6 103.96497457278 13.6751354818157
"2900" 579.8 106.59944120375 17.7929634220804
"2901" 580 111.50953551723 22.9084372835233
"2902" 580.2 115.265162006167 26.8285190739172
"2903" 580.4 119.127131180162 31.8325460355216
"2904" 580.6 121.760187874482 36.4795963355685
"2905" 580.8 124.18515806118 42.9449308184507
"2906" 581 126.914185497755 49.0682535485821
"2907" 581.2 126.904233903222 54.1300668970174
"2908" 581.4 127.096890923762 61.0969328233725
"2909" 581.6 127.98594443118 67.8957637342083
"2910" 581.8 127.640418397543 72.6432218387697
"2911" 582 126.29459449653 78.2224857446057
"2912" 582.2 125.384884541449 83.1638118626768
"2913" 582.4 123.770936766957 86.4662113362215
"2914" 582.6 123.20174738959 87.9915853596495
"2915" 582.8 123.987910354736 87.0357435142178
"2916" 583 124.139414083629 85.7937090498139
"2917" 583.2 124.382532230569 84.1319781063017
"2918" 583.4 124.567976003671 82.5377393190009
"2919" 583.6 125.380678137561 80.0228164090606
"2920" 583.8 126.608243460249 76.5705994417519
"2921" 584 126.865538709936 73.3600026509377
"2922" 584.2 127.136887408186 68.4518175237977
"2923" 584.4 127.479839719806 63.396907047486
"2924" 584.6 127.066025289424 57.8608308703232
"2925" 584.8 126.267327985614 52.6025137233029
"2926" 585 122.988565662624 48.636297045123
"2927" 585.2 118.953446007807 44.6608436027389
"2928" 585.4 114.976184794216 41.1812453844139
"2929" 585.6 111.514886138818 36.5431095470353
"2930" 585.8 110.161048186373 31.2787094182146
"2931" 586 111.126258198631 25.6399818779284
"2932" 586.2 111.982482424968 23.6880172553579
"2933" 586.4 109.94641413284 24.0439050335545
"2934" 586.6 106.287677354446 23.8122793408273
"2935" 586.8 101.135935645831 22.9966544358869
"2936" 587 96.7168749651895 20.3936771375833
"2937" 587.2 93.2201515047895 16.5986059750933
"2938" 587.4 91.9731057400856 11.7286663313925
"2939" 587.6 90.2437518592644 6.97309147955455
"2940" 587.8 87.2378244609251 6.08725438447216
"2941" 588 82.8072637797795 6.99420319633958
"2942" 588.2 76.7149888156926 8.1904271628355
"2943" 588.4 71.2014282277492 10.1656656109788
"2944" 588.6 65.2100597586761 11.6217126380195
"2945" 588.8 59.3661001558619 11.4202593631157
"2946" 589 54.5846455881615 9.12165834538838
"2947" 589.2 51.5610986780941 10.2381462350513
"2948" 589.4 48.6098261253556 12.4982873969768
"2949" 589.6 45.4369957643121 16.6981395635312
"2950" 589.8 41.23199532899 20.9760024153386
"2951" 590 36.0259182090295 24.7115073471942
"2952" 590.2 29.7202518856093 27.2782457127631
"2953" 590.4 23.0969099070795 27.2496046209
"2954" 590.6 20.4137750653013 25.0313773935094
"2955" 590.8 20.4587086413413 23.9065345150401
"2956" 591 18.4346119598795 23.0795700661667
"2957" 591.2 16.6651347498462 23.6825689529
"2958" 591.4 14.3242542942361 24.952448421042
"2959" 591.6 13.4644920835927 25.8448160056531
"2960" 591.8 12.4244966922411 28.3772993350927
"2961" 592 10.4539948104632 32.0623295671272
"2962" 592.2 8.8735226913462 35.9336378840667
"2963" 592.4 7.10430942481077 40.1405636559021
"2964" 592.6 5.06044075875298 43.7333529493891
"2965" 592.8 5.31936512579953 48.0407514472033
"2966" 593 3.54888350375249 54.073758752055
"2967" 593.2 2.84505319892952 56.8698016961583
"2968" 593.4 2.09756521282952 61.4305115859583
"2969" 593.6 2.10389985677952 65.9816669159333
"2970" 593.8 2.1805286142392 70.0151294829172
"2971" 594 3.46971089380393 75.3389211965797
"2972" 594.2 5.23105091892587 80.9660131780675
"2973" 594.4 6.40334939852353 86.7290750905933
"2974" 594.6 8.21532301996999 90.7355598466714
"2975" 594.8 13.0453762101024 94.405103128142
"2976" 595 18.199788181826 98.0064775913868
"2977" 595.2 23.1219492083622 102.166114085205
"2978" 595.4 27.3299811176674 101.196260110028
"2979" 595.6 31.3228655171246 98.5410138216457
"2980" 595.8 32.7702446210427 94.6520513451965
"2981" 596 31.5120712657013 92.1567297362246
"2982" 596.2 29.9347779724675 91.2357698688493
"2983" 596.4 29.626064688956 90.4632861157106
"2984" 596.6 28.7716587062881 86.8973671305454
"2985" 596.8 28.9616690288592 83.4295896453271
"2986" 597 27.9922125839187 80.6713179952855
"2987" 597.2 24.6817969546989 76.7403067532882
"2988" 597.4 23.8088823484107 72.7147600035399
"2989" 597.6 25.632733411064 70.2922010898557
"2990" 597.8 29.1437800319224 66.0132478139543
"2991" 598 32.4785175970295 59.6933510607389
"2992" 598.2 36.5846338054195 53.2690065834433
"2993" 598.4 40.4845329892218 46.9619681463468
"2994" 598.6 40.5041027949731 42.411697936885
"2995" 598.8 37.6920550063736 42.3614075677007
"2996" 599 38.5546672051989 41.100771234014
"2997" 599.2 41.9181587992957 38.7378155783688
"2998" 599.4 46.0245778073818 39.8398121705015
"2999" 599.6 51.9946818629864 41.9986235299161
"3000" 599.8 57.3391480697908 45.7381669421412
"3001" 600 60.212740563575 51.7395821343652
"3002" 600.2 60.4498489897183 58.0546321114639
"3003" 600.4 59.8487042067081 63.7678689047803
"3004" 600.6 57.1772943580795 69.7038917980606
"3005" 600.8 53.8205827716513 75.5411265152026
"3006" 601 47.9635547328045 78.7019708962833
"3007" 601.2 41.8464814384718 79.1114286993821
"3008" 601.4 33.5881724682709 80.070798869373
"3009" 601.6 24.0881308603986 84.5660440739571
"3010" 601.8 19.1308097643199 88.3013241415382
"3011" 602 17.93741966156 93.6184254081163
"3012" 602.2 19.9762998867032 99.479029811815
"3013" 602.4 24.7542111304983 102.585583712168
"3014" 602.6 30.0642008786666 103.154041495304
"3015" 602.8 36.2356167673744 100.787720310614
"3016" 603 45.5262171224637 97.7564451690386
"3017" 603.2 52.6043482308058 93.8977439905912
"3018" 603.4 58.5322413587532 90.7061857613281
"3019" 603.6 64.9390430951009 84.6904050113619
"3020" 603.8 71.093045275318 78.0367448763308
"3021" 604 77.9795982852532 70.5242734292228
"3022" 604.2 82.0104322513321 64.5870364291965
"3023" 604.4 87.0994290730038 56.9658532991343
"3024" 604.6 90.5305118590171 49.1271711190274
"3025" 604.8 95.3976918265244 42.3266566934129
"3026" 605 101.37283826844 36.6937561990333
"3027" 605.2 107.663432078972 31.1124233289526
"3028" 605.4 110.030719351024 25.0582522423517
"3029" 605.6 107.381803952341 20.1795770010966
"3030" 605.8 102.95396539836 19.0407514663633
"3031" 606 95.9872015492183 17.4770015077394
"3032" 606.2 88.8093389224045 16.1944480944958
"3033" 606.4 81.4571927879358 14.1322555989333
"3034" 606.6 73.6339075096858 12.9021060214646
"3035" 606.8 65.7412637455943 13.1720813152852
"3036" 607 57.3914362242917 13.5139279874943
"3037" 607.2 49.6792602812623 14.0290224238126
"3038" 607.4 42.4562935760267 15.5629346319052
"3039" 607.6 36.6001674540621 19.1698626486942
"3040" 607.8 30.2140456489239 24.6357046986498
"3041" 608 24.3424592737483 30.1640107719646
"3042" 608.2 18.6316758340469 35.0393983552749
"3043" 608.4 12.643608577184 37.3086833751861
"3044" 608.6 10.6308814520839 35.3503020045094
"3045" 608.8 12.0867816081877 34.8624005689027
"3046" 609 13.6148528630652 34.6830088334129
"3047" 609.2 15.564344352237 32.7792327098801
"3048" 609.4 18.8900102095598 28.7384826955103
"3049" 609.6 21.9849362537026 23.5811202932685
"3050" 609.8 21.9885017193405 20.8639479114089
"3051" 610 20.4102756200501 20.4442601013627
"3052" 610.2 19.3710166693491 20.4834174336612
"3053" 610.4 18.1828787176926 20.8813751043029
"3054" 610.6 16.7659922182266 22.4181197546216
"3055" 610.8 15.51819696916 25.0563023321833
"3056" 611 13.22551906445 28.7217789195924
"3057" 611.2 10.4376240764743 32.2000958518649
"3058" 611.4 8.1545770090209 36.3844959637781
"3059" 611.6 8.0997471191166 40.0698438100064
"3060" 611.8 9.6517658328556 43.4176738219659
"3061" 612 11.6133920914231 45.4340026480571
"3062" 612.2 13.6032178027489 44.8849388343109
"3063" 612.4 15.4969678675023 43.3225395263343
"3064" 612.6 17.9712604305659 41.6710325288411
"3065" 612.8 19.0832544126607 38.6720230808195
"3066" 613 21.50443550191 34.984736237292
"3067" 613.2 23.7363755437164 30.8242392370649
"3068" 613.4 24.0392892793859 26.294329339295
"3069" 613.6 24.6099848619938 23.318932372168
"3070" 613.8 26.7298282124045 23.3444436968708
"3071" 614 31.0795577449256 22.747104783467
"3072" 614.2 36.6247630382563 22.4676832168054
"3073" 614.4 42.948100385392 23.6613365977333
"3074" 614.6 49.4656468959354 24.1740566132775
"3075" 614.8 56.3995236838283 22.9566295511285
"3076" 615 63.8527730532917 21.3906138920065
"3077" 615.2 71.1153209463509 22.6494632143619
"3078" 615.4 77.747466924717 26.4417135068083
"3079" 615.6 85.4653054688983 29.586677282869
"3080" 615.8 92.8682457069651 32.9570368019076
"3081" 616 100.936347960053 35.4144509256228
"3082" 616.2 109.49131795476 35.6809728575833
"3083" 616.4 116.496710204151 34.7937637309762
"3084" 616.6 117.359614010791 31.6741474505322
"3085" 616.8 115.175110004297 29.1274233978471
"3086" 617 112.507145959901 23.3374466707364
"3087" 617.2 109.439501729569 19.6435127065526
"3088" 617.4 103.92696670908 17.4202981200433
"3089" 617.6 98.0774819604266 14.8179357746098
"3090" 617.8 91.4914847585068 10.8605426891606
"3091" 618 86.115757819951 7.28027126729048
"3092" 618.2 82.5749935016128 3.82394716551666
"3093" 618.4 80.6669628026306 3.75369969257163
"3094" 618.6 76.2151027822469 3.43807218900942
"3095" 618.8 70.2592775724391 4.53432755912482
"3096" 619 63.3181557908818 5.18281789618333
"3097" 619.2 57.1857405500129 6.3569671369
"3098" 619.4 50.7863125108221 7.14861775805035
"3099" 619.6 45.3448462641058 6.69042686225438
"3100" 619.8 45.3231510537898 6.259429637289
"3101" 620 43.5164679787479 7.65594027614912
"3102" 620.2 40.6856077734266 10.4565602309627
"3103" 620.4 36.6344483672051 14.1580054764759
"3104" 620.6 31.9478295681571 18.3544610835048
"3105" 620.8 26.8284030289734 21.6693083697292
"3106" 621 21.511420362563 24.9942469436292
"3107" 621.2 17.299127031842 29.4792673178396
"3108" 621.4 11.8090761421558 32.1219466225719
"3109" 621.6 11.7878183207689 32.0026706134652
"3110" 621.8 12.6940909319269 30.9972270570544
"3111" 622 13.2231391657489 31.2667662184333
"3112" 622.2 13.1641881934795 30.9737597171333
"3113" 622.4 14.3066598611678 28.9242129625157
"3114" 622.6 15.8618626123726 25.849552996724
"3115" 622.8 18.087206749569 22.1346185120123
"3116" 623 21.2028513660295 17.9907053415958
"3117" 623.2 24.6062827973477 14.9936136437629
"3118" 623.4 26.1458953419072 14.2881101209014
"3119" 623.6 28.6441384182038 13.420006593797
"3120" 623.8 32.0891233071619 10.3966100516686
"3121" 624 36.2482457612552 8.74768910079255
"3122" 624.2 41.6130741729295 6.73065658783333
"3123" 624.4 45.6929182790427 5.06514594886491
"3124" 624.6 51.7020736411202 4.01002192645531
"3125" 624.8 57.5553725812006 1.65366521977017
"3126" 625 63.1595553236981 2.32311592065426
"3127" 625.2 69.6618334114499 3.14906159057619
"3128" 625.4 76.1630860913136 2.94618230078561
"3129" 625.6 83.1537300203101 3.00866805845373
"3130" 625.8 87.3392490514367 4.95077858614762
"3131" 626 93.7628637901479 7.5915727152228
"3132" 626.2 99.1752798972517 10.0874919396833
"3133" 626.4 104.435548123351 14.0066813840905
"3134" 626.6 107.242256405025 16.5455330993862
"3135" 626.8 111.669559279817 20.7871106944894
"3136" 627 114.669907834304 23.8420383699576
"3137" 627.2 116.80915372966 27.2746218741616
"3138" 627.4 120.214277093235 31.9289634340274
"3139" 627.6 122.676001785091 36.627838501892
"3140" 627.8 124.423256909813 41.9678732224333
"3141" 628 126.766525470805 47.1687386205083
"3142" 628.2 127.916596750043 53.2724261101175
"3143" 628.4 128.256667109464 59.1593759531702
"3144" 628.6 128.633730629893 65.6299483368681
"3145" 628.8 128.050819922667 72.3447841143299
"3146" 629 127.029575621497 78.755378435818
"3147" 629.2 125.170057485753 83.2036917645551
"3148" 629.4 123.612116423856 88.182544129818
"3149" 629.6 121.065372092019 94.0678614252019
"3150" 629.8 118.472382886746 98.2847160146706
"3151" 630 115.522405766676 101.912417199697
"3152" 630.2 115.313036734637 101.803504852543
"3153" 630.4 116.25418383578 101.310672655177
"3154" 630.6 116.416610603728 99.8668725038436
"3155" 630.8 118.208093840357 98.3694282721489
"3156" 631 118.549230944744 97.2422701144599
"3157" 631.2 119.083281071306 94.8182384258619
"3158" 631.4 120.624014492813 92.3155452494249
"3159" 631.6 121.594013266327 89.311963402242
"3160" 631.8 122.96890642278 85.857969806159
"3161" 632 124.226621185216 82.4618349534788
"3162" 632.2 124.609245803516 78.3690699171175
"3163" 632.4 127.007655069858 73.9814644552072
"3164" 632.6 127.368400734249 70.2831917551413
"3165" 632.8 126.930626990428 64.692231725136
"3166" 633 127.26276778132 59.7445191238658
"3167" 633.2 126.54164561058 54.9753678850594
"3168" 633.4 126.522804105497 49.5200586294077
"3169" 633.6 123.544160576077 47.2702235397306
"3170" 633.8 119.798160315915 42.6633763160009
"3171" 634 115.898009515572 40.0028788433295
"3172" 634.2 111.88961415423 36.6364288400833
"3173" 634.4 108.291401610971 34.9706828144227
"3174" 634.6 106.336334764497 36.4843867141725
"3175" 634.8 104.601106186285 38.3914506184649
"3176" 635 101.002596960868 40.9861890364922
"3177" 635.2 96.7766912244688 44.0939946902877
"3178" 635.4 91.7871014761735 45.9286725680697
"3179" 635.6 85.3223055856706 45.153987825463
"3180" 635.8 78.8096729375465 43.3481824476372
"3181" 636 72.4184477017795 41.0375100233121
"3182" 636.2 68.2417139843121 36.3472995514659
"3183" 636.4 67.5830028199462 33.7679376570667
"3184" 636.6 63.1370212328165 32.7954957904333
"3185" 636.8 60.5798619743136 35.7834672266151
"3186" 637 59.2948129253657 40.5709306825023
"3187" 637.2 59.0897809542568 46.2934830341151
"3188" 637.4 61.3669304105488 51.8710169883015
"3189" 637.6 63.8395298952081 58.935991507566
"3190" 637.8 63.8846066068738 66.074207935622
"3191" 638 62.4371033156984 73.4032358178387
"3192" 638.2 60.4132052365381 79.0922801562609
"3193" 638.4 55.1775696973594 81.2009834147695
"3194" 638.6 47.8907063273795 83.3932597703583
"3195" 638.8 40.1522637394107 85.3236463299743
"3196" 639 31.7117062852669 86.2592797927106
"3197" 639.2 24.01867785356 88.6314112555553
"3198" 639.4 16.4449157455356 91.8908367047992
"3199" 639.6 10.6451945811732 93.1261463011735
"3200" 639.8 9.1073643540586 89.6636433379915
"3201" 640 6.03533825824827 84.3692182458161
"3202" 640.2 3.15419349490166 78.2080998319448
"3203" 640.4 3.75928367247374 73.5468778936234
"3204" 640.6 4.0109031050317 67.0656248044855
"3205" 640.8 4.03378190154676 59.8118373645713
"3206" 641 4.48498072975011 52.4366732816686
"3207" 641.2 4.84363336515452 45.3079880945896
"3208" 641.4 7.14575932718768 41.1840093347497
"3209" 641.6 12.2881756241048 33.6887895764815
"3210" 641.8 16.8920169400554 28.4377379300195
"3211" 642 21.625741058296 24.0472988165982
"3212" 642.2 26.1597102569045 20.6373184131208
"3213" 642.4 31.158364736728 16.4916737055467
"3214" 642.6 31.2418385112851 12.9477764595794
"3215" 642.8 31.0734100351532 13.5645817514553
"3216" 643 33.2218274137157 14.3328335924227
"3217" 643.2 36.7281366664137 15.9887920202138
"3218" 643.4 40.648624631542 18.6069744503083
"3219" 643.6 42.792318154569 22.7330356799991
"3220" 643.8 45.5157021264334 25.0587522193179
"3221" 644 46.8512067055356 24.4946806449089
"3222" 644.2 48.9572300178704 22.8022948098311
"3223" 644.4 53.3547282010155 20.3208907155457
"3224" 644.6 59.0217433841503 16.7395411002423
"3225" 644.8 64.010774116274 12.5146301223344
"3226" 645 68.2166992531861 6.256918412774
"3227" 645.2 70.3596884180295 4.43835844315208
"3228" 645.4 72.5824816398532 5.10939864700175
"3229" 645.6 77.3883890095078 6.70739331173768
"3230" 645.8 84.0169764308763 8.67280066236882
"3231" 646 91.3729693289695 10.9079101433233
"3232" 646.2 99.2235895556583 13.3891231681
"3233" 646.4 105.509475943134 15.4270432212788
"3234" 646.6 110.587113902049 20.9992892372603
"3235" 646.8 115.092832444946 27.0500204823333
"3236" 647 120.412339741827 33.4733287138673
"3237" 647.2 121.248371878503 37.9242470107815
"3238" 647.4 123.408997476148 45.6958277927491
"3239" 647.6 126.95973211128 52.9477854147694
"3240" 647.8 126.899719694911 57.218291693986
"3241" 648 127.349640368202 64.5726438980626
"3242" 648.2 127.689546973082 71.1582578440888
"3243" 648.4 127.034390414976 76.9477992103173
"3244" 648.6 125.568372815119 82.042427002719
"3245" 648.8 123.716703415901 88.6220897337748
"3246" 649 119.810321887711 95.0319216850023
"3247" 649.2 117.26772686778 101.015052940933
"3248" 649.4 114.701435910756 104.223856312561
"3249" 649.6 114.040225775255 105.247722943408
"3250" 649.8 114.014511415491 105.449016466501
"3251" 650 114.896594086495 105.038486848892
"3252" 650.2 114.864968875614 104.489589392077
"3253" 650.4 115.409206752957 103.207743449925
"3254" 650.6 116.344230014242 101.521997354789
"3255" 650.8 117.33107330728 99.0914015628333
"3256" 651 119.534862597253 95.5438102621965
"3257" 651.2 121.902131088679 90.9161240771644
"3258" 651.4 123.82327122219 86.7844752049974
"3259" 651.6 125.12268536578 81.8120639312491
"3260" 651.8 127.122863207691 76.6111851826015
"3261" 652 127.421256170494 71.8736454746833
"3262" 652.2 127.069046763514 65.6767101687165
"3263" 652.4 127.20547260934 59.2484478024764
"3264" 652.6 126.971504458443 52.7197124024953
"3265" 652.8 125.296888074405 48.0896161960226
"3266" 653 121.458772552556 43.5204891939958
"3267" 653.2 117.776823023761 37.8830797559654
"3268" 653.4 115.11928236179 31.9909012788544
"3269" 653.6 111.912073346416 25.4684030438273
"3270" 653.8 108.268693280628 19.8244569977061
"3271" 654 104.63011218753 15.4172214010391
"3272" 654.2 98.6513999644231 13.6334003631858
"3273" 654.4 92.3019901116938 12.2522822086048
"3274" 654.6 86.6105840073595 9.10783107229333
"3275" 654.8 80.5488255019534 5.80594136303115
"3276" 655 75.261119174342 5.12310189727708
"3277" 655.2 70.5342280758008 6.67698842200779
"3278" 655.4 65.5460956025353 9.4379300042938
"3279" 655.6 60.008239621757 12.5312405930513
"3280" 655.8 53.6023194135913 15.1251804434921
"3281" 656 46.6910558248485 16.6911204716057
"3282" 656.2 39.7551465640388 17.3808059394333
"3283" 656.4 34.0305053647795 20.4119982522993
"3284" 656.6 29.8536837475348 24.9038359519972
"3285" 656.8 25.918321930628 30.9695132461
"3286" 657 21.7450223629266 37.1456306754627
"3287" 657.2 17.282858514425 41.5648445170879
"3288" 657.4 10.9562768385431 43.8857339582151
"3289" 657.6 7.59392461344618 42.3960590516278
"3290" 657.8 8.16705906606524 43.1690178861476
"3291" 658 8.59057526157952 44.3446837236619
"3292" 658.2 9.69843410350174 46.8194663780167
"3293" 658.4 10.8879394674462 51.2357962526833
"3294" 658.6 10.4656298707795 56.5435189692609
"3295" 658.8 9.56666126848388 62.7486254261638
"3296" 659 8.02732878426257 68.966792104196
"3297" 659.2 7.63784481149953 75.5082000321133
"3298" 659.4 9.23113445780353 81.6353481566893
"3299" 659.6 10.8708376738622 87.3401878955325
"3300" 659.8 10.3831321821284 94.1579897735031
"3301" 660 12.5546116924589 96.625790267128
"3302" 660.2 16.9748506225512 97.8778470771341
"3303" 660.4 22.7580876691385 98.3218103509462
"3304" 660.6 29.6181379152432 98.391891970797
"3305" 660.8 36.0541672969147 97.7389579234603
"3306" 661 42.7594299941863 95.729276115713
"3307" 661.2 46.7823179841281 91.9145538489012
"3308" 661.4 46.9641428296161 88.8917864552891
"3309" 661.6 45.5923617599492 87.2530744501387
"3310" 661.8 43.7547206622626 85.7795785623571
"3311" 662 40.8441101988039 84.2161171055309
"3312" 662.2 36.0872212149973 81.3110848889253
"3313" 662.4 31.5226094403123 77.880487594171
"3314" 662.6 26.5834361357551 73.222935752409
"3315" 662.8 19.662286726714 70.045748537671
"3316" 663 12.1330716331021 68.0672321250462
"3317" 663.2 8.90823448014539 63.6932333188236
"3318" 663.4 10.1222254882269 57.6306463811702
"3319" 663.6 10.4725403914522 51.803858264097
"3320" 663.8 9.82064794132498 44.6508708298576
"3321" 664 10.8270772020442 43.3579680048157
"3322" 664.2 12.1057890340498 42.4223603924874
"3323" 664.4 15.5130741701395 39.9996338984833
"3324" 664.6 20.450612396967 38.8785655456833
"3325" 664.8 26.8930286446953 37.4621439575912
"3326" 665 32.2123972455218 35.6323135529076
"3327" 665.2 36.9588384998477 33.2211080008197
"3328" 665.4 39.8837163745795 28.6679259460333
"3329" 665.6 40.1376780093022 23.9401560253538
"3330" 665.8 39.5195480061051 19.7301907274101
"3331" 666 43.3044241075795 15.9837169694667
"3332" 666.2 48.0934149337795 12.9635529188898
"3333" 666.4 50.1331702856795 8.11075967366666
"3334" 666.6 49.1696376006532 6.75881739573859
"3335" 666.8 49.1179747378665 6.00949502886811
"3336" 667 50.3207574839408 4.96604239907849
"3337" 667.2 53.6575893986981 5.71387366320077
"3338" 667.4 57.0684536574841 8.98726989922879
"3339" 667.6 60.8706263973721 14.2006709655815
"3340" 667.8 65.0608760620758 19.2256616883593
"3341" 668 71.0160885928485 23.7021905776747
"3342" 668.2 77.8204164148859 27.2172591606887
"3343" 668.4 85.7330774541858 30.9363376911521
"3344" 668.6 93.9418698980785 34.1035839809076
"3345" 668.8 101.893933836473 36.4691265476374
"3346" 669 110.344026336037 37.8150872201447
"3347" 669.2 116.573991103158 34.7026972467634
"3348" 669.4 117.461644539718 33.2244760274741
"3349" 669.6 117.810696349208 34.0083399151578
"3350" 669.8 119.87760017518 36.7665528453191
"3351" 670 121.438501291496 40.5575187279112
"3352" 670.2 121.771992118543 41.3107877046439
"3353" 670.4 120.666920715666 40.6013908927447
"3354" 670.6 119.968868249178 39.7564100551712
"3355" 670.8 118.829436118819 37.1319415565521
"3356" 671 116.438831967939 32.4377080182631
"3357" 671.2 113.090740214218 26.1892001400048
"3358" 671.4 108.824551431565 21.3534229224537
"3359" 671.6 103.185621408022 16.7940208511909
"3360" 671.8 97.4504267345995 13.6863761404333
"3361" 672 91.9157508594238 9.80208008850064
"3362" 672.2 85.5071751332261 6.0130442110741
"3363" 672.4 78.9758963700209 5.02796813350229
"3364" 672.6 72.0914983366182 5.93588158991721
"3365" 672.8 66.0584651759795 6.879283074
"3366" 673 62.9769488326659 6.07747213434242
"3367" 673.2 61.4004377752627 6.56232456754569
"3368" 673.4 57.8601547407346 8.5548260321749
"3369" 673.6 53.0344372147795 9.91440208778115
"3370" 673.8 47.4060386753753 11.511189116444
"3371" 674 42.1532168544806 13.5327151782993
"3372" 674.2 36.2247737845733 16.8108157038251
"3373" 674.4 30.159188938429 19.7224939350313
"3374" 674.6 23.760855856136 22.2192602613739
"3375" 674.8 18.8758805618433 25.9202784865716
"3376" 675 13.4745857470295 30.1679918385583
"3377" 675.2 10.3402431039342 33.662301217856
"3378" 675.4 8.65908326281655 39.028371607137
"3379" 675.6 4.88998087478871 44.4643306886352
"3380" 675.8 4.4007191470376 48.2430615462075
"3381" 676 3.32415232293741 54.5933020999596
"3382" 676.2 2.56702088505683 59.6927860540888
"3383" 676.4 1.76930071480517 66.2184893389462
"3384" 676.6 2.40188150818752 72.5699817947293
"3385" 676.8 3.3855603768958 78.9951255302938
"3386" 677 5.13877018555226 86.2518103507288
"3387" 677.2 6.98060113767184 92.4041896401872
"3388" 677.4 9.17162168679479 95.9314436294639
"3389" 677.6 11.5087028219449 100.0136201292
"3390" 677.8 14.4578227486212 104.849249682218
"3391" 678 19.4896181159159 108.710816581797
"3392" 678.2 24.456713555622 113.237366241481
"3393" 678.4 27.9263852998773 117.553780481621
"3394" 678.6 29.4751925154018 117.5720434999
"3395" 678.8 30.2448014803748 118.753169085886
"3396" 679 30.0980382071575 118.602966294386
"3397" 679.2 31.9968010160556 118.989033841575
"3398" 679.4 35.6582334406274 121.171020015238
"3399" 679.6 40.2800426479704 122.975953424197
"3400" 679.8 45.9987593343129 125.631845521167
"3401" 680 51.5024279394872 127.221005642487
"3402" 680.2 57.6881559591496 127.871641652181
"3403" 680.4 63.890609246424 128.321277175611
"3404" 680.6 69.585400015218 127.944212324626
"3405" 680.8 74.2276220138995 127.313787768049
"3406" 681 79.5890651368346 125.265579035347
"3407" 681.2 85.691035025589 122.359636270624
"3408" 681.4 92.3740725168661 120.510868949205
"3409" 681.6 94.5937556989075 117.548263262113
"3410" 681.8 98.7684372416955 113.050586703685
"3411" 682 101.741682722718 109.025663541115
"3412" 682.2 104.270970085619 104.603680834527
"3413" 682.4 107.940927618962 101.66808633419
"3414" 682.6 111.319829601043 97.4882469985123
"3415" 682.8 113.917653217762 92.2671347153183
"3416" 683 114.305852804671 85.6330723938387
"3417" 683.2 113.58096408888 79.091681124297
"3418" 683.4 110.160592708656 74.6157195908316
"3419" 683.6 106.960273189137 68.9310163616076
"3420" 683.8 104.893657280166 61.9351005095465
"3421" 684 105.377719695213 55.5786141052163
"3422" 684.2 107.274979790148 48.3351060999867
"3423" 684.4 107.419550699176 41.956521270166
"3424" 684.6 105.163385785361 35.3264791889741
"3425" 684.8 101.264606351808 29.1338244822619
"3426" 685 96.1377301420608 25.1757343299958
"3427" 685.2 89.3131519508455 24.5092775334114
"3428" 685.4 81.6220723310699 24.7326801445624
"3429" 685.6 73.6413094034317 24.5121078378029
"3430" 685.8 66.2121003381086 23.2796379799143
"3431" 686 58.5969998551089 22.831775991751
"3432" 686.2 51.2055882438031 23.4882304550216
"3433" 686.4 43.224991942993 24.7181353271412
"3434" 686.6 35.1869148348008 26.1195012233482
"3435" 686.8 28.0268976470053 27.7613728718849
"3436" 687 20.9550165846867 29.0445923044952
"3437" 687.2 15.5239104546838 32.7711011696035
"3438" 687.4 11.5901924359238 38.3745707232993
"3439" 687.6 6.56400631137135 42.5177478899129
"3440" 687.8 8.08633760315953 44.1119164471633
"3441" 688 9.28276831824681 45.1574888948539
"3442" 688.2 11.657694686825 46.3838170542788
"3443" 688.4 15.0552586949305 47.9746266822258
"3444" 688.6 20.4086304406003 48.8002848708767
"3445" 688.8 26.5661832436962 49.4239686117944
"3446" 689 32.1156329936081 49.4149701374619
"3447" 689.2 37.5340025038587 47.9087282423343
"3448" 689.4 43.0964987355736 44.9129257802569
"3449" 689.6 47.5580353483279 40.6158516385946
"3450" 689.8 49.5834959538363 36.4001706335015
"3451" 690 48.3309640819045 33.1907071286492
"3452" 690.2 47.5837640341659 27.6620913753651
"3453" 690.4 48.8535722077795 23.3147666549901
"3454" 690.6 50.9142395168157 18.2633556421442
"3455" 690.8 51.1215139648235 13.4175885233784
"3456" 691 48.3309640819045 11.7624352302174
"3457" 691.2 47.6618673146858 11.4370735149646
"3458" 691.4 49.9250704929391 9.1489766660929
"3459" 691.6 52.9795369672129 9.044983301
"3460" 691.8 55.7447598762438 11.179441633969
"3461" 692 57.5027976010487 14.7545269311256
"3462" 692.2 59.8306052239938 20.5975077471833
"3463" 692.4 60.6522990392224 27.4558617853762
"3464" 692.6 62.531652156817 32.7429457113958
"3465" 692.8 66.469775080826 34.8708350640496
"3466" 693 72.7621358309816 36.3367815808908
"3467" 693.2 79.2256560904495 34.7790224101033
"3468" 693.4 84.8660230635295 31.3240935773833
"3469" 693.6 92.016252422092 28.9179369281208
"3470" 693.8 100.14115313387 26.0706298449182
"3471" 694 106.417557475685 21.9718019811314
"3472" 694.2 106.46969279061 17.7031130908633
"3473" 694.4 103.403906108637 16.5836826626048
"3474" 694.6 98.9970780447189 15.5586838233121
"3475" 694.8 92.4999220793568 13.5090750302787
"3476" 695 86.1780621968098 10.4938020090091
"3477" 695.2 79.1438391628006 6.65019713667543
"3478" 695.4 72.7945671863108 6.13031174549583
"3479" 695.6 65.6202229899841 8.43136823668333
"3480" 695.8 60.3185816425598 10.8851051939388
"3481" 696 56.3514871376886 14.6244601959788
"3482" 696.2 52.1475870617795 21.2281086956333
"3483" 696.4 50.1042960946516 27.1471955403984
"3484" 696.6 48.4400800642301 34.4208209123125
"3485" 696.8 47.7634565566037 42.3416560024004
"3486" 697 48.1471996465625 50.6246649733107
"3487" 697.2 48.7232595322367 59.6392591082905
"3488" 697.4 48.942599636266 68.7550715786495
"3489" 697.6 50.462914184266 77.176856563136
"3490" 697.8 49.3513743164167 84.5220225031944
"3491" 698 44.9798107394755 89.6030866859533
"3492" 698.2 39.3290592449914 92.1924695635435
"3493" 698.4 32.672643782594 92.5423158574091
"3494" 698.6 30.0016718125795 90.3845026864103
"3495" 698.8 26.7446431055134 87.4876454983769
"3496" 699 22.5612524146675 83.8520060360893
"3497" 699.2 20.5928864566505 78.7529285486833
"3498" 699.4 20.0410563726787 74.9672353070972
"3499" 699.6 16.4465473026115 69.2648684600653
"3500" 699.8 12.1328655725778 64.6643687798367
"3501" 700 9.48727930516841 65.7198012022111
"3502" 700.2 5.57087803254474 66.1350937606594
"3503" 700.4 3.3949107642754 63.0573925452515
"3504" 700.6 2.86405713077952 57.6472353628385
"3505" 700.8 6.85984036671865 55.2445572227377
"3506" 701 12.6355333620159 52.1512968031879
"3507" 701.2 18.8027251583073 48.9462406205444
"3508" 701.4 24.7700847417982 44.4181266953118
"3509" 701.6 27.6889759322252 38.0629661635203
"3510" 701.8 30.6758982643013 30.5854845613464
"3511" 702 32.387866657745 23.034469615192
"3512" 702.2 33.2865216498008 16.5283494671035
"3513" 702.4 33.2703480907795 16.2734569545872
"3514" 702.6 32.0073784532483 14.9603174504333
"3515" 702.8 28.701647739902 13.8618680555864
"3516" 703 27.4698298011091 15.0327004794106
"3517" 703.2 25.2276964387054 16.2342587604333
"3518" 703.4 22.8378448131244 18.0485269019161
"3519" 703.6 20.1179565752521 20.5908580535322
"3520" 703.8 17.2520942085386 22.6101047866261
"3521" 704 15.4761288918763 25.049110728014
"3522" 704.2 12.7130513765187 27.4823296964442
"3523" 704.4 12.0227262223602 29.0065477652075
"3524" 704.6 10.9265763028859 31.0146884698589
"3525" 704.8 11.9355258240754 30.6427949645558
"3526" 705 12.4869571675522 30.5414882680811
"3527" 705.2 10.8844920421673 31.9102365739945
"3528" 705.4 10.0375413006848 34.6742239749702
"3529" 705.6 8.28680698658185 37.123933590224
"3530" 705.8 8.25054792181179 38.0720785066914
"3531" 706 7.50501732993742 39.9845477513912
"3532" 706.2 7.28382870960811 42.5393268957762
"3533" 706.4 5.53177888481725 45.8726235207258
"3534" 706.6 4.05914975227437 47.9054904002787
"3535" 706.8 3.61999130881287 49.9130205258
"3536" 707 3.25440816337412 51.9459324558928
"3537" 707.2 2.83531168764506 53.1988969898367
"3538" 707.4 3.86548171348387 53.7424142519899
"3539" 707.6 4.33522357916746 53.6705616701575
"3540" 707.8 4.55900240388763 52.6965249034063
"3541" 708 5.18637247244926 51.1437569149196
"3542" 708.2 6.35289216663802 48.1801398558201
"3543" 708.4 8.44346391858534 43.6858387365984
"3544" 708.6 11.9389243812125 40.0569612574333
"3545" 708.8 14.9528847994428 35.5526687685048
"3546" 709 17.3967268129256 29.7680959357704
"3547" 709.2 21.4879103437795 24.453630097068
"3548" 709.4 26.3521082194284 20.5128042026355
"3549" 709.6 31.6578932671432 15.9949122112818
"3550" 709.8 36.5758804792341 11.8874165935848
"3551" 710 38.662713753217 7.55951465265208
"3552" 710.2 40.3782104363259 8.23732202168075
"3553" 710.4 45.5926702653363 8.14907442367197
"3554" 710.6 51.8266317683129 6.69668481956666
"3555" 710.8 57.9999806981666 4.28386737501398
"3556" 711 65.4099647030323 3.20785888180696
"3557" 711.2 73.0332807910442 2.11599153666862
"3558" 711.4 76.8976540044892 2.53733493388495
"3559" 711.6 81.916326759715 6.26464063765914
"3560" 711.8 87.8387809743509 9.62666316989251
"3561" 712 94.9320418593965 11.3404267706355
"3562" 712.2 101.394739829502 12.3846856137799
"3563" 712.4 105.123483495174 16.6409400247795
"3564" 712.6 110.398157428668 21.6945127641278
"3565" 712.8 113.982761505137 24.8749606865252
"3566" 713 117.516889529813 30.3410355331667
"3567" 713.2 120.279119145549 34.100060689616
"3568" 713.4 120.429128614789 38.924701270695
"3569" 713.6 122.670041169754 45.8092962495103
"3570" 713.8 126.473360296135 51.7880174222299
"3571" 714 126.603608010225 56.4651112224501
"3572" 714.2 127.458987948017 61.5628179482808
"3573" 714.4 128.229322516385 67.7282511573325
"3574" 714.6 125.672051901443 72.2031130548557
"3575" 714.8 123.401865565797 79.0096554170246
"3576" 715 123.532237259762 86.4614109217815
"3577" 715.2 121.019785207395 90.2045176449205
"3578" 715.4 117.7116842673 96.565357936719
"3579" 715.6 116.468917529 98.7964517612299
"3580" 715.8 113.933255464183 99.4622362433241
"3581" 716 109.069823852486 102.883134120511
"3582" 716.2 105.936835535677 108.630935413408
"3583" 716.4 105.01652546848 109.190571297858
"3584" 716.6 102.067944915541 108.508195345283
"3585" 716.8 96.2333749306479 110.177372941539
"3586" 717 90.07062161671 112.279463558964
"3587" 717.2 85.1009116611955 115.970614343809
"3588" 717.4 83.1508376889321 121.296630440645
"3589" 717.6 83.8671578650722 121.96517314258
"3590" 717.8 85.4667925220134 121.893307216595
"3591" 718 86.2052063860842 120.592943182347
"3592" 718.2 85.1821793843068 119.106177671397
"3593" 718.4 84.8547495446355 118.268320801196
"3594" 718.6 82.5475433778295 117.229140963958
"3595" 718.8 79.6022480556556 114.266674675078
"3596" 719 77.3996408956332 109.486762652433
"3597" 719.2 75.8493361125563 104.96654589713
"3598" 719.4 74.4215648427255 100.947912790812
"3599" 719.6 73.5790449683331 96.1217533734155
"3600" 719.8 72.3200344832706 91.2284538058976
"3601" 720 69.9217242414864 86.6436770938126
"3602" 720.2 66.5256318592165 84.5506996828283
"3603" 720.4 61.4129848675848 82.3743603832386
"3604" 720.6 58.1988390455953 80.6655167522491
"3605" 720.8 56.8085513997269 79.3614031480649
"3606" 721 50.7903207406665 77.0289536237377
"3607" 721.2 43.7371290173949 74.3619141744077
"3608" 721.4 42.2655424997795 68.7309699862982
"3609" 721.6 40.414418767724 61.5193336050722
"3610" 721.8 38.2724544384402 53.9486087744244
"3611" 722 35.6655606333833 46.626171823905
"3612" 722.2 32.3637021754358 38.9143951450271
"3613" 722.4 28.8334301072742 31.3592945872649
"3614" 722.6 24.6591914712483 24.7656844708396
"3615" 722.8 20.4083252791093 24.3549569833269
"3616" 723 18.9382161539045 25.2672988616521
"3617" 723.2 14.9315538555295 27.5882606858083
"3618" 723.4 15.4191822167356 29.9858252309059
"3619" 723.6 14.4094565880376 35.8858308392075
"3620" 723.8 12.4237135631813 43.1383068009958
"3621" 724 9.52022418546859 50.2313631147779
"3622" 724.2 6.5081444135953 56.986970771907
"3623" 724.4 3.29701627379691 63.5595167643551
"3624" 724.6 3.12263521988608 68.2946013435153
"3625" 724.8 5.66910029475474 70.3851871878962
"3626" 725 8.58602223624046 76.083623397574
"3627" 725.2 9.98975905697465 83.7811127557748
"3628" 725.4 8.47095361303534 90.5879914512938
"3629" 725.6 8.46583150379492 92.0631653510487
"3630" 725.8 8.49991067004515 91.1887853209099
"3631" 726 7.20251571897465 90.4056075677748
"3632" 726.2 6.27556941288436 89.7129333027801
"3633" 726.4 5.99970588602952 87.6415645070924
"3634" 726.6 5.26058349842837 84.7927231983646
"3635" 726.8 3.99538494872484 80.0189077254958
"3636" 727 2.25121715794231 74.5155923658287
"3637" 727.2 1.40016050545921 68.5295495359333
"3638" 727.4 1.34374258277954 62.3672667633308
"3639" 727.6 1.99249749765883 55.4529812788902
"3640" 727.8 3.39386371568862 48.071210225797
"3641" 728 6.13858077262569 43.1648180796311
"3642" 728.2 9.80049225602952 36.7947615457548
"3643" 728.4 13.3567898398694 30.7901117732311
"3644" 728.6 17.9281494509015 24.8162731463358
"3645" 728.8 18.4472812477795 21.0484159213807
"3646" 729 19.3290636856195 20.1885725866733
"3647" 729.2 18.8689309857014 19.2459356386052
"3648" 729.4 18.8053263406056 19.8400665552594
"3649" 729.6 18.8849475570523 19.3959494661606
"3650" 729.8 18.9142350018081 19.5829044895762
"3651" 730 20.767241759338 19.2900634351996
"3652" 730.2 24.3113516472081 19.1503244183784
"3653" 730.4 28.9464427365215 18.3054407612075
"3654" 730.6 34.2616872161506 16.1528315839179
"3655" 730.8 40.3301066035668 13.1862864134227
"3656" 731 45.7369273843795 9.5290809988
"3657" 731.2 50.4499024831795 4.85997434841228
"3658" 731.4 51.2060589294216 4.72319328144385
"3659" 731.6 55.4961093172098 3.94072511893333
"3660" 731.8 61.7236817989604 2.09079970600779
"3661" 732 66.4310912906854 2.21191182353921
"3662" 732.2 72.8935459980295 3.84916058727708
"3663" 732.4 79.6316792257143 5.4196048135855
"3664" 732.6 86.853517602842 5.30224989399583
"3665" 732.8 93.3556641572892 6.78136925151987
"3666" 733 99.2063900375395 10.8352954886533
"3667" 733.2 104.82015150603 14.5356703471
"3668" 733.4 109.026417808077 19.1353132287502
"3669" 733.6 114.462384547065 23.7250336632333
"3670" 733.8 116.845881347593 28.6208881130487
"3671" 734 121.221255119938 34.5456768424894
"3672" 734.2 122.609372576969 38.4180529775414
"3673" 734.4 125.314348951959 44.3426304849205
"3674" 734.6 126.154480761703 48.4779292387893
"3675" 734.8 127.32048471589 51.969392117213
"3676" 735 127.504082023593 54.8163270616791
"3677" 735.2 128.130619525263 58.925675853772
"3678" 735.4 128.346192878423 63.6193366171725
"3679" 735.6 128.695424553579 67.7205968040833
"3680" 735.8 127.781088487847 72.613719006891
"3681" 736 127.364598485475 78.6274730240246
"3682" 736.2 125.577920795407 83.1982279926876
"3683" 736.4 124.598735154322 87.1819936146367
"3684" 736.6 122.56950175339 91.1689980704249
"3685" 736.8 120.333694539579 96.6900221934833
"3686" 737 118.320731616189 98.73135651063
"3687" 737.2 116.410269462708 100.747525265833
"3688" 737.4 116.414945388124 101.113007251744
"3689" 737.6 115.405985747559 102.096823443154
"3690" 737.8 112.544836674101 102.020358800781
"3691" 738 109.491806129156 100.196341117397
"3692" 738.2 106.708150822432 96.6133087711203
"3693" 738.4 104.882045045541 92.8717629616444
"3694" 738.6 102.583795954396 89.5359317797548
"3695" 738.8 101.61476355133 89.2147332744976
"3696" 739 101.202365961252 87.2246382601833
"3697" 739.2 101.19284139466 83.8185983861764
"3698" 739.4 100.931319396724 78.4960949680664
"3699" 739.6 100.03979883067 72.2332443626424
"3700" 739.8 102.02273786811 65.3020367583508
"3701" 740 103.581471803915 57.9988752207036
"3702" 740.2 105.108729730418 50.2661853667389
"3703" 740.4 103.696232102173 43.0526535500394
"3704" 740.6 101.261762225953 35.9270515208313
"3705" 740.8 98.0388505183305 29.1647630569333
"3706" 741 95.3955727261919 21.660986072722
"3707" 741.2 91.8179716025346 16.7438352844333
"3708" 741.4 86.9094458408743 17.2225690188228
"3709" 741.6 80.420103217569 18.6265864415281
"3710" 741.8 73.324167006971 21.1470643442099
"3711" 742 65.9870046981615 24.3058936448041
"3712" 742.2 59.3437425889795 28.663679475
"3713" 742.4 52.4663626928118 32.4585177664978
"3714" 742.6 45.2766099240129 35.6236454986333
"3715" 742.8 38.8853242435733 40.1909220962168
"3716" 743 31.6747349448833 44.289811534622
"3717" 743.2 24.1088004232665 48.564673658129
"3718" 743.4 16.6135685254111 51.7269341524596
"3719" 743.6 10.4379877880886 51.2965979970242
"3720" 743.8 8.98104921172826 48.5499033241
"3721" 744 8.37519736727952 47.0044911873262
"3722" 744.2 8.80957295242237 44.3872242638351
"3723" 744.4 6.56569255199692 44.0948013226072
"3724" 744.6 6.34268160846525 46.4121084781762
"3725" 744.8 6.42201548269618 49.8273833599611
"3726" 745 7.02198635796055 54.7709833879333
"3727" 745.2 6.38811958085847 60.872491767407
"3728" 745.4 4.88895883479676 67.6828178548902
"3729" 745.6 2.86700347680278 73.3068294484333
"3730" 745.8 3.29239972168429 75.5392599345286
"3731" 746 4.05682423551124 77.7283379463114
"3732" 746.2 7.54760678671501 80.6422657011753
"3733" 746.4 10.9055634112441 85.9128297970711
"3734" 746.6 14.4067529682872 91.5663282401487
"3735" 746.8 17.4406667325998 94.5866256586755
"3736" 747 19.2038863849851 93.5232064987137
"3737" 747.2 18.877089799901 91.8658921963585
"3738" 747.4 18.7533622740362 91.739520084274
"3739" 747.6 18.9998325435862 90.0650456389712
"3740" 747.8 18.5201296532045 86.5303402462333
"3741" 748 17.2322757688451 83.0211540442776
"3742" 748.2 14.8679580205984 79.7286973749058
"3743" 748.4 14.7268367034869 74.2451959743358
"3744" 748.6 16.0947255463485 68.9578573901575
"3745" 748.8 16.6842274021997 63.2865851949879
"3746" 749 14.6599489888238 57.2923725382121
"3747" 749.2 11.6845027411588 51.0183476497695
"3748" 749.4 9.67651422443668 44.6613491350048
"3749" 749.6 9.97762767018693 39.1652023404333
"3750" 749.8 13.8175999779391 36.2392030975716
"3751" 750 19.4091129005958 33.5637603967701
"3752" 750.2 24.6578445430888 29.0682324525158
"3753" 750.4 30.8119671195455 24.8753755610291
"3754" 750.6 34.2470617974888 23.085396619445
"3755" 750.8 36.4789189101051 22.2010443379682
"3756" 751 40.5879060251092 21.2502276766202
"3757" 751.2 45.808574391814 20.4206934791575
"3758" 751.4 52.0372897318266 18.5962958246216
"3759" 751.6 58.8010066428118 15.6794778673688
"3760" 751.8 66.4095854406366 13.2086481491833
"3761" 752 74.1717136724569 12.3795589256591
"3762" 752.2 82.1320037958311 10.041853320588
"3763" 752.4 90.2604248615224 8.38678029083333
"3764" 752.6 96.7840713921776 9.17439759783139
"3765" 752.8 100.41496173647 11.7518240274127
"3766" 753 102.014162793075 11.5570742365762
"3767" 753.2 101.439563184713 11.1979441149
"3768" 753.4 101.21499384625 10.6873684212451
"3769" 753.6 100.493328465749 10.8377383039488
"3770" 753.8 99.9665473115395 10.8008990732833
"3771" 754 99.0359547750532 10.0013332774017
"3772" 754.2 97.872198846325 8.47865848228182
"3773" 754.4 95.8713357402349 7.0596064332369
"3774" 754.6 93.6606204141128 5.59684882193333
"3775" 754.8 90.7729247934106 4.8627865234042
"3776" 755 86.0337880346861 3.50317985591931
"3777" 755.2 81.8018569877153 1.92988473007554
"3778" 755.4 77.9929343777795 1.6963402816098
"3779" 755.6 73.0356050925518 1.81980203698779
"3780" 755.8 67.9535678891092 1.12895465614762
"3781" 756 63.7858570499175 3.00284074070919
"3782" 756.2 58.6186694968565 3.23725752742235
"3783" 756.4 52.8178332603602 3.37977999372366
"3784" 756.6 48.7048457846056 5.62315847942246
"3785" 756.8 43.8673920689182 9.08883547216601
"3786" 757 38.8319069219836 12.633424649515
"3787" 757.2 35.017883563073 17.1260176774333
"3788" 757.4 33.7607721385215 22.2834252388849
"3789" 757.6 31.8936188056462 28.1838282482333
"3790" 757.8 30.0933864402034 34.4571583686942
"3791" 758 29.7480351775914 40.8932217411264
"3792" 758.2 28.8622195688723 46.8141035666601
"3793" 758.4 30.7092574620225 52.097492535966
"3794" 758.6 34.2507378460319 53.9048223570688
"3795" 758.8 38.8402277529977 57.4080418996333
"3796" 759 43.2664162438795 61.1708012779879
"3797" 759.2 47.3298023994432 62.4632726434061
"3798" 759.4 51.7845632354142 61.6502664619333
"3799" 759.6 55.0444684681449 59.0815598012891
"3800" 759.8 58.252600168592 55.6667233715271
"3801" 760 61.293674113184 51.2561936275906
"3802" 760.2 61.5689302455977 46.1892514723879
"3803" 760.4 62.2859983906972 40.2413080587627
"3804" 760.6 61.7503314132568 33.2819097451606
"3805" 760.8 59.9696992578166 26.6286761898037
"3806" 761 60.726504868351 20.351819065969
"3807" 761.2 64.7999825779129 15.3849645537667
"3808" 761.4 70.175157485573 10.8864746960638
"3809" 761.6 76.0063900350595 8.12562232228333
"3810" 761.8 83.1608900574279 7.96623966498278
"3811" 762 88.9384312877492 10.4050121601303
"3812" 762.2 92.9502956725195 13.5335031832333
"3813" 762.4 98.4654693965958 15.9599713967497
"3814" 762.6 103.83194704983 15.7616265344233
"3815" 762.8 103.068284196168 15.1668690997246
"3816" 763 102.82473866178 16.2382398270271
"3817" 763.2 103.953457038325 19.4345537482818
"3818" 763.4 102.380601827532 22.6741036522198
"3819" 763.6 99.0479572583269 25.851845155507
"3820" 763.8 94.1760104933101 27.1056579191374
"3821" 764 88.7935023125295 26.6646532360583
"3822" 764.2 82.9584778611666 25.1600669066269
"3823" 764.4 77.9417181075455 24.1150765451674
"3824" 764.6 72.0858788944045 20.9956144065583
"3825" 764.8 66.3717421131432 16.6482896861833
"3826" 765 63.342353020647 11.5774660682165
"3827" 765.2 63.3915800730295 5.81182641799583
"3828" 765.4 66.5478852759426 3.70809235797681
"3829" 765.6 70.9579208045436 3.3202155033322
"3830" 765.8 76.8910009650818 4.23402788565426
"3831" 766 83.8942310939272 5.11333018836515
"3832" 766.2 90.1496391618254 5.5939269381948
"3833" 766.4 94.8316849256695 8.61099396139333
"3834" 766.6 100.432930673386 11.7831850318576
"3835" 766.8 105.196710896391 15.1195601141833
"3836" 767 106.800659305691 18.729684973551
"3837" 767.2 110.527916581968 23.2825597904135
"3838" 767.4 115.014683401027 25.9595529878045
"3839" 767.6 114.323117637969 27.267931495886
"3840" 767.8 117.314702879094 29.1368508596918
"3841" 768 118.383957812232 30.7357338407912
"3842" 768.2 117.842067919246 32.9016575662667
"3843" 768.4 119.211147823006 36.4839164323107
"3844" 768.6 122.729217192239 40.5665377814333
"3845" 768.8 121.691705237185 41.7716173990009
"3846" 769 121.989070670513 45.7861908919471
"3847" 769.2 123.150960895964 50.7131056269627
"3848" 769.4 125.826283318797 56.1188587918173
"3849" 769.6 125.888303539736 58.4873776922782
"3850" 769.8 124.155013893417 60.8200081598989
"3851" 770 122.295433750201 64.6909632202754
"3852" 770.2 121.815216400735 70.3778918171236
"3853" 770.4 124.165327871423 75.706270211442
"3854" 770.6 125.625937635141 80.1365703603778
"3855" 770.8 123.514837555925 79.8108789002151
"3856" 771 119.40096101959 81.2878996013523
"3857" 771.2 113.626786653527 81.5362521911623
"3858" 771.4 107.864299848668 79.8428561139056
"3859" 771.6 102.266605167807 76.4159348617577
"3860" 771.8 98.0288373149068 74.2449135039788
"3861" 772 92.4919813797972 72.0960215130882
"3862" 772.2 89.0876107816367 68.1917275992637
"3863" 772.4 86.0280524743575 63.1211427359104
"3864" 772.6 82.4580023295633 57.0933439652171
"3865" 772.8 79.0886565745363 51.570636232136
"3866" 773 73.6677802585851 48.45435772585
"3867" 773.2 68.0000335466545 44.5714907747458
"3868" 773.4 62.4331209014643 39.570924953292
"3869" 773.6 57.7379103476545 35.0799041849561
"3870" 773.8 53.5499461707106 30.2827563789851
"3871" 774 49.4025746834462 25.3174603007333
"3872" 774.2 44.30915372191 24.0842297239007
"3873" 774.4 39.3692843589191 24.7785535000612
"3874" 774.6 35.1788280552902 22.7937012502206
"3875" 774.8 35.5551389882 19.9923856249333
"3876" 775 37.7291200581666 18.8643311423688
"3877" 775.2 41.1717606444129 16.5230187907
"3878" 775.4 45.885542401993 14.0256166915232
"3879" 775.6 51.4201706441503 10.9166273372311
"3880" 775.8 57.0068720014892 6.95092514982043
"3881" 776 61.5700329882582 5.57109894439078
"3882" 776.2 66.7172681467795 3.04826623418058
"3883" 776.4 70.7503247949462 3.32923329013333
"3884" 776.6 75.7577100125652 6.08367639396904
"3885" 776.8 82.2391892578118 8.73033349572366
"3886" 777 88.358240436996 12.2482671358457
"3887" 777.2 94.5648853958414 16.0228107698045
"3888" 777.4 99.8685714851129 20.3185918088576
"3889" 777.6 106.21884089019 24.2613629547433
"3890" 777.8 112.570755080011 25.8478221829491
"3891" 778 113.985589471186 26.3501489751521
"3892" 778.2 114.150273366428 27.5059288405078
"3893" 778.4 117.206564788262 32.2595618600195
"3894" 778.6 121.324267086976 36.4208708268352
"3895" 778.8 121.318564972648 37.2643478068281
"3896" 779 120.638704685658 35.5493520988726
"3897" 779.2 119.308343239246 34.1683839982974
"3898" 779.4 118.18751716932 33.2961547252633
"3899" 779.6 117.418894507495 30.6587487750242
"3900" 779.8 116.239278791191 26.6221260776216
"3901" 780 112.942069999065 23.3319317732905
"3902" 780.2 109.200824207714 19.5584121599847
"3903" 780.4 106.034291596446 16.4005788759056
"3904" 780.6 102.03417509682 14.7068031297433
"3905" 780.8 97.9446723886003 12.2405729367258
"3906" 781 95.9516499760295 12.1934761677771
"3907" 781.2 94.7124352533108 13.6863761404333
"3908" 781.4 94.8710930790848 14.6518895543281
"3909" 781.6 93.4157707011519 16.016062429678
"3910" 781.8 89.9942052794159 18.9442793653424
"3911" 782 85.6467516039651 19.8328146257942
"3912" 782.2 81.123074746986 18.7378303783464
"3913" 782.4 76.2974855558678 15.8783045708745
"3914" 782.6 71.2121111582578 13.0175569526833
"3915" 782.8 65.2729693261795 11.9240906616
"3916" 783 59.1934387643477 12.0925018423538
"3917" 783.2 52.6079045221462 12.0939495029333
"3918" 783.4 46.6441040871971 12.250042311796
"3919" 783.6 43.413696715717 14.9284689176833
"3920" 783.8 38.5995357882902 19.6915186346993
"3921" 784 33.4603874092795 24.3186903136933
"3922" 784.2 27.4450612257387 27.8037257594129
"3923" 784.4 21.0216283045733 28.8160708736292
"3924" 784.6 16.5427567732469 27.8728204023355
"3925" 784.8 16.9186133231422 27.8943215856971
"3926" 785 16.3352533671772 28.8042955726265
"3927" 785.2 15.1155280893966 31.6204882204652
"3928" 785.4 15.80325594691 34.9224238906072
"3929" 785.6 17.1208068046495 39.1741199296033
"3930" 785.8 19.8477883993339 41.2824374089007
"3931" 786 23.9341611457476 41.5043754266674
"3932" 786.2 26.416672023586 39.2925964714333
"3933" 786.4 27.7394120919358 36.7168463852771
"3934" 786.6 30.7721228829983 33.0701893854021
"3935" 786.8 34.0811825163795 30.2306272863
"3936" 787 37.1883927636838 25.5665564845397
"3937" 787.2 39.699337801737 20.5168699727738
"3938" 787.4 42.56459662114 15.1573339553519
"3939" 787.6 41.3021197276037 11.8006630145322
"3940" 787.8 38.7674854301269 11.9122452424017
"3941" 788 36.620525767429 11.074139784155
"3942" 788.2 33.0686737119632 12.3253388429129
"3943" 788.4 30.9749712241913 13.4877911715216
"3944" 788.6 27.6783000256112 15.1280740783838
"3945" 788.8 22.6623106266447 17.9204417527704
"3946" 789 17.8493526603039 22.1316748735553
"3947" 789.2 14.7544184413721 25.7699453808407
"3948" 789.4 12.3357895278363 28.6566341935129
"3949" 789.6 11.167313508318 31.6531484179498
"3950" 789.8 9.4193919022634 34.3817581957882
"3951" 790 8.22093015579129 36.7027487259274
"3952" 790.2 8.77295408041905 36.4706683370729
"3953" 790.4 8.51033643821286 37.1608680127
"3954" 790.6 7.8930976224532 38.0414520059281
"3955" 790.8 7.44900574132689 39.7351234528018
"3956" 791 6.70583237339717 41.6231596914922
"3957" 791.2 5.51404984986285 43.48598661685
"3958" 791.4 4.75721072269382 46.6414179139762
"3959" 791.6 2.97047914913952 50.2344783830233
"3960" 791.8 2.43516105416485 52.1535599349563
"3961" 792 2.24097739799264 54.3888009949333
"3962" 792.2 1.55658661949953 57.3988695222013
"3963" 792.4 1.27017897561824 60.8026845419736
"3964" 792.6 1.13979794829173 64.7838513671407
"3965" 792.8 2.06557259926691 68.7110058821896
"3966" 793 3.84669946058442 72.6885018369943
"3967" 793.2 5.79699727962953 77.1827958841083
"3968" 793.4 8.03438305228366 80.7451727171524
"3969" 793.6 9.89698508829115 85.249288566131
"3970" 793.8 12.5210951396755 89.1108357637693
"3971" 794 16.3492471715395 91.9481578494013
"3972" 794.2 20.6031371232222 95.0598994237776
"3973" 794.4 26.1635328868744 94.8638932191144
"3974" 794.6 31.5226360676513 92.5368101970744
"3975" 794.8 34.6539676903848 88.2152952525649
"3976" 795 36.3632815863667 86.7778822365618
"3977" 795.2 37.4368705077041 85.0643462745937
"3978" 795.4 38.2735650578341 81.8121248853788
"3979" 795.6 37.995178853486 78.7660770255067
"3980" 795.8 39.3852415603901 73.2831544329377
"3981" 796 42.2972157195295 67.5160837259244
"3982" 796.2 44.864556417551 61.8195186645476
"3983" 796.4 46.6911830691193 55.3665200294527
"3984" 796.6 50.1534411463195 48.6522432760033
"3985" 796.8 54.6444332389256 43.1358913223884
"3986" 797 58.2302849455863 36.9039565151833
"3987" 797.2 57.2153022217795 31.3362539262515
"3988" 797.4 56.5381506271243 25.1079189197437
"3989" 797.6 54.5994668965442 22.143847684351
"3990" 797.8 50.4225014651632 19.6057592506194
"3991" 798 45.466277981329 16.2566577285213
"3992" 798.2 45.2897760467325 14.5901250932922
"3993" 798.4 47.9885656546071 13.8928424906747
"3994" 798.6 52.5593389185295 13.2086481491833
"3995" 798.8 58.565581590069 13.5908305421833
"3996" 799 63.9910250838536 16.2955966753593
"3997" 799.2 68.865538703736 16.3242654834225
"3998" 799.4 75.1239536984892 15.8438573912398
"3999" 799.6 82.1515954781507 15.967650424423
"4000" 799.8 89.8899348345136 15.6948665887525
"4001" 800 97.8085359910433 15.4796935229718
"4002" 800.2 104.98738610631 15.3794441414233
"4003" 800.4 105.90717640785 16.2202454060233
"4004" 800.6 109.353148191427 19.3928838319922
"4005" 800.8 114.019462220085 23.3117104826556
"4006" 801 115.054824581246 26.7655069231
"4007" 801.2 117.926799397897 32.913403124444
"4008" 801.4 121.32420250267 36.4158053677606
"4009" 801.6 121.998348474726 40.3879585085137
"4010" 801.8 123.867875025075 46.5939418403116
"4011" 802 126.851606292133 53.3114420077695
"4012" 802.2 127.549680256536 59.1727275577464
"4013" 802.4 127.78547817662 66.8266394927873
"4014" 802.6 127.834568284374 71.8308146892609
"4015" 802.8 125.876174593516 77.4136139346175
"4016" 803 124.01168627301 84.9715587253821
"4017" 803.2 121.860880565763 89.5301481478994
"4018" 803.4 119.859469987323 94.7551689176575
"4019" 803.6 117.629265083462 98.9876219536773
"4020" 803.8 113.635523764191 104.633457210143
"4021" 804 108.39922533778 108.543439444314
"4022" 804.2 103.249911374356 113.322621529069
"4023" 804.4 97.7348522479545 118.569964192733
"4024" 804.6 93.4574462695748 119.656224857772
"4025" 804.8 87.4908461306515 122.476887402241
"4026" 805 82.6716628077248 124.692446507261
"4027" 805.2 80.1994175584435 127.063076118241
"4028" 805.4 80.4797929865376 126.118888352103
"4029" 805.6 77.5463939026156 125.402675313925
"4030" 805.8 72.3424319743795 125.831429659733
"4031" 806 67.0074045109017 126.94656591941
"4032" 806.2 62.3374557282248 128.908396030043
"4033" 806.4 61.1088636921496 129.328147779835
"4034" 806.6 59.4606898619026 128.18234135411
"4035" 806.8 56.0572501246701 126.698904070511
"4036" 807 51.6193752124103 124.992588304841
"4037" 807.2 47.3185259296632 123.375685585643
"4038" 807.4 43.9004839383033 120.976499991195
"4039" 807.6 42.7414133135844 117.565414862189
"4040" 807.8 40.3493127049045 112.862707123933
"4041" 808 37.642876683959 107.187135262074
"4042" 808.2 35.6982642116157 100.847024475045
"4043" 808.4 35.0294731098149 93.6876356450528
"4044" 808.6 34.6530479598657 86.9039564821489
"4045" 808.8 36.9433204058592 81.1770810281767
"4046" 809 39.8865317718906 76.0776517976833
"4047" 809.2 42.9731102768361 71.424761437622
"4048" 809.4 45.9452919228777 65.6324705032815
"4049" 809.6 50.2842455678078 60.723654433622
"4050" 809.8 52.4643192592795 55.0790691945354
"4051" 810 50.9896141477195 48.9809201339833
"4052" 810.2 48.1632252956775 43.0949212997497
"4053" 810.4 44.4066521548795 37.1396356575333
"4054" 810.6 39.0813281409129 32.103321012
"4055" 810.8 33.4479935406817 28.1885362922051
"4056" 811 27.0828313551021 24.8395268350785
"4057" 811.2 26.0997923618104 22.0983288111034
"4058" 811.4 28.2274490617177 20.5853593377838
"4059" 811.6 31.0828742331519 20.2322660630929
"4060" 811.8 35.5983297424045 19.2598693716833
"4061" 812 42.0389858220383 19.0324333789863
"4062" 812.2 48.7381052800833 19.1917377003574
"4063" 812.4 53.7945944887795 17.978936920348
"4064" 812.6 59.2677268615795 16.7123614403039
"4065" 812.8 65.7806457913152 15.6518855901476
"4066" 813 72.3842833299144 13.7593772716805
"4067" 813.2 78.840193006092 10.7165004614958
"4068" 813.4 84.6037688039995 6.86059860145333
"4069" 813.6 85.8724934348086 4.69581363325857
"4070" 813.8 86.3917160828078 4.69066792783899
"4071" 814 86.2000990793995 4.04773618897333
"4072" 814.2 85.1278119206468 4.22151218317822
"4073" 814.4 84.4030549365455 3.21701803431631
"4074" 814.6 82.983082469004 2.47439267232108
"4075" 814.8 81.5931236893628 1.94842245912778
"4076" 815 79.9033626423043 1.81601805289868
"4077" 815.2 76.4472812539795 1.2854674456619
"4078" 815.4 71.8154383257699 0.552531211760254
"4079" 815.6 68.4740760689129 1.4777719196
"4080" 815.8 61.7121876685323 1.64548366883782
"4081" 816 57.9362761311403 2.3075848931756
"4082" 816.2 53.0657378084148 3.21457857223333
"4083" 816.4 48.4539018884599 3.81661434182508
"4084" 816.6 42.997409130896 5.37854722852071
"4085" 816.8 38.0585552496867 7.58721795111374
"4086" 817 32.4498044912748 10.4003219202464
"4087" 817.2 27.5575334754632 13.0897036289129
"4088" 817.4 23.5825659432462 16.2087799342333
"4089" 817.6 19.2864159008964 20.0345745903944
"4090" 817.8 15.6011109893144 24.1919479666194
"4091" 818 12.19250889541 27.6692667364985
"4092" 818.2 9.53870339891217 31.7893421435558
"4093" 818.4 8.54871152764909 35.3004521271616
"4094" 818.6 7.42913206431213 38.0961994150855
"4095" 818.8 5.63531010541058 42.6246332570061
"4096" 819 4.29831613832669 46.096164165688
"4097" 819.2 2.44558671226438 51.0707629466152
"4098" 819.4 1.62719105783038 55.8527538901537
"4099" 819.6 1.8937750818527 60.554987652726
"4100" 819.8 1.77366759840248 64.9740002240071
"4101" 820 3.327486346069 68.4155653134596
"4102" 820.2 6.38284967332791 71.7195396710543
"4103" 820.4 8.94838047307791 75.0759640740946
"4104" 820.6 11.4345188552631 77.9932627265317
"4105" 820.8 12.4512130951071 83.0228283877178
"4106" 821 10.4749000814381 87.7365451646285
"4107" 821.2 9.56068073506523 89.8347013488857
"4108" 821.4 12.3295355066275 92.6697182073853
"4109" 821.6 15.4155602448342 97.3455048081443
"4110" 821.8 19.567051386018 101.62066504061
"4111" 822 25.1743641156576 103.415344799409
"4112" 822.2 31.1733625073312 102.774409819054
"4113" 822.4 36.4085194918503 100.127239859849
"4114" 822.6 39.6745049478415 95.8589727805041
"4115" 822.8 41.4489493069522 90.7343465692333
"4116" 823 42.6266764072094 85.5902429954146
"4117" 823.2 41.9211977517283 80.7806184671
"4118" 823.4 43.4685642623194 76.1545955980439
"4119" 823.6 42.7135745900613 70.5030004379697
"4120" 823.8 40.0950934411216 65.4150982806965
"4121" 824 35.7471938752295 60.2202673414583
"4122" 824.2 31.7500335427795 54.9099588035697
"4123" 824.4 29.8030269400342 49.3807694489239
"4124" 824.6 30.0306301849224 43.4711239682333
"4125" 824.8 28.4739209434208 37.3899928193246
"4126" 825 24.0088400789836 32.7486979463925
"4127" 825.2 19.547925634092 29.0692174586833
"4128" 825.4 18.9347734126274 29.3849333485529
"4129" 825.6 17.9954099793462 31.0289638405667
"4130" 825.8 15.525426725842 33.5399552434646
"4131" 826 11.1574584010492 36.4670232737479
"4132" 826.2 8.36057895816415 39.2967962779498
"4133" 826.4 8.06219143092659 42.5561343567569
"4134" 826.6 8.02422385113087 46.4817571613793
"4135" 826.8 8.05731341633407 50.5982465334515
"4136" 827 7.49110140730126 56.7633168192681
"4137" 827.2 5.23004664610452 61.9751214959833
"4138" 827.4 2.22228500600904 67.4550531359415
"4139" 827.6 2.98456986934051 70.8583763940919
"4140" 827.8 4.95448963427952 76.1155667176238
"4141" 828 6.04064931643807 82.5599934025309
"4142" 828.2 6.60967079540855 87.472234918014
"4143" 828.4 10.5952690958028 92.4040984815961
"4144" 828.6 14.4950572958498 97.8799629983552
"4145" 828.8 17.6267940313986 104.045213342576
"4146" 829 20.7447715162124 109.003805797598
"4147" 829.2 23.4383914111749 112.446454207526
"4148" 829.4 25.8747721693062 114.629206657991
"4149" 829.6 28.2797503353882 115.13641541852
"4150" 829.8 32.177275222327 118.535465490105
"4151" 830 33.5761926189905 120.676545580816
"4152" 830.2 34.1119507869938 121.379914739362
"4153" 830.4 35.7578776777124 121.333466132963
"4154" 830.6 40.4181835431981 121.811404163131
"4155" 830.8 45.9482741416204 123.38430421607
"4156" 831 51.6547816899212 124.453065286449
"4157" 831.2 56.6534468453448 127.327479867694
"4158" 831.4 61.3241826384386 127.096105942024
"4159" 831.6 66.8489489344016 127.763306485662
"4160" 831.8 71.8863376099795 127.388577922495
"4161" 832 76.8044345128748 125.75681309729
"4162" 832.2 81.8515804877953 124.257460124677
"4163" 832.4 85.605930246214 121.302046195589
"4164" 832.6 90.6056816540936 117.510487217318
"4165" 832.8 95.6732590445427 115.222851024565
"4166" 833 100.869120375677 113.674436394536
"4167" 833.2 103.447818394566 108.66809872863
"4168" 833.4 106.534709782231 103.468799189796
"4169" 833.6 108.774819271098 97.6447453778847
"4170" 833.8 108.170474306252 92.5114946966833
"4171" 834 105.098299963107 88.2953280248151
"4172" 834.2 100.387567752595 85.7311096980649
"4173" 834.4 96.2597440226886 82.3298083086242
"4174" 834.6 93.2146769776327 79.3060411403875
"4175" 834.8 90.2176660148599 75.0061761601655
"4176" 835 87.1798801712119 70.3010165737577
"4177" 835.2 85.7534708244493 65.9552266245937
"4178" 835.4 86.5504624775068 61.0075051646151
"4179" 835.6 87.4702997437504 55.2329417173362
"4180" 835.8 89.8985128669851 49.4365029772277
"4181" 836 94.3159970995059 44.8594796298484
"4182" 836.2 98.8136175120805 41.3370867485498
"4183" 836.4 102.40547666014 36.8182609786086
"4184" 836.6 105.42827732523 31.0145258390533
"4185" 836.8 106.605729269436 24.4432180767458
"4186" 837 105.132638839027 19.5688329728972
"4187" 837.2 101.841909054992 19.5542270228576
"4188" 837.4 97.0222048035795 19.6781467684667
"4189" 837.6 91.594415145369 21.1811740157912
"4190" 837.8 85.5781596495215 22.2752062626914
"4191" 838 79.5295963940376 21.6916589529495
"4192" 838.2 72.4501209215295 20.5793085856119
"4193" 838.4 65.8363800116148 19.167321282398
"4194" 838.6 59.6545410693618 16.3229508769523
"4195" 838.8 54.6754826239442 11.748486594751
"4196" 839 49.2729693244692 11.9116441085713
"4197" 839.2 44.9751353635537 14.9603174504333
"4198" 839.4 40.7747896235462 19.4148655644
"4199" 839.6 35.9432924183774 24.8070529454442
"4200" 839.8 31.5328457502081 30.8416858017292
"4201" 840 27.4104949300417 37.0069231307731
"4202" 840.2 22.3255593787213 41.1997979277634
"4203" 840.4 15.3473738322474 43.1950643926168
"4204" 840.6 9.25013086334388 42.478711074463
"4205" 840.8 7.96091165294952 41.6353745405233
"4206" 841 9.09354599120952 41.7500292584233
"4207" 841.2 9.17410052175038 42.591238678977
"4208" 841.4 9.53962010063407 43.6321038246788
"4209" 841.6 11.290943482551 43.5038824590619
"4210" 841.8 12.614672631387 45.3503659903866
"4211" 842 14.7744059575391 48.0460432034141
"4212" 842.2 18.0602286908346 51.6977460717453
"4213" 842.4 20.6191591734938 55.7400887416119
"4214" 842.6 23.4720496691355 60.3579717601791
"4215" 842.8 25.4771117646 65.6076508133821
"4216" 843 28.9274823532549 70.7036034764415
"4217" 843.2 33.4698893752045 75.2718839191083
"4218" 843.4 38.8383376960616 77.7590910010744
"4219" 843.6 44.9086180789174 80.321194230304
"4220" 843.8 51.6083301921898 83.321968054741
"4221" 844 59.0071015104938 85.8803090164585
"4222" 844.2 66.1589225384432 87.5659530669112
"4223" 844.4 73.4636639535295 89.1298629871923
"4224" 844.6 80.9505577944347 89.3683739818385
"4225" 844.8 88.1186190917026 87.9604210296128
"4226" 845 95.3375258656556 86.4971952245395
"4227" 845.2 101.933403805098 84.2311580271059
"4228" 845.4 107.722418642069 82.2177136641702
"4229" 845.6 114.057062592069 79.002688094986
"4230" 845.8 118.232541869395 74.5089074024846
"4231" 846 121.040617558 68.5453277081214
"4232" 846.2 122.520345148482 61.9308778585955
"4233" 846.4 121.821883393262 55.5012247459869
"4234" 846.6 118.819138758807 51.6648828484606
"4235" 846.8 117.300618288289 48.1562881244718
"4236" 847 115.889941808655 43.3569592277603
"4237" 847.2 111.50076447176 38.8001691573756
"4238" 847.4 106.0021960671 35.6733292097233
"4239" 847.6 101.263435241162 32.5594419594627
"4240" 847.8 96.0293933335977 30.3479843039485
"4241" 848 90.4316127676896 27.1314668424895
"4242" 848.2 84.462189511717 23.6509858245896
"4243" 848.4 79.0832609728098 19.407530750797
"4244" 848.6 74.2208824751816 14.70684252999
"4245" 848.8 69.7237328709144 9.73572668470299
"4246" 849 68.8397297489031 6.5279710940176
"4247" 849.2 70.5908355323753 5.9044920957312
"4248" 849.4 73.4161541239045 5.80784535140208
"4249" 849.6 78.8601928484599 3.49353231887663
"4250" 849.8 84.3394557851858 3.66205045737083
"4251" 850 88.6037765902647 5.19133186038382
"4252" 850.2 93.7743513153934 8.08986367264125
"4253" 850.4 99.5419025912207 11.1272528618157
"4254" 850.6 103.130292075838 13.5252600335804
"4255" 850.8 107.08238723181 18.1220081561606
"4256" 851 112.395480721094 21.9560751584905
"4257" 851.2 114.541910380204 25.4838447566758
"4258" 851.4 117.673428783678 31.3011196919614
"4259" 851.6 121.608992033513 36.5366757292498
"4260" 851.8 123.114829470913 40.9817061547815
"4261" 852 125.767361519983 47.2812231286546
"4262" 852.2 127.1560537213 53.0069431690036
"4263" 852.4 126.259497144915 58.7460245835955
"4264" 852.6 126.144290671898 65.6214889637424
"4265" 852.8 127.008503263815 72.9652327962829
"4266" 853 125.783542815698 77.6244575639468
"4267" 853.2 124.348451105224 84.0114751782944
"4268" 853.4 122.526573526271 88.2580682366575
"4269" 853.6 118.920914435219 93.0280623620187
"4270" 853.8 116.6189719529 99.3182949030454
"4271" 854 113.342274704844 102.383265907873
"4272" 854.2 109.409601047805 106.047121115433
"4273" 854.4 104.34505320978 110.564952005043
"4274" 854.6 100.126803418812 116.415123793294
"4275" 854.8 96.2356954107475 117.016265371057
"4276" 855 90.1690623934076 119.437191843185
"4277" 855.2 85.5062374889681 122.97174468304
"4278" 855.4 82.411223835189 122.698637450866
"4279" 855.6 76.8820158272093 123.319027884483
"4280" 855.8 70.7479407891585 125.240485271417
"4281" 856 66.3083956736432 127.209023467229
"4282" 856.2 61.3809640832995 126.167240589049
"4283" 856.4 55.5404841628039 125.21838424397
"4284" 856.6 50.0902459818989 125.865464808165
"4285" 856.8 45.898675135163 125.763518051554
"4286" 857 43.9349074936619 126.157194651862
"4287" 857.2 42.9638497068661 125.780171076315
"4288" 857.4 41.5866955809586 123.600891524269
"4289" 857.6 37.5585635525047 121.283848172746
"4290" 857.8 32.1077546128972 118.884889978338
"4291" 858 27.9716047396619 117.190360691727
"4292" 858.2 25.0500426858958 114.318851667805
"4293" 858.4 20.9506563305765 110.3325447402
"4294" 858.6 17.0556547422283 106.03006835774
"4295" 858.8 13.7064530580238 101.862564278082
"4296" 859 10.4450054486167 96.7117977019217
"4297" 859.2 7.22448684817323 90.9112940078821
"4298" 859.4 5.07029484399046 86.1457692132771
"4299" 859.6 3.68406930824409 81.9736427700081
"4300" 859.8 2.31978452259553 76.7801030360173
"4301" 860 1.52458645038436 70.9243537243285
"4302" 860.2 1.28812131882831 64.9920320202382
"4303" 860.4 1.40599684228815 58.8036665692437
"4304" 860.6 2.40592663082416 52.7304023967369
"4305" 860.8 4.95244620074728 45.8307920334011
"4306" 861 6.18182689959202 40.4232193840583
"4307" 861.2 10.0676651802736 36.208159746751
"4308" 861.4 15.0592684512957 33.7036926598204
"4309" 861.6 19.7692938982143 31.9771269706399
"4310" 861.8 22.3430872770295 29.156454744042
"4311" 862 24.641011689504 28.9229741960558
"4312" 862.2 27.050136418586 29.3024309081753
"4313" 862.4 28.4210689290554 26.4170034382954
"4314" 862.6 29.8823352942957 22.0491844173688
"4315" 862.8 29.7360536386761 19.6519357920885
"4316" 863 29.2106070450213 20.1708774018839
"4317" 863.2 30.5979201743733 21.0354250724958
"4318" 863.4 33.4515483712098 22.5476748804566
"4319" 863.6 37.5943015258266 24.207632606551
"4320" 863.8 42.5517745597425 25.8784663072481
"4321" 864 47.3466721999089 27.2605954871039
"4322" 864.2 51.1646250695381 30.423329213192
"4323" 864.4 55.5787283259913 32.6830892042569
"4324" 864.6 60.842472424261 33.7485926223593
"4325" 864.8 65.8892396876009 32.8455434847548
"4326" 865 71.3502266904216 30.3776892831386
"4327" 865.2 77.2986574008595 28.0755432368833
"4328" 865.4 83.4240214215048 26.0464067184443
"4329" 865.6 88.7390243745595 22.4956802990833
"4330" 865.8 92.4534439393859 17.4146873572525
"4331" 866 94.577440925586 11.6028656753688
"4332" 866.2 92.1749352530395 8.51544836314333
"4333" 866.4 89.5219863667795 8.24115360530489
"4334" 866.6 84.8826759935012 7.94576019609312
"4335" 866.8 78.5749297906858 7.04993812865208
"4336" 867 72.5782534923363 6.29462122127424
"4337" 867.2 65.6919397306865 6.79820510380542
"4338" 867.4 59.9138605444795 8.27637204396667
"4339" 867.6 53.4472107882957 9.81523835327204
"4340" 867.8 46.9785175985795 10.8667193743
"4341" 868 40.4278289496532 11.9725898307702
"4342" 868.2 36.9919514114045 15.6689473041208
"4343" 868.4 32.4209886876877 19.5751048489027
"4344" 868.6 27.545413620967 24.2083351477146
"4345" 868.8 22.6558603220608 26.9751764303708
"4346" 869 16.0416070512384 28.2992323433745
"4347" 869.2 15.3603010984868 26.8483648944821
"4348" 869.4 15.8187856135868 27.131829002602
"4349" 869.6 15.8304179884347 27.8798394942609
"4350" 869.8 15.2503976010129 30.3750073014333
"4351" 870 14.8481692565958 34.1916314709843
"4352" 870.2 15.3047754037177 38.3036502792375
"4353" 870.4 14.7361360657512 42.187808373122
"4354" 870.6 12.9534173129613 47.0092064246424
"4355" 870.8 11.9220656562585 51.9913290926266
"4356" 871 9.16484350104677 57.3605985680885
"4357" 871.2 6.03352644271172 60.2025077359079
"4358" 871.4 2.63600994857953 61.0072030441464
"4359" 871.6 3.41599741233605 61.4924085169985
"4360" 871.8 3.14078105070057 64.2685511016965
"4361" 872 3.28414404535846 68.6301238498807
"4362" 872.2 2.68770064321152 73.8051952889053
"4363" 872.4 4.73708465391552 76.9329759932173
"4364" 872.6 8.6789610023622 80.9534866186144
"4365" 872.8 11.4601689709295 85.7882694331583
"4366" 873 14.4425502432917 90.8530406132382
"4367" 873.2 15.0296889134435 96.3568134459251
"4368" 873.4 14.8988670927475 102.413840499313
"4369" 873.6 18.2872481374637 105.93313689296
"4370" 873.8 23.4497008470642 109.020304142003
"4371" 874 28.9959252654411 112.556961209533
"4372" 874.2 35.0131476945844 114.281132021531
"4373" 874.4 41.1357770746473 114.355113575937
"4374" 874.6 48.3968390557543 114.283847534879
"4375" 874.8 54.5087745083037 115.229772267675
"4376" 875 61.6291186514569 116.431797535982
"4377" 875.2 67.5633562430578 115.353539328746
"4378" 875.4 72.3424319743795 111.996427033133
"4379" 875.6 77.304244881677 108.683199672279
"4380" 875.8 82.7675380465338 105.70812317362
"4381" 876 88.1398822322341 102.10948433907
"4382" 876.2 91.9630086475123 98.0234873129678
"4383" 876.4 94.7697387758848 93.2641258127228
"4384" 876.6 95.1272902295633 88.8282549227036
"4385" 876.8 94.756212167751 83.8477838306048
"4386" 877 96.1318993902431 78.7824608245061
"4387" 877.2 99.6188579844752 75.5666905548681
"4388" 877.4 103.211855792057 75.3840615289055
"4389" 877.6 107.894657176197 76.2612655125812
"4390" 877.8 113.596967399911 77.7153368764596
"4391" 878 118.237582700124 76.1764920717351
"4392" 878.2 119.32015150758 71.5835342945424
"4393" 878.4 117.94426684164 66.9090961896133
"4394" 878.6 115.072858342401 61.8069268122171
"4395" 878.8 111.361099400888 58.067736913136
"4396" 879 106.322159514174 54.3274414364242
"4397" 879.2 101.896469682953 50.6257743561641
"4398" 879.4 98.6028847821619 45.291361287051
"4399" 879.6 98.2924030872312 41.1829609959495
"4400" 879.8 100.492797857686 37.0791234453083
"4401" 880 102.68410956609 32.0808147155233
"4402" 880.2 104.55309625319 26.4673599568649
"4403" 880.4 105.94898505792 21.5020060772833
"4404" 880.6 104.689124396958 21.7926658445912
"4405" 880.8 101.269518932831 21.6537090883823
"4406" 881 97.4632038462263 22.2204276607206
"4407" 881.2 92.1056669890829 22.2318026805457
"4408" 881.4 86.2056958417466 20.6244565056641
"4409" 881.6 82.324247178592 17.3887680726208
"4410" 881.8 77.9942821743646 12.5560920419865
"4411" 882 75.1526868761162 7.50516090670884
"4412" 882.2 75.3707757002947 5.6721271720697
"4413" 882.4 75.1590147159374 5.63640805208596
"4414" 882.6 73.0734768421412 4.86772071046524
"4415" 882.8 70.194583336354 5.25396887360354
"4416" 883 64.8489297865868 4.61990467275864
"4417" 883.2 59.2086933711519 4.78640530769929
"4418" 883.4 53.3457782259391 5.37187620761418
"4419" 883.6 46.9923623874187 6.61009183292817
"4420" 883.8 41.364894112433 8.78233276094818
"4421" 884 37.7614813728816 12.1576465684333
"4422" 884.2 33.8249526325244 17.0948191147395
"4423" 884.4 29.5548854964326 22.4570720777497
"4424" 884.6 25.1358815916867 26.2944550847632
"4425" 884.8 20.8021162813665 31.0465959268138
"4426" 885 16.2243970980523 34.694826470797
"4427" 885.2 10.6491161093312 36.5646049076057
"4428" 885.4 9.73605363653814 36.406460469123
"4429" 885.6 10.6336646366111 36.4564008181175
"4430" 885.8 12.1500692847568 36.6954933917288
"4431" 886 12.4116324922195 38.1804457078033
"4432" 886.2 12.7678204720367 41.3818602198333
"4433" 886.4 13.4103832745633 46.5058587537306
"4434" 886.6 14.5670238900431 50.9978008534061
"4435" 886.8 14.7381209777706 56.207579704478
"4436" 887 14.5842406182709 61.4822379960454
"4437" 887.2 13.9765257549321 66.868027776535
"4438" 887.4 12.1241548322341 71.8539046485986
"4439" 887.6 9.94261567798466 77.4455054478436
"4440" 887.8 10.7514741349696 83.1646083620945
"4441" 888 12.8646862275235 88.9824224797213
"4442" 888.2 16.9390326882557 93.0680857214095
"4443" 888.4 22.9742341193649 96.0326995492626
"4444" 888.6 29.1693315369308 96.2249265614417
"4445" 888.8 34.7383582391924 94.5407429530939
"4446" 889 38.8415007436479 93.1937237929596
"4447" 889.2 41.6252909862617 89.8328056028887
"4448" 889.4 43.0530928286984 84.6724517844063
"4449" 889.6 45.4228624053848 79.1501970887754
"4450" 889.8 46.5132731929184 73.0378862829889
"4451" 890 46.2624591920776 67.5593942306256
"4452" 890.2 44.420473196225 63.0712900868151
"4453" 890.4 43.8365341993795 57.9685760760333
"4454" 890.6 42.9062464878653 52.5124674369191
"4455" 890.8 44.0914104618383 46.1044355937274
"4456" 891 47.1593919003008 41.5450331280503
"4457" 891.2 49.8921591809772 37.7594229181194
"4458" 891.4 52.6679328148152 32.709049772969
"4459" 891.6 53.7994056107669 27.2852964786992
"4460" 891.8 52.0735642560716 22.6741036522198
"4461" 892 48.4969552150388 19.1643237734333
"4462" 892.2 45.7179234525295 15.7275775575924
"4463" 892.4 47.1727800130462 13.7670590900667
"4464" 892.6 50.235676342325 12.9176683726947
"4465" 892.8 55.0885700731728 12.3895325147479
"4466" 893 61.163369063617 11.9856644915833
"4467" 893.2 67.6697543696229 12.9818712473129
"4468" 893.4 73.775871405351 15.5132919751037
"4469" 893.6 79.8046425474795 17.1472500326
"4470" 893.8 85.1647962189032 16.4719735821962
"4471" 894 91.1411213603995 14.0074093505533
"4472" 894.2 97.0837413448081 10.7381119658619
"4473" 894.4 99.7764312094765 12.1653674248576
"4474" 894.6 102.291092898719 15.3849645537667
"4475" 894.8 107.075715262013 19.4562171221324
"4476" 895 112.10439444061 21.8672426471975
"4477" 895.2 112.252902909692 23.7381441272003
"4478" 895.4 115.593672646386 26.7535786336805
"4479" 895.6 117.071557248683 28.7805259198849
"4480" 895.8 117.872397426643 31.8660976983651
"4481" 896 119.857234590892 35.4029083781903
"4482" 896.2 121.825151265141 37.8063316097667
"4483" 896.4 122.358065756172 38.8933523644601
"4484" 896.6 123.134758918925 42.2180289705788
"4485" 896.8 124.544446071882 43.8755186712539
"4486" 897 123.939107154069 43.2753393037491
"4487" 897.2 122.627901290518 41.7857115210969
"4488" 897.4 121.728272381251 40.6446568240277
"4489" 897.6 120.99877403833 40.1340989881306
"4490" 897.8 120.557005539387 37.5459872174427
"4491" 898 119.83131849081 33.903044766066
"4492" 898.2 117.449319994346 30.1414513946
"4493" 898.4 113.59488776172 26.1659556663145
"4494" 898.6 110.419071808694 23.0516646850905
"4495" 898.8 108.105638954712 20.5619843837314
"4496" 899 105.501636589038 19.7725280117559
"4497" 899.2 101.462116314237 19.415046265295
"4498" 899.4 97.6015961553775 17.8037019206911
"4499" 899.6 94.7366652664195 14.1526386598933
"4500" 899.8 93.6914490146695 9.64288642249333
"4501" 900 91.578882519956 8.22341605225686
"4502" 900.2 87.5371312624462 8.20456807922121
"4503" 900.4 82.9508490426462 9.06196918513333
"4504" 900.6 77.8948495682312 7.3700929356914
"4505" 900.8 72.9761717886817 6.00118671597681
"4506" 901 68.7387852930213 7.05488165090586
"4507" 901.2 65.4176444202634 10.6905593178849
"4508" 901.4 60.241854331224 13.2900388439889
"4509" 901.6 55.1982940004272 14.9849276802856
"4510" 901.8 49.9177923913795 18.1376769530216
"4511" 902 45.1613797340653 20.9814400595652
"4512" 902.2 39.4233989142129 22.3619164615333
"4513" 902.4 33.9877998999481 20.6944847401637
"4514" 902.6 30.2377206502953 19.1857796270754
"4515" 902.8 29.0734797727479 21.0403699762649
"4516" 903 26.6073368829632 24.2041915886068
"4517" 903.2 22.2635810315346 27.199253607219
"4518" 903.4 16.7247972120136 29.4534327367525
"4519" 903.6 15.2672899848795 29.5724242761333
"4520" 903.8 15.729277041326 29.1425431503636
"4521" 904 16.2343789612462 28.8717565556333
"4522" 904.2 15.5794151685977 29.9508427516265
"4523" 904.4 15.0785842756322 32.7794039002017
"4524" 904.6 14.4526547729095 36.9727493459233
"4525" 904.8 13.2342760889263 41.3612901583141
"4526" 905 10.0444616514011 45.8241279986495
"4527" 905.2 5.64338216384202 48.6680082997146
"4528" 905.4 4.97312094001481 49.4466580893745
"4529" 905.6 4.48549351798137 52.0308408179379
"4530" 905.8 3.28961526280517 54.8346804534333
"4531" 906 3.46771143660304 56.9918163691056
"4532" 906.2 4.15632449657952 61.0561465600879
"4533" 906.4 4.93262670383262 66.1806497842652
"4534" 906.6 3.62119790766047 71.1805607381714
"4535" 906.8 2.86985985806197 73.5168838934409
"4536" 907 4.99380811396918 75.0727756781575
"4537" 907.2 8.25058142072215 77.7614471766792
"4538" 907.4 11.8909247595295 81.3449881657236
"4539" 907.6 15.5442668306933 84.5284952291057
"4540" 907.8 19.4259837380545 86.3424339030083
"4541" 908 23.5607466140851 85.6215954451
"4542" 908.2 27.5220791471246 82.7294856156723
"4543" 908.4 31.1405971075899 81.4117319206747
"4544" 908.6 34.7701178475903 78.4301393654063
"4545" 908.8 36.4186100751335 73.5740189090263
"4546" 909 39.9604048075317 68.8356336648404
"4547" 909.2 43.9829348595573 64.3467755681
"4548" 909.4 47.6746245837518 60.5355678156833
"4549" 909.6 51.9051651106161 57.5418057371833
"4550" 909.8 56.7739205788118 55.5784977989495
"4551" 910 62.9283592341858 52.1753279688083
"4552" 910.2 68.0203949022081 49.4282295266068
"4553" 910.4 72.1054417654266 45.639821704198
"4554" 910.6 73.3778695039154 43.1107098927634
"4555" 910.8 72.8259546940269 39.9151203693096
"4556" 911 74.4623399640142 36.1766400223823
"4557" 911.2 77.7549053323856 32.3862903999485
"4558" 911.4 79.3865560467795 27.3709715026914
"4559" 911.6 78.5597183101479 21.4909429027491
"4560" 911.8 78.9606523258859 16.6787829622206
"4561" 912 82.4639260776895 15.1539565295533
"4562" 912.2 87.31204460113 15.7036687715261
"4563" 912.4 91.8697637807483 18.1451707254333
"4564" 912.6 96.4770335902331 21.4403446911962
"4565" 912.8 101.805104625981 25.1077499620103
"4566" 913 107.85317902929 26.7646576288933
"4567" 913.2 114.295111843664 26.7650599261491
"4568" 913.4 113.903167115245 27.4058554527856
"4569" 913.6 112.908457602596 28.552491264066
"4570" 913.8 113.08686186078 31.2082689133823
"4571" 914 113.919963519658 35.6136083852818
"4572" 914.2 114.80101651365 41.5704035337133
"4573" 914.4 116.968830075576 46.8768761927149
"4574" 914.6 119.914703089744 52.9078442220583
"4575" 914.8 124.341776671943 57.7197182304764
"4576" 915 125.51047574324 58.2853997409551
"4577" 915.2 124.146807784293 59.5207186234604
"4578" 915.4 123.070964575307 63.3665485045722
"4579" 915.6 122.770604525214 69.2656660581029
"4580" 915.8 122.979272203789 75.3984094537606
"4581" 916 125.380555827461 80.4431555478139
"4582" 916.2 123.98244945478 81.1501762164874
"4583" 916.4 121.32189899578 85.0237370233017
"4584" 916.6 118.478824897542 89.8345985287638
"4585" 916.8 115.778823777383 95.1670306215986
"4586" 917 114.207267582023 101.585003205277
"4587" 917.2 114.71991159772 102.757545546306
"4588" 917.4 115.169031785214 102.984123096172
"4589" 917.6 115.870681066915 101.83622862319
"4590" 917.8 116.21617597208 101.069195446608
"4591" 918 117.12102984999 99.5969551142754
"4592" 918.2 117.224001006886 97.8679669525572
"4593" 918.4 117.317985199945 97.6496369100118
"4594" 918.6 116.816180452882 97.2340604631769
"4595" 918.8 117.844397903228 95.7962864710023
"4596" 919 119.327816959082 92.8013431081812
"4597" 919.2 122.033328239395 89.0285718203051
"4598" 919.4 123.768046121087 84.9094949179718
"4599" 919.6 124.848938252226 80.0257324110851
"4600" 919.8 126.12355910988 75.1725744033515
"4601" 920 127.369816956464 70.5242734292228
"4602" 920.2 127.625725758996 65.6941693500279
"4603" 920.4 126.749511626213 60.1874887188139
"4604" 920.6 126.630556863163 54.2761936827101
"4605" 920.8 125.655897134788 49.1196689592681
"4606" 921 123.006571873293 44.9048244046766
"4607" 921.2 119.65185649987 40.2654243808879
"4608" 921.4 116.470668755236 36.0904274893071
"4609" 921.6 114.433310649301 31.4903835760397
"4610" 921.8 113.210800546758 25.5174136976507
"4611" 922 111.523109754265 22.4110541977762
"4612" 922.2 107.705550465631 20.62241897577
"4613" 922.4 103.454243904311 17.4882947374646
"4614" 922.6 100.97755648596 13.5487904789533
"4615" 922.8 98.7206203026353 10.8310326850391
"4616" 923 94.7236339988653 8.32126330917619
"4617" 923.2 89.6403127349022 5.71102280726352
"4618" 923.4 84.876170794129 4.23200004952071
"4619" 923.6 79.1918490958953 2.89676374015965
"4620" 923.8 73.915252230996 2.1815041037323
"4621" 924 68.7729622802311 1.45243007633656
"4622" 924.2 65.4577052218377 3.01193302431705
"4623" 924.4 60.4501937322462 5.27836349443333
"4624" 924.6 54.876356763318 6.55930448196081
"4625" 924.8 49.759291512971 7.59178670312482
"4626" 925 44.6291565236233 8.78568316352708
"4627" 925.2 39.092996076161 10.731357637856
"4628" 925.4 33.3717023939795 10.9728811501333
"4629" 925.6 32.8165807384428 12.485231476719
"4630" 925.8 31.1165691477795 15.9177036470394
"4631" 926 28.0071639174652 19.7284977821476
"4632" 926.2 23.2785901077898 21.9092076269385
"4633" 926.4 19.1788304523279 22.5464324770785
"4634" 926.6 19.449738652867 22.0752796667833
"4635" 926.8 20.1222789620005 22.1610485061426
"4636" 927 20.0408639667675 20.3031966071924
"4637" 927.2 19.9619229803019 19.8697450062841
"4638" 927.4 19.3862990568383 19.4528340112863
"4639" 927.6 19.2391117415295 19.3808937961333
"4640" 927.8 19.5060717365652 19.1324752406833
"4641" 928 19.215356826717 18.9732325769333
"4642" 928.2 18.9261803303995 19.2738827260933
"4643" 928.4 18.9281970741877 19.4425109574537
"4644" 928.6 19.2735391543013 19.028621329542
"4645" 928.8 19.658781903217 18.7821413804333
"4646" 929 19.644124615354 18.6140895480503
"4647" 929.2 19.3431808921367 18.6365480878619
"4648" 929.4 19.3001406283649 18.6827118147748
"4649" 929.6 19.5544668425187 18.7129054396725
"4650" 929.8 19.674618513092 18.7025200485583
"4651" 930 19.6047934604613 18.6373753224788
"4652" 930.2 19.3784739084295 18.7694019673333
"4653" 930.4 19.6728409344326 18.8185397035762
"4654" 930.6 19.6583792775422 18.2855201917893
"4655" 930.8 19.993276784766 18.1227906753928
"4656" 931 20.3379288267026 18.0422754657795
"4657" 931.2 20.979555166792 17.0448039189208
"4658" 931.4 21.2628637823979 16.5628015193281
"4659" 931.6 20.6756875030672 18.042208345584
"4660" 931.8 20.1398981112195 18.7209921975533
"4661" 932 20.1085927095053 18.7410464994656
"4662" 932.2 20.5280507350846 17.6636640947045
"4663" 932.4 20.2485234839969 17.416808628629
"4664" 932.6 20.0218927439224 17.9013019603762
"4665" 932.8 20.1173237436886 18.2957274257061
"4666" 933 19.826825930224 18.4565786012111
"4667" 933.2 19.7365676046619 18.5723157529039
"4668" 933.4 19.2549483514045 18.9095355114333
"4669" 933.6 18.949271900421 19.4263230239805
"4670" 933.8 18.0379657925488 19.8071741575564
"4671" 934 17.5604310947795 20.6828618149533
"4672" 934.2 16.2604519885186 21.4961902582594
"4673" 934.4 15.0223504188129 23.3810695095333
"4674" 934.6 13.2230631196031 26.0585943922569
"4675" 934.8 11.1681994725068 29.5488756640394
"4676" 935 10.5424542761306 31.8319082676567
"4677" 935.2 10.587954029814 34.0299009908126
"4678" 935.4 11.6408730246611 34.605833441486
"4679" 935.6 12.4540900570356 34.3382076451041
"4680" 935.8 13.1588752662957 35.1050281008204
"4681" 936 13.6599077774817 35.9871253489972
"4682" 936.2 14.8384537853553 36.926153977403
"4683" 936.4 14.5292365748753 38.9998610214759
"4684" 936.6 13.6874179432935 41.9714450204987
"4685" 936.8 11.9106135177525 45.4763764518658
"4686" 937 9.07090652457082 49.5816111560246
"4687" 937.2 6.30114756365022 52.362575376873
"4688" 937.4 3.64840122713407 52.071385939197
"4689" 937.6 4.03567568153183 51.620608341048
"4690" 937.8 4.49698757122396 50.7226810028222
"4691" 938 4.85595072839063 48.6560650999333
"4692" 938.2 5.13677224590196 45.6064055966068
"4693" 938.4 6.29214503148826 41.9307681357343
"4694" 938.6 8.23819227719813 37.0750497957705
"4695" 938.8 10.3009291280795 32.9228899214333
"4696" 939 13.3096665683312 30.418936312123
"4697" 939.2 17.8066992753076 27.6682398663659
"4698" 939.4 21.2181771175215 24.6545998707237
"4699" 939.6 24.4072377471199 20.6185142262312
"4700" 939.8 24.7574504370636 17.4821421800015
"4701" 940 24.0741925633657 16.8229075036747
"4702" 940.2 23.5478427097425 15.7624286456185
"4703" 940.4 23.0201023491858 15.7047769034646
"4704" 940.6 22.889450317717 15.4061969089333
"4705" 940.8 23.0614359009595 15.3374040781933
"4706" 941 23.3696111367959 14.9394331666628
"4707" 941.2 23.7937207415795 14.3539213868733
"4708" 941.4 24.1532719247669 14.2185288395473
"4709" 941.6 25.4654774751749 14.2818696365031
"4710" 941.8 27.1459881976764 13.0599122178869
"4711" 942 30.3853702461224 11.0256587186905
"4712" 942.2 33.9708851864266 9.31375993816863
"4713" 942.4 38.1119105415365 6.81066486449875
"4714" 942.6 43.1933815253972 5.27836349443333
"4715" 942.8 46.814968609325 4.53330084949394
"4716" 943 51.5924893960579 3.15075017257766
"4717" 943.2 56.6863267991506 1.9293425248457
"4718" 943.4 60.6909102023462 2.35254495246667
"4719" 943.6 66.836328924635 1.51639945731285
"4720" 943.8 71.6180898027122 1.39406744250064
"4721" 944 76.6169089419739 1.40345867651666
"4722" 944.2 81.2738881102331 2.97738908709312
"4723" 944.4 86.1292844280848 3.7697487852228
"4724" 944.6 90.4703013818686 5.74379353739373
"4725" 944.8 95.1527809890017 8.06687947298888
"4726" 945 100.191616558027 10.7786379338972
"4727" 945.2 105.019154943327 13.9784211765937
"4728" 945.4 109.101680904512 18.0303898747304
"4729" 945.6 111.956991730789 21.8650793506333
"4730" 945.8 115.401202076176 25.280503389463
"4731" 946 117.700230144366 27.9676975156402
"4732" 946.2 120.300903441485 31.8924962148157
"4733" 946.4 122.836705157736 36.4644467632333
"4734" 946.6 124.53989812238 39.8021729954333
"4735" 946.8 124.42474334486 41.8313795106476
"4736" 947 125.507058676644 44.5524626259418
"4737" 947.2 126.562377172598 46.1276600950036
"4738" 947.4 127.21311786928 48.9076685086583
"4739" 947.6 127.558120378623 50.5180198162432
"4740" 947.8 128.074629446479 51.6816757111833
"4741" 948 127.184904749166 52.2129306482316
"4742" 948.2 127.326926726686 52.928086933552
"4743" 948.4 126.92579651869 52.3413953181476
"4744" 948.6 126.648605793381 50.9982005614599
"4745" 948.8 126.089735598146 50.0042222568921
"4746" 949 125.327343093395 48.2951150621
"4747" 949.2 124.665924196753 45.6623030214333
"4748" 949.4 123.670324271061 42.3048886053515
"4749" 949.6 122.65217422528 38.5423865888778
"4750" 949.8 121.911296302432 37.8602433289725
"4751" 950 119.7991940161 36.9057592623201
"4752" 950.2 116.728974625042 36.5431095470353
"4753" 950.4 114.147081216622 37.3414547808544
"4754" 950.6 110.639620840912 36.6758170254843
"4755" 950.8 107.747661960065 34.2659880454048
"4756" 951 105.598183765433 31.0662150617106
"4757" 951.2 103.99600140029 27.3006489359741
"4758" 951.4 103.576633356714 23.3240190943464
"4759" 951.6 105.0139916109 20.1796549975033
"4760" 951.8 104.760396874955 17.0275170606808
"4761" 952 101.591422268249 15.8546762476578
"4762" 952.2 96.9546352681129 14.6746457627364
"4763" 952.4 92.46659559659 13.8633869329807
"4764" 952.6 88.1186190917026 13.7241743990817
"4765" 952.8 83.6777664645215 12.8069456877237
"4766" 953 78.9624103214317 11.0235618587703
"4767" 953.2 74.5399070327897 8.65170808570884
"4768" 953.4 71.4372242817693 5.58644930103537
"4769" 953.6 67.6518144424619 6.21358629142156
"4770" 953.8 63.9147102849444 9.00359187455421
"4771" 954 58.9256560882795 10.9937274624788
"4772" 954.2 53.4098235229277 11.2328595433963
"4773" 954.4 48.1338488313327 12.4300531676993
"4774" 954.6 43.5724795673585 14.6639584720018
"4775" 954.8 40.5551886332795 19.6611608843333
"4776" 955 37.7651911022578 24.8527486663464
"4777" 955.2 33.9487680234892 29.6805038130785
"4778" 955.4 29.1631717991162 34.2423291353619
"4779" 955.6 23.4881221607189 36.9570374031
"4780" 955.8 17.1130468658108 36.9238618481521
"4781" 956 12.9516544250346 34.8117029045252
"4782" 956.2 12.6396796744195 35.2682158731433
"4783" 956.4 12.0799844939135 37.3541043337426
"4784" 956.6 10.5633643774367 40.6174954338333
"4785" 956.8 9.34251461910384 44.8256334583793
"4786" 957 6.39335876006525 49.7862330335191
"4787" 957.2 3.020970329541 54.1556346725985
"4788" 957.4 3.1036024902333 57.0142976863409
"4789" 957.6 2.29716018067783 61.145008383052
"4790" 957.8 2.67897535971865 64.9951932319725
"4791" 958 2.20208683800452 70.1156064668833
"4792" 958.2 3.70146616026733 75.388635979409
"4793" 958.4 4.53006848962952 82.9155317791083
"4794" 958.6 5.84549365216478 87.1123852349169
"4795" 958.8 8.41691331524294 90.6603958297748
"4796" 959 10.1096832107319 95.9344536689095
"4797" 959.2 12.4661988205702 98.9130497794333
"4798" 959.4 16.6031960090017 102.480085447433
"4799" 959.6 20.7161476152146 107.020567872159
"4800" 959.8 23.747916393018 112.465825408126
"4801" 960 26.408623079291 114.279115916311
"4802" 960.2 30.4705321770009 115.877863636647
"4803" 960.4 34.335720027825 119.686979095911
"4804" 960.6 37.8622611052017 121.920429838033
"4805" 960.8 42.6862024495842 122.351579350136
"4806" 961 47.6899468421949 123.48149792021
"4807" 961.2 53.0607503511872 125.718734851541
"4808" 961.4 57.544901664803 127.212461661105
"4809" 961.6 62.3843716849795 126.793255348783
"4810" 961.8 67.8485258222598 127.140379278173
"4811" 962 73.2781493807081 127.434169155457
"4812" 962.2 76.67096687805 124.732289804892
"4813" 962.4 81.1312673041948 120.830238367832
"4814" 962.6 86.6600267155231 117.02588199469
"4815" 962.8 92.472427311627 115.29507133701
"4816" 963 97.7399891651072 115.125291122828
"4817" 963.2 98.1992533624399 115.000765228169
"4818" 963.4 96.4415488422561 112.650185139041
"4819" 963.6 94.5828532630498 108.901438266758
"4820" 963.8 91.6175550680768 105.251768567839
"4821" 964 89.1384207698071 101.630401656268
"4822" 964.2 87.3613591600498 97.9799738469739
"4823" 964.4 85.2562823783063 94.8830729389601
"4824" 964.6 81.3928906909433 92.7223539479937
"4825" 964.8 76.681226208133 91.7174778284678
"4826" 965 72.2950888459111 90.1899042830649
"4827" 965.2 67.5683844108308 89.2931596308436
"4828" 965.4 62.9266624545563 89.648539091978
"4829" 965.6 57.8663934521187 88.5243353401464
"4830" 965.8 52.4302096380103 88.2054097430744
"4831" 966 46.7192844769334 86.4218919090744
"4832" 966.2 41.541889953627 84.5293887005096
"4833" 966.4 37.1213927929448 82.2644266926317
"4834" 966.6 31.9007543815899 81.3623117836489
"4835" 966.8 26.4729086654241 81.4495253918548
"4836" 967 21.3073729912045 80.5874040350833
"4837" 967.2 18.2394257431701 76.3642885924333
"4838" 967.4 16.9934804612545 70.5774101917583
"4839" 967.6 17.5357367200592 64.4194693942638
"4840" 967.8 19.2617354699224 58.1014299555048
"4841" 968 20.7112279116491 51.6420727530681
"4842" 968.2 22.2014542000342 46.2656223965465
"4843" 968.4 20.6821436333395 40.2060123907033
"4844" 968.6 17.084658900237 34.9015647220716
"4845" 968.8 16.7740615009864 30.541937542054
"4846" 969 20.0162105051632 29.098103337224
"4847" 969.2 24.5898424457473 28.4928617531108
"4848" 969.4 29.7300650562514 27.1744086843996
"4849" 969.6 34.2225881168118 24.2189941324656
"4850" 969.8 38.714055020715 20.5820971668204
"4851" 970 44.2413820059818 18.1952695409951
"4852" 970.2 49.0745481595237 15.530628385724
"4853" 970.4 50.9313354233795 11.8519006540333
"4854" 970.6 49.5132489225726 10.163269483123
"4855" 970.8 48.5706247780129 9.32949686023333
"4856" 971 49.8476240276257 8.2686257341696
"4857" 971.2 53.1815644291021 7.25502726898172
"4858" 971.4 57.3689510324817 6.54281800744397
"4859" 971.6 62.8059938009074 6.38047086029379
"4860" 971.8 69.2010378443842 8.03807589039844
"4861" 972 74.3854526066661 10.2861348501344
"4862" 972.2 80.3325295433129 11.6990276968333
"4863" 972.4 86.2059941766264 12.9025122527497
"4864" 972.6 92.7465244806828 12.1864129851108
"4865" 972.8 99.3160127181058 11.4536263708018
"4866" 973 102.012413731721 14.6905416436098
"4867" 973.2 104.196326786606 19.1449377100203
"4868" 973.4 106.437444881511 24.604184501289
"4869" 973.6 109.278549181136 29.900747962265
"4870" 973.8 112.272956092658 35.1078922894939
"4871" 974 115.370953479322 40.4682623089476
"4872" 974.2 120.46445968969 45.1788877921922
"4873" 974.4 124.872576147754 46.8176360025713
"4874" 974.6 124.193981315253 46.9942541589423
"4875" 974.8 123.332314944122 49.6919805335912
"4876" 975 122.612165947701 54.7542210022754
"4877" 975.2 121.032157889893 61.0371129705551
"4878" 975.4 120.402503883036 67.9527696859471
"4879" 975.6 121.893148137699 74.7127146798262
"4880" 975.8 125.210395820472 80.5878940125103
"4881" 976 124.04859883408 80.1117053308758
"4882" 976.2 122.327523722842 81.0050747931476
"4883" 976.4 118.731363022543 83.3005637776702
"4884" 976.6 113.680317978201 87.2967165185123
"4885" 976.8 109.469446763016 91.9600122085386
"4886" 977 105.530383196356 96.7171204366028
"4887" 977.2 100.899216310697 100.457572012301
"4888" 977.4 96.3828930449334 105.625740528279
"4889" 977.6 92.0994944345022 110.927708033324
"4890" 977.8 91.4723898987532 116.61412903417
"4891" 978 92.3319694522924 118.548078534331
"4892" 978.2 92.7815407576915 118.132237958617
"4893" 978.4 94.8555488794353 116.765979760638
"4894" 978.6 97.2439173418295 114.770434235658
"4895" 978.8 99.943806472082 111.920097608425
"4896" 979 103.811609508727 109.178334756328
"4897" 979.2 107.712880436762 105.190811000103
"4898" 979.4 110.126249319937 100.555763573907
"4899" 979.6 110.65435858398 96.413909261729
"4900" 979.8 111.269394923852 93.1455700305242
"4901" 980 112.911695184597 87.8762869346246
"4902" 980.2 115.608600991484 83.7885969921029
"4903" 980.4 120.408376657727 79.8642747178017
"4904" 980.6 124.970872346978 74.9212205912782
"4905" 980.8 126.078018156077 68.2833689854874
"4906" 981 126.187802490116 61.4760859907873
"4907" 981.2 127.332900227607 54.0344136850606
"4908" 981.4 125.132687435174 48.8505087735649
"4909" 981.6 119.911001025098 43.739809771797
"4910" 981.8 114.942539912015 39.1839367714627
"4911" 982 112.37611480959 34.2325015881133
"4912" 982.2 112.256174530429 28.2447672964643
"4913" 982.4 112.147844051721 23.5406868619039
"4914" 982.6 109.352497000158 22.4320450753945
"4915" 982.8 104.521655404749 21.4110929928879
"4916" 983 98.7457504028414 20.4632185730106
"4917" 983.2 94.5125841221708 19.9383815911399
"4918" 983.4 89.8070453445295 19.1490918664659
"4919" 983.6 87.1200461143981 16.4010531381344
"4920" 983.8 83.9006233255495 13.0748843116333
"4921" 984 81.1325422854983 9.29127862093333
"4922" 984.2 77.5192757733363 8.12301653324015
"4923" 984.4 73.6866692762591 10.3910279558925
"4924" 984.6 69.4642001141886 14.0207857343083
"4925" 984.8 65.1158132155998 18.2854474090064
"4926" 985 60.8848709671009 22.9906974938262
"4927" 985.2 56.1930217498485 26.4477537457782
"4928" 985.4 52.1912742614347 31.5918408975368
"4929" 985.6 48.035576880323 37.4647676353464
"4930" 985.8 42.5189282577795 42.0315702879333
"4931" 986 36.8011720644057 45.871848507938
"4932" 986.2 29.8361862467353 48.0827915104333
"4933" 986.4 22.7478006405017 47.9589361052944
"4934" 986.6 16.0034111332375 47.4041498780034
"4935" 986.8 12.0027620575848 45.8742507792032
"4936" 987 12.0436349261813 44.4759451764958
"4937" 987.2 11.8689971458564 45.0694303348564
"4938" 987.4 12.3939187355593 45.4951712715893
"4939" 987.6 12.9188647095977 45.5847084143697
"4940" 987.8 13.7493723291849 47.1015123932712
"4941" 988 14.3256945603116 50.6423616653875
"4942" 988.2 13.7475262754839 55.596829689329
"4943" 988.4 12.7797369703902 60.2720423455838
"4944" 988.6 9.99858408802529 65.3911195459587
"4945" 988.8 6.75986316002952 68.517221071643
"4946" 989 3.69829752894054 69.2615259835435
"4947" 989.2 4.28156352286969 69.237526755753
"4948" 989.4 3.43896599346859 68.6339270802401
"4949" 989.6 3.23774789152742 66.9638863713325
"4950" 989.8 2.76354046644895 64.2323665138135
"4951" 990 2.35941490686356 60.9870676034922
"4952" 990.2 2.44749094462752 57.3896971447693
"4953" 990.4 2.43986222341345 53.5596016958351
"4954" 990.6 2.92867049906953 49.7338194481933
"4955" 990.8 4.48221370414587 45.9599764364432
"4956" 991 5.22355520403696 43.0160368151165
"4957" 991.2 6.06925635826406 39.7614594071756
"4958" 991.4 8.0759400496416 36.8633221802954
"4959" 991.6 10.2916179646831 33.3756762906502
"4960" 991.8 12.2580994921869 29.0491646788037
"4961" 992 13.2703480886416 27.4625138927092
"4962" 992.2 14.3161884432438 25.0790512841476
"4963" 992.4 15.9148968407911 23.2364919841194
"4964" 992.6 17.3703917762795 20.3055628636417
"4965" 992.8 18.5031751649854 20.2340597852127
"4966" 993 20.80276859024 18.1870766895781
"4967" 993.2 24.124705887967 15.1386692338333
"4968" 993.4 28.1468880640195 12.5207198417833
"4969" 993.6 33.2133362952295 9.57409359175333
"4970" 993.8 38.1619601489695 7.41858489523333
"4971" 994 43.3120256803195 5.74080418996333
"4972" 994.2 48.8648616722449 3.85180149283927
"4973" 994.4 53.6409456780774 2.95680874546524
"4974" 994.6 60.2065210949695 1.40685585334333
"4975" 994.8 65.634485983233 1.25656040530543
"4976" 995 72.2302899606904 1.11976498050264
"4977" 995.2 78.0626154612295 2.00688221035333
"4978" 995.4 84.0341162509122 2.72008135353537
"4979" 995.6 89.6924889329104 4.79974255366697
"4980" 995.8 93.6807108706533 7.01488155194789
"4981" 996 98.6069728162358 10.1279983259964
"4982" 996.2 103.77493525428 13.3806302260333
"4983" 996.4 108.49270746209 17.7345410992974
"4984" 996.6 112.471496448494 21.8687191829476
"4985" 996.8 116.44422315428 25.5602585268745
"4986" 997 118.491933640442 29.7513685903752
"4987" 997.2 121.493922354422 33.9455492299196
"4988" 997.4 121.558164094455 35.4053539336225
"4989" 997.6 121.562951818656 35.9882407372652
"4990" 997.8 123.192285972595 38.3840751687754
"4991" 998 121.825215251443 37.3365174963515
"4992" 998.2 121.252907824047 35.8794428230571
"4993" 998.4 120.21892569625 34.7401297312863
"4994" 998.6 119.204510560577 32.3035376036993
"4995" 998.8 117.486162866055 28.4728811385713
"4996" 999 115.714362003519 25.6752716425855
"4997" 999.2 113.282545911512 24.2323397967799
"4998" 999.4 110.241807209061 22.1314938731324
"4999" 999.6 107.540665827663 19.7345052723751
"5000" 999.8 105.48908990715 16.5947841511633
"5001" 1000 102.156833484139 13.315325273443
"5002" 1000.2 97.9279973870319 11.9201740135595
"5003" 1000.4 93.7610266753611 10.2389349627599
"5004" 1000.6 90.315679991103 7.6426486903451
"5005" 1000.8 87.6873760227988 5.1938423882891
"5006" 1001 84.2995597103084 4.31188301982756
"5007" 1001.2 80.4532283506182 3.7866193153043
"5008" 1001.4 75.531676087993 4.68576607607378
"5009" 1001.6 70.2309738441519 4.9449703430929
"5010" 1001.8 66.0189841392679 4.51399870843333
"5011" 1002 62.1687183713774 7.50914550574855
"5012" 1002.2 58.2563871839969 10.6538419351072
"5013" 1002.4 53.8035375155325 12.4229261118098
"5014" 1002.6 49.4259259199678 12.8635599296216
"5015" 1002.8 44.6813453516205 12.496399144047
"5016" 1003 39.9482888741989 14.8657992242075
"5017" 1003.2 35.8833887201545 18.9692515103396
"5018" 1003.4 31.8754203096249 22.1377290578045
"5019" 1003.6 26.4778536374627 24.6447940624927
"5020" 1003.8 20.8069361191545 25.0801887317458
"5021" 1004 18.0955063390668 29.4209065756461
"5022" 1004.2 18.324957088745 33.0063550417437
"5023" 1004.4 18.6434508668763 38.1994726376914
"5024" 1004.6 17.4688609941162 43.8825691715224
"5025" 1004.8 14.9417345333063 49.0996696632369
"5026" 1005 10.9597320988795 51.6996267023697
"5027" 1005.2 6.39655269819129 51.8633996921686
"5028" 1005.4 4.87560538886442 51.7748176465843
"5029" 1005.6 6.38478555772689 53.1048022535386
"5030" 1005.8 7.64402914186426 56.2349362831537
"5031" 1006 8.32518702030583 61.7407833444859
"5032" 1006.2 8.09770632699191 67.0769182280262
"5033" 1006.4 6.37495301493207 71.7262785350096
"5034" 1006.6 3.651800757465 75.3718472170624
"5035" 1006.8 4.73354961358441 76.5258616366285
"5036" 1007 7.16350667252353 79.6938616002493
"5037" 1007.2 11.7167220509045 82.4569129075083
"5038" 1007.4 16.9101490609742 83.4938504016723
"5039" 1007.6 20.9023837948876 81.9007686640009
"5040" 1007.8 23.2735628081758 79.2450785170277
"5041" 1008 25.4558002524606 77.0364024559851
"5042" 1008.2 28.3057811154521 76.6585352135926
"5043" 1008.4 32.7068981815427 77.4236713660123
"5044" 1008.6 36.4975612449432 76.6561369652697
"5045" 1008.8 35.8223046534938 65.1244864059191
"5046" 1009 35.6763816053599 55.9653033660583
"5047" 1009.2 36.2364519638383 48.124007258698
"5048" 1009.4 38.5749238506491 40.7340887580746
"5049" 1009.6 41.3297428253477 33.7639807181492
"5050" 1009.8 42.4663970640478 26.4941470668236
"5051" 1010 44.0492074142402 19.1228133262535
"5052" 1010.2 42.1768574844795 14.4507409264333
"5053" 1010.4 41.009751545296 14.0055614356861
"5054" 1010.6 42.9062053538136 12.974127135297
"5055" 1010.8 46.2859298600462 12.2977801125333
"5056" 1011 51.3029678684462 11.8084922834704
"5057" 1011.2 57.3638387006071 10.0139108467782
"5058" 1011.4 63.7022623296784 9.31060244979288
"5059" 1011.6 71.048580947592 8.98075542662083
"5060" 1011.8 78.075149969471 9.42544903549716
"5061" 1012 85.0707561437692 8.8007455495055
"5062" 1012.2 92.2665542086953 8.41225911703333
"5063" 1012.4 96.6301877991353 9.86455221043333
"5064" 1012.6 99.5212892316838 14.0238350619121
"5065" 1012.8 103.030614590155 20.2153253541833
"5066" 1013 105.584267932498 25.9759287153396
"5067" 1013.2 107.900132178083 32.0697352865545
"5068" 1013.4 111.15226159845 38.1766238838733
"5069" 1013.6 115.89304992835 43.510889986695
"5070" 1013.8 122.01870983028 45.1712565528515
"5071" 1014 122.570899548185 44.7981862271975
"5072" 1014.2 121.781160682155 46.6291334799155
"5073" 1014.4 121.155964959567 49.8922391233094
"5074" 1014.6 120.08542522477 53.6281110396353
"5075" 1014.8 118.540311589878 58.1253163550673
"5076" 1015 117.804099523733 63.1093459716576
"5077" 1015.2 118.139871597324 68.9595047280583
"5078" 1015.4 119.850312478164 73.6661462281769
"5079" 1015.6 122.55855603593 78.5694471785926
"5080" 1015.8 124.357019705736 81.7015487938072
"5081" 1016 124.725936613122 79.7938726980386
"5082" 1016.2 124.96184049331 78.374900312129
"5083" 1016.4 124.910389190158 76.2885407307576
"5084" 1016.6 126.432209175443 73.191515795373
"5085" 1016.8 127.02307855078 69.3772104845103
"5086" 1017 127.647805505848 65.9333450041747
"5087" 1017.2 127.122863207691 62.8018868585395
"5088" 1017.4 126.550548353428 58.2571065673252
"5089" 1017.6 126.947959764116 52.8651446405395
"5090" 1017.8 126.127490957848 49.4204298859333
"5091" 1018 124.600217386895 44.4300748339732
"5092" 1018.2 123.147173394116 39.9588790503802
"5093" 1018.4 120.524076271266 38.3457482004874
"5094" 1018.6 116.654332631829 35.6940276026908
"5095" 1018.8 113.134832950886 33.916069408744
"5096" 1019 110.983514063789 32.6136808656081
"5097" 1019.2 108.533596573083 29.6453863693424
"5098" 1019.4 106.463709374443 25.0610323122947
"5099" 1019.6 105.01019082453 19.9207264262458
"5100" 1019.8 103.270083327355 14.8406441758576
"5101" 1020 99.0849082996003 12.7850025720371
"5102" 1020.2 93.9826894911312 11.6242711408399
"5103" 1020.4 88.8302432474395 12.0659227941133
"5104" 1020.6 84.1098249419983 13.4514932114021
"5105" 1020.8 79.2598631677795 14.481848795631
"5106" 1021 73.6608552893924 14.8164853670462
"5107" 1021.2 68.0497791329678 14.7699756311745
"5108" 1021.4 64.0567176877795 12.0610027449161
"5109" 1021.6 61.41269238691 9.17911639690072
"5110" 1021.8 58.2943760532623 10.2686991087782
"5111" 1022 54.1203761776367 13.3223929090048
"5112" 1022.2 49.710958900547 17.4637602572938
"5113" 1022.4 45.0612320297129 21.8948046478667
"5114" 1022.6 40.1940486225218 27.0666999201034
"5115" 1022.8 36.1638499724569 30.490072968143
"5116" 1023 32.0557489681926 32.1931431058138
"5117" 1023.2 26.8565210914045 33.5996712423708
"5118" 1023.4 21.5460856453611 34.2189302133415
"5119" 1023.6 16.2947205055391 36.0440461309333
"5120" 1023.8 14.7697636249147 40.4322574811901
"5121" 1024 15.8494960682841 44.9481946357361
"5122" 1024.2 19.3015864410364 49.6535962082682
"5123" 1024.4 23.9084111373058 54.693876413907
"5124" 1024.6 28.7704885134402 57.9342251585673
"5125" 1024.8 34.2768526295017 58.2920156197389
"5126" 1025 39.5832732615224 56.9166645372048
"5127" 1025.2 42.9207256740367 53.3168703783762
"5128" 1025.4 44.8557080260017 49.1974901566833
"5129" 1025.6 46.5414271660295 43.8469366546833
"5130" 1025.8 47.7381240339752 38.6777813174768
"5131" 1026 47.1387988222446 32.5866286686775
"5132" 1026.2 45.5524397763076 26.8094030281637
"5133" 1026.4 41.2399969845058 23.1484075966017
"5134" 1026.6 35.4618653381625 21.1592616546248
"5135" 1026.8 34.3251730721166 20.1104756901861
"5136" 1027 35.8704314938932 19.2367068024106
"5137" 1027.2 39.1826824441128 18.3490013350333
"5138" 1027.4 44.4133594249442 17.1934616291392
"5139" 1027.6 50.7807944730383 16.4965407948451
"5140" 1027.8 55.5889192169423 14.864031188631
"5141" 1028 58.0907642508245 11.9772908324109
"5142" 1028.2 59.7463753429004 7.97883908453223
"5143" 1028.4 62.9991075674317 6.54122705391159
"5144" 1028.6 68.0053124166129 6.03423533836667
"5145" 1028.8 73.8498076751625 6.84368499767801
"5146" 1029 79.3952934867106 7.94924734436437
"5147" 1029.2 85.3215296774599 8.89136611691787
"5148" 1029.4 92.0997474197003 10.7348685509284
"5149" 1029.6 99.3302292516921 12.1947516551324
"5150" 1029.8 102.102973169295 13.2385664678273
"5151" 1030 103.776854843355 16.4543031685242
"5152" 1030.2 107.688193874004 20.7957486143007
"5153" 1030.4 113.70025609673 24.3874831444333
"5154" 1030.6 113.787006718411 25.586328966686
"5155" 1030.8 113.005124519489 28.3120442768527
"5156" 1031 112.846812195306 32.8236565983386
"5157" 1031.2 115.455895695284 37.4596051885013
"5158" 1031.4 120.51082776106 39.4390401921156
"5159" 1031.6 122.395394908021 40.4698547355851
"5160" 1031.8 122.640189763752 41.7853897374874
"5161" 1032 122.535011341603 44.582271362159
"5162" 1032.2 122.294352445401 49.3119727203523
"5163" 1032.4 124.400988430047 54.7470969883708
"5164" 1032.6 126.89005102783 59.5068602078583
"5165" 1032.8 126.450298980174 61.8028182574585
"5166" 1033 126.888673931319 66.8695486202507
"5167" 1033.2 127.357988422223 71.5188805142246
"5168" 1033.4 125.315478877301 72.6621043680681
"5169" 1033.6 122.828877451253 73.461043396486
"5170" 1033.8 119.181694289815 74.5011494265583
"5171" 1034 115.328260178041 74.4855228100221
"5172" 1034.2 110.253239879574 74.6444678239333
"5173" 1034.4 104.923888565211 74.491945492782
"5174" 1034.6 99.6804517556886 72.2992576850697
"5175" 1034.8 96.3668259646444 69.4195869106225
"5176" 1035 96.0312942858863 66.0082588947343
"5177" 1035.2 97.9085813383403 62.3878427624427
"5178" 1035.4 100.220496149002 57.1596233441833
"5179" 1035.6 102.993264095166 52.0344132342824
"5180" 1035.8 106.419501097705 46.90766994691
"5181" 1036 108.888068616185 41.8561028999522
"5182" 1036.2 110.006641240092 35.9365573329021
"5183" 1036.4 110.605171936838 29.3483604810216
"5184" 1036.6 108.767121967183 24.0383742277506
"5185" 1036.8 105.413789179166 19.3547843059185
"5186" 1037 100.043767248483 14.3788452287403
"5187" 1037.2 94.2372193584726 10.9202837712947
"5188" 1037.4 88.0496429088863 8.27645449971488
"5189" 1037.6 81.102418299323 6.71570162462898
"5190" 1037.8 74.7150930828008 6.8599480782312
"5191" 1038 67.4895555900455 7.37223511565673
"5192" 1038.2 61.5584479951391 10.0449079464558
"5193" 1038.4 55.9027050684191 13.8463594677357
"5194" 1038.6 49.6274672638398 16.9924840702406
"5195" 1038.8 43.7203262482968 19.977010471192
"5196" 1039 39.0321784921093 24.5582454902418
"5197" 1039.2 33.8944772210111 29.2351650766965
"5198" 1039.4 27.3366932529543 32.3353927153654
"5199" 1039.6 21.9529001656412 31.0919381024865
"5200" 1039.8 19.1543092499408 27.6421977170785
"5201" 1040 19.321870799586 26.323052038014
"5202" 1040.2 19.4036081408763 27.3504240622075
"5203" 1040.4 18.847364023569 28.7886151227702
"5204" 1040.6 17.9261424980785 31.6607686854436
"5205" 1040.8 15.5266769845164 36.3678954218439
"5206" 1041 12.8106433481191 41.6253512664428
"5207" 1041.2 8.5006950304399 45.7860916581597
"5208" 1041.4 5.97412367007761 47.6160880112891
"5209" 1041.6 4.58158229231725 51.1474616429805
"5210" 1041.8 2.72437011034364 55.2527945244077
"5211" 1042 2.67401781227952 56.9718268234851
"5212" 1042.2 2.48086309511559 58.5520829645809
"5213" 1042.4 1.38175044647952 60.4240979510583
"5214" 1042.6 2.70755416260304 63.9706595622905
"5215" 1042.8 1.96370691690248 68.7425692303923
"5216" 1043 1.92612113947307 71.9137129836269
"5217" 1043.2 2.61577995661017 75.9728598512156
"5218" 1043.4 3.841840075965 80.4881598975462
"5219" 1043.6 4.42389985702753 85.3042991294893
"5220" 1043.8 6.13834112657461 89.2300516092448
"5221" 1044 7.70631882106299 93.4330959396459
"5222" 1044.2 9.01524979198753 95.7027176782333
"5223" 1044.4 12.3516261377114 97.4567032364106
"5224" 1044.6 14.5248697139395 101.909359740553
"5225" 1044.8 16.541172594554 104.792336817614
"5226" 1045 18.5174496115334 108.023690055641
"5227" 1045.2 20.5924220399386 111.061817362979
"5228" 1045.4 21.2355143738967 110.907008159754
"5229" 1045.6 21.7615669624195 111.570930635593
"5230" 1045.8 22.1368250898771 112.668508753507
"5231" 1046 23.364548613967 113.498682512285
"5232" 1046.2 24.8313663212917 115.061032677165
"5233" 1046.4 25.0889943790846 116.195467144247
"5234" 1046.6 26.2121690271155 116.774105052293
"5235" 1046.8 28.0666243989119 117.12853706933
"5236" 1047 31.0457701859854 119.081601504147
"5237" 1047.2 35.1466517847021 121.402599609771
"5238" 1047.4 39.3569974691199 123.489275008731
"5239" 1047.6 42.9969059376432 125.949558763024
"5240" 1047.8 44.8449303331701 126.289849478004
"5241" 1048 45.9256783007202 126.88685764673
"5242" 1048.2 46.0306245129704 127.034725133452
"5243" 1048.4 47.0312308857349 127.389050400728
"5244" 1048.6 49.2218654606865 127.179733590387
"5245" 1048.8 52.6753077939921 127.140379278173
"5246" 1049 56.8436697767129 127.851334381256
"5247" 1049.2 60.490511101553 127.597629854051
"5248" 1049.4 64.9658657874835 127.258753503457
"5249" 1049.6 68.6959128158678 128.00106411725
"5250" 1049.8 71.0749139151749 127.707086039643
"5251" 1050 73.2899137194724 127.740521708576
"5252" 1050.2 73.8696570430522 127.672274852683
"5253" 1050.4 73.4527600582058 128.262777976294
"5254" 1050.6 74.1463682279728 128.63656278124
"5255" 1050.8 74.7773484488747 128.36839278279
"5256" 1051 75.0166415093967 128.239576842293
"5257" 1051.2 76.8687714439661 127.995989043769
"5258" 1051.4 79.1132186542913 126.403098283803
"5259" 1051.6 82.561796326717 125.426953293808
"5260" 1051.8 85.3748380130618 123.804219181595
"5261" 1052 88.5795149498283 122.512035753702
"5262" 1052.2 92.1017327061024 121.190973050134
"5263" 1052.4 93.6160617637559 120.459710676126
"5264" 1052.6 93.8609640867715 121.107145705729
"5265" 1052.8 93.0180815980275 121.035409123004
"5266" 1053 92.4853637072917 121.157307921604
"5267" 1053.2 91.2403250785947 121.407213481719
"5268" 1053.4 89.7135962581597 121.019616462136
"5269" 1053.6 87.7142952883649 122.136067708555
"5270" 1053.8 84.6146807390618 123.391215627869
"5271" 1054 80.6293528598271 124.72552727491
"5272" 1054.2 76.6586999958108 125.644916689816
"5273" 1054.4 72.9870924842679 126.723484842154
"5274" 1054.6 69.6146368334488 127.259223881787
"5275" 1054.8 65.3943587823377 127.861144058526
"5276" 1055 60.2077123862198 127.200251076254
"5277" 1055.2 54.792687169682 126.958401642994
"5278" 1055.4 49.8381853697716 126.270688635835
"5279" 1055.6 46.4750155762311 125.157268137458
"5280" 1055.8 42.5576131063291 123.323126743029
"5281" 1056 38.336172312287 120.48353812465
"5282" 1056.2 33.4747843273477 117.729741992365
"5283" 1056.4 28.688938674018 116.475800670064
"5284" 1056.6 28.3263093126605 117.0242487366
"5285" 1056.8 28.5512917337875 117.083529472225
"5286" 1057 28.1577858939654 117.322065399778
"5287" 1057.2 29.1579657210768 117.925763060028
"5288" 1057.4 29.8122555738123 118.100485493573
"5289" 1057.6 30.3209378676595 118.560282238777
"5290" 1057.8 31.9497828994511 119.151978693411
"5291" 1058 34.4331071802684 121.093783476878
"5292" 1058.2 37.5824632745853 122.916303670728
"5293" 1058.4 40.7551823922724 124.109788975076
"5294" 1058.6 44.1840346674938 126.11351666409
"5295" 1058.8 47.2895076008443 126.760123709678
"5296" 1059 51.3845504041659 127.330626955911
"5297" 1059.2 55.1628775819795 127.5342645441
"5298" 1059.4 58.9035584931051 127.923359796922
"5299" 1059.6 62.6466549581459 128.163131246746
"5300" 1059.8 65.6959881450696 128.807881696006
"5301" 1060 67.8884734282017 129.176233343656
"5302" 1060.2 67.9203517064173 129.463566737985
"5303" 1060.4 67.4645413991863 129.215579176959
"5304" 1060.6 66.9578683848804 129.210646641021
"5305" 1060.8 67.1766675428056 129.132045427686
"5306" 1061 68.1873243626142 129.408677915095
"5307" 1061.2 69.4563472497878 128.300033122177
"5308" 1061.4 71.0653677540595 127.677625406185
"5309" 1061.6 74.4999721122248 127.152745662199
"5310" 1061.8 76.8663100984076 126.32910904588
"5311" 1062 80.2955774536045 124.917376769808
"5312" 1062.2 83.4122222770045 124.331363767208
"5313" 1062.4 85.5104000804602 122.052748448047
"5314" 1062.6 88.5125971996648 119.572827499392
"5315" 1062.8 92.9021939171484 118.899309347794
"5316" 1063 95.0283356960904 118.584202360316
"5317" 1063.2 98.9249402098719 116.28468476882
"5318" 1063.4 102.165285983908 112.981934964485
"5319" 1063.6 104.007939983919 108.809912095555
"5320" 1063.8 103.133774562892 106.44240010134
"5321" 1064 101.398572033036 106.171008985947
"5322" 1064.2 98.8421755523448 106.104725418146
"5323" 1064.4 95.0467008403152 105.741147711514
"5324" 1064.6 90.626180338064 106.731315456925
"5325" 1064.8 86.0850359569847 108.588470703074
"5326" 1065 81.317313640796 108.593950891375
"5327" 1065.2 76.5735446655931 107.262763416332
"5328" 1065.4 73.0455774528295 104.897389083158
"5329" 1065.6 69.8669361960172 101.312653984663
"5330" 1065.8 67.9483193073282 97.9254634187608
"5331" 1066 66.2338347927006 95.3057843858544
"5332" 1066.2 65.0408498728688 92.265806015469
"5333" 1066.4 64.7645705621924 88.853588444415
"5334" 1066.6 63.4764190545027 86.3283295527905
"5335" 1066.8 59.9643192600812 84.4461283340626
"5336" 1067 55.8564370063105 84.8297977046369
"5337" 1067.2 51.8973952419056 87.3801340377274
"5338" 1067.4 47.5993127056795 91.2088897072083
"5339" 1067.6 43.6905840027715 96.2194282735693
"5340" 1067.8 40.2565554184938 100.999886972957
"5341" 1068 35.3270639409973 105.641309165877
"5342" 1068.2 31.7588045882488 108.282398137056
"5343" 1068.4 32.4458226605134 111.404866221603
"5344" 1068.6 35.4760012834488 113.797097935166
"5345" 1068.8 40.2090636878515 115.609834164817
"5346" 1069 46.0384134896609 114.728275415188
"5347" 1069.2 51.7629014109977 113.026003237306
"5348" 1069.4 55.6337885712117 108.270040740255
"5349" 1069.6 57.239057136592 102.28444446054
"5350" 1069.8 57.5151807794126 96.5603489931673
"5351" 1070 56.9285156138613 90.8177318186151
"5352" 1070.2 57.6977097225872 84.9854414191449
"5353" 1070.4 57.0165455033483 79.386685131571
"5354" 1070.6 54.0804943484698 75.2515628641413
"5355" 1070.8 50.1346993376674 72.4831604980023
"5356" 1071 45.7163129498304 69.2582871497045
"5357" 1071.2 40.3976346683693 66.2707535978179
"5358" 1071.4 33.8057632142056 64.692770642729
"5359" 1071.6 27.4091354254637 63.3767921846965
"5360" 1071.8 21.8046425412795 60.8444985833583
"5361" 1072 18.0349925567965 56.4875653225943
"5362" 1072.2 14.9260568504489 51.4813721291771
"5363" 1072.4 12.1861644150563 47.024965244094
"5364" 1072.6 9.32539395977953 45.9003288977754
"5365" 1072.8 7.08255368599735 47.6324974038294
"5366" 1073 4.75426963800274 51.037880370594
"5367" 1073.2 4.71247375003595 53.8873907613821
"5368" 1073.4 3.61446879870261 58.372317475818
"5369" 1073.6 2.04688806122952 64.1631156959083
"5370" 1073.8 2.04640897051061 69.1060347421812
"5371" 1074 2.83139412291234 74.5787802251365
"5372" 1074.2 3.92329267651724 79.4436762343924
"5373" 1074.4 5.2373040531496 85.3260143117562
"5374" 1074.6 6.63703286880393 88.2834077757504
"5375" 1074.8 10.5165065387244 89.9212309582995
"5376" 1075 15.4757573585068 90.7735123681854
"5377" 1075.2 19.4354857039795 89.2612071634879
"5378" 1075.4 19.6017257059571 87.5118703546109
"5379" 1075.6 19.6248463106277 86.6832132034333
"5380" 1075.8 18.9420387838744 84.9007935947006
"5381" 1076 17.9340126610616 82.1296896492282
"5382" 1076.2 17.33898471804 77.713167626551
"5383" 1076.4 18.3481302989969 72.5590812882159
"5384" 1076.6 21.1937625290578 68.597677701642
"5385" 1076.8 23.8483987209374 65.6397142485123
"5386" 1077 23.7261512061129 62.8474446417154
"5387" 1077.2 21.8051933798839 59.8041593374855
"5388" 1077.4 19.3105106945253 56.2738022892215
"5389" 1077.6 17.6084870144002 50.7712469646402
"5390" 1077.8 17.7504704132795 44.6056811113745
"5391" 1078 19.0231579705068 38.516650400797
"5392" 1078.2 22.109857204325 32.7646123647364
"5393" 1078.4 25.169922139717 27.6559388179021
"5394" 1078.6 26.646120417351 25.7314212297081
"5395" 1078.8 26.9343563441944 24.7249420659121
"5396" 1079 28.3525959304122 22.9601489011884
"5397" 1079.2 31.5236037164817 20.943775837295
"5398" 1079.4 33.2023340188953 18.3127945820123
"5399" 1079.6 32.3484552265668 15.7395900602738
"5400" 1079.8 32.1387503306204 15.6624328315129
"5401" 1080 32.8652093238675 15.4712939099388
"5402" 1080.2 34.5154332809519 15.5445732926057
"5403" 1080.4 37.8526444671953 14.8071582142873
"5404" 1080.6 42.4046292473774 12.9469362931072
"5405" 1080.8 47.4545593524391 10.7956135721035
"5406" 1081 52.988493643274 8.77260251614762
"5407" 1081.2 57.8267330726056 5.49437962960724
"5408" 1081.4 59.1278255760455 2.76978331910354
"5409" 1081.6 60.0574458073462 3.39717682666667
"5410" 1081.8 63.111272078242 4.55699422764584
"5411" 1082 67.5465306275068 6.24250544041061
"5412" 1082.2 73.0376769418357 7.25798240648951
"5413" 1082.4 77.327122864737 7.03071042403971
"5414" 1082.6 81.1486212924632 4.27610966789251
"5415" 1082.8 82.4832223777218 3.27558076188525
"5416" 1083 82.0931766435977 3.0701985571
"5417" 1083.2 81.3682993961901 2.89676374015965
"5418" 1083.4 80.893764434883 2.30436947074368
"5419" 1083.6 80.9456237107089 2.09500897391568
"5420" 1083.8 81.242683045141 1.91239567174658
"5421" 1084 81.7261512123129 1.86844725466667
"5422" 1084.2 82.7541345079408 2.0195394336914
"5423" 1084.4 83.500938651928 2.27009614359175
"5424" 1084.6 85.1803188595103 2.87869904607756
"5425" 1084.8 87.2936822008383 3.50233943284509
"5426" 1085 90.3545395716367 4.63047334249048
"5427" 1085.2 92.9849250594462 5.72778167879444
"5428" 1085.4 95.2935508545573 6.88494503537777
"5429" 1085.6 98.0029567374854 8.82666473140392
"5430" 1085.8 101.673432499216 11.3895712737634
"5431" 1086 104.601958214418 13.7111472214611
"5432" 1086.2 108.05358748342 16.8217559665013
"5433" 1086.4 110.375408012896 19.5829044895762
"5434" 1086.6 111.635323447094 20.2089556476333
"5435" 1086.8 111.335519121662 20.2996302938157
"5436" 1087 110.70943120281 19.6024035912599
"5437" 1087.2 110.322653591689 19.1836259144939
"5438" 1087.4 109.76117378703 18.8896301784646
"5439" 1087.6 108.96812509252 18.8237894617218
"5440" 1087.8 108.00521048409 18.2381684410633
"5441" 1088 107.182727693789 16.335679330744
"5442" 1088.2 105.695237320265 14.6509317037191
"5443" 1088.4 103.764178311723 13.4231750584616
"5444" 1088.6 101.362340858465 12.1794855623191
"5445" 1088.8 98.7633269406938 10.3413702436048
"5446" 1089 96.3776103799571 9.14662079928379
"5447" 1089.2 93.7134091136962 7.23881762148888
"5448" 1089.4 90.7555143068613 5.50072415945151
"5449" 1089.6 87.6044725224552 3.94588974586576
"5450" 1089.8 84.0596172828149 2.86012976881386
"5451" 1090 80.3168437582938 1.88603977751905
"5452" 1090.2 76.2598249941776 1.163409379511
"5453" 1090.4 72.2610413975674 1.37933100019091
"5454" 1090.6 68.8696699932687 1.33606902750942
"5455" 1090.8 64.488625229825 1.96032544611515
"5456" 1091 59.3018563718407 1.42144118140272
"5457" 1091.2 56.7934567015927 3.78743218108169
"5458" 1091.4 52.3279867047034 6.12996556579203
"5459" 1091.6 47.4172750426953 7.87720376683333
"5460" 1091.8 41.8319132644393 8.11518125690756
"5461" 1092 37.1324374667473 8.28239929317527
"5462" 1092.2 34.5424480186979 10.9097040606782
"5463" 1092.4 29.8813135775295 12.3288324319646
"5464" 1092.6 25.7791207615215 15.3548283077237
"5465" 1092.8 21.8679889807795 18.4363573105762
"5466" 1093 17.8105261286497 21.6327918702126
"5467" 1093.2 14.7447174468919 25.4867942973322
"5468" 1093.4 12.8474559959795 27.3557663967333
"5469" 1093.6 11.8632106922483 27.5285446869021
"5470" 1093.8 10.7007300586146 29.4425347961756
"5471" 1094 9.01825970765833 32.4287551102818
"5472" 1094.2 7.85993612227437 35.4668325167632
"5473" 1094.4 7.19364856095344 37.2695222824007
"5474" 1094.6 6.44006581223115 38.7090491616914
"5475" 1094.8 6.41283483929039 40.8919467030094
"5476" 1095 5.67137062782903 44.0263605669086
"5477" 1095.2 3.99676673213596 47.9957598763838
"5478" 1095.4 2.77090060210305 51.0428316130804
"5479" 1095.6 1.99387709343741 54.8413854076965
"5480" 1095.8 1.06103946434977 59.1218614570036
"5481" 1096 1.1968214289812 63.158120525072
"5482" 1096.2 1.85157874482154 67.6961349898535
"5483" 1096.4 1.81491444682911 72.8172569615325
"5484" 1096.6 2.51344195401209 77.2560475094333
"5485" 1096.8 4.44919129129115 81.1786016825496
"5486" 1097 5.54659561010184 87.3875658781358
"5487" 1097.2 6.25260436372568 90.9077985783641
"5488" 1097.4 6.01592875468197 90.912076917848
"5489" 1097.6 5.96688091283407 90.977553546597
"5490" 1097.8 6.05940850378838 91.4114520124068
"5491" 1098 5.93420689761446 90.9799822431809
"5492" 1098.2 5.81068828429566 90.9817377526591
"5493" 1098.4 5.69935638840021 91.0058278552954
"5494" 1098.6 5.61530817360907 90.8090458551379
"5495" 1098.8 5.50650860706523 90.3412446792905
"5496" 1099 5.32031532239203 90.1610729797333
"5497" 1099.2 5.03404097690744 89.5184732817357
"5498" 1099.4 5.80287944901166 84.6392198694423
"5499" 1099.6 6.80511061681523 84.2172268105048
"5500" 1099.8 5.16531450324046 85.3963334270036
"5501" 1100 4.80049225549504 85.5860861614592
"5502" 1100.2 4.60111073624234 86.2347016347887
"5503" 1100.4 5.0577393427559 86.8607625041184
"5504" 1100.6 5.50665111874016 89.5781695976538
"5505" 1100.8 6.80737298965452 92.3860910989802
"5506" 1101 8.56805208309064 95.5809855086111
"5507" 1101.2 10.7885538255239 99.6084493215837
"5508" 1101.4 13.1290380638923 103.088320584163
"5509" 1101.6 14.4082366277198 104.979482241456
"5510" 1101.8 15.8179312739064 106.759197265575
"5511" 1102 17.1403954728641 108.832152810064
"5512" 1102.2 19.0067570014435 110.876887409905
"5513" 1102.4 20.013319541584 111.844033001238
"5514" 1102.6 22.842116450424 112.980192822522
"5515" 1102.8 26.4599019952018 116.334904938856
"5516" 1103 29.8218973915751 118.895330663076
"5517" 1103.2 34.0998627802905 120.903880465703
"5518" 1103.4 39.2500585553368 123.285200246013
"5519" 1103.6 43.7947790815119 125.582383105046
"5520" 1103.8 47.8962312799976 126.591100977749
"5521" 1104 51.6507134269514 126.836250867996
"5522" 1104.2 52.5155472494839 125.905096700703
"5523" 1104.4 51.9384823100319 124.990504711511
"5524" 1104.6 51.0182105404081 124.730380384662
"5525" 1104.8 50.7190957930548 124.627964185507
"5526" 1105 51.7025377176001 123.996627521715
"5527" 1105.2 53.8976666615253 122.980824036916
"5528" 1105.4 55.6724406359914 120.982463558264
"5529" 1105.6 55.9565096717153 117.299879769268
"5530" 1105.8 54.7905412875851 114.639147506211
"5531" 1106 54.0840121664951 113.225605084259
"5532" 1106.2 53.9263049075419 112.76999951375
"5533" 1106.4 53.7470846591545 111.419286121799
"5534" 1106.6 53.2366808931832 108.748110443332
"5535" 1106.8 51.2867251916513 106.099385374305
"5536" 1107 48.8504568091156 105.792332853433
"5537" 1107.2 48.2490376827874 105.542560108402
"5538" 1107.4 48.2234418359111 104.220021078723
"5539" 1107.6 49.8671152397795 102.807178486487
"5540" 1107.8 51.7991816445295 101.898849724746
"5541" 1108 52.9544206596216 99.536610525907
"5542" 1108.2 54.2876694773201 96.8196543294874
"5543" 1108.4 54.0049292684785 93.5773383121129
"5544" 1108.6 51.5380915898336 89.9024973246495
"5545" 1108.8 48.8502956678054 85.5004245906144
"5546" 1109 46.7511552427525 80.5751810846766
"5547" 1109.2 46.043082469963 74.9547718769655
"5548" 1109.4 43.8930587146257 70.1056435925359
"5549" 1109.6 41.0557293519517 66.4275463744333
"5550" 1109.8 37.8312917347795 62.7012680426833
"5551" 1110 36.8340211826511 58.058102593782
"5552" 1110.2 35.9692551094768 52.4095169504517
"5553" 1110.4 35.4069066424591 46.7878239846372
"5554" 1110.6 37.0215589863882 42.3251306767594
"5555" 1110.8 39.6118775233339 39.1970508731833
"5556" 1111 43.0919255968932 34.9192138606265
"5557" 1111.2 45.0570089337462 30.3325425911
"5558" 1111.4 43.8251755274692 25.3846716870885
"5559" 1111.6 40.3039381485211 21.4244960526356
"5560" 1111.8 39.6343477078649 17.8391140936406
"5561" 1112 41.6718537760935 16.1616737323054
"5562" 1112.2 45.428495754814 15.3337140412954
"5563" 1112.4 50.1942891580762 14.3037476983564
"5564" 1112.6 55.2749007592006 14.0434149549465
"5565" 1112.8 60.7796982199868 15.5227159311894
"5566" 1113 65.9797346011724 17.867633511469
"5567" 1113.2 71.0665770951773 17.5342579608651
"5568" 1113.4 75.5413618635218 14.8644435167942
"5569" 1113.6 79.9786257387399 10.8748759622254
"5570" 1113.8 83.4174580541468 6.65500007330067
"5571" 1114 82.169960206628 4.84599553467576
"5572" 1114.2 80.8845949237466 4.03522076555421
"5573" 1114.4 78.9128348470404 4.18166619278115
"5574" 1114.6 75.175018026969 3.09388939549649
"5575" 1114.8 70.7453180316867 1.5471601318457
"5576" 1115 69.5425193484795 3.0319803178
"5577" 1115.2 66.0698814573839 5.16496871848828
"5578" 1115.4 63.21806591266 8.34413095132463
"5579" 1115.6 60.876289552883 11.9687518224678
"5580" 1115.8 57.2498548251432 15.2151057124333
"5581" 1116 52.581759287566 17.7014383590288
"5582" 1116.2 46.82339607356 17.1679645254455
"5583" 1116.4 41.8221174232795 14.1577344251333
"5584" 1116.6 39.1656982538121 13.6365262630855
"5585" 1116.8 35.1788280552902 15.0524749069014
"5586" 1117 31.5459913271269 16.4863650407281
"5587" 1117.2 30.7494183555754 19.0525289237803
"5588" 1117.4 28.8044241060295 23.7643596775855
"5589" 1117.6 26.4410627940455 28.9208168486355
"5590" 1117.8 25.9390534926462 34.7488724657667
"5591" 1118 27.2478649457383 40.5888645878972
"5592" 1118.2 28.9084932566367 45.6950615122619
"5593" 1118.4 28.8815155276852 52.1281560853956
"5594" 1118.6 27.5334346468308 57.6536839163308
"5595" 1118.8 25.9384037855744 63.716337945459
"5596" 1119 24.8832795009795 69.2270324031583
"5597" 1119.2 28.2358638498615 71.9973848560235
"5598" 1119.4 33.626671812967 73.883515380728
"5599" 1119.6 39.2859563363886 73.0601480856788
"5600" 1119.8 45.0697536340742 70.290318417969
"5601" 1120 51.2929860052522 69.7525331935333
"5602" 1120.2 58.3419638957438 70.2220715620762
"5603" 1120.4 65.0926182866619 69.9383787493451
"5604" 1120.6 72.0154332849606 70.2691383592437
"5605" 1120.8 78.4894334981849 70.9724180749739
"5606" 1121 85.1130741775795 72.9080304296507
"5607" 1121.2 91.7724519805953 74.7785669091965
"5608" 1121.4 98.6438736547795 77.3526913329506
"5609" 1121.6 105.6131031757 79.4183655913625
"5610" 1121.8 112.467972752744 81.2616346549466
"5611" 1122 118.990964755873 83.2047056603655
"5612" 1122.2 123.983523123246 80.7496696104164
"5613" 1122.4 125.769297135015 75.4665205183107
"5614" 1122.6 125.224513287219 68.8527972608539
"5615" 1122.8 124.192068581852 61.7718699506151
"5616" 1123 120.59425582347 56.0511252972298
"5617" 1123.2 116.623403083151 51.1511701513762
"5618" 1123.4 111.68057090388 47.0370015077697
"5619" 1123.6 105.78935203038 45.7285479695533
"5620" 1123.8 100.577803190103 43.1593830359039
"5621" 1124 97.0451923775012 38.8119134616808
"5622" 1124.2 94.5600500019072 33.4582163229759
"5623" 1124.4 93.2257313826519 28.2377674654014
"5624" 1124.6 90.7357858849408 21.4039947861753
"5625" 1124.8 87.8880400613259 16.0740310905158
"5626" 1125 83.6811860879836 12.0250526769843
"5627" 1125.2 78.5956853475674 11.3315149310394
"5628" 1125.4 73.3232001094208 13.3249645296616
"5629" 1125.6 67.8992709409664 15.5300912011696
"5630" 1125.8 62.4111499525863 18.2855938016492
"5631" 1126 57.1401703981865 21.8144179636543
"5632" 1126.2 52.6585816737462 26.7272886838
"5633" 1126.4 47.7868999039408 32.6105688260785
"5634" 1126.6 44.2566211139585 38.3029452221912
"5635" 1126.8 40.3167079198678 43.6689595599039
"5636" 1127 36.4175412906113 48.9114486616109
"5637" 1127.2 31.8533882598585 54.1977097984333
"5638" 1127.4 26.7642961280148 57.8043554063241
"5639" 1127.6 20.7654468189035 59.4503488030532
"5640" 1127.8 14.7764362921385 58.5911740598436
"5641" 1128 8.83063642368469 58.1612047879075
"5642" 1128.2 5.86359664440115 57.458310935109
"5643" 1128.4 5.12855926214927 56.1086217634333
"5644" 1128.6 5.45753488913246 55.035941769635
"5645" 1128.8 4.63108939051636 53.1584418876439
"5646" 1129 5.33129173130539 53.4893545010626
"5647" 1129.2 5.29176662296871 54.2355837292712
"5648" 1129.4 5.94104157466648 54.6197720933116
"5649" 1129.6 7.08390456208722 55.7852366616641
"5650" 1129.8 7.83963201514316 57.9279362954003
"5651" 1130 8.80681209065241 61.3037112411621
"5652" 1130.2 9.7120256767278 66.0651320362437
"5653" 1130.4 11.3809859215545 70.5933344581333
"5654" 1130.6 12.6974516272435 76.0401979231693
"5655" 1130.8 13.3147232756929 81.498171761394
"5656" 1131 11.3170060176595 86.3713523707453
"5657" 1131.2 10.7923090298539 91.4747065107143
"5658" 1131.4 12.6753893882214 96.5399637577822
"5659" 1131.6 16.963840000384 100.875299677821
"5660" 1131.8 21.7403063136623 104.687586873668
"5661" 1132 27.29810470164 108.648331511201
"5662" 1132.2 33.1875890327231 110.588105462369
"5663" 1132.4 38.8448347667795 110.450384925382
"5664" 1132.6 45.0256373637081 109.542497584746
"5665" 1132.8 50.8924686249066 109.487842263713
"5666" 1133 57.7329955376933 110.408173651649
"5667" 1133.2 64.3299973689283 110.741752769392
"5668" 1133.4 69.4896064401913 109.941741691719
"5669" 1133.6 74.8984608082045 110.483621727508
"5670" 1133.8 81.0571841800338 109.701605297086
"5671" 1134 87.608487021883 108.490672335045
"5672" 1134.2 93.5144090243425 109.000737984585
"5673" 1134.4 99.2107706048812 106.912969361721
"5674" 1134.6 104.301710909069 103.220982893512
"5675" 1134.8 110.14044029019 100.2719205101
"5676" 1135 115.083073189561 95.9712088383577
"5677" 1135.2 116.661566972564 90.2447577450971
"5678" 1135.4 115.298228476052 84.6889159890515
"5679" 1135.6 112.261054640389 79.2098102275879
"5680" 1135.8 109.831558719807 75.4973007564611
"5681" 1136 105.329802405643 70.9928887780879
"5682" 1136.2 102.961703936374 68.4761817242982
"5683" 1136.4 101.166213700325 64.9092399586061
"5684" 1136.6 100.078132662327 60.6479390538767
"5685" 1136.8 99.8247004881776 55.6819132663945
"5686" 1137 101.375466849667 49.8758341392744
"5687" 1137.2 104.341398607501 45.1392521181929
"5688" 1137.4 106.293417484886 40.8658521474722
"5689" 1137.6 106.522587067592 35.0925712150271
"5690" 1137.8 105.003333735718 28.9382116384024
"5691" 1138 101.669146038173 21.9824363682818
"5692" 1138.2 98.2044077307483 17.8306664645271
"5693" 1138.4 93.2396305349358 15.8560574340271
"5694" 1138.6 87.0110413287263 14.7272132958376
"5695" 1138.8 80.3339984462578 13.9148547449442
"5696" 1139 73.6407460457682 13.6125454508765
"5697" 1139.2 66.764191435298 13.2758839405444
"5698" 1139.4 60.4096709911728 14.0814410860064
"5699" 1139.6 54.0407817877454 15.7536354480242
"5700" 1139.8 47.8429085593932 19.4017401084788
"5701" 1140 41.7490253777026 22.812555700752
"5702" 1140.2 35.4150775424224 26.3295936721272
"5703" 1140.4 29.3927373154284 29.9169305325184
"5704" 1140.6 23.1349177707795 31.8519830077146
"5705" 1140.8 16.8133799806761 31.6709131167782
"5706" 1141 16.203991031573 31.162912307292
"5707" 1141.2 17.2109334975382 31.561090590054
"5708" 1141.4 17.9785175954795 30.0947402132333
"5709" 1141.6 19.8812142873704 28.4698859787515
"5710" 1141.8 22.5450040529358 25.2513745952771
"5711" 1142 26.1428940629135 20.8769211633715
"5712" 1142.2 29.1502956656995 17.4164762961133
"5713" 1142.4 29.9688807144854 16.6126942672274
"5714" 1142.6 31.0282680502947 15.5702651079485
"5715" 1142.8 32.0311333680608 12.7468444243083
"5716" 1143 31.8401552814496 11.570582892588
"5717" 1143.2 32.3489453344159 12.1885299941303
"5718" 1143.4 33.6618290868895 10.6862443553833
"5719" 1143.6 35.6775127917795 9.46363538640392
"5720" 1143.8 38.4280151948695 9.40593333883333
"5721" 1144 42.7419077248195 8.84412522112333
"5722" 1144.2 47.5212086341202 7.54205920681795
"5723" 1144.4 53.2863994572851 7.15492198590524
"5724" 1144.6 59.4582354129647 6.51927669639629
"5725" 1144.8 65.7343061545381 5.58586656926091
"5726" 1145 72.1755108410166 4.25789710487663
"5727" 1145.2 76.5014706834132 2.56524690254224
"5728" 1145.4 81.2015692481056 3.75378807887898
"5729" 1145.6 86.4024730253644 4.32651300620691
"5730" 1145.8 89.5621869918469 5.08727229793333
"5731" 1146 91.2104126196065 7.00185909363525
"5732" 1146.2 95.0879456374622 9.83147873411603
"5733" 1146.4 100.182638622051 11.2263088922877
"5734" 1146.6 103.848839433696 14.56751887985
"5735" 1146.8 108.511575626704 17.2233660228201
"5736" 1147 110.565186288376 19.6616508617603
"5737" 1147.2 113.688653036029 23.2834006757667
"5738" 1147.4 116.14269410226 26.3977625316133
"5739" 1147.6 118.34599343579 30.4442432421942
"5740" 1147.8 120.940668605334 33.7335798459788
"5741" 1148 122.533126606219 37.1675305793213
"5742" 1148.2 123.830636435978 39.6220640516057
"5743" 1148.4 125.131422805711 42.3335822364247
"5744" 1148.6 126.214193246395 46.5736610355103
"5745" 1148.8 127.343031753678 51.0236526362299
"5746" 1149 127.959775082402 54.8273709541137
"5747" 1149.2 128.217923461348 59.1397235010195
"5748" 1149.4 129.053498637911 63.4505466815912
"5749" 1149.6 128.728064074949 67.253449003374
"5750" 1149.8 128.378473920081 71.9164762601057
"5751" 1150 127.710059765357 75.0925437329678
"5752" 1150.2 127.000338803267 78.8174422432282
"5753" 1150.4 125.804877791164 83.1586422457667
"5754" 1150.6 124.614866801193 87.1475174329457
"5755" 1150.8 124.055297860205 89.1323653719083
"5756" 1151 124.105748774521 88.2699526029423
"5757" 1151.2 124.58676327585 87.7452067556634
"5758" 1151.4 124.796588912006 87.2016519278507
"5759" 1151.6 125.082274706098 86.3076201620368
"5760" 1151.8 124.928577927312 85.4419969913049
"5761" 1152 125.236042152253 84.3163643485386
"5762" 1152.2 125.353987043954 83.2330528849746
"5763" 1152.4 125.77509449035 82.0291603241903
"5764" 1152.6 126.45296059528 80.6621642751175
"5765" 1152.8 127.308412947832 78.451336790729
"5766" 1153 128.023627441344 75.952707553818
"5767" 1153.2 127.784309493246 72.8728257140096
"5768" 1153.4 128.489548625205 69.3830902136333
"5769" 1153.6 128.22946384108 66.8401680730705
"5770" 1153.8 128.260001132595 63.8595488916439
"5771" 1154 128.146644346122 60.704867910828
"5772" 1154.2 127.853250310543 57.6775810610123
"5773" 1154.4 126.800509979563 56.4150562947576
"5774" 1154.6 126.186659543789 56.962038757511
"5775" 1154.8 124.936165293918 57.3224047337944
"5776" 1155 123.849836347789 56.7015402422931
"5777" 1155.2 122.689030335534 54.3610059118061
"5778" 1155.4 122.773636664321 50.9123437228278
"5779" 1155.6 125.003637746719 48.1717477570799
"5780" 1155.8 124.580036220328 48.4615917583625
"5781" 1156 124.710357632307 49.2710313141242
"5782" 1156.2 125.235557203434 50.3828346392151
"5783" 1156.4 125.619711275703 52.1038729273821
"5784" 1156.6 126.812287812443 54.4118637255454
"5785" 1156.8 127.474148887219 56.6917793803385
"5786" 1157 127.458382288882 59.0060216146385
"5787" 1157.2 127.966114241423 62.6223390702159
"5788" 1157.4 128.374818276308 65.0156824928548
"5789" 1157.6 128.169811532498 67.9301438169974
"5790" 1157.8 128.296560420728 71.0367978210454
"5791" 1158 127.926033730771 73.6080409954588
"5792" 1158.2 127.380417440267 75.3614681253308
"5793" 1158.4 127.572815477919 76.9923970470159
"5794" 1158.6 127.443919244501 79.2289948773551
"5795" 1158.8 127.267494901417 79.6415871660351
"5796" 1159 127.451798203824 79.5172933346833
"5797" 1159.2 127.291856901555 78.739534305938
"5798" 1159.4 127.38922097109 78.3822116274733
"5799" 1159.6 128.037839783539 77.8856685030295
"5800" 1159.8 127.568923571518 77.5608409443492
"5801" 1160 127.751562605029 77.0047979732944
"5802" 1160.2 127.037400354493 76.3709352427464
"5803" 1160.4 127.716612845305 74.6082263901144
"5804" 1160.6 127.916596750043 72.0027158442491
"5805" 1160.8 128.637035661519 68.9865067449551
"5806" 1161 128.468479048588 65.5036619809203
"5807" 1161.2 127.644528965874 62.3783898141144
"5808" 1161.4 125.612489085485 60.7494079641476
"5809" 1161.6 123.718204307151 60.3199077510619
"5810" 1161.8 122.596829441295 61.012625311507
"5811" 1162 121.293608352896 60.7615996354916
"5812" 1162.2 119.692487801974 59.7782804814056
"5813" 1162.4 117.768739616552 57.7137878140333
"5814" 1162.6 115.452936979401 54.9724038382982
"5815" 1162.8 113.459902004502 51.4268874491833
"5816" 1163 112.4635328961 46.9477098032233
"5817" 1163.2 111.14507397274 42.9025172924432
"5818" 1163.4 109.685745810099 38.5873320554849
"5819" 1163.6 107.887533709974 34.2908307844042
"5820" 1163.8 107.934684781446 30.556447427403
"5821" 1164 109.47611480928 27.9520689252987
"5822" 1164.2 108.769968710011 24.9989749732333
"5823" 1164.4 105.310763216035 23.4047284195762
"5824" 1164.6 100.865570429821 23.150315398021
"5825" 1164.8 97.269121137971 24.041892682678
"5826" 1165 93.3636414074247 24.0135197276269
"5827" 1165.2 88.5717897742795 23.3643490298396
"5828" 1165.4 83.978499012237 20.7608161810716
"5829" 1165.6 81.1764299118008 17.504134300295
"5830" 1165.8 80.572134672369 13.0990221469807
"5831" 1166 79.9573701169993 8.14683134519157
"5832" 1166.2 78.367504628736 6.31274844940072
"5833" 1166.4 75.7340273011412 6.63633072062482
"5834" 1166.6 72.1038998642623 7.53192174281264
"5835" 1166.8 67.2101173683839 7.90324256723553
"5836" 1167 61.7887759307356 8.38622031663114
"5837" 1167.2 56.4464075078485 7.96242604757126
"5838" 1167.4 52.1576649044273 6.34673700213788
"5839" 1167.6 50.6453714964938 5.50845289430067
"5840" 1167.8 48.0189665409651 5.16410277900034
"5841" 1168 45.4835416263795 6.66695952233333
"5842" 1168.2 41.3120118841479 8.85076312584386
"5843" 1168.4 36.7252629011095 11.7296022882733
"5844" 1168.6 31.4640337763241 13.7166480131462
"5845" 1168.8 26.881610551993 14.9445721083996
"5846" 1169 23.5237338477106 16.9898377442954
"5847" 1169.2 20.8037687971795 19.9856412297627
"5848" 1169.4 17.3675123926659 24.1008463496833
"5849" 1169.6 13.7460704877438 27.4358427076476
"5850" 1169.8 10.9184895233753 30.7910711122525
"5851" 1170 9.79721571605539 34.9348386110195
"5852" 1170.2 6.59127989361825 39.8350489002075
"5853" 1170.4 6.31428553461446 42.1274250952391
"5854" 1170.6 5.2412762421977 44.0386069154151
"5855" 1170.8 3.92540879636442 46.7595751120277
"5856" 1171 3.03749107193485 50.7172526660644
"5857" 1171.2 1.95720283899005 55.1833380751175
"5858" 1171.4 1.37917364216088 60.568495959713
"5859" 1171.6 1.60029566275452 65.4689055386583
"5860" 1171.8 2.71014098852332 70.7010404052515
"5861" 1172 2.7886696325316 75.4704239873176
"5862" 1172.2 3.69359383851761 79.3762498325048
"5863" 1172.4 5.19580940380333 84.7207369473143
"5864" 1172.6 6.55542692346134 91.2346580655243
"5865" 1172.8 7.83651448702012 94.5193890358469
"5866" 1173 7.88371637115883 95.4635242150282
"5867" 1173.2 7.60013504869129 95.5408521941392
"5868" 1173.4 7.53142279313952 95.3816844681133
"5869" 1173.6 7.29393917581401 94.6870789510885
"5870" 1173.8 7.29688438028514 94.3440378001974
"5871" 1174 7.40899746374794 93.8159435485807
"5872" 1174.2 7.31097718367952 93.1212493327879
"5873" 1174.4 7.20686868745779 92.6718451354855
"5874" 1174.6 6.75279558206879 91.9832301906565
"5875" 1174.8 6.26722277284107 90.9254377657333
"5876" 1175 5.68198390041234 89.4958367519177
"5877" 1175.2 4.71015336763666 87.1199930811476
"5878" 1175.4 4.05946574715048 84.2575878543123
"5879" 1175.6 3.08040958568722 80.5330165406949
"5880" 1175.8 1.96753576564211 76.4839029291738
"5881" 1176 1.19463480980261 72.9628652947333
"5882" 1176.2 1.28039614327953 69.7238695140583
"5883" 1176.4 0.76759163304142 65.4720903919333
"5884" 1176.6 0.844123084142428 61.2989052296591
"5885" 1176.8 0.779657621517618 57.4007622350048
"5886" 1177 1.56819847077165 54.892860450268
"5887" 1177.2 2.12133465664192 51.7047585927177
"5888" 1177.4 3.25173734051953 48.6254905084933
"5889" 1177.6 4.28652965341319 44.4653027212452
"5890" 1177.8 5.42094977968862 42.0721047841606
"5891" 1178 5.6935314284462 40.4391436504333
"5892" 1178.2 7.06701973295394 38.079389572724
"5893" 1178.4 8.66930583638666 34.269627877719
"5894" 1178.6 10.8537952872902 30.7910711122525
"5895" 1178.8 13.4809203909795 27.1901540264333
"5896" 1179 16.7508326972673 24.0146222732138
"5897" 1179.2 20.7454311459191 19.7924064658054
"5898" 1179.4 23.2716884924272 16.7916080835583
"5899" 1179.6 26.2162695778866 13.5726313806119
"5900" 1179.8 29.2466309817699 11.6064219631449
"5901" 1180 30.9247199310081 11.109374861919
"5902" 1180.2 33.6175353072699 10.3753536780006
"5903" 1180.4 36.8664767331641 7.95731507613525
"5904" 1180.6 38.7330469323678 6.84830881469804
"5905" 1180.8 41.6634247964909 6.17668911921683
"5906" 1181 46.3792602809095 4.18532185045333
"5907" 1181.2 49.1487396599178 3.97731705017801
"5908" 1181.4 54.6017277740941 4.14469886800636
"5909" 1181.6 59.8420679130462 2.4077490759
"5910" 1181.8 62.2339749770053 1.99077301701398
"5911" 1182 67.4734245930216 1.36803416815965
"5912" 1182.2 71.3104826184493 0.76067916963144
"5913" 1182.4 75.5627346078705 1.47970213370606
"5914" 1182.6 80.8634330362653 1.98795508231905
"5915" 1182.8 85.0597169843084 3.35642703732756
"5916" 1183 89.7001482278733 5.10717763090208
"5917" 1183.2 94.2385812621224 6.98908468214762
"5918" 1183.4 97.6442668394695 10.2085163641333
"5919" 1183.6 99.9081352262743 13.9036166585596
"5920" 1183.8 101.76051847818 15.6142739895667
"5921" 1184 103.064788327253 15.8064826784439
"5922" 1184.2 105.661891315749 15.1533388610394
"5923" 1184.4 106.726362221188 16.4201501964844
"5924" 1184.6 109.753029244808 19.2917179044333
"5925" 1184.8 112.391246242119 21.5139042083862
"5926" 1185 112.730053344412 24.0092005717701
"5927" 1185.2 112.569307972099 28.5223713750823
"5928" 1185.4 113.700530493436 33.3926557794958
"5929" 1185.6 116.21236288543 37.0477387261421
"5930" 1185.8 119.855185281203 38.3371404889333
"5931" 1186 122.775533081148 38.8232496730123
"5932" 1186.2 123.529022308885 41.3711322930123
"5933" 1186.4 124.544007080617 45.5521243135414
"5934" 1186.6 125.865367759917 50.6625226631833
"5935" 1186.8 127.52351542283 54.0320974281333
"5936" 1187 125.733726242372 57.6204406100793
"5937" 1187.2 124.166322305718 62.5921938641501
"5938" 1187.4 122.323109092656 68.0239188478493
"5939" 1187.6 120.643920886536 72.5218061547036
"5940" 1187.8 118.981414757411 77.1185959470386
"5941" 1188 116.748512301163 82.2028071140673
"5942" 1188.2 116.284190043964 87.3537086297491
"5943" 1188.4 116.695956396466 94.1440781798246
"5944" 1188.6 114.578187360195 99.168917652713
"5945" 1188.8 109.83686741389 102.964830912001
"5946" 1189 104.217346787748 106.984741919593
"5947" 1189.2 99.9519776304545 112.547406649708
"5948" 1189.4 98.3733092013219 117.095862951484
"5949" 1189.6 98.8699549129951 117.616924305821
"5950" 1189.8 100.640112756936 116.706132667451
"5951" 1190 101.416795189066 116.569876336033
"5952" 1190.2 102.030028784416 116.205065869988
"5953" 1190.4 102.892957904318 115.627813069869
"5954" 1190.6 103.773364681399 113.862382556863
"5955" 1190.8 105.915820674195 111.494629442796
"5956" 1191 108.921573847099 108.267120480237
"5957" 1191.2 112.178381216243 105.78611850558
"5958" 1191.4 114.048052463441 103.063361055483
"5959" 1191.6 115.265760943581 99.4929127205368
"5960" 1191.8 114.35379065078 98.2615197951762
"5961" 1192 112.628636214303 97.7629308023679
"5962" 1192.2 111.421426378652 96.7207125977697
"5963" 1192.4 110.362964962279 93.8986752342389
"5964" 1192.6 111.210655498134 89.3515411836515
"5965" 1192.8 112.797598473328 85.1578657765041
"5966" 1193 113.386215831514 81.1094381267608
"5967" 1193.2 111.89083459022 79.3270787033049
"5968" 1193.4 109.972235154036 76.7904388713537
"5969" 1193.6 108.920205400957 72.3460157688352
"5970" 1193.8 106.933696899617 68.4107631164874
"5971" 1194 106.400293246891 64.1309132905722
"5972" 1194.2 106.642959831642 59.1380308235434
"5973" 1194.4 105.812085705864 54.4727382494707
"5974" 1194.6 103.104419168251 51.082562746056
"5975" 1194.8 100.072823145808 50.4714314666833
"5976" 1195 98.3180919659224 51.5965296338313
"5977" 1195.2 95.9869429923224 52.4360309583191
"5978" 1195.4 93.9042930513895 50.9185848664933
"5979" 1195.6 93.0283981061619 48.1989449828157
"5980" 1195.8 94.1977454323733 43.9026715869958
"5981" 1196 96.6959706401545 41.7584078724237
"5982" 1196.2 98.9643321134266 38.666866475051
"5983" 1196.4 100.605693690204 34.3859922138273
"5984" 1196.6 99.7880687182483 29.1408766573708
"5985" 1196.8 98.0477503188532 23.9369102179491
"5986" 1197 94.5086180842195 19.6828178866033
"5987" 1197.2 89.7555763624358 16.7159678182771
"5988" 1197.4 84.3637762932081 13.4991847642701
"5989" 1197.6 78.6732200541491 9.61114866724855
"5990" 1197.8 73.0777677863713 5.89843492797414
"5991" 1198 69.5348076080187 5.44868390870507
"5992" 1198.2 67.1742166204761 8.25423313880412
"5993" 1198.4 63.9672874202501 12.3150157890804
"5994" 1198.6 62.6292130395121 16.7660551910031
"5995" 1198.8 63.4373302793351 20.4005186742481
"5996" 1199 65.4059968491295 22.4670166196083
"5997" 1199.2 68.8465723290636 26.8238958998083
"5998" 1199.4 72.0301953306505 32.1914010402075
"5999" 1199.6 75.5664903256274 35.857109090879
"6000" 1199.8 80.0161021053156 38.6030921541653
"6001" 1200 84.9499724712164 41.2109294537731
"6002" 1200.2 88.7581744905007 45.517759680491
"6003" 1200.4 92.2784790059931 50.925041151579
"6004" 1200.6 96.241489817138 55.8742646356503
"6005" 1200.8 101.508284473625 59.1104907411788
"6006" 1201 107.87978453388 60.0902674214151
"6007" 1201.2 114.63586158893 60.2946006150654
"6008" 1201.4 120.385660093339 62.3109885650859
"6009" 1201.6 122.72818995268 66.4275463744333
"6010" 1201.8 121.041120182861 70.6040080204604
"6011" 1202 118.604670143543 74.9931254456175
"6012" 1202.2 116.12749095678 80.452981262373
"6013" 1202.4 115.643459188292 86.0429760322539
"6014" 1202.6 116.62030478272 91.7908541675096
"6015" 1202.8 117.804308472956 93.0550608312653
"6016" 1203 118.658100001421 91.8377757346641
"6017" 1203.2 119.756415682223 89.464836359442
"6018" 1203.4 121.903386825036 86.2781651971769
"6019" 1203.6 124.607176409848 81.5797603865626
"6020" 1203.8 126.819703139753 75.8848843626175
"6021" 1204 128.204817301452 70.4009253913126
"6022" 1204.2 126.421824209763 68.2672039949757
"6023" 1204.4 123.493616753505 66.2279998152563
"6024" 1204.6 121.022335459452 66.5847054893118
"6025" 1204.8 116.974523347808 66.9407627307476
"6026" 1205 111.925313129013 66.1560897214614
"6027" 1205.2 107.655644702153 63.6344002872744
"6028" 1205.4 104.679381640474 59.6544250762667
"6029" 1205.6 103.164226376381 55.0028901798023
"6030" 1205.8 103.90796277723 50.4179259316633
"6031" 1206 105.075400394603 46.0744605040804
"6032" 1206.2 108.153010874817 41.7118831290088
"6033" 1206.4 109.795459231089 36.5779194737323
"6034" 1206.6 110.257387563113 31.5949026164636
"6035" 1206.8 108.458845516132 25.8749969681686
"6036" 1207 107.597726176948 20.9076118818544
"6037" 1207.2 105.038788974401 20.0313459659673
"6038" 1207.4 100.528263528748 19.2702620507912
"6039" 1207.6 95.4974494742538 18.4301658432375
"6040" 1207.8 90.274386933902 15.3905976275864
"6041" 1208 86.5535722118095 11.2136560577233
"6042" 1208.2 83.9368308167585 5.97433774694912
"6043" 1208.4 80.2219372176858 3.99247898465208
"6044" 1208.6 75.9495008455215 5.05234164911075
"6045" 1208.8 70.0872987281795 7.03640250223333
"6046" 1209 63.5151056300545 7.77210360875833
"6047" 1209.2 58.1514959171269 7.61973352312807
"6048" 1209.4 52.712196631236 8.39398082867246
"6049" 1209.6 46.8531583288321 9.82029951229649
"6050" 1209.8 44.0783289067476 14.2311893389652
"6051" 1210 41.1684657014059 20.154078175818
"6052" 1210.2 37.0460743308675 24.8074637960817
"6053" 1210.4 32.4279057510373 29.5095152155674
"6054" 1210.6 29.0400728609695 35.2070666902633
"6055" 1210.8 26.5375265210652 41.1684100534027
"6056" 1211 25.8422092919349 47.6820565740838
"6057" 1211.2 26.7105980432706 53.5869004381923
"6058" 1211.4 25.5388339364206 60.5837489293308
"6059" 1211.6 22.8213528952545 66.6345618373083
"6060" 1211.8 18.9065429341545 70.4946040066083
"6061" 1212 13.4257338318219 72.3513734659333
"6062" 1212.2 8.55589048978772 73.1909216735071
"6063" 1212.4 3.96780549262752 72.0777308725453
"6064" 1212.6 3.54998029599046 69.8313583120896
"6065" 1212.8 2.28025634434752 66.1340302966093
"6066" 1213 2.18511324075389 61.6584327523821
"6067" 1213.2 2.00805393962301 56.8497232733377
"6068" 1213.4 2.5305919115248 53.3828680926031
"6069" 1213.6 4.7179962601462 49.0976980874
"6070" 1213.8 5.39289717101715 43.8863531556116
"6071" 1214 6.22598981682076 42.4367361581756
"6072" 1214.2 8.31045869833997 39.9309670619388
"6073" 1214.4 10.8090744222856 35.157659255602
"6074" 1214.6 11.7790127164129 30.8591049992333
"6075" 1214.8 11.3794359554817 30.2177975227525
"6076" 1215 11.5087345745462 30.5830843820667
"6077" 1215.2 10.6597125790348 30.8317288136355
"6078" 1215.4 10.6391440311491 31.1919914024116
"6079" 1215.6 10.7570234924795 30.5278802586333
"6080" 1215.8 10.8154749798363 30.1462769298651
"6081" 1216 11.1666638012462 29.2666783617333
"6082" 1216.2 11.7891978302148 27.8316209448804
"6083" 1216.4 13.1747010068433 26.3837762823376
"6084" 1216.6 14.6977414355773 24.658016748467
"6085" 1216.8 17.4571998600388 21.4621364325815
"6086" 1217 21.184874673739 17.957522613555
"6087" 1217.2 24.8037687976071 14.4068119157437
"6088" 1217.4 29.2138078715832 11.9183360980501
"6089" 1217.6 33.5630086412695 8.87852163649333
"6090" 1217.8 37.2278679193362 8.69830490808281
"6091" 1218 42.2972157195295 7.04786797402333
"6092" 1218.2 47.3897049821063 3.87450539737393
"6093" 1218.4 51.7453045181507 3.42261187481477
"6094" 1218.6 56.4477647800708 1.96487925221003
"6095" 1218.8 61.9869416319426 1.3983813741942
"6096" 1219 66.8614359056416 0.762461195536776
"6097" 1219.2 72.5134673610295 0.96411225037564
"6098" 1219.4 76.622822727563 1.90964240149518
"6099" 1219.6 81.6500484107692 2.59126666942302
"6100" 1219.8 88.0016718187795 4.19671521235786
"6101" 1220 93.0486775658661 6.56087940940449
"6102" 1220.2 98.3734330861449 9.18838336127949
"6103" 1220.4 102.739487378714 12.5969777304801
"6104" 1220.6 106.747437047421 15.4819122886786
"6105" 1220.8 109.839588068935 19.3634544053848
"6106" 1221 114.183660213265 22.8915120632619
"6107" 1221.2 116.562426304274 26.4559960962375
"6108" 1221.4 119.434566932326 31.1446254536601
"6109" 1221.6 121.697370618998 35.2310399494606
"6110" 1221.8 123.450557798978 39.7472617320713
"6111" 1222 125.577480316036 45.1657925621513
"6112" 1222.2 126.628341233565 49.4314847485408
"6113" 1222.4 127.801334807494 54.8689376987443
"6114" 1222.6 128.392815496689 60.7198716199579
"6115" 1222.8 128.938177159235 66.0590133526119
"6116" 1223 128.146280125107 71.501900836114
"6117" 1223.2 127.73627208515 78.0511626029161
"6118" 1223.4 126.30092914048 83.0110773773583
"6119" 1223.6 125.444208470469 87.2131299668367
"6120" 1223.8 125.806390040383 86.4163444634937
"6121" 1224 125.808938460363 84.7829174160167
"6122" 1224.2 125.693395344079 83.7829131743118
"6123" 1224.4 125.422747447622 82.7976922079333
"6124" 1224.6 125.560351675052 82.2082048199424
"6125" 1224.8 126.027131751974 80.6178370774889
"6126" 1225 126.229581045464 79.3513457166702
"6127" 1225.2 127.202196069366 77.5569612326575
"6128" 1225.4 127.379734974855 75.0892767435174
"6129" 1225.6 127.793237894174 72.6665063163017
"6130" 1225.8 128.286730800805 70.1044045691575
"6131" 1226 128.486714705543 67.4198796053807
"6132" 1226.2 128.449504625949 65.0728462849601
"6133" 1226.4 127.811632504555 62.6123117960368
"6134" 1226.6 128.107952867595 58.8449192326434
"6135" 1226.8 127.668060480234 55.052408604597
"6136" 1227 127.015230319337 51.1842185403537
"6137" 1227.2 125.957558953036 46.9493103961513
"6138" 1227.4 124.278820296726 43.7115803904958
"6139" 1227.6 122.50514074644 40.0744925598645
"6140" 1227.8 122.006277351499 36.1458423757978
"6141" 1228 120.003575924676 34.2521154769616
"6142" 1228.2 117.303359239998 32.6044045939333
"6143" 1228.4 115.191297261432 33.0046903634439
"6144" 1228.6 114.69586142408 33.7297194177667
"6145" 1228.8 114.334511299627 35.366918630292
"6146" 1229 112.365887951419 36.8261410279488
"6147" 1229.2 109.188944283546 37.5090786374333
"6148" 1229.4 106.502791305248 36.2669858601833
"6149" 1229.6 105.236920902542 33.930691017166
"6150" 1229.8 104.917130333511 30.8924638747735
"6151" 1230 105.20023014303 28.0946523565333
"6152" 1230.2 105.898904108103 24.1214542238157
"6153" 1230.4 103.94497043399 22.0903658138754
"6154" 1230.6 100.39603617135 19.7057488301833
"6155" 1230.8 95.9393140904427 19.0811823405702
"6156" 1231 91.5448493348129 17.3935453525333
"6157" 1231.2 87.5088225971752 14.1567544702795
"6158" 1231.4 84.7329955405795 9.22248579019333
"6159" 1231.6 81.5039444819816 5.1482588500078
"6160" 1231.8 77.5875171649795 5.37491483582281
"6161" 1232 73.00509081541 7.55899538309637
"6162" 1232.2 68.3576075275164 10.2869643290123
"6163" 1232.4 63.4413522754938 11.7117671099333
"6164" 1232.6 57.8413140944854 11.0335807066686
"6165" 1232.8 53.2346937009408 10.8549388417559
"6166" 1233 50.20037259541 10.8657039138355
"6167" 1233.2 48.517970858088 9.41731749522057
"6168" 1233.4 47.9217665170698 9.62620190082043
"6169" 1233.6 47.4967323423602 8.86183711482043
"6170" 1233.8 46.8950037211979 7.70795156421904
"6171" 1234 45.008308550471 7.38443242607163
"6172" 1234.2 41.9589457325995 8.70271773571333
"6173" 1234.4 38.8784471632489 11.2723873519945
"6174" 1234.6 36.3989953974532 14.6277517189807
"6175" 1234.8 34.7369141446583 18.3497734206758
"6176" 1235 31.9206810940856 22.7417589623313
"6177" 1235.2 28.7494127243585 26.2179356582754
"6178" 1235.4 24.2651186022548 29.3861261261462
"6179" 1235.6 20.2632125134462 32.2434545561
"6180" 1235.8 15.5475801857233 32.6451993437479
"6181" 1236 13.4131784842489 31.0132778965456
"6182" 1236.2 14.0682901427689 31.8156451871035
"6183" 1236.4 14.0823781639164 33.4311254545807
"6184" 1236.6 14.3002846341756 36.6627275295026
"6185" 1236.8 14.8083105351162 41.0029572797106
"6186" 1237 15.3539679842746 45.4112987435224
"6187" 1237.2 15.7867307887795 48.9250082653778
"6188" 1237.4 17.9166054149871 50.4696287195465
"6189" 1237.6 19.0530315754983 49.3965434863708
"6190" 1237.8 20.7163507106695 48.6751742195833
"6191" 1238 23.2249052362375 47.1184060327698
"6192" 1238.2 26.7805941674244 46.0432948150782
"6193" 1238.4 29.1797987995023 43.5382266194135
"6194" 1238.6 31.7423551864765 40.4623062197061
"6195" 1238.8 33.0983124971901 36.935134552507
"6196" 1239 34.4398208200103 33.1146810856861
"6197" 1239.2 35.85240404866 29.3683167227703
"6198" 1239.4 38.587362141715 25.8710083473688
"6199" 1239.6 42.3310732992623 24.7784513395713
"6200" 1239.8 45.1249526675896 24.9776888652688
"6201" 1240 49.29390721406 25.6924961937016
"6202" 1240.2 54.2021486899 27.4081054312767
"6203" 1240.4 57.5999601194663 30.4011000752526
"6204" 1240.6 61.502011912501 33.2695954678257
"6205" 1240.8 66.0013060631284 35.6796396631891
"6206" 1241 70.4293695014795 36.7277279673
"6207" 1241.2 75.6637345253949 37.5412771540597
"6208" 1241.4 80.7149116872038 40.6630484867364
"6209" 1241.6 85.3995949962411 44.8709894769526
"6210" 1241.8 91.0458865622984 48.5587167545465
"6211" 1242 96.5294556062261 52.2905083421032
"6212" 1242.2 102.849373388252 53.9181504554055
"6213" 1242.4 109.401908980151 54.6381295084619
"6214" 1242.6 115.676778236797 56.213468260628
"6215" 1242.8 120.047454526517 59.5903681403401
"6216" 1243 122.268928266305 63.0388624898333
"6217" 1243.2 126.54292318583 63.9064272273325
"6218" 1243.4 125.361994137224 62.97728865985
"6219" 1243.6 124.482433852262 62.226952394228
"6220" 1243.8 125.342730892464 58.5726924551439
"6221" 1244 126.90272031573 54.4811617399083
"6222" 1244.2 125.406291443541 52.1360286325251
"6223" 1244.4 122.90941585351 49.4586481252333
"6224" 1244.6 120.343225563504 46.3787489141214
"6225" 1244.8 116.941945178922 44.5448745009476
"6226" 1245 113.106453543099 43.2641413388972
"6227" 1245.2 108.90219606741 42.1627862428633
"6228" 1245.4 105.138421238469 39.9753300666955
"6229" 1245.6 102.192492467539 36.1616407133949
"6230" 1245.8 100.11857876634 31.7139196182433
"6231" 1246 99.6547210936093 26.9692471822525
"6232" 1246.2 98.1717759793479 21.7805969269175
"6233" 1246.4 95.9569811120271 17.0087141706709
"6234" 1246.6 91.835994539103 15.4624002020216
"6235" 1246.8 87.458702337351 16.0046693375322
"6236" 1247 82.1930787359317 17.8737658376507
"6237" 1247.2 76.6110677181713 20.0770961553405
"6238" 1247.4 70.6551962930166 22.1771293045055
"6239" 1247.6 64.3205369769913 23.8524277942333
"6240" 1247.8 57.5863313674224 24.5148772754333
"6241" 1248 51.5141226667795 26.2339823465682
"6242" 1248.2 46.0826763380376 30.6092481229495
"6243" 1248.4 41.0639193175115 35.1989108391962
"6244" 1248.6 35.2443048829408 39.572041662014
"6245" 1248.8 28.9314305812647 42.4635751381066
"6246" 1249 22.7383690595095 42.7284161845033
"6247" 1249.2 17.5185985403927 40.8465645033484
"6248" 1249.4 14.1867807168367 36.6573578758905
"6249" 1249.6 13.685334478443 35.628790261616
"6250" 1249.8 13.4072801550608 35.5623370730896
"6251" 1250 12.3987179922957 37.1227867563366
"6252" 1250.2 11.2295502996013 39.8110022916413
"6253" 1250.4 9.59388987766026 44.1592860263324
"6254" 1250.6 8.241343586423 48.9900592781638
"6255" 1250.8 6.18646866455539 53.9407250858988
"6256" 1251 3.15642531308723 58.1044631491
"6257" 1251.2 3.0868618490209 61.0045100047954
"6258" 1251.4 3.92094246349004 65.5827221372754
"6259" 1251.6 4.76122931038122 70.4728498393232
"6260" 1251.8 5.55752778668504 75.3501510614018
"6261" 1252 7.13435240530893 80.0929756367442
"6262" 1252.2 9.79817470336489 84.6231568899455
"6263" 1252.4 11.3844026389606 89.0966799686774
"6264" 1252.6 13.1762682121749 94.107624651945
"6265" 1252.8 17.0273074599475 96.6994493591773
"6266" 1253 22.8357522329728 97.108121167114
"6267" 1253.2 28.1241506163547 97.1780093581147
"6268" 1253.4 33.9632348095583 95.8386799100793
"6269" 1253.6 38.9547100069742 93.63352132392
"6270" 1253.8 43.4781743416367 90.1421244409207
"6271" 1254 48.4835841540627 87.0383384358669
"6272" 1254.2 54.2493314294759 85.8983743606655
"6273" 1254.4 59.9834855691335 85.3303551751147
"6274" 1254.6 65.9672014560627 84.0282293228581
"6275" 1254.8 72.5731699787884 83.31459671292
"6276" 1255 78.3128875806778 81.779618771213
"6277" 1255.2 83.5409307245341 78.7442425852061
"6278" 1255.4 87.8309585326694 73.8023710257977
"6279" 1255.6 92.1325264788058 69.3374965246439
"6280" 1255.8 96.2873861053795 64.4435212559899
"6281" 1256 98.4362381030851 60.9779085483222
"6282" 1256.2 97.6183784643833 58.4954589725465
"6283" 1256.4 95.9038522080431 54.2532999646879
"6284" 1256.6 94.5628272797189 48.7892498732515
"6285" 1256.8 95.227005099931 42.7669818623424
"6286" 1257 96.8226635191545 37.2423471756521
"6287" 1257.2 98.2143847949695 32.4438879888733
"6288" 1257.4 99.1160925674159 27.7460556889788
"6289" 1257.6 97.3097200718407 23.3306318331782
"6290" 1257.8 93.9101669939614 20.0483618340091
"6291" 1258 90.0666351352641 17.0629772827117
"6292" 1258.2 85.8544234365527 13.1347726866189
"6293" 1258.4 81.8386762854892 8.51253062659462
"6294" 1258.6 77.2520564549317 7.19758377232463
"6295" 1258.8 73.4446600216795 8.2041820364
"6296" 1259 69.9588583611933 10.7914543359851
"6297" 1259.2 68.5160123939772 14.1796580662822
"6298" 1259.4 68.2152251278972 18.1826395874921
"6299" 1259.6 66.9265249244537 23.0648744136019
"6300" 1259.8 65.03467283242 28.7117266247816
"6301" 1260 63.9330776492374 34.2827838981321
"6302" 1260.2 61.3400192483136 39.9570726774447
"6303" 1260.4 57.8388020083188 44.9780963403322
"6304" 1260.6 52.9478846538785 49.0325715167997
"6305" 1260.8 47.5773448578529 52.9599998467911
"6306" 1261 42.5546621467283 57.1735060379462
"6307" 1261.2 37.4343954589742 61.9597327359112
"6308" 1261.4 32.5070496710192 66.4243878422598
"6309" 1261.6 26.8404227193828 69.1375669793424
"6310" 1261.8 23.2413823749812 68.4572881591056
"6311" 1262 19.0236300006074 69.3001796070645
"6312" 1262.2 18.0075208413332 73.0415127458548
"6313" 1262.4 19.7775564772795 76.8539597834646
"6314" 1262.6 22.8783646908045 80.6733950735083
"6315" 1262.8 26.7516978165176 84.3567537158857
"6316" 1263 32.1803705119448 86.8853592625408
"6317" 1263.2 37.2238156226513 86.9804661757667
"6318" 1263.4 41.0830756291129 84.3313215542026
"6319" 1263.6 46.2459022547969 81.4556227322246
"6320" 1263.8 49.9419792137341 76.8263818494242
"6321" 1264 53.4287243989571 72.2138592404146
"6322" 1264.2 55.5414205477189 66.4622902283424
"6323" 1264.4 57.8329300069045 60.5808907276737
"6324" 1264.6 60.9080662423164 54.9218448588544
"6325" 1264.8 62.5786340994462 49.0340010219
"6326" 1265 62.6392479474383 43.4516401599627
"6327" 1265.2 62.9666020366037 37.5076787019278
"6328" 1265.4 64.2673636793699 31.6489486114333
"6329" 1265.6 67.4943178046462 25.8779944771333
"6330" 1265.8 72.1880970126886 21.2412341515546
"6331" 1266 77.2223282065424 18.1622441656704
"6332" 1266.2 82.7228018604462 15.014363445403
"6333" 1266.4 88.193521035551 11.9865744496619
"6334" 1266.6 91.825968207563 11.9330651622375
"6335" 1266.8 94.7686388919651 12.6068093808251
"6336" 1267 98.8827802266081 11.2658876514333
"6337" 1267.2 97.7877742005659 10.0723406959479
"6338" 1267.4 96.1451388531162 8.80125268139373
"6339" 1267.6 93.713312253697 7.02798747706636
"6340" 1267.8 89.9349564242892 5.67892004094295
"6341" 1268 86.5701606906393 4.10681372897538
"6342" 1268.2 83.0535452641907 2.64237652215295
"6343" 1268.4 81.0002232424637 3.08986642293859
"6344" 1268.6 76.9146052144727 3.53248483550151
"6345" 1268.8 73.2292821273795 2.94705089713333
"6346" 1269 68.6259239108447 1.61439750936811
"6347" 1269.2 65.4920734816266 2.17594171596274
"6348" 1269.4 61.1563557078152 3.12176284821904
"6349" 1269.6 56.8069198564923 3.55854272593333
"6350" 1269.8 51.1704345375774 3.07065030933759
"6351" 1270 48.2479524015707 6.63070119274103
"6352" 1270.2 43.653939720161 9.22232818920653
"6353" 1270.4 39.3516062827795 10.5439875757667
"6354" 1270.6 34.2661541197195 10.7741463057733
"6355" 1270.8 31.8526547747695 11.7448895839933
"6356" 1271 27.0705707539086 13.7891133428527
"6357" 1271.2 25.9365580268477 14.5376005612061
"6358" 1271.4 24.075861512566 16.1340611293097
"6359" 1271.6 22.109857204325 17.8773535182174
"6360" 1271.8 19.9497097422736 19.7698205843039
"6361" 1272 17.9017566158501 21.8830644044216
"6362" 1272.2 14.903967502844 24.3957021206269
"6363" 1272.4 12.8411213520295 26.4721143789788
"6364" 1272.6 12.6571471181625 27.9003085439227
"6365" 1272.8 11.4672954453733 28.8104481300896
"6366" 1273 11.2464435924426 30.9427420156725
"6367" 1273.2 9.36720260984953 33.9611520890833
"6368" 1273.4 7.45033935057952 37.5685292319
"6369" 1273.6 5.93539965199166 41.1687645825242
"6370" 1273.8 4.4959543978988 44.6571750153783
"6371" 1274 3.50755660530428 49.0174355804432
"6372" 1274.2 2.10741910341841 53.3448768659055
"6373" 1274.4 2.17497147182832 57.3918845952138
"6374" 1274.6 0.948338194287581 62.2266221675059
"6375" 1274.8 1.60362541149748 65.6011177810231
"6376" 1275 3.12152975584403 69.7531496167478
"6377" 1275.2 4.53269504931612 72.9867905339699
"6378" 1275.4 6.87496827570637 75.6776031546041
"6379" 1275.6 9.94182401810724 76.723989668198
"6380" 1275.8 12.0940401779263 75.4316233030939
"6381" 1276 13.4539545671924 73.5172050776076
"6382" 1276.2 14.6831691322269 72.1368149295123
"6383" 1276.4 16.8590955146009 71.9418923305762
"6384" 1276.6 19.0362319285363 72.3221072466495
"6385" 1276.8 21.2237879011185 74.900335697213
"6386" 1277 22.2197973059365 78.5752611139209
"6387" 1277.2 20.5409347566778 80.9958209821791
"6388" 1277.4 18.5616138459015 84.7039434120431
"6389" 1277.6 17.3880457020418 89.214388396417
"6390" 1277.8 18.0518768592876 93.491607607764
"6391" 1278 22.0506624342214 96.6229180756426
"6392" 1278.2 27.0688940904975 98.0441564756898
"6393" 1278.4 33.2174675847621 97.8030591771551
"6394" 1278.6 38.8437963005582 95.6644994389333
"6395" 1278.8 43.7338804820359 92.5727418750487
"6396" 1279 47.5029356227259 88.1982934042548
"6397" 1279.2 51.2120958927349 83.5131467472101
"6398" 1279.4 52.2359233810823 79.3516225267086
"6399" 1279.6 52.9384950345659 76.0155007774624
"6400" 1279.8 52.9464560488073 71.9514974436278
"6401" 1280 53.9188509662603 66.8685260586641
"6402" 1280.2 54.1783277280584 61.3930283127987
"6403" 1280.4 52.7964081693856 55.5218366751909
"6404" 1280.6 52.4455241618455 49.4645278543564
"6405" 1280.8 54.6633456590653 43.710792926774
"6406" 1281 58.5263599921054 39.7348974431075
"6407" 1281.2 62.8116324976071 36.8281789717437
"6408" 1281.4 65.6923369908245 33.4825652609951
"6409" 1281.6 68.7671304586896 30.373575906703
"6410" 1281.8 71.1377479466708 25.7874338666181
"6411" 1282 72.0383690647795 19.8642915261806
"6412" 1282.2 73.045173113854 13.7839546237525
"6413" 1282.4 73.1709266194765 8.38986863340303
"6414" 1282.6 71.1851313082489 4.84158361671904
"6415" 1282.8 69.6178682712532 5.30250132978069
"6416" 1283 68.8417076862216 5.20997296094912
"6417" 1283.2 65.1710391462568 3.76266286764924
"6418" 1283.4 64.7823223584159 3.70186112330833
"6419" 1283.6 66.7088219548462 2.97677619436667
"6420" 1283.8 68.9577316912006 3.3111299136228
"6421" 1284 72.0117635601895 4.22736191368333
"6422" 1284.2 76.0511993059479 5.5277877930228
"6423" 1284.4 80.6665909966761 7.61099396205402
"6424" 1284.6 83.8944955271162 9.76315688167822
"6425" 1284.8 87.0902587606673 11.0383981317905
"6426" 1285 92.0544668502687 12.5356748049877
"6427" 1285.2 97.8761148080395 12.6927019186333
"6428" 1285.4 102.876399835741 13.8162439438799
"6429" 1285.6 106.665725656847 17.2215632756833
"6430" 1285.8 109.218584891686 20.3370641382464
"6431" 1286 111.990176626936 24.7577223376521
"6432" 1286.2 116.289771723139 28.7117266247816
"6433" 1286.4 118.660014927527 31.7656148156123
"6434" 1286.6 120.411079919725 37.2060871907306
"6435" 1286.8 122.228579338536 42.8984042662594
"6436" 1287 124.40687059943 48.9809201339833
"6437" 1287.2 127.128487026108 53.8185848645773
"6438" 1287.4 127.487976996602 58.7094053361367
"6439" 1287.6 127.255171387939 64.75108243203
"6440" 1287.8 128.075604007087 70.3832974677923
"6441" 1288 125.648303756342 74.4660107561275
"6442" 1288.2 123.301047213671 80.5751810846766
"6443" 1288.4 120.927979960233 87.3737108042316
"6444" 1288.6 119.631944830135 94.1713970391621
"6445" 1288.8 117.628641876023 97.0310423651644
"6446" 1289 114.22709777178 101.668616949131
"6447" 1289.2 110.45798462153 103.483314229058
"6448" 1289.4 105.653157185455 105.585317390558
"6449" 1289.6 100.043992394497 108.199755277715
"6450" 1289.8 95.8883035365295 112.628785142011
"6451" 1290 92.7893850697291 118.160268949593
"6452" 1290.2 90.3399155936035 119.758806223225
"6453" 1290.4 86.9653636600842 122.653145144613
"6454" 1290.6 84.8584818207319 121.99868623279
"6455" 1290.8 80.6129431154995 121.727809911961
"6456" 1291 74.8657833156332 122.860039233506
"6457" 1291.2 69.28129069797 125.019747053648
"6458" 1291.4 64.5814531194586 127.953207432612
"6459" 1291.6 62.1474854647098 129.058056359084
"6460" 1291.8 60.7339089976432 128.665370010252
"6461" 1292 57.9203335865963 127.67883905409
"6462" 1292.2 53.533290425842 126.257005678605
"6463" 1292.4 47.5381438000373 124.758134106058
"6464" 1292.6 42.2128382621155 123.797709752449
"6465" 1292.8 36.5853196616066 121.300892064118
"6466" 1293 31.1016641031913 119.413200933367
"6467" 1293.2 26.9139583481153 115.731927178844
"6468" 1293.4 22.5834311210148 112.216369253419
"6469" 1293.6 18.9981198521274 107.791866822607
"6470" 1293.8 17.4615488477551 103.17919958097
"6471" 1294 16.5057128771045 97.8493087855833
"6472" 1294.2 14.7077978837473 93.4330474023849
"6473" 1294.4 12.9711082458835 91.9175832579613
"6474" 1294.6 10.7612465884462 88.6638886211238
"6475" 1294.8 7.44562519694231 84.9174712946891
"6476" 1295 5.43946997509153 85.1758858454413
"6477" 1295.2 5.26813176156002 86.1922797229943
"6478" 1295.4 5.23471710393207 86.2815978073994
"6479" 1295.6 5.3828833522541 86.6670190342384
"6480" 1295.8 5.74363595686426 87.509115832374
"6481" 1296 5.73758268809848 87.9516633870971
"6482" 1296.2 5.75898941592953 88.9253499090333
"6483" 1296.4 5.93923883014316 89.8227941839457
"6484" 1296.6 5.92515199954107 90.6608499551949
"6485" 1296.8 6.5562496044938 91.298137437704
"6486" 1297 7.29354500559154 93.5768640365687
"6487" 1297.2 9.30553910560788 96.4431247619856
"6488" 1297.4 11.0873088816865 99.9440534442705
"6489" 1297.6 13.0637793595258 102.751986353896
"6490" 1297.8 15.2761773957944 105.632614838448
"6491" 1298 17.1832318413932 108.621061625865
"6492" 1298.2 17.8513179449635 109.516318090825
"6493" 1298.4 17.7176660071099 109.54590992754
"6494" 1298.6 17.1457998544159 108.88067542313
"6495" 1298.8 16.7594051501344 107.933376151853
"6496" 1299 16.6171199848339 107.474766213922
"6497" 1299.2 16.2947950892591 107.063674283209
"6498" 1299.4 15.6252814562486 105.951293671761
"6499" 1299.6 15.0976451298283 105.233041546604
"6500" 1299.8 14.2040595893967 103.863506088761
"6501" 1300 12.6184416925658 101.51539095925
"6502" 1300.2 10.3286897736251 98.2751424028818
"6503" 1300.4 8.80978340570977 94.6557156806659
"6504" 1300.6 6.71162240994877 90.4168411965872
"6505" 1300.8 4.92060665501208 85.7529397817124
"6506" 1301 3.52622538117796 81.1594833046052
"6507" 1301.2 1.98899236187254 76.3850271718984
"6508" 1301.4 1.61308964837008 71.5824947146617
"6509" 1301.6 0.760157274 66.3703694809924
"6510" 1301.8 0.333145896802783 62.288718444038
"6511" 1302 1.80907250284494 56.9658532991343
"6512" 1302.2 2.7022414734429 50.7921241182353
"6513" 1302.4 3.45015970185429 46.4826259771249
"6514" 1302.6 4.80747808600593 42.1156984876503
"6515" 1302.8 5.00565406618337 40.0275626118179
"6516" 1303 5.02850494780058 40.6885679490228
"6517" 1303.2 4.81627922082499 40.825669025172
"6518" 1303.4 4.75506565807581 40.8307626457296
"6519" 1303.6 4.67073229569732 40.973151925584
"6520" 1303.8 4.52818521710385 41.0279111207306
"6521" 1304 4.59117917244128 41.1697864605804
"6522" 1304.2 4.64877420886648 41.1868918106507
"6523" 1304.4 4.41231863738246 41.5126265484186
"6524" 1304.6 4.33452530015658 41.2035084364333
"6525" 1304.8 4.42871418642953 41.0378960661333
"6526" 1305 4.1807581232438 41.0397159822905
"6527" 1305.2 4.20433442967426 40.9956548542754
"6528" 1305.4 4.24811707306254 40.9727568029239
"6529" 1305.6 4.29990975944619 40.9416427227111
"6530" 1305.8 4.36946663419129 40.6864381400216
"6531" 1306 4.19433236027952 40.5714375557026
"6532" 1306.2 4.287488888956 40.4016747883745
"6533" 1306.4 4.28003636666188 40.1543802987863
"6534" 1306.6 6.28963766681798 36.9652036935487
"6535" 1306.8 13.1736901594045 38.2734434234333
"6536" 1307 12.6758697707252 37.3941469757703
"6537" 1307.2 12.8815752663637 36.1632416297403
"6538" 1307.4 13.0533993141838 33.5923867375397
"6539" 1307.6 14.261891495101 29.9291278429333
"6540" 1307.8 16.5557271008493 27.0449839701775
"6541" 1308 19.2032618334609 24.0640980426641
"6542" 1308.2 22.3939563875371 20.9323998945849
"6543" 1308.4 24.9761876122462 17.0410882567667
"6544" 1308.6 24.3600954983818 15.9664415532174
"6545" 1308.8 25.2380195621795 15.6015345764667
"6546" 1309 26.0622685279089 14.0550697430922
"6547" 1309.2 25.9252139492374 13.8521419976381
"6548" 1309.4 25.6529387409045 13.9570886688083
"6549" 1309.6 25.3615885071768 14.0319109067073
"6550" 1309.8 25.1514460948628 13.946472491225
"6551" 1310 25.5067746202549 13.968313971335
"6552" 1310.2 25.1412035113616 13.868911014702
"6553" 1310.4 24.6585663419111 14.0836446805254
"6554" 1310.6 24.6295730015137 14.3491481384207
"6555" 1310.8 24.4018465607795 14.360503416975
"6556" 1311 24.4157035944202 14.4149113270896
"6557" 1311.2 23.9118080665342 14.4002640066031
"6558" 1311.4 22.8181855732795 14.5821161240271
"6559" 1311.6 22.1213747387795 15.4321475652481
"6560" 1311.8 20.0436115231795 17.2890821651133
"6561" 1312 18.7918858786595 19.5006442792733
"6562" 1312.2 15.9321929831869 22.6086836115815
"6563" 1312.4 13.6822953881269 25.6064438294754
"6564" 1312.6 11.5578098621588 28.8023487187437
"6565" 1312.8 9.75922109090074 31.7261571756758
"6566" 1313 7.8677727952022 35.3604518506704
"6567" 1313.2 5.82532914872459 39.4311900864773
"6568" 1313.4 4.76083051923668 43.1872170477191
"6569" 1313.6 3.41848376640338 47.4341333204792
"6570" 1313.8 1.85393823064439 51.9906925559739
"6571" 1314 1.33407956658461 56.736955528196
"6572" 1314.2 0.808591861883529 61.5019796934493
"6573" 1314.4 0.884607589283525 66.1554325106173
"6574" 1314.6 0.782395672748757 70.7432675507718
"6575" 1314.8 1.94528436259843 75.031164182205
"6576" 1315 3.08379009279515 79.0813665426677
"6577" 1315.2 3.75601586761017 83.6103434790704
"6578" 1315.4 5.3286295425764 88.5105227699646
"6579" 1315.6 6.67064622806197 92.1562984650211
"6580" 1315.8 8.07908959194232 96.3651671594333
"6581" 1316 9.5097604628019 97.7636504930229
"6582" 1316.2 11.8321721457948 100.222972637884
"6583" 1316.4 14.7789465240068 104.08409336957
"6584" 1316.6 17.8258388048014 107.591658718287
"6585" 1316.8 21.8595427888462 110.905083977567
"6586" 1317 24.4531039851078 114.877187600013
"6587" 1317.2 25.3370117947541 116.205183645764
"6588" 1317.4 25.1518684044595 116.153297527663
"6589" 1317.6 25.2392864909695 116.306170484863
"6590" 1317.8 24.9040388160928 116.08823442871
"6591" 1318 24.7029284614619 115.724578807986
"6592" 1318.2 23.9454642580182 115.125400609763
"6593" 1318.4 23.3969416796204 114.647672618513
"6594" 1318.6 22.1424902186129 113.634149361656
"6595" 1318.8 22.2929587953779 113.074863491701
"6596" 1319 20.9592295329149 110.956105486674
"6597" 1319.2 17.5688772867129 107.672104030856
"6598" 1319.4 14.740052696118 103.516877682803
"6599" 1319.6 11.358372715826 99.3337466771543
"6600" 1319.8 9.13970668674135 94.7878138733112
"6601" 1320 7.27527282687044 90.4181774986606
"6602" 1320.2 5.14752169795275 85.3771725848349
"6603" 1320.4 4.30835595137953 80.2717213784653
"6604" 1320.6 4.78625810642707 74.8543548758268
"6605" 1320.8 4.68843458837953 69.5547953467203
"6606" 1321 2.20755766687044 65.1767676337061
"6607" 1321.2 1.15522357882753 61.7007145378093
"6608" 1321.4 2.02054927849004 58.0228862055649
"6609" 1321.6 2.47423288770261 54.8934777446641
"6610" 1321.8 3.43591856626577 53.9978529507177
"6611" 1322 4.13951332609684 52.7057285334526
"6612" 1322.2 4.17942731569129 49.3305046169922
"6613" 1322.4 5.24781119109474 46.2508085179007
"6614" 1322.6 7.60903885164268 42.9937312246965
"6615" 1322.8 8.35990684740021 39.6879575676402
"6616" 1323 8.26799570043336 37.7981653193179
"6617" 1323.2 7.99024592724106 36.8280100140103
"6618" 1323.4 8.51022530410846 36.612291004736
"6619" 1323.6 9.6920580566501 36.1407157950451
"6620" 1323.8 12.6109626218462 34.2180635866
"6621" 1324 15.3137440405129 31.4960756542333
"6622" 1324.2 16.2177955844015 27.6173904413724
"6623" 1324.4 16.5152148430295 26.2164988823619
"6624" 1324.6 19.4037428727576 25.3870370953564
"6625" 1324.8 22.3420655602634 23.4505198583688
"6626" 1325 23.7762188387074 22.7129726596395
"6627" 1325.2 24.5114572538469 22.3778049430401
"6628" 1325.4 26.7354476546182 21.5971407267237
"6629" 1325.6 29.1303517544247 19.0739150353043
"6630" 1325.8 30.5023841039317 16.9349264809333
"6631" 1326 29.8623096456795 16.7310958713333
"6632" 1326.2 29.6389445916165 15.983624654879
"6633" 1326.4 29.0649618813924 15.3383903553366
"6634" 1326.6 30.2011109253279 15.7575581412075
"6635" 1326.8 32.0565485726182 16.2096018318527
"6636" 1327 35.3563610752446 17.2282292476543
"6637" 1327.2 39.4873486531367 17.6947414765405
"6638" 1327.4 43.7354678345409 16.4832563801151
"6639" 1327.6 46.9096283456233 13.7620164057146
"6640" 1327.8 50.5660613475211 11.2301027831749
"6641" 1328 55.0722082203819 10.6933814964574
"6642" 1328.2 58.6270228734938 11.8573604025048
"6643" 1328.4 62.9212928987669 12.1141068021422
"6644" 1328.6 67.4957424635265 12.783873140096
"6645" 1328.8 72.7647415710462 14.2936214982
"6646" 1329 77.3753065926545 14.9762417168083
"6647" 1329.2 83.3209207783339 16.4530443332377
"6648" 1329.4 89.2032107357473 18.1205137968527
"6649" 1329.6 95.2311675772953 19.6886511968123
"6650" 1329.8 100.8415560707 22.8209137315422
"6651" 1330 106.1162196582 28.1443360676233
"6652" 1330.2 110.846980961178 32.5839967962489
"6653" 1330.4 116.38318022167 37.3747357356515
"6654" 1330.6 122.044390819266 41.052012713082
"6655" 1330.8 123.09559930178 40.8246785205649
"6656" 1331 122.30376880803 40.3879585085137
"6657" 1331.2 121.821566238191 39.9319483251436
"6658" 1331.4 121.761804825641 39.3952195214056
"6659" 1331.6 120.795547671207 37.548455005197
"6660" 1331.8 120.56290404177 34.3417566648645
"6661" 1332 119.636499787264 32.3708486871
"6662" 1332.2 118.069651024966 29.4566496098289
"6663" 1332.4 116.058753330939 26.566735938561
"6664" 1332.6 113.4517373523 24.0435189907333
"6665" 1332.8 111.294038101346 20.3024581324616
"6666" 1333 108.482890446553 17.6704473127447
"6667" 1333.2 105.029911885883 14.4038695008767
"6668" 1333.4 102.202133656408 11.8155023308905
"6669" 1333.6 98.6269058584849 8.81696297247797
"6670" 1333.8 95.5300183993575 6.35478546370856
"6671" 1334 92.6722535311449 5.09462195933718
"6672" 1334.2 92.0274026882285 4.59979475584149
"6673" 1334.4 91.9948436717054 4.64611114058147
"6674" 1334.6 92.130276013192 4.44711678965833
"6675" 1334.8 92.2940265592995 4.25921044643333
"6676" 1335 92.573028576122 4.54541095991278
"6677" 1335.2 92.5522023494371 4.57158783614566
"6678" 1335.4 91.8869201081128 4.09465969389166
"6679" 1335.6 91.4122441214595 3.87702805343333
"6680" 1335.8 91.1397569755487 3.85252918208717
"6681" 1336 90.4765020347 3.42825327377424
"6682" 1336.2 89.4979307568428 2.97559363281308
"6683" 1336.4 88.6042355115844 2.85942859239675
"6684" 1336.6 88.6368032253453 2.72377592017017
"6685" 1336.8 88.3817504557795 2.80926408702543
"6686" 1337 87.8930779224938 2.79169623608268
"6687" 1337.2 86.0703420005353 1.67429464881705
"6688" 1337.4 84.9974332305774 1.26951413807163
"6689" 1337.6 82.8554070737995 0.917662390303332
"6690" 1337.8 80.7767841565206 0.992460944361899
"6691" 1338 77.8000921194786 0.347195981212089
"6692" 1338.2 75.0511024809997 0.211817091818652
"6693" 1338.4 71.8656060479614 0.151714828736361
"6694" 1338.6 66.8509221729773 0.0496043814113558
"6695" 1338.8 62.6842114986129 0.518069466066666
"6696" 1339 59.3114934925068 0.985567322554545
"6697" 1339.2 55.5139978466367 1.58757352774762
"6698" 1339.4 51.0649388230523 2.41778618925152
"6699" 1339.6 46.6739375751877 4.10451757307618
"6700" 1339.8 41.6911194464494 5.46388892792847
"6701" 1340 37.4619700403361 7.55703587533899
"6702" 1340.2 32.8752168344924 10.1067271921363
"6703" 1340.4 28.2563814249007 12.339086694403
"6704" 1340.6 24.0302141157129 14.7479938987667
"6705" 1340.8 21.4972950014832 17.1307359785815
"6706" 1341 19.117169845492 19.3904483559583
"6707" 1341.2 18.2522408945821 19.9622133307491
"6708" 1341.4 18.0176271363882 19.9065330583899
"6709" 1341.6 17.9502553378565 19.9335883337026
"6710" 1341.8 18.0601641175017 19.5748159733222
"6711" 1342 18.2868036010462 19.6399285291667
"6712" 1342.2 18.4391944682689 19.4679012770929
"6713" 1342.4 19.0917624148665 19.028621329542
"6714" 1342.6 19.4336758057081 18.5637514415762
"6715" 1342.8 18.9486615774391 18.2237756147738
"6716" 1343 19.2765437285068 18.2656160856515
"6717" 1343.2 20.3807247490404 18.9039966361725
"6718" 1343.4 23.0395254854148 17.2204392098216
"6719" 1343.6 26.5098004198859 14.1702027868908
"6720" 1343.8 30.8238224953329 11.0964410888411
"6721" 1344 34.8546362707498 8.68394917463135
"6722" 1344.2 38.9475226792322 7.31801058128596
"6723" 1344.4 42.8375800443553 6.54844437622121
"6724" 1344.6 46.7897452088695 4.73948632030333
"6725" 1344.8 50.4621878532644 3.5604729400394
"6726" 1345 54.5876431832892 1.75052602058718
"6727" 1345.2 58.1634553807473 2.07296277894946
"6728" 1345.4 64.0042930481933 1.94854448415747
"6729" 1345.6 69.1920023832462 0.972441866633331
"6730" 1345.8 74.7314976926653 1.21631063169048
"6731" 1346 79.2128431302125 2.41790558393848
"6732" 1346.2 84.0836271458753 4.62377450216737
"6733" 1346.4 86.4587783418488 7.10981179356204
"6734" 1346.6 87.2375962083156 9.24596833722715
"6735" 1346.8 87.6505122085078 11.1315699263572
"6736" 1347 89.0569965449178 13.6863761404333
"6737" 1347.2 92.0985194428637 14.8490152096649
"6738" 1347.4 95.8296743850774 15.3980653686567
"6739" 1347.6 99.4510509663465 13.8400371025673
"6740" 1347.8 100.976513132838 12.996949078551
"6741" 1348 102.155946444751 13.2968440860295
"6742" 1348.2 103.671448496681 14.3788452287403
"6743" 1348.4 106.846930063042 16.6102569723168
"6744" 1348.6 109.15938261178 18.7184443149333
"6745" 1348.8 110.88240576618 20.6650266366133
"6746" 1349 113.194431286346 22.6424239160182
"6747" 1349.2 114.501192942693 24.2441647470583
"6748" 1349.4 117.301140374329 27.5037395796641
"6749" 1349.6 119.859172120052 30.9888153871606
"6750" 1349.8 121.769392192247 33.7772487265801
"6751" 1350 122.818967143963 38.0408614778462
"6752" 1350.2 125.187123985271 42.9562759629506
"6753" 1350.4 126.873907902925 48.0827915104333
"6754" 1350.6 128.324847882505 53.4142358927833
"6755" 1350.8 128.208093841426 58.7740144870282
"6756" 1351 128.737727091144 64.6461877629927
"6757" 1351.2 128.502593697068 70.884181736874
"6758" 1351.4 128.139892248855 76.5505623638115
"6759" 1351.6 126.70634635328 81.8231271057833
"6760" 1351.8 125.326630000267 85.6609529815065
"6761" 1352 124.112257732443 89.3710205246956
"6762" 1352.2 121.870543581957 91.133370898196
"6763" 1352.4 119.762602023472 95.1140914626898
"6764" 1352.6 117.270743364899 98.0880211215286
"6765" 1352.8 114.623013018655 103.203047140858
"6766" 1353 112.242958446424 106.397994781323
"6767" 1353.2 111.149083891812 106.710197125146
"6768" 1353.4 108.45793667195 109.443262217458
"6769" 1353.6 105.381074010634 113.528444195611
"6770" 1353.8 101.932779924949 115.652022169619
"6771" 1354 97.7204013414436 119.195588807941
"6772" 1354.2 93.8670453449635 122.574726094849
"6773" 1354.4 88.0408862813271 121.944088748076
"6774" 1354.6 82.5599110160176 125.156240765433
"6775" 1354.8 78.4373049235258 127.394194380165
"6776" 1355 76.957583555132 128.560379020024
"6777" 1355.2 76.5001617599969 129.17524865472
"6778" 1355.4 75.1159969661512 129.639837747619
"6779" 1355.6 74.1118061820722 129.733107959653
"6780" 1355.8 72.0789881557566 128.927496032746
"6781" 1356 68.0414130756828 128.895874933498
"6782" 1356.2 63.1514922317185 128.504469719884
"6783" 1356.4 57.7408797120061 128.308250241035
"6784" 1356.6 51.9263618038334 127.694323836895
"6785" 1356.8 46.6594818941886 125.862699128252
"6786" 1357 41.0245281623023 123.601453303002
"6787" 1357.2 36.5429369431839 122.144680977455
"6788" 1357.4 32.7539053626421 120.411538741395
"6789" 1357.6 28.4711461967198 117.369036832441
"6790" 1357.8 23.8387670985573 114.868456942011
"6791" 1358 20.3005113902321 110.718859174879
"6792" 1358.2 16.5557271008493 106.497444555247
"6793" 1358.4 12.7889677044713 101.226259000223
"6794" 1358.6 9.35354793289064 95.5809855086111
"6795" 1358.8 6.51819898729134 90.5441581657876
"6796" 1359 4.25280599674107 84.8781363626487
"6797" 1359.2 2.54682614241732 79.5812411760318
"6798" 1359.4 1.56749855456178 73.3006652162882
"6799" 1359.6 1.16434546611552 66.9136823783293
"6800" 1359.8 0.363852346763899 60.9277028751677
"6801" 1360 0.991250298465005 56.228824290264
"6802" 1360.2 1.31753026298642 51.8815527098213
"6803" 1360.4 1.53717546053845 52.3584570321208
"6804" 1360.6 1.61282480366448 53.0951305053537
"6805" 1360.8 1.83818116365562 53.8628774364245
"6806" 1361 1.70250839901316 54.6656153450034
"6807" 1361.2 1.3859735424462 55.0354227204637
"6808" 1361.4 1.33614101003953 54.9582527605033
"6809" 1361.6 1.09605088675705 54.7731304800288
"6810" 1361.8 1.20741002820344 55.1822448760529
"6811" 1362 1.34758176093105 55.7727645089788
"6812" 1362.2 1.14770202264268 56.3862068699281
"6813" 1362.4 1.16304946027134 58.0571254392202
"6814" 1362.6 1.61702226392829 59.7535678917143
"6815" 1362.8 0.817240208574609 62.1201628467694
"6816" 1363 0.890688847475522 64.4860598179933
"6817" 1363.2 1.82351397702544 66.3523629528596
"6818" 1363.4 3.17626458260095 66.6629980272637
"6819" 1363.6 3.62421440477952 65.8469231235295
"6820" 1363.8 3.26671469671022 64.9177367228789
"6821" 1364 4.17942731569129 64.846360395551
"6822" 1364.2 5.41759515800282 63.7003225020547
"6823" 1364.4 6.28121272698512 61.9413680042651
"6824" 1364.6 9.48088067491588 60.479398585197
"6825" 1364.8 13.0536198627159 59.5135194465242
"6826" 1365 16.4936060108636 59.0553551674053
"6827" 1365.2 19.4515257198529 60.1548463645526
"6828" 1365.4 23.3272194621188 62.073396968469
"6829" 1365.6 28.0550081848143 62.8848817575812
"6830" 1365.8 32.0456502604462 63.42316811835
"6831" 1366 35.5891764724768 63.5769565991214
"6832" 1366.2 38.1428877344822 61.7587236275144
"6833" 1366.4 42.4619745782291 59.8217516183599
"6834" 1366.6 47.8288503923384 60.0091303037569
"6835" 1366.8 52.922223521951 59.4936658157191
"6836" 1367 58.122836926453 59.0958841413721
"6837" 1367.2 63.4183331809737 58.5093208728605
"6838" 1367.4 68.7479740073224 57.1168553144905
"6839" 1367.6 72.9287384644184 54.2154034277389
"6840" 1367.8 75.5666462233456 51.2484154826409
"6841" 1368 76.8135388496341 47.3531705783424
"6842" 1368.2 76.1508199171195 45.0253323664333
"6843" 1368.4 74.9949423083661 44.7680942172987
"6844" 1368.6 74.2443156638383 43.1144204014333
"6845" 1368.8 74.3886512486775 39.4992869492803
"6846" 1369 76.8539653955695 37.1294441270533
"6847" 1369.2 80.5065210971395 34.6758331639933
"6848" 1369.4 84.2629391037999 34.5621144029741
"6849" 1369.6 88.6596574161666 35.0064003864979
"6850" 1369.8 93.7028513737795 34.0216643013083
"6851" 1370 98.5537519161094 34.6000270893405
"6852" 1370.2 104.393024299886 35.5857983102003
"6853" 1370.4 109.786926778789 38.3139238015081
"6854" 1370.6 115.843391773567 40.3773767990394
"6855" 1370.8 121.740689345807 40.4462211021555
"6856" 1371 121.705496879418 38.7016292526278
"6857" 1371.2 120.329869848893 37.1797768271126
"6858" 1371.4 120.136589656674 35.6949372142506
"6859" 1371.6 118.837771330901 36.2422809235642
"6860" 1371.8 119.010351561949 35.3337637590371
"6861" 1372 118.821909809176 34.1312421738888
"6862" 1372.2 117.889009255183 35.2098595615968
"6863" 1372.4 118.133252476789 36.5946158158987
"6864" 1372.6 119.074005342665 39.1906811666333
"6865" 1372.8 120.125227165952 43.8023487088333
"6866" 1373 120.858565038294 48.7525206562619
"6867" 1373.2 120.493349990638 53.9880168040439
"6868" 1373.4 119.725805529499 58.7088907550595
"6869" 1373.6 119.164500256237 63.8505450959191
"6870" 1373.8 119.273320389806 68.8434850730405
"6871" 1374 121.272126793315 74.3305322868262
"6872" 1374.2 124.646494889538 78.8385901195282
"6873" 1374.4 124.309183721674 81.4835211723544
"6874" 1374.6 121.580793139823 84.795564514529
"6875" 1374.8 118.153503352313 88.6103193376283
"6876" 1375 114.281394719922 92.9651355623241
"6877" 1375.2 111.457033129237 98.0677141474588
"6878" 1375.4 108.827468209771 103.401323998053
"6879" 1375.6 104.774572970292 107.846174819067
"6880" 1375.8 101.214812077414 113.234014408189
"6881" 1376 97.1475010681653 118.262914243922
"6882" 1376.2 94.0005796394295 117.595399090583
"6883" 1376.4 88.5464511984795 116.655867374458
"6884" 1376.6 82.0641408424518 115.966734710778
"6885" 1376.8 76.1045551726847 113.860993891856
"6886" 1377 71.6953712704137 109.965267437165
"6887" 1377.2 68.9780807289347 105.568294898916
"6888" 1377.4 68.4328524532383 100.073622000378
"6889" 1377.6 68.7751713975633 96.5338783058928
"6890" 1377.8 69.1714902028367 93.6170937621476
"6891" 1378 68.6281222116969 91.3395271291581
"6892" 1378.2 68.9182689810431 88.6253946369515
"6893" 1378.4 70.6341896558629 85.1014027435167
"6894" 1378.6 71.961655945385 80.3263629418829
"6895" 1378.8 74.2454923778848 75.6200386692228
"6896" 1379 77.3758526826502 71.4025068350368
"6897" 1379.2 82.05247484811 68.5781320435181
"6898" 1379.4 87.3552132823436 66.6235373452026
"6899" 1379.6 93.0301458215671 65.6496530081501
"6900" 1379.8 98.6403544081406 66.03474780385
"6901" 1380 104.865160818306 66.1258234325912
"6902" 1380.2 110.082907019227 64.2651986245649
"6903" 1380.4 113.218039443461 59.7782491652475
"6904" 1380.6 116.599070006391 54.5798921914333
"6905" 1380.8 118.112346061113 48.6100616637389
"6906" 1381 118.831896643126 43.3790082119718
"6907" 1381.2 116.312100580465 41.2399067595762
"6908" 1381.4 115.005705465051 41.481796586676
"6909" 1381.6 112.729818292689 41.5200635498273
"6910" 1381.8 108.522155061958 41.2564842136809
"6911" 1382 104.09800209573 38.7040355862133
"6912" 1382.2 100.343048737838 34.6876733244039
"6913" 1382.4 99.0467570099995 29.3902506688033
"6914" 1382.6 98.8378721257483 24.0689978169333
"6915" 1382.8 100.643245651498 18.5552205845896
"6916" 1383 102.918817532324 14.197213992463
"6917" 1383.2 101.907175083567 14.249998659403
"6918" 1383.4 99.3588730709182 13.917199169869
"6919" 1383.6 96.303191355631 12.0857508707403
"6920" 1383.8 94.071966203943 8.23292737877949
"6921" 1384 91.1446297785872 6.96878561731795
"6922" 1384.2 86.2511173272122 5.93248335937564
"6923" 1384.4 81.8171313884643 4.97511007390072
"6924" 1384.6 77.2799186401516 3.73185799717751
"6925" 1384.8 73.028157181967 2.53142754474583
"6926" 1385 70.0619601523795 3.69567876106862
"6927" 1385.2 65.6295963025987 5.76219014089078
"6928" 1385.4 60.8923420588028 6.41157872949147
"6929" 1385.6 56.6857544578694 5.19247981061311
"6930" 1385.8 52.9994874550554 5.28714929657126
"6931" 1386 48.7998654438556 6.69077668595507
"6932" 1386.2 44.7635955704969 7.62546188622681
"6933" 1386.4 42.4196637340269 6.72435254836116
"6934" 1386.6 41.085715064092 7.57543891902708
"6935" 1386.8 38.2881539348098 9.26232540934243
"6936" 1387 35.2482330367213 11.0815990541615
"6937" 1387.2 33.8384226127473 10.3042674367882
"6938" 1387.4 33.9966369713835 11.1775946893541
"6939" 1387.6 32.2101287349374 11.1639723466333
"6940" 1387.8 31.9044404890608 10.9553644571208
"6941" 1388 31.6655716234462 10.3996075606333
"6942" 1388.2 30.8303370878166 10.1476502793222
"6943" 1388.4 30.2737860831273 10.0694905950855
"6944" 1388.6 29.5046459026565 10.2702535199256
"6945" 1388.8 29.0834500895414 10.3983942831952
"6946" 1389 28.59438064874 10.6440031435254
"6947" 1389.2 28.0431991954087 11.1227481783996
"6948" 1389.4 27.5769252426571 11.6662692060048
"6949" 1389.6 25.9679861926731 13.3529829890929
"6950" 1389.8 23.5871818853493 15.7039436569682
"6951" 1390 20.1938330797081 18.4591062625405
"6952" 1390.2 17.0108801650912 21.4640360083684
"6953" 1390.4 14.1199275994358 24.6064418070896
"6954" 1390.6 11.6422562895774 27.4205476676035
"6955" 1390.8 10.3536066935585 30.5506771031281
"6956" 1391 8.91005029460425 33.7686818839488
"6957" 1391.2 6.93866359410212 37.3405896254656
"6958" 1391.4 5.61597264675069 41.3321275110006
"6959" 1391.6 4.22600558002952 45.2164235629333
"6960" 1391.8 2.74228436358534 50.1866499262683
"6961" 1392 1.24950820996961 54.8041479757556
"6962" 1392.2 1.13613660458624 58.7517823469543
"6963" 1392.4 0.565486326065232 62.8119796089095
"6964" 1392.6 1.16275275563667 66.7763636378857
"6965" 1392.8 1.86951803062952 71.0105502371583
"6966" 1393 1.80964542813436 74.6783711007317
"6967" 1393.2 2.76752922296999 77.4228731571714
"6968" 1393.4 3.25297480584929 80.5564442985961
"6969" 1393.6 4.15632449657953 84.0637938791026
"6970" 1393.8 4.95007011524464 87.9186400087124
"6971" 1394 6.43620244570921 91.0305379238083
"6972" 1394.2 7.95534305896557 92.8751605008752
"6973" 1394.4 8.44718195762043 94.6714042813652
"6974" 1394.6 9.8721224606949 96.9874384916256
"6975" 1394.8 12.0497744188864 99.7270107538379
"6976" 1395 14.7255512342755 103.401399802825
"6977" 1395.2 17.2696133498023 107.381864169774
"6978" 1395.4 20.1135680259317 111.131808604912
"6979" 1395.6 23.8331363039351 114.256965113211
"6980" 1395.8 28.0482817472091 117.736878347335
"6981" 1396 31.5013056112133 119.80381382033
"6982" 1396.2 35.2500382575997 121.959472931419
"6983" 1396.4 39.0869589355351 124.029510451256
"6984" 1396.6 42.3559043325957 125.677057948051
"6985" 1396.8 43.3162196514864 126.397235317416
"6986" 1397 44.9483367466955 126.710254668777
"6987" 1397.2 47.3093156983937 127.269779615961
"6988" 1397.4 49.3593691631718 128.00888934498
"6989" 1397.6 50.5875075955532 127.908697902368
"6990" 1397.8 53.9311852489514 128.12014484448
"6991" 1398 57.5132838731875 127.069191036529
"6992" 1398.2 61.8565876914869 126.961508816921
"6993" 1398.4 65.7155104988725 127.772264432247
"6994" 1398.6 69.6567472829328 127.37022747757
"6995" 1398.8 73.4853351038848 126.627978226196
"6996" 1399 77.5578933888604 126.581930966772
"6997" 1399.2 78.7121908010787 126.177400020221
"6998" 1399.4 81.5625062436045 123.847266069408
"6999" 1399.6 86.2792519638033 123.512249836814
"7000" 1399.8 88.2652747444408 122.284735957812
"7001" 1400 90.6327334180123 119.195074014847
"7002" 1400.2 93.5591241581072 115.905713992568
"7003" 1400.4 96.392147275914 113.763565621719
"7004" 1400.6 98.6148846061948 112.156641347035
"7005" 1400.8 99.0759288575231 109.921209304305
"7006" 1401 99.1673152864374 106.935527555302
"7007" 1401.2 100.92434547678 103.432188952802
"7008" 1401.4 103.42652983703 102.15098394235
"7009" 1401.6 106.533898931788 102.28444446054
"7010" 1401.8 110.317245358119 102.934273218825
"7011" 1402 111.031860416661 101.277398481891
"7012" 1402.2 111.603221567227 97.370910298907
"7013" 1402.4 110.467774525816 93.8960372749606
"7014" 1402.6 109.158230858334 90.2305606875515
"7015" 1402.8 108.996657813064 87.7491163912498
"7016" 1403 106.724063937668 83.2435716664333
"7017" 1403.2 103.507534797275 80.6291735267077
"7018" 1403.4 99.8874642828585 77.3767366861702
"7019" 1403.6 97.4899412163201 74.5876569276766
"7020" 1403.8 96.0169584733901 72.7589219469643
"7021" 1404 93.6199251257068 70.7392586445515
"7022" 1404.2 90.1601000417428 70.9365973597361
"7023" 1404.4 86.4413489932006 71.6004185884596
"7024" 1404.6 81.8422666173029 71.5637919925081
"7025" 1404.8 77.7635175428336 70.1495208504063
"7026" 1405 76.4956548986886 67.1328466087879
"7027" 1405.2 75.3103503746056 64.2474450717551
"7028" 1405.4 73.1605059930652 59.2934750384333
"7029" 1405.6 72.3225400083309 53.7976684151062
"7030" 1405.8 72.4257569063372 48.4649739034333
"7031" 1406 73.7468778893523 43.8305485747246
"7032" 1406.2 71.4186756348882 40.0943486654442
"7033" 1406.4 67.4219083164986 37.8712215042086
"7034" 1406.6 62.2902158408136 38.102619475047
"7035" 1406.8 56.8352235847795 39.3891920213125
"7036" 1407 51.6244680775215 42.9952452466269
"7037" 1407.2 46.4970846583795 47.1291554440905
"7038" 1407.4 40.7769011715295 50.1034039771278
"7039" 1407.6 34.6228801774011 52.4933829107306
"7040" 1407.8 28.2048752826202 53.5415736546988
"7041" 1408 24.1184545945953 51.3078745110123
"7042" 1408.2 22.2895888134182 48.5452643221308
"7043" 1408.4 18.9573867869111 45.3873998966439
"7044" 1408.6 14.5198019987795 42.8960304625762
"7045" 1408.8 9.76766728283406 43.6043087415515
"7046" 1409 8.40539053003186 46.4719105829287
"7047" 1409.2 9.07661521556133 50.4106297223424
"7048" 1409.4 10.4049450463846 55.4630867971056
"7049" 1409.6 12.2316849168399 61.4888273476489
"7050" 1409.8 14.4580525283426 67.233662178156
"7051" 1410 17.9714104339746 74.1053731476285
"7052" 1410.2 22.6528668165356 78.6977762114821
"7053" 1410.4 27.6309699401698 83.7531481904334
"7054" 1410.6 32.782989193336 87.9561271414091
"7055" 1410.8 38.5605483065844 91.6733345299212
"7056" 1411 44.1999264571942 95.5976951995065
"7057" 1411.2 50.1870147592545 98.1677941130833
"7058" 1411.4 57.0683810679812 100.258717196803
"7059" 1411.6 63.0718182632056 100.222439891103
"7060" 1411.8 69.4873327893219 98.1551626611113
"7061" 1412 75.9138717480359 95.2839503040231
"7062" 1412.2 80.2567360841216 91.6918140380123
"7063" 1412.4 83.4338799110498 86.3389047412712
"7064" 1412.6 85.2957908801373 81.4273287345618
"7065" 1412.8 85.8663209309068 75.4296789222788
"7066" 1413 86.3996581245085 69.9279084785455
"7067" 1413.2 88.2516334449146 64.3031631628928
"7068" 1413.4 90.0485173226236 59.8918768280847
"7069" 1413.6 92.2106907988906 56.1687801030722
"7070" 1413.8 94.3955180486861 51.8224640849286
"7071" 1414 95.1205446897895 47.8152638353333
"7072" 1414.2 93.1066495902501 45.5536433214627
"7073" 1414.4 90.1052753641558 43.451194985364
"7074" 1414.6 88.5446413002081 40.341648142015
"7075" 1414.8 90.0762677124045 37.9987498284646
"7076" 1415 93.1738759511506 35.1949708145261
"7077" 1415.2 97.3061459029854 33.316312973051
"7078" 1415.4 101.994051331429 32.6969951736808
"7079" 1415.6 107.773213465074 32.5894170491098
"7080" 1415.8 112.942948590459 32.1943933859091
"7081" 1416 117.986571246453 30.1576064474442
"7082" 1416.2 116.576674800507 28.6826920839447
"7083" 1416.4 114.388833361992 25.3673337477631
"7084" 1416.6 112.279194757155 21.4623179057026
"7085" 1416.8 108.642053355863 18.0743962082111
"7086" 1417 104.66119338448 14.4078793496483
"7087" 1417.2 100.128666834836 11.6968846179941
"7088" 1417.4 95.8274909546095 9.12311836801333
"7089" 1417.6 91.3721804865154 6.25905793684842
"7090" 1417.8 87.1926971051649 4.41231715433242
"7091" 1418 82.9800267965977 2.86173543364545
"7092" 1418.2 77.5533100876495 1.76228547883333
"7093" 1418.4 74.7104370582341 1.7229091110697
"7094" 1418.6 71.7030055615442 1.19051064381568
"7095" 1418.8 70.7727072035695 0.87180050314333
"7096" 1419 70.5948789221306 1.41588186305035
"7097" 1419.2 69.148187762592 3.95664938530833
"7098" 1419.4 65.7847496304191 5.86052504656123
"7099" 1419.6 62.7988383891366 6.47950815814761
"7100" 1419.8 59.7322674179129 5.71575001086666
"7101" 1420 56.5966635892157 3.45689847247588
"7102" 1420.2 54.7730948095668 4.06269822308226
"7103" 1420.4 52.2393301810554 4.7731798715023
"7104" 1420.6 49.0394802367469 6.82370969221594
"7105" 1420.8 45.4011912550295 9.23554368862083
"7106" 1421 41.0830756291129 11.6017449058879
"7107" 1421.2 35.9646833175129 13.1810460874667
"7108" 1421.4 30.8999651933602 13.3493981164978
"7109" 1421.6 28.6932308877582 13.9587827396993
"7110" 1421.8 27.133078310169 17.0737190341807
"7111" 1422 25.4554659116469 21.2013299293211
"7112" 1422.2 23.3175045669854 24.9457691891098
"7113" 1422.4 19.8899453215537 27.6709641337559
"7114" 1422.6 15.4673029981093 29.6933131749121
"7115" 1422.8 11.9743093584632 31.344762625168
"7116" 1423 10.6410507801642 34.8198025313784
"7117" 1423.2 11.1072679999086 40.2788736146591
"7118" 1423.4 10.7284879935646 44.6288627811716
"7119" 1423.6 8.77194611993741 48.5420808774596
"7120" 1423.8 5.83002792308309 51.658926759219
"7121" 1424 3.39345237517238 53.5254782678887
"7122" 1424.2 4.21043738727105 56.8503147125605
"7123" 1424.4 5.22183308233885 61.6373111265774
"7124" 1424.6 5.55197325164353 66.2410413666493
"7125" 1424.8 5.99357558543274 70.3634085991188
"7126" 1425 8.16335025813199 74.1557755837038
"7127" 1425.2 10.5199268189224 78.5032253465342
"7128" 1425.4 14.7430722363615 81.658454528253
"7129" 1425.6 19.5314399828287 82.8582566308678
"7130" 1425.8 24.2897289687441 81.8467457521944
"7131" 1426 28.8594354877006 81.9897452192228
"7132" 1426.2 32.9357489488052 84.6677727206898
"7133" 1426.4 36.9919514114045 86.4188703816083
"7134" 1426.6 41.7854431688322 85.4629115275386
"7135" 1426.8 45.9029617363321 82.6166584428281
"7136" 1427 49.5032792795744 78.3274648163052
"7137" 1427.2 52.3986693128886 73.9113725064515
"7138" 1427.4 53.2443854142653 68.6587635830905
"7139" 1427.6 53.9037259786112 63.7636215757007
"7140" 1427.8 52.9189231192207 58.7764047420216
"7141" 1428 52.2517010118488 53.664168041869
"7142" 1428.2 49.9364377584776 49.1247793554994
"7143" 1428.4 47.1604946429613 44.3536178575242
"7144" 1428.6 43.8397689111838 40.3171705462844
"7145" 1428.8 39.0665473050295 37.0273695795896
"7146" 1429 34.0145020537479 34.6138793866018
"7147" 1429.2 29.1835231589135 33.3234590962271
"7148" 1429.4 25.2468880637095 31.0145258390533
"7149" 1429.6 23.1032445510295 27.1463622939021
"7150" 1429.8 24.0152373630063 25.7783118529797
"7151" 1430 25.9053549105448 25.4053362523211
"7152" 1430.2 28.923198680092 23.7226450232771
"7153" 1430.4 33.884616595022 21.5153245546152
"7154" 1430.6 39.0720082049864 19.7749370220195
"7155" 1430.8 44.51042643442 19.4448771405794
"7156" 1431 50.1769785462494 20.4505440358189
"7157" 1431.2 54.6579829975203 23.2881189769148
"7158" 1431.4 58.579113801603 26.5411933355745
"7159" 1431.6 61.6553117540068 30.220107619422
"7160" 1431.8 65.5136857962795 32.7272489345405
"7161" 1432 69.0301857060844 33.5085922066406
"7162" 1432.2 73.4728594044247 33.8804006479817
"7163" 1432.4 78.3956843720743 33.9862956675702
"7164" 1432.6 83.2686925811901 32.9000930769386
"7165" 1432.8 87.3821436404695 29.6921747592733
"7166" 1433 91.6418063937589 27.3228015236601
"7167" 1433.2 95.7030631907189 25.6961683083424
"7168" 1433.4 99.2895986509731 27.395628431272
"7169" 1433.6 102.310288789477 31.1702555131303
"7170" 1433.8 104.717679324485 35.991589724051
"7171" 1434 107.031945752532 41.9716572065224
"7172" 1434.2 109.191996620235 47.6741212288096
"7173" 1434.4 111.587860133546 53.1118831865455
"7174" 1434.6 113.42762201809 59.0211151721575
"7175" 1434.8 115.327673303266 65.0849230111986
"7176" 1435 119.616681327077 70.297573489136
"7177" 1435.2 123.947693001249 70.3271596410616
"7178" 1435.4 125.114837134337 68.9844480479555
"7179" 1435.6 123.769786407887 67.3113431582458
"7180" 1435.8 122.602281896824 64.1310698713625
"7181" 1436 121.206723651234 59.1869272197788
"7182" 1436.2 120.525036308237 53.9798301164427
"7183" 1436.4 117.517593379141 50.3228049805167
"7184" 1436.6 114.617832819163 46.4219054100128
"7185" 1436.8 111.91873027 42.4026495227269
"7186" 1437 109.094260103882 38.4567957241249
"7187" 1437.2 106.26802532371 33.8096035263145
"7188" 1437.4 105.199208426263 28.8668251699172
"7189" 1437.6 105.61451585736 23.1033503039533
"7190" 1437.8 106.867732006338 17.328349532551
"7191" 1438 105.258859294482 16.8576768483057
"7192" 1438.2 102.060580560022 16.4823420681702
"7193" 1438.4 97.0173005631021 16.6000032010462
"7194" 1438.6 92.0065004044321 15.0702787003491
"7195" 1438.8 87.9332576641195 12.4060651238833
"7196" 1439 85.0332576638095 8.85176886898333
"7197" 1439.2 81.1162472474427 5.26629457675964
"7198" 1439.4 76.7428979716462 5.74122883706666
"7199" 1439.6 71.7571108733995 7.87338194290333
"7200" 1439.8 66.7468298185462 10.0981081172667
"7201" 1440 61.8071824990237 13.1308784761891
"7202" 1440.2 58.1036255477911 16.5216362187357
"7203" 1440.4 54.8605621603657 21.4574181314333
"7204" 1440.6 50.9094521079159 25.872782899047
"7205" 1440.8 45.155278953375 28.8963765449951
"7206" 1441 39.0370584452623 30.2476131704333
"7207" 1441.2 33.7371838079643 29.1273756489225
"7208" 1441.4 28.3134891999045 27.2020972262146
"7209" 1441.6 23.0913670936233 26.7920473670583
"7210" 1441.8 21.1119185738441 30.1654234084978
"7211" 1442 19.7395486135795 35.3408305278133
"7212" 1442.2 18.0068162852748 40.9284799853959
"7213" 1442.4 15.1819100012056 45.9957433121377
"7214" 1442.6 10.6911002486609 50.3305421946876
"7215" 1442.8 8.24746602205822 55.2252165599415
"7216" 1443 10.3983593155583 59.3926846271767
"7217" 1443.2 13.6093311395253 63.7166424512045
"7218" 1443.4 18.6469835824744 68.0048584540181
"7219" 1443.6 23.6427629552456 71.9497580698994
"7220" 1443.8 28.9586363398943 76.7590015556956
"7221" 1444 34.9540297722269 80.2162848166175
"7222" 1444.2 40.1588529454344 80.3653662111855
"7223" 1444.4 45.2616578815363 78.5747489195144
"7224" 1444.6 51.0303862196886 76.2843777284424
"7225" 1444.8 57.4497432502094 76.8786275138539
"7226" 1445 63.8614479293208 76.7780273298095
"7227" 1445.2 69.9564968909417 76.4779103849468
"7228" 1445.4 76.2122601518346 76.476488927993
"7229" 1445.6 81.9238688871159 73.1087894811515
"7230" 1445.8 86.2981050707974 68.6899296472815
"7231" 1446 91.2391273517974 64.8612810316923
"7232" 1446.2 95.7387508554491 60.4056811908159
"7233" 1446.4 97.2674723770999 55.396204098812
"7234" 1446.6 97.2129893743089 49.5328364721098
"7235" 1446.8 95.8489519604765 44.8284505276152
"7236" 1447 94.7970171469614 39.2385504764636
"7237" 1447.2 95.0250398237689 34.1453314763482
"7238" 1447.4 97.2980850115244 30.8533852627395
"7239" 1447.6 100.413847699632 26.9353657644333
"7240" 1447.8 103.629611069544 25.2680014028157
"7241" 1448 106.965785906808 25.1736869243191
"7242" 1448.2 109.910241325853 23.3110611751581
"7243" 1448.4 108.43089855753 20.3401716025633
"7244" 1448.6 105.07912665575 18.4261871908745
"7245" 1448.8 100.297411642553 16.2316320773199
"7246" 1449 95.5722177312693 15.6284866681272
"7247" 1449.2 91.1894281291021 15.0671641409495
"7248" 1449.4 86.8924627352897 13.4094888965252
"7249" 1449.6 82.2667074960462 12.2510689311667
"7250" 1449.8 77.33946584399 11.9122452424017
"7251" 1450 72.1152389014761 10.6074460754783
"7252" 1450.2 66.0823640599727 9.15664618703561
"7253" 1450.4 61.9309290320005 7.49146618878217
"7254" 1450.6 59.6946524003493 9.82011239729379
"7255" 1450.8 56.7266296884938 13.2541460531119
"7256" 1451 53.9888569032462 18.5570784156667
"7257" 1451.2 49.4383085723949 23.576920486752
"7258" 1451.4 43.9209033034169 26.6721778894004
"7259" 1451.6 37.8735226944462 28.408891213
"7260" 1451.8 31.7795952145462 28.7528553667
"7261" 1452 26.2164155374247 26.923037300143
"7262" 1452.2 21.1036550184609 25.6726239384773
"7263" 1452.4 19.5953538317074 28.426008431289
"7264" 1452.6 19.864657831592 32.2062979345583
"7265" 1452.8 21.4559037217164 36.3035278609175
"7266" 1453 23.5899779075958 40.9656193958925
"7267" 1453.2 27.1239335610081 45.9061717864905
"7268" 1453.4 30.243540036125 51.3243930801515
"7269" 1453.6 34.4961872984012 55.037822446109
"7270" 1453.8 39.1028275385613 58.1202909047697
"7271" 1454 43.2192583389184 60.2701633761
"7272" 1454.2 47.7169219442984 60.6118841111409
"7273" 1454.4 53.3467790649874 61.3759276154729
"7274" 1454.6 58.9439290996738 62.3264353110872
"7275" 1454.8 64.9323890573384 62.9092202271098
"7276" 1455 70.8293570194652 61.7066838628048
"7277" 1455.2 76.6062866287245 60.0601773314242
"7278" 1455.4 82.2441843175573 59.0209931471278
"7279" 1455.6 87.8249685928058 56.2058436002491
"7280" 1455.8 93.3541553765318 52.7601429990755
"7281" 1456 97.6398923494965 48.7029365254899
"7282" 1456.2 99.2159111993553 43.485021509797
"7283" 1456.4 98.5275230516162 39.1366036579639
"7284" 1456.6 97.0928456815674 34.6793847579485
"7285" 1456.8 97.1235591067795 31.3061664651344
"7286" 1457 100.00075438887 28.7290751289133
"7287" 1457.2 103.788106296156 28.0390277904234
"7288" 1457.4 108.372424921068 28.6135384516449
"7289" 1457.6 113.447548730586 30.9742796931782
"7290" 1457.8 119.097589996429 32.7245753463715
"7291" 1458 117.279729351053 32.3569917816228
"7292" 1458.2 116.38087671478 30.9955400040462
"7293" 1458.4 115.210059764021 28.8287061251575
"7294" 1458.6 113.319813283457 25.4066361924333
"7295" 1458.8 110.385720479381 21.7196274107731
"7296" 1459 107.521936911497 17.3171088739333
"7297" 1459.2 103.39485661728 15.0240145159333
"7298" 1459.4 98.4218475202944 12.7782199590472
"7299" 1459.6 94.0949324940532 11.7271885047386
"7300" 1459.8 90.2967620498949 10.2283604499237
"7301" 1460 85.9131589043553 8.03084880967576
"7302" 1460.2 82.03195844416 5.53592119406376
"7303" 1460.4 78.5927038581519 4.39202560428439
"7304" 1460.6 75.5065866274045 6.38111894090208
"7305" 1460.8 71.6466553674632 9.5915647868619
"7306" 1461 67.0973467837795 12.0642242057
"7307" 1461.2 61.9360516563363 14.7808075385697
"7308" 1461.4 56.1725223715487 15.0240145159333
"7309" 1461.6 50.9625451325966 14.0405939680919
"7310" 1461.8 46.0916674455795 12.0769636188
"7311" 1462 41.9401418421374 13.4449977869597
"7312" 1462.2 38.7983807111462 16.9816376623
"7313" 1462.4 35.9922015557473 22.0574033935624
"7314" 1462.6 33.227686202953 27.4566417494435
"7315" 1462.8 30.5065153934643 32.799649946879
"7316" 1463 29.7336163528006 39.1879991849281
"7317" 1463.2 29.3639843216129 45.3721275008222
"7318" 1463.4 28.3875360514822 51.1402506544333
"7319" 1463.6 26.6056358507532 56.2661881886175
"7320" 1463.8 23.6824513435013 61.4857618666855
"7321" 1464 20.4513322428704 65.2683650667391
"7322" 1464.2 16.4989789908888 67.8984668449712
"7323" 1464.4 12.7866018754107 69.553923654876
"7324" 1464.6 7.9869973918821 70.0533793336641
"7325" 1464.8 3.81736912194347 70.2838293726547
"7326" 1465 4.40635969910184 70.7357842591606
"7327" 1465.2 4.97006662759921 74.2152957924497
"7328" 1465.4 6.10718713993527 77.7959062449005
"7329" 1465.6 6.90616327030333 83.0464140827429
"7330" 1465.8 7.68345424793953 87.2671878999373
"7331" 1466 10.5685082988397 90.5826230327642
"7332" 1466.2 13.9190006116467 92.4995514969021
"7333" 1466.4 18.3731195625112 93.950893018287
"7334" 1466.6 22.6649280583602 95.6244319299898
"7335" 1466.8 26.8191919395563 95.6508500677548
"7336" 1467 31.5150758399068 95.1502904010788
"7337" 1467.2 36.9130486560096 95.2772438283271
"7338" 1467.4 41.8877062146202 93.7383678211147
"7339" 1467.6 47.3852342255231 90.7630919116128
"7340" 1467.8 51.6364088369447 86.8327628354768
"7341" 1468 56.1709420029958 82.8820477811631
"7342" 1468.2 59.7084786021006 77.8158804337361
"7343" 1468.4 63.9400268781743 73.3370017426175
"7344" 1468.6 68.6245718524522 69.0298610322242
"7345" 1468.8 70.8228345558833 63.5395454612918
"7346" 1469 72.154202554151 57.2369697808619
"7347" 1469.2 72.202727394293 51.061059708136
"7348" 1469.4 71.2556328618488 45.222099539067
"7349" 1469.6 71.6374069861861 38.612227815763
"7350" 1469.8 72.7752562181469 32.5342078278721
"7351" 1470 73.9544355956352 26.3102151834436
"7352" 1470.2 75.1682002898713 20.261473228168
"7353" 1470.4 77.193185579092 14.5980403904021
"7354" 1470.6 79.3865560467795 8.65225322188495
"7355" 1470.8 78.5967472479072 3.95292242934822
"7356" 1471 77.2380015523981 5.08136226092817
"7357" 1471.2 78.1645827944892 6.65915149494946
"7358" 1471.4 79.6984154412411 6.29471667142235
"7359" 1471.6 82.8111029579311 5.82268387234243
"7360" 1471.8 87.6800668182411 5.45108053742372
"7361" 1472 91.6434456977897 6.53800546319863
"7362" 1472.2 96.257418366693 8.7768023226641
"7363" 1472.4 100.350572919001 10.834707515741
"7364" 1472.6 103.125181774837 13.0166469946048
"7365" 1472.8 105.804411749959 14.8365288137069
"7366" 1473 108.557300856532 17.3959997348737
"7367" 1473.2 110.176545440322 20.5802185436905
"7368" 1473.4 113.691367883437 23.4411267427191
"7369" 1473.6 116.814084623618 26.8696139548849
"7370" 1473.8 117.68458730836 29.8243358964656
"7371" 1474 120.082460170091 34.4035462364522
"7372" 1474.2 121.959732110745 37.3750951548299
"7373" 1474.4 122.253262863023 40.3496234502712
"7374" 1474.6 124.638537578172 43.4795410804601
"7375" 1474.8 125.21544265219 45.926190864219
"7376" 1475 126.61132669403 50.5192042658083
"7377" 1475.2 127.53618471073 55.7678424630083
"7378" 1475.4 127.500361207012 59.9139723144247
"7379" 1475.6 128.409184540517 65.1644011772299
"7380" 1475.8 126.850906176754 68.7206407324333
"7381" 1476 125.664649348168 74.4710702567389
"7382" 1476.2 126.238893316969 79.5996602297264
"7383" 1476.4 125.256416738057 81.9979401633222
"7384" 1476.6 123.95711087898 84.6289828410583
"7385" 1476.8 122.54950930609 88.2943096704764
"7386" 1477 120.430860648432 91.0356705385904
"7387" 1477.2 117.740507611365 94.6779717171651
"7388" 1477.4 116.542122197143 100.347023386227
"7389" 1477.6 114.873556308215 101.728786726151
"7390" 1477.8 112.549725935763 104.352042182293
"7391" 1478 110.470287442424 106.736733973326
"7392" 1478.2 107.640141732246 109.795531478416
"7393" 1478.4 104.935588612722 112.159933715318
"7394" 1478.6 103.393336302732 114.289011814609
"7395" 1478.8 102.21027819863 113.805423693333
"7396" 1479 99.3557158478049 113.338815698264
"7397" 1479.2 95.2624844014692 114.470508915175
"7398" 1479.4 91.0011257291045 116.149475703733
"7399" 1479.6 87.9892102241238 120.183692799679
"7400" 1479.8 84.3629344800586 123.568258109247
"7401" 1480 80.4423300384462 124.200784782933
"7402" 1480.2 75.1306888554115 125.837035001497
"7403" 1480.4 70.8952537701659 127.261139248092
"7404" 1480.6 65.7611328255764 127.755877251152
"7405" 1480.8 62.2172531392452 128.390690228838
"7406" 1481 60.7274574463885 128.789368125456
"7407" 1481.2 58.741419497062 128.416947034464
"7408" 1481.4 55.7745390164074 127.138256431457
"7409" 1481.6 51.3750695069015 126.138107726311
"7410" 1481.8 46.8302124049266 125.30049588436
"7411" 1482 46.0373989997716 123.369713621252
"7412" 1482.2 45.9192362899236 120.095023086382
"7413" 1482.4 44.9106694778578 115.479825684694
"7414" 1482.6 42.9000453610008 113.486102994483
"7415" 1482.8 39.8594162650008 109.764523626581
"7416" 1483 37.4995281787541 104.668457511306
"7417" 1483.2 37.3987884581933 98.7582000167523
"7418" 1483.4 37.9175280641829 92.4673349663997
"7419" 1483.6 38.991531784569 86.5558190724333
"7420" 1483.8 41.0328550284282 81.0606560163252
"7421" 1484 41.7855043435685 76.9252902702315
"7422" 1484.2 44.3937504029814 72.8685468876535
"7423" 1484.4 48.64205018371 68.4979779469464
"7424" 1484.6 53.6418526066206 65.8882048665548
"7425" 1484.8 58.2787914849238 63.4472586751737
"7426" 1485 62.3991525208628 63.5717946045167
"7427" 1485.2 67.2134819228629 64.1450681940167
"7428" 1485.4 72.6384932284637 65.8207480136175
"7429" 1485.6 77.3594699827795 65.6222334748976
"7430" 1485.8 82.5244671748688 63.4622204858887
"7431" 1486 87.4522854252977 59.791470277797
"7432" 1486.2 92.6365196421962 57.0109968580167
"7433" 1486.4 93.6824900182259 55.0269090975315
"7434" 1486.6 94.2800078225573 52.78575817985
"7435" 1486.8 97.4402913042795 50.6165192269889
"7436" 1487 102.522807034256 50.0151342638258
"7437" 1487.2 107.622335042025 51.273653942556
"7438" 1487.4 111.290738036372 54.9316352787962
"7439" 1487.6 114.490755925374 58.8045570221631
"7440" 1487.8 118.216241696399 63.1739228163271
"7441" 1488 122.188918959023 67.298257565442
"7442" 1488.2 126.192536344002 67.2060660638778
"7443" 1488.4 126.242169856943 64.7439670397523
"7444" 1488.6 124.415223360036 62.4501437711767
"7445" 1488.8 122.085480401644 58.6461751295685
"7446" 1489 119.599560667752 54.2252544754063
"7447" 1489.2 115.701662113474 51.0376276044611
"7448" 1489.4 111.048258262325 48.096689051997
"7449" 1489.6 107.186235100225 44.3971910076413
"7450" 1489.8 105.6459409158 39.8757201226086
"7451" 1490 105.144393848419 35.0255497537117
"7452" 1490.2 104.170527305035 29.6444409583517
"7453" 1490.4 103.26082888739 24.2909318030439
"7454" 1490.6 102.711523748631 18.8295753653801
"7455" 1490.8 102.131886979748 14.5542486578708
"7456" 1491 98.8207419314033 14.6626440354234
"7457" 1491.2 94.0316834529818 14.5495071628266
"7458" 1491.4 88.3390449909481 14.721274530467
"7459" 1491.6 82.9656298785295 13.5243640390529
"7460" 1491.8 78.0149117139326 11.2762871723313
"7461" 1492 73.6029646190319 8.07608703154012
"7462" 1492.2 69.6891596169391 5.24177156318865
"7463" 1492.4 67.5872259159129 6.89626895813333
"7464" 1492.6 64.289236383356 10.0938616462333
"7465" 1492.8 60.6141663549519 13.5589820094333
"7466" 1493 55.7517810333313 16.3396883860885
"7467" 1493.2 50.8373972887064 16.9442480027138
"7468" 1493.4 46.0844278524938 15.192356760469
"7469" 1493.6 43.2609865490653 12.2626417313454
"7470" 1493.8 42.7186072518556 12.9053947286507
"7471" 1494 41.5440598941058 11.7352344498544
"7472" 1494.2 40.2078273881092 12.1408473423674
"7473" 1494.4 37.963678675757 13.2397809845682
"7474" 1494.6 35.2599434048713 16.2914561253721
"7475" 1494.8 31.1579110346111 19.813363346107
"7476" 1495 26.109064464928 22.7111781929581
"7477" 1495.2 20.8698026613856 24.8391532452515
"7478" 1495.4 16.1876928673729 27.008162410719
"7479" 1495.6 14.389269941628 31.6103443293121
"7480" 1495.8 13.7893787678101 36.9995021134333
"7481" 1496 13.5169153771627 42.8643945368539
"7482" 1496.2 12.7914321724217 48.8226124730297
"7483" 1496.4 11.879255678569 54.9050824731965
"7484" 1496.6 9.49610724588969 59.8591913489757
"7485" 1496.8 5.39676295733407 62.0289744695424
"7486" 1497 2.39316324423085 62.4366151908935
"7487" 1497.2 3.30162665404843 61.436693948198
"7488" 1497.4 2.99500859394759 59.6927860540888
"7489" 1497.6 3.67406078340248 57.9600135196874
"7490" 1497.8 2.98856564979676 54.4579891867695
"7491" 1498 3.76443759124554 50.0642031401615
"7492" 1498.2 4.5160820975419 45.6761776297601
"7493" 1498.4 5.99388835587135 40.7277303553517
"7494" 1498.6 8.87621011605225 35.6966075918424
"7495" 1498.8 11.9297964383136 31.6359196662174
"7496" 1499 14.7359251453089 26.194981050151
"7497" 1499.2 14.5398874552064 25.6505493456894
"7498" 1499.4 14.3782040751913 25.9566790874569
"7499" 1499.6 13.8365654013152 26.2346980439333
"7500" 1499.8 13.615531574917 26.7092411819083
"7501" 1500 13.1406136957415 26.8402233121675
"7502" 1500.2 12.6973736623949 27.0676596697026
"7503" 1500.4 12.6751536805395 27.2105370873933
"7504" 1500.6 12.5560623742795 27.195462115225
"7505" 1500.8 12.3204136193395 27.7201136113933
"7506" 1501 12.1569798054295 27.9656657988958
"7507" 1501.2 11.7806145804002 28.7979558176747
"7508" 1501.4 11.1365850156877 30.0305231716884
"7509" 1501.6 10.3896141433795 31.5564202426018
"7510" 1501.8 9.17950519002197 33.3012118862212
"7511" 1502 7.673052095769 36.4322629827702
"7512" 1502.2 5.60862497269531 40.2822477206754
"7513" 1502.4 4.99393175698706 43.9040236473484
"7514" 1502.6 3.68756084427952 47.3383320574021
"7515" 1502.8 2.13679127728915 51.3607404965487
"7516" 1503 2.19971800056103 54.9684978179291
"7517" 1503.2 1.6651098856088 58.0133193805797
"7518" 1503.4 1.41851215071395 60.8107182543596
"7519" 1503.6 1.44425924711011 62.997380433954
"7520" 1503.8 2.52657351344332 65.2744098438299
"7521" 1504 4.12177189321588 65.7674131501606
"7522" 1504.2 3.95834947027404 64.6552280244773
"7523" 1504.4 3.91029509929566 63.8098024567882
"7524" 1504.6 4.15558647980865 61.6150166295692
"7525" 1504.8 5.94960461115224 59.0236311064061
"7526" 1505 9.09597712483357 57.1105593883252
"7527" 1505.2 13.6793304889849 54.9688992700226
"7528" 1505.4 16.5876107738867 52.1810152067994
"7529" 1505.6 20.4547875032068 49.7713428104151
"7530" 1505.8 24.8814696027081 48.3591912767994
"7531" 1506 29.2301121794695 47.4980524491433
"7532" 1506.2 34.3222829042947 46.2413672532515
"7533" 1506.4 38.1614610558098 44.060225313403
"7534" 1506.6 41.0427426901054 41.1820375154783
"7535" 1506.8 42.989501808351 36.9407048222026
"7536" 1507 44.9978855902129 32.4345457526
"7537" 1507.2 48.9966125550376 28.5175186816914
"7538" 1507.4 52.2921659942854 24.9540123387627
"7539" 1507.6 55.22420845295 20.378910999672
"7540" 1507.8 56.3483812857009 14.9102186348715
"7541" 1508 59.1688246786183 11.1754789133043
"7542" 1508.2 62.9207523232627 9.62837207992771
"7543" 1508.4 67.5933030540112 10.1861447118602
"7544" 1508.6 73.4058684906867 10.5658766017117
"7545" 1508.8 78.5695162556775 10.8551065759639
"7546" 1509 84.123318380004 10.1531389153517
"7547" 1509.2 88.4227393283972 8.75922077969804
"7548" 1509.4 90.4618171782704 6.58820678680606
"7549" 1509.6 90.5441395944397 6.7699879797343
"7550" 1509.8 91.9254248066325 9.18636580716862
"7551" 1510 94.2995748338695 12.4022432999533
"7552" 1510.2 98.1197652184953 16.5869393546754
"7553" 1510.4 102.076458845186 19.8092565616208
"7554" 1510.6 106.789558969853 21.5070347929807
"7555" 1510.8 111.265494927037 22.1965563568393
"7556" 1511 113.912285163355 24.6384109782212
"7557" 1511.2 115.820680490767 29.3236220034213
"7558" 1511.4 119.095028007203 34.0816865361064
"7559" 1511.6 121.774373563637 37.1325834824244
"7560" 1511.8 122.022165090616 40.567695909897
"7561" 1512 122.945361728452 45.2282610706811
"7562" 1512.2 125.862408304457 50.0276067522317
"7563" 1512.4 126.69367706538 50.6083801575083
"7564" 1512.6 125.218836211449 51.6759884731923
"7565" 1512.8 123.79297072424 55.3544034126457
"7566" 1513 121.687402345815 60.2788066357254
"7567" 1513.2 120.836429822266 65.6225958475838
"7568" 1513.4 119.433838745903 71.2234280848227
"7569" 1513.6 118.133084478806 77.3641050312637
"7570" 1513.8 117.227004156672 83.2811074371744
"7571" 1514 118.106412785788 89.5353677561524
"7572" 1514.2 119.379642076849 92.4957089021898
"7573" 1514.4 119.280491128066 91.9739468526159
"7574" 1514.6 116.8090112714 92.6564604319592
"7575" 1514.8 113.117133610629 93.5827891478581
"7576" 1515 108.324311287588 95.2939486839812
"7577" 1515.2 103.047543380021 97.0976834126833
"7578" 1515.4 97.9103885658321 99.1913053813544
"7579" 1515.6 93.2022599982186 101.305573703092
"7580" 1515.8 89.6581812117045 103.868681475333
"7581" 1516 85.0144422007051 105.918674140375
"7582" 1516.2 81.1355357910234 109.511620043848
"7583" 1516.4 79.5632872897543 114.238884900408
"7584" 1516.6 80.1190325236871 118.693397329744
"7585" 1516.8 81.9619847277014 123.121915736027
"7586" 1517 82.0052245623085 122.077724740276
"7587" 1517.2 80.9258745266295 121.859917625808
"7588" 1517.4 78.5123751816795 121.544617151583
"7589" 1517.6 74.576313511844 120.75292426974
"7590" 1517.8 70.680507482594 118.774205751143
"7591" 1518 67.4020129928033 115.143668707552
"7592" 1518.2 65.353866797541 110.59590971958
"7593" 1518.4 65.4242903536206 106.113794679321
"7594" 1518.6 65.8327215006704 102.661911616224
"7595" 1518.8 64.7994401619172 100.494373258727
"7596" 1519 63.0982585162143 98.1088050915551
"7597" 1519.2 62.4439515794282 93.9068047395955
"7598" 1519.4 62.9496925314688 89.9521713416178
"7599" 1519.6 64.0187098240795 85.9431691151697
"7600" 1519.8 63.7837521212068 82.4757324950424
"7601" 1520 61.6405034954224 79.6810857888262
"7602" 1520.2 58.5164723304282 75.8994721685144
"7603" 1520.4 55.6316412342795 71.4394996861438
"7604" 1520.6 53.5165740043073 66.7389542502111
"7605" 1520.8 51.8000865936652 61.2771836497191
"7606" 1521 51.3202825619095 55.8563813840533
"7607" 1521.2 52.1634236716545 49.5159754841833
"7608" 1521.4 55.211971072592 44.1813462485583
"7609" 1521.6 58.5612277480972 39.9490509347039
"7610" 1521.8 63.1169628160762 37.8688620623454
"7611" 1522 67.8828426335795 36.4771861763333
"7612" 1522.2 73.2290235704836 36.9917024727599
"7613" 1522.4 78.491787588842 37.0393127793708
"7614" 1522.6 83.4061755714159 38.8177638013424
"7615" 1522.8 87.9859984729239 41.1601681650622
"7616" 1523 92.057073974731 44.9251486323459
"7617" 1523.2 96.2493782416795 48.6386931729788
"7618" 1523.4 101.098693475403 51.8450090121673
"7619" 1523.6 106.338738423861 53.523679032597
"7620" 1523.8 111.520797106474 52.0178546679889
"7621" 1524 117.296685240122 50.5869961426619
"7622" 1524.2 120.843921315916 50.5461307525879
"7623" 1524.4 120.482986688888 51.2951894624063
"7624" 1524.6 120.032886125954 50.8422185131031
"7625" 1524.8 119.741823655798 50.2244551089428
"7626" 1525 119.949791211893 48.0142871192352
"7627" 1525.2 120.92812383132 44.1886628033793
"7628" 1525.4 121.525953013284 39.2892143263625
"7629" 1525.6 119.150685252917 35.3901285502498
"7630" 1525.8 115.434639274748 32.2540707336833
"7631" 1526 111.043939186905 29.2015113639526
"7632" 1526.2 107.501196401338 25.4703332579333
"7633" 1526.4 105.281812678749 21.1756068719485
"7634" 1526.6 104.204125175836 16.0438832612985
"7635" 1526.8 102.85056924876 14.9887646835692
"7636" 1527 99.2824057649395 14.9666871569833
"7637" 1527.2 94.6995882075448 13.4640863812394
"7638" 1527.4 91.6970898537696 10.1218631284927
"7639" 1527.6 88.639917077138 6.14007662582012
"7640" 1527.8 85.1492004638686 5.20646779674026
"7641" 1528 80.8669347959643 5.05403904636811
"7642" 1528.2 75.5871467732904 5.37390909268333
"7643" 1528.4 71.3469494166199 3.93259357865673
"7644" 1528.6 67.591012139883 5.32229250512298
"7645" 1528.8 63.7220832356382 7.9910276534442
"7646" 1529 59.0174728376672 10.0792614199839
"7647" 1529.2 53.0562808146071 10.0885901649506
"7648" 1529.4 47.3332576597795 10.2257355708509
"7649" 1529.6 43.6368884977466 12.6028260591806
"7650" 1529.8 40.5858401362634 17.2534118084333
"7651" 1530 37.0628718817143 22.2065510104659
"7652" 1530.2 33.0439182644817 26.6480513413269
"7653" 1530.4 28.317808275325 30.236031885797
"7654" 1530.6 23.3757734638235 30.9559805362136
"7655" 1530.8 20.1617664038121 29.634182735292
"7656" 1531 19.7675544078848 29.3156245278544
"7657" 1531.2 20.1414615552582 30.2787840748269
"7658" 1531.4 20.1188515798918 31.5748520250354
"7659" 1531.6 20.4756600962591 33.4740645290252
"7660" 1531.8 20.5920106994224 37.6780708520252
"7661" 1532 20.1963809947504 42.9029214072489
"7662" 1532.2 19.438327413415 47.6434603483866
"7663" 1532.4 16.8496055612751 51.5866938037785
"7664" 1532.6 13.7472016741634 54.1840604272547
"7665" 1532.8 9.75835310279691 55.3874602044681
"7666" 1533 5.58209847604843 55.3442569774333
"7667" 1533.2 4.02026273240977 55.3667382946686
"7668" 1533.4 4.70057155325851 56.9725466686182
"7669" 1533.6 5.05756180702528 60.6008842981028
"7670" 1533.8 4.78820523059202 65.4720903919333
"7671" 1534 4.19276178739936 70.5052114104912
"7672" 1534.2 3.86553417430333 75.3390691572428
"7673" 1534.4 5.86343738245394 79.3950838485496
"7674" 1534.6 9.65912154348686 82.9390686216041
"7675" 1534.8 13.4602817123037 86.2578811854172
"7676" 1535 17.8902694521761 87.7078573777695
"7677" 1535.2 22.0973467789692 88.4359807299506
"7678" 1535.4 25.9984010713636 87.8500532528581
"7679" 1535.6 27.108365232514 85.5468124596457
"7680" 1535.8 26.6495139766099 84.8917332362458
"7681" 1536 26.1070642294822 84.3729034223252
"7682" 1536.2 25.5193427242667 83.9622052259205
"7683" 1536.4 23.9484194148848 83.1798746009333
"7684" 1536.6 23.5891580930478 82.1436320963358
"7685" 1536.8 23.8344827983013 81.2528998976768
"7686" 1537 24.5216289191068 78.9596544794424
"7687" 1537.2 25.4251351988564 75.4692631592539
"7688" 1537.4 27.4591457724374 71.613828496986
"7689" 1537.6 30.256627216868 67.2494076266369
"7690" 1537.8 34.5725305514578 63.7788562246855
"7691" 1538 39.3193354551097 58.8632193884522
"7692" 1538.2 40.4339254490938 55.2132230141191
"7693" 1538.4 41.788581072956 50.3908734132569
"7694" 1538.6 44.1582573284765 45.0755179331909
"7695" 1538.8 45.2616202537136 40.2921504223564
"7696" 1539 46.5097539462795 35.0843436774
"7697" 1539.2 48.5397863563028 29.8802440484798
"7698" 1539.4 52.3080647085129 25.5085514972333
"7699" 1539.6 57.0667657429519 22.7972529574678
"7700" 1539.8 61.6617643486109 23.2915866440237
"7701" 1540 65.5233740752619 25.3406909952098
"7702" 1540.2 68.6088222937098 28.7470288134217
"7703" 1540.4 71.8374079463657 32.9931763385368
"7704" 1540.6 75.8229818757582 36.0643749816248
"7705" 1540.8 80.8201859933585 38.7213343682123
"7706" 1541 86.0789210668972 42.6760347153451
"7707" 1541.2 91.6599286999045 46.4144183717603
"7708" 1541.4 97.876190071136 48.1736071285719
"7709" 1541.6 104.276925906921 49.3519254947352
"7710" 1541.8 110.758880209155 51.7101119011387
"7711" 1542 117.630370704917 53.605151776259
"7712" 1542.2 122.575006744434 52.7662630173788
"7713" 1542.4 124.77512083047 50.3555929980085
"7714" 1542.6 123.872426691437 51.2073001970649
"7715" 1542.8 123.738893316702 52.6986323086488
"7716" 1543 123.788554266049 55.8194924748159
"7717" 1543.2 124.05213053823 60.8094651973333
"7718" 1543.4 123.985783477911 66.5784078453544
"7719" 1543.6 124.248982587015 72.5460701567069
"7720" 1543.8 124.098584593863 79.0607976986
"7721" 1544 124.590793709978 84.1825542699247
"7722" 1544.2 122.015488824881 86.3949569917638
"7723" 1544.4 119.331010897208 90.5357482185851
"7724" 1544.6 116.745923993254 95.4151092333316
"7725" 1544.8 116.370874645385 100.247335677802
"7726" 1545 114.934830406193 100.306697643563
"7727" 1545.2 112.441974337345 103.417789788728
"7728" 1545.4 110.93308291778 105.658569015883
"7729" 1545.6 108.179556233062 108.803560256345
"7730" 1545.8 105.59869968182 111.956564998595
"7731" 1546 102.40031751713 112.470970171108
"7732" 1546.2 99.6289107890045 113.846826785908
"7733" 1546.4 95.4942056055418 116.173910315745
"7734" 1546.6 91.6717111376515 120.309148869145
"7735" 1546.8 89.5037425922035 121.419006538417
"7736" 1547 87.1724093380522 122.813925947729
"7737" 1547.2 86.2289613008967 123.605615327168
"7738" 1547.4 85.7891815416088 124.749200981019
"7739" 1547.6 83.6612318115123 125.201947056708
"7740" 1547.8 80.1555523588493 126.000597215084
"7741" 1548 75.1544336154513 127.486289146166
"7742" 1548.2 70.5236031100204 128.745593653463
"7743" 1548.4 68.9618270267008 129.147589168969
"7744" 1548.6 65.3097894441389 127.734976651535
"7745" 1548.8 60.2184993308023 127.133745117092
"7746" 1549 55.4563336458958 127.597467833898
"7747" 1549.2 50.8605025864841 126.841317680024
"7748" 1549.4 46.4010939953124 125.233421151368
"7749" 1549.6 41.7263611775237 124.220042035294
"7750" 1549.8 37.9552304207578 122.857607532172
"7751" 1550 33.9312310939213 121.019734317814
"7752" 1550.2 30.6768703324266 119.548088836779
"7753" 1550.4 27.8289345107076 117.736220013088
"7754" 1550.6 25.3641321684513 116.34465129222
"7755" 1550.8 23.118844793593 113.153622079799
"7756" 1551 19.7618389396592 109.490594054869
"7757" 1551.2 16.0206253346257 106.539058452064
"7758" 1551.4 14.1984346959503 105.189541111628
"7759" 1551.6 13.9347112484886 105.159994712288
"7760" 1551.8 14.302962263568 105.722511070097
"7761" 1552 14.5308187708665 106.166206933542
"7762" 1552.2 15.1249468090619 106.466772370492
"7763" 1552.4 15.3297314752438 106.829685063005
"7764" 1552.6 15.8857096004983 107.010539231121
"7765" 1552.8 16.1668094257795 107.194721138491
"7766" 1553 17.4193412977113 107.433979950638
"7767" 1553.2 19.1251826973541 108.866904641896
"7768" 1553.4 21.951491105575 111.310814982661
"7769" 1553.6 25.3815403502986 114.048639511372
"7770" 1553.8 28.7941912196488 115.805511550033
"7771" 1554 32.1329485875183 117.908085133015
"7772" 1554.2 33.6443937335414 118.407385016029
"7773" 1554.4 35.50439809452 119.022845466067
"7774" 1554.6 38.5556444994969 121.663979913455
"7775" 1554.8 41.6374692911199 124.082877448923
"7776" 1555 44.9203341915523 125.00857938632
"7777" 1555.2 48.88373717897 126.3240202996
"7778" 1555.4 51.1454749662306 126.407193660817
"7779" 1555.6 55.1599539001565 127.318021173018
"7780" 1555.8 60.0478590712467 127.936594427404
"7781" 1556 64.8870433255334 128.138243385687
"7782" 1556.2 69.4964031405235 127.867187873113
"7783" 1556.4 74.6556585407064 126.495432727897
"7784" 1556.6 80.1012338257539 125.218304572844
"7785" 1556.8 83.7579591631417 123.887314972402
"7786" 1557 87.6589779657467 121.587116669056
"7787" 1557.2 91.6091978648812 119.285314626637
"7788" 1557.4 96.221258602682 118.382601604946
"7789" 1557.6 98.0114477260008 116.31174658863
"7790" 1557.8 101.352739194754 112.603600416815
"7791" 1558 104.859093989329 109.470055225417
"7792" 1558.2 108.726951545441 107.141026091541
"7793" 1558.4 111.465842716651 103.473106365997
"7794" 1558.6 111.15619692593 99.0449534371944
"7795" 1558.8 109.479448832411 96.0030996292228
"7796" 1559 108.162960239104 92.5295708909468
"7797" 1559.2 108.372491977991 88.5765938660022
"7798" 1559.4 110.562749886856 86.0299099675359
"7799" 1559.6 111.748465292882 83.704150447741
"7800" 1559.8 112.121256674888 79.2013903206495
"7801" 1560 110.983323197383 74.7301293947782
"7802" 1560.2 109.803404746696 70.6775561336278
"7803" 1560.4 107.947082861348 68.6119466573599
"7804" 1560.6 106.650159758252 68.7701828944889
"7805" 1560.8 104.358627446815 67.4478368700315
"7806" 1561 100.741093276797 65.0796709705494
"7807" 1561.2 97.2782813837884 61.8684148189997
"7808" 1561.4 95.1738964688351 57.4710312199611
"7809" 1561.6 94.2843716883895 52.3173724248733
"7810" 1561.8 95.5580867009182 47.3146427403442
"7811" 1562 97.2992558352041 44.0626653953862
"7812" 1562.2 99.2139916102795 41.4062990939435
"7813" 1562.4 100.086621134004 35.7710587073619
"7814" 1562.6 99.9702705308407 30.1631170631374
"7815" 1562.8 98.1978630093203 24.9295581712394
"7816" 1563 93.9614615803981 22.271689896588
"7817" 1563.2 88.6719180173602 20.5779876787237
"7818" 1563.4 82.6441803929817 18.923088078561
"7819" 1563.6 76.6593251251479 17.4478554820649
"7820" 1563.8 70.9811388331243 17.7498096292264
"7821" 1564 65.8684258574795 20.2174485897
"7822" 1564.2 60.577536318318 24.0304995905322
"7823" 1564.4 54.8824057601933 27.9325543070885
"7824" 1564.6 49.4112962946817 31.7694191483572
"7825" 1564.8 43.8874897968675 36.6635175921147
"7826" 1565 38.1576218776583 40.4777479325546
"7827" 1565.2 31.7971229314344 44.3522854973448
"7828" 1565.4 25.990380351318 48.4584408710744
"7829" 1565.6 19.8042286623322 51.3413992823281
"7830" 1565.8 14.8519427896714 50.6410033842982
"7831" 1566 10.7065725781634 47.0317899296833
"7832" 1566.2 10.1524169199184 43.8540141064055
"7833" 1566.4 10.9842788441858 41.1875841700583
"7834" 1566.6 13.2614006140968 36.7569632871064
"7835" 1566.8 15.8494241722022 32.4487736194643
"7836" 1567 19.850045701862 28.1896069510828
"7837" 1567.2 23.7174437917486 23.6900987778251
"7838" 1567.4 28.7485878114187 19.3324314926911
"7839" 1567.6 34.6666369782848 16.4421123425912
"7840" 1567.8 41.0619601492795 14.6196122163636
"7841" 1568 47.4489337666926 12.8970864157594
"7842" 1568.2 54.3057347247451 11.6436771433644
"7843" 1568.4 61.1078317110554 10.9803490819506
"7844" 1568.6 68.0022959194938 11.1384935204333
"7845" 1568.8 74.9149642227058 11.1317885661702
"7846" 1569 82.1010450582251 10.6024291078096
"7847" 1569.2 89.6961890754045 10.9752697900896
"7848" 1569.4 96.4090112692195 10.5066186306733
"7849" 1569.6 96.0299366135248 9.82849726769748
"7850" 1569.8 96.0485892243553 11.1384935204333
"7851" 1570 96.9982584572191 14.0643587269169
"7852" 1570.2 99.2615014399045 17.9540795289333
"7853" 1570.4 102.955157801927 22.9749070448157
"7854" 1570.6 107.78833987171 26.3892107275719
"7855" 1570.8 113.54867783907 29.8407738488527
"7856" 1571 119.265854559437 32.9774874061476
"7857" 1571.2 119.903177794147 35.0381132286031
"7858" 1571.4 120.519510762113 38.70870670435
"7859" 1571.6 122.945361728452 44.5518320565218
"7860" 1571.8 126.533341371452 49.9294711404753
"7861" 1572 126.277243080493 54.9122247070855
"7862" 1572.2 125.78148833658 60.5186742461377
"7863" 1572.4 125.327430107735 67.7549477215494
"7864" 1572.6 126.00953551878 75.2922345917299
"7865" 1572.8 125.843860215472 79.2322897980231
"7866" 1573 123.219043645421 82.8450566925359
"7867" 1573.2 121.157749091684 88.3349058062246
"7868" 1573.4 119.388165579464 93.1367316817228
"7869" 1573.6 116.627765402062 97.4921152413564
"7870" 1573.8 113.625582015832 103.529148421842
"7871" 1574 110.830911241167 105.425561040796
"7872" 1574.2 106.73826022072 110.213341043645
"7873" 1574.4 102.472930336622 114.497247523747
"7874" 1574.6 98.7520261124625 115.834718984946
"7875" 1574.8 93.8928906922795 119.314309901005
"7876" 1575 89.805583503618 121.423592727133
"7877" 1575.2 85.2430365502311 122.59294756507
"7878" 1575.4 80.1603571692872 125.304213948364
"7879" 1575.6 75.4793863432681 127.109941598861
"7880" 1575.8 71.2255855179641 128.932006817303
"7881" 1576 69.7844143569888 128.412197741457
"7882" 1576.2 65.7440364853704 127.194546861433
"7883" 1576.4 60.4949201577113 126.751562724092
"7884" 1576.6 56.3999722424085 125.302127592869
"7885" 1576.8 54.4542350984489 121.559725463814
"7886" 1577 55.0882566385685 119.140666524543
"7887" 1577.2 56.468841475239 118.14267739119
"7888" 1577.4 57.8846442462309 115.874507309478
"7889" 1577.6 59.4854082627704 112.126137421061
"7890" 1577.8 59.4306177060081 108.962626799176
"7891" 1578 59.0037079512349 105.823043938585
"7892" 1578.2 58.2469442364938 102.154775434344
"7893" 1578.4 58.9740297329886 97.5163468522879
"7894" 1578.6 60.2084214881545 92.8629660045315
"7895" 1578.8 61.1272436648644 87.8297603824333
"7896" 1579 63.1919516146052 82.973589608993
"7897" 1579.2 65.6737795251977 78.935333781706
"7898" 1579.4 67.7416705684081 75.8219535776048
"7899" 1579.6 67.6951403681873 75.5553977023945
"7900" 1579.8 67.3750965569718 74.8171848669237
"7901" 1580 68.3968537426653 72.1566424371191
"7902" 1580.2 70.4511888306406 68.5401657135167
"7903" 1580.4 71.0991362791161 65.0311107077026
"7904" 1580.6 69.532802127663 63.7708221667828
"7905" 1580.8 67.4668676808628 63.0799117098222
"7906" 1581 64.2248293926065 63.3590627383276
"7907" 1581.2 59.4691685391895 63.7102295602033
"7908" 1581.4 54.4314830156444 62.4335682133523
"7909" 1581.6 51.5496440347234 59.4161067720128
"7910" 1581.8 47.6551260550768 56.3599669408117
"7911" 1582 43.3235992460228 54.0978603444063
"7912" 1582.2 41.5994999358938 49.8080720274048
"7913" 1582.4 42.526846562717 45.4035336928396
"7914" 1582.6 45.1619573611731 40.2521182240716
"7915" 1582.8 48.3003466361462 34.8125695312667
"7916" 1583 52.1949228627246 29.6372412900377
"7917" 1583.2 56.8626991489 22.8357305367104
"7918" 1583.4 60.9442959603462 17.4487494759667
"7919" 1583.6 66.2218847547346 14.1544422172535
"7920" 1583.8 71.5442668366795 10.0981081172667
"7921" 1584 76.2534411491095 5.41594915591333
"7922" 1584.2 77.9643263083279 6.04683776853011
"7923" 1584.4 81.9322910841858 6.78320666687083
"7924" 1584.6 87.7175726355674 8.3474039230697
"7925" 1584.8 94.3209590561735 10.4320351576152
"7926" 1585 100.920619215632 12.168887227051
"7927" 1585.2 104.401500532106 14.3372214037601
"7928" 1585.4 108.277549998542 17.8071348134729
"7929" 1585.6 109.958522310087 18.5886002967987
"7930" 1585.8 108.789646250616 17.8240855177088
"7931" 1586 106.974576841269 16.7984327691476
"7932" 1586.2 106.404834210296 15.4822224387237
"7933" 1586.4 106.292422406094 14.4550351106243
"7934" 1586.6 105.628329468038 14.146638807272
"7935" 1586.8 104.751473930532 13.4442011587304
"7936" 1587 103.110669379523 12.6870919018554
"7937" 1587.2 100.810677099359 10.3396013531343
"7938" 1587.4 97.974211294351 8.37222096157619
"7939" 1587.6 94.011665266342 6.38737490269226
"7940" 1587.8 90.2489328860902 4.95183873148187
"7941" 1588 88.1588197167699 5.10197162074103
"7942" 1588.2 86.2216995880766 5.92920875776006
"7943" 1588.4 83.6495625907136 5.24896484881795
"7944" 1588.6 79.9269399592489 3.0944641058619
"7945" 1588.8 79.0077317947201 2.62200666387887
"7946" 1589 78.8642711170244 2.49779159434149
"7947" 1589.2 78.6105621629045 2.28858248252708
"7948" 1589.4 77.0625335476233 2.16915048471458
"7949" 1589.6 74.6989195237795 1.93808937961333
"7950" 1589.8 70.9446733950448 1.23034998490272
"7951" 1590 67.9310676649408 1.45243007633656
"7952" 1590.2 64.0268238623975 2.25096363977041
"7953" 1590.4 59.7383774290987 1.64763076093333
"7954" 1590.6 55.6536747784534 2.29567916645507
"7955" 1590.8 50.711303504953 3.00866805845373
"7956" 1591 45.7815964200682 4.83708073138179
"7957" 1591.2 40.7973956078384 6.72091468369803
"7958" 1591.4 35.6448987833241 8.50610192244323
"7959" 1591.6 32.0285069995914 11.2684103074927
"7960" 1591.8 27.1303148518208 13.9267176453096
"7961" 1592 22.3777415056972 16.946167139551
"7962" 1592.2 18.1272150271479 21.2344784021833
"7963" 1592.4 13.9615615006858 24.8612300690896
"7964" 1592.6 11.8755990080376 28.0942414077237
"7965" 1592.8 9.60463540737136 31.0249773575558
"7966" 1593 9.03426989739655 34.1859891777312
"7967" 1593.2 6.35998876068577 38.1858599583708
"7968" 1593.4 4.95637121169042 41.9981450951462
"7969" 1593.6 3.7579457770573 45.8993976541278
"7970" 1593.8 3.02369015831953 49.4854008927433
"7971" 1594 1.86924261132735 53.685917724329
"7972" 1594.2 0.710278187779539 58.0754628591163
"7973" 1594.4 0.284952093993803 62.3782329247905
"7974" 1594.6 1.31707039772689 66.3403819690123
"7975" 1594.8 2.3735282915744 69.7789919745872
"7976" 1595 1.81034318592587 72.4803211838968
"7977" 1595.2 1.83815381790149 72.4119633575065
"7978" 1595.4 1.78350298922581 71.7212462973094
"7979" 1595.6 1.74695644116213 71.3161576796768
"7980" 1595.8 1.67245924180655 70.2287117967036
"7981" 1596 1.43725399347 68.7267071196238
"7982" 1596.2 1.5250108558103 67.5564543660641
"7983" 1596.4 1.23472777991906 65.0321362418519
"7984" 1596.6 1.49639711731232 62.019918284671
"7985" 1596.8 1.88576776945779 58.9533880974159
"7986" 1597 1.88299945236927 55.5206488511256
"7987" 1597.2 1.62961369436928 52.1202055082795
"7988" 1597.4 3.04246138896319 48.999249289566
"7989" 1597.6 4.07650798280952 45.5527440687733
"7990" 1597.8 4.99393175698706 42.8692467908295
"7991" 1598 5.47031064163666 40.5210398775048
"7992" 1598.2 7.2677268560209 38.5458032897092
"7993" 1598.4 9.8753901050854 35.8484586709863
"7994" 1598.6 12.2191744914841 33.2688807999447
"7995" 1598.8 14.6955372825537 32.6311162665624
"7996" 1599 15.1881069355045 32.9435914677208
"7997" 1599.2 16.6813061173283 32.8514249211163
"7998" 1599.4 18.6675540942227 32.2352511461492
"7999" 1599.6 21.4541255760462 30.6510279186
"8000" 1599.8 24.1714958716886 28.5297226160394
"8001" 1600 28.8694375570953 27.5455166023807
"8002" 1600.2 32.2025081106366 27.7679774063262
"8003" 1600.4 33.5345490945478 27.8364462032138
"8004" 1600.6 35.5141858272856 27.0259230382767
"8005" 1600.8 36.8221174227451 25.0156679972954
"8006" 1601 37.8526444671953 22.0428585761412
"8007" 1601.2 40.733710417325 19.4017401084788
"8008" 1601.4 44.5544605137129 18.089966602
"8009" 1601.6 48.0808848688235 16.4624482478289
"8010" 1601.8 51.5313989684613 17.0131001522288
"8011" 1602 54.1203761776367 18.9872955654204
"8012" 1602.2 56.4746361599334 20.9674407045103
"8013" 1602.4 59.8195447345573 24.3450184341
"8014" 1602.6 64.0880182814148 27.0717524223274
"8015" 1602.8 69.3778186057795 29.4513998516833
"8016" 1603 74.6362691989993 30.3176099457081
"8017" 1603.2 80.4476089084045 30.5063824990271
"8018" 1603.4 87.1174888842848 30.2006784905912
"8019" 1603.6 93.1879061236505 28.8791536342075
"8020" 1603.8 98.5516215584203 26.5284466469673
"8021" 1604 104.222319483248 25.6415191214646
"8022" 1604.2 110.63155386576 25.9085690685733
"8023" 1604.4 112.868028706143 28.2247487872818
"8024" 1604.6 114.05606238513 32.0578837719433
"8025" 1604.8 116.915654025085 34.030548365707
"8026" 1605 121.229867376129 35.6943131863956
"8027" 1605.2 121.339019655104 37.4712047065955
"8028" 1605.4 123.075199600924 41.8901412102977
"8029" 1605.6 125.704817301185 47.2920693180195
"8030" 1605.8 126.76969279278 52.2867978334333
"8031" 1606 125.747180353417 57.2213474917254
"8032" 1606.2 124.157457414754 61.3522937487469
"8033" 1606.4 122.191314348917 62.1849711860847
"8034" 1606.6 120.754686840257 63.026473702782
"8035" 1606.8 118.485323917284 66.0385996912917
"8036" 1607 115.996191063998 70.6037576143061
"8037" 1607.2 115.754260583509 75.930459930109
"8038" 1607.4 117.988901717472 80.9602768569718
"8039" 1607.6 121.232784513093 84.8824215889587
"8040" 1607.8 124.325393972073 84.8447841060713
"8041" 1608 124.099312713857 82.6735927527351
"8042" 1608.2 124.492469506139 79.627538255741
"8043" 1608.4 126.419359440414 75.6896535856594
"8044" 1608.6 127.385218373054 71.8761820834864
"8045" 1608.8 128.152392661866 66.8888009866747
"8046" 1609 126.55817076871 62.7851820028855
"8047" 1609.2 125.758412133619 57.9239881301833
"8048" 1609.4 124.770886389271 53.0341009054601
"8049" 1609.6 122.58882778578 47.1068614711655
"8050" 1609.8 120.418924294543 41.3355350812879
"8051" 1610 117.824673781403 35.875658838968
"8052" 1610.2 113.25620382776 31.4256935501759
"8053" 1610.4 108.847523217318 27.606634839318
"8054" 1610.6 105.151280621598 23.1753086858273
"8055" 1610.8 101.598798744397 18.3662370115804
"8056" 1611 96.6218553059395 15.2762548953133
"8057" 1611.2 90.7824512343816 14.0178608690558
"8058" 1611.4 84.842268148717 12.6393556262771
"8059" 1611.6 78.3876827165585 10.910525075486
"8060" 1611.8 72.4970846611588 10.1984126916747
"8061" 1612 65.530108947261 10.4449032516555
"8062" 1612.2 58.9448735474537 10.7491541537816
"8063" 1612.4 53.1346777344279 10.3895280249938
"8064" 1612.6 50.1987943499705 8.01375882410748
"8065" 1612.8 49.9169837134285 8.07561334958226
"8066" 1613 48.8290510053924 9.00155971011075
"8067" 1613.2 46.323553805931 10.9879368201606
"8068" 1613.4 42.7884875748008 13.381443380061
"8069" 1613.6 39.9932444119086 17.2986161774979
"8070" 1613.8 40.401573517492 21.0816054449833
"8071" 1614 42.4458362122026 23.1380407057795
"8072" 1614.2 45.2624843961244 25.6218883448126
"8073" 1614.4 48.5917402578462 29.9546066691333
"8074" 1614.6 51.7150837851933 34.3989046806057
"8075" 1614.8 55.4803550317089 39.3195740521157
"8076" 1615 59.0262651392501 45.079287527798
"8077" 1615.2 62.7285308024389 50.598475613807
"8078" 1615.4 65.8050794179795 56.8309464862033
"8079" 1615.6 68.606697524943 63.384786553241
"8080" 1615.8 69.9725712877517 70.3944580647389
"8081" 1616 71.6847306807882 77.6404454525377
"8082" 1616.2 75.2836558883949 83.6094214785359
"8083" 1616.4 79.9352095062506 88.8120638884085
"8084" 1616.6 84.0878042014076 94.3742390460366
"8085" 1616.8 86.42337917361 100.435301683755
"8086" 1617 85.4567974666926 105.433413736529
"8087" 1617.2 85.4862422939068 106.636608503424
"8088" 1617.4 87.7451187388045 109.470838386058
"8089" 1617.6 91.8234074049921 111.26927738304
"8090" 1617.8 94.7224274000176 112.028578885243
"8091" 1618 95.5498450808539 113.638126772541
"8092" 1618.2 93.3802636230484 114.720627412593
"8093" 1618.4 89.8957303598295 115.748184191083
"8094" 1618.6 84.7710034042795 115.571887151732
"8095" 1618.8 79.285631210966 115.000337457662
"8096" 1619 73.1847851162186 112.808331580214
"8097" 1619.2 68.2564295693415 108.85610906178
"8098" 1619.4 64.0165467749259 104.583642195897
"8099" 1619.6 60.1609116585295 99.6675305380281
"8100" 1619.8 56.0096429388369 94.0073315217448
"8101" 1620 51.6025892460812 88.3700872139161
"8102" 1620.2 47.8762271412081 82.4149745454753
"8103" 1620.4 44.4858888876778 76.1181372206706
"8104" 1620.6 41.791775011082 69.2377110288451
"8105" 1620.8 38.1589457321933 64.8691647202178
"8106" 1621 33.1891347068052 59.7213886579462
"8107" 1621.2 27.4678142325795 54.9334109049583
"8108" 1621.4 22.4447749825427 50.5870919277228
"8109" 1621.6 16.8251599220117 46.6291334799155
"8110" 1621.8 11.0018122336902 45.4245764734065
"8111" 1622 8.25906222819619 42.5376080860722
"8112" 1622.2 8.94109222681285 39.1949276376667
"8113" 1622.4 10.9905003694938 35.4525733798619
"8114" 1622.6 13.9847108980619 30.8800875619863
"8115" 1622.8 18.8057645076772 26.446056488547
"8116" 1623 23.6389936936093 23.2246728848801
"8117" 1623.2 29.0424630462125 19.8840349465055
"8118" 1623.4 33.5512757789969 15.1486392093029
"8119" 1623.6 32.7086763272129 12.9389972385667
"8120" 1623.8 30.3097355499374 12.9099424367596
"8121" 1624 29.5908634134391 13.5806661168376
"8122" 1624.2 27.5572910783733 15.0080902495583
"8123" 1624.4 25.5727115194499 15.8534763029388
"8124" 1624.6 22.0910786155404 18.5550474947377
"8125" 1624.8 18.9404785267438 21.211729450219
"8126" 1625 15.9287381916147 24.227890496807
"8127" 1625.2 12.6207149259342 28.0398860136189
"8128" 1625.4 10.9565647769045 30.9960536900583
"8129" 1625.6 8.79090837649827 34.4277330938708
"8130" 1625.8 6.79945468471702 37.5608325031521
"8131" 1626 6.14873672001111 40.3586841992754
"8132" 1626.2 4.66332847657769 44.0050105649379
"8133" 1626.4 3.26854448758686 47.9776036958462
"8134" 1626.6 2.9895547939399 51.9190374175277
"8135" 1626.8 2.24720819532051 55.2534103430317
"8136" 1627 1.31659410870809 59.5179313644809
"8137" 1627.2 0.778113745039366 63.0631375919609
"8138" 1627.4 1.12566467630412 66.4651380852202
"8139" 1627.6 1.25791837442469 70.4342972687882
"8140" 1627.8 1.77170514255118 74.6640283401105
"8141" 1628 2.65893532668428 78.8484741469333
"8142" 1628.2 3.76377452930296 83.6197824595427
"8143" 1628.4 5.28669577119937 88.5678683628074
"8144" 1628.6 7.27122850179479 93.8017249509142
"8145" 1628.8 9.94266452814043 97.5969630426363
"8146" 1629 12.4298530558864 102.390617813449
"8147" 1629.2 15.7534392293343 105.948553393638
"8148" 1629.4 19.0576265042759 109.943335778864
"8149" 1629.6 21.5521883485663 112.488955224897
"8150" 1629.8 24.7381416293016 115.45929926461
"8151" 1630 28.3670641141625 118.252563070604
"8152" 1630.2 32.9944391542906 120.7059391225
"8153" 1630.4 38.6167875845795 123.293455472144
"8154" 1630.6 43.9557406809841 125.011474707479
"8155" 1630.8 49.2224720613383 126.722439199492
"8156" 1631 54.2293814144386 127.799668983683
"8157" 1631.2 56.8155158036018 127.364405702767
"8158" 1631.4 60.2530299541383 127.941407110349
"8159" 1631.6 64.5219339394675 128.120956982065
"8160" 1631.8 67.6705298895779 127.570565022288
"8161" 1632 71.5557295257319 127.2157792166
"8162" 1632.2 75.7643368054488 126.947783426583
"8163" 1632.4 78.7372550419045 124.159381690358
"8164" 1632.6 82.8386836137715 122.672564787457
"8165" 1632.8 87.1495600358279 123.021361699159
"8166" 1633 87.6809804688108 122.653145144613
"8167" 1633.2 88.3721686414014 120.051911214106
"8168" 1633.4 88.4239814154462 115.902200428946
"8169" 1633.6 89.5630759491579 111.618032033217
"8170" 1633.8 91.2239314138769 107.682951948009
"8171" 1634 93.9028927616742 105.527487160039
"8172" 1634.2 97.1008193592667 104.355065734459
"8173" 1634.4 98.8210289516863 104.545381825425
"8174" 1634.6 100.154606388401 105.272050940274
"8175" 1634.8 102.66665285701 104.260221136363
"8176" 1635 105.754511488655 101.623359916458
"8177" 1635.2 106.770946423327 97.8495857293464
"8178" 1635.4 105.696443919113 95.2044650769889
"8179" 1635.6 105.544028546498 91.5056601260152
"8180" 1635.8 105.155409549044 88.3489515578296
"8181" 1636 102.939098605656 85.3912337863891
"8182" 1636.2 100.447580168964 80.8901327200649
"8183" 1636.4 97.2035756619374 76.9710869532491
"8184" 1636.6 92.9291198627438 74.8014355924869
"8185" 1636.8 88.3783568965206 73.0884395095762
"8186" 1637 86.0362201283471 70.5592479203793
"8187" 1637.2 85.1356734478876 69.4953347722982
"8188" 1637.4 82.9699885784951 67.7634316196902
"8189" 1637.6 80.5783660501158 66.4985714209201
"8190" 1637.8 77.5527858412537 63.9170034135195
"8191" 1638 74.2388243316216 60.3495053348807
"8192" 1638.2 70.820709727724 57.1490071666
"8193" 1638.4 67.3519277576192 53.8479768538956
"8194" 1638.6 64.1161049748108 50.5948445310896
"8195" 1638.8 61.5281945447901 48.8350873787596
"8196" 1639 60.0763337200762 46.8858466532355
"8197" 1639.2 55.8974208608774 45.2288860322703
"8198" 1639.4 50.810572849354 44.5374399498376
"8199" 1639.6 45.9763769256895 45.0826597253833
"8200" 1639.8 44.2111831415652 44.7445453021884
"8201" 1640 43.5398514574882 43.815706540045
"8202" 1640.2 43.3520299166583 42.5855417363727
"8203" 1640.4 41.8014609756165 39.5086126066072
"8204" 1640.6 38.0094535958733 37.5767567695271
"8205" 1640.8 34.7947060285348 38.0891285104972
"8206" 1641 33.5573462452489 40.0998592811374
"8207" 1641.2 32.964717846594 43.3981021776808
"8208" 1641.4 33.2445175037989 47.329558250443
"8209" 1641.6 31.0104210599687 50.2450486528117
"8210" 1641.8 26.6974285426603 50.9509125881765
"8211" 1642 23.7078386660804 48.8945063274245
"8212" 1642.2 23.3046164894401 45.446083624782
"8213" 1642.4 25.0129533888972 43.7326566254039
"8214" 1642.6 27.2896989497501 41.3458901122569
"8215" 1642.8 30.5937943207479 38.809839764486
"8216" 1643 35.791945069586 36.440611732272
"8217" 1643.2 40.4584286872301 33.3456704440927
"8218" 1643.4 43.2748624358129 29.5087272106333
"8219" 1643.6 45.4461230318842 23.6897780781426
"8220" 1643.8 47.3019570661442 18.5917995611745
"8221" 1644 50.7454242998132 17.0530165461861
"8222" 1644.2 55.360701643647 17.7476396419514
"8223" 1644.4 60.9590767962295 19.2327981188458
"8224" 1644.6 67.6926506730566 20.2663597500357
"8225" 1644.8 74.0762375014604 20.2810553047525
"8226" 1645 80.6861797732957 21.3259145123366
"8227" 1645.2 86.918043364354 21.3178266900184
"8228" 1645.4 94.0669266997479 21.2374956316017
"8229" 1645.6 100.608961075865 20.028977556178
"8230" 1645.8 105.112519688337 16.4608733203853
"8231" 1646 104.66178540728 14.7732073205271
"8232" 1646.2 104.800355743686 14.9085635847146
"8233" 1646.4 104.178768806092 13.9690318685896
"8234" 1646.6 103.298896169324 12.4490133432947
"8235" 1646.8 101.375223075574 11.3595598065804
"8236" 1647 98.7397813482281 9.41807745225576
"8237" 1647.2 95.5864269199742 7.05398965660147
"8238" 1647.4 90.9760486753025 5.47120782117645
"8239" 1647.6 86.4342999157224 4.36476558354762
"8240" 1647.8 82.1164541869164 3.57664610244385
"8241" 1648 75.5459519148081 1.68220916791905
"8242" 1648.2 72.1896248488918 1.22255034422925
"8243" 1648.4 68.498886757717 3.24403846502708
"8244" 1648.6 63.1993309950121 4.00738483864263
"8245" 1648.8 57.5585990551989 4.49345126794946
"8246" 1649 52.5118290889045 3.25200059821458
"8247" 1649.2 49.7047899885608 4.99570776627708
"8248" 1649.4 46.0689144387387 8.34752209944353
"8249" 1649.6 41.8069142777995 11.1410414030533
"8250" 1649.8 37.7402312279983 15.0956737146208
"8251" 1650 33.3543654736953 18.2765878289912
"8252" 1650.2 27.831697078862 20.6838599545364
"8253" 1650.4 22.7991816414295 22.2205089761233
"8254" 1650.6 19.8596722321869 20.6222788282111
"8255" 1650.8 19.8702585838649 20.1042438862992
"8256" 1651 19.8954289659694 19.6174598596485
"8257" 1651.2 20.4331921261045 19.1420298005083
"8258" 1651.4 21.2635265701289 17.8489409991321
"8259" 1651.6 23.3009291294692 16.2035084529506
"8260" 1651.8 25.977850286362 13.8459687880597
"8261" 1652 29.3594454801534 11.4218561669567
"8262" 1652.2 32.3637384979355 10.1695968727361
"8263" 1652.4 35.9610037883538 8.42285427248284
"8264" 1652.6 40.3875068816619 6.91200588019803
"8265" 1652.8 45.0820226560103 4.80798516458718
"8266" 1653 49.6469402364688 2.97784811909352
"8267" 1653.2 54.8507745473661 2.1363832442891
"8268" 1653.4 60.377399748161 0.688234753763226
"8269" 1653.6 65.0449221439795 2.06803139323333
"8270" 1653.8 70.6229037959519 2.8622679065023
"8271" 1654 76.0557118674888 3.9629450255031
"8272" 1654.2 81.8791007314534 3.11404798624855
"8273" 1654.4 86.5434855095199 4.06566936279872
"8274" 1654.6 90.1030681291161 5.67524521024103
"8275" 1654.8 94.7834671064266 7.94614647302157
"8276" 1655 99.621218721351 10.2030566156619
"8277" 1655.2 103.507404174838 12.6103286261615
"8278" 1655.4 106.643975451051 15.3635260592294
"8279" 1655.6 108.75396539898 18.2551929294788
"8280" 1655.8 112.298808907 21.2318487068187
"8281" 1656 114.068731673029 24.0123782031555
"8282" 1656.2 116.787167671573 28.0687342402264
"8283" 1656.4 119.885615438953 31.7893421435558
"8284" 1656.6 119.949590147546 34.9707208122745
"8285" 1656.8 122.626156937628 38.7875697378262
"8286" 1657 124.273500663293 41.7544019758928
"8287" 1657.2 125.284511564166 45.7961203859291
"8288" 1657.4 126.569823854357 49.268874799054
"8289" 1657.6 126.711219156318 52.4566566747667
"8290" 1657.8 127.407451861644 55.8300820532808
"8291" 1658 126.843690403523 59.0240308144599
"8292" 1658.2 127.472670094841 64.039751954451
"8293" 1658.4 127.916481783728 69.0501083126057
"8294" 1658.6 127.692276834728 73.8882693283821
"8295" 1658.8 126.969234077205 79.5300327477833
"8296" 1659 126.025241247581 82.693987068235
"8297" 1659.2 125.896539167239 84.2007491912441
"8298" 1659.4 125.519340641153 85.0116117088165
"8299" 1659.6 123.924060562719 87.3445549095812
"8300" 1659.8 123.472429403421 88.5745260713564
"8301" 1660 123.953038607869 87.1029313671744
"8302" 1660.2 124.992568354915 85.9050760789468
"8303" 1660.4 124.872633630911 84.7186616043281
"8304" 1660.6 125.531043663271 83.0285940703708
"8305" 1660.8 125.711636046536 80.8747294467577
"8306" 1661 126.521815420823 78.0093345449116
"8307" 1661.2 127.081552187241 74.8747572145872
"8308" 1661.4 127.385218373054 71.0644672664953
"8309" 1661.6 127.797557628493 67.1320913076159
"8310" 1661.8 127.88938391259 65.6149784037306
"8311" 1662 125.902846778569 62.7733463010123
"8312" 1662.2 123.638568783208 61.4664549300619
"8313" 1662.4 120.710792167662 61.534112989551
"8314" 1662.6 117.16637256458 60.6074545038905
"8315" 1662.8 115.18996365218 58.4890720969762
"8316" 1663 114.052749773156 56.1612156707269
"8317" 1663.2 111.779675520443 53.8798197706109
"8318" 1663.4 109.794031052378 50.4651808200688
"8319" 1663.6 108.845040845959 46.1502465797918
"8320" 1663.8 107.149029569534 42.0507995907258
"8321" 1664 105.564472170155 37.7479426330583
"8322" 1664.2 105.206047673188 32.3977141160864
"8323" 1664.4 104.085203529382 27.905121088168
"8324" 1664.6 104.309788181604 23.2645761134539
"8325" 1664.8 106.15319429842 21.3374450177731
"8326" 1665 104.944558688759 21.8658673555673
"8327" 1665.2 103.140804054653 21.1208294274228
"8328" 1665.4 100.036240938839 20.6186349916809
"8329" 1665.6 96.013133284956 18.0140297082274
"8330" 1665.8 91.4037482460442 15.5972881054333
"8331" 1666 86.8614359077795 13.2490334020519
"8332" 1666.2 82.1370584498695 10.8276518407933
"8333" 1666.4 77.3277967630295 7.14946479349583
"8334" 1666.6 72.4715769736183 6.29340705433656
"8335" 1666.8 68.5096389823164 9.12834823233859
"8336" 1667 63.253369659575 12.3747956553651
"8337" 1667.2 57.2153022217795 15.131640592123
"8338" 1667.4 51.9575477432795 18.7861224470271
"8339" 1667.6 45.9709533316559 21.5189681048378
"8340" 1667.8 39.5481986812278 23.7197621819506
"8341" 1668 33.1773501264072 26.798484836444
"8342" 1668.2 27.311695910715 28.1558837291753
"8343" 1668.4 20.8614070959773 27.3651459646202
"8344" 1668.6 19.6134316113022 26.254965292047
"8345" 1668.8 20.3556760882953 25.9483964968965
"8346" 1669 20.9315065659032 25.1360878317529
"8347" 1669.2 21.0335634673657 21.501347142123
"8348" 1669.4 22.3775449556587 20.0028851412245
"8349" 1669.6 24.2413689140462 16.4168570148667
"8350" 1669.8 27.0872131507177 14.8802036154746
"8351" 1670 31.8692738994854 10.8799583722274
"8352" 1670.2 34.8279252502501 9.75589251046274
"8353" 1670.4 38.2270437176352 9.05290712839209
"8354" 1670.6 42.5240993956979 7.35306791357618
"8355" 1670.8 47.9865178171233 4.01238431762083
"8356" 1671 53.2568236513221 3.04625568850779
"8357" 1671.2 59.4918956903407 2.42759482828027
"8358" 1671.4 65.0069142802795 2.06621147707618
"8359" 1671.6 71.5720870255733 2.08694351164982
"8360" 1671.8 76.9974903284938 1.72588715569047
"8361" 1672 84.8524488264938 4.54909709146394
"8362" 1672.2 89.2468818295224 5.42031695469048
"8363" 1672.4 93.7856407798587 8.06337578401749
"8364" 1672.6 98.7136840166775 10.6679151998007
"8365" 1672.8 103.117106844087 13.1572005193564
"8366" 1673 107.458774351356 16.4424991668756
"8367" 1673.2 108.658587174978 18.5285549498579
"8368" 1673.4 112.04798025298 23.0225460265762
"8369" 1673.6 114.576462983567 25.5803554619788
"8370" 1673.8 116.224720375547 28.6759251123984
"8371" 1674 120.0270977724 33.5292859849933
"8372" 1674.2 122.282097657674 38.2097463579333
"8373" 1674.4 123.203062011646 42.6025689822369
"8374" 1674.6 125.713203022135 47.6649819452045
"8375" 1674.8 125.255931324728 48.3957857115971
"8376" 1675 124.171396593288 50.9689275127437
"8377" 1675.2 123.908922337503 55.3169582350762
"8378" 1675.4 125.839500339069 60.7115728650912
"8379" 1675.6 127.62325922333 65.352253539891
"8380" 1675.8 126.933032372317 68.1615805377143
"8381" 1676 125.019330648701 69.4447757928544
"8382" 1676.2 122.188918959023 73.1539564912333
"8383" 1676.4 118.973035442638 75.6100702416457
"8384" 1676.6 115.398431025807 77.4830406883061
"8385" 1676.8 112.982878082732 77.5288632428013
"8386" 1677 110.159589551253 78.493111570986
"8387" 1677.2 107.419617898369 81.2917115878976
"8388" 1677.4 105.848697642122 84.7488338985123
"8389" 1677.6 102.382937852959 88.6953871699974
"8390" 1677.8 98.1054289190295 92.6357039744083
"8391" 1678 94.5702889082231 97.4891121539011
"8392" 1678.2 93.2434519777534 102.761460310686
"8393" 1678.4 94.2585966077123 108.207468647853
"8394" 1678.6 95.1520943067308 113.345872669555
"8395" 1678.8 93.7464669550746 117.824812947802
"8396" 1679 90.3832936006263 118.58003243857
"8397" 1679.2 87.4188845753795 117.592214237308
"8398" 1679.4 83.179034687009 116.390062652769
"8399" 1679.6 78.5405407886638 115.34373414626
"8400" 1679.8 74.4714954213123 112.931625260376
"8401" 1680 72.1596010438226 109.597683404425
"8402" 1680.2 71.4059968497709 105.789038177632
"8403" 1680.4 71.2344859298857 101.043801174035
"8404" 1680.6 71.2063050216174 96.2274437745685
"8405" 1680.8 71.7181176206406 91.6551230382944
"8406" 1681 72.9785635878848 87.3134789041702
"8407" 1681.2 73.8647646390362 82.8241856776546
"8408" 1681.4 75.0336676811373 78.4259697583416
"8409" 1681.6 74.1253463079431 73.626472904397
"8410" 1681.8 71.7940327981367 67.4580738984155
"8411" 1682 69.1359503822341 62.3242972277697
"8412" 1682.2 66.9317679716211 56.7632510108492
"8413" 1682.4 65.4751554877177 51.0614501610313
"8414" 1682.6 64.6999276888565 45.1639259814773
"8415" 1682.8 61.3097857203704 41.1253347651379
"8416" 1683 57.3846850926165 36.9330356103029
"8417" 1683.2 54.6368141957682 31.4057416340697
"8418" 1683.4 52.7191447090864 28.0486167501038
"8419" 1683.6 51.9443215636037 26.9283660869059
"8420" 1683.8 50.3577131967582 27.0058391134972
"8421" 1684 48.7574603685382 27.488871299123
"8422" 1684.2 48.2074385248795 26.4257892404333
"8423" 1684.4 48.5629238383089 26.2804100556451
"8424" 1684.6 49.2112932778972 25.7633397592333
"8425" 1684.8 50.1987943499705 25.1518479304333
"8426" 1685 50.7453272419386 22.9760140793765
"8427" 1685.2 51.3646535398694 19.298874878085
"8428" 1685.4 52.4109374282402 17.400845465658
"8429" 1685.6 52.9447557386335 17.8087929638041
"8430" 1685.8 51.6115787275487 18.0618745628564
"8431" 1686 48.6679524083144 17.250449154224
"8432" 1686.2 45.2029403610388 18.1781988334704
"8433" 1686.4 40.9577450391344 20.0560826904333
"8434" 1686.6 36.2208554481094 22.1613692058251
"8435" 1686.8 31.4897623022252 24.8112071018898
"8436" 1687 26.2793272038327 26.8066163767206
"8437" 1687.2 20.9992378104938 27.5247386122465
"8438" 1687.4 17.9742944995129 26.2856556963333
"8439" 1687.6 18.3646554571274 24.9898358290529
"8440" 1687.8 19.5504363161454 23.1430599867382
"8441" 1688 21.7740369581503 20.0374745589389
"8442" 1688.2 25.2924975001495 16.7056170451333
"8443" 1688.4 28.7598230414836 12.6139255478313
"8444" 1688.6 31.7989545554627 11.6505927004927
"8445" 1688.8 36.4699896777693 9.73975795965782
"8446" 1689 41.4192340680595 6.41344520164333
"8447" 1689.2 46.0712489815853 4.7329187199576
"8448" 1689.4 51.206643319993 4.07169773675917
"8449" 1689.6 57.4879673309317 3.52946363081376
"8450" 1689.8 64.3940908599481 2.83926687393895
"8451" 1690 71.3409051742022 1.75204141469106
"8452" 1690.2 77.7355894673108 1.93028648908958
"8453" 1690.4 83.8406025741233 3.56252379252708
"8454" 1690.6 89.2085194496661 4.50217863442302
"8455" 1690.8 93.501848248443 6.76299509801025
"8456" 1691 97.6844518526436 8.84416232621003
"8457" 1691.2 101.363465455449 11.2077563489382
"8458" 1691.4 104.268306561924 13.7120999553468
"8459" 1691.6 107.601873824073 16.3791841938645
"8460" 1691.8 111.481296029714 19.7191430729287
"8461" 1692 114.015544568166 23.3058348623579
"8462" 1692.2 116.86230965498 27.2496046209
"8463" 1692.4 119.220287708838 31.0044841840216
"8464" 1692.6 121.379486668052 34.5118421735424
"8465" 1692.8 123.312629711893 38.6744579923203
"8466" 1693 125.34278740133 43.9144123596622
"8467" 1693.2 127.271141078569 49.9519524577106
"8468" 1693.4 128.026875976703 54.9947397462282
"8469" 1693.6 128.463941632288 60.6397503041706
"8470" 1693.8 129.297053302062 65.4083933264333
"8471" 1694 128.74610170518 68.7015316127833
"8472" 1694.2 128.362253693267 73.8027189996813
"8473" 1694.4 127.923034863676 77.2011362460713
"8474" 1694.6 127.07246730022 81.0897471635096
"8475" 1694.8 126.31359842838 83.3837052105333
"8476" 1695 126.296989950124 84.9071891418451
"8477" 1695.2 125.324738664185 87.3223803089678
"8478" 1695.4 122.507614401805 88.4765305859718
"8479" 1695.6 121.16272076319 92.6674708442539
"8480" 1695.8 120.237493845017 94.9098511544503
"8481" 1696 120.475459502461 94.8078837304851
"8482" 1696.2 121.035173006464 93.9145063762491
"8483" 1696.4 121.325233018911 92.5198758895123
"8484" 1696.6 121.626646731753 91.1661093807847
"8485" 1696.8 122.504739591753 89.6053865446015
"8486" 1697 122.854546478903 88.0868034078139
"8487" 1697.2 124.374239198242 85.4917033899627
"8488" 1697.4 125.391102482305 82.9132106148571
"8489" 1697.6 126.583047033538 79.9916089831387
"8490" 1697.8 126.581305990093 76.8428474149725
"8491" 1698 125.598074242027 73.5417489010113
"8492" 1698.2 125.939521033016 69.8504255257754
"8493" 1698.4 127.601317844677 66.6104712804846
"8494" 1698.6 127.439661915627 66.2785600178401
"8495" 1698.8 127.497084667038 67.0238826945454
"8496" 1699 126.826872764718 67.0397146322475
"8497" 1699.2 126.479632780332 64.6473810175649
"8498" 1699.4 127.43483040753 60.7639986712695
"8499" 1699.6 127.14977142978 57.7769309920072
"8500" 1699.8 127.490189687266 54.0215735651377
"8501" 1700 126.753167634649 50.4323823960942
"8502" 1700.2 124.980296023895 46.4559797313802
"8503" 1700.4 122.517563041342 42.7561244079958
"8504" 1700.6 120.255567264196 39.5190749265444
"8505" 1700.8 117.595637848721 38.7230697681392
"8506" 1701 114.671189652906 39.2805275537596
"8507" 1701.2 110.708548013413 39.4174679463739
"8508" 1701.4 107.117626846001 38.3994965635807
"8509" 1701.6 104.294114835749 35.7505142930106
"8510" 1701.8 101.878268330427 32.0648529802863
"8511" 1702 100.152898738314 27.4752141611462
"8512" 1702.2 100.192193997085 23.293234608686
"8513" 1702.4 99.4738412906775 19.0954269474843
"8514" 1702.6 96.2730861170567 16.9178985525323
"8515" 1702.8 91.5164196269135 17.0787373813921
"8516" 1703 86.2706615046165 17.3752670641725
"8517" 1703.2 80.9412980075513 18.359802141792
"8518" 1703.4 75.4833371363114 17.8212643710823
"8519" 1703.6 70.1880961396037 15.5720892663344
"8520" 1703.8 64.5059015315068 12.4442833631833
"8521" 1704 61.1301121828795 8.75622327073333
"8522" 1704.2 60.8893957127795 7.78643544849583
"8523" 1704.4 59.8758526807795 8.53937630427029
"8524" 1704.6 57.9083867951325 10.682872157798
"8525" 1704.8 55.9999344871865 13.9796789071543
"8526" 1705 53.1043367342278 17.8200960463299
"8527" 1705.2 49.5928460401861 22.5353684706641
"8528" 1705.4 45.3295822364643 27.149997180792
"8529" 1705.6 41.573604468318 32.1025277152136
"8530" 1705.8 37.8632983568427 37.2368574943491
"8531" 1706 33.7771196067795 40.6740265794646
"8532" 1706.2 29.3015269549479 41.3121286954965
"8533" 1706.4 27.4732263555659 40.5801429798896
"8534" 1706.6 27.5915261026619 39.8995920367863
"8535" 1706.8 27.9716047396619 39.9033389229922
"8536" 1707 28.2333463559917 39.7442665722515
"8537" 1707.2 27.8348148949731 38.8323338045946
"8538" 1707.4 27.9967570024045 37.3936277062146
"8539" 1707.6 26.8627597559007 34.9187313071
"8540" 1707.8 24.3480980666583 32.0813165711909
"8541" 1708 23.6575258966545 29.4553809182771
"8542" 1708.2 24.3223265622582 26.5382755475929
"8543" 1708.4 23.9606058442623 23.3024365803988
"8544" 1708.6 21.2514169696462 21.7716569879
"8545" 1708.8 18.5151524329581 22.7131602798619
"8546" 1709 15.61321662841 25.2224685900094
"8547" 1709.2 13.3810057795863 28.8737832804447
"8548" 1709.4 10.7150564763108 32.5924613941521
"8549" 1709.6 8.54871152764909 35.5289307316725
"8550" 1709.8 6.51865940962569 38.5450309114993
"8551" 1710 5.96346127373829 41.8536125070003
"8552" 1710.2 4.86878562789717 45.5386557766392
"8553" 1710.4 2.95805507326341 49.6320685229172
"8554" 1710.6 1.78658649928412 52.9459748048462
"8555" 1710.8 2.09423684058461 55.3766453158232
"8556" 1711 2.55869480703594 58.0881305682026
"8557" 1711.2 1.39981975873035 61.5186954741792
"8558" 1711.4 1.46614078791512 65.7441524344079
"8559" 1711.6 2.07917929502344 70.3115137829699
"8560" 1711.8 1.751407572465 75.4088326099333
"8561" 1712 3.42353288444353 80.0057224329373
"8562" 1712.2 4.259613042207 84.7227050500287
"8563" 1712.4 5.66227386774803 88.8860282560003
"8564" 1712.6 7.35903671381259 91.8410962428466
"8565" 1712.8 7.61939213874135 92.5063892067005
"8566" 1713 7.21912484640453 93.5529417176083
"8567" 1713.2 7.1275479284317 93.5691429277464
"8568" 1713.4 6.97481054454651 93.3955233872877
"8569" 1713.6 6.94696372618159 93.0621131443302
"8570" 1713.8 6.90917976742237 92.9892226879333
"8571" 1714 7.07100596580893 94.0008819635216
"8572" 1714.2 7.39390343175225 94.7298897687788
"8573" 1714.4 7.22555356922507 94.5009243315323
"8574" 1714.6 7.1409859691092 94.5578504218399
"8575" 1714.8 7.59744386008508 95.3955562734889
"8576" 1715 7.83701879304003 95.4637733921896
"8577" 1715.2 8.26702113982569 95.7409359175333
"8578" 1715.4 9.98537546898883 97.9738883950845
"8579" 1715.6 11.8902209102018 100.948524894744
"8580" 1715.8 14.1529599312273 104.329201751874
"8581" 1716 16.7145698143972 107.995501942492
"8582" 1716.2 19.3757176129704 110.328925381029
"8583" 1716.4 22.8011671268467 112.90548873509
"8584" 1716.6 25.9981768361795 116.213172769233
"8585" 1716.8 30.0454384435068 118.795220178911
"8586" 1717 34.7414438224774 121.085127600671
"8587" 1717.2 38.3380632507795 123.633173154811
[truncated: 19,596 more chars]
