# Supplementary material for: Adaptive switch to sexually dimorphic movements by partner-seeking termites
Source: Sci Adv. 2019 Jun 19;5(6):eaau6108. doi: 10.1126/sciadv.aau6108 (PMC6584256; doi:10.1126/sciadv.aau6108)
Supplement: Data file S1 [file aau6108_Data_file_S1.zip › Dataset/CfExperimetns/170703_172_M_01_set2_before-position_5FPS.txt]

"time" "x" "y"
"1" 0 72.2290373530755 79.3107211847184
"2" 0.2 72.5814651313243 78.6930029446536
"3" 0.4 73.4799862154641 76.2882089601387
"4" 0.6 73.748064088844 73.9668523747572
"5" 0.8 74.2313235318867 72.2462468717674
"6" 1 76.0670465240638 70.0581780014802
"7" 1.2 78.343600694145 69.769404617531
"8" 1.4 80.2708359694498 70.2937513127764
"9" 1.6 83.3635072205601 69.7297441805216
"10" 1.8 87.113961723536 68.6108391242857
"11" 2 92.1439059592137 67.6503378296669
"12" 2.2 95.399548037531 67.5604166077675
"13" 2.4 99.061127284364 65.9233129376126
"14" 2.6 103.425349963273 64.2427646022706
"15" 2.8 107.526002238409 63.0741417706789
"16" 3 111.162281155815 59.8989004800429
"17" 3.2 114.362181299701 55.4000677395857
"18" 3.4 115.694266427472 50.0307950999694
"19" 3.6 113.095769623493 46.2752681156939
"20" 3.8 108.201287583758 43.8626557344328
"21" 4 101.888847540387 41.6682937593424
"22" 4.2 96.2288105182582 39.529147656942
"23" 4.4 91.1304438552744 37.039696820818
"24" 4.6 85.9882826963605 32.9694356558766
"25" 4.8 81.4704379113433 28.5928189097325
"26" 5 78.4664688824582 24.0356326873857
"27" 5.2 75.3079603251278 19.1085261990792
"28" 5.4 74.3129858847905 15.2881763245922
"29" 5.6 73.5592313691916 12.2601685119524
"30" 5.8 71.9999152878523 12.9913109069269
"31" 6 67.2478144470082 14.4726764310243
"32" 6.2 61.9245037694908 16.7658717885997
"33" 6.4 56.2441010338617 19.8957627199926
"34" 6.6 50.4691104310722 21.6631391965764
"35" 6.8 44.4420285903874 21.4571182201565
"36" 7 38.3476861708646 22.5104267828389
"37" 7.2 31.4570761295082 26.0532372370982
"38" 7.4 24.803263580489 30.2921544517665
"39" 7.6 19.8258331862205 35.8056485603612
"40" 7.8 15.746303100542 43.2783440207046
"41" 8 11.974121867537 50.0062227806795
"42" 8.2 6.67956879365109 54.508763801625
"43" 8.4 7.4143481462365 54.828455812664
"44" 8.6 9.67245402145651 58.0437156028892
"45" 8.8 8.44352939285145 62.9893031910908
"46" 9 7.3118921658278 69.3048601944727
"47" 9.2 5.83551828420086 76.6951453718431
"48" 9.4 8.22191366077463 80.7707133496546
"49" 9.6 11.3034064025832 86.9492242817357
"50" 9.8 13.3872446455779 94.5731364935726
"51" 10 16.0033321348462 101.430115152506
"52" 10.2 19.9838293372106 107.053534750333
"53" 10.4 25.4483598279034 112.174495066165
"54" 10.6 30.6770310198513 116.915434679855
"55" 10.8 36.5310261752858 118.916975870077
"56" 11 44.1535481314984 121.793876403211
"57" 11.2 51.8975417526857 124.093037918834
"58" 11.4 60.3337368886406 125.135829156769
"59" 11.6 67.3613335089441 124.186810618458
"60" 11.8 74.2816646851028 120.848320798324
"61" 12 80.008197890537 118.213942423432
"62" 12.2 84.0646971651952 118.144139496592
"63" 12.4 86.8714044167326 117.18556797135
"64" 12.6 88.8136914492394 113.067785349012
"65" 12.8 89.4688404744725 106.849097502014
"66" 13 90.319492662044 100.537628269043
"67" 13.2 89.5344066005318 94.7518744392008
"68" 13.4 87.6504356811682 87.9123239120957
"69" 13.6 86.8728748064214 81.3200799301015
"70" 13.8 85.4219079395583 74.4837085633857
"71" 14 83.8501709877288 68.0675406244328
"72" 14.2 82.4239543396424 61.4828022471226
"73" 14.4 81.8412504468207 54.784594844192
"74" 14.6 80.749422317552 48.4648363152702
"75" 14.8 80.0317812461031 41.5835152974754
"76" 15 78.9443910561317 34.6342104389664
"77" 15.2 77.8799553779112 26.9612014369387
"78" 15.4 76.0287488400524 19.5873293837622
"79" 15.6 73.9765321776187 12.3441103812159
"80" 15.8 73.4262275714998 8.08932283353852
"81" 16 75.5729984382198 8.59070422946704
"82" 16.2 80.9328551385257 6.14920042956479
"83" 16.4 85.9520689101429 6.60839555368682
"84" 16.6 90.2720608452755 7.50778170550986
"85" 16.8 95.0632360314582 11.5595007914524
"86" 17 100.39899915905 15.3336115637745
"87" 17.2 104.365948610395 18.0686653106153
"88" 17.4 110.093924061881 22.7671511258571
"89" 17.6 114.391139672044 27.23049550125
"90" 17.8 115.778496308566 30.9462743167088
"91" 18 118.22889417695 35.4883650642857
"92" 18.2 119.769225505917 39.1001778773402
"93" 18.4 120.928492228444 43.2321083129286
"94" 18.6 123.066197946428 48.1897936756848
"95" 18.8 124.403899109203 52.7715021699524
"96" 19 125.514774448244 57.9224715333857
"97" 19.2 125.981728202273 62.6506137096429
"98" 19.4 125.8483031783 68.7685935388418
"99" 19.6 125.462594739588 74.503418598748
"100" 19.8 124.444059923788 79.6004563661387
"101" 20 122.633814909841 84.2972641629692
"102" 20.2 120.656708605446 87.4564048610701
"103" 20.4 120.001653568353 89.495063788314
"104" 20.6 117.47735771507 90.7966472210782
"105" 20.8 113.553771141511 93.069927899538
"106" 21 108.731963416551 95.6496425133234
"107" 21.2 104.805918426558 95.8276852543572
"108" 21.4 102.120029391758 95.8679237675564
"109" 21.6 97.4631435675446 96.2275367362614
"110" 21.8 91.5321245039011 96.6248085311857
"111" 22 86.8401707923638 97.273934222538
"112" 22.2 81.7141093618809 97.7696731461914
"113" 22.4 77.8717097431527 96.1098557411068
"114" 22.6 77.3250812180128 95.0949208307221
"115" 22.8 77.2267602456691 95.7918275003699
"116" 23 76.8429901329868 95.5947359862429
"117" 23.2 74.6193863295713 96.3571617961502
"118" 23.4 70.6292938803179 99.0200519446848
"119" 23.6 65.107280668631 99.5873011411675
"120" 23.8 60.7085786180825 98.4227873205965
"121" 24 55.4993745597399 96.9829146021802
"122" 24.2 50.1050474823179 95.0895339396114
"123" 24.4 45.0594164021435 97.2073152732995
"124" 24.6 39.9171598258898 98.8669452367857
"125" 24.8 34.6577238400713 99.1449967748814
"126" 25 29.9050883617582 99.4820768979
"127" 25.2 23.6960161148379 101.654960156812
"128" 25.4 18.9909337079048 104.238365018863
"129" 25.6 20.5698235933372 102.940204951654
"130" 25.8 18.2715147475832 104.972308964961
"131" 26 17.5369556659386 101.746887968737
"132" 26.2 14.0245446658147 99.4022060613906
"133" 26.4 10.3774261064433 94.6378613289432
"134" 26.6 6.78939671148551 89.0997109120998
"135" 26.8 5.36509308594676 83.3864698919087
"136" 27 4.27926922402547 76.2929248686392
"137" 27.2 2.89950099596876 69.4221385901278
"138" 27.4 1.96227004898045 62.9771875533968
"139" 27.6 1.55868787192787 59.14272531675
"140" 27.8 2.5277914374419 54.7183791447245
"141" 28 2.3662795631249 51.1408572931524
"142" 28.2 1.90073765413967 48.6972977708063
"143" 28.4 2.62256869960198 48.717449355317
"144" 28.6 5.49762890139679 46.781164086364
"145" 28.8 8.86073435523192 44.3932148211857
"146" 29 12.6813207401562 40.5347325800204
"147" 29.2 15.5163971039011 36.2086318818626
"148" 29.4 18.053961704457 32.1661410094725
"149" 29.6 21.8742503376171 30.1355634305622
"150" 29.8 25.4761720337688 26.2858153381015
"151" 30 29.131193305698 22.1971665414604
"152" 30.2 33.6749380985141 18.9656425390066
"153" 30.4 39.036977719153 16.9575477194831
"154" 30.6 44.7281552047582 14.6141662045094
"155" 30.8 50.7460669572582 11.8749529253571
"156" 31 54.648688742657 9.21211610758318
"157" 31.2 58.3318030873832 9.77598295745238
"158" 31.4 63.3923197883491 11.5324777939675
"159" 31.6 69.6177165365376 13.3836098926828
"160" 31.8 75.4073231349121 15.7716734049011
"161" 32 80.9579498787927 19.078683121165
"162" 32.2 86.4588404261428 21.1761244238626
"163" 32.4 92.8312783119046 24.0928046876394
"164" 32.6 99.6428109811935 26.6104928880681
"165" 32.8 107.296962550896 29.1603910744409
"166" 33 115.204236470483 31.7143139334107
"167" 33.2 116.383654645466 34.5457916343587
"168" 33.4 119.25071653083 38.982604086
"169" 33.6 120.865655371952 43.3156831034459
"170" 33.8 122.945470181343 49.174821326814
"171" 34 124.592178804383 54.773876587978
"172" 34.2 125.07527380463 61.5619074302907
"173" 34.4 125.414464317124 68.1282113587665
"174" 34.6 124.815034190769 71.1711984890744
"175" 34.8 123.028232780197 74.4085720248979
"176" 35 120.76164328873 79.5589954944773
"177" 35.2 118.236758384547 86.0328631036573
"178" 35.4 114.808262021328 91.8924142143745
"179" 35.6 111.295198731674 98.6538279522156
"180" 35.8 107.009222767713 103.468189622813
"181" 36 102.304932512461 107.877497691569
"182" 36.2 97.8000284551422 114.009785111813
"183" 36.4 93.6056182158865 117.195367519888
"184" 36.6 88.3892606136501 118.709441911191
"185" 36.8 82.1611100420691 119.801333738508
"186" 37 75.0220750894713 121.271695667003
"187" 37.2 68.1696718428898 124.111098037575
"188" 37.4 62.9171436709204 125.592168069813
"189" 37.6 56.1040740617495 124.458764492107
"190" 37.8 48.2974391322219 123.90452449214
"191" 38 41.0687203939731 121.376751193645
"192" 38.2 32.8335631058566 118.547250047909
"193" 38.4 28.7374867888942 114.28978831217
"194" 38.6 22.5745553055205 109.356076760515
"195" 38.8 17.8547263296599 105.299304638097
"196" 39 14.7946449883436 98.1056876247126
"197" 39.2 10.6687117254938 90.2683678163147
"198" 39.4 6.37919529206593 84.2394857850421
"199" 39.6 4.55880082129737 77.1911107908988
"200" 39.8 3.76737286345055 71.532737846837
"201" 40 3.26026529206858 68.7283492278805
"202" 40.2 3.33012580508859 65.7865567379197
"203" 40.4 2.28231447861117 63.5787709497857
"204" 40.6 2.26046969996008 62.9125814574004
"205" 40.8 2.14601176823192 61.5203499909962
"206" 41 1.77271614380996 58.5543903521564
"207" 41.2 0.355018507087909 56.3677031609835
"208" 41.4 0.0224613016249056 56.4999037372191
"209" 41.6 0.35583746558176 57.0179732032857
"210" 41.8 1.31250598533718 57.2928763280752
"211" 42 2.15934786075823 56.9010022284584
"212" 42.2 4.18761797035636 56.0244180414212
"213" 42.4 7.11749080108256 54.285885556029
"214" 42.6 9.42104258882554 52.289691033478
"215" 42.8 12.8399414782734 49.8356465146342
"216" 43 16.7716780337384 46.7438257373402
"217" 43.2 20.873516789481 44.1366606999441
"218" 43.4 25.0776978382118 42.0386560783321
"219" 43.6 29.8876134818962 39.1103119956478
"220" 43.8 35.5629678188721 36.032612142925
"221" 44 41.6826533057198 34.3859158537088
"222" 44.2 47.7687843007582 32.679586244498
"223" 44.4 53.7468782912868 31.6064839011
"224" 44.6 60.3998907851692 29.548831847046
"225" 44.8 66.537174460223 27.5244375932505
"226" 45 72.629825402989 25.2576363901319
"227" 45.2 78.4328297387238 22.3250370111305
"228" 45.4 84.4307224744406 20.6079811862445
"229" 45.6 91.4262119383878 19.3352610836005
"230" 45.8 97.8255776656548 18.2791751266133
"231" 46 103.150992694621 17.3920287557357
"232" 46.2 102.70310457352 18.9633195487744
"233" 46.4 104.13032483324 20.6822507908942
"234" 46.6 108.656498044351 23.5340553297508
"235" 46.8 111.758652804219 28.0658676901228
"236" 47 112.947951470838 31.6535121890698
"237" 47.2 115.197240517549 35.8474485214451
"238" 47.4 118.245067735971 38.7531784853389
"239" 47.6 119.234638308321 40.6033012657469
"240" 47.8 121.20458398294 44.5661620050887
"241" 48 122.883182361587 48.3133142236714
"242" 48.2 124.142449834632 51.3860394604847
"243" 48.4 124.396092780295 54.931025711813
"244" 48.6 125.618039199619 58.9607337010357
"245" 48.8 125.174407108611 63.5862647221975
"246" 49 125.092859316585 69.2931326912761
"247" 49.2 125.032809185023 74.2274215469034
"248" 49.4 124.214000560568 76.0264514897957
"249" 49.6 122.348253005172 79.5936831487665
"250" 49.8 120.389142543558 84.0419082207
"251" 50 117.927845430622 87.6249922402675
"252" 50.2 115.600836543731 92.6452913255154
"253" 50.4 113.792894919083 96.1124775394884
"254" 50.6 111.272188429608 98.7970475719892
"255" 50.8 111.091319483966 100.401683965908
"256" 51 112.261550715556 99.8971227768915
"257" 51.2 111.717937496972 98.6950250017469
"258" 51.4 111.579764357092 97.6708558957302
"259" 51.6 112.695365541619 96.6127768632579
"260" 51.8 114.166125292353 95.0761090683803
"261" 52 116.474785057026 92.0411221999018
"262" 52.2 118.188909544925 89.5034766082857
"263" 52.4 119.724580805531 87.4408498145494
"264" 52.6 121.440101416459 85.5774752347109
"265" 52.8 121.71871392373 84.864207004369
"266" 53 122.180579852618 81.8853075744857
"267" 53.2 123.168784308818 78.3959823263957
"268" 53.4 124.663909331464 74.5084380123445
"269" 53.6 125.206151987229 71.8361155370069
"270" 53.8 125.518394244787 68.5980997111857
"271" 54 126.12345715922 64.5048282866703
"272" 54.2 125.233326307144 61.9781456800927
"273" 54.4 124.494759658789 57.72636178021
"274" 54.6 124.093791375964 53.9155514248151
"275" 54.8 123.731229648842 51.920422064253
"276" 55 123.351644364175 48.2100845349802
"277" 55.2 122.17732203573 44.8845921836143
"278" 55.4 121.255671660521 41.6392312011322
"279" 55.6 119.76105299797 39.4665363368766
"280" 55.8 118.923505974916 36.7294520983962
"281" 56 118.730274506609 35.6875878010623
"282" 56.2 117.488426453063 33.4154409979053
"283" 56.4 116.000929472617 30.398879816659
"284" 56.6 114.438742475895 26.910202722772
"285" 56.8 113.094198644885 24.7267861626591
"286" 57 111.436179094225 22.9485361028524
"287" 57.2 109.035808069345 20.1719902491661
"288" 57.4 106.580952341811 17.6203324483962
"289" 57.6 103.133572423758 14.8854464911083
"290" 57.8 99.912338585354 12.2768833447432
"291" 58 96.505606916943 11.2613246732422
"292" 58.2 91.7117221016044 9.91364328215935
"293" 58.4 89.0053160013793 9.05140090008045
"294" 58.6 85.4383362469451 8.48570906655495
"295" 58.8 81.0368438216994 7.06523568370336
"296" 59 76.8379311402281 6.1270876068821
"297" 59.2 72.1161746356406 7.12818337196219
"298" 59.4 66.4123818585375 7.94889743362988
"299" 59.6 61.4469229039064 7.50176180404497
"300" 59.8 56.4232775892042 9.0351459163668
"301" 60 51.0074825456174 10.4877154264195
"302" 60.2 45.8980076329271 10.3015526840455
"303" 60.4 42.6562631225753 13.3124647485052
"304" 60.6 38.2953242735332 16.4031318138482
"305" 60.8 33.2800034878908 19.1351027903158
"306" 61 27.6103635908707 20.3252786220107
"307" 61.2 24.621526074573 20.0477245569709
"308" 61.4 24.2594259110391 20.5510453558531
"309" 61.6 23.3100975065604 20.6483487382912
"310" 61.8 22.9069394372015 21.9090700387754
"311" 62 22.2907039823088 23.8103311568307
"312" 62.2 21.0121120710423 25.990264001888
"313" 62.4 18.0194193800175 29.4088340348968
"314" 62.6 14.3362976107203 31.8866588416465
"315" 62.8 13.2630737559725 33.4546087586786
"316" 63 11.1896499350233 36.462239475364
"317" 63.2 9.89350617180474 39.6123797236346
"318" 63.4 8.12492994584519 42.3177982609379
"319" 63.6 6.79865823403658 43.9022877472909
"320" 63.8 6.29755097993169 45.5927995567653
"321" 64 5.29172007603409 47.6632903769236
"322" 64.2 4.32896341363323 49.3955576984524
"323" 64.4 4.04493278717382 49.4132053702792
"324" 64.6 4.16766460935083 50.4288656498968
"325" 64.8 2.05017633736461 50.9220285092644
"326" 65 1.85295793909496 51.2319397636837
"327" 65.2 2.30583650210198 51.9421132962545
"328" 65.4 2.34178560651824 52.4228668981157
"329" 65.6 2.18622210781885 52.5804109734524
"330" 65.8 2.00875066496577 52.1818035509838
"331" 66 2.57986039531142 52.3328507472538
"332" 66.2 2.86694106793908 52.2230749535198
"333" 66.4 2.76209883054612 52.3835291346342
"334" 66.6 2.95640597330192 53.593792119077
"335" 66.8 2.65908088348045 54.8133469918135
"336" 67 2.39378888918814 55.5529406967857
"337" 67.2 3.0348861495618 56.3104807971964
"338" 67.4 2.50423403136934 56.7773398447302
"339" 67.6 2.77697564588323 57.5628106028304
"340" 67.8 2.78160049655469 58.4311461520335
"341" 68 2.15210826767253 59.1527348556143
"342" 68.2 2.4172583644368 60.0094603865893
"343" 68.4 2.21618204946851 61.2320996208044
"344" 68.6 1.8090793129347 61.7652780261387
"345" 68.8 1.38034371219626 63.3639907619841
"346" 69 1.39585656362665 64.5442843636804
"347" 69.2 1.88503023579302 65.6492025222988
"348" 69.4 1.87745620498323 66.9387911549107
"349" 69.6 1.86850507766259 68.0984931626553
"350" 69.8 1.92880835962709 68.9951099456628
"351" 70 1.67791492055823 69.3815736168357
"352" 70.2 0.859237602448702 69.6026934299286
"353" 70.4 0.819726435266432 70.0069534943431
"354" 70.6 1.5767683106025 70.6804716459415
"355" 70.8 1.9999600452421 71.9374697386244
"356" 71 1.58922990525823 72.4692105508841
"357" 71.2 1.9661931435943 73.380809537466
"358" 71.4 2.37472575505823 74.9550668480857
"359" 71.6 2.52147002671887 75.4836020262267
"360" 71.8 2.64308430784914 76.3360823987692
"361" 72 2.731010851368 76.4393638329321
"362" 72.2 2.16861807141678 76.9955479658345
"363" 72.4 2.19448118014478 77.4047810494916
"364" 72.6 2.53628535199791 77.766897473389
"365" 72.8 2.50650630085272 78.2401301521164
"366" 73 2.35380669829312 80.1044561292741
"367" 73.2 2.91950513475823 81.0112194563018
"368" 73.4 3.79338672534091 81.8061627167227
"369" 73.6 4.78748851350242 83.8640643208787
"370" 73.8 4.51642467936288 84.8091510136462
"371" 74 4.74996385055023 86.3629564908737
"372" 74.2 4.78997086802595 87.7435317040377
"373" 74.4 5.84522673585125 89.8812150199718
"374" 74.6 6.61339438810198 91.8453390320592
"375" 74.8 8.25306764741397 93.6051499408103
"376" 75 10.2615119763192 96.8255319668589
"377" 75.2 13.1755953395201 99.9406957695
"378" 75.4 16.1806863288364 103.946786210411
"379" 75.6 19.1290988455342 106.881564806258
"380" 75.8 21.5985310531292 109.563942752689
"381" 76 23.8449456495916 112.128067635167
"382" 76.2 26.5707621371673 114.041323431581
"383" 76.4 30.9416664626673 117.48386028974
"384" 76.6 34.9411303020082 119.365457128004
"385" 76.8 40.1436407925722 121.605316293181
"386" 77 44.1194355126879 123.2858124562
"387" 77.2 48.1186979665677 124.749186184952
"388" 77.4 52.145818926855 125.181024892455
"389" 77.6 57.3371131623773 126.071658592476
"390" 77.8 60.4689729029534 126.185218401469
"391" 78 65.7021613232082 125.642006719711
"392" 78.2 68.0731504955351 125.770269447058
"393" 78.4 68.5251141142715 124.775303860777
"394" 78.6 70.180648131254 123.970012277281
"395" 78.8 73.8234969676481 122.67453317587
"396" 79 77.5859533734082 121.941207214161
"397" 79.2 81.2060413405633 119.859986569794
"398" 79.4 85.4372920748654 118.142132236125
"399" 79.6 88.9332332910972 117.932880435599
"400" 79.8 91.4323480607326 117.025508678555
"401" 80 92.3235881263799 115.407523759056
"402" 80.2 93.4732404000082 112.611356481341
"403" 80.4 95.6331103468063 108.602796709747
"404" 80.6 98.2878603820059 104.524880908079
"405" 80.8 100.202039973564 99.992260060619
"406" 81 103.006879544758 96.2317066412429
"407" 81.2 103.780973035448 92.3074214315957
"408" 81.4 103.187869371901 87.1248461909
"409" 81.6 101.973845300604 82.3093830374876
"410" 81.8 99.82465252517 77.996789070021
"411" 82 97.9056280344347 74.811935795021
"412" 82.2 95.6847763907876 71.0800371339622
"413" 82.4 95.3093273509704 68.0568676758463
"414" 82.6 95.4433146684582 68.271121441619
"415" 82.8 95.5003264640082 68.1012626002857
"416" 83 95.1905957150846 67.2959975932805
"417" 83.2 95.0885746072582 66.7688239852347
"418" 83.4 94.8419278321838 66.3231657931368
"419" 83.6 94.3813148755211 64.6740978080744
"420" 83.8 94.4331328761051 62.5960162249286
"421" 84 95.4952587488482 61.1366254585157
"422" 84.2 96.0857912373252 60.5528320031465
"423" 84.4 96.8967704991246 59.9120903674392
"424" 84.6 97.3748051964855 58.1046837449978
"425" 84.8 97.8490426460881 55.0249773909919
"426" 85 99.5149070673207 51.3688397067545
"427" 85.2 99.9221833604104 47.7306641096227
"428" 85.4 99.0362095415537 43.0668681982062
"429" 85.6 98.2543515471485 38.1170342063833
"430" 85.8 98.7807670809725 32.8722355883929
"431" 86 100.439909053201 29.1041819084903
"432" 86.2 103.255845783723 27.9247088679369
"433" 86.4 105.730776443258 28.5309083189903
"434" 86.6 106.448454340182 29.7938474085857
"435" 86.8 106.555770661217 30.8279880014092
"436" 87 107.742714445639 32.4184434509488
"437" 87.2 109.967535367464 34.8071811520563
"438" 87.4 112.975758551916 37.4572485158644
"439" 87.6 114.131331694371 40.0807180124309
"440" 87.8 114.052827918231 41.7481766771044
"441" 88 114.406484461736 41.9605408066118
"442" 88.2 114.49973356833 43.0852150802449
"443" 88.4 115.335363600248 44.1983018007557
"444" 88.6 117.589229917658 45.2378379097157
"445" 88.8 119.890498495268 47.6280642834461
"446" 89 122.19381221998 50.6022632170913
"447" 89.2 121.568053122885 49.8282507469015
"448" 89.4 121.938415463901 50.4795744248736
"449" 89.6 122.431431753038 49.8660666889457
"450" 89.8 121.523631561078 49.7098841110228
"451" 90 119.663033980789 50.023239198067
"452" 90.2 116.246912592729 50.978103933053
"453" 90.4 111.068402519389 51.7061918281118
"454" 90.6 106.699788809867 54.1263786951917
"455" 90.8 103.529007773364 57.3017146768766
"456" 91 100.746477881808 60.8164625647362
"457" 91.2 98.6620590472876 64.4143265736975
"458" 91.4 98.0807623083465 67.2619600901681
"459" 91.6 98.1832148779898 68.9212785066699
"460" 91.8 96.5869615415852 72.214623099305
"461" 92 93.9088965735507 75.5922778693706
"462" 92.2 91.6697119161854 80.079403004844
"463" 92.4 89.0161967572442 84.6916693144866
"464" 92.6 87.041208699562 89.5421710873278
"465" 92.8 83.7625864383376 93.7961825832436
"466" 93 79.6718451144308 97.7891683408919
"467" 93.2 77.1298590090082 102.325923382955
"468" 93.4 75.4089474025916 107.706682437841
"469" 93.6 75.3733527365868 113.065931094814
"470" 93.8 74.9232913664249 118.390912441581
"471" 94 72.9522705419824 119.993504702708
"472" 94.2 69.3525419434928 119.817079186989
"473" 94.4 66.6690583406673 117.962377914034
"474" 94.6 63.4673894325618 113.723148317063
"475" 94.8 61.7050009907582 109.150482589175
"476" 95 62.1311497655764 103.464715237422
"477" 95.2 62.9160358635524 101.463537377462
"478" 95.4 64.9198327953832 99.5406641988049
"479" 95.6 67.1085137815058 95.5670661930187
"480" 95.8 69.0764580933909 90.8190160018776
"481" 96 70.2471723778795 85.5175844792706
"482" 96.2 71.0789679246036 79.9416934047239
"483" 96.4 71.559331485477 74.3634803522545
"484" 96.6 71.0532134218262 69.0035346251838
"485" 96.8 69.9684793843092 62.9781986179286
"486" 97 68.9561466186306 56.6100409327432
"487" 97.2 68.734412341726 50.9215476117212
"488" 97.4 69.9194137035954 47.3715710977974
"489" 97.6 70.2366146379628 46.9277789638539
"490" 97.8 71.0902386452189 47.1535164191677
"491" 98 70.6128210004479 45.6820919948202
"492" 98.2 68.9826019401725 42.1437984509571
"493" 98.4 67.0815300433207 36.694628242192
"494" 98.6 65.5452490771681 31.2123079622775
"495" 98.8 63.4806504179736 25.9543842912165
"496" 99 59.8046078057582 20.4752436696988
"497" 99.2 55.5235230586538 15.3154093501887
"498" 99.4 52.1396886262582 10.6113085094041
"499" 99.6 49.2685540575691 11.1526429586641
"500" 99.8 46.1252010056231 13.3321155241506
"501" 100 42.120527087619 15.4673291980769
"502" 100.2 36.5126092819121 16.9966169722088
"503" 100.4 31.1255630961249 20.2223016994524
"504" 100.6 26.0024252436964 24.4228057783012
"505" 100.8 21.0649064164759 27.7615363305151
"506" 101 15.6956424507823 30.5591331160146
"507" 101.2 13.0490427627117 34.3729257544834
"508" 101.4 9.54685332244789 39.8878554848547
"509" 101.6 7.81829645609158 43.5392881006645
"510" 101.8 8.03363253756022 47.6633338709936
"511" 102 8.60660770320267 50.1988484689246
"512" 102.2 7.96667550356904 55.3876726349479
"513" 102.4 6.65464155836732 61.1293292491948
"514" 102.6 4.03105586560729 65.8574433306914
"515" 102.8 4.87277882577562 69.045640832264
"516" 103 5.20311810251857 72.8995993939428
"517" 103.2 4.93168615416999 75.2497862116513
"518" 103.4 5.13943345705911 74.4117816115468
"519" 103.6 3.55431732634334 76.2517764708602
"520" 103.8 1.4610638532466 75.8841552081229
"521" 104 3.65432383295823 76.0538412279607
"522" 104.2 4.33996851541077 75.2353339362857
"523" 104.4 4.78385638004272 74.2897619811909
"524" 104.6 5.3689007954249 73.443649811837
"525" 104.8 6.41817771637363 72.2807700519396
"526" 105 7.60389312239927 70.9055667403755
"527" 105.2 9.2322657692946 68.6270529227766
"528" 105.4 11.7728965048775 65.2933323275564
"529" 105.6 15.2039335343997 61.6318040420499
"530" 105.8 18.82406846304 58.2490637601312
"531" 106 23.4261552995638 55.4078529364802
"532" 106.2 27.5181945213982 53.0420023747757
"533" 106.4 31.6826278459098 50.2487123333312
"534" 106.6 35.5415736806731 47.6246889271049
"535" 106.8 39.7183952979178 45.2136872350942
"536" 107 43.3103337723537 43.9028189865722
"537" 107.2 44.1348617226119 44.1760233637004
"538" 107.4 43.9914595750175 44.318665663045
"539" 107.6 44.1536177302234 44.6607424962857
"540" 107.8 44.4629840626652 44.9407133190648
"541" 108 45.3353540028924 43.9290030365174
"542" 108.2 47.4711323561197 42.4850656204725
"543" 108.4 50.752915220988 41.0403390166506
"544" 108.6 53.5688884325116 39.5693400689912
"545" 108.8 55.3281260810916 36.4809776683274
"546" 109 56.2281020729069 32.4722229357452
"547" 109.2 57.7549599961829 27.8159226404295
"548" 109.4 59.0520142857284 23.3982817513977
"549" 109.6 58.636657827477 19.305329360692
"550" 109.8 57.4579531365194 14.9902691053977
"551" 110 56.4420541811517 12.8675530982775
"552" 110.2 55.9464137249614 13.429275068317
"553" 110.4 56.6427942168017 13.6402715977857
"554" 110.6 58.4637748363416 13.2952458263274
"555" 110.8 62.5815787481636 11.9841478947857
"556" 111 67.5075348489582 11.7650299894657
"557" 111.2 72.9102822889805 12.5125976233783
"558" 111.4 77.9896710475875 14.6780676893467
"559" 111.6 81.9087889301112 17.7888240049387
"560" 111.8 84.4512455742967 20.6665478998626
"561" 112 87.5038407942139 23.3722156558237
"562" 112.2 91.0606680761241 24.563541537554
"563" 112.4 95.761537370417 26.8038322162916
"564" 112.6 99.7531760613492 30.5590807909334
"565" 112.8 105.018701406469 32.4608358667255
"566" 113 110.11915564862 34.1946556994754
"567" 113.2 115.296088807758 35.3587744827512
"568" 113.4 116.039850532711 34.8026848886092
"569" 113.6 115.661435714642 34.9950831384369
"570" 113.8 115.516779629242 36.3945071896244
"571" 114 115.455832003019 38.5458242082857
"572" 114.2 115.598516970532 42.0697102512696
"573" 114.4 115.992899642258 45.9983808717857
"574" 114.6 117.270750232172 50.927215871165
"575" 114.8 118.317522013001 56.0934006464827
"576" 115 118.451775722442 60.2717233042347
"577" 115.2 119.078589607593 65.2532814345795
"578" 115.4 119.646674463985 70.8979243251631
"579" 115.6 119.104327700052 77.0076111116681
"580" 115.8 117.84442557393 83.2193061176714
"581" 116 115.975303409064 89.5211702375913
"582" 116.2 114.581681740064 95.0946634688413
"583" 116.4 111.974431871067 96.321378873713
"584" 116.6 107.00103925639 99.0546839561541
"585" 116.8 102.496714469499 102.305449326187
"586" 117 96.8948041659745 105.246981040651
"587" 117.2 91.1113231557939 108.372594815062
"588" 117.4 85.3595705583865 111.858891835405
"589" 117.6 79.3873950511893 115.025133593708
"590" 117.8 74.1954283556994 119.203973023399
"591" 118 72.8132516316511 120.919779270964
"592" 118.2 72.2010187356044 119.779181817863
"593" 118.4 68.5805684502278 118.66620874429
"594" 118.6 63.3423454015633 117.051917631396
"595" 118.8 58.3651145771203 113.664432487596
"596" 119 55.124009776036 109.323880156369
"597" 119.2 54.1360422592137 105.077724455043
"598" 119.4 54.465078832631 100.417679249595
"599" 119.6 55.833690998244 97.7713557101857
"600" 119.8 57.2636459521694 93.8319005638979
"601" 120 60.1615406283255 91.3604910563242
"602" 120.2 62.1596048506994 87.6262866191387
"603" 120.4 64.7293230825305 83.3992796085382
"604" 120.6 67.8075837267483 80.8299544120332
"605" 120.8 68.1141701636994 80.0575764832563
"606" 121 67.9398263088189 79.9855908513009
"607" 121.2 67.732510688637 79.3293180552403
"608" 121.4 66.8657141151306 77.0283385672751
"609" 121.6 65.3222119646562 73.6520068795714
"610" 121.8 64.5294259345517 69.6355310475466
"611" 122 65.5364603735688 65.2603734789857
"612" 122.2 66.9803879833459 60.3518907449713
"613" 122.4 68.0203655896061 54.8425799445792
"614" 122.6 68.9821842713407 49.1524355656648
"615" 122.8 69.5727891473911 42.8973819614946
"616" 123 70.2807392463123 36.7020523934073
"617" 123.2 72.0841948247835 30.8852442169503
"618" 123.4 72.5701822937983 25.4522554241057
"619" 123.6 70.2303759734666 22.6852548987857
"620" 123.8 66.2802198887301 19.417864581166
"621" 124 62.5285047042582 14.4524091829107
"622" 124.2 61.760084851193 11.673970880177
"623" 124.4 62.6453833461526 11.9195536875181
"624" 124.6 63.9632159556366 11.8033859521506
"625" 124.8 66.8785608344798 11.4132931811908
"626" 125 70.0700217288881 12.0040015255909
"627" 125.2 74.6196561121127 12.8114034543174
"628" 125.4 79.2431443419481 13.1742348400769
"629" 125.6 83.3862739222763 13.1721365380869
"630" 125.8 88.3249024988264 11.7973996800243
"631" 126 92.9639777318931 10.197767271325
"632" 126.2 92.5899094936471 12.1351335315265
"633" 126.4 94.6749596199347 15.2394426304563
"634" 126.6 98.3373420044725 19.01357405175
"635" 126.8 102.626800907758 23.0756562679793
"636" 127 107.603411076118 27.5505655872014
"637" 127.2 112.332032330934 32.1684180130055
"638" 127.4 116.939177898294 36.8851038098373
"639" 127.6 120.471300956001 40.9875450524524
"640" 127.8 119.847982960401 43.8378804052347
"641" 128 121.612101452023 49.2431843260798
"642" 128.2 122.493749596887 55.318333683261
"643" 128.4 124.292537601699 61.5429875098451
"644" 128.6 124.769764089875 65.9126809031546
"645" 128.8 123.677014712516 70.6356337215433
"646" 129 122.245746733486 77.0145228435042
"647" 129.2 121.507729962613 83.67117539731
"648" 129.4 119.017837418382 88.3259574616573
"649" 129.6 114.572605788206 92.6447476805752
"650" 129.8 110.481759405758 97.4620710699246
"651" 130 105.446558347449 102.057435420237
"652" 130.2 100.156289767258 106.302739514628
"653" 130.4 96.4426047515707 111.870246179571
"654" 130.6 93.4484873795313 115.552364781038
"655" 130.8 89.7171213911942 117.012442613837
"656" 131 85.7199696075214 118.542633522023
"657" 131.2 80.866442906542 119.563326897353
"658" 131.4 74.8348926627159 119.798448726854
"659" 131.6 68.4717001435018 120.066635241658
"660" 131.8 61.9275397869147 121.95297732409
"661" 132 56.0080096301053 124.765856215868
"662" 132.2 54.4948187519547 123.171925515429
"663" 132.4 50.019249914574 121.295017247049
"664" 132.6 43.9363247110082 119.093948386311
"665" 132.8 37.7147994029725 116.938712677214
"666" 133 31.4828937960271 115.420688494374
"667" 133.2 28.9732826710486 114.889839326108
"668" 133.4 29.1901785445439 113.4444736555
"669" 133.6 27.3218420323175 109.566972629506
"670" 133.8 25.8875904882056 104.646615811628
"671" 134 27.0114708140318 100.42331693155
"672" 134.2 28.1494870384725 97.3673343233
"673" 134.4 28.518706285844 94.1024047373857
"674" 134.6 30.4406537138946 89.4212494873675
"675" 134.8 33.4907358806261 86.3294398161065
"676" 135 37.7995657394463 83.7643125690609
"677" 135.2 41.3981084310426 80.5385529217215
"678" 135.4 43.9791767141994 75.7336698016681
"679" 135.6 46.2774281251011 71.5318045565
"680" 135.8 48.475193080637 66.0764680030282
"681" 136 47.7853094588887 60.8868775730031
"682" 136.2 47.4009662649518 55.2529480657212
"683" 136.4 48.3051174885249 50.1429366003191
"684" 136.6 50.5210778790341 45.1681225697512
"685" 136.8 54.6101997667582 41.615691871539
"686" 137 59.8254560010367 39.549657708887
"687" 137.2 64.7277860192934 39.1137149471801
"688" 137.4 69.8234806770783 39.1190977977857
"689" 137.6 75.4698096679935 38.4806283883034
"690" 137.8 81.3598721156203 37.550832116165
"691" 138 86.6725476451154 34.7694981822143
"692" 138.2 91.4733560423818 31.7317369542681
"693" 138.4 94.5228761707931 29.2179074302973
"694" 138.6 94.7646439507241 26.3550744679334
"695" 138.8 93.6941897281438 23.8271974706411
"696" 139 95.1163852392338 20.3362314101028
"697" 139.2 98.4099436055878 19.0588651470244
"698" 139.4 101.237547958724 20.2076586958892
"699" 139.6 104.538711627213 22.2987295240471
"700" 139.8 109.176271913454 24.6460167411335
"701" 140 112.698173030511 28.894645238988
"702" 140.2 116.06845744359 33.3403158313399
"703" 140.4 118.484294224352 39.3206885105769
"704" 140.6 120.993648566215 46.1002961765857
"705" 140.8 122.729527072824 53.4384362420567
"706" 141 124.530050565643 60.267748487353
"707" 141.2 124.842769866523 66.9622091936975
"708" 141.4 124.405432246352 74.2987978742313
"709" 141.6 123.349004929196 81.1790663607545
"710" 141.8 121.599059538008 84.4289437234524
"711" 142 119.308439985409 86.0199273853585
"712" 142.2 114.747875695824 89.9529278648511
"713" 142.4 109.516944404143 93.2199553914973
"714" 142.6 103.432708388064 95.4626909583968
"715" 142.8 97.673826468362 98.9306423022857
"716" 143 92.1701136445797 103.288204051045
"717" 143.2 87.0965574492491 108.009211328731
"718" 143.4 82.7878478098037 114.343015896358
"719" 143.6 80.9823227375477 119.424335007628
"720" 143.8 82.0560617101252 119.079368186455
"721" 144 82.6187983905433 118.084409428103
"722" 144.2 81.2462463900886 117.275397166286
"723" 144.4 78.0304435670326 117.730295678308
"724" 144.6 72.7541231754108 117.586325214828
"725" 144.8 66.5584900099037 117.452590821222
"726" 145 60.8314869302845 116.494269994628
"727" 145.2 54.1401025052056 115.11975437068
"728" 145.4 48.4549439640149 112.555613719989
"729" 145.6 43.6036250225599 109.491194624563
"730" 145.8 38.8030007386689 106.669835760536
"731" 146 34.621961702989 102.937024396427
"732" 146.2 29.6796179838769 99.9508749615654
"733" 146.4 24.1285483873531 97.2042321821823
"734" 146.6 17.6584837837317 96.1860315773344
"735" 146.8 12.4313006796806 95.2867308655788
"736" 147 12.0615735893246 95.1849166363786
"737" 147.2 12.3649304360723 93.3226684281411
"738" 147.4 11.5129904152217 89.4832799777613
"739" 147.6 9.95095991925823 84.349412359184
"740" 147.8 9.81202361077504 78.8403737358025
"741" 148 7.26548627094676 73.9540831269661
"742" 148.2 4.94342387678323 70.2988113600357
"743" 148.4 4.95843165473954 64.6574539655427
"744" 148.6 7.13803559227175 57.9768722704073
"745" 148.8 9.53734493193471 51.371415691021
"746" 149 12.6441433925461 45.1490866651191
"747" 149.2 17.0438415541825 40.3968995359978
"748" 149.4 21.1215128275714 36.5824146618297
"749" 149.6 22.6657082052523 32.7119223857269
"750" 149.8 23.6295677552916 28.6515467006191
"751" 150 26.8431065333425 26.9150263269318
"752" 150.2 31.300255065868 26.0316812179808
"753" 150.4 36.5036758096749 26.3637604314107
"754" 150.6 42.4958623649132 27.0938095447998
"755" 150.8 47.4743571875892 29.2415669364477
"756" 151 53.0161386175493 30.3003816846812
"757" 151.2 57.4238374545499 31.629384512744
"758" 151.4 58.0499114316082 31.2843587412857
"759" 151.6 58.4166589522358 31.2586897745917
"760" 151.8 59.4495108632089 32.5574029095181
"761" 152 60.884173887378 35.792496123504
"762" 152.2 63.2342375724906 39.6896799619829
"763" 152.4 66.0175599114556 43.0515534731278
"764" 152.6 68.7767671458491 46.7106298769221
"765" 152.8 70.8677569494034 51.090036623689
"766" 153 71.606841315102 56.6756014762232
"767" 153.2 72.4862895743561 62.1040454115792
"768" 153.4 71.4237815334283 68.2043599124867
"769" 153.6 69.6327138153127 73.8333678312709
"770" 153.8 66.4464222265412 79.1436897288517
"771" 154 62.6540458298128 84.0637472145857
"772" 154.2 58.8912673235128 89.0425414797584
"773" 154.4 53.9938560310826 93.4199853653803
"774" 154.6 49.3611827281893 97.3162511594409
"775" 154.8 43.8401838758379 100.694430956706
"776" 155 38.4704319312939 101.878906476857
"777" 155.2 33.3491342566793 103.714627169049
"778" 155.4 29.55099800763 107.421951110863
"779" 155.6 28.8357145695209 109.939438520989
"780" 155.8 30.6298145763769 111.377480745498
"781" 156 31.6991883686142 112.158039700693
"782" 156.2 31.2653697994424 115.082877122233
"783" 156.4 31.5452475250285 114.326395187867
"784" 156.6 30.3244854784479 113.147168386725
"785" 156.8 28.2569597588379 112.051674104441
"786" 157 25.0123811617328 110.315143246311
"787" 157.2 21.8342011308539 108.144561298742
"788" 157.4 18.062968845312 105.208224997224
"789" 157.6 17.3784630313885 102.426487132374
"790" 157.8 14.0705219202905 97.9782684358583
"791" 158 10.8014637545123 94.908329248089
"792" 158.2 8.7516361529263 91.022036060584
"793" 158.4 7.73066721478323 87.1562397446107
"794" 158.6 7.3342646876044 82.2436443993755
"795" 158.8 5.60980087839301 76.0179770106466
"796" 159 3.5334783176044 69.4846322022985
"797" 159.2 4.05301399023611 63.3927529708919
"798" 159.4 3.29603163496383 56.7137750680474
"799" 159.6 4.79097929302997 50.7881232536227
"800" 159.8 5.95038862468131 45.4594057021703
"801" 160 6.55855591454547 44.7257948184985
"802" 160.2 7.39643139584244 43.7616081295962
"803" 160.4 7.35375589975824 42.7710628864524
"804" 160.6 6.11994002131506 42.4023919921948
"805" 160.8 6.14346627919352 42.5947094423622
"806" 161 5.81644596555092 42.7125444441638
"807" 161.2 6.20273761607738 42.7091728299027
"808" 161.4 6.39222362861086 42.6029920329226
"809" 161.6 6.30062134307073 42.8334329297545
"810" 161.8 6.00382143041341 42.8882069149581
"811" 162 6.05227450639461 43.1532452794524
"812" 162.2 6.69137247802997 43.439420501264
"813" 162.4 8.11262038927864 43.5414940596429
"814" 162.6 10.5012821124145 42.5348529352232
"815" 162.8 12.2563863992431 42.2421842213918
"816" 163 15.0360779472527 41.6515811272253
"817" 163.2 19.0067465747365 40.764143750264
"818" 163.4 23.2364359125764 39.0843539438766
"819" 163.6 27.3727039547699 38.1458658900299
"820" 163.8 30.5512220446582 38.3881739711732
"821" 164 31.4760800613582 39.2261088678257
"822" 164.2 33.9932512621729 39.5152624734564
"823" 164.4 37.891675824953 39.6998164988377
"824" 164.6 42.3286226049028 40.8872669413038
"825" 164.8 45.7355925558426 42.5080886561954
"826" 165 49.2533267417465 44.7394271066092
"827" 165.2 51.7463514321536 48.0203923696345
"828" 165.4 56.1305143147582 50.60731853975
"829" 165.6 60.4557129813785 51.2279905785326
"830" 165.8 64.6999617233978 51.3667102990415
"831" 166 69.5557363927916 51.0729137566191
"832" 166.2 74.837509729602 50.6363234535045
"833" 166.4 80.2617815031112 50.5733289291681
"834" 166.6 85.0412784639539 49.6831176390792
"835" 166.8 88.7154003486964 47.3301092102806
"836" 167 93.0187985514213 44.191322817927
"837" 167.2 97.1708333766292 42.5669583109793
"838" 167.4 99.4763713166249 40.1382508457857
"839" 167.6 100.783046892194 35.8413217448798
"840" 167.8 101.254549121963 30.5130870445689
"841" 168 102.002073952689 25.9535732940961
"842" 168.2 101.128938262366 25.1476705701401
"843" 168.4 101.875381073689 26.3840775988547
"844" 168.6 103.334533542172 27.2758365158547
"845" 168.8 104.44320667859 29.0835893433925
"846" 169 107.081268621535 31.5120418690304
"847" 169.2 110.646460148458 34.9915279533857
"848" 169.4 113.328126087292 39.0044430798857
"849" 169.6 116.444243023696 43.430592918817
"850" 169.8 119.208211344152 47.9401762624827
"851" 170 118.768226323323 52.0073476052907
"852" 170.2 118.839650241607 56.9542761377857
"853" 170.4 118.236899271819 60.5097305211494
"854" 170.6 116.515046507651 63.2151411001352
"855" 170.8 114.459669800768 66.2985738048245
"856" 171 112.073116689646 70.8866697916362
"857" 171.2 107.947901825758 74.6762152502302
"858" 171.4 104.286477622658 79.1822357403584
"859" 171.6 101.52638275873 84.3112558119572
"860" 171.8 100.730027519301 89.2359489331857
"861" 172 100.064149491622 95.4840519945039
"862" 172.2 100.05185374538 100.647019986164
"863" 172.4 100.461181508777 103.947232685169
"864" 172.6 98.4874194098113 104.979608761405
"865" 172.8 95.2011904997027 105.650682712536
"866" 173 90.4094984139204 106.951307928353
"867" 173.2 85.5472311658123 109.561166071542
"868" 173.4 79.9378537668444 111.153889526682
"869" 173.6 74.4217987203832 111.051283908857
"870" 173.8 69.063368650535 110.39952643508
"871" 174 62.5036186030261 109.54644073642
"872" 174.2 57.5708123076003 111.61641576818
"873" 174.4 52.79827316106 114.656129903915
"874" 174.6 51.5729341985193 118.352610371334
"875" 174.8 50.8935015907848 119.401075343281
"876" 175 49.6036466862755 117.927742975027
"877" 175.2 47.5153985427582 115.676600822236
"878" 175.4 44.0735753299249 111.521428916119
"879" 175.6 40.8976235501234 106.778674659412
"880" 175.8 37.8901638706231 101.865871942218
"881" 176 35.4399835130707 96.0813360687589
"882" 176.2 34.2379848235582 89.6103769008205
"883" 176.4 32.5902735472304 83.3814808685635
"884" 176.6 31.5170290097493 76.8561967637411
"885" 176.8 31.5683682686298 70.3528662091986
"886" 177 32.8929287581749 64.6580823374246
"887" 177.2 36.2940292599011 59.4111629499286
"888" 177.4 40.3854745404216 55.424285237756
"889" 177.6 45.5732236636199 52.1702199417219
"890" 177.8 50.5506364524178 48.8932092102538
"891" 178 56.0424473135022 46.3619202212248
"892" 178.2 61.3958703659982 44.0925646720257
"893" 178.4 66.6741772448693 41.8698673671561
"894" 178.6 71.7044682210997 38.3360899682247
"895" 178.8 75.8588313317465 33.633656392374
"896" 179 77.7125699313968 28.8001731867857
"897" 179.2 78.5647761417329 22.8836027230009
"898" 179.4 77.9186366623004 16.4506168250267
"899" 179.6 77.456131332939 12.5689330021472
"900" 179.8 75.4195051425082 11.9159010388929
"901" 180 73.0123404415082 11.8886022965357
"902" 180.2 69.1590326564798 10.503795840887
"903" 180.4 65.6071416639582 9.89997991162572
"904" 180.6 62.3054905268404 10.9056605939912
"905" 180.8 56.9434602883416 11.2410154639524
"906" 181 51.9288230810733 9.92664542288161
"907" 181.2 48.824002621903 10.7018253919568
"908" 181.4 44.9447116374675 12.912939989402
"909" 181.6 39.9032680628416 14.3462474070774
"910" 181.8 35.5738221794534 17.0876810696028
"911" 182 29.7539727590956 18.6654328615689
"912" 182.2 26.1043019917582 19.4299601631151
"913" 182.4 26.0997227310715 19.1995672903399
"914" 182.6 26.5121912607338 18.8634309687857
"915" 182.8 26.748992338062 17.5717512354819
"916" 183 27.7034133303558 16.9898050909077
"917" 183.2 28.0583533372759 16.2466056425975
"918" 183.4 28.2698663188513 16.636996330495
"919" 183.6 28.6064863520082 16.8069257112143
"920" 183.8 29.7539207220423 16.6702251907744
"921" 184 31.4081266080764 16.0969516012744
"922" 184.2 31.6278360968561 16.8528192490901
"923" 184.4 33.3039524949306 17.6202399662685
"924" 184.6 36.6539205700275 17.5796901102473
"925" 184.8 40.6597078227864 17.5823125246449
"926" 185 45.8738995018017 18.3372378190031
"927" 185.2 51.178313250317 18.9477359084181
"928" 185.4 55.678826659193 20.3090774118727
"929" 185.6 60.7432868638037 21.2549662461948
"930" 185.8 66.6195501328627 21.9380027572484
"931" 186 72.4936400505375 22.1442434593442
"932" 186.2 77.9280241467082 21.6151441983857
"933" 186.4 82.3338426725838 19.8722147270532
"934" 186.6 86.8434596296105 17.9079749862857
"935" 186.8 91.2771118710504 15.8660904034599
"936" 187 95.7969029762128 14.6985114814334
"937" 187.2 98.3107019287919 16.0807996130104
"938" 187.4 100.533422058235 19.7655591755183
"939" 187.6 103.489176300042 24.7785720968084
"940" 187.8 105.208168317383 30.4418202839903
"941" 188 106.60770486477 35.9971741537616
"942" 188.2 107.542484612958 41.6245157074524
"943" 188.4 108.492411646141 46.4090236557538
"944" 188.6 109.953650141716 50.7937641607962
"945" 188.8 110.105599105222 55.1589382297754
"946" 189 109.729280488061 59.2821143496948
"947" 189.2 111.029399592403 63.7308220093664
"948" 189.4 112.238726690004 68.9473519231536
"949" 189.6 115.107316418048 73.2556291405457
"950" 189.8 118.988281281473 75.9432813214143
"951" 190 120.758501013874 78.4471359697665
"952" 190.2 119.497082589926 80.8484145960941
"953" 190.4 117.49403591041 85.0966915538316
"954" 190.6 114.493316656276 90.282897064313
"955" 190.8 112.254241510999 95.8658334968819
"956" 191 108.881244778391 99.8299981170059
"957" 191.2 103.782873428633 102.824125430973
"958" 191.4 98.3503403647855 105.747386439249
"959" 191.6 92.5119153789474 109.554279902299
"960" 191.8 87.5141503413297 113.637839747196
"961" 192 84.2930077072056 118.38841957397
"962" 192.2 84.0948841202273 119.783257736281
"963" 192.4 82.5898348136044 119.736717107529
"964" 192.6 81.3140005559824 119.357632272975
"965" 192.8 78.6796044249175 118.870078567166
"966" 193 74.2321725308365 118.553215688968
"967" 193.2 68.7031155439424 117.976064886786
"968" 193.4 63.5046895796301 116.99284351676
"969" 193.6 58.5331542700797 114.634243843232
"970" 193.8 55.4382282259368 110.556494203634
"971" 194 53.1609279546461 105.283085161636
"972" 194.2 52.5663806810035 99.8824927905121
"973" 194.4 51.7063989800782 94.3941372973757
"974" 194.6 52.1396886262582 88.5727917068135
"975" 194.8 51.7782412949935 82.9876414962563
"976" 195 51.7237535140695 77.0272645902574
"977" 195.2 51.9021394781332 71.3289889001415
"978" 195.4 53.9533648406805 66.2614687181255
"979" 195.6 54.4835068877582 60.8993847106889
"980" 195.8 55.8680790654011 55.0433641727857
"981" 196 57.6935877094207 50.2071644746982
"982" 196.2 60.796479687403 45.988323440391
"983" 196.4 64.9600334204505 44.0139722927472
"984" 196.6 69.2729924857221 41.8358160130869
"985" 196.8 73.6739192675223 38.6080898790554
"986" 197 77.7114628573846 34.4111146928077
"987" 197.2 79.8563642903112 29.6544632417269
"988" 197.4 78.8231580648736 25.5026251035934
"989" 197.6 79.2773033080583 21.6915806769857
"990" 197.8 82.0384628180288 18.3868270433975
"991" 198 85.2698764847582 17.4884529341995
"992" 198.2 89.396234090328 17.8590911918322
"993" 198.4 94.7281552101031 17.9145643378892
"994" 198.6 100.152563506111 18.4992336295739
"995" 198.8 105.007753288965 20.734806824165
"996" 199 107.052698296121 23.4328204587198
"997" 199.2 110.813782123138 27.3329442297512
"998" 199.4 115.097603297325 32.3757017968524
"999" 199.6 117.699335172294 38.1774319016311
"1000" 199.8 120.933921923258 44.0125311826681
"1001" 200 123.820033068702 50.5167054245427
"1002" 200.2 124.037897458758 54.3462351781468
"1003" 200.4 124.066051431869 59.3676871750635
"1004" 200.6 124.334334195059 65.1483161171546
"1005" 200.8 123.830121137198 68.2222870247357
"1006" 201 122.316881320263 71.786232439063
"1007" 201.2 121.373620738611 75.2128526190504
"1008" 201.4 121.347745859805 80.3733654533932
"1009" 201.6 120.789492041198 85.4969311883357
"1010" 201.8 120.038022278901 86.5825111760714
"1011" 202 118.690063180969 87.4493923400977
"1012" 202.2 116.660652476988 90.4156887114555
"1013" 202.4 113.664917990633 93.9486218221072
"1014" 202.6 109.964715494164 98.7223356826776
"1015" 202.8 105.684550663083 103.404930768083
"1016" 203 101.190948279092 109.613783467299
"1017" 203.2 98.4264446886044 114.111776246452
"1018" 203.4 93.4724282661685 116.976510935863
"1019" 203.6 87.8303502158087 120.128918646794
"1020" 203.8 82.9595945735818 122.47339887276
"1021" 204 81.5925064537841 121.423394000656
"1022" 204.2 77.194017582348 120.768936220247
"1023" 204.4 71.172609524843 121.398432643311
"1024" 204.6 64.9362017282792 120.922187983525
"1025" 204.8 58.5539216925531 120.883264286529
"1026" 205 52.7564829056003 123.22939655197
"1027" 205.2 50.4293347597582 122.979469381811
"1028" 205.4 47.9463620246025 120.0039288409
"1029" 205.6 43.411785291246 116.664837489664
"1030" 205.8 38.3097304799357 112.797082512826
"1031" 206 34.2809502346974 108.380517384855
"1032" 206.2 31.5320916499688 103.389436887286
"1033" 206.4 28.7345807009087 98.0969435423344
"1034" 206.6 27.3062600745788 92.3371793939909
"1035" 206.8 26.6986067696128 86.3881110411039
"1036" 207 25.9001856867027 79.577350567869
"1037" 207.2 25.6160975356117 73.2058136424236
"1038" 207.4 25.2778924782812 67.0394500497031
"1039" 207.6 26.1043019917582 60.9106377949166
"1040" 207.8 26.0012900247208 54.4778294790941
"1041" 208 24.2672552462582 48.6286949883151
"1042" 208.2 23.3861638604855 42.6282270426039
"1043" 208.4 24.656768459354 39.7289633185304
"1044" 208.6 27.0933238213711 39.768396917076
"1045" 208.8 27.3354262724756 39.4846635650031
"1046" 209 26.873298303828 36.7237918695648
"1047" 209.2 25.0994963996893 33.8256520096823
"1048" 209.4 22.4395931584619 32.0086179675265
"1049" 209.6 22.6835942587582 32.4654404738701
"1050" 209.8 23.9785133359792 32.6219971167857
"1051" 210 25.6850399901191 33.3036213847135
"1052" 210.2 28.0834919673558 33.9037063616028
"1053" 210.4 32.5120379873352 34.4251140478626
"1054" 210.6 37.3166217832582 35.7128972201732
"1055" 210.8 42.6620867164505 37.2865822210934
"1056" 211 48.0576440648783 39.4095564164657
"1057" 211.2 53.0898852187582 41.3912506547994
"1058" 211.4 58.7417039118102 43.5315672442403
"1059" 211.6 64.8671867679609 44.1442798030425
"1060" 211.8 70.9666873176548 43.7623942276823
"1061" 212 76.4319559945168 42.1721640407167
"1062" 212.2 82.5146544238682 42.222754813467
"1063" 212.4 87.9263400766937 42.1724474536889
"1064" 212.6 93.7624306672908 42.2014818804596
"1065" 212.8 99.1354118843688 42.8001176882594
"1066" 213 105.500303227205 43.4532087652112
"1067" 213.2 111.598725196126 45.0858229129898
"1068" 213.4 117.866687322668 45.7346750206157
"1069" 213.6 119.47178267684 45.0078265062551
"1070" 213.8 119.162141206334 43.5894736674221
"1071" 214 119.105743679288 43.2084494028857
"1072" 214.2 119.279461973964 43.5291828621092
"1073" 214.4 119.230877261316 44.3998295164492
"1074" 214.6 120.281518902016 45.5649781580744
"1075" 214.8 121.561956623444 46.9192584473
"1076" 215 122.734936749043 48.7437828325105
"1077" 215.2 122.668462612113 50.1294251015766
"1078" 215.4 123.660122328649 52.9228309558675
"1079" 215.6 124.333514176425 55.8891196535913
"1080" 215.8 124.681634249353 59.7948209506235
"1081" 216 125.244439923254 64.9967747817577
"1082" 216.2 125.493020525331 68.2280383131741
"1083" 216.4 124.577879729448 70.6843950526498
"1084" 216.6 124.365187396175 74.9133098829246
"1085" 216.8 124.049849617154 77.6401986167668
"1086" 217 123.638874092188 80.2590679152997
"1087" 217.2 123.122196452125 81.7267586411521
"1088" 217.4 122.316501552345 82.1935078712261
"1089" 217.6 121.16377900373 84.8790696529857
"1090" 217.8 120.64207582699 87.0659264053125
"1091" 218 120.191942323202 87.9453909974031
"1092" 218.2 119.670917248979 89.2289591667061
"1093" 218.4 118.874872059511 90.4121824509692
"1094" 218.6 118.26633297098 90.4943198493968
"1095" 218.8 117.244419838866 91.1200048381371
"1096" 219 115.70040434335 92.2956236272901
"1097" 219.2 113.794371379611 94.0236307517949
"1098" 219.4 111.835789550071 96.1086348111161
"1099" 219.6 109.553425743705 99.365247943883
"1100" 219.8 106.984369140732 102.25294713968
"1101" 220 103.863723489574 105.283586466628
"1102" 220.2 100.066926040106 108.63534521025
"1103" 220.4 95.226189286172 112.175239025217
"1104" 220.6 90.4476144081003 116.07521035318
"1105" 220.8 85.4429204170509 118.035101191395
"1106" 221 80.0432583917752 120.018689427904
"1107" 221.2 74.3928293120753 121.642530120444
"1108" 221.4 68.8884872300582 123.323433535511
"1109" 221.6 64.0324717840002 122.043430730568
"1110" 221.8 61.4452273565061 119.653599368105
"1111" 222 58.0937031006539 115.568869698412
"1112" 222.2 56.6654398038693 110.417346447452
"1113" 222.4 55.589633177489 105.677631471017
"1114" 222.6 55.0504888809067 101.43753176132
"1115" 222.8 54.686946414614 96.865387447805
"1116" 223 53.9779535725179 92.0660585510934
"1117" 223.2 53.8835788430818 86.9368595572563
"1118" 223.4 54.5311735155008 81.6056711503006
"1119" 223.6 54.9786433434419 75.9139026748775
"1120" 223.8 57.6657339073465 71.6345762924328
"1121" 224 60.9970113728171 67.584192303874
"1122" 224.2 64.0345986229827 64.0779479528878
"1123" 224.4 65.6363194179098 60.0464791356948
"1124" 224.6 65.8183882687256 56.9155040109596
"1125" 224.8 66.8429480728126 52.5245606479053
"1126" 225 65.9032862686207 48.5112301057607
"1127" 225.2 64.0864847027718 46.5045143111641
"1128" 225.4 63.5970591179293 45.8676342636541
"1129" 225.6 65.0598942411608 45.3829183168247
"1130" 225.8 67.6626563739778 44.9497096714808
"1131" 226 71.7393617106571 44.9935417710891
"1132" 226.2 76.8182353953389 45.0203227047535
"1133" 226.4 81.7796920116615 45.5627751335277
"1134" 226.6 86.2076650117892 46.5854445476311
"1135" 226.8 90.6176495878108 47.9977982330594
"1136" 227 95.2526994732355 48.7518312940812
"1137" 227.2 98.1885909902895 47.634599241817
"1138" 227.4 99.3889488764077 47.7516918499816
"1139" 227.6 99.4829889515417 48.3308754764868
"1140" 227.8 99.8434759062222 50.1945071454455
"1141" 228 101.557513008998 52.1553392230157
"1142" 228.2 104.05176926847 55.2928990685589
"1143" 228.4 106.91945374917 58.9363789406975
"1144" 228.6 110.336435221023 61.214485753874
"1145" 228.8 114.348477784217 62.8027067027755
"1146" 229 118.439655867946 65.1871218536607
"1147" 229.2 121.417836476552 64.6071173886826
"1148" 229.4 121.18243487822 64.0969220787569
"1149" 229.6 119.961797717085 64.953157632305
"1150" 229.8 119.208054643003 65.9498617145204
"1151" 230 117.364163744376 67.6928520038445
"1152" 230.2 113.698606778913 70.4163613990948
"1153" 230.4 110.191996484481 73.2922581065283
"1154" 230.6 106.311355278676 76.6816663868591
"1155" 230.8 101.902841599187 79.4154538597232
"1156" 231 97.6950771866848 82.9718976991711
"1157" 231.2 92.8738173159545 85.8417882915521
"1158" 231.4 87.7439068718971 88.8558897757024
"1159" 231.6 82.6002765344011 92.2049146540446
"1160" 231.8 77.0061541696073 94.7482689449272
"1161" 232 71.3639315446078 97.1499429225114
"1162" 232.2 65.7569307669175 99.0101227114494
"1163" 232.4 59.9313006847582 100.612927300045
"1164" 232.6 54.5001770034161 101.589156667628
"1165" 232.8 49.0032277371685 102.940290912606
"1166" 233 43.5452936522255 101.893448797552
"1167" 233.2 38.9822605159935 99.8090194828361
"1168" 233.4 35.8971106998539 96.0675976799422
"1169" 233.6 34.6492842057404 92.7816005863393
"1170" 233.8 33.9745510096375 91.0102416749409
"1171" 234 34.6651208156154 87.1903631725571
"1172" 234.2 36.0542177389368 81.930350499375
"1173" 234.4 38.5015728280229 76.4942877014622
"1174" 234.6 41.2058422915701 71.6992008050134
"1175" 234.8 42.1052362939761 67.1205800571917
"1176" 235 41.2594763816514 65.0629744177469
"1177" 235.2 37.7985071980261 63.7084399759822
"1178" 235.4 33.3185565016725 63.4404573218429
"1179" 235.6 27.6457320195916 62.156203153619
"1180" 235.8 22.0733762635747 60.892975417327
"1181" 236 16.2933001656461 59.1997465215801
"1182" 236.2 11.4101904005975 56.0989155439286
"1183" 236.4 7.71589572203257 51.9272811808919
"1184" 236.6 6.62047287281885 49.4418828369978
"1185" 236.8 7.61800104738681 46.6353515267857
"1186" 237 8.64228006686051 41.9290069826834
"1187" 237.2 10.0867022896154 40.1648496203901
"1188" 237.4 11.3692533594319 39.4690964103226
"1189" 237.6 13.8804826017905 35.1575512724954
"1190" 237.8 17.3329316689916 30.8257398696857
"1191" 238 19.598540387005 26.894224629487
"1192" 238.2 21.0396396722161 23.8916619706652
"1193" 238.4 19.9604992139228 25.2057235918617
"1194" 238.6 19.4652660597452 25.3208243881753
"1195" 238.8 20.4845678589725 24.8782538681429
"1196" 239 20.7190319532258 24.7450690948247
"1197" 239.2 21.3287257056876 23.8228095508916
"1198" 239.4 21.2273893603727 24.8586294710267
"1199" 239.6 20.9535811524134 25.3429600455099
"1200" 239.8 20.6594545407815 25.8404816316927
"1201" 240 20.5312884887699 26.7026140065997
"1202" 240.2 19.9723666481582 27.6875977760524
"1203" 240.4 20.4532426965824 28.2793971787418
"1204" 240.6 20.8350299788037 28.7958302050471
"1205" 240.8 22.0600944722189 29.0191765805273
"1206" 241 23.2706045981249 29.1866020508191
"1207" 241.2 24.6674193396851 30.9208193918467
"1208" 241.4 26.0006441816673 33.7815732410016
"1209" 241.6 27.7185183206641 37.7297523926445
"1210" 241.8 29.2154611441088 41.9362154369094
"1211" 242 30.0718575596256 46.700348532398
"1212" 242.2 30.8818904588482 51.4215490284557
"1213" 242.4 30.5799943526928 56.328020876982
"1214" 242.6 28.7155829978138 61.296292769369
"1215" 242.8 27.8129437923258 66.2265030238128
"1216" 243 25.7642316323372 71.1754841299436
"1217" 243.2 22.8969717391793 74.7089950266278
"1218" 243.4 19.146664132626 77.823751052513
"1219" 243.6 14.8786461077319 79.8014077894962
"1220" 243.8 12.1041577022628 80.3912899812995
"1221" 244 10.5311684580414 81.0847538362282
"1222" 244.2 9.96384394085145 82.5259489078366
"1223" 244.4 9.71694456011361 84.9493996360502
"1224" 244.6 8.53549465043065 88.1372843758374
"1225" 244.8 11.0815328140633 88.9226457398281
"1226" 245 14.7082775257082 91.1882639907607
"1227" 245.2 18.2772588738769 94.7428301484806
"1228" 245.4 23.5111848393228 99.7813063383179
"1229" 245.6 28.2528456918244 103.253093581794
"1230" 245.8 33.2402784014332 106.536071922986
"1231" 246 38.9344347642278 108.42372061189
"1232" 246.2 44.2135354573157 110.583823143715
"1233" 246.4 49.6047573777921 112.203383374438
"1234" 246.6 55.6911573582261 113.318582207566
"1235" 246.8 60.9981880868635 112.608748999128
"1236" 247 66.974527816422 112.186959907272
"1237" 247.2 72.5775535158491 110.267561832822
"1238" 247.4 77.4284922237939 108.058659277955
"1239" 247.6 81.8431926725601 107.497296696323
"1240" 247.8 84.7243932557304 105.689608697008
"1241" 248 84.2526071916112 104.378614845639
"1242" 248.2 84.7595857221193 102.784314765036
"1243" 248.4 88.1802934551193 100.133809095064
"1244" 248.6 91.6033581147674 96.9127893924555
"1245" 248.8 93.9310623945764 93.0519822208675
"1246" 249 95.7347082901582 90.3836542406493
"1247" 249.2 97.7509011346554 88.881388445225
"1248" 249.4 99.4056942199752 89.5311187310499
"1249" 249.6 100.493731377672 89.4201804457088
"1250" 249.8 101.189369551627 86.834748153739
"1251" 250 100.391402513864 85.1867754770934
"1252" 250.2 98.9989990456236 83.150919268228
"1253" 250.4 98.633538817739 79.4025919522665
"1254" 250.6 97.9831734900951 74.384475240291
"1255" 250.8 98.7789571827011 68.9766422718714
"1256" 251 99.5029164912725 63.5496522912714
"1257" 251.2 100.610893627199 57.8835039168445
"1258" 251.4 102.15074281697 52.2908788575433
"1259" 251.6 104.508562787023 49.1270308536975
"1260" 251.8 107.477912113339 48.7640663609148
"1261" 252 111.959842994092 49.1407694364524
"1262" 252.2 116.106923233358 50.6266096510157
"1263" 252.4 118.298840651274 53.4883677696517
"1264" 252.6 117.261748021334 55.9003792358766
"1265" 252.8 116.011903574108 60.1238421170657
"1266" 253 114.512098219887 65.4556270579837
"1267" 253.2 112.932361665273 71.2842959591286
"1268" 253.4 111.845779934805 76.8444289647577
"1269" 253.6 112.717073369897 82.6159949020927
"1270" 253.8 113.250405623905 88.1962258236665
"1271" 254 114.731400547073 91.3033736877
"1272" 254.2 113.884016719486 90.5986950840187
"1273" 254.4 111.575381899013 90.3495659311536
"1274" 254.6 107.348878213399 90.3871960898342
"1275" 254.8 102.127200686796 89.4121374200216
"1276" 255 96.6461865915993 88.3099007547577
"1277" 255.2 91.7406856785433 85.441746908225
"1278" 255.4 87.7830246518448 82.7797613673338
"1279" 255.6 83.3596430761466 80.6693738833585
"1280" 255.8 78.562325192796 79.6773028813423
"1281" 256 72.7737742633913 79.2903241886206
"1282" 256.2 67.1741076085246 79.1553823130848
"1283" 256.4 61.0677734409364 80.542371621261
"1284" 256.6 55.0771535207868 81.7961316827857
"1285" 256.8 49.1444671550326 82.6574512941485
"1286" 257 43.5637324714037 84.9566642600494
"1287" 257.2 38.3064787552713 87.0514165302988
"1288" 257.4 32.0646260719855 89.7304697871585
"1289" 257.6 27.762231218672 92.4730777309064
"1290" 257.8 26.8177282857992 94.69530955363
"1291" 258 25.5119271791366 94.2979719438938
"1292" 258.2 22.9769882943372 92.6481001577068
"1293" 258.4 22.7858002787918 89.9782606175168
"1294" 258.6 24.3611827255168 85.9364409402857
"1295" 258.8 26.9301092121491 81.2911876726402
"1296" 259 31.7456543538971 77.7336743942301
"1297" 259.2 36.7607123749358 74.358457511225
"1298" 259.4 42.2576440642582 70.7392825771253
"1299" 259.6 48.2743257888068 67.4748050531838
"1300" 259.8 54.100732657588 66.1849296084347
"1301" 260 60.699459614274 64.7655478543647
"1302" 260.2 67.1758298566673 64.2157416047857
"1303" 260.4 73.3569066806067 63.3124014031494
"1304" 260.6 80.0908251583643 62.4669676246948
"1305" 260.8 85.9995787397679 60.3228709478819
"1306" 261 91.3352980668832 57.2874607880934
"1307" 261.2 96.2847044354641 53.8705887903445
"1308" 261.4 99.5874261966988 49.5704618519045
"1309" 261.6 103.760368772495 45.9460822285331
"1310" 261.8 107.532190816539 43.3589337201295
"1311" 262 110.518541209339 40.1670172624631
"1312" 262.2 111.500693624099 39.6761083067325
"1313" 262.4 113.241460813541 40.847226879177
"1314" 262.6 115.887322243092 43.8751453551191
"1315" 262.8 118.668068510374 47.6006070578242
"1316" 263 121.855964542647 52.5485624407024
"1317" 263.2 123.324232984391 56.1034235931252
"1318" 263.4 122.195091946031 59.8341555840281
"1319" 263.6 121.072796809854 65.4455849463627
"1320" 263.8 119.764892176122 71.2841856611797
"1321" 264 117.627237781358 77.1184508181585
"1322" 264.2 115.552993812397 83.0842278962301
"1323" 264.4 114.648803371413 88.9209379910766
"1324" 264.6 113.149481159796 93.6810426399461
"1325" 264.8 111.692009802521 99.3295870809436
"1326" 265 109.942738793285 99.2780808413766
"1327" 265.2 107.071417453767 98.9132703753312
"1328" 265.4 101.885071688886 99.4691720378766
"1329" 265.6 97.2074242051134 100.243278091328
"1330" 265.8 90.9643879934951 100.506306554128
"1331" 266 85.2942404999506 100.128637111113
"1332" 266.2 79.8488160475472 99.5845598829692
"1333" 266.4 74.61961237464 99.4656976524857
"1334" 266.6 71.6904002698372 97.096837311312
"1335" 266.8 70.1614546526087 93.1175409508137
"1336" 267 66.4778887968236 89.4600197318231
"1337" 267.2 62.4699391281167 85.4172497648895
"1338" 267.4 60.1084247097679 79.8938775713488
"1339" 267.6 59.6598159440439 74.0770872962755
"1340" 267.8 60.0768627159497 67.5916860762857
"1341" 268 62.1831644373066 62.7650923066244
"1342" 268.2 65.896208273595 58.9067861863775
"1343" 268.4 70.7462655375764 56.5141873216039
"1344" 268.6 75.7854719489266 55.216166112855
"1345" 268.8 81.0592013885818 52.2069713149328
"1346" 269 85.9317821383092 49.5472173782143
"1347" 269.2 91.3986445063832 48.239721364067
"1348" 269.4 97.0261919886654 46.1323417105692
"1349" 269.6 102.836177560421 45.1495336620699
"1350" 269.8 107.876065657253 45.1946158390847
"1351" 270 112.87401906217 47.8343551126681
"1352" 270.2 117.679983388126 50.6820650962041
"1353" 270.4 120.485576734952 50.7404109519216
"1354" 270.6 120.452365980263 49.5085220735139
"1355" 270.8 121.357855787604 49.8973762465261
"1356" 271 121.329985175833 50.3023975406175
"1357" 271.2 120.367722304222 50.4781889216929
"1358" 271.4 119.346534674611 50.2998062361387
"1359" 271.6 118.29064776594 49.6619272450888
"1360" 271.8 116.490802656728 48.2073951033257
"1361" 272 114.135782737709 45.8318855718649
"1362" 272.2 111.546732220323 43.2890482639837
"1363" 272.4 108.682450964641 40.2046584247112
"1364" 272.6 106.490933717258 35.8539308315031
"1365" 272.8 105.521967809351 31.6028440687857
"1366" 273 106.030033760896 27.4251951521995
"1367" 273.2 105.587660413277 26.8279233068598
"1368" 273.4 104.208373551099 27.4520352949945
"1369" 273.6 100.917143155978 27.7586211706978
"1370" 273.8 96.2860512768426 27.8792517578701
"1371" 274 91.4647213958617 27.5174460746478
"1372" 274.2 87.8820274169492 25.8758337527071
"1373" 274.4 85.6112020058288 22.3885015112798
"1374" 274.6 85.0399523710175 19.1465290376746
"1375" 274.8 85.2615414269293 15.2176120881936
"1376" 275 83.8181251418641 12.0470955830445
"1377" 275.2 81.3193621668492 11.371787469638
"1378" 275.4 77.7480206124436 11.6277306069318
"1379" 275.6 73.4844577288406 12.4112929222563
"1380" 275.8 68.2930306987582 11.8897818718228
"1381" 276 63.6126337688439 11.2470818511429
"1382" 276.2 59.3941228777982 13.1459823695057
"1383" 276.4 56.1897473490959 16.4909220875649
"1384" 276.6 52.0266272595557 20.5469685987098
"1385" 276.8 46.919472778573 22.6522267907487
"1386" 277 41.9440791887332 25.2410996519732
"1387" 277.2 36.9745510099582 24.8662424215057
"1388" 277.4 33.3727193832767 22.5153960574524
"1389" 277.6 31.6582010749207 21.6294760381232
"1390" 277.8 29.7693459914011 23.0719870821786
"1391" 278 26.6000567356713 26.0210425246444
"1392" 278.2 22.9941961556615 28.9522242463664
"1393" 278.4 19.4318103644249 32.537067696119
"1394" 278.6 17.1224436752845 37.312783119291
"1395" 278.8 14.5917200770282 42.1727351178557
"1396" 279 13.6347990163352 47.5454845972953
"1397" 279.2 12.0483663427032 53.396590497749
"1398" 279.4 10.341219234035 59.3611152556071
"1399" 279.6 9.46964538361804 65.1075005217857
"1400" 279.8 9.79892846445822 69.7944464141221
"1401" 280 12.1003701422927 74.2535205473719
"1402" 280.2 15.1723680800123 78.8253423164333
"1403" 280.4 17.5120324766271 83.7467237869497
"1404" 280.6 20.2523474402624 89.1312962338353
"1405" 280.8 22.3067095598843 94.7603579551386
"1406" 281 25.5684534215615 99.7889863652529
"1407" 281.2 30.2511762263436 103.698600693005
"1408" 281.4 35.0952378165902 107.82842650234
"1409" 281.6 40.9876987771392 110.653935547881
"1410" 281.8 46.3824318953074 113.713582569228
"1411" 282 51.8294534994762 117.25089829494
"1412" 282.2 57.2476150043756 118.214236523003
"1413" 282.4 62.8852451793372 118.616388018917
"1414" 282.6 69.2008218234938 119.244741976496
"1415" 282.8 75.814754985607 118.641940092517
"1416" 283 80.425540874574 116.128849987286
"1417" 283.2 84.8578492087061 112.783923217247
"1418" 283.4 89.7441355273372 109.809430594259
"1419" 283.6 92.8044481829794 106.324401674555
"1420" 283.8 95.9487525752056 104.143744241891
"1421" 284 99.13709080316 104.748686767152
"1422" 284.2 101.021637000428 106.968744466988
"1423" 284.4 100.774618287333 108.513950360388
"1424" 284.6 99.1001318577764 109.402439870486
"1425" 284.8 98.8187749446725 109.0621155491
"1426" 285 97.1207968690555 109.361467163488
"1427" 285.2 94.3725336036243 110.730523686161
"1428" 285.4 90.5730385880326 112.545467284777
"1429" 285.6 85.4207561861128 112.946312969213
"1430" 285.8 79.792076479574 113.329531582417
"1431" 286 75.5674053077756 111.537676283551
"1432" 286.2 71.4974867934651 108.923394008915
"1433" 286.4 68.1844368024725 105.33560972783
"1434" 286.6 64.8296973242255 100.729042628225
"1435" 286.8 61.8245895961694 96.0892769412436
"1436" 287 58.4784767358517 91.556665196225
"1437" 287.2 53.5954615189186 86.8233925315876
"1438" 287.4 48.26393261685 83.1086418581343
"1439" 287.6 43.3278654894951 79.1476747488383
"1440" 287.8 38.8956757569764 74.6863810445221
"1441" 288 34.9335623645458 69.7511857039893
"1442" 288.2 34.3554636749946 66.6848714892584
"1443" 288.4 35.9348775716645 62.8502357631295
"1444" 288.6 38.2098065802082 58.2014646802757
"1445" 288.8 41.1769154146067 52.8738035175736
"1446" 289 45.1003971688304 49.7611044317342
"1447" 289.2 49.6733541740769 47.321319924478
"1448" 289.4 54.9190136593207 45.3295616840357
"1449" 289.6 60.8917696728528 44.5161329421776
"1450" 289.8 66.9602874261608 44.4994317459935
"1451" 290 72.7771499374072 44.7583209796049
"1452" 290.2 78.7121428999974 43.0281590131444
"1453" 290.4 84.0332438179974 41.0549347014596
"1454" 290.6 87.221782159022 40.5764306590055
"1455" 290.8 89.1086707184582 41.3952062716524
"1456" 291 92.0669494431082 41.5077377540357
"1457" 291.2 95.2958902274401 39.414420556013
"1458" 291.4 98.1457288613887 35.8165434234922
"1459" 291.6 100.988431631599 31.2365859421607
"1460" 291.8 103.568799725735 26.6869293666681
"1461" 292 101.965182539647 23.204268025082
"1462" 292.2 99.3508850364725 22.0510841147967
"1463" 292.4 96.1957602019974 20.9986673818509
"1464" 292.6 92.1696560860279 19.1382587570104
"1465" 292.8 87.4999590935196 16.9698909307403
"1466" 293 83.2715842568946 16.0795796743198
"1467" 293.2 78.9006799313946 13.1133231468312
"1468" 293.4 75.6281115208617 11.180246999165
"1469" 293.6 74.3742888907582 12.0920582175151
"1470" 293.8 73.3324262740406 13.9400224942563
"1471" 294 69.9945455271885 16.6903241062625
"1472" 294.2 65.5274585111135 19.0645795966804
"1473" 294.4 60.3163803564556 19.8742028239568
"1474" 294.6 54.6862154941582 20.1246328656857
"1475" 294.8 49.8283996174745 20.526440841029
"1476" 295 44.8603564698017 18.6861869604379
"1477" 295.2 41.6241796692582 15.689193871369
"1478" 295.4 42.2734806741332 15.721042404119
"1479" 295.6 42.3737792033416 16.0129872876607
"1480" 295.8 41.1522040848146 17.2108958328561
"1481" 296 39.6082723886994 19.3894937920916
"1482" 296.2 36.8847142412128 22.8242303144221
"1483" 296.4 33.4482658777916 26.2607835088524
"1484" 296.6 28.9783797749155 28.4222849779767
"1485" 296.8 24.220615560033 30.4926952129286
"1486" 297 18.959728565294 32.2352649333929
"1487" 297.2 14.7412613614479 33.1315736407857
"1488" 297.4 14.6306781373207 35.054428805567
"1489" 297.6 14.7660010790054 38.9559187985273
"1490" 297.8 14.2804695417186 43.8907017341521
"1491" 298 11.8827188170204 48.6773681314556
"1492" 298.2 10.0600565650638 53.9640527851468
"1493" 298.4 7.55367493818026 58.9329758055197
"1494" 298.6 4.628115521272 62.3691110820334
"1495" 298.8 5.11117353689841 62.7251112121502
"1496" 299 6.70992572374914 64.1624676954584
"1497" 299.2 8.52314238468744 65.63511515283
"1498" 299.4 12.2080935793372 68.154902234391
"1499" 299.6 16.3976783391429 71.3890111349396
"1500" 299.8 20.6685221746634 74.6126402097598
"1501" 300 24.3579061855427 77.3406317735874
"1502" 300.2 27.8919599878175 81.2822367136671
"1503" 300.4 32.2191954613689 84.4838096323786
"1504" 300.6 37.8154749943207 85.9057298551339
"1505" 300.8 44.0691197699601 87.5580864151711
"1506" 301 50.1563691931855 88.8097576585675
"1507" 301.2 55.9354297046166 88.3022514173078
"1508" 301.4 61.5772064345495 88.1747004332031
"1509" 301.6 67.0494724398359 87.3742630498731
"1510" 301.8 71.6041662120825 85.3734966046506
"1511" 302 74.9655223260916 82.4083312567579
"1512" 302.2 77.3722923452255 78.2017122296175
"1513" 302.4 80.01672902004 74.4153789840312
"1514" 302.6 83.0527511022582 69.6618407050357
"1515" 302.8 85.3928792799039 65.2893154466109
"1516" 303 87.0561206401642 61.4181160349045
"1517" 303.2 88.5229024661406 58.5541965476975
"1518" 303.4 90.7102901140495 57.8497455634556
"1519" 303.6 93.696872527334 58.3092864402403
"1520" 303.8 94.8255909038795 59.4403919063918
"1521" 304 97.3749239339541 60.2100498568476
"1522" 304.2 101.184175389334 62.4466457478801
"1523" 304.4 104.407475133703 65.1916507734555
"1524" 304.6 108.024163558749 68.4655108680479
"1525" 304.8 109.573190473501 72.3980846473
"1526" 305 111.135933213672 76.7897873231992
"1527" 305.2 113.667180363473 80.4057157387286
"1528" 305.4 116.804562899777 83.4593989819166
"1529" 305.6 118.58401265796 83.2391152050742
"1530" 305.8 117.794618565729 82.3204075295934
"1531" 306 116.648721604141 82.7440938928739
"1532" 306.2 114.97628154038 84.4429612006498
"1533" 306.4 112.33421474465 86.7128565224614
"1534" 306.6 108.846063842955 89.7719142414643
"1535" 306.8 105.275399208362 91.5285625586159
"1536" 307 101.215583005564 92.1645984558413
"1537" 307.2 97.3215365996332 92.6283076484876
"1538" 307.4 92.2664019241134 94.3462394853184
"1539" 307.6 87.6424885823946 96.0746975109584
"1540" 307.8 82.6059920026266 97.6365861294962
"1541" 308 77.8016646700214 99.7855239708383
"1542" 308.2 73.8271067150772 103.589313885924
"1543" 308.4 70.8346000192191 107.675972451673
"1544" 308.6 69.6504544023297 112.324087771259
"1545" 308.8 68.9431652094161 116.484212563233
"1546" 309 69.5121508551733 118.360650942635
"1547" 309.2 68.0866086803875 117.594980719053
"1548" 309.4 64.6408205232219 117.706220954758
"1549" 309.6 61.1959871229175 116.100101754184
"1550" 309.8 56.8579061890168 113.226240605967
"1551" 310 53.7957455446154 109.280277998437
"1552" 310.2 52.5942924861994 104.037648200903
"1553" 310.4 51.9270703788275 98.1908734128649
"1554" 310.6 51.2760445946592 92.3143461224788
"1555" 310.8 50.4508486448714 86.1744035623423
"1556" 311 48.4266127109505 80.0273131715934
"1557" 311.2 46.5408379350659 73.265624680055
"1558" 311.4 44.2755161006946 67.0566307260857
"1559" 311.6 41.5815426426717 61.3407990523146
"1560" 311.8 37.4892263018959 56.8993447235013
"1561" 312 31.8858827968928 53.3149687993146
"1562" 312.2 26.7040591070243 49.9849990446389
"1563" 312.4 22.5486130605713 47.4913924631315
"1564" 312.6 19.6775177661219 48.0637099652706
"1565" 312.8 15.0218110416097 49.3850466315382
"1566" 313 12.7941695290495 50.3285444895624
"1567" 313.2 13.6872046339186 49.6327190995593
"1568" 313.4 15.0564393028063 49.5482673298434
"1569" 313.6 16.6209673724935 48.7823173227563
"1570" 313.8 18.5211796710301 48.5029742239702
"1571" 314 22.3589437563207 48.3113805627545
"1572" 314.2 27.5354144106664 48.7945520532245
"1573" 314.4 32.8810232216731 50.4463334030836
"1574" 314.6 38.2668183757582 52.8659644847755
"1575" 314.8 43.8978863375252 54.970390835611
"1576" 315 49.3821793312888 56.7813841028571
"1577" 315.2 55.675255288022 59.4545609505989
"1578" 315.4 61.9583867487582 61.4706035561406
"1579" 315.6 67.8559402662082 63.8615859206057
"1580" 315.8 74.3595285553407 65.6381032615818
"1581" 316 80.0531108788759 66.3964293766092
"1582" 316.2 85.3332229242582 66.2938583667232
"1583" 316.4 89.6188290737978 65.1756122353897
"1584" 316.6 94.4114442199815 63.9795058861352
"1585" 316.8 97.66564985159 61.5357024563652
"1586" 317 98.8441135204725 60.9107738634143
"1587" 317.2 100.692070400412 58.6032562446549
"1588" 317.4 103.249195051195 55.8831759684071
"1589" 317.6 106.633463206133 52.3742121396223
"1590" 317.8 110.500955296516 48.1833832398463
"1591" 318 112.897097840887 43.8655565495599
"1592" 318.2 113.388956639833 40.4811307941155
"1593" 318.4 114.345892215258 40.1780615117232
"1594" 318.6 117.529387749279 39.887528353924
"1595" 318.8 118.708878235821 41.6908668173482
"1596" 319 118.662857988313 42.8160502528451
"1597" 319.2 117.916562947891 44.3136584863163
"1598" 319.4 118.217943329696 48.2038917647232
"1599" 319.6 118.906182803181 52.7634032303527
"1600" 319.8 119.116555624982 58.1614282917275
"1601" 320 119.562657821141 63.4588705911975
"1602" 320.2 119.383414212506 68.8007397214306
"1603" 320.4 119.402643568422 74.3423500757184
"1604" 320.6 119.469501292464 80.0650702556681
"1605" 320.8 120.219012106044 83.4668147150429
"1606" 321 118.786119059456 83.3873564888612
"1607" 321.2 116.331515155222 84.3069541919494
"1608" 321.4 112.354759535839 87.2671931465425
"1609" 321.6 108.653926687822 91.3391102231493
"1610" 321.8 103.874499528624 93.7438812544286
"1611" 322 98.7309948785082 95.9014929651746
"1612" 322.2 93.5897739443714 96.331080931031
"1613" 322.4 88.5446954480007 95.6126042539676
"1614" 322.6 82.9894046627582 96.2717447967
"1615" 322.8 77.638297536574 98.4914677980488
"1616" 323 72.1106347075635 101.04955618914
"1617" 323.2 68.0883729711429 104.237097835863
"1618" 323.4 64.8417809324279 108.48861447008
"1619" 323.6 61.1462529090147 113.144887457324
"1620" 323.8 60.3045922032404 116.084489530955
"1621" 324 61.1145643659846 117.809010318776
"1622" 324.2 59.9073317617042 117.576667070678
"1623" 324.4 56.5072294239972 117.557806279697
"1624" 324.6 52.084931534487 115.779055932676
"1625" 324.8 47.0846427541582 113.451911573707
"1626" 325 42.7875911069046 109.903627024883
"1627" 325.2 39.7323468139204 105.770329903137
"1628" 325.4 37.6752177146887 100.959532310342
"1629" 325.6 36.8498585448372 96.0910941718383
"1630" 325.8 35.6457100394658 90.6199780016725
"1631" 326 36.5582079892445 86.0714319690059
"1632" 326.2 38.096687938244 84.6788788757
"1633" 326.4 39.2010303526835 82.9950652334119
"1634" 326.6 39.6143699069401 79.0243442264827
"1635" 326.8 37.6716008876261 74.7053262780687
"1636" 327 35.5058697862299 69.9352573541159
"1637" 327.2 34.2149708877399 64.8164809014279
"1638" 327.4 35.3202681503028 59.730459131162
"1639" 327.6 38.5942128452533 55.9691789465877
"1640" 327.8 40.7148517474034 52.1379560883664
"1641" 328 41.2379707316615 47.5106724913986
"1642" 328.2 41.0732129629094 42.5142995216462
"1643" 328.4 42.6308538102281 38.5297080832797
"1644" 328.6 42.442476826087 36.0406971527994
"1645" 328.8 40.2956165056907 34.0990804194614
"1646" 329 37.520566417746 34.3185140808345
"1647" 329.2 36.7277345123508 34.9669927874153
"1648" 329.4 34.0361811662939 35.5975600337143
"1649" 329.6 30.7713140925954 37.4481608237392
"1650" 329.8 26.6744199472582 39.2507383998191
"1651" 330 21.4084917346292 40.0889369886244
"1652" 330.2 15.9578548996713 38.9737023221879
"1653" 330.4 14.6309391803407 38.6907175331044
"1654" 330.6 15.5308377815987 38.4441799548283
"1655" 330.8 16.1758033741249 36.7198416639524
"1656" 331 17.8584496109899 34.6168027778101
"1657" 331.2 20.1157459063436 30.6411737384321
"1658" 331.4 23.6506832351249 26.383931168819
"1659" 331.6 27.6688117301071 22.2675206552741
"1660" 331.8 32.5699093672414 19.7695038330891
"1661" 332 37.4371345218192 17.4092735710296
"1662" 332.2 42.5602992752027 14.1781579286746
"1663" 332.4 46.6026339372355 10.9809191131607
"1664" 332.6 49.9110457093037 11.2346733318896
"1665" 332.8 55.0922507210022 9.2855673393345
"1666" 333 59.0913738202768 8.00662002689682
"1667" 333.2 62.2928559493182 8.93178451602572
"1668" 333.4 67.8065300433982 9.85921378970572
"1669" 333.6 73.9848255960545 9.17204041048942
"1670" 333.8 80.1620686415304 7.40279693059584
"1671" 334 85.3803958047369 5.41792912143465
"1672" 334.2 86.4825083266154 6.76378839479671
"1673" 334.4 88.6919320143433 8.44286210432827
"1674" 334.6 93.9353814699969 10.1123227654334
"1675" 334.8 97.4770233147696 11.8364865156721
"1676" 335 100.876135670667 15.3977315413539
"1677" 335.2 105.434668667921 18.5701282020648
"1678" 335.4 109.369827223045 22.0184685961049
"1679" 335.6 110.00144024911 24.6549641550165
"1680" 335.8 113.115792750549 29.3112310378904
"1681" 336 115.506315453132 35.8180498758297
"1682" 336.2 116.633547654109 41.6091933892909
"1683" 336.4 119.340225856233 45.9302691581818
"1684" 336.6 122.037544754547 51.1210274421802
"1685" 336.8 124.018138018914 54.5536564582077
"1686" 337 124.696700429558 59.0471797185
"1687" 337.2 125.089687397626 64.7505565887008
"1688" 337.4 125.431519127758 69.6187515136681
"1689" 337.6 124.901477491126 74.3071766961429
"1690" 337.8 123.551670733947 78.8798390082722
"1691" 338 122.888880853174 83.9895811264392
"1692" 338.2 120.842556866287 85.9989130622184
"1693" 338.4 117.98127399323 89.9564335185079
"1694" 338.6 114.802102811657 95.0509650742628
"1695" 338.8 110.935186551653 99.8559259906015
"1696" 339 106.400194222839 105.088599148056
"1697" 339.2 102.199500379495 110.090368177886
"1698" 339.4 98.2202309398507 114.418664069029
"1699" 339.6 97.26747369006 115.245876872424
"1700" 339.8 97.548995164475 115.122661828724
"1701" 340 97.0980644380638 115.15570037548
"1702" 340.2 95.7143937423186 114.603415091087
"1703" 340.4 92.7130831260082 114.731907447355
"1704" 340.6 89.1740175718372 115.022532533865
"1705" 340.8 85.4957203125408 115.296357035577
"1706" 341 81.0735879968365 115.515696495907
"1707" 341.2 76.4680554173898 116.028275673338
"1708" 341.4 72.0371386755214 117.161412943812
"1709" 341.6 67.0878240805788 118.041395210375
"1710" 341.8 62.7667545873335 118.4608390136
"1711" 342 58.8179729958467 116.232005411945
"1712" 342.2 55.7737738396793 112.756257992917
"1713" 342.4 52.5445550004539 108.50015709049
"1714" 342.6 50.2326273949951 103.255337802023
"1715" 342.8 48.4612047879661 98.6260315831124
"1716" 343 46.5448613504188 94.1147935244371
"1717" 343.2 45.2643375676689 88.8778804292679
"1718" 343.4 42.9755703785916 83.5053362737024
"1719" 343.6 40.9240348116266 78.1754563806804
"1720" 343.8 40.9997647656154 73.7266234420143
"1721" 344 42.562424103362 70.9916671762763
"1722" 344.2 42.252214369444 68.4634259155572
"1723" 344.4 40.1387944664031 66.2683348930474
"1724" 344.6 37.5136350217032 63.7610964950701
"1725" 344.8 33.6264037440219 61.8797964936312
"1726" 345 29.3572272633799 60.1046985665695
"1727" 345.2 24.8351108289189 57.80508694125
"1728" 345.4 20.9042880731565 56.4153876898388
"1729" 345.6 17.80026248516 54.2596627776161
"1730" 345.8 15.5134621337312 51.1871093965695
"1731" 346 15.2363108664513 46.8157214350332
"1732" 346.2 15.8830474634034 41.9258781678825
"1733" 346.4 16.3338022471387 37.0544820442966
"1734" 346.6 19.6743118544696 33.7843043944661
"1735" 346.8 23.7093978919518 32.3137855095277
"1736" 347 28.9814088834675 30.9199522735415
"1737" 347.2 34.9221263701583 29.8702838871857
"1738" 347.4 40.5832435823393 31.2895233682181
"1739" 347.6 45.5033155828503 33.9143770510094
"1740" 347.8 50.7052822633336 37.4123654674021
"1741" 348 56.5317084315916 41.2794899359941
"1742" 348.2 61.3518445905457 45.2865661648232
"1743" 348.4 66.2998276140257 49.4646862966694
"1744" 348.6 71.0363705638375 52.5825131868352
"1745" 348.8 75.1457356292236 53.7366283340134
"1746" 349 76.7174540961809 53.2992465854867
"1747" 349.2 78.1862540441994 54.6949037556387
"1748" 349.4 81.2455144459347 57.2128112859916
"1749" 349.6 85.9849603306525 60.0913566136607
"1750" 349.8 90.0879321479053 62.6757713741681
"1751" 350 94.4657724842533 64.7253181287857
"1752" 350.2 99.4200368100507 66.7732388761819
"1753" 350.4 104.70232836667 68.1687065519916
"1754" 350.6 109.816621791008 69.7818851746319
"1755" 350.8 114.676572252648 70.2967660414187
"1756" 351 118.562085044287 68.6904604561607
"1757" 351.2 121.631950958518 68.5471420587857
"1758" 351.4 122.756489482587 70.9203127277
"1759" 351.6 122.906028058636 74.2294010339555
"1760" 351.8 122.963398418937 77.708703007965
"1761" 352 122.058954688778 77.4672791114057
"1762" 352.2 120.289209095076 77.951686365038
"1763" 352.4 117.343719662947 81.0489823198938
"1764" 352.6 114.051656884123 84.6630949299633
"1765" 352.8 110.153509673804 87.8473529052857
"1766" 353 106.871012354258 92.0902852127579
"1767" 353.2 103.515954567649 96.5263676117766
"1768" 353.4 100.95288525867 101.820685265281
"1769" 353.6 99.5043973171309 107.877184683877
"1770" 353.8 100.020716546272 110.415758981646
"1771" 354 99.9053404107775 109.81181601068
"1772" 354.2 99.3539015335915 109.635288032147
"1773" 354.4 98.2072555662136 109.631749306286
"1774" 354.6 96.0629580221128 110.931169442486
"1775" 354.8 91.9760819034221 112.719718809391
"1776" 355 87.6638210592539 114.16642648236
"1777" 355.2 82.7083768220673 116.073259821031
"1778" 355.4 77.5212111649023 117.476204864303
"1779" 355.6 72.502884754343 119.26727997726
"1780" 355.8 67.6522369636508 121.746299457951
"1781" 356 65.8533806441685 121.141319064709
"1782" 356.2 62.6943071241669 118.938721407125
"1783" 356.4 60.3575571000853 114.573331929795
"1784" 356.6 59.0277175100035 108.272477965144
"1785" 356.8 59.5725348685246 102.139902864066
"1786" 357 61.3051629139142 96.5761883857765
"1787" 357.2 63.9784343194805 90.9012733234246
"1788" 357.4 67.1276952551261 85.1973146142008
"1789" 357.6 70.4236638273255 79.5459103496415
"1790" 357.8 74.6839825949804 75.1114785311468
"1791" 358 79.417369324286 71.6930693493135
"1792" 358.2 83.9522705431582 67.7281797880714
"1793" 358.4 86.9866942736562 63.2316869398163
"1794" 358.6 90.175227955166 59.2968439447178
"1795" 358.8 91.6463160237067 58.4646189279919
"1796" 359 93.0941215575461 56.6956274475736
"1797" 359.2 94.6835413122734 52.6190152555736
"1798" 359.4 94.2136019116645 47.570902176317
"1799" 359.6 94.0961470550916 42.3506622541524
"1800" 359.8 92.7554412873607 36.6141915111351
"1801" 360 91.5538432831582 30.4005619574732
"1802" 360.2 88.9980462045997 23.7059615337491
"1803" 360.4 85.332511166511 18.6701926801902
"1804" 360.6 82.1570619111885 14.9349514872508
"1805" 360.8 80.1890551648617 13.1394808759236
"1806" 361 81.9944020520753 12.8091025723589
"1807" 361.2 85.0371471744213 11.419182618177
"1808" 361.4 86.5208019637267 11.9036884436278
"1809" 361.6 90.2995837810582 12.8376885724857
"1810" 361.8 95.3228091161071 14.917175561995
"1811" 362 101.311257408375 17.2369338078787
"1812" 362.2 106.529758954371 21.041459660076
"1813" 362.4 111.470781235371 23.5605758633986
"1814" 362.6 110.779212252106 25.4269981529161
"1815" 362.8 112.658573417667 29.9206624753539
"1816" 363 114.518029279117 35.6171439141009
"1817" 363.2 115.589550884626 41.0729077864898
"1818" 363.4 116.563017597758 46.9075726698699
"1819" 363.6 117.743687406311 52.8004143131581
"1820" 363.8 118.620558680749 58.786791714478
"1821" 364 120.415971623817 65.0138283666387
"1822" 364.2 123.499452723008 71.7460086881957
"1823" 364.4 123.545062159448 72.5829881288657
"1824" 364.6 122.241839585876 75.4601471086387
"1825" 364.8 122.190508437421 81.2449570751939
"1826" 365 121.228296553876 85.7303621989622
"1827" 365.2 119.132907097474 87.6247053644096
"1828" 365.4 116.871383284381 91.3014164193801
"1829" 365.6 114.385557742796 96.9643674672717
"1830" 365.8 111.947777005615 100.568566843714
"1831" 366 109.240169191558 101.344761084736
"1832" 366.2 105.270230707434 104.603124216407
"1833" 366.4 101.386544302811 109.182517370654
"1834" 366.6 98.0593601930403 112.935830421837
"1835" 366.8 94.0312649443309 116.271299788313
"1836" 367 90.6454239292706 117.103257162827
"1837" 367.2 86.1599751731172 119.658320719222
"1838" 367.4 81.3590126952992 122.391002475868
"1839" 367.6 77.0065690379153 123.161321871703
"1840" 367.8 70.900236787653 123.397020408549
"1841" 368 64.9827731679634 123.398481744734
"1842" 368.2 59.1898358027419 122.037013865958
"1843" 368.4 54.0648695484539 119.467130107012
"1844" 368.6 50.3654277322981 115.383086999175
"1845" 368.8 47.6362798218041 110.278654365997
"1846" 369 45.4552621624974 105.951166695438
"1847" 369.2 43.9996711505082 100.296590484675
"1848" 369.4 43.3370673933382 94.3291662905657
"1849" 369.6 44.5524584763337 88.9686616243706
"1850" 369.8 46.9404997238997 83.6830070192951
"1851" 370 50.0166779538725 79.5285161509857
"1852" 370.2 51.3027847044025 76.46640222143
"1853" 370.4 52.3748858026196 71.5629773778055
"1854" 370.6 51.4505561480613 66.709578229816
"1855" 370.8 50.0919180105848 62.9781986179286
"1856" 371 51.0405952481294 60.3124904982703
"1857" 371.2 53.806491815602 58.224236381192
"1858" 371.4 57.4481202563582 55.3491100871857
"1859" 371.6 61.3738718751901 52.3565061371494
"1860" 371.8 66.2149920638561 51.5815671347422
"1861" 372 71.2738721439942 50.9753403491677
"1862" 372.2 76.619495684583 50.9509918821053
"1863" 372.4 82.4479593061898 50.3029615087331
"1864" 372.6 87.8749988091957 48.7413357548795
"1865" 372.8 91.8816611075707 46.8105184569107
"1866" 373 95.8328952713832 44.354200368567
"1867" 373.2 98.3992595769161 41.6254097013541
"1868" 373.4 100.49295118168 36.933358044561
"1869" 373.6 102.61240398969 32.6437120254789
"1870" 373.8 105.552867294024 28.5887531395942
"1871" 374 105.50049350437 26.9297275928092
"1872" 374.2 103.855170995454 26.1581296873509
"1873" 374.4 100.851723505247 24.4466172317422
"1874" 374.6 96.7279247723407 21.5051092676538
"1875" 374.8 92.1873076781582 17.7805808552857
"1876" 375 88.5475438705002 13.8662934431083
"1877" 375.2 85.968871679241 11.3296056355099
"1878" 375.4 85.2286276404326 8.48229061939037
"1879" 375.6 83.5986692943537 7.59978583576324
"1880" 375.8 80.7014803184641 7.65874245871513
"1881" 376 77.3684639311249 7.68671920905238
"1882" 376.2 74.5055065154368 8.47625950189286
"1883" 376.4 71.4115072264329 9.60356600103873
"1884" 376.6 67.0808880185961 9.36051741311004
"1885" 376.8 63.4056092511813 8.17212351332418
"1886" 377 59.2254403589011 9.50740745183767
"1887" 377.2 54.2681289934582 9.47607594072322
"1888" 377.4 50.0260805961119 8.49323798799304
"1889" 377.6 48.0298021599028 10.4093722513399
"1890" 377.8 44.2669361845785 13.6760564660441
"1891" 378 39.8669025142397 17.1978706634894
"1892" 378.2 35.3188913863436 19.6790641245784
"1893" 378.4 30.3477115845937 19.0714542966212
"1894" 378.6 29.7660352018802 17.912635747176
"1895" 378.8 29.9392527336234 18.20212660337
"1896" 379 30.1152494904524 17.3481901871269
"1897" 379.2 29.8564736523745 15.5304449833206
"1898" 379.4 29.40875037697 14.9157116622681
"1899" 379.6 30.3611827261583 15.1514844767732
"1900" 379.8 31.4344524011154 13.8905100693929
"1901" 380 32.3579214261187 12.1530191847159
"1902" 380.2 33.9454895246495 10.9913045042748
"1903" 380.4 36.5027577453343 9.37118349047049
"1904" 380.6 40.0246820718832 7.95820382306981
"1905" 380.8 45.0162148033267 5.94164311282782
"1906" 381 49.9333784895265 4.23796329520035
"1907" 381.2 55.2683847235143 3.06811231174913
"1908" 381.4 60.0626858926101 1.48120953900794
"1909" 381.6 61.407190457005 1.82405233022728
"1910" 381.8 63.5000910036024 2.67775845485065
"1911" 382 67.3017445238799 2.52771598150193
"1912" 382.2 72.0231047642001 1.56301171356479
"1913" 382.4 73.0990250429293 2.34912861862782
"1914" 382.6 76.0415671783983 3.38249616966572
"1915" 382.8 80.2119069308352 4.78637949328571
"1916" 383 85.0737068656615 5.25691588036636
"1917" 383.2 89.0910971900808 6.15278428546314
"1918" 383.4 89.3393631365934 7.53235298731319
"1919" 383.6 92.643977919281 10.3642157062744
"1920" 383.8 97.1660498844969 13.1480670007403
"1921" 384 101.884742616473 15.3373434143214
"1922" 384.2 105.130424959815 17.1436102002857
"1923" 384.4 107.397939555554 19.5452791017516
"1924" 384.6 110.901429567446 22.3508453049107
"1925" 384.8 113.150948015599 25.8295736775584
"1926" 385 116.303217010442 30.0192866429376
"1927" 385.2 117.930474433052 34.923399787677
"1928" 385.4 120.260146157667 39.6788598885433
"1929" 385.6 121.621260392973 43.7124301099166
"1930" 385.8 124.441346626836 49.2302339232711
"1931" 386 124.953705984101 52.3753670864143
"1932" 386.2 125.981296483419 57.2219206882353
"1933" 386.4 126.43420277013 60.5322313027286
"1934" 386.6 126.804025316925 64.7394730322302
"1935" 386.8 126.419962627126 69.7153222034272
"1936" 387 126.46282284373 74.4156062802717
"1937" 387.2 125.927732903842 73.4907420867579
"1938" 387.4 126.046710511364 72.4240884493146
"1939" 387.6 125.880373899073 71.1350628342429
"1940" 387.8 125.902619833166 70.3096336769896
"1941" 388 126.043264743501 69.3333458386714
"1942" 388.2 126.362272753679 68.3617268384194
"1943" 388.4 126.021128295412 67.819525579805
"1944" 388.6 125.808078518119 66.7176207885913
"1945" 388.8 125.736266863731 66.1128812312992
"1946" 389 125.681449625422 66.1498161390584
"1947" 389.2 125.534965606942 65.861346526327
"1948" 389.4 125.623820819098 65.2781176615179
"1949" 389.6 125.799645606362 64.2638148617668
"1950" 389.8 125.741739074469 63.4251836329726
"1951" 390 125.864386464342 62.2942134622024
"1952" 390.2 125.969137605602 61.4618128250814
"1953" 390.4 126.144009774016 60.6499672648154
"1954" 390.6 125.869808006461 59.4298539807317
"1955" 390.8 125.838990819677 59.0545577569749
"1956" 391 125.736733790804 57.9259459187766
"1957" 391.2 125.852687347137 56.5342198139479
"1958" 391.4 125.10761563522 55.1959967637008
"1959" 391.6 124.662995342881 53.231002384597
"1960" 391.8 124.340552669703 51.1507657255635
"1961" 392 124.263264599287 50.143589903555
"1962" 392.2 123.432075146449 49.3303164616675
"1963" 392.4 122.763050363821 47.6499547843929
"1964" 392.6 122.540292011711 46.0416468030687
"1965" 392.8 121.862604630645 44.4876787711536
"1966" 393 121.248217719239 42.1104099891511
"1967" 393.2 121.56251351522 41.1255553610357
"1968" 393.4 120.994808306855 40.1431981906789
"1969" 393.6 120.568748330846 38.6994465427269
"1970" 393.8 120.196569367478 37.8770050205357
"1971" 394 119.696873529249 37.092810016031
"1972" 394.2 118.756936858857 35.4486332313501
"1973" 394.4 117.676105034687 33.8075424991531
"1974" 394.6 117.363608769311 32.9269298771581
"1975" 394.8 116.426360110298 31.591392910943
"1976" 395 114.957685459903 28.8404029123647
"1977" 395.2 113.796622455037 26.594158361368
"1978" 395.4 111.997654434723 24.7961460229136
"1979" 395.6 110.339229916883 22.6056335669107
"1980" 395.8 110.007640693624 22.1415314943115
"1981" 396 109.092096889227 21.2281845254732
"1982" 396.2 108.036717452274 20.2778998253527
"1983" 396.4 106.882647414575 19.6277957547857
"1984" 396.6 105.684766924042 18.8433161059962
"1985" 396.8 104.285685792164 18.3379301784107
"1986" 397 102.411423013458 17.2030607947524
"1987" 397.2 99.5668924606061 15.9638297697205
"1988" 397.4 96.7948850840029 14.3463603451368
"1989" 397.6 95.1334153453313 12.078619946988
"1990" 397.8 93.5160514552747 10.5814125182802
"1991" 398 90.7216711095161 9.83990352142782
"1992" 398.2 87.0329079167372 8.7858847112594
"1993" 398.4 83.3253543194324 7.25625110048234
"1994" 398.6 79.1580372529996 6.56770087675123
"1995" 398.8 75.6185939523654 6.23321283821429
"1996" 399 72.4112945184876 6.78197108653866
"1997" 399.2 70.0012002052755 8.3556116118202
"1998" 399.4 65.2812683346823 8.63642364217812
"1999" 399.6 61.6952553846813 7.52535330978571
"2000" 399.8 60.9290071068832 7.13043150368572
"2001" 400 61.3423426246207 7.15909518316072
"2002" 400.2 61.9664052854038 6.8851574869123
"2003" 400.4 61.5985789723983 7.18393703870572
"2004" 400.6 61.9219625460457 7.96645548837322
"2005" 400.8 61.6221633391044 8.50040838936264
"2006" 401 61.2769845076501 9.12294457421815
"2007" 401.2 61.1704611725116 9.65440591005969
"2008" 401.4 60.6670939435659 10.7837031988242
"2009" 401.6 59.1565250016428 11.6999609871703
"2010" 401.8 57.5738509109608 12.608217878292
"2011" 402 54.7852359811661 14.131409497562
"2012" 402.2 51.1494837561793 15.2829853922594
"2013" 402.4 47.1481495643911 15.7430810512541
"2014" 402.6 42.6815779286044 16.1146576037472
"2015" 402.8 37.9722574320832 16.5130092518357
"2016" 403 33.4286409024171 18.1260437634681
"2017" 403.2 29.4164158284725 19.7915882089286
"2018" 403.4 24.8897028691713 20.3340023505466
"2019" 403.6 24.0667670305211 22.5079537886311
"2020" 403.8 22.7612447329841 25.8043563642373
"2021" 404 21.1326986709996 30.3772246705443
"2022" 404.2 19.2712399023956 34.6799023098626
"2023" 404.4 16.4602864751522 38.4821271427857
"2024" 404.6 12.8723486585524 41.6107771246975
"2025" 404.8 9.09391985543471 43.4355107069622
"2026" 405 9.45188469964607 44.141045877767
"2027" 405.2 10.6534266858564 45.3193246556518
"2028" 405.4 11.0965240354498 45.9590910930661
"2029" 405.6 11.4806823543127 49.1542236021026
"2030" 405.8 12.3856145845695 52.2863628849178
"2031" 406 14.1951713657582 55.8431162173968
"2032" 406.2 15.3388314086231 59.5882358733263
"2033" 406.4 15.9032628594189 63.7698621462857
"2034" 406.6 16.5185899264023 67.8281209465315
"2035" 406.8 17.4740760598775 71.6887514544555
"2036" 407 18.7047530317853 75.3437911018668
"2037" 407.2 18.663279710491 77.871074577665
"2038" 407.4 18.99459572317 82.0712601841891
"2039" 407.6 19.935091718469 86.5697266410832
"2040" 407.8 22.1949217254725 90.0392813357269
"2041" 408 25.4346396313297 93.0947778250476
"2042" 408.2 29.0245728527082 95.1534063181357
"2043" 408.4 33.7935851864506 97.0703613380678
"2044" 408.6 38.972218557987 97.8100057939976
"2045" 408.8 44.1744199491289 98.676952265553
"2046" 409 49.1713753771211 99.56479450306
"2047" 409.2 54.3959736259037 99.5595060580403
"2048" 409.4 58.4973676451673 98.3191504734857
"2049" 409.6 63.488703366153 97.8109149403383
"2050" 409.8 68.3401200874131 98.6888189297238
"2051" 410 73.3440757431003 98.5987470662594
"2052" 410.2 77.3389022593582 96.6861893397584
"2053" 410.4 80.6935402479825 94.3783856679072
"2054" 410.6 81.8444325693657 92.1210092905614
"2055" 410.8 83.1823497812353 90.1947943008224
"2056" 411 86.8436577523362 88.6941148127123
"2057" 411.2 88.8524695631471 87.2599244123413
"2058" 411.4 89.0913722676717 84.6024773954877
"2059" 411.6 88.0799245409782 81.8012274480257
"2060" 411.8 87.7236546035035 77.5644832370216
"2061" 412 86.7324893254909 73.0349471884689
"2062" 412.2 84.8744411351522 68.7247217565433
"2063" 412.4 83.3886791905158 63.1965885567857
"2064" 412.6 83.1827092616448 57.8814952768166
"2065" 412.8 83.6093910919072 52.4954815527857
"2066" 413 83.3021777077895 48.2835130965982
"2067" 413.2 86.2935549470782 44.5537314262457
"2068" 413.4 88.6509926930707 43.7888889122545
"2069" 413.6 91.7422300858452 44.6067384624922
"2070" 413.8 93.8018500549145 46.6910864590982
"2071" 414 95.4934409814539 49.7537382986553
"2072" 414.2 97.4285536906067 53.715376867816
"2073" 414.4 98.5674576418399 58.4310081052959
"2074" 414.6 97.4823021847279 61.486418858816
"2075" 414.8 95.2359882842255 65.746852375496
"2076" 415 92.7841172402048 70.9626832028925
"2077" 415.2 91.7957779540179 76.606045788103
"2078" 415.4 91.1316173121543 82.0900211137065
"2079" 415.6 92.6290272735948 87.5129433114107
"2080" 415.8 94.5114827318133 93.9710368445013
"2081" 416 96.7717799996868 99.84515017125
"2082" 416.2 98.2981275419249 104.539522792147
"2083" 416.4 97.0545565835989 106.856699275697
"2084" 416.6 94.2778564136573 109.56688348729
"2085" 416.8 90.0972000281942 113.262482039786
"2086" 417 87.6573819459134 117.061243239174
"2087" 417.2 88.3550192950015 117.342537316407
"2088" 417.4 89.4240081319692 116.505772989556
"2089" 417.6 89.1566330226511 115.787615707821
"2090" 417.8 88.3771860433898 114.740924454812
"2091" 418 86.8113065125915 112.494578527925
"2092" 418.2 84.5670064256104 109.287785152586
"2093" 418.4 82.7805326190015 105.174676263597
"2094" 418.6 82.1676770176554 100.907632531496
"2095" 418.8 80.9024914058971 96.4323018443413
"2096" 419 79.9044330591082 91.8488025599957
"2097" 419.2 79.7209720247102 86.9947921824396
"2098" 419.4 77.836840143428 82.2320767365747
"2099" 419.6 75.2726565782128 77.8654436772039
"2100" 419.8 71.4849874002305 74.1135578383135
"2101" 420 67.9093322652154 69.8101638718429
"2102" 420.2 64.9644632413946 65.2271737963615
"2103" 420.4 65.2403991194846 59.5598213644489
"2104" 420.6 66.8927409834951 53.9437516736278
"2105" 420.8 71.1436204762582 50.2436029430504
"2106" 421 76.3060287674696 47.6610712825692
"2107" 421.2 81.5612303903946 46.6739558089069
"2108" 421.4 87.1253141320486 46.5983661339148
"2109" 421.6 91.8700363620242 47.7344647208389
"2110" 421.8 96.2307696864902 48.8706588562909
"2111" 422 101.078772292477 49.163328813817
"2112" 422.2 105.830500046035 48.5374341955778
"2113" 422.4 110.788745997181 46.4393605560165
"2114" 422.6 116.11312859886 44.6217442929184
"2115" 422.8 119.657943641901 42.7225317889286
"2116" 423 118.560293572582 42.1765569417857
"2117" 423.2 118.470790950467 42.5587393347857
"2118" 423.4 118.323187596292 43.2822885254168
"2119" 423.6 118.71162540284 43.6779877714286
"2120" 423.8 119.382580547748 44.1576656728469
"2121" 424 119.266229944585 45.4251072822857
"2122" 424.2 119.249651884788 45.5525014132857
"2123" 424.4 119.149042833817 46.3618288337563
"2124" 424.6 119.906978682902 46.7406966735742
"2125" 424.8 119.827431311805 47.5021078573278
"2126" 425 120.595306410295 48.9481340686675
"2127" 425.2 120.641158648812 50.5535818261911
"2128" 425.4 120.997268362758 53.1427814616506
"2129" 425.6 121.566168117499 56.3871272661223
"2130" 425.8 122.92395629623 60.1968173211631
"2131" 426 124.917643338169 63.9502379485894
"2132" 426.2 125.007673859831 64.9094605545039
"2133" 426.4 124.215952315731 65.1212728602722
"2134" 426.6 123.301709107812 67.407481049029
"2135" 426.8 122.095273314092 70.4686702013691
"2136" 427 120.403246090466 74.4313087132763
"2137" 427.2 117.946081526842 78.4272646630079
"2138" 427.4 115.64192612611 83.2801011547046
"2139" 427.6 113.013292345777 87.6001615410059
"2140" 427.8 110.48836946901 91.594402019264
"2141" 428 108.29092877173 96.6808138755687
"2142" 428.2 105.104957308198 101.0590028702
"2143" 428.4 102.853038191687 106.502630963598
"2144" 428.6 102.068200486713 109.795045419658
"2145" 428.8 101.469444337434 109.020601785948
"2146" 429 99.6257633364457 109.109660858705
"2147" 429.2 95.8832844846219 109.079322029131
"2148" 429.4 91.2689555120015 108.342314115488
"2149" 429.6 86.7520710514662 106.633477701025
"2150" 429.8 82.6721118772981 105.622216324857
"2151" 430 78.7948431282988 105.432907610218
"2152" 430.2 74.9720489289491 104.826674310658
"2153" 430.4 70.5627455782016 104.173030976078
"2154" 430.6 66.3298419128626 102.026319685586
"2155" 430.8 63.0211992337027 98.367984890369
"2156" 431 60.0442970362988 93.7815092506506
"2157" 431.2 56.9336993589846 89.2246517177951
"2158" 431.4 54.838950798286 83.7459696322579
"2159" 431.6 53.6726724621582 78.6258377370429
"2160" 431.8 52.6988427749217 73.2031525581223
"2161" 432 51.9966693453252 67.8261175441568
"2162" 432.2 53.3001414860348 63.2941670401049
"2163" 432.4 56.4988379423665 59.9697083519713
"2164" 432.6 59.9953139288845 56.4782243851015
"2165" 432.8 63.8573877043187 53.8562188641264
"2166" 433 68.0204490500007 51.1366108221191
"2167" 433.2 70.2823784583753 47.4132688799134
"2168" 433.4 70.2361293485897 44.186235143179
"2169" 433.6 69.0300124461119 40.8762046534077
"2170" 433.8 66.4677147753879 38.6142395749339
"2171" 434 62.4554126586813 36.0910372994011
"2172" 434.2 58.4998356882647 32.4730948857468
"2173" 434.4 55.3003425549951 28.503478960641
"2174" 434.6 52.6134486174484 23.6972308126449
"2175" 434.8 51.2870797919069 20.4024897946506
"2176" 435 52.0714693837198 19.4661032039011
"2177" 435.2 53.8933425906443 18.7376494217224
"2178" 435.4 56.2989035843152 17.7410725488363
"2179" 435.6 58.8453617219011 15.8853863480065
"2180" 435.8 62.5293065579228 13.8418445898743
"2181" 436 66.6233995433654 11.7612081655357
"2182" 436.2 70.4552558336916 10.5785659827524
"2183" 436.4 75.1214889384969 10.0471780393539
"2184" 436.6 80.6013912109094 8.95779661998339
"2185" 436.8 86.0672963702288 8.45458108884454
"2186" 437 90.8805611261868 9.70785276285165
"2187" 437.2 95.3223011254134 10.420275114234
"2188" 437.4 97.5214955528901 12.2025378336429
"2189" 437.6 100.016927600358 15.3218741269857
"2190" 437.8 104.020422576758 19.3237870330812
"2191" 438 108.884620452407 23.1731473153815
"2192" 438.2 113.513229980385 26.7188907574363
"2193" 438.4 113.017107490217 28.0627859814681
"2194" 438.6 113.703378328901 31.5891946976071
"2195" 438.8 115.461216605107 36.8131208872127
"2196" 439 116.995106995611 42.2208096399226
"2197" 439.2 118.001354400523 47.9505085850504
"2198" 439.4 119.79549591053 53.6165499055857
"2199" 439.6 120.76898213739 59.0502701421631
"2200" 439.8 123.148610904239 64.666520837555
"2201" 440 125.332721928538 69.6761579353545
"2202" 440.2 124.616381925136 71.2728957296159
"2203" 440.4 123.923386587354 74.647361023978
"2204" 440.6 123.36384214136 78.5840680108731
"2205" 440.8 122.260470891611 79.7765600178151
"2206" 441 121.247034324215 80.9953685736429
"2207" 441.2 120.655079184898 83.7558582213465
"2208" 441.4 120.491715047518 87.1858833789396
"2209" 441.6 119.051456975853 87.8725913652008
"2210" 441.8 116.905430784245 90.465818760029
"2211" 442 114.514629191272 94.6234805546264
"2212" 442.2 111.539816152001 98.3057224434614
"2213" 442.4 108.522087901226 102.508781128492
"2214" 442.6 104.432986567348 106.592256001273
"2215" 442.8 100.142275068254 110.962623391644
"2216" 443 95.6095444631462 114.860399803622
"2217" 443.2 92.2899613955018 118.498707475504
"2218" 443.4 90.6284344278539 118.267409725507
"2219" 443.6 86.1996920488974 119.071654413386
"2220" 443.8 81.4309701334662 119.069625126343
"2221" 444 76.7170149722668 119.321390839156
"2222" 444.2 71.5588915796471 119.975444998313
"2223" 444.4 66.1029054380123 118.60990289922
"2224" 444.6 61.5474611499147 116.921463037116
"2225" 444.8 57.6672115626289 114.310188944734
"2226" 445 56.0130354633219 110.10774010484
"2227" 445.2 55.0106397593118 106.454858164473
"2228" 445.4 53.8034290750129 102.19361461988
"2229" 445.6 53.9841878940524 97.6454603336681
"2230" 445.8 54.9670082831256 93.5644895189388
"2231" 446 55.5696215688941 88.869598043844
"2232" 446.2 53.6600031742582 85.2844827404622
"2233" 446.4 50.1900259883138 82.0119939603135
"2234" 446.6 46.4995931379189 78.4599978772232
"2235" 446.8 44.6472125320638 74.991161851869
"2236" 447 44.5731716828747 70.4728960584653
"2237" 447.2 44.4151492684053 68.7831958897563
"2238" 447.4 42.9947124490947 69.3579402196362
"2239" 447.6 39.975396173861 69.7329790165053
"2240" 447.8 36.7109824598143 70.154451188225
"2241" 448 31.6330384614527 70.1147976152579
"2242" 448.2 26.186481156515 70.1722780001911
"2243" 448.4 20.6517720123657 70.0151510636736
"2244" 448.6 15.2667326320666 69.5722481035614
"2245" 448.8 9.81521754890108 68.79283074
"2246" 449 6.83906607882073 67.6121601330536
"2247" 449.2 5.59327572026258 67.8791537023248
"2248" 449.4 6.12356804466824 67.8401046317357
"2249" 449.6 6.46923038673989 66.317160389538
"2250" 449.8 6.37408126115428 66.7573175846372
"2251" 450 6.40129693441894 67.1480815129821
"2252" 450.2 6.97255608683788 67.5088235220512
"2253" 450.4 8.05056673425823 66.6109916338706
"2254" 450.6 8.67596885514004 67.0879001946039
"2255" 450.8 9.13311213785644 66.4212524977232
"2256" 451 9.92659590406593 65.5060154956832
"2257" 451.2 10.4087067994713 64.5757684967422
"2258" 451.4 11.3712537733109 63.9140186629436
"2259" 451.6 12.4788414200601 63.9681643313329
"2260" 451.8 13.830202888639 63.6138335546481
"2261" 452 15.8708639729092 62.7026358413046
"2262" 452.2 18.7572461961779 61.4221703035714
"2263" 452.4 21.2549058107493 59.4054757119375
"2264" 452.6 25.0038838427297 57.4492933325286
"2265" 452.8 28.0634346024764 54.6322285681948
"2266" 453 31.1523367045349 51.3044082697469
"2267" 453.2 33.9477429553037 47.9131532649979
"2268" 453.4 36.639606711102 43.972017975567
"2269" 453.6 37.9716984929112 39.905943901021
"2270" 453.8 40.5381316763848 37.3325102256893
"2271" 454 44.2133651521127 36.264824229811
"2272" 454.2 49.4791381672582 35.3168729648626
"2273" 454.4 54.7333238322653 34.102281033335
"2274" 454.6 60.0597056296907 32.565186220529
"2275" 454.8 64.7699941019505 29.7115312008626
"2276" 455 69.1957174616332 26.6503972261607
"2277" 455.2 72.2104321051105 22.6678829718312
"2278" 455.4 73.6350150583517 20.1737706019286
"2279" 455.6 73.5005448976548 18.8107161559581
"2280" 455.8 73.3536282812863 16.0206810343363
"2281" 456 72.8795976216571 11.8639107374374
"2282" 456.2 71.9892954435832 9.35664394291072
"2283" 456.4 71.9750424946957 10.3789818441857
"2284" 456.6 72.4532392580952 10.3183311600792
"2285" 456.8 73.8307355711776 10.669111703818
"2286" 457 76.7218334134053 10.702712812374
"2287" 457.2 81.5373093572967 10.388221418522
"2288" 457.4 86.8207720725169 9.16390540850985
"2289" 457.6 91.3426884848249 8.45533046608572
"2290" 457.8 93.2054577239401 10.0254631306607
"2291" 458 96.0630315382901 12.6753288182964
"2292" 458.2 99.5918658737358 15.917620613752
"2293" 458.4 102.592917928491 18.7656633798787
"2294" 458.6 105.445717465508 22.9718916935357
"2295" 458.8 108.812908378931 25.9843236015788
"2296" 459 112.417508743037 28.7157375418206
"2297" 459.2 115.628471302076 33.2289926821387
"2298" 459.4 119.784460802622 38.8853357515818
"2299" 459.6 119.797412273405 41.5358394005798
"2300" 459.8 120.652517547787 46.5643047998819
"2301" 460 121.929036900131 52.2765952731584
"2302" 460.2 124.358148902897 58.2565272546746
"2303" 460.4 125.922898050983 63.0215704515801
"2304" 460.6 125.380124846654 62.0860963205216
"2305" 460.8 123.857072167822 63.0402412141948
"2306" 461 122.173536193474 66.7098615639967
"2307" 461.2 120.38225438703 71.860626301009
"2308" 461.4 118.646140896701 77.1903438697088
"2309" 461.6 117.585774657322 83.2820105016312
"2310" 461.8 117.061652873822 89.4865296826022
"2311" 462 116.803255981522 93.8396843879838
"2312" 462.2 117.330555039467 93.2665508176789
"2313" 462.4 117.638097170987 93.3780781068429
"2314" 462.6 117.276997093431 93.6783132470848
"2315" 462.8 116.040853488983 93.7926107851782
"2316" 463 114.112867812812 94.5048336976339
"2317" 463.2 112.029467008677 95.3653281765965
"2318" 463.4 108.803359052988 96.5513032449804
"2319" 463.6 104.549817821151 98.4324402542679
"2320" 463.8 100.273452650935 100.616641620078
"2321" 464 95.8854061357056 102.739056323759
"2322" 464.2 90.7351050816206 104.721231495309
"2323" 464.4 85.3824923772027 105.434820435008
"2324" 464.6 80.2569474345961 106.734393597191
"2325" 464.8 75.6533361300539 106.851787812855
"2326" 465 71.4686409929451 105.640264968178
"2327" 465.2 65.7370890389326 106.341123839951
"2328" 465.4 60.5579168160285 106.235146327056
"2329" 465.6 55.7293201979249 106.507054370925
"2330" 465.8 51.5007633313013 108.241396117958
"2331" 466 47.5292389413044 110.147213794324
"2332" 466.2 47.0691705264573 111.584938084671
"2333" 466.4 47.2945268864485 112.758542424237
"2334" 466.6 47.3449798028644 111.858891835405
"2335" 466.8 46.0769298369441 110.248990781706
"2336" 467 44.7784135369235 107.615026513472
"2337" 467.2 42.7044932726231 103.880076445867
"2338" 467.4 41.5812329306142 99.0083743144213
"2339" 467.6 40.9866471542903 94.0516808356848
"2340" 467.8 41.5030219160398 89.5523316391061
"2341" 468 43.2974818447299 84.0435564466537
"2342" 468.2 44.7683558298255 80.1669567382665
"2343" 468.4 47.5805548805297 79.2118507396429
"2344" 468.6 50.7225382797297 79.0626176147572
"2345" 468.8 55.833690998244 79.6304314557857
"2346" 469 60.6845474380855 81.5587153477402
"2347" 469.2 64.9590075671793 84.3104895314699
"2348" 469.4 67.5364255615526 87.5705385552156
"2349" 469.6 70.5398672431476 92.1477503628034
"2350" 469.8 72.8098580723922 97.5964162695804
"2351" 470 76.2292025807326 103.753653441299
"2352" 470.2 79.0073164141893 108.152439871312
"2353" 470.4 79.9274732242715 114.283889851166
"2354" 470.6 81.6711434131634 119.611322309708
"2355" 470.8 82.4111653688608 119.739983623709
"2356" 471 83.3726506217332 118.393280665811
"2357" 471.2 85.0648058077328 116.715078912142
"2358" 471.4 88.9071138655037 115.041367359931
"2359" 471.6 93.4766339592672 113.136225356384
"2360" 471.8 98.1376125226609 110.959241246573
"2361" 472 101.667240058984 107.672649126516
"2362" 472.2 104.807972905677 103.663162114705
"2363" 472.4 109.35879979644 100.309973302477
"2364" 472.6 113.937988506702 98.0359068868979
"2365" 472.8 113.998313055915 97.8788098902466
"2366" 473 113.889360978862 96.7166201635271
"2367" 473.2 114.137914082033 95.029337963122
"2368" 473.4 115.081414762786 92.1469048265357
"2369" 473.6 116.860917070001 88.1141919634614
"2370" 473.8 118.64666298274 83.7969020080447
"2371" 474 121.171018596815 78.6731555571286
"2372" 474.2 124.17906952393 73.3590003782714
"2373" 474.4 124.637895810249 71.3269781437197
"2374" 474.6 123.430263650739 69.300375318776
"2375" 474.8 122.10130630833 66.6396424365804
"2376" 475 120.76946482071 62.6894619199203
"2377" 475.2 118.653450101258 59.1187745333612
"2378" 475.4 116.209281044511 55.9578269943204
"2379" 475.6 112.963449329699 52.7053071803151
"2380" 475.8 110.285718845621 49.0317021804383
"2381" 476 107.882635797182 45.5042460606342
"2382" 476.2 105.572410344508 41.0499150957545
"2383" 476.4 105.549090501396 36.6958094377747
"2384" 476.6 105.695420290979 31.1910351336927
"2385" 476.8 106.454634072151 26.245133593134
"2386" 477 108.869557714747 24.1005896948407
"2387" 477.2 108.743646987118 25.1243515192801
"2388" 477.4 107.726189287508 25.7676389814596
"2389" 477.6 106.551400773145 25.3040728871834
"2390" 477.8 104.987511553125 24.2776815362857
"2391" 478 102.734002574604 21.8956912736868
"2392" 478.2 100.059158560025 19.7169716464857
"2393" 478.4 96.7163026831061 16.6243406445792
"2394" 478.6 93.3618732725002 13.7142423835277
"2395" 478.8 90.4561107896292 13.1594614904631
"2396" 479 86.6372858339651 12.2740793653374
"2397" 479.2 82.3435463991604 10.6298928935031
"2398" 479.4 77.773401246656 9.05697820294481
"2399" 479.6 74.5908453234675 7.25130779542525
"2400" 479.8 75.1299214190797 7.34336169407143
"2401" 480 76.2611078387225 6.61539523121429
"2402" 480.2 78.0990595333582 5.35215931037395
"2403" 480.4 80.6346646013444 4.57332379144089
"2404" 480.6 82.8331501119916 4.85856950085238
"2405" 480.8 86.7834520498327 5.07640442981763
"2406" 481 89.1973557337582 6.18373386769196
"2407" 481.2 92.0139384753161 8.0979564038594
"2408" 481.4 95.2664837564923 9.36985769586018
"2409" 481.6 96.055477953033 10.8921982005
"2410" 481.8 99.0007633363789 12.5244747262685
"2411" 482 100.633128350308 13.1978919780495
"2412" 482.2 102.255168462692 14.9142129077857
"2413" 482.4 104.454798161901 16.4569418348407
"2414" 482.6 106.981694594703 18.7248373537418
"2415" 482.8 109.582648651565 20.8688611600115
"2416" 483 111.213910885453 23.9082385563857
"2417" 483.2 113.373852022931 26.731116783303
"2418" 483.4 115.381568340578 28.8462192582315
"2419" 483.6 117.78568020112 31.5537282592436
"2420" 483.8 117.938540284044 33.4591585490714
"2421" 484 119.3010598177 36.5217417288537
"2422" 484.2 121.492861095317 40.0895413251092
"2423" 484.4 121.955831466136 42.7101700942763
"2424" 484.6 122.132486733996 45.6767422242115
"2425" 484.8 122.7661878054 50.1230663207668
"2426" 485 124.465033450815 54.6466224505286
"2427" 485.2 124.858495372281 57.0431014034371
"2428" 485.4 124.82800032234 60.9034941987857
"2429" 485.6 125.225355261022 65.785005673013
"2430" 485.8 125.691878805703 69.9531525137674
"2431" 486 124.82314243157 73.7425522131322
"2432" 486.2 123.339891408419 78.8660666697857
"2433" 486.4 122.421345050749 83.0994716384011
"2434" 486.6 120.474959040843 86.4628431042291
"2435" 486.8 117.917479649613 91.0993776311766
"2436" 487 115.113337132741 96.1995601576176
"2437" 487.2 111.588945000497 100.078851143864
"2438" 487.4 107.274845906071 103.411048391652
"2439" 487.6 102.813934426281 107.249245305887
"2440" 487.8 98.6993216587582 111.288971234553
"2441" 488 94.3046624184457 115.51462828425
"2442" 488.2 90.6455864023272 116.942634910312
"2443" 488.4 85.4135371600529 116.811318546214
"2444" 488.6 80.1672115650341 115.921285411777
"2445" 488.8 75.1613543868467 115.017815331529
"2446" 489 71.3636660029424 111.847736690259
"2447" 489.2 68.9799618133362 107.477152237492
"2448" 489.4 66.9979479356471 103.056796656341
"2449" 489.6 66.6398731320009 97.5633198574265
"2450" 489.8 67.3540128896994 92.6433672488151
"2451" 490 67.9688459789641 87.6112990743151
"2452" 490.2 67.7886955842775 83.0957968076992
"2453" 490.4 66.8153780385848 77.8950114059388
"2454" 490.6 67.9867537388456 72.4877022662226
"2455" 490.8 69.5550393769524 67.3189636890478
"2456" 491 73.2413621843159 63.2553858480165
"2457" 491.2 76.0810571097394 61.2388051662291
"2458" 491.4 77.5850484242725 58.9343449167572
"2459" 491.6 77.6847738190283 55.3121657891957
"2460" 491.8 77.8345881484457 52.5591786182857
"2461" 492 78.9966593851825 47.982640972816
"2462" 492.2 81.0058692759145 43.9799801087545
"2463" 492.4 80.807911652477 42.1168409428795
"2464" 492.6 82.4344347688778 40.2199492558835
"2465" 492.8 85.5009865717253 39.3164887040604
"2466" 493 89.9791083848605 38.4937084274221
"2467" 493.2 94.5099155587919 37.3756590162352
"2468" 493.4 98.7995621784066 35.6080595500055
"2469" 493.6 103.088616886049 33.6493691409793
"2470" 493.8 107.048791071565 31.5042163544631
"2471" 494 111.024728887187 30.9840725753571
"2472" 494.2 114.649209872629 32.2712885679151
"2473" 494.4 116.823071402021 34.2754388380805
"2474" 494.6 117.232114364977 35.9859983885045
"2475" 494.8 117.7855385745 39.1190977977857
"2476" 495 119.239241402614 43.602845872363
"2477" 495.2 120.038544364941 48.7140807605069
"2478" 495.4 121.660333897712 54.0563573073745
"2479" 495.6 123.944911859492 58.9715446708683
"2480" 495.8 124.618573154175 60.6203961298968
"2481" 496 123.744693938787 62.5232195786429
"2482" 496.2 124.022504865983 66.6433736899166
"2483" 496.4 125.451010339912 71.6156256948915
"2484" 496.6 124.883352908719 70.9915957803501
"2485" 496.8 123.470215904777 71.0019289676704
"2486" 497 119.816490730478 71.6428194420857
"2487" 497.2 115.368996973975 72.8593132099933
"2488" 497.4 111.578557758244 75.1388783799572
"2489" 497.6 107.95974228174 77.4552064339446
"2490" 497.8 103.431300689408 78.2048911298957
"2491" 498 99.9053404107775 78.1531495136126
"2492" 498.2 95.548576322132 78.6517587858605
"2493" 498.4 90.9223280093736 79.1122803268146
"2494" 498.6 85.7476896284154 80.2746817754143
"2495" 498.8 81.3506855549451 82.1985542648231
"2496" 499 76.0742769762491 81.6421005971221
"2497" 499.2 72.11109337044 79.2586722189584
"2498" 499.4 69.9305657609732 75.1799710662717
"2499" 499.6 69.6423098601082 70.4695194955757
"2500" 499.8 70.6077095980882 65.1495405850157
"2501" 500 72.7975270204315 59.4504443085679
"2502" 500.2 75.7211694976029 53.7941595872517
"2503" 500.4 78.4415221403046 48.5790970307032
"2504" 500.6 81.787741901334 44.1183523324827
"2505" 500.8 84.3349704121375 38.9038456454064
"2506" 501 84.8348976001916 34.3375714142524
"2507" 501.2 82.8288288044908 29.2978990939485
"2508" 501.4 81.0117597222704 23.9110350129199
"2509" 501.6 78.5762693775916 19.2201345355857
"2510" 501.8 74.86540173632 17.1715223975273
"2511" 502 69.7691500564094 15.4682292449253
"2512" 502.2 65.1638901393473 13.1359304490323
"2513" 502.4 63.5215029450691 11.4780144554073
"2514" 502.6 64.4819719331636 11.2249477357181
"2515" 502.8 65.6917132740959 11.4480998630455
"2516" 503 67.8580009335173 10.4462091084966
"2517" 503.2 72.3736551861099 9.34246959591759
"2518" 503.4 76.9780459902065 8.11839495409606
"2519" 503.6 82.2192827802975 7.00718841740369
"2520" 503.8 86.7228012035029 6.16603082688146
"2521" 504 90.5623693333066 7.71438976223733
"2522" 504.2 95.1959881351061 9.82398654304658
"2523" 504.4 98.0895251642308 11.786756988511
"2524" 504.6 101.273115037573 15.0000654743292
"2525" 504.8 105.481613781225 18.5789174095524
"2526" 505 110.058579067655 21.779049224662
"2527" 505.2 113.456998628726 25.574225030818
"2528" 505.4 114.62642644733 28.7182769597143
"2529" 505.6 117.716668048888 33.4987684889622
"2530" 505.8 120.164715157901 38.1654617314429
"2531" 506 120.829586611141 41.3447482040798
"2532" 506.2 121.753906390119 45.6692793667024
"2533" 506.4 123.354703148637 51.0131853556362
"2534" 506.6 125.677800612169 56.1101411949913
"2535" 506.8 125.051440490758 58.9416245813857
"2536" 507 125.343182808455 64.6166240537123
"2537" 507.2 126.326735791636 69.6900837435121
"2538" 507.4 125.246051201799 72.762968455796
"2539" 507.6 124.172191910498 77.8227087368957
"2540" 507.8 123.500412517546 79.9817304230888
"2541" 508 122.213032720854 84.1835466954684
"2542" 508.2 121.907873430571 84.3735879403393
"2543" 508.4 122.339495750654 83.9353916184461
"2544" 508.6 122.267851755037 83.2244158822665
"2545" 508.8 123.047389495667 82.6994718844221
"2546" 509 122.741234625728 82.7424880845
"2547" 509.2 127.564414629165 83.8638364244011
"2548" 509.4 127.117085257063 84.6264969410901
"2549" 509.6 126.503272401461 84.7227536111641
"2550" 509.8 125.484863497863 85.1117315659173
"2551" 510 124.62342400765 86.0586704443533
"2552" 510.2 123.455795041731 86.7645027917857
"2553" 510.4 122.620306866704 87.5564122547587
"2554" 510.6 121.808102788358 88.8725987160727
"2555" 510.8 121.890671595707 89.2607688242254
"2556" 511 121.841492874226 89.3600093859913
"2557" 511.2 121.781394559812 89.2194221270019
"2558" 511.4 121.84302893338 89.1849912807857
"2559" 511.6 120.823353592495 89.6679308501221
"2560" 511.8 120.198991107466 90.0643489991928
"2561" 512 120.108114702867 90.0501132431221
"2562" 512.2 119.665841379813 90.7067720820039
"2563" 512.4 119.182845345651 92.0923073418214
"2564" 512.6 119.009773823446 93.1296595513928
"2565" 512.8 119.019707696913 93.187483251113
"2566" 513 118.172135565618 93.0746793740287
"2567" 513.2 117.387113334057 93.0532485856362
"2568" 513.4 115.866206763258 93.4173074106746
"2569" 513.6 113.063554831866 93.595582681083
"2570" 513.8 109.303166935061 93.2662784867674
"2571" 514 105.347242545922 92.079154311413
"2572" 514.2 102.808473715381 91.0742702801442
"2573" 514.4 101.10196161408 89.6183588157053
"2574" 514.6 98.7200532207764 87.5728764594039
"2575" 514.8 96.2322040775172 85.0697058704464
"2576" 515 95.5805455532816 82.4842981100567
"2577" 515.2 94.550727479428 79.3455974081725
"2578" 515.4 92.4367415481894 76.0259956759325
"2579" 515.6 88.8806235362582 73.430583747119
"2580" 515.8 85.7691954784641 72.518841437021
"2581" 516 82.1713306440725 72.1141777267857
"2582" 516.2 77.8165105088714 72.0841319411725
"2583" 516.4 74.3603410508683 73.3086437990977
"2584" 516.6 70.225694711428 74.0274933546348
"2585" 516.8 66.4831324273297 73.0132163084143
"2586" 517 63.4505473236471 70.0404843721746
"2587" 517.2 62.6092859436206 66.9623123190059
"2588" 517.4 63.1302958795082 63.5150738842857
"2589" 517.6 64.6019577497479 59.1423031712496
"2590" 517.8 67.6826013726673 55.3792214272403
"2591" 518 71.1860564405835 52.6439018995818
"2592" 518.2 74.9199463399166 49.9791321335283
"2593" 518.4 78.7946034390682 47.2786918883357
"2594" 518.6 81.3361253110553 44.6210106633501
"2595" 518.8 83.2031988960707 41.0140854964107
"2596" 519 85.4893792634908 37.6659159081229
"2597" 519.2 87.6357282904321 34.5246007688944
"2598" 519.4 87.8253645562948 31.5127360249077
"2599" 519.6 87.1779017709028 28.6205935081472
"2600" 519.8 85.8682332144932 26.6175894002556
"2601" 520 84.8018580846876 24.8974165147387
"2602" 520.2 83.0321266800954 22.3030725057857
"2603" 520.4 80.1373417122466 18.645675884402
"2604" 520.6 77.3836173931229 14.3671675217269
"2605" 520.8 75.0843259049341 10.4344192902033
"2606" 521 73.8559998403037 10.4814762132175
"2607" 521.2 72.9151364222755 11.4306423600961
"2608" 521.4 71.7044682210997 12.1752390912857
"2609" 521.6 68.5685877105832 11.8312749375857
"2610" 521.8 63.8851057267972 10.6341010000325
"2611" 522 59.0761237515082 10.0159085708357
"2612" 522.2 57.7469933371799 11.6019655017857
"2613" 522.4 55.8069338535285 12.1649098374208
"2614" 522.6 51.9743297387323 13.5674749515
"2615" 522.8 47.7537811966661 14.0408926150094
"2616" 523 43.1562250393879 13.9328062689709
"2617" 523.2 40.4472695038109 15.9769481584962
"2618" 523.4 38.3301648152582 19.504648094819
"2619" 523.6 34.6539829800989 22.9792413549396
"2620" 523.8 30.4480578431868 25.6107701213929
"2621" 524 26.0567921621332 26.4927469890482
"2622" 524.2 21.6426970824287 25.6732263349675
"2623" 524.4 21.1252718470582 26.7268337047607
"2624" 524.6 19.016461914956 29.5603381662692
"2625" 524.8 16.0883660917241 32.9216628567516
"2626" 525 12.9309381689284 35.683522030924
"2627" 525.2 10.0697344933207 37.6620274244732
"2628" 525.4 10.8328277680279 38.7283270364037
"2629" 525.6 11.6776612540163 40.5738565840438
"2630" 525.8 12.4337316609518 42.2669656799148
"2631" 526 12.7597410466882 43.9307741256557
"2632" 526.2 13.4864438743226 47.1373600826075
"2633" 526.4 13.6718232113844 50.6560055490941
"2634" 526.6 13.0417880805224 54.7272825081348
"2635" 526.8 11.22249572304 58.2629613016948
"2636" 527 9.071148259536 62.2411325742857
"2637" 527.2 5.98596481773881 65.0741059437566
"2638" 527.4 4.97974447550589 65.1217877140474
"2639" 527.6 6.08563189391861 65.1723994187102
"2640" 527.8 6.27294231253699 66.0714118669627
"2641" 528 6.97367726275823 65.8477637154344
"2642" 528.2 7.34927119607682 65.7264330697415
"2643" 528.4 8.14649134264396 66.0538569235
"2644" 528.6 8.96343417491002 66.1380280457679
"2645" 528.8 9.95609611705552 66.0715642158398
"2646" 529 11.6822355455931 65.861346526327
"2647" 529.2 13.9065931413693 66.1018824887579
"2648" 529.4 16.451008461286 66.0700339560079
"2649" 529.6 19.6799639681299 67.2619269318831
"2650" 529.8 22.2969055585061 69.045640832264
"2651" 530 25.5341840362582 71.064274371303
"2652" 530.2 29.342008899536 72.1071002750635
"2653" 530.4 34.3381550811601 72.1582299029259
"2654" 530.6 39.1877781500275 71.9867835957857
"2655" 530.8 44.1119112010786 69.9571353533488
"2656" 531 49.5851216333448 68.1208616973627
"2657" 531.2 54.1489392849621 66.9887284174265
"2658" 531.4 58.7061928451077 66.6547826371352
"2659" 531.6 63.3672115632382 65.5775848651757
"2660" 531.8 67.8315066395439 62.5960162249286
"2661" 532 72.4111304262536 60.1952295805655
"2662" 532.2 75.0089833137097 57.0816702687857
"2663" 532.4 77.2175694637006 53.2267728624684
"2664" 532.6 79.3595921780106 49.3415491833682
"2665" 532.8 81.1769208223705 46.8212429628367
"2666" 533 83.5902550493028 44.060981018162
"2667" 533.2 85.9494110175764 40.1570704333198
"2668" 533.4 89.0073164152582 36.4356895065091
"2669" 533.6 92.6094253159173 32.9694356558766
"2670" 533.8 96.264312368967 29.3377484208956
"2671" 534 99.7986888991131 26.0632541143341
"2672" 534.2 103.240048353982 22.8438199341793
"2673" 534.4 103.085876281076 20.7338765627622
"2674" 534.6 101.880720620314 18.6369525136746
"2675" 534.8 101.687526115172 19.597045447303
"2676" 535 102.508845468689 20.1329793777168
"2677" 535.2 103.867607454665 21.2983662149094
"2678" 535.4 105.029742512792 23.0249725814524
"2679" 535.6 106.476629682532 25.8988745904631
"2680" 535.8 107.542779247561 29.5200981596462
"2681" 536 108.354192782551 33.610399857303
"2682" 536.2 109.39999713122 37.2039860262692
"2683" 536.4 110.157197873039 41.5925478918082
"2684" 536.6 110.014923688573 46.4428756114705
"2685" 536.8 109.1759446826 51.7954444963006
"2686" 537 108.509351321116 57.2104053906383
"2687" 537.2 108.88307812848 61.9239605883424
"2688" 537.4 110.639527896588 65.8249938822291
"2689" 537.6 110.804250370486 70.562285585513
"2690" 537.8 111.048151100111 75.9210141119622
"2691" 538 113.031607349127 80.5135325192226
"2692" 538.2 115.556513059036 85.1260727180913
"2693" 538.4 118.669141421134 87.3021293996756
"2694" 538.6 118.204104796768 86.7561685962997
"2695" 538.8 117.908197871846 86.8207060848739
"2696" 539 117.399887991153 87.2670667948133
"2697" 539.2 117.115207315664 89.7113934447291
"2698" 539.4 115.836200555074 93.3923500809173
"2699" 539.6 113.949976968383 96.5727134311875
"2700" 539.8 111.401413964928 99.65405897475
"2701" 540 108.166734980395 103.391753144213
"2702" 540.2 104.841778953326 107.16699675482
"2703" 540.4 102.43890892619 110.590444122625
"2704" 540.6 99.9695844718898 112.008655592575
"2705" 540.8 96.8947743909147 114.807828237568
"2706" 541 95.3319582958635 116.641778988417
"2707" 541.2 95.9354164826793 115.451649606707
"2708" 541.4 94.9259283436771 114.350496780218
"2709" 541.6 93.1629549640503 112.487970818573
"2710" 541.8 90.756381994786 108.94523648923
"2711" 542 89.0108356618971 104.51829043698
"2712" 542.2 87.9192481603171 99.8711107399622
"2713" 542.4 87.0616757734725 95.3035494011
"2714" 542.6 86.7049169795852 90.7688433133146
"2715" 542.8 86.9479107392684 85.9715393233163
"2716" 543 86.7306453796282 80.5362037271957
"2717" 543.2 84.6105815027776 75.1036108785042
"2718" 543.4 82.1037385553563 70.4866284083091
"2719" 543.6 78.2599471894087 66.7030192498439
"2720" 543.8 74.3598097045868 61.7697742895857
"2721" 544 70.5132920436097 56.6238081940035
"2722" 544.2 67.3848427977161 51.3529573463436
"2723" 544.4 66.9097212408396 45.4651031141113
"2724" 544.6 68.9426999968861 42.2521046241229
"2725" 544.8 72.0061066140659 39.0309018609396
"2726" 545 75.8439262871582 35.9384909938191
"2727" 545.2 78.8443441650408 32.2024273157748
"2728" 545.4 81.5612303903946 27.2193278339221
"2729" 545.6 83.8355321046511 21.6797512219643
"2730" 545.8 85.470837603172 16.5835153139926
"2731" 546 85.7943260768978 11.9308201190183
"2732" 546.2 83.3257961001031 9.90630568916503
"2733" 546.4 81.5258834743099 9.4889800876133
"2734" 546.6 80.0579935658962 9.96780630413054
"2735" 546.8 75.7365932188818 8.45003430558347
"2736" 547 72.6141628217939 8.35796495167857
"2737" 547.2 69.0161071301241 9.47199777494426
"2738" 547.4 63.6839758348848 9.48303020895027
"2739" 547.6 58.3270726714466 8.91676193538312
"2740" 547.8 53.6394583830691 8.47220158073167
"2741" 548 49.4376353275858 10.2357732693374
"2742" 548.2 44.1865431470332 11.8981568563607
"2743" 548.4 38.7220774024945 14.0378532813462
"2744" 548.6 34.4907124367323 14.431107891526
"2745" 548.8 32.6434862524329 13.9272921097978
"2746" 549 33.1859970558617 14.1498481217857
"2747" 549.2 32.2577270135684 15.2786568774819
"2748" 549.4 29.986228744938 17.2488177129655
"2749" 549.6 26.5089018311453 20.0346350763664
"2750" 549.8 23.0756753790319 22.0697400974278
"2751" 550 18.9832884479651 24.3984863156823
"2752" 550.2 16.153568519457 27.7365089363881
"2753" 550.4 13.4392371877249 31.2079222626857
"2754" 550.6 12.0592784762641 32.4286577885622
"2755" 550.8 13.1987105196908 32.4931715910554
"2756" 551 14.5812120205935 33.6561377096092
"2757" 551.2 15.0466653664792 33.8751998473206
"2758" 551.4 16.2179383543378 35.5144229547175
"2759" 551.6 16.9624105649687 38.5076059689857
"2760" 551.8 16.8864352499704 41.8406996873312
"2761" 552 16.77747034067 45.8447585373445
"2762" 552.2 16.4215219578942 50.2060977034556
"2763" 552.4 14.84405924168 54.2867538121509
"2764" 552.6 12.0280563302319 57.8393301005226
"2765" 552.8 8.76145455531379 60.245291188619
"2766" 553 7.47675869490386 60.6957057132712
"2767" 553.2 6.15570867503978 60.3209443376109
"2768" 553.4 5.41074783727641 60.2711560576403
"2769" 553.6 5.87951148957642 59.4905774731494
"2770" 553.8 6.56544465264712 59.8595700697579
"2771" 554 6.78302293028249 60.0426561873682
"2772" 554.2 7.59792763019459 60.0244746948857
"2773" 554.4 7.72231700230368 60.1113343296584
"2774" 554.6 8.35360240429877 60.3973607594073
"2775" 554.8 9.42617244340044 61.0788072230977
"2776" 555 10.5889490599368 61.8760118952589
"2777" 555.2 11.8106303931511 62.7836950786339
"2778" 555.4 13.1182818942582 63.7530997606278
"2779" 555.6 15.5409844011733 64.2169434362102
"2780" 555.8 18.9645070350293 64.1109688615334
"2781" 556 23.0923580759092 64.8515104283612
"2782" 556.2 27.6386935263138 65.8435555008968
"2783" 556.4 32.2066756635916 66.8662472747579
"2784" 556.6 36.1035670679732 68.600719029767
"2785" 556.8 39.7069328443913 70.0583403283545
"2786" 557 42.2929611057494 71.6688619591308
"2787" 557.2 43.8159664759582 74.1756463920584
"2788" 557.4 45.0192064132717 76.2217776803803
"2789" 557.6 48.0479571049264 78.8187166387946
"2790" 557.8 53.0619895389784 80.4368713676206
"2791" 558 57.8426116612445 80.6682845597123
"2792" 558.2 62.6104824494935 79.6604065454328
"2793" 558.4 67.5897076134685 77.6123655488231
"2794" 558.6 73.1499971273448 76.3855559459876
"2795" 558.8 78.4081423494846 74.5971614498612
"2796" 559 81.6485716933416 71.2613447942579
"2797" 559.2 83.6363993652242 67.0703596081644
"2798" 559.4 85.5268820393011 63.6952455838429
"2799" 559.6 87.9796280618165 59.7495260024459
"2800" 559.8 89.7413898612288 54.8560198624916
"2801" 560 91.101708071227 50.0749930637857
"2802" 560.2 91.8899128148214 45.6403363141331
"2803" 560.4 91.5112410623077 40.7948205978626
"2804" 560.6 91.8406298910764 35.5013940095016
"2805" 560.8 91.8757922462641 30.7515515228092
"2806" 561 90.1342937691536 27.2625556521578
"2807" 561.2 88.1451868240143 22.6200042463223
"2808" 561.4 85.9622678002233 17.5880083316811
"2809" 561.6 85.4013203467208 13.0876995545732
"2810" 561.8 86.3338087299969 13.8429440789221
"2811" 562 88.1638834848369 14.1398283586734
"2812" 562.2 91.4564748233425 13.4055228620104
"2813" 562.4 94.3706482929249 13.4194551040524
"2814" 562.6 96.1925108731515 15.0845488806958
"2815" 562.8 98.7036407341787 17.9557477854107
"2816" 563 101.748304131396 21.6185040435989
"2817" 563.2 104.622569630882 25.2746479659655
"2818" 563.4 107.365949920022 28.846371058467
"2819" 563.6 111.127484401952 32.9548656526244
"2820" 563.8 115.569270328102 36.1651463852232
"2821" 564 118.832310636317 38.4596458255504
"2822" 564.2 117.841084223275 38.1195438468626
"2823" 564.4 116.757188205791 40.0745537802857
"2824" 564.6 115.686509720595 43.5648929816633
"2825" 564.8 113.963770144726 47.0339718721728
"2826" 565 111.923047702501 51.2354148511125
"2827" 565.2 109.666783097576 54.9870167686896
"2828" 565.4 107.631169628258 57.1004046998151
"2829" 565.6 104.884915162876 58.8202254683151
"2830" 565.8 102.193121437335 62.3771013102569
"2831" 566 98.8048990579249 65.882481485369
"2832" 566.2 96.9414579626332 70.443354700978
"2833" 566.4 96.1753043023699 75.3113993640187
"2834" 566.6 94.5113523781694 80.2947858959539
"2835" 566.8 94.2224338671717 85.635104822728
"2836" 567 95.0556831867486 90.4822065185646
"2837" 567.2 96.0761003516064 94.6549767805982
"2838" 567.4 96.76159932191 98.9340546450804
"2839" 567.6 97.5826304420857 101.181459846901
"2840" 567.8 98.6342631533258 101.33907999511
"2841" 568 99.3772997680015 101.717819303488
"2842" 568.2 101.003338175086 101.756424508936
"2843" 568.4 104.167660246947 102.599248966624
"2844" 568.6 106.87957268392 101.652400695678
"2845" 568.8 109.481912901218 100.237292916191
"2846" 569 112.679304979685 98.8715777506402
"2847" 569.2 111.96098437138 99.1423920065155
"2848" 569.4 111.470667711286 99.0615751591468
"2849" 569.6 109.977291396649 99.0800408740948
"2850" 569.8 109.070038754044 100.633401356812
"2851" 570 107.342591403869 102.359667661702
"2852" 570.2 104.950257813705 104.844232365402
"2853" 570.4 101.601139426463 107.599535973073
"2854" 570.6 97.83845978863 109.86203869694
"2855" 570.8 94.1780383942713 112.518057204725
"2856" 571 90.7923865950147 115.519644719811
"2857" 571.2 89.2573681501266 117.318979368996
"2858" 571.4 87.0193398921669 116.479460791299
"2859" 571.6 83.7540866824368 115.135858234045
"2860" 571.8 79.8231748677496 112.026978614139
"2861" 572 77.6100935030555 107.863725353083
"2862" 572.2 76.3576083238309 103.423022612731
"2863" 572.4 76.0407875299121 98.8902191645646
"2864" 572.6 75.7317125943297 94.1315233959
"2865" 572.8 75.204831097536 89.354850122119
"2866" 573 75.5068464454552 83.9463901969372
"2867" 573.2 74.9142136835059 78.4088765174119
"2868" 573.4 74.0730944991733 73.2126516488046
"2869" 573.6 70.928946431286 68.6533038346191
"2870" 573.8 69.0531879727582 62.9034583718634
"2871" 574 67.6554794366937 57.2748162093341
"2872" 574.2 67.5783176096169 51.4777132236009
"2873" 574.4 68.3347975819451 46.1789725519945
"2874" 574.6 71.6773479239604 42.7823566923921
"2875" 574.8 75.005057692588 39.8265418018495
"2876" 575 77.3076016657229 36.2684667723504
"2877" 575.2 76.6684984948185 32.608183295352
"2878" 575.4 73.79761785531 28.9231744167168
"2879" 575.6 70.8185532209293 25.3404167869962
"2880" 575.8 67.5723621143167 21.3203177809286
"2881" 576 65.9735764524505 18.1921618939011
"2882" 576.2 66.5950170477452 15.0118265925779
"2883" 576.4 68.9697560768314 11.569340175554
"2884" 576.6 71.8784391744582 10.561580098619
"2885" 576.8 74.0350789244034 10.9033525253341
"2886" 577 77.9913009747363 10.648609422544
"2887" 577.2 82.9303772986787 9.89951666024026
"2888" 577.4 88.0045557559391 8.97547799244529
"2889" 577.6 90.4576164774951 8.33933475733308
"2890" 577.8 89.4098728211131 8.72532383404378
"2891" 578 89.5855211502689 9.93093397494529
"2892" 578.2 90.1068296151511 12.7621620519643
"2893" 578.4 90.9904325977229 16.3949823363504
"2894" 578.6 91.4489608238342 20.3437830226845
"2895" 578.8 91.9876891419778 24.3491465366028
"2896" 579 91.6752710035505 28.1996008549286
"2897" 579.2 91.3839809787212 31.2159433746376
"2898" 579.4 91.9196689712707 33.6061167787607
"2899" 579.6 92.6578391380722 36.1549622613787
"2900" 579.8 94.9338914410373 38.808019105809
"2901" 580 97.4670667093267 41.363916485091
"2902" 580.2 100.742755191016 42.9080458230115
"2903" 580.4 104.661565328061 45.0911802419372
"2904" 580.6 108.493065123273 46.8013499399069
"2905" 580.8 111.787079977273 48.7084014766948
"2906" 581 115.967430455243 50.0093259859507
"2907" 581.2 120.761981587473 51.6073624681
"2908" 581.4 122.503103724587 52.1533373152429
"2909" 581.6 121.423839799391 52.9337641135655
"2910" 581.8 121.08810476657 55.9747835267951
"2911" 582 120.385731581431 60.4478151917473
"2912" 582.2 120.263194916788 65.1637038148739
"2913" 582.4 119.946824492215 70.4506330064459
"2914" 582.6 119.629988777511 76.1643020301619
"2915" 582.8 118.283737245267 82.2153741866221
"2916" 583 118.499608748187 87.5397870747286
"2917" 583.2 118.382788041576 88.8182506006342
"2918" 583.4 117.394887822136 88.261984746748
"2919" 583.6 114.728274359149 89.1919400515675
"2920" 583.8 110.666470519067 91.3923624852156
"2921" 584 106.16613924564 93.2152783342403
"2922" 584.2 101.177004094296 94.9718095898895
"2923" 584.4 95.7070662074673 95.9878378761857
"2924" 584.6 89.97478930944 98.3122017027039
"2925" 584.8 84.3168769524573 100.636934490503
"2926" 585 78.2524363992626 102.815035916095
"2927" 585.2 72.00788624648 103.422116251325
"2928" 585.4 66.9743230799495 102.813947747681
"2929" 585.6 62.0233857040713 101.039292114099
"2930" 585.8 58.113833747831 97.5686832290494
"2931" 586 54.9799126227491 93.1596881679857
"2932" 586.2 52.3046284121261 87.9158572964838
"2933" 586.4 50.7525792080479 82.3700005719633
"2934" 586.6 50.2319862367005 76.2569368714204
"2935" 586.8 51.5319391225404 70.257502867063
"2936" 587 54.8443896340007 66.358279262513
"2937" 587.2 59.4542632117888 62.2723311369796
"2938" 587.4 64.0627554689482 59.1034151277557
"2939" 587.6 67.4780167142634 55.2771389698785
"2940" 587.8 69.5909588102157 50.7431346231793
"2941" 588 70.1570333759604 45.3397261093815
"2942" 588.2 69.1527323776868 39.7924667759286
"2943" 588.4 66.5873119375875 36.010370283993
"2944" 588.6 62.8503046169182 32.6933378301457
"2945" 588.8 59.2674299987982 29.9518161310257
"2946" 589 55.1653146181661 27.603338850812
"2947" 589.2 52.6220961270659 24.8019573830934
"2948" 589.4 50.4488259719121 20.2843655068626
"2949" 589.6 50.0239175469582 19.0417827521857
"2950" 589.8 51.2684694128751 18.7443091839546
"2951" 590 53.8171961907953 16.6694209348968
"2952" 590.2 57.1473480708881 14.565119899461
"2953" 590.4 61.1348830352582 14.2086454130165
"2954" 590.6 65.6170716463664 13.6678162747587
"2955" 590.8 71.4046078069982 13.1154077780657
"2956" 591 76.8352980653332 13.7421869025857
"2957" 591.2 81.8116301209434 15.2916769996376
"2958" 591.4 86.6329697491799 17.440607361111
"2959" 591.6 91.7593672868693 18.5378681895635
"2960" 591.8 97.2037948479539 19.8728909850792
"2961" 592 102.665554023688 20.7563578799975
"2962" 592.2 107.490172714532 20.7168101004309
"2963" 592.4 106.784255274073 20.8615802191444
"2964" 592.6 106.069352240586 20.4668398589581
"2965" 592.8 105.777230498892 20.2095622863524
"2966" 593 105.596748713369 19.7645768217541
"2967" 593.2 105.098689144769 19.7607287610466
"2968" 593.4 104.518747900825 19.5004016237857
"2969" 593.6 104.137037613111 19.4019607043766
"2970" 593.8 103.489176300042 19.4280185948084
"2971" 594 103.260265302758 18.3402050736071
"2972" 594.2 102.631169627724 17.2688078807512
"2973" 594.4 102.184815523065 16.8222295516266
"2974" 594.6 101.48803816977 16.2370380122392
"2975" 594.8 100.850316142879 15.990763311511
"2976" 595 99.5726938459072 14.3016368736155
"2977" 595.2 98.0880611703871 12.2954098437239
"2978" 595.4 96.7213614049827 10.9077974818469
"2979" 595.6 95.3063279930395 10.4633804559732
"2980" 595.8 93.5427908722428 10.2032567438991
"2981" 596 91.2958750167689 8.91042567023253
"2982" 596.2 88.2167528502982 7.19158068656572
"2983" 596.4 85.4701329709195 6.55962360704378
"2984" 596.6 82.0047806574865 6.67513595724224
"2985" 596.8 77.6624110527117 6.12698052299502
"2986" 597 74.4334122342916 5.53375839515238
"2987" 597.2 72.7441738476249 6.71852381345238
"2988" 597.4 69.4155885336187 7.34018742170432
"2989" 597.6 65.7655077627082 6.76258095042322
"2990" 597.8 61.9291499305275 7.66744676359341
"2991" 598 58.0979802004053 8.98963643904454
"2992" 598.2 53.3115977570082 8.93123854117857
"2993" 598.4 49.3088431935375 8.34100664203247
"2994" 598.6 49.2797141910545 7.27528334893386
"2995" 598.8 49.4363793205957 7.05877230499822
"2996" 599 49.0150886685954 6.59359856096013
"2997" 599.2 48.1674033590753 6.5357184140906
"2998" 599.4 47.0578136738994 6.95282909752689
"2999" 599.6 47.5264841696707 6.10809360241072
"3000" 599.8 47.414620116281 6.37735847020617
"3001" 600 46.9343587873444 6.73463111737192
"3002" 600.2 47.0129957467237 7.25738634457882
"3003" 600.4 47.3417296524436 7.20472089019021
"3004" 600.6 47.8564947554506 6.72599013614836
"3005" 600.8 47.6406679062638 7.26054528467335
"3006" 601 48.0506403686459 7.90037872913403
"3007" 601.2 48.4746446266154 9.66375479442857
"3008" 601.4 48.6375354710439 11.4427228380357
"3009" 601.6 48.2525207478492 14.3368031452013
"3010" 601.8 47.6256378011089 17.290030727474
"3011" 602 45.6394280814209 20.8019705766532
"3012" 602.2 42.7057614696101 24.0110975214153
"3013" 602.4 39.5528984149094 25.1916603598555
"3014" 602.6 36.6724625348362 25.3952755036948
"3015" 602.8 32.8530153511729 25.5516228462857
"3016" 603 27.3438766374287 25.8512885862516
"3017" 603.2 23.12046625531 25.6241057139236
"3018" 603.4 22.4017381908706 25.1200573350891
"3019" 603.6 22.7967129007225 25.6426186541429
"3020" 603.8 22.5949092434582 26.9996694686524
"3021" 604 21.8917637650082 29.942739299192
"3022" 604.2 20.8537311301088 32.8465785229816
"3023" 604.4 18.7522758316067 36.6175403163312
"3024" 604.6 16.1800264700916 40.2000176971797
"3025" 604.8 13.0434179203037 43.3613223600857
"3026" 605 11.1312958699417 45.3041412955105
"3027" 605.2 11.7563334450082 47.9128315626468
"3028" 605.4 11.6031035440555 52.4610507065695
"3029" 605.6 12.2850325746813 57.3364585307857
"3030" 605.8 13.1076307230149 61.8200555129715
"3031" 606 13.0349313159688 67.2162086375489
"3032" 606.2 13.627237770241 72.1581067374754
"3033" 606.4 12.9784828553617 77.0375215998288
"3034" 606.6 12.1509066063006 81.7874947925484
"3035" 606.8 13.3135564556921 85.672703503794
"3036" 607 15.6505689013781 89.4345153224965
"3037" 607.2 18.9271503964082 93.3826278972357
"3038" 607.4 21.9323450778129 98.1543343165045
"3039" 607.6 25.6037106161973 102.409123513371
"3040" 607.8 29.6683180632992 106.439586531966
"3041" 608 33.8560670963792 110.83069245852
"3042" 608.2 37.8088547721599 114.97917016572
"3043" 608.4 42.6716056805257 118.485641410786
"3044" 608.6 46.6748994430509 122.416216428225
"3045" 608.8 48.4384466611868 123.002066674095
"3046" 609 49.43121520868 121.388012047481
"3047" 609.2 52.3772377743832 119.435410155295
"3048" 609.4 56.0312144906772 117.063647462056
"3049" 609.6 60.191534706488 114.925491912029
"3050" 609.8 63.3727399797764 112.571079346995
"3051" 610 66.7268445911203 109.401122000165
"3052" 610.2 71.104939907006 107.54665687014
"3053" 610.4 75.8013114096764 106.609034016195
"3054" 610.6 79.5466633855843 107.712529028394
"3055" 610.8 83.6940683616591 109.788096648877
"3056" 611 86.8324219924249 112.135533957863
"3057" 611.2 90.0099376473444 114.491396113829
"3058" 611.4 93.3290726411462 113.315196852613
"3059" 611.6 94.4499740144609 110.990046189515
"3060" 611.8 95.6481348228415 107.366964755175
"3061" 612 95.1679114101272 104.980626688562
"3062" 612.2 94.7219330937886 103.449273524574
"3063" 612.4 95.4215792846298 102.694612934263
"3064" 612.6 96.8383705964658 101.959257492097
"3065" 612.8 99.829466986475 99.4633301509362
"3066" 613 102.929004105373 97.978692580272
"3067" 613.2 105.067305840074 96.5269161989436
"3068" 613.4 106.450211006151 94.2011351889107
"3069" 613.6 108.684090176704 91.1647649382181
"3070" 613.8 110.460446584992 87.4276666325988
"3071" 614 111.973388773607 85.6371849155782
"3072" 614.2 114.502778257011 84.202332979524
"3073" 614.4 117.385940151263 84.3568705912353
"3074" 614.6 118.50856864062 84.8258416101322
"3075" 614.8 117.696013915673 85.4796419848429
"3076" 615 117.483977372027 86.686106403478
"3077" 615.2 116.827262745387 86.1602906276143
"3078" 615.4 116.623973605579 85.1324157172763
"3079" 615.6 116.475036431786 84.4714084337857
"3080" 615.8 115.460110838606 84.3087534272411
"3081" 616 114.838842689913 82.9936365141857
"3082" 616.2 114.18291351169 81.3892125653197
"3083" 616.4 113.759041238004 78.7687183243989
"3084" 616.6 113.744101040008 75.8227624292302
"3085" 616.8 114.019414411681 72.5857810001992
"3086" 617 115.279816327887 69.3816320545105
"3087" 617.2 117.224500610229 65.4713087612761
"3088" 617.4 118.595121201521 60.9980938010134
"3089" 617.6 119.070074761047 56.1666374240069
"3090" 617.8 119.994584720387 52.0659813397
"3091" 618 121.548553593001 48.0952194063533
"3092" 618.2 121.2014530027 49.1374712065236
"3093" 618.4 121.390747208114 49.6327884359876
"3094" 618.6 121.216213338117 49.9574936225721
"3095" 618.8 121.723316015489 50.3934783912857
"3096" 619 122.03544612123 50.945519625619
"3097" 619.2 122.654736669676 52.2290057558316
"3098" 619.4 122.802044280588 52.6108573695404
"3099" 619.6 122.552910732787 53.0467061580742
"3100" 619.8 121.978233225873 53.0123377414143
"3101" 620 121.810214336342 54.1374503523413
"3102" 620.2 121.99995200513 55.6475763369572
"3103" 620.4 122.198547206367 58.0753444905857
"3104" 620.6 122.121231793887 60.8999879382995
"3105" 620.8 121.303036753422 64.8612868647569
"3106" 621 120.604042351522 69.3655892588895
"3107" 621.2 119.502524854556 74.2588403908683
"3108" 621.4 119.710659125535 79.46716907431
"3109" 621.6 119.362379385054 84.4126963560205
"3110" 621.8 117.69333841388 88.6299959796466
"3111" 622 114.943552100976 92.824032327177
"3112" 622.2 110.943051426733 96.5411857169909
"3113" 622.4 107.56329844308 101.244210717054
"3114" 622.6 105.322605037437 106.13062625389
"3115" 622.8 103.841753132015 108.597896935478
"3116" 623 101.877290094178 108.557463504113
"3117" 623.2 97.8158956376231 109.709218710272
"3118" 623.4 92.8623997334011 110.082178555179
"3119" 623.6 87.4769997978635 109.920062339602
"3120" 623.8 83.2486020207124 110.49954877663
"3121" 624 80.9068904641957 112.085223775634
"3122" 624.2 76.7603381119249 112.013311810813
"3123" 624.4 72.1691774881634 109.948038183251
"3124" 624.6 69.1358137634104 107.513129519003
"3125" 624.8 66.4067145003138 103.49913738898
"3126" 625 65.4518488083127 99.5606756531224
"3127" 625.2 64.4184426516708 95.0475949792323
"3128" 625.4 63.5910269420572 90.3748787311568
"3129" 625.6 64.7284096954378 84.9550113970964
"3130" 625.8 65.5045691599986 80.093460124228
"3131" 626 67.7874892107097 75.8828176991838
"3132" 626.2 70.5944242805931 72.6494668276848
"3133" 626.4 72.4596871585806 68.7685935388418
"3134" 626.6 71.7062121221147 65.1377723944986
"3135" 626.8 70.0579503101741 60.9186301351422
"3136" 627 67.3291199286345 56.4473262968991
"3137" 627.2 65.0370237084582 53.2640928098191
"3138" 627.4 63.6525357121303 48.6158858657043
"3139" 627.6 64.0323961012767 43.6156387919709
"3140" 627.8 66.4876571730082 39.7592533060607
"3141" 628 68.9264950937582 36.0616386537857
"3142" 628.2 72.2794368682233 33.3685859775299
"3143" 628.4 75.8243715167039 31.8077824534379
"3144" 628.6 80.2735945437689 29.5848668234772
"3145" 628.8 83.9263750755824 27.2840430343352
"3146" 629 87.737692032088 24.29936564369
"3147" 629.2 89.7789218409751 21.1979667910869
"3148" 629.4 88.6758524876419 18.0235185004485
"3149" 629.6 86.4174782608164 16.8547514148787
"3150" 629.8 84.0769705004661 17.1071096346621
"3151" 630 80.9492124388617 17.5235961427512
"3152" 630.2 76.5627416743267 18.8392931334383
"3153" 630.4 72.1114951448978 20.3921605407857
"3154" 630.6 67.502867216574 21.5990523081541
"3155" 630.8 62.1520458638011 21.6206039468571
"3156" 631 57.0384799475916 20.5885598260774
"3157" 631.2 52.3194555491636 18.2643342446236
"3158" 631.4 49.3865549095274 14.4879325463626
"3159" 631.6 48.2879160976363 12.9768899644077
"3160" 631.8 47.7545313518707 13.4459955480107
"3161" 632 47.5592537701044 14.2478436071703
"3162" 632.2 46.198097885204 16.1789450034966
"3163" 632.4 42.9816033728296 18.8907297111429
"3164" 632.6 38.6649959954725 20.7788927241786
"3165" 632.8 34.0769038774011 22.9354933703929
"3166" 633 29.5250097247582 25.6310652538194
"3167" 633.2 25.2807982782582 29.130601714067
"3168" 633.4 20.6683856521645 32.761334447567
"3169" 633.6 17.6235574550613 36.7835387294524
"3170" 633.8 15.5395919167 41.4084816471158
"3171" 634 13.5875375577388 46.4436419121741
"3172" 634.2 12.7268913930618 51.7208797384018
"3173" 634.4 11.102968177422 56.993734496945
"3174" 634.6 9.40775018584673 61.911373429883
"3175" 634.8 7.8440022576278 65.8851586084118
"3176" 635 9.39050497995315 68.3269013577349
"3177" 635.2 12.0643282025772 71.2388921887943
"3178" 635.4 16.2850803449649 73.8755858355709
"3179" 635.6 19.7969625415427 76.8134836453116
"3180" 635.8 23.6234250702491 78.0669580298766
"3181" 636 28.8991905896979 78.958317592234
"3182" 636.2 33.8149713775638 78.9333024611468
"3183" 636.4 37.9529919782353 77.7335445327307
"3184" 636.6 42.9435955091297 76.6239299641857
"3185" 636.8 48.5051866599457 77.4465320672143
"3186" 637 52.9837371309474 78.7352294541641
"3187" 637.2 57.048181654542 81.8615502905965
"3188" 637.4 61.2753969556037 85.9677104088039
"3189" 637.6 65.6867771879011 89.7446154991072
"3190" 637.8 70.3818106864452 93.1763047937683
"3191" 638 74.7543675277582 96.979585127937
"3192" 638.2 79.798461981504 99.9605914630823
"3193" 638.4 84.2468314868332 103.016809054111
"3194" 638.6 86.7868570096266 106.215575109207
"3195" 638.8 89.7131767411154 110.218672266964
"3196" 639 93.8148400014442 112.978214144166
"3197" 639.2 97.3172175242128 112.042972767577
"3198" 639.4 98.116319681665 109.771019161362
"3199" 639.6 97.9525004772845 108.444972401707
"3200" 639.8 97.7598820088148 106.29666710322
"3201" 640 98.2751267513922 106.29106571033
"3202" 640.2 99.4526918142404 106.91552444175
"3203" 640.4 101.359872117758 108.248529544465
"3204" 640.6 102.060751072226 109.005881809492
"3205" 640.8 100.458944978203 108.88153942373
"3206" 641 99.8712307895082 108.931081585786
"3207" 641.2 98.022090632831 110.152907114922
"3208" 641.4 96.1295864493069 112.034763379087
"3209" 641.6 93.6403439386893 114.316778296337
"3210" 641.8 90.0437493371616 117.15496153824
"3211" 642 86.8805285638713 119.985568831429
"3212" 642.2 82.917795644193 120.656880513047
"3213" 642.4 78.6462471248078 121.120910087587
"3214" 642.6 73.6711434123082 123.055905860411
"3215" 642.8 69.0347970709679 125.424512062189
"3216" 643 68.9188498338186 124.20080570151
"3217" 643.2 65.7737484057228 122.617495305609
"3218" 643.4 61.2047265454762 121.32424397076
"3219" 643.6 56.3717816234626 119.663206291247
"3220" 643.8 51.2544627409377 117.865003336683
"3221" 644 46.4480110371832 116.205286465886
"3222" 644.2 41.0682600536461 115.848802544139
"3223" 644.4 35.7274998958013 115.825739813527
"3224" 644.6 32.7081683096332 117.093860529611
"3225" 644.8 33.2484919651989 115.490799721006
"3226" 645 32.1357138051353 113.403450955237
"3227" 645.2 30.9283769998352 110.270353219375
"3228" 645.4 29.725051112653 106.493830711128
"3229" 645.6 29.633105483905 102.564881296272
"3230" 645.8 30.5240735705868 98.6339959686715
"3231" 646 30.6286996129698 93.804253473103
"3232" 646.2 31.3250047792299 88.4674979203423
"3233" 646.4 32.3073329509524 83.3298085996789
"3234" 646.6 32.4852375706236 78.2413454504588
"3235" 646.8 32.2161022170886 72.7682100957589
"3236" 647 31.1548964924339 67.7517895111911
"3237" 647.2 29.1794836911219 62.5955198841584
"3238" 647.4 27.1452380786771 57.2848122614614
"3239" 647.6 25.2074497693635 52.3882022845752
"3240" 647.8 23.7840124077868 47.5598689346143
"3241" 648 22.4570827478188 41.9333499644221
"3242" 648.2 20.3384282006731 37.8749721354666
"3243" 648.4 18.7402783998832 35.3370845337232
"3244" 648.6 20.2044449674173 33.5079653914675
"3245" 648.8 23.3446005839756 31.6665411342857
"3246" 649 27.8453073612421 30.3330122468825
"3247" 649.2 33.0316876256511 28.4816878592857
"3248" 649.4 38.6370248403686 28.0358084007857
"3249" 649.6 45.1030976439609 29.1100508027317
"3250" 649.8 50.5861171975207 30.6442032330107
"3251" 650 56.7930838306096 31.6355533726911
"3252" 650.2 62.8036092415154 31.2788989928143
"3253" 650.4 69.1045499507312 31.3256757567452
"3254" 650.6 74.7588922734368 31.6346926015357
"3255" 650.8 80.4323715561119 32.5427641816516
"3256" 651 85.8343814646063 32.4333247961908
"3257" 651.2 91.6467513944249 31.6707876053191
"3258" 651.4 97.0321585464628 31.197499106513
"3259" 651.6 102.252056707769 29.4599406862805
"3260" 651.8 107.303655058077 26.7794854280517
"3261" 652 107.936885053671 24.9575784745575
"3262" 652.2 107.242828412193 22.8431128437205
"3263" 652.4 106.391782768476 20.9197384093835
"3264" 652.6 104.981797952699 19.9605192498681
"3265" 652.8 103.214472695891 17.6017686111713
"3266" 653 101.611784702747 14.7927440852043
"3267" 653.2 99.463438085227 13.604441998442
"3268" 653.4 97.1463121742421 12.2800310377535
"3269" 653.6 94.744128342477 9.85029620053571
"3270" 653.8 92.3646777087583 7.42261610736637
"3271" 654 91.4451326192421 8.38423632201153
"3272" 654.2 88.9907912571278 8.59435623513354
"3273" 654.4 85.0122676307916 6.88413618375239
"3274" 654.6 81.7685460105764 4.70965348256981
"3275" 654.8 81.14580483731 5.25861635819951
"3276" 655 80.2414798044479 6.15916107733744
"3277" 655.2 77.2002853446876 5.70286785924454
"3278" 655.4 74.4376353302582 4.69993347582143
"3279" 655.6 74.7543675277582 4.44666181061905
"3280" 655.8 74.3174955312065 3.91438863109606
"3281" 656 73.551481291978 2.98816233647803
"3282" 656.2 73.5972392328916 3.43175523365238
"3283" 656.4 72.5874824248617 3.59809975413055
"3284" 656.6 71.36943190177 4.30902619065631
"3285" 656.8 69.3259502887229 5.46906215999748
"3286" 657 65.5949416089434 6.56281987556349
"3287" 657.2 61.742539621573 6.64303099508201
"3288" 657.4 57.9839842112397 5.03409030356349
"3289" 657.6 57.0409352359443 3.59835515535548
"3290" 657.8 57.4562647985797 3.57158545839285
"3291" 658 58.1189745010143 4.61548492731011
"3292" 658.2 59.0772968337212 4.01021895441534
"3293" 658.4 60.8105187366137 3.63139053452066
"3294" 658.6 61.1731855335606 3.50058756644851
"3295" 658.8 61.2356614617355 3.38938703402435
"3296" 659 62.4990412440257 2.74511074307641
"3297" 659.2 64.1625375593125 3.19395285578572
"3298" 659.4 65.4635564010916 3.14676984430423
"3299" 659.6 67.7938912839028 2.91767642711102
"3300" 659.8 71.4690901136893 2.78541305637192
"3301" 660 75.0303770141511 2.802670882
"3302" 660.2 78.4847689649804 2.66078482604497
"3303" 660.4 81.2461106477183 2.94426035902572
"3304" 660.6 82.8067312093164 4.33161207215781
"3305" 660.8 84.380079985735 5.06042500764618
"3306" 661 86.5368052747582 4.82026091110486
"3307" 661.2 88.1956901591645 5.68211947687946
"3308" 661.4 90.0555978173066 7.25412709539863
"3309" 661.6 93.2873323710408 8.83945146542702
"3310" 661.8 97.2852656544357 10.8704766205599
"3311" 662 100.991311015213 13.2310662073009
"3312" 662.2 103.722629005501 14.9588665207136
"3313" 662.4 105.790036015694 17.2484021467535
"3314" 662.6 108.201287583758 19.6316561829978
"3315" 662.8 110.332862620129 21.4480871523733
"3316" 663 110.85400136983 23.3944593394043
"3317" 663.2 111.082528864242 26.2810569834631
"3318" 663.4 111.282785350403 29.831654699076
"3319" 663.6 111.184700540855 33.7397778791083
"3320" 663.8 109.950466687371 36.9081932017212
"3321" 664 108.184762425628 38.5707491469596
"3322" 664.2 106.604957308358 40.8087462721015
"3323" 664.4 106.824558298625 44.6522495542191
"3324" 664.6 108.810189073646 47.7610996639898
"3325" 664.8 110.877194755364 52.2020890086645
"3326" 665 111.660387098273 56.5759541729978
"3327" 665.2 110.493161764868 59.9900782795157
"3328" 665.4 108.463283537418 61.5750962680381
"3329" 665.6 106.911323724849 64.0999287584221
"3330" 665.8 104.889676496564 67.7615449176191
"3331" 666 103.718595423846 71.3235847373445
"3332" 666.2 102.364116589832 75.812113786272
"3333" 666.4 101.345392931587 79.4921178278429
"3334" 666.6 101.937161368296 82.6265971971348
"3335" 666.8 103.05104770441 84.0202695845564
"3336" 667 102.531490668511 85.4438113419692
"3337" 667.2 100.631097483511 88.3505012850609
"3338" 667.4 98.172005351569 90.155941144083
"3339" 667.6 94.4528067053673 92.537773183013
"3340" 667.8 89.6820431699326 93.7887112992169
"3341" 668 84.7220153863799 94.4666830903533
"3342" 668.2 80.1528918718138 95.5900850893968
"3343" 668.4 75.01335916536 95.2390309575114
"3344" 668.6 70.3291662541154 95.4466403089554
"3345" 668.8 65.0895107583297 97.0402043940536
"3346" 669 60.2811075719087 99.6764052903963
"3347" 669.2 55.4237014108635 102.38034127068
"3348" 669.4 51.6056126104738 106.488628591441
"3349" 669.6 48.2687075530285 111.661447690732
"3350" 669.8 47.4587201495214 116.41381054347
"3351" 670 46.5954980734974 120.932716501038
"3352" 670.2 46.9475429600975 120.530772192375
"3353" 670.4 48.4722631815214 120.460250441286
"3354" 670.6 50.0995144549235 120.410240348538
"3355" 670.8 52.5134326193082 120.715038703286
"3356" 671 57.2460296640022 121.878675338883
"3357" 671.2 61.9039402222458 123.423480042108
"3358" 671.4 67.2547671050021 123.892124043469
"3359" 671.6 72.1555392405787 123.323351872606
"3360" 671.8 77.5147691541057 121.919884891387
"3361" 672 83.1627738656003 121.077106233496
"3362" 672.2 87.3461106483703 118.962271176768
"3363" 672.4 90.1761423122273 115.853205164016
"3364" 672.6 94.9052033350214 113.158555248707
"3365" 672.8 100.216387671399 110.260553670837
"3366" 673 104.220827676267 107.404668270713
"3367" 673.2 105.139345666992 103.765070983832
"3368" 673.4 105.12006756536 100.305385764485
"3369" 673.6 105.258392994415 98.1899364263286
"3370" 673.8 105.906867921868 95.8013048183178
"3371" 674 105.286156150919 92.3434042644461
"3372" 674.2 103.428790736145 90.0971813320027
"3373" 674.4 100.905889301342 89.3265403152301
"3374" 674.6 98.3907429633721 86.8351371614491
"3375" 674.8 96.8278868461011 82.4949794871286
"3376" 675 95.0177756454641 78.1916271527269
"3377" 675.2 93.5184439272242 73.9904582775333
"3378" 675.4 94.7427030475883 69.7701257163857
"3379" 675.6 97.0414548421297 65.4423650947
"3380" 675.8 100.077550734983 61.9357438396922
"3381" 676 103.853911935787 59.2073323403286
"3382" 676.2 107.670611750966 58.3111438160782
"3383" 676.4 112.121088476455 58.2784030145433
"3384" 676.6 117.266727549431 59.5715317994194
"3385" 676.8 121.708156183814 60.277139721369
"3386" 677 123.649530502571 62.4893725398324
"3387" 677.2 123.614381263244 63.5241734650714
"3388" 677.4 122.845493891699 62.9043314327269
"3389" 677.6 122.246098170044 62.3048296397857
"3390" 677.8 122.441567183358 60.6923839245572
"3391" 678 122.004891166768 58.8139923305147
"3392" 678.2 121.292486675145 56.3858098739838
"3393" 678.4 119.684828538554 53.3971351595721
"3394" 678.6 118.561949688647 49.8166660759246
"3395" 678.8 118.13177354067 45.545007640874
"3396" 679 118.277172250628 41.2402100789357
"3397" 679.2 117.327261738823 37.1712004399147
"3398" 679.4 115.204983816118 33.3176549557295
"3399" 679.6 112.825577667258 29.071947332919
"3400" 679.8 110.597435512671 24.5297003606553
"3401" 680 107.109061605853 22.4639914081015
"3402" 680.2 103.757291212681 22.7608514160824
"3403" 680.4 99.0051320563444 22.900507051165
"3404" 680.6 94.77459660278 22.0122815545901
"3405" 680.8 90.1112526811515 20.6025755661453
"3406" 681 85.2769940622301 18.7603705482014
"3407" 681.2 81.2776736997474 16.0759919937531
"3408" 681.4 78.6945160646582 11.9671620106524
"3409" 681.6 77.5416108657582 9.68680706575238
"3410" 681.8 77.1810234409121 11.2869800130495
"3411" 682 75.2501222716713 13.0268411626444
"3412" 682.2 72.1062109373561 15.3614770851009
"3413" 682.4 67.9039025704011 18.1900619906429
"3414" 682.6 63.6262423710367 21.2339293557477
"3415" 682.8 59.1660756955982 23.8318020777857
"3416" 683 54.6426455040631 25.5050152373833
"3417" 683.2 49.6793129160782 25.2942867016657
"3418" 683.4 45.0249289350185 24.1354538420871
"3419" 683.6 41.4153710353508 22.2464528920079
"3420" 683.8 37.4975025803847 19.2410087546411
"3421" 684 37.1688134244249 19.604204249045
"3422" 684.2 35.7963072352582 21.4211131373242
"3423" 684.4 33.4804792609792 24.2362043773555
"3424" 684.6 31.0996212209011 27.9896105291044
"3425" 684.8 28.1234697508207 32.2477768569732
"3426" 685 24.2465706945848 36.2644293112959
"3427" 685.2 21.2601625005818 41.0749723972563
"3428" 685.4 19.1459392528352 45.5463766954492
"3429" 685.6 17.1501971651366 51.1113615348938
"3430" 685.8 14.7944837672887 56.1976657771509
"3431" 686 13.4056032448475 60.8215979717143
"3432" 686.2 13.8020985873223 65.3132910410934
"3433" 686.4 15.114506872348 70.0562725337088
"3434" 686.6 17.4333554595209 74.3770429689552
"3435" 686.8 19.1874990275103 79.267200255827
"3436" 687 20.6881814145082 83.9398674044409
"3437" 687.2 20.6672448794193 89.3631271419298
"3438" 687.4 22.1540829952454 94.5486108475037
"3439" 687.6 25.0242451982832 99.6408645826107
"3440" 687.8 28.6882236932986 104.315099081084
"3441" 688 32.6194832943332 109.150836461761
"3442" 688.2 38.613180359476 112.633730360979
"3443" 688.4 44.4084065101392 115.773966336643
"3444" 688.6 50.1302564880205 119.386798255482
"3445" 688.8 56.2911979661729 122.086855991981
"3446" 689 61.5330606549725 125.343692129619
"3447" 689.2 63.6567266353531 123.881222148743
"3448" 689.4 67.562618709393 121.431215274516
"3449" 689.6 73.2508706185635 118.815964246034
"3450" 689.8 78.2684279084424 115.910938973733
"3451" 690 83.3077611279377 113.451939978196
"3452" 690.2 88.3271756964161 110.603967674444
"3453" 690.4 91.7483339730826 107.650254106542
"3454" 690.6 92.460294975928 104.173030976078
"3455" 690.8 94.1281056191636 100.550613616759
"3456" 691 95.317325638786 96.6056994115357
"3457" 691.2 97.3928013440707 92.5120255055625
"3458" 691.4 100.542024336356 90.195044748
"3459" 691.6 103.629978158749 87.3713621067312
"3460" 691.8 106.436885837685 84.6829528164555
"3461" 692 106.589472623147 81.8739836517302
"3462" 692.2 105.654405502179 78.7731999200848
"3463" 692.4 104.674596384672 74.3937977055454
"3464" 692.6 104.210461895258 70.3845574097473
"3465" 692.8 102.538115892458 67.2630092183057
"3466" 693 101.220997231162 65.7322217411127
"3467" 693.2 102.009806587028 62.3290345246757
"3468" 693.4 104.600138477637 60.5367535186342
"3469" 693.6 107.756667291419 60.2545052295404
"3470" 693.8 111.443134781699 61.0758509642563
"3471" 694 114.965211288816 62.6622753083197
"3472" 694.2 118.644569759272 64.9003362339913
"3473" 694.4 119.133926868787 66.7083399792574
"3474" 694.6 118.95262090959 65.8264574987164
"3475" 694.8 119.387523547229 63.8747749600504
"3476" 695 118.945818283566 61.5171909260069
"3477" 695.2 117.626429103407 58.3379932415198
"3478" 695.4 115.057321458874 55.0752127055357
"3479" 695.6 113.086958606943 52.6587439342614
"3480" 695.8 111.819487157552 49.6965575569916
"3481" 696 110.733768067247 45.4998820983075
"3482" 696.2 108.989748586045 41.1804432579027
"3483" 696.4 108.624556974963 37.1734419788766
"3484" 696.6 109.576403551331 33.7685442957857
"3485" 696.8 108.244478337963 32.5525094089675
"3486" 697 105.086969772421 31.8225339477551
"3487" 697.2 101.062799160103 32.0509199778202
"3488" 697.4 95.9500861844582 32.6687082981524
"3489" 697.6 92.8038796892916 34.9660491271857
"3490" 697.8 88.9658135755858 38.7193438005099
"3491" 698 84.5071069864489 41.4909926491878
"3492" 698.2 80.4231999647157 45.4535676732538
"3493" 698.4 75.4155459900395 48.8567866860982
"3494" 698.6 70.1934238837583 52.2807314462429
"3495" 698.8 66.1133960661664 56.3017062014388
"3496" 699 64.072982327119 61.4393375539197
"3497" 699.2 64.8158756434315 67.1470679458154
"3498" 699.4 66.8523516747011 72.9513391590715
"3499" 699.6 70.7191401293283 78.5981818148792
"3500" 699.8 75.5247971973528 83.1423777698398
"3501" 700 80.105213730393 87.9420676722466
"3502" 700.2 85.1089422871096 92.3147552018398
"3503" 700.4 89.9306047856697 96.4667496182105
"3504" 700.6 94.2366742139824 99.1349122019926
"3505" 700.8 98.4991016624814 99.1968050402679
"3506" 701 102.177209363696 100.261516387644
"3507" 701.2 104.763762211953 103.80938656691
"3508" 701.4 104.343667025048 105.979585784393
"3509" 701.6 102.805528362062 107.007657697205
"3510" 701.8 101.166377538922 109.246092527895
"3511" 702 98.796008329574 112.91047194097
"3512" 702.2 96.3988456979688 113.946387374628
"3513" 702.4 92.6019584397667 115.587964736176
"3514" 702.6 88.1155934592198 118.354980763606
"3515" 702.8 83.4774837867746 121.053364100368
"3516" 703 78.2620424065125 123.82108035487
"3517" 703.2 72.9888409558873 125.322802231794
"3518" 703.4 69.6866523677582 125.843429269517
"3519" 703.6 65.8331617600942 126.262798320074
"3520" 703.8 63.2200802958244 125.249111638422
"3521" 704 58.5896555815018 124.959876478529
"3522" 704.2 53.5246951794862 125.110136222786
"3523" 704.4 51.0649284468423 124.573796225887
"3524" 704.6 46.8622032895533 123.788161060114
"3525" 704.8 42.9235298653015 122.492036365227
"3526" 705 38.8431671285861 121.310240790745
"3527" 705.2 37.0968888212426 120.040247915645
"3528" 705.4 33.8725245956736 118.236732877909
"3529" 705.6 30.1969887549742 116.806077187682
"3530" 705.8 27.9583441234656 114.132490739298
"3531" 706 23.6229756054899 111.012888116761
"3532" 706.2 21.3076506658978 107.962293659344
"3533" 706.4 18.6656200961868 104.335793289
"3534" 706.6 15.1568401480889 100.220131714888
"3535" 706.8 11.4545510072302 97.0090292302817
"3536" 707 10.4482294693332 93.4081067234357
"3537" 707.2 8.96621072339461 92.3308893256452
"3538" 707.4 7.59787144709971 89.9244986753711
"3539" 707.6 7.57624095556312 87.1808640979809
"3540" 707.8 6.29230379586748 83.0251103583151
"3541" 708 4.59373582501443 78.2785796855047
"3542" 708.2 4.09712582972545 75.0661712377447
"3543" 708.4 3.57981124141077 69.8556309297349
"3544" 708.6 2.67612144615297 64.8527122597857
"3545" 708.8 3.10411475844395 60.3247608608143
"3546" 709 4.18761797035636 55.317202024468
"3547" 709.2 4.44845783359914 49.3337908470584
"3548" 709.4 5.41350428091553 46.2689144758194
"3549" 709.6 6.4682828432691 45.0927747666335
"3550" 709.8 5.20902644811537 42.0218640684286
"3551" 710 5.29979558869763 42.4892516269675
"3552" 710.2 6.32485615515218 42.3193927856342
"3553" 710.4 7.21819451922823 42.1192295828357
"3554" 710.6 8.58867806769507 41.1104692139436
"3555" 710.8 8.86773580380822 40.5790345390457
"3556" 711 9.97747703346753 39.4968362094718
"3557" 711.2 10.2373572020681 37.821830801828
"3558" 711.4 9.03288264819485 37.6495795824477
"3559" 711.6 8.5960042587842 37.9328433571753
"3560" 711.8 9.27081920041613 38.1384982367989
"3561" 712 11.0084728327935 38.1703862104563
"3562" 712.2 12.4306295811317 37.9265045473399
"3563" 712.4 13.7897541529582 37.823924132619
"3564" 712.6 15.1740405571898 37.1719790797647
"3565" 712.8 16.8413545910572 35.9710180863733
"3566" 713 18.8118041873407 34.7219003750275
"3567" 713.2 21.8315498417473 34.4825114035879
"3568" 713.4 26.1043019917582 34.2929340908322
"3569" 713.6 30.32093910577 34.5149240279975
"3570" 713.8 34.0734233038022 33.5585539699615
"3571" 714 38.5010528846071 32.6353290607276
"3572" 714.2 43.0069419486296 32.1906769875429
"3573" 714.4 47.4079501517076 33.3863619027857
"3574" 714.6 51.6485480498751 34.637140643513
"3575" 714.8 55.6693522351982 34.7622185175857
"3576" 715 58.9257761894038 33.628249493292
"3577" 715.2 61.5906683926363 31.1911435234808
"3578" 715.4 65.3313789818751 29.0086363102403
"3579" 715.6 68.870187147536 25.9927840036376
"3580" 715.8 72.5574294721319 22.2064769559066
"3581" 716 75.7109699399829 18.6143682857071
"3582" 716.2 78.9724141405517 14.2689339398944
"3583" 716.4 80.1704881050082 10.6378235558084
"3584" 716.6 78.8809355866154 9.27247282064286
"3585" 716.8 77.4710659672241 9.77357018981981
"3586" 717 75.2542535612039 10.7877508384379
"3587" 717.2 72.6233648326683 12.7098650230666
"3588" 717.4 69.4033727843762 15.6556753781003
"3589" 717.6 66.3231109338192 19.1011297741882
"3590" 717.8 63.6551091029608 22.7191191614566
"3591" 718 60.9371185412095 26.875278939115
"3592" 718.2 57.2659391037709 29.8789918404439
"3593" 718.4 53.034263954807 32.3516729851516
"3594" 718.6 47.7735954227456 33.8652993319882
"3595" 718.8 42.2709026213629 35.6572363542159
"3596" 719 36.450396052421 36.3416094765648
"3597" 719.2 30.3067623758605 37.1821279423539
"3598" 719.4 25.2723520863249 38.6986971654857
"3599" 719.6 20.0030396609687 40.0162206781962
"3600" 719.8 15.3290726328082 41.7714436052057
"3601" 720 13.011497896244 44.8554735251
"3602" 720.2 12.6523599513937 48.9451142757577
"3603" 720.4 11.342191156579 54.4604759318895
"3604" 720.6 10.8869479645807 60.3427219025147
"3605" 720.8 10.4192710969904 67.16855556975
"3606" 721 9.38745202701041 73.3559935602727
"3607" 721.2 9.27544200559856 77.8030215262311
"3608" 721.4 10.441229421607 82.8131436529538
"3609" 721.6 12.1272166311131 88.1494002803986
"3610" 721.8 12.7033627155332 93.8189527959107
"3611" 722 14.1153648278055 98.8328397213999
"3612" 722.2 17.113066735227 102.119476643879
"3613" 722.4 20.8574351825473 106.619077161465
"3614" 722.6 24.2577782198763 111.00850871414
"3615" 722.8 29.2726137548754 114.223909622176
"3616" 723 34.4200547512824 117.537377032455
"3617" 723.2 39.5822467835004 121.019590297708
"3618" 723.4 42.4258755921107 120.7682936269
"3619" 723.6 47.3578884769744 119.404945004759
"3620" 723.8 52.1430821855172 118.155781607304
"3621" 724 56.0061249426491 117.271922780895
"3622" 724.2 60.8054815498582 117.090675676336
"3623" 724.4 65.1683134087317 118.873460712237
"3624" 724.6 68.3935473630888 121.480982755372
"3625" 724.8 70.3139366223192 124.025732522322
"3626" 725 70.4753155395332 122.272431954761
"3627" 725.2 73.2105082854308 119.90501495883
"3628" 725.4 75.6154306345901 116.553309193671
"3629" 725.6 77.9283575490214 112.63556881618
"3630" 725.8 81.1668869171436 108.686812105244
"3631" 726 85.4753243966501 106.452060658218
"3632" 726.2 89.992382607483 105.713503212914
"3633" 726.4 94.4108237634043 106.454224012272
"3634" 726.6 98.7675409012967 108.496634933914
"3635" 726.8 100.49725886335 110.537355411438
"3636" 727 96.9684230010691 112.942275169975
"3637" 727.2 96.0156359783756 114.85435478976
"3638" 727.4 96.0320441442361 115.048254637166
"3639" 727.6 95.5433115479547 115.337186458929
"3640" 727.8 94.3895604183408 115.921142165003
"3641" 728 93.10992993817 117.649550517416
"3642" 728.2 91.3446376060403 118.27005134294
"3643" 728.4 88.8204182425186 119.690095012968
"3644" 728.6 86.0975340631435 121.689290541179
"3645" 728.8 83.7650122878558 122.313679688639
"3646" 729 80.0309279804848 123.581406650786
"3647" 729.2 75.4925367814359 125.173306866257
"3648" 729.4 72.7314696581054 125.555489259257
"3649" 729.6 68.8911872422337 126.673324863007
"3650" 729.8 65.3209403733648 127.01791554522
"3651" 730 61.3145376915451 126.648263722482
"3652" 730.2 57.4215252222541 126.629390198265
"3653" 730.4 53.6207388522541 125.643928160116
"3654" 730.6 48.9738398242699 124.707215250321
"3655" 730.8 45.8923330771441 123.761965261652
"3656" 731 42.2622791695875 122.813934690859
"3657" 731.2 39.8334839770509 121.223061640322
"3658" 731.4 35.5782293287828 119.546563026327
"3659" 731.6 31.6935203978745 117.756828475297
"3660" 731.8 29.1003906224848 115.770553993848
"3661" 732 26.9755591750352 113.871034004024
"3662" 732.2 23.7193085445832 111.555400684386
"3663" 732.4 21.4558799313059 109.058475716786
"3664" 732.6 17.4953663601973 105.867408093932
"3665" 732.8 15.647504368929 103.21388156042
"3666" 733 12.9436929268558 100.063207198615
"3667" 733.2 10.6516392386132 96.857813369259
"3668" 733.4 8.87011129528948 94.0399019918638
"3669" 733.6 7.21895467650224 90.5700202730177
"3670" 733.8 5.72336393229922 86.3405518312447
"3671" 734 4.66664080483888 83.369038251826
"3672" 734.2 3.91020190988939 80.1097257683185
"3673" 734.4 2.79383397252436 75.8640856150922
"3674" 734.6 2.14034392890823 71.4676525119607
"3675" 734.8 2.2902993239263 68.698088045937
"3676" 735 1.82223463489736 64.6787915765944
"3677" 735.2 2.12133999705822 61.198816957013
"3678" 735.4 1.94782583668867 56.8523608329857
"3679" 735.6 2.97332157893523 54.534915030476
"3680" 735.8 3.44349704207861 51.070646223543
"3681" 736 3.41160694897929 49.0156102902068
"3682" 736.2 3.71925393344573 49.879920800692
"3683" 736.4 4.49983209912666 49.6069872562173
"3684" 736.6 5.24128985208432 48.6321160583292
"3685" 736.8 6.84431716525297 45.7489565731962
"3686" 737 6.68724118849736 42.4091897027422
"3687" 737.2 5.31849610162921 41.7697176202051
"3688" 737.4 6.47654542233432 41.8649952083618
"3689" 737.6 8.04864714518248 41.8638622566039
"3690" 737.8 9.91590412264172 41.1932721442614
"3691" 738 11.7380973487885 40.2000176971797
"3692" 738.2 14.8207174558207 37.7973836886607
"3693" 738.4 17.873224009227 35.6237213284732
"3694" 738.6 20.5158930213626 35.2846744482363
"3695" 738.8 23.7866485639648 35.7334602945792
"3696" 739 26.4660635860113 37.2173950470749
"3697" 739.2 29.6910210834479 38.8643095357857
"3698" 739.4 33.5918511406582 41.6245157074524
"3699" 739.6 37.1715380024679 43.7710383233341
"3700" 739.8 40.6767675356374 44.4276532346209
"3701" 740 44.6309257859908 44.1985684396345
"3702" 740.2 48.9470280754582 45.2382625568191
"3703" 740.4 53.3034125429155 47.7074661798082
"3704" 740.6 56.6722355904824 51.7355096678547
"3705" 740.8 59.6821380227249 55.1367865355191
"3706" 741 63.3245800625108 56.9634695286826
"3707" 741.2 67.1332031054386 58.2754977438269
"3708" 741.4 70.5954301344313 61.6605093233819
"3709" 741.6 74.8715880419732 64.1574022363838
"3710" 741.8 79.0133795442349 67.3541615049352
"3711" 742 83.4368978592261 69.8584834806389
"3712" 742.2 87.1264599826274 70.825949224524
"3713" 742.4 88.8394175998844 69.7159522898051
"3714" 742.6 90.8619593939527 69.9874034842579
"3715" 742.8 92.6802581528128 72.0562713036039
"3716" 743 94.7859193963138 75.819223703369
"3717" 743.2 96.4641803164004 79.5252436411986
"3718" 743.4 97.0750233327111 83.6541630651065
"3719" 743.6 95.7865371952037 87.8404041345039
"3720" 743.8 94.2178490024946 92.6663254424766
"3721" 744 92.5171576339264 97.6640289732724
"3722" 744.2 88.9839782533372 102.544612650128
"3723" 744.4 85.2185145067853 107.636481768056
"3724" 744.6 81.6412624887839 112.605912287709
"3725" 744.8 78.8271067156117 117.469783038587
"3726" 745 79.2497803722755 120.075871597751
"3727" 745.2 79.2819709404424 119.528261798707
"3728" 745.4 78.6560597305901 118.941103613653
"3729" 745.6 76.5040398739479 118.949092473562
"3730" 745.8 73.1528395957839 118.52157308876
"3731" 746 68.5082964754662 118.098949491025
"3732" 746.2 63.2155699326813 117.574283396709
"3733" 746.4 58.2091744710945 115.474404916087
"3734" 746.6 53.0898852187582 112.883681791857
"3735" 746.8 47.7187739537845 110.319007118259
"3736" 747 42.5690530315481 107.732077999903
"3737" 747.2 37.2065990199161 105.07573288447
"3738" 747.4 30.8569970201907 103.838759430407
"3739" 747.6 24.8223418432328 103.452054341506
"3740" 747.8 20.4405072207255 105.208458003696
"3741" 748 20.3088880639483 104.990286277249
"3742" 748.2 19.9843917349786 103.805087229955
"3743" 748.4 17.9493347562862 101.763378199202
"3744" 748.6 16.9094396054542 98.8312748801057
"3745" 748.8 14.7359336541729 95.4459467433467
"3746" 749 11.1690807968566 91.3590452212939
"3747" 749.2 8.62068468975823 86.6522746287619
"3748" 749.4 6.84500480752386 85.6916053447701
"3749" 749.6 7.91900105221978 85.8727438747857
"3750" 749.8 8.68855587493679 85.7828855145268
"3751" 750 10.8706144784279 84.4861952525625
"3752" 750.2 14.4564053552007 82.9280228998123
"3753" 750.4 18.9519130954855 81.492702025313
"3754" 750.6 23.6071186662056 81.1558085506541
"3755" 750.8 28.7472562175638 81.8350576672579
"3756" 751 33.5354946531031 83.4687287647943
"3757" 751.2 38.2863095879121 86.6011769828114
"3758" 751.4 42.9842649879347 89.525422656063
"3759" 751.6 47.2920755018091 93.0618753860484
"3760" 751.8 52.5885746027151 94.8748963903633
"3761" 752 56.6802709147047 95.1497664858214
"3762" 752.2 60.7714745139161 96.0810367404436
"3763" 752.4 64.3534330004626 99.008740443464
"3764" 752.6 68.2296842592582 103.127943671023
"3765" 752.8 72.4079316447913 106.124199327554
"3766" 753 75.9525815359277 110.256844237209
"3767" 753.2 78.2602653000858 115.670890050846
"3768" 753.4 79.7478144483444 120.823763004743
"3769" 753.6 79.6410928606154 120.332856310286
"3770" 753.8 78.5446930178408 119.899833140235
"3771" 754 76.7381112910477 120.875957605601
"3772" 754.2 73.8792284812204 122.55047767471
"3773" 754.4 69.6419983202419 125.188452286925
"3774" 754.6 67.2014448532942 124.740183666362
"3775" 754.8 62.89340113675 124.930099888893
"3776" 755 57.4640105496565 125.12956922582
"3777" 755.2 51.8699554000002 125.110136222786
"3778" 755.4 48.3468871015734 123.520385932576
"3779" 755.6 43.6785534302736 120.700339380478
"3780" 755.8 38.6437816140943 117.945782675318
"3781" 756 33.9541519059276 115.105587451189
"3782" 756.2 28.3663829119679 113.142279512955
"3783" 756.4 24.9608450753599 111.931321331964
"3784" 756.6 24.3863465525182 110.058264856874
"3785" 756.8 22.2974826275201 106.280070383548
"3786" 757 18.2071125340916 102.804030523405
"3787" 757.2 14.8795206056025 100.628534572827
"3788" 757.4 15.0394527114142 99.2165147322497
"3789" 757.6 14.1426401720265 95.0730858721272
"3790" 757.8 13.2193220828822 89.728258814637
"3791" 758 11.2481848324974 84.7383822213596
"3792" 758.2 10.0649835103582 79.6495405754357
"3793" 758.4 10.9240922915772 75.7723660919667
"3794" 758.6 13.0056660018138 70.6491452202857
"3795" 758.8 15.0551132966697 65.7771652458034
"3796" 759 16.6511535063729 61.0717947021252
"3797" 759.2 20.0470127228123 57.9389983395695
"3798" 759.4 23.6639840140106 55.8279691478231
"3799" 759.6 27.9628516570885 54.0768050320793
"3800" 759.8 32.8914205096154 52.7175113239572
"3801" 760 37.7085778776645 52.475576219817
"3802" 760.2 43.1303488958165 53.2783988821352
"3803" 760.4 48.475193080637 55.0395037445736
"3804" 760.6 53.0591717935461 56.294142913513
"3805" 760.8 57.8349906765624 58.0154561156002
"3806" 761 62.1515620296097 60.84295045336
"3807" 761.2 66.2636199947766 64.9006311530977
"3808" 761.4 70.7373896394647 67.9405589946665
"3809" 761.6 74.7372468684339 72.1727101653533
"3810" 761.8 77.73625719804 76.4409456669312
"3811" 762 80.4688831752845 81.7626069114699
"3812" 762.2 82.08242573459 86.9990508647483
"3813" 762.4 83.1125118942394 92.2352394362385
"3814" 762.6 82.9999624026749 97.6213137336746
"3815" 762.8 82.9803551714011 103.390574334884
"3816" 763 83.8865272113528 109.010272532083
"3817" 763.2 84.5534858416855 114.645287425368
"3818" 763.4 85.9319844871843 119.194617444177
"3819" 763.6 86.6837264285566 118.526321889592
"3820" 763.8 87.6029580615972 117.106977806659
"3821" 764 89.1973557337582 115.670890050846
"3822" 764.2 92.2248786698617 113.88188109051
"3823" 764.4 96.8796531400237 112.342538580529
"3824" 764.6 100.476446096623 109.912360702948
"3825" 764.8 105.345740258819 107.596212647916
"3826" 765 106.601652276732 105.59557090369
"3827" 765.2 107.790391759974 102.23083891211
"3828" 765.4 109.237539716711 98.7756060485216
"3829" 765.6 110.105335371037 95.3587068600165
"3830" 765.8 112.040430513455 92.2950443320793
"3831" 766 115.870130878979 89.7024594766176
"3832" 766.2 119.859274803599 87.4364222791839
"3833" 766.4 120.450185476167 85.0782677487312
"3834" 766.6 122.026203987534 80.3840808475894
"3835" 766.8 124.17906952393 75.6448150716429
"3836" 767 125.489537362067 70.3366128895614
"3837" 767.2 125.12032205604 65.3932096893682
"3838" 767.4 125.515981047092 59.353532271619
"3839" 767.6 124.147314036076 57.1442092058221
"3840" 767.8 122.225840593061 53.3860717162903
"3841" 768 120.194880129092 49.1018434519802
"3842" 768.2 118.203753100055 44.5718188701917
"3843" 768.4 117.122918385597 38.3629519879793
"3844" 768.6 117.470983230592 34.2314096384191
"3845" 768.8 115.594280583941 32.0440627663955
"3846" 769 111.930059054116 28.405921876112
"3847" 769.2 108.92505434996 23.8968543999985
"3848" 769.4 105.788614496715 20.1470653104922
"3849" 769.6 103.658022015898 15.779307936902
"3850" 769.8 102.572707318972 15.3336115637745
"3851" 770 99.3705243581412 15.086330510307
"3852" 770.2 95.1198997696484 14.0966505725769
"3853" 770.4 90.6267819120408 12.5698839536227
"3854" 770.6 87.3827867571131 10.6773306800115
"3855" 770.8 84.2646868293956 7.70454505448902
"3856" 771 84.1560929331099 6.72179032963187
"3857" 771.2 84.1365260563126 7.33149267565528
"3858" 771.4 84.4025175439121 7.75074292617034
"3859" 771.6 85.0942340843264 7.77145560830845
"3860" 771.8 86.4047779587477 7.17267271554361
"3861" 772 87.3243909040056 7.1260974765486
"3862" 772.2 88.1569384546977 7.15089177320996
"3863" 772.4 89.2425135916196 7.29579160837978
"3864" 772.6 91.1090383832236 7.85582125356789
"3865" 772.8 93.8562577893562 8.66270709788881
"3866" 773 95.86600818294 10.5056038895433
"3867" 773.2 99.6352142165324 11.6841552637212
"3868" 773.4 101.879979726285 13.464601796091
"3869" 773.6 105.095392459182 15.68629855021
"3870" 773.8 107.844013664978 18.1678590135257
"3871" 774 110.409544464728 20.7284810466257
"3872" 774.2 111.808156281819 22.5877593903673
"3873" 774.4 114.589060805597 25.1879331497212
"3874" 774.6 117.105987079187 28.4874785016039
"3875" 774.8 119.541677350769 31.4796040942314
"3876" 775 119.629561146281 31.4493920473539
"3877" 775.2 119.077723928607 30.9954999558787
"3878" 775.4 118.752788835929 31.2061850699903
"3879" 775.6 118.590103661758 32.8045953712191
"3880" 775.8 120.148182433306 35.5508371862184
"3881" 776 121.68704070398 38.7723026633968
"3882" 776.2 123.433118243909 43.103168970097
"3883" 776.4 125.664543530205 46.9572491970804
"3884" 776.6 126.044979383969 48.4758614720226
"3885" 776.8 126.600398646184 52.236262190577
"3886" 777 127.518617608127 56.4882818164962
"3887" 777.2 127.915177642494 58.3940701843706
"3888" 777.4 128.095493718623 61.5989972923533
"3889" 777.6 127.581811110786 63.6453898990243
"3890" 777.8 126.59638976523 65.8789427595079
"3891" 778 126.064983522758 69.9857342739461
"3892" 778.2 125.921169984434 74.741251293083
"3893" 778.4 125.21795113173 75.2953911694714
"3894" 778.6 125.400733942207 75.8800434870941
"3895" 778.8 125.444666501994 75.3254712931253
"3896" 779 125.721102851187 74.0396490210429
"3897" 779.2 125.558212006758 72.8431552541746
"3898" 779.4 124.958616005154 72.3841019251422
"3899" 779.6 125.297446081049 71.6899429021935
"3900" 779.8 125.253661816854 71.1048242273242
"3901" 780 125.603962213064 69.9555549515079
"3902" 780.2 125.958294782548 68.6074866471541
"3903" 780.4 126.256798909655 67.0184124867857
"3904" 780.6 126.618812393815 64.1684237847
"3905" 780.8 126.899666019699 61.0271414435798
"3906" 781 126.31239320156 57.9289614230782
"3907" 781.2 125.857347971064 54.7638048297579
"3908" 781.4 125.791593625969 52.1334140225752
"3909" 781.6 124.606863660813 51.0744579279039
"3910" 781.8 122.949055828862 48.176099413031
"3911" 782 121.445566242297 44.26753561118
"3912" 782.2 120.732593140293 40.3829484835481
"3913" 782.4 120.669357381817 35.9904478158739
"3914" 782.6 119.386458901187 35.0983830306122
"3915" 782.8 116.604784480945 32.7185926666648
"3916" 783 113.930277770734 28.6417073165174
"3917" 783.2 112.26257728923 24.3814576542352
"3918" 783.4 110.02331403948 23.3629391420435
"3919" 783.6 107.489650986822 21.1280649358176
"3920" 783.8 105.230890409813 17.820737700927
"3921" 784 102.900621001081 14.8813370030115
"3922" 784.2 100.049392650602 12.7883233467232
"3923" 784.4 96.763663445583 10.3963179527342
"3924" 784.6 93.9027292598182 8.54450635778572
"3925" 784.8 90.8126899410082 7.47758051066071
"3926" 785 87.4262676520675 7.18125782193004
"3927" 785.2 84.4613196839492 6.95136402292055
"3928" 785.4 80.3769101233789 6.21187589016503
"3929" 785.6 76.9225433888264 5.20041041903572
"3930" 785.8 76.5223737717807 5.87352379097673
"3931" 786 76.1092360808288 6.02659882743277
"3932" 786.2 74.5254044934209 5.91988028537608
"3933" 786.4 71.6014424708264 5.00063325905845
"3934" 786.6 71.7967441111031 4.35367873799261
"3935" 786.8 72.4183786014773 3.75649098480819
"3936" 787 73.0931249458144 4.13437919361718
"3937" 787.2 73.8748832398164 3.94498569784385
"3938" 787.4 74.2862706800846 3.95831764178572
"3939" 787.6 75.0486219564034 3.88845634414056
"3940" 787.8 75.6964773407476 3.76722644528572
"3941" 788 76.2416317594974 3.84615541775311
"3942" 788.2 77.104316089855 3.87612787985024
"3943" 788.4 78.581068350281 3.30687038099026
"3944" 788.6 81.1578663033017 3.11086972687267
"3945" 788.8 81.2991362526851 3.35707948694426
"3946" 789 81.8796971563365 3.71887807026764
"3947" 789.2 83.1613449985439 3.98561638414286
"3948" 789.4 84.7455836131518 4.20632962022189
"3949" 789.6 86.9437581588189 4.74970542527057
"3950" 789.8 88.7901286226868 5.12826374280612
"3951" 790 90.1036970989121 5.95375071292995
"3952" 790.2 92.4399016056645 7.36212957944197
"3953" 790.4 94.5106199788304 8.2726446555486
"3954" 790.6 96.3379820416518 9.27227921254103
"3955" 790.8 98.3114863148807 9.69105353678571
"3956" 791 98.4674736901882 10.0885232255057
"3957" 791.2 100.384206338243 10.7272800250228
"3958" 791.4 101.149615850482 12.1183183093495
"3959" 791.6 103.204253714148 13.9111517500173
"3960" 791.8 105.869346779664 15.833839290942
"3961" 792 108.671487959428 17.6105031236929
"3962" 792.2 110.534970414938 19.7271631769657
"3963" 792.4 113.563783204798 22.6133592010926
"3964" 792.6 115.91515628469 25.8035157871266
"3965" 792.8 118.426229176965 30.0921158413835
"3966" 793 120.229658566464 33.0079263959916
"3967" 793.2 122.218866673116 36.4192772233821
"3968" 793.4 123.189759018786 39.6746777579802
"3969" 793.6 124.889878012033 43.0951971891802
"3970" 793.8 124.928171743623 45.495690517029
"3971" 794 126.181404006164 48.2467151297046
"3972" 794.2 125.132383163453 47.3360192472857
"3973" 794.4 124.619967572654 46.58607643838
"3974" 794.6 124.304813524224 46.0132229064653
"3975" 794.8 123.850294541777 45.0025017515646
"3976" 795 123.312932651147 44.5510419945913
"3977" 795.2 123.188811529306 43.1246632628819
"3978" 795.4 122.400451758475 41.0768811883423
"3979" 795.6 122.210412439975 39.490463707965
"3980" 795.8 121.526397445641 37.2456546948445
"3981" 796 120.475140134152 34.5058860843009
"3982" 796.2 118.908755448334 32.7725538170585
"3983" 796.4 117.581085375437 29.4416936321786
"3984" 796.6 115.528104682553 26.6452170431231
"3985" 796.8 113.226771784092 23.912485027419
"3986" 797 111.373780696677 21.402214008
"3987" 797.2 109.255819488376 19.777671203021
"3988" 797.4 107.417620290975 18.0478458620744
"3989" 797.6 105.920815761758 16.5970893782957
"3990" 797.8 104.052095796508 15.499429697067
"3991" 798 102.156419899556 13.3949701327751
"3992" 798.2 101.213383476414 12.9953388095982
"3993" 798.4 99.1926152089072 11.9556875038176
"3994" 798.6 96.6069695661825 9.94970222699784
"3995" 798.8 94.316539875852 8.39322582722321
"3996" 799 91.9681289974882 7.16864974298572
"3997" 799.2 89.5615977608832 5.66221414391071
"3998" 799.4 87.6537710651256 5.43634954940816
"3999" 799.6 85.2186602145242 5.69033572070061
"4000" 799.8 82.1125191182189 5.29810310938122
"4001" 800 78.6320745742939 4.28590255007143
"4002" 800.2 79.1138237015414 3.99975910608692
"4003" 800.4 79.2035233373465 4.14266444311513
"4004" 800.6 79.2616530112406 4.13816817966807
"4005" 800.8 79.9317801805509 4.07483666404182
"4006" 801 80.2140853604288 4.1786345506916
"4007" 801.2 80.7165649419028 4.03659596324355
"4008" 801.4 80.6501111469368 4.62713682953572
"4009" 801.6 80.3437592483465 4.77214132570336
"4010" 801.8 80.862454800017 3.85939984595042
"4011" 802 80.4945295070659 4.91377362428572
"4012" 802.2 80.5410647760832 4.77045522691072
"4013" 802.4 80.3476235191656 5.21338574719312
"4014" 802.6 79.5478298673347 5.25324151453866
"4015" 802.8 78.8114860017815 5.38483564356479
"4016" 803 77.8554636796446 5.43927441466072
"4017" 803.2 77.1066319811916 5.28321660418572
"4018" 803.4 76.212031750978 4.99147004484067
"4019" 803.6 74.4511587274549 4.1043199042801
"4020" 803.8 73.582076791951 3.03739621287006
"4021" 804 73.3217634344506 3.15195479062088
"4022" 804.2 72.2409442830808 2.88163176043088
"4023" 804.4 70.4259425793347 1.93499909060924
"4024" 804.6 69.1264561437462 2.06582410536403
"4025" 804.8 67.1802703518787 2.28684524830379
"4026" 805 65.1013447085659 1.89061290017033
"4027" 805.2 63.745992370746 1.69784861001743
"4028" 805.4 62.0353074252939 1.49233124885714
"4029" 805.6 60.2978050847225 1.50598062003571
"4030" 805.8 58.4282624384401 1.27869790904708
"4031" 806 57.6222207933066 1.78439843859217
"4032" 806.2 55.6997585261582 2.02192685058572
"4033" 806.4 53.9317798340486 2.09261004585023
"4034" 806.6 52.1040562540395 1.87223874666071
"4035" 806.8 50.259091203602 2.61669819969196
"4036" 807 48.2808902537688 2.94050558463835
"4037" 807.2 46.3738148351731 4.12501421745593
"4038" 807.4 43.3210555699072 5.42606066171125
"4039" 807.6 40.3820386164539 6.35111175448137
"4040" 807.8 39.3430410426319 6.67784709092255
"4041" 808 38.0147662270109 7.74795779132256
"4042" 808.2 35.5674843823705 9.03198389987755
"4043" 808.4 32.5696396485161 9.86404135677519
"4044" 808.6 30.3053839475348 11.5735051108176
"4045" 808.8 27.1329930853778 13.1597741689053
"4046" 809 24.2514186363832 15.862430587388
"4047" 809.2 21.0439526968164 18.9611985576927
"4048" 809.4 17.4737358686607 22.1119813092857
"4049" 809.6 14.8318431754165 25.5588794740009
"4050" 809.8 12.4728330377312 29.2133433413803
"4051" 810 10.9130339691645 32.4826597860045
"4052" 810.2 8.90330726598899 35.5667614525934
"4053" 810.4 6.63390999634914 39.2580732134221
"4054" 810.6 6.57776201588323 42.2547306130812
"4055" 810.8 6.49066066157073 44.7960987604732
"4056" 811 6.08298793160672 48.4188693607857
"4057" 811.2 4.54142486294635 51.9581558121322
"4058" 811.4 4.04579320586833 53.2423150363545
"4059" 811.6 3.7950434235618 53.6693274741429
"4060" 811.8 3.77807562726715 53.5328337623571
"4061" 812 3.38563931221106 53.8511473996536
"4062" 812.2 2.71870887370163 54.3811550578706
"4063" 812.4 2.95032232154201 54.3409749099749
"4064" 812.6 2.71218951457641 54.9136537848584
"4065" 812.8 2.49275017391613 55.0299542642594
"4066" 813 2.9857573742353 55.072583010171
"4067" 813.2 3.14409705662186 56.6751671780494
"4068" 813.4 2.7008758302892 57.8663279252105
"4069" 813.6 2.46274396573191 58.5500552524173
"4070" 813.8 2.45680070710606 59.3049747984988
"4071" 814 2.48274810452138 59.5122161891804
"4072" 814.2 2.18602004581085 59.6530202287068
"4073" 814.4 2.22440636619067 58.9133912874884
"4074" 814.6 2.44012667367715 58.5759689945695
"4075" 814.8 1.8604826077326 58.2608826095806
"4076" 815 1.75613400237563 57.9756447358901
"4077" 815.2 1.52588346575825 58.0169296207613
"4078" 815.4 1.49834153554085 57.6765454718031
"4079" 815.6 1.74592899244244 57.262704033891
"4080" 815.8 1.83928164012664 57.1319574257594
"4081" 816 2.0384137489855 56.4632296692039
"4082" 816.2 1.8123195400191 56.0913193721422
"4083" 816.4 2.02406563402941 55.3488941649298
"4084" 816.6 2.26386948593323 54.4891997029357
"4085" 816.8 1.89596003336349 53.9638665364173
"4086" 817 3.17289089275823 54.037621033312
"4087" 817.2 3.15785953423281 53.9885839525569
"4088" 817.4 3.27359548888645 53.5897644729139
"4089" 817.6 3.64939065890868 53.2429356134317
"4090" 817.8 4.01047159281378 52.5556398924246
"4091" 818 4.29076923687587 51.4838222771975
"4092" 818.2 4.2381453039419 50.8185588079898
"4093" 818.4 4.48922990556823 50.0686233572357
"4094" 818.6 4.47360445049157 48.754340572419
"4095" 818.8 4.46573413528096 47.7182016402857
"4096" 819 4.98459906245823 46.8137033101857
"4097" 819.2 5.37675771815358 46.0206007783555
"4098" 819.4 5.566317811698 45.6622445502315
"4099" 819.6 5.92035855944428 44.9318253564369
"4100" 819.8 5.93024040537621 43.3875168836509
"4101" 820 6.31694274712557 42.0517626910102
"4102" 820.2 7.82918072404689 40.1553242860228
"4103" 820.4 10.2587700830258 37.0628488664336
"4104" 820.6 12.778088052499 34.7216411277116
"4105" 820.8 15.5972392266916 33.1952707062857
"4106" 821 19.4529258442582 30.8799564417159
"4107" 821.2 22.5213134923987 28.0486909533588
"4108" 821.4 24.7019428828272 24.3984863156823
"4109" 821.6 26.1621400452148 21.5927117535792
"4110" 821.8 28.7356156325275 20.2577667322582
"4111" 822 32.1433292240916 18.370840328919
"4112" 822.2 35.7315685663187 15.999162924544
"4113" 822.4 39.3540200583396 14.3261260472392
"4114" 822.6 42.2729345841375 11.4130707558202
"4115" 822.8 43.1947344968617 10.3807390046133
"4116" 823 44.5103573341178 10.567067111752
"4117" 823.2 47.3612300996378 9.55291532244837
"4118" 823.4 51.0499694961253 8.57353286864648
"4119" 823.6 55.9605968064524 8.06340616895042
"4120" 823.8 60.566310114868 7.16958189516377
"4121" 824 65.3397169653123 7.15005708602896
"4122" 824.2 70.3608394738654 7.18411903032143
"4123" 824.4 75.2722768792747 7.54495240686265
"4124" 824.6 80.8087966394994 8.70637184187983
"4125" 824.8 85.6376945205647 7.05687166675346
"4126" 825 87.2613301765395 5.93690773887946
"4127" 825.2 86.2711589155647 6.55140463085024
"4128" 825.4 85.7929954690163 6.68701773804379
"4129" 825.6 85.4282425835082 6.41065466353571
"4130" 825.8 85.0371471744213 6.76237324260093
"4131" 826 85.1334379996813 6.84778452512638
"4132" 826.2 84.3005286431071 6.75802586957641
"4133" 826.4 84.182769845597 6.41990101175346
"4134" 826.6 83.8086852802916 5.54649780825239
"4135" 826.8 84.1092062384357 5.4747187494954
"4136" 827 83.5047172717245 6.21705852625762
"4137" 827.2 82.5044767465858 6.37880613078571
"4138" 827.4 80.8010731163946 6.23404007283117
"4139" 827.6 78.5983446519628 5.40887354249026
"4140" 827.8 76.3763310135606 4.7049065025299
"4141" 828 75.3510025974675 3.88721394076246
"4142" 828.2 74.4494692804945 4.92847294709341
"4143" 828.4 72.4824367987245 6.18699923692055
"4144" 828.6 69.3347277038693 7.36021276960053
"4145" 828.8 65.9797125747953 7.65746574193386
"4146" 829 62.2952044026851 7.19288569961499
"4147" 829.2 59.6810049969778 5.78533591076133
"4148" 829.4 59.7783422088924 5.54297634446865
"4149" 829.6 59.5243929674994 4.55182441679748
"4150" 829.8 59.2352530603727 3.14790678433993
"4151" 830 60.0788606261818 3.22093043646807
"4152" 830.2 59.5601650745112 3.83691852871513
"4153" 830.4 58.9551896397355 4.15809480176299
"4154" 830.6 58.1606904489778 4.4663405788223
"4155" 830.8 57.2524331830113 5.22458460654475
"4156" 831 55.2798621271868 6.31965885567857
"4157" 831.2 53.3214273769306 7.61760423223399
"4158" 831.4 49.960101874573 8.47845014171164
"4159" 831.6 46.679794947556 8.44574012139246
"4160" 831.8 43.9591588926885 7.99345267485548
"4161" 832 41.5718500018452 9.04715928770963
"4162" 832.2 37.8953778895992 10.9157743870812
"4163" 832.4 33.7443096501065 12.2117396569093
"4164" 832.6 29.1776260242744 13.7964321454631
"4165" 832.8 26.801808940978 15.3943907861703
"4166" 833 23.7952221003066 17.8607158731728
"4167" 833.2 20.4549513418037 20.830801696388
"4168" 833.4 17.3797696424401 24.2443853429562
"4169" 833.6 13.8657698803582 27.5669979987057
"4170" 833.8 12.9689652868654 30.2743052740714
"4171" 834 11.6881428660171 34.1102603177622
"4172" 834.2 9.6479242492177 38.4580255504344
"4173" 834.4 7.2566246925249 41.1913756620524
"4174" 834.6 6.79794197898404 42.7313378348502
"4175" 834.8 5.85371221239823 44.9588447628257
"4176" 835 4.49352644668215 47.4647980971009
"4177" 835.2 5.11823961546792 48.8996794681083
"4178" 835.4 5.68864949004395 51.2979767213857
"4179" 835.6 6.92729861955287 54.5394748867768
"4180" 835.8 7.83921459499187 58.1817840729352
"4181" 836 8.54877792059608 62.8419508407587
"4182" 836.2 8.41064123246875 67.477701853812
"4183" 836.4 8.83693632805134 72.5534678336823
"4184" 836.6 9.89078080173322 77.5889405065107
"4185" 836.8 9.7238397581241 82.6754619040784
"4186" 837 11.4364339255332 85.8950378477107
"4187" 837.2 15.1218684726373 88.9538325753422
"4188" 837.4 18.6229250600403 90.7594520792985
"4189" 837.6 22.9505916483863 92.5425109812733
"4190" 837.8 26.9944006801172 94.2644239398883
"4191" 838 30.3168402185082 96.4751204272607
"4192" 838.2 32.5624976749979 98.6574292692733
"4193" 838.4 35.3813880565332 100.363826276036
"4194" 838.6 38.4297092201868 103.96163993787
"4195" 838.8 39.9935549421289 107.631881094639
"4196" 839 43.2266875313202 111.038875389604
"4197" 839.2 47.5090638988082 112.994954364686
"4198" 839.4 52.110199766491 115.064669703329
"4199" 839.6 57.0807109072582 115.005365538898
"4200" 839.8 61.6744199509996 114.491396113829
"4201" 840 64.3388792647056 112.219861651865
"4202" 840.2 68.0979460886166 110.056208512671
"4203" 840.4 72.4128116390975 108.184915961357
"4204" 840.6 76.0189928108673 106.765381358786
"4205" 840.8 79.7828415305458 106.302027484087
"4206" 841 83.4927826194993 106.642537018179
"4207" 841.2 87.5870225612056 106.762028881654
"4208" 841.4 90.0070884821495 108.982039238186
"4209" 841.6 91.5957829948272 111.938022367493
"4210" 841.8 91.6794344849496 113.232572113377
"4211" 842 91.7580550254108 111.40015258237
"4212" 842.2 93.2221170148475 109.194969428571
"4213" 842.4 95.8107240175582 106.091350592949
"4214" 842.6 98.6435302991986 101.828566594162
"4215" 842.8 101.812661450532 98.9455972654901
"4216" 843 105.246714028211 97.8850489629461
"4217" 843.2 109.653119494461 96.6082817250019
"4218" 843.4 114.094130724938 94.2774900046062
"4219" 843.6 115.789286086722 92.1264307697679
"4220" 843.8 115.457023005407 89.1195726729749
"4221" 844 116.348343552786 85.2428506715079
"4222" 844.2 117.53049049194 82.6253516627494
"4223" 844.4 117.924061097873 78.5421215938143
"4224" 844.6 117.999276293345 73.8094996239396
"4225" 844.8 118.618394304642 68.6436152842032
"4226" 845 118.244134646027 63.4905750129396
"4227" 845.2 117.989253275214 58.1903776068946
"4228" 845.4 117.919898331848 53.3018864020157
"4229" 845.6 119.078776195044 49.7546878201286
"4230" 845.8 122.362610371267 46.3669138936071
"4231" 846 120.89737590047 46.895039563055
"4232" 846.2 120.148665116626 46.1930775625593
"4233" 846.4 118.677435646312 46.1208276578925
"4234" 846.6 116.482394856576 46.0292642974827
"4235" 846.8 113.130792330304 45.0680176726645
"4236" 847 109.023498512779 43.4985960359388
"4237" 847.2 105.061679676039 40.9981612300357
"4238" 847.4 100.27810984322 39.4214838669725
"4239" 847.6 96.0751617075561 39.3793070866368
"4240" 847.8 91.2105195033626 38.9091074719615
"4241" 848 86.4633809926105 38.4980514091607
"4242" 848.2 80.9349644544287 38.5849110439334
"4243" 848.4 75.1519210446203 39.1278835999236
"4244" 848.6 69.5693441464619 38.4443807336005
"4245" 848.8 63.8296748129069 37.0893994133398
"4246" 849 59.1516521986044 35.2286770280165
"4247" 849.2 54.6339546815707 31.9149596897357
"4248" 849.4 50.2322569479804 28.4179907937857
"4249" 849.6 47.7456087741119 24.2419490361272
"4250" 849.8 47.4742233570832 21.1708571665232
"4251" 850 47.1024126644595 17.1014212348247
"4252" 850.2 47.2746820726583 12.9778221165857
"4253" 850.4 47.7735954227456 13.1935858473174
"4254" 850.6 47.9218029727972 13.7560844441494
"4255" 850.8 47.0807938565684 13.9531128815072
"4256" 851 45.7116086779957 14.4635561693732
"4257" 851.2 42.9946258116119 14.9157664947491
"4258" 851.4 39.0676983608654 16.4520420605714
"4259" 851.6 34.6949430030423 17.9123179680244
"4260" 851.8 30.6979405722744 19.3278031237212
"4261" 852 26.4403715234214 21.8364076890699
"4262" 852.2 21.9760010515774 24.6896795769666
"4263" 852.4 17.6055668876768 27.7780574845764
"4264" 852.6 13.4499191363465 29.6274856610445
"4265" 852.8 13.8826622642249 30.3925998242857
"4266" 853 14.2126462456203 31.5545221570271
"4267" 853.2 14.8557842348296 33.8322413612857
"4268" 853.4 15.6727959219213 36.7719994059922
"4269" 853.6 15.6255339696682 41.0185442909957
"4270" 853.8 14.5005012041482 44.0110324281857
"4271" 854 12.4883367458971 47.3289417955635
"4272" 854.2 9.63756174488981 50.6851439017331
"4273" 854.4 6.30020459017928 53.6152089147331
"4274" 854.6 3.65226935383931 54.5269014795425
"4275" 854.8 5.04034392921824 56.4357820246157
"4276" 855 4.78322406531086 55.9585904297068
"4277" 855.2 5.37214933078389 56.0592507046062
"4278" 855.4 5.87375272234913 56.2756128580948
"4279" 855.6 6.27912880109751 56.5083966792857
"4280" 855.8 7.56189420097251 56.0989155439286
"4281" 856 8.95031041034229 56.3003947574317
"4282" 856.2 10.2700167567399 56.0192733414554
"4283" 856.4 12.5347637304025 56.3614034512088
"4284" 856.6 15.4937733755082 57.0321281067302
"4285" 856.8 18.7273211736219 58.599976684613
"4286" 857 21.4166654687582 60.8465020875489
"4287" 857.2 24.366335574707 63.3043835907088
"4288" 857.4 27.7446413724951 66.0830713670752
"4289" 857.6 31.4974867891893 68.771180013303
"4290" 857.8 35.941016074116 70.9384117104004
"4291" 858 40.526745406569 72.2622303655154
"4292" 858.2 44.7244651209039 71.6751008675139
"4293" 858.4 48.1018055827011 69.6026934299286
"4294" 858.6 52.155673241833 67.3505897068698
"4295" 858.8 56.1194440631951 65.3598151113391
"4296" 859 59.5587483574018 63.3592998726174
"4297" 859.2 62.8377843794641 60.734884319521
"4298" 859.4 65.2787436865107 58.6633756180332
"4299" 859.6 65.8541927780082 56.8746548059107
"4300" 859.8 65.2563199392222 55.2495587971878
"4301" 860 65.7343569878201 52.6727826629403
"4302" 860.2 68.3370398040951 50.9385911728805
"4303" 860.4 72.0336065916097 50.7889047285976
"4304" 860.6 75.7753630820524 50.9779926394034
"4305" 860.8 79.4345515284641 50.5471007257269
"4306" 861 83.3945709985701 49.865612610855
"4307" 861.2 86.6585780419524 50.7033058652226
"4308" 861.4 89.1371452566097 52.124651112053
"4309" 861.6 93.704550883637 52.1132991597857
"4310" 861.8 96.5328734278582 50.4393402784457
"4311" 862 96.6760747729098 49.4882079755433
"4312" 862.2 97.1163137273356 50.6633700811878
"4313" 862.4 98.6225750109025 52.6975972413915
"4314" 862.6 99.2261633338077 55.1858942401422
"4315" 862.8 100.300818051554 58.2727435518245
"4316" 863 101.725190419341 62.228145793941
"4317" 863.2 102.757113583301 67.0002133252143
"4318" 863.4 103.484692688415 71.9940632604143
"4319" 863.6 103.998703797501 78.0361849021286
"4320" 863.8 104.68018172023 82.763605979531
"4321" 864 106.290433518841 87.6737930112169
"4322" 864.2 107.291813702365 92.1503171693303
"4323" 864.4 111.040309750567 95.5890388574031
"4324" 864.6 113.443633468866 95.5650270846506
"4325" 864.8 113.557258101483 94.2655627253453
"4326" 865 113.749102074706 92.487181255391
"4327" 865.2 113.909135185021 90.2074968059173
"4328" 865.4 114.000102017988 87.1548664592536
"4329" 865.6 115.293826434919 83.3328233879732
"4330" 865.8 117.370684701383 78.9581999252411
"4331" 866 119.693665318311 74.6989375952331
"4332" 866.2 121.70948779065 70.7472731320019
"4333" 866.4 124.102395651704 66.2123550760948
"4334" 866.6 125.231600089336 62.5794867112077
"4335" 866.8 123.076522082817 60.6674403678151
"4336" 867 120.283402717624 57.5593982600357
"4337" 867.2 117.926829177582 53.5933192111092
"4338" 867.4 116.408728250065 49.7975008972511
"4339" 867.6 116.190940616274 45.0047066499857
"4340" 867.8 117.331011544686 40.4981064323218
"4341" 868 119.107217453595 36.2605294909592
"4342" 868.2 118.350938533034 36.4789194298163
"4343" 868.4 116.619625054333 34.42719905819
"4344" 868.6 115.442026174708 30.4450088022287
"4345" 868.8 113.798809328667 26.4921886056818
"4346" 869 110.877511388614 22.7364752194971
"4347" 869.2 107.94267737714 20.0060381231156
"4348" 869.4 104.52196964414 16.5191162900744
"4349" 869.6 101.827968965432 13.7864396007226
"4350" 869.8 97.718098238748 11.4186739459592
"4351" 870 93.3045320254215 8.5094079747551
"4352" 870.2 89.3835942658882 6.76353640640572
"4353" 870.4 86.7764200676495 7.87984132648137
"4354" 870.6 83.0311863568965 9.28447652295593
"4355" 870.8 78.5217403912088 9.62805643903847
"4356" 871 73.3204344881673 9.33492903421754
"4357" 871.2 69.9356694057927 8.43468383106158
"4358" 871.4 66.6986748578362 7.58656867143507
"4359" 871.6 64.9835654936607 9.4766585358345
"4360" 871.8 62.3554607719655 12.9209608337247
"4361" 872 60.1439637316511 16.7614278072857
"4362" 872.2 56.8304152194778 20.6438416288589
"4363" 872.4 53.0898852187582 24.3833607585925
"4364" 872.6 48.3521608133629 27.435870923402
"4365" 872.8 43.2856880884329 29.6197932585207
"4366" 873 38.0345480975916 29.9085021264857
"4367" 873.2 33.3350663054168 28.5811174249443
"4368" 873.4 29.2642581017001 25.7649339493555
"4369" 873.6 27.7153171235878 23.3931609221834
"4370" 873.8 28.1505393049094 23.6540428252276
"4371" 874 28.6774780514479 23.3969048719581
"4372" 874.2 28.5017210866813 24.2265838903352
"4373" 874.4 28.0440136564479 24.9695634546478
"4374" 874.6 26.8778738058876 26.5070788287857
"4375" 874.8 24.5719849604845 28.3737380956489
"4376" 875 21.7581854034539 30.9603345385248
"4377" 875.2 18.3953157239104 34.1382642194488
"4378" 875.4 14.6299279821161 37.1478412444173
"4379" 875.6 11.8236774753505 40.8964314506692
"4380" 875.8 10.8115153237865 44.9383655553518
"4381" 876 9.73010341397444 49.7410138554884
"4382" 876.2 9.75436752080996 54.6106634174926
"4383" 876.4 9.10745206696876 59.5390360062331
"4384" 876.6 9.61628890703256 64.820018190768
"4385" 876.8 11.4597068565669 69.9961118270292
"4386" 877 13.7725068870776 74.8226411841807
"4387" 877.2 15.9194829223175 79.96727017504
"4388" 877.4 19.5292664251941 84.3211486895293
"4389" 877.6 23.4128508305631 88.0198010582248
"4390" 877.8 27.7228035209832 91.4876401986107
"4391" 878 31.9012996905397 94.9723246605
"4392" 878.2 36.8320215210832 98.1185047171607
"4393" 878.4 42.3377432811467 99.9650615891246
"4394" 878.6 46.8019175926003 101.652853733128
"4395" 878.8 52.1144621680503 102.260364124485
"4396" 879 57.2223765810491 101.873446728386
"4397" 879.2 62.0493752709491 101.154248952468
"4398" 879.4 65.512825854036 101.060955270675
"4399" 879.6 68.984082766031 101.491264335386
"4400" 879.8 73.5593455069204 101.717819303488
"4401" 880 77.8339790480659 103.244076917299
"4402" 880.2 82.1003701497755 105.058739293493
"4403" 880.4 85.2194140668514 108.744308834404
"4404" 880.6 88.5016185677243 111.892455325896
"4405" 880.8 90.7144217463993 114.95453742076
"4406" 881 92.5633063749871 116.077028645862
"4407" 881.2 94.1883883617319 114.288340042049
"4408" 881.4 96.0693132330886 111.494888472161
"4409" 881.6 97.9218880830764 107.915402923177
"4410" 881.8 98.9527074167582 103.988189302986
"4411" 882 98.8698242248891 100.693324647571
"4412" 882.2 100.476446096623 97.2865693954614
"4413" 882.4 102.444316669199 94.5425573037582
"4414" 882.6 104.840407043619 93.6190147847579
"4415" 882.8 106.718980899458 93.3716256768312
"4416" 883 107.945659473918 91.4374998979361
"4417" 883.2 110.256403045767 88.5694408779007
"4418" 883.4 112.351055247731 84.5814306378312
"4419" 883.6 113.292249143575 80.3947962417857
"4420" 883.8 114.917172490749 76.1872836582995
"4421" 884 117.613416740013 72.9943553591494
"4422" 884.2 120.690066160581 68.7635993433167
"4423" 884.4 123.205833415596 65.15914679111
"4424" 884.6 124.908222453628 64.2866392081249
"4425" 884.8 123.879531360008 63.2921341550357
"4426" 885 122.588381872552 59.6707686370504
"4427" 885.2 120.894479800551 55.1383088553235
"4428" 885.4 119.071536601958 49.9386813436157
"4429" 885.6 116.601025461458 45.2301942618557
"4430" 885.8 113.987790914411 40.3397415631837
"4431" 886 112.476150533242 35.4164490225922
"4432" 886.2 113.692768580413 30.5090117026133
"4433" 886.4 114.272410345438 29.9569118962657
"4434" 886.6 114.205625099223 31.0204708985
"4435" 886.8 115.309194967655 31.0932675447857
"4436" 887 115.219483811154 31.1688152271229
"4437" 887.2 114.470496750099 31.4670503247528
"4438" 887.4 114.902674078232 31.4754499377857
"4439" 887.6 115.909623985837 31.8533381465947
"4440" 887.8 117.991313107327 33.2898105613962
"4441" 888 119.052160043994 34.7951911161975
"4442" 888.2 120.548308160477 37.0300814166304
"4443" 888.4 121.324757502815 38.8378692444461
"4444" 888.6 122.06711934098 40.8424572921468
"4445" 888.8 123.570285559904 43.541990400413
"4446" 889 124.579221578122 46.484794826513
"4447" 889.2 125.603459463544 49.2571682406696
"4448" 889.4 125.219574965693 50.9560365865895
"4449" 889.6 125.149339533622 54.4758812256039
"4450" 889.8 126.569451531867 58.5826047576584
"4451" 890 126.498344211674 61.2749611975894
"4452" 890.2 127.066686098777 65.5111137031782
"4453" 890.4 126.686607461777 68.2578264154866
"4454" 890.6 125.895305559812 72.0959785652143
"4455" 890.8 125.702339685621 76.3871405060151
"4456" 891 124.078987041137 78.9865746315425
"4457" 891.2 122.848657698334 83.1097334297951
"4458" 891.4 121.483118118923 87.5230238103087
"4459" 891.6 118.552646636663 91.5079955651944
"4460" 891.8 116.503739278226 96.201018513749
"4461" 892 114.211077997861 100.330344485196
"4462" 892.2 110.897571931707 103.720988279504
"4463" 892.4 107.663935028 107.302413514467
"4464" 892.6 104.453381719776 110.779958147864
"4465" 892.8 101.057154619263 112.920885387635
"4466" 893 97.9077529271549 116.051465949034
"4467" 893.2 95.4623186003082 116.383638249286
"4468" 893.4 91.9332936910062 118.568816091356
"4469" 893.6 88.1569709901057 121.670494685786
"4470" 893.8 85.1463509277332 121.899804121586
"4471" 894 80.5231881961226 123.552257146235
"4472" 894.2 76.857261625914 124.593250199466
"4473" 894.4 72.1827064274115 126.167302035681
"4474" 894.6 67.2207763325875 127.076977318469
"4475" 894.8 62.3693660879534 126.794224491127
"4476" 895 57.3143658070533 125.858837795958
"4477" 895.2 51.5306649835063 124.746009690872
"4478" 895.4 46.1572508798782 123.948301748066
"4479" 895.6 41.177808246735 122.357830462344
"4480" 895.8 37.8295850565026 120.437740951974
"4481" 896 33.3940914748442 119.075834533309
"4482" 896.2 30.5596682365916 116.862882837333
"4483" 896.4 26.8407043509457 114.555333416106
"4484" 896.6 23.9280452799034 111.974157521447
"4485" 896.8 21.3099242242464 108.390408856581
"4486" 897 17.0345222588308 105.276719295729
"4487" 897.2 15.1218684726373 102.028168955229
"4488" 897.4 12.3634437869338 97.835150023114
"4489" 897.6 10.3594696354039 94.8605502823448
"4490" 897.8 8.18329260749632 91.3992226053095
"4491" 898 7.03494676981562 88.4738814184005
"4492" 898.2 5.37844866456693 83.874317680664
"4493" 898.4 4.89591404715823 80.5253752260607
"4494" 898.6 5.76687390685992 76.3818811152857
"4495" 898.8 6.20470657108866 71.6610977304466
"4496" 899 6.0533610662488 66.3477905518989
"4497" 899.2 5.22998316494244 60.893436767391
"4498" 899.4 3.7515691779204 55.3463556194884
"4499" 899.6 4.0206675410199 53.8491930195801
"4500" 899.8 5.29781898212457 52.0300515098253
"4501" 900 7.55646450615824 48.4734668455
"4502" 900.2 9.8664979999249 44.8978371289802
"4503" 900.4 12.4175927063195 41.3731939524184
"4504" 900.6 14.6747944076868 37.3914773886122
"4505" 900.8 17.106440364253 33.3582010948804
"4506" 901 16.4930634586207 30.9069536281982
"4507" 901.2 15.2768118202207 30.7731897906482
"4508" 901.4 15.0370122064819 31.2843587412857
"4509" 901.6 15.3647629438436 31.079285262115
"4510" 901.8 15.3905559417347 31.2011778675151
"4511" 902 14.6538869621375 31.9894193628547
"4512" 902.2 14.8242670407927 32.6044255125099
"4513" 902.4 15.0277245706154 33.5081562917637
"4514" 902.6 15.8728922179704 34.1430058323615
"4515" 902.8 16.8654674308352 34.9822883790495
"4516" 903 16.6933965735395 36.7025903753795
"4517" 903.2 16.0281747215029 39.4850171102325
"4518" 903.4 15.4993627672288 43.8326806447857
"4519" 903.6 14.8335085637967 47.9019431753819
"4520" 903.8 13.2287177224131 52.4988636978565
"4521" 904 11.8513531042582 57.3478330067679
"4522" 904.2 12.0188453849701 62.6038819642518
"4523" 904.4 12.3493871803272 67.3874161765788
"4524" 904.6 12.0102950797309 72.893598182813
"4525" 904.8 11.7246602252582 78.4775145702357
"4526" 905 13.1037433671599 83.6527445099824
"4527" 905.2 15.4225719775102 88.8761879072417
"4528" 905.4 17.4339611186557 93.7809795453242
"4529" 905.6 20.3629515239046 98.0280082765418
"4530" 905.8 24.3232723456508 102.482411731447
"4531" 906 29.4185877063982 105.829798860722
"4532" 906.2 34.6529040022832 108.134868267036
"4533" 906.4 39.6049464696591 111.237862916538
"4534" 906.6 43.7623816189386 114.371437507999
"4535" 906.8 48.9655608354442 117.333830011496
"4536" 907 53.6432797142302 120.410821518458
"4537" 907.2 56.2710475923044 124.917439217912
"4538" 907.4 56.9182579414437 122.946490739834
"4539" 907.6 59.2653509361685 121.490836295914
"4540" 907.8 63.2098920578365 120.071975285499
"4541" 908 68.2209468193272 118.96556585257
"4542" 908.2 72.6512657363582 117.007869491186
"4543" 908.4 77.562913208245 115.450729900591
"4544" 908.6 81.3908710329409 112.960059450542
"4545" 908.8 84.1036522908865 109.963300698504
"4546" 909 83.6789062927006 108.323509576401
"4547" 909.2 83.1807109100482 107.751411932726
"4548" 909.4 83.9290435153415 104.988940976508
"4549" 909.6 85.8793719567042 101.99670915784
"4550" 909.8 87.2727757264037 99.1946955919948
"4551" 910 87.8795129830386 95.7999612979446
"4552" 910.2 89.5251299711711 93.0138277317582
"4553" 910.4 90.1654805638526 89.8700351927668
"4554" 910.6 89.8978928294053 87.5251206915798
"4555" 910.8 89.4704219389815 86.2833735009216
"4556" 911 89.3362306203544 85.9180667867761
"4557" 911.2 91.4813145157307 85.0125413021619
"4558" 911.4 94.24494211859 85.2238672262343
"4559" 911.6 97.0171217653693 86.6017214021746
"4560" 911.8 100.15843710419 88.1615197876671
"4561" 912 102.571372773196 90.6522986824822
"4562" 912.2 103.820381188863 93.761122565391
"4563" 912.4 105.616068025785 97.7686012424884
"4564" 912.6 108.364178428187 101.32951928692
"4565" 912.8 108.256988763319 100.548328120932
"4566" 913 109.230955163995 99.0974128010493
"4567" 913.2 112.371594850842 97.7734789457024
"4568" 913.4 114.249205544442 96.6978925326541
"4569" 913.6 114.516440321604 94.4277497488627
"4570" 913.8 115.884073707733 90.7071878204268
"4571" 914 118.90117992716 87.3184397721161
"4572" 914.2 121.213197095663 84.5123961107162
"4573" 914.4 121.035157821898 82.0592541402717
"4574" 914.6 121.175125673662 77.7856664434204
"4575" 914.8 121.615622597878 72.7511483817857
"4576" 915 123.177780665547 67.9405589946665
"4577" 915.2 124.823841778926 62.6148596046087
"4578" 915.4 124.782662139983 59.2890414732156
"4579" 915.6 123.007078125076 55.0526292004948
"4580" 915.8 121.046537815703 50.563337232619
"4581" 916 120.747608865905 45.0504186616975
"4582" 916.2 120.891260035432 40.6907253934898
"4583" 916.4 120.197034769891 39.5441782144898
"4584" 916.6 117.561203917152 37.1232564121191
"4585" 916.8 114.330055605383 33.9118626931607
"4586" 917 111.534893962446 29.703875303567
"4587" 917.2 111.085662128992 25.9847628916857
"4588" 917.4 111.254046849024 23.8236705375091
"4589" 917.6 109.849628620011 23.972606117312
"4590" 917.8 107.186438439604 23.2486784266105
"4591" 918 103.414672249039 22.1916026411607
"4592" 918.2 99.3664809683859 20.3758974602325
"4593" 918.4 95.9427073684286 18.3174561216429
"4594" 918.6 91.655989416852 16.168248884817
"4595" 918.8 87.8094281267358 13.3496984675273
"4596" 919 85.1793815711868 10.379821805489
"4597" 919.2 84.0910818714539 7.73444585088354
"4598" 919.4 83.8188010683047 8.95779661998339
"4599" 919.6 82.4277328991916 10.3704889021191
"4600" 919.8 80.0462316275275 12.4461266115989
"4601" 920 76.335985081726 15.2018770745599
"4602" 920.2 73.2931763232916 18.370840328919
"4603" 920.4 69.9738228934916 21.5089824225524
"4604" 920.6 66.4528938830387 23.9856071871638
"4605" 920.8 62.536229879807 27.0151017658223
"4606" 921 57.9453898064332 28.5899728706357
"4607" 921.2 53.3371652958426 28.7126856510387
"4608" 921.4 49.0965914871608 27.4501262920325
"4609" 921.6 45.051925895536 24.8698283303783
"4610" 921.8 41.8395575635582 22.2457451468357
"4611" 922 38.5564020991868 19.3457087504286
"4612" 922.2 37.2591680358047 19.0811860531694
"4613" 922.4 36.2470981768164 21.320952635402
"4614" 922.6 34.4275970874099 24.2053961024037
"4615" 922.8 31.3409409904249 28.1589560607524
"4616" 923 27.7215753757276 31.7133389783265
"4617" 923.2 23.6357500194902 33.587303160961
"4618" 923.4 19.2452084496187 34.1818345579834
"4619" 923.6 15.6736903248098 36.3571405040434
"4620" 923.8 13.9342592981147 40.0575258518847
"4621" 924 13.2196361974582 44.6468449547221
"4622" 924.2 11.996878708515 49.4552378318938
"4623" 924.4 10.2002775572903 54.4800249879967
"4624" 924.6 7.94421445509769 58.8277879909325
"4625" 924.8 5.17663879483717 62.6836595556541
"4626" 925 5.18628042929877 65.9854871002992
"4627" 925.2 7.01590822242491 67.5443215916832
"4628" 925.4 10.2054768636779 69.9769136897411
"4629" 925.6 13.9960825559011 72.4440375302678
"4630" 925.8 18.1806287119277 74.7333146912434
"4631" 926 22.2630154391271 77.2652863187775
"4632" 926.2 25.8382469458582 81.1241276417607
"4633" 926.4 28.2158499750916 85.0397822490165
"4634" 926.6 29.8059374129756 89.5239704467509
"4635" 926.8 30.5087426675818 94.5226983157941
"4636" 927 31.015835412991 99.7773739833288
"4637" 927.2 32.5656388207582 104.591116820458
"4638" 927.4 36.0798085136763 108.356763782097
"4639" 927.6 40.9086764427746 111.232529657294
"4640" 927.8 46.2772151958927 113.426274493929
"4641" 928 51.3922006401582 115.517358158486
"4642" 928.2 56.8477061776191 116.15377492596
"4643" 928.4 61.7677868422981 116.539780613388
"4644" 928.6 66.1853218935764 118.9099375661
"4645" 928.8 70.1994568779963 121.928316141381
"4646" 929 71.536160707914 123.4435703779
"4647" 929.2 70.5447570776238 123.006527252912
"4648" 929.4 70.4074177382036 121.78611288871
"4649" 929.6 71.2517462954048 119.832065588424
"4650" 929.8 73.0112482615168 117.614748773863
"4651" 930 74.8331225606501 114.50199250357
"4652" 930.2 76.8210451164457 111.720103096607
"4653" 930.4 79.2576206643564 108.932219033384
"4654" 930.6 81.7806861144609 105.787545326245
"4655" 930.8 84.4245098408113 102.872532382299
"4656" 931 89.0809352503528 100.929352925137
"4657" 931.2 94.1589228059474 100.471422670461
"4658" 931.4 98.9411898823037 101.842177259868
"4659" 931.6 103.397879981672 104.42286686376
"4660" 931.8 106.151577791365 105.352671441804
"4661" 932 106.217543820469 103.855431208575
"4662" 932.2 107.536149969008 101.141840433214
"4663" 932.4 109.920050269661 97.9176898535822
"4664" 932.6 113.377756808033 94.3934946898123
"4665" 932.8 116.072370629995 90.4218724799493
"4666" 933 118.665654461162 86.1415571787307
"4667" 933.2 122.102311807369 82.5534190170635
"4668" 933.4 122.698572737901 80.4357443553214
"4669" 933.6 121.947464955258 76.6366693772857
"4670" 933.8 121.435263744444 72.3507668272143
"4671" 934 121.514312274353 68.0065777731911
"4672" 934.2 121.725752417008 64.9659514873413
"4673" 934.4 122.366255305286 61.7987918416468
"4674" 934.6 122.241839585876 57.2727614652857
"4675" 934.8 121.917654866082 52.517962870021
"4676" 935 120.937507570777 46.3985907361536
"4677" 935.2 120.458823627008 41.1549540066511
"4678" 935.4 120.462624413378 38.3356238921357
"4679" 935.6 120.089520415284 39.130917871796
"4680" 935.8 118.352074616364 39.1190977977857
"4681" 936 115.249676564956 37.7190236848154
"4682" 936.2 113.400920071377 35.0057120421981
"4683" 936.4 113.030765047378 32.1234983433075
"4684" 936.6 113.816496970865 29.0231129160357
"4685" 936.8 113.483406077451 27.5948287165549
"4686" 937 111.024728887187 27.0530536759286
"4687" 937.2 107.821208946758 26.5754693622699
"4688" 937.4 103.571606313918 25.8362267559666
"4689" 937.6 99.4925292490191 25.9171886135031
"4690" 937.8 94.8098502734583 25.8064111082857
"4691" 938 90.424348724943 27.7948673269379
"4692" 938.2 85.5618209450626 30.337211071677
"4693" 938.4 81.8158285204424 34.4765874659752
"4694" 938.6 78.891681857602 39.4455452584732
"4695" 938.8 77.4719297823083 44.9473792910357
"4696" 939 75.7457066531294 50.5097091190538
"4697" 939.2 75.345182834778 56.3892011804788
"4698" 939.4 74.4495519871939 61.2818926076966
"4699" 939.6 72.7075220239142 66.9167309326848
"4700" 939.8 70.2110201169527 72.2132620508968
"4701" 940 68.6482443781975 77.6838015101315
"4702" 940.2 67.5117579449249 83.526568628869
"4703" 940.4 67.5759011949846 89.2823396261725
"4704" 940.6 67.9513086214555 95.0264212508591
"4705" 940.8 70.3785056548191 99.390922836464
"4706" 941 72.4396543871096 104.733961432029
"4707" 941.2 73.7057577167493 109.822840502786
"4708" 941.4 73.1073601007582 114.581183449867
"4709" 941.6 71.8200316099023 117.796849414362
"4710" 941.8 69.7572680708074 121.711219039138
"4711" 942 68.027933834296 122.248585700408
"4712" 942.2 66.683826792105 123.029707873794
"4713" 942.4 65.0094005069713 124.865790102671
"4714" 942.6 63.1778057091332 123.418979133761
"4715" 942.8 58.7878162383993 123.440946455068
"4716" 943 53.3360017132091 123.355856386064
"4717" 943.2 47.3661586259701 122.551457489989
"4718" 943.4 41.9221058925317 120.392572309192
"4719" 943.6 36.6306986180473 116.800654974981
"4720" 943.8 31.3855559558792 114.082324915092
"4721" 944 25.7539169982739 111.48891687227
"4722" 944.2 21.9650080856801 107.870127338551
"4723" 944.4 19.0580003855004 103.083890026215
"4724" 944.6 14.9584187099777 100.262066329932
"4725" 944.8 13.0858604882149 97.6501808202267
"4726" 945 11.4651441666615 93.0376363715115
"4727" 945.2 9.92659590406593 87.7085259676575
"4728" 945.4 8.88139978786568 82.4130983006866
"4729" 945.6 8.77529294887688 77.4345021129552
"4730" 945.8 8.79783998666502 72.1552029554128
"4731" 946 7.50993763852547 67.8816175468374
"4732" 946.2 4.78626304214762 64.8775146569716
"4733" 946.4 3.7459146482353 63.3859266230426
"4734" 946.6 4.67647241900351 61.9202435839367
"4735" 946.8 5.41912139610958 58.8583019335425
"4736" 947 6.95784065288323 54.8977708802143
"4737" 947.2 8.61389757124037 49.6393506336696
"4738" 947.4 8.42691911011118 44.3684853722269
"4739" 947.6 7.99948089595178 42.1066956441406
"4740" 947.8 8.44408249478855 43.0065490073918
"4741" 948 8.54759264418131 43.6575137146607
"4742" 948.2 8.79042854705919 43.8982329646207
"4743" 948.4 8.55426318037959 44.3175204443197
"4744" 948.6 7.59990206467253 45.0119863146143
"4745" 948.8 7.52064940382555 45.7117440770357
"4746" 949 7.34497520517407 46.6303062146669
"4747" 949.2 7.15572139957376 46.8814819352226
"4748" 949.4 6.78939671148552 47.0291152044221
"4749" 949.6 6.00529208861962 46.9860007190431
"4750" 949.8 6.12947619773843 47.3606151438649
"4751" 950 5.1231071200616 48.5577146496284
"4752" 950.2 4.9327929644117 48.8174490181719
"4753" 950.4 5.27599268415824 49.5106370634557
"4754" 950.6 5.22211745988444 50.2877288941935
"4755" 950.8 3.7086207811011 52.1242186567286
"4756" 951 3.26564817916894 53.4543498780804
"4757" 951.2 3.01124825403409 54.6765569335271
"4758" 951.4 2.46671580198432 56.2973655318466
"4759" 951.6 2.6384385796658 56.7540853605
"4760" 951.8 2.99036725352094 58.0759922573535
"4761" 952 2.33938510986349 60.407327583312
"4762" 952.2 2.63696880282903 63.4164279863875
"4763" 952.4 2.59996999745735 66.9575338755114
"4764" 952.6 2.97512639870947 69.9298344562247
"4765" 952.8 2.79899239619727 72.4248951194687
"4766" 953 3.32232351927106 74.4987345378114
"4767" 953.2 3.83043740525411 77.1952031499758
"4768" 953.4 4.19058778964349 80.7832439199169
"4769" 953.6 5.5675939991025 83.6809382930726
"4770" 953.8 6.46271755241113 87.788920060075
"4771" 954 8.31416965991952 91.6660947192131
"4772" 954.2 10.8190595261662 96.4189396154897
"4773" 954.4 13.2405552542234 100.404562771414
"4774" 954.6 15.9075048084926 104.006502209317
"4775" 954.8 19.3924587883719 107.668721560422
"4776" 955 22.3385998036352 110.925289713363
"4777" 955.2 24.6395373983967 113.312459737332
"4778" 955.4 28.1294538133307 116.063207973221
"4779" 955.6 32.8199771567958 118.871655206222
"4780" 955.8 37.0329810093776 120.903277792375
"4781" 956 41.4097763355659 123.081629675324
"4782" 956.2 45.523944850977 124.124822240833
"4783" 956.4 48.7516439011254 125.217625020817
"4784" 956.6 52.6326031086176 125.838671409442
"4785" 956.8 56.8258519762466 126.62108986953
"4786" 957 61.0112066533773 127.233371739452
"4787" 957.2 65.3667342008802 127.369051667591
"4788" 957.4 68.6635275213801 126.526459208609
"4789" 957.6 72.5635077421241 125.973930574444
"4790" 957.8 73.7275421777986 126.056345857068
"4791" 958 72.1629222754855 125.606025774034
"4792" 958.2 71.0332750655163 125.128628919221
"4793" 958.4 70.4301395261003 124.691076581338
"4794" 958.6 69.4574534321128 124.776595225258
"4795" 958.8 68.0470974630523 125.177580174492
"4796" 959 65.9397104713332 125.998710286511
"4797" 959.2 64.5833375558078 126.098756793108
"4798" 959.4 62.4236196159058 125.943419145228
"4799" 959.6 59.5634826489518 125.828269267697
"4800" 959.8 56.1155505888921 125.39602068999
"4801" 960 52.1334578289304 125.113268865351
"4802" 960.2 48.1304720359679 124.006738668802
"4803" 960.4 44.3051644635808 122.696839337955
"4804" 960.6 40.1613188687117 120.894279282949
"4805" 960.8 35.4736823457117 119.436653411972
"4806" 961 32.7888596075678 117.957865725214
"4807" 961.2 29.5403354762502 115.102505335116
"4808" 961.4 26.2022910153598 111.641192669481
"4809" 961.6 22.0075527486845 108.751476745359
"4810" 961.8 19.7569887538582 107.112285377047
"4811" 962 18.7122214138842 104.300756320463
"4812" 962.2 16.966445013128 100.24579936055
"4813" 962.4 14.947347985963 95.9107995355495
"4814" 962.6 11.4059009416942 92.5818283897697
"4815" 962.8 7.85102544983323 89.5353251410357
"4816" 963 8.51871237251434 87.9390145361272
"4817" 963.2 8.54466896235824 84.2830866749161
"4818" 963.4 8.97177427817348 79.9284041689722
"4819" 963.6 9.03050861139301 75.3832219057509
"4820" 963.8 7.44531545937167 70.5993651606933
"4821" 964 6.76562198440045 65.6579834181252
"4822" 964.2 6.48837911608027 61.4767677882857
"4823" 964.4 5.55031030912345 56.7858943298553
"4824" 964.6 3.72075199113661 53.8692723168127
"4825" 964.8 3.69725864195267 54.9973607365913
"4826" 965 2.23014682255235 54.5824971694622
"4827" 965.2 2.74864409610686 54.3012057031986
"4828" 965.4 3.10275733474037 54.2118899784911
"4829" 965.6 3.38861120024472 53.7246627627046
"4830" 965.8 4.03415882980631 53.0650803115838
"4831" 966 4.64646437860288 51.6123804893488
"4832" 966.2 5.0062830359794 49.1183121377184
"4833" 966.4 5.67709694788589 45.9333285495729
"4834" 966.6 6.30820624569508 42.7880487705857
"4835" 966.8 7.3600278244612 41.559767535261
"4836" 967 9.71134512636693 39.6674464486118
"4837" 967.2 12.3140575319104 37.2206483021227
"4838" 967.4 13.8448267717888 36.4672199688061
"4839" 967.6 15.780751942334 34.3090042454827
"4840" 967.8 17.2387468077815 30.9421721801113
"4841" 968 17.8955304536241 28.2222388363955
"4842" 968.2 19.5009577599231 26.9018606413352
"4843" 968.4 19.863821668042 27.2817728686506
"4844" 968.6 20.2308201213182 27.2051986666657
"4845" 968.8 20.252967913499 26.9600357390079
"4846" 969 19.9845548238595 27.4310894245199
"4847" 969.2 20.0730541467319 27.6335111449962
"4848" 969.4 20.0534500907182 27.8727439131057
"4849" 969.6 20.6903911740257 27.5158625870532
"4850" 969.8 21.7378171852931 26.6981700252857
"4851" 970 22.4428777886582 25.275602229119
"4852" 970.2 22.424449733531 24.6569686081266
"4853" 970.4 23.7106152566093 24.2139844707857
"4854" 970.6 24.8766916814479 24.4424153263719
"4855" 970.8 25.2491250585082 24.939262421138
"4856" 971 25.4201604451582 24.8839277243975
"4857" 971.2 25.3622437004725 24.6962622524286
"4858" 971.4 25.9640348757225 24.2094346803929
"4859" 971.6 27.2445379027582 24.0016609191191
"4860" 971.8 28.9277432951868 23.9000489336786
"4861" 972 31.2957290218406 23.4136495772092
"4862" 972.2 33.5972808354725 22.2530248114643
"4863" 972.4 34.9345010234559 20.5299239615183
"4864" 972.6 35.7048068226471 18.5897695021931
"4865" 972.8 37.6420914206893 16.5791224129236
"4866" 973 39.9632669262704 15.6987743243101
"4867" 973.2 43.0734226022095 14.7293360591394
"4868" 973.4 46.4183872610641 12.7530089442328
"4869" 973.6 49.5678231825582 10.714453055819
"4870" 973.8 52.8545984434725 10.3143748206071
"4871" 974 55.4074378833924 9.39276483981011
"4872" 974.2 55.661281429573 7.2988748546746
"4873" 974.4 55.0888173096471 6.74683362034127
"4874" 974.6 54.5164141290569 5.82455893747403
"4875" 974.8 54.9475729389268 4.69691732263965
"4876" 975 55.1307422478669 4.3155750961118
"4877" 975.2 56.0685449717691 3.58859771812267
"4878" 975.4 56.6651304195495 3.85752228539012
"4879" 975.6 57.3606613011776 4.12680665375346
"4880" 975.8 58.7050946058654 4.22675527496429
"4881" 976 60.6783517988617 4.11646208026847
"4882" 976.2 63.7275623090797 3.61708336232143
"4883" 976.4 67.2986389159094 2.73177879913455
"4884" 976.6 71.2437487193389 1.71864662904379
"4885" 976.8 72.217842729253 2.16809485352256
"4886" 977 74.2403975527242 2.09083549417208
"4887" 977.2 77.8520084193082 2.32926519162322
"4888" 977.4 81.1453194239804 2.98634760526719
"4889" 977.6 85.2276455250916 4.36597886098572
"4890" 977.8 88.8357275160301 4.9601549826595
"4891" 978 92.4652057540517 6.68759842657919
"4892" 978.2 95.5466693855372 8.38358745546993
"4893" 978.4 97.357168971852 9.47607594072322
"4894" 978.6 100.548245861664 11.2755180410982
"4895" 978.8 103.306335440576 14.0610582729069
"4896" 979 106.843298286977 16.4827531457232
"4897" 979.2 110.09450947372 19.3862276384555
"4898" 979.4 113.818005219425 22.5308377703009
"4899" 979.6 114.782199714286 25.077115493179
"4900" 979.8 117.52963734124 28.1632025317857
"4901" 980 119.839695531474 31.3306229257015
"4902" 980.2 121.092288022008 35.5591395815079
"4903" 980.4 123.185708565107 40.2872779424272
"4904" 980.6 125.189150141845 45.5430853253422
"4905" 980.8 125.915793777394 49.2630043035801
"4906" 981 125.883661604189 53.5087908333087
"4907" 981.2 125.070071796494 57.1228860170504
"4908" 981.4 124.175660589321 61.1632298056789
"4909" 981.6 124.087166911703 65.6701579337024
"4910" 981.8 125.848792004465 70.2932597809325
"4911" 982 124.853034661381 70.6094847832763
"4912" 982.2 122.856242721931 71.9647346115742
"4913" 982.4 120.318885583386 74.9087417095403
"4914" 982.6 117.490548950437 78.8976230141619
"4915" 982.8 117.063121067495 81.3837769956015
"4916" 983 116.175699367673 83.4049375657
"4917" 983.2 115.368484738615 86.1420914660429
"4918" 983.4 114.672805090535 89.8060376694107
"4919" 983.6 115.143101180287 93.6810426399461
"4920" 983.8 113.862458861179 95.608337464891
"4921" 984 111.058787881931 96.6479711004584
"4922" 984.2 107.666486669749 97.4949217197326
"4923" 984.4 104.745710251033 99.2795152206665
"4924" 984.6 102.856217742704 100.815731132624
"4925" 984.8 99.2314317505582 103.289183245064
"4926" 985 95.11666737608 106.133949579047
"4927" 985.2 92.3173055887843 110.866364601934
"4928" 985.4 92.5906704118393 114.973695096732
"4929" 985.6 93.0905936641096 115.252584951083
"4930" 985.8 91.6194932295491 114.84680177804
"4931" 986 89.0940010166793 114.070429028496
"4932" 986.2 87.0641215819474 112.222670484056
"4933" 986.4 83.9529373477845 108.746695343549
"4934" 986.6 80.9005964269378 106.517126129145
"4935" 986.8 79.6256506093087 103.799084987428
"4936" 987 78.6492686078725 100.963488649814
"4937" 987.2 79.4217331901182 100.386757219616
"4938" 987.4 79.8854291272582 100.272102501716
"4939" 987.6 80.5308456806545 99.3993565578517
"4940" 987.8 81.6068532453213 96.3907991177372
"4941" 988 83.0349156969621 92.6543168871449
"4942" 988.2 83.9456922590563 88.5859938763723
"4943" 988.4 85.5686804446639 84.0832168836631
"4944" 988.6 86.7102392159135 79.7120626465236
"4945" 988.8 85.707542794031 75.0365218833615
"4946" 989 83.2688394239171 71.8903450480194
"4947" 989.2 79.5483782604846 68.6156464499838
"4948" 989.4 75.3244854832582 64.5342269322857
"4949" 989.6 71.368529394483 60.658055964749
"4950" 989.8 66.8149471104249 57.0778098405736
"4951" 990 64.0606967096645 53.2479031390045
"4952" 990.2 64.1347894201511 49.58816549175
"4953" 990.4 65.5536834491607 45.0382641283955
"4954" 990.6 68.0499571518396 40.4789560798555
"4955" 990.8 71.1158619241178 36.3622315471565
"4956" 991 73.0068320554647 32.4101351380574
"4957" 991.2 73.7612588310808 28.1385456032051
"4958" 991.4 74.9573640725196 22.9588627483198
"4959" 991.6 77.5375239986937 18.0785187423019
"4960" 991.8 81.4637556777477 13.2312693877331
"4961" 992 84.2221263754282 10.3942691399057
"4962" 992.2 84.3883607687688 11.0709331241436
"4963" 992.4 85.4005701915161 11.6421952273647
"4964" 992.6 87.7898117703626 12.0597444120824
"4965" 992.8 90.0938455623343 10.654817832177
"4966" 993 89.4016990869841 8.63491509591475
"4967" 993.2 87.8330734683161 8.2508293610594
"4968" 993.4 86.0115280573312 8.53162380521268
"4969" 993.6 83.3399216279916 7.68247273801905
"4970" 993.8 79.0324619535257 6.20252820533223
"4971" 994 74.9106220785249 6.13251081085239
"4972" 994.2 70.6316321946523 6.5481653872916
"4973" 994.4 65.8605274219582 5.73068848932322
"4974" 994.6 62.3525423723138 5.21810404834127
"4975" 994.8 60.8181508377582 3.59370685306157
"4976" 995 60.0774847759121 3.15615459713737
"4977" 995.2 57.6033190331332 2.71188188279708
"4978" 995.4 55.8123089442466 4.15829680091362
"4979" 995.6 51.9453302323378 4.40564476086526
"4980" 995.8 48.2513560533537 4.68832895425762
"4981" 996 44.7411124310196 6.34695759803572
"4982" 996.2 40.2571226361776 7.8623313337212
"4983" 996.4 35.6588319835774 8.88196527926444
"4984" 996.6 31.701460025053 11.3364493129647
"4985" 996.8 28.2634721210987 13.325852040424
"4986" 997 26.5477270682582 16.2239838171295
"4987" 997.2 25.1664992678561 19.4325504018401
"4988" 997.4 22.5013116471358 22.416167295551
"4989" 997.6 19.109146852365 23.8060369726396
"4990" 997.8 17.0379318080391 25.0255852828868
"4991" 998 15.0772103967709 25.8975221007098
"4992" 998.2 15.8999122566063 26.1781117056971
"4993" 998.4 16.2365103786457 25.9768007584982
"4994" 998.6 16.7448655556332 25.1121130943357
"4995" 998.8 16.9913577305112 24.7535360844328
"4996" 999 17.6833389434206 24.9733858490844
"4997" 999.2 18.5966310326641 23.9442086639622
"4998" 999.4 19.5132912748406 22.478426780221
"4999" 999.6 20.5479142984725 20.5832517372857
"5000" 999.8 22.6469601732643 18.2464136114122
"5001" 1000 25.0266672680288 15.6620913944798
"5002" 1000.2 26.7157328425843 13.9532180500248
"5003" 1000.4 29.80425117235 12.3156326234082
"5004" 1000.6 33.6187733774457 10.2683081928795
"5005" 1000.8 37.3717944886292 7.92808314326959
"5006" 1001 40.1106041041838 7.20280221214742
"5007" 1001.2 44.0690826746412 5.57649415682827
"5008" 1001.4 48.0373181203778 3.57198109234006
"5009" 1001.6 50.6193740782582 3.30252739925162
"5010" 1001.8 53.9905063368669 2.30080921997049
"5011" 1002 59.2682746179916 1.29578030388572
"5012" 1002.2 62.7331624318736 1.31733931067033
"5013" 1002.4 67.0703680953968 0.946904569231504
"5014" 1002.6 70.317170416735 1.78965476057641
"5015" 1002.8 74.5226122612948 2.75584133210279
"5016" 1003 79.449729226307 4.57819884018816
"5017" 1003.2 84.2337097243654 4.59983808717857
"5018" 1003.4 87.3878509184756 4.67283255043789
"5019" 1003.6 88.3988066782431 4.56054444287663
"5020" 1003.8 89.3412690040786 5.35717941033911
"5021" 1004 91.8367907129249 6.28538376805238
"5022" 1004.2 93.6846106624215 8.04532935468367
"5023" 1004.4 97.3811765985242 10.8213376352325
"5024" 1004.6 101.347741948492 13.094103142541
"5025" 1004.8 103.714032655095 15.1235032658571
"5026" 1005 107.797203980211 17.6203324483962
"5027" 1005.2 111.061285248313 20.9105663609936
"5028" 1005.4 114.043985780194 24.9254942449878
"5029" 1005.6 118.177178722795 29.5975660808227
"5030" 1005.8 119.948820149809 33.0236786114694
"5031" 1006 121.418788595693 36.8152880455895
"5032" 1006.2 123.507445030796 41.8015181449165
"5033" 1006.4 125.579704548731 47.1108046228393
"5034" 1006.6 125.871488943922 52.3912499910584
"5035" 1006.8 126.511927845897 58.0760522357579
"5036" 1007 127.041821141216 63.1787295664586
"5037" 1007.2 127.04027964789 69.3079013505121
"5038" 1007.4 126.960121994945 73.9548443298324
"5039" 1007.6 125.615165686309 78.473365495327
"5040" 1007.8 124.568213669086 84.094862949237
"5041" 1008 122.723746777495 85.1199603734221
"5042" 1008.2 119.784636520901 86.5097145297857
"5043" 1008.4 117.947858572174 85.6696700620035
"5044" 1008.6 117.852303954641 84.7674124440504
"5045" 1008.8 117.15871776921 84.4665086595165
"5046" 1009 114.457966685143 84.1247494042376
"5047" 1009.2 111.203560120061 83.3926489575197
"5048" 1009.4 107.172206745843 83.4342279144178
"5049" 1009.6 102.912457493428 83.102522441248
"5050" 1009.8 99.2119047747124 85.0931852933453
"5051" 1010 97.7422145455855 87.9828539355312
"5052" 1010.2 97.299941222531 91.5093551073039
"5053" 1010.4 97.109901904031 95.8596716595433
"5054" 1010.6 98.7643801641907 98.9048191676236
"5055" 1010.8 101.835796671915 100.105437745116
"5056" 1011 105.254866013168 101.702281280581
"5057" 1011.2 108.541357943179 103.29221505047
"5058" 1011.4 109.135379149267 102.023728618515
"5059" 1011.6 110.148770157413 99.8387482537946
"5060" 1011.8 112.484608571167 96.5960063798292
"5061" 1012 114.816621791543 93.481248526234
"5062" 1012.2 116.683042430495 90.4857524078383
"5063" 1012.4 118.438776056286 86.8281998572857
"5064" 1012.6 121.144883001593 84.4059582380426
"5065" 1012.8 121.340672745311 82.5604964687857
"5066" 1013 122.029442700494 78.9447512801092
"5067" 1013.2 124.12551683302 74.6692039429166
"5068" 1013.4 124.74003649845 72.7082868050007
"5069" 1013.6 123.655428390079 71.5288858230404
"5070" 1013.8 121.323225769894 70.5285536885139
"5071" 1014 118.459756180479 68.4626209526415
"5072" 1014.2 115.972604181059 65.0036062790284
"5073" 1014.4 113.191127304373 61.8081094042353
"5074" 1014.6 112.970901851994 58.5354621166681
"5075" 1014.8 114.695515833268 54.156505030055
"5076" 1015 116.961195217473 49.9221201065857
"5077" 1015.2 119.797205258897 45.9276063545635
"5078" 1015.4 120.962607103409 43.2257557753989
"5079" 1015.6 119.935754240651 41.1116409535236
"5080" 1015.8 118.923305933528 37.3381278464057
"5081" 1016 118.144635151726 33.1685590336567
"5082" 1016.2 116.980277840552 34.7240002782857
"5083" 1016.4 114.226534187148 34.520840164112
"5084" 1016.6 110.110519806828 34.3995896423671
"5085" 1016.8 105.964824867095 33.3944078479015
"5086" 1017 103.781404052459 31.1011475941259
"5087" 1017.2 102.966943745943 27.8488713607314
"5088" 1017.4 103.224909150479 23.3074122827392
"5089" 1017.6 105.632624267769 18.3342553477088
"5090" 1017.8 104.678408174145 19.7510803976889
"5091" 1018 103.233748188549 19.5877999229601
"5092" 1018.2 101.305575169615 19.1742166510055
"5093" 1018.4 98.1756577588916 17.9249608704191
"5094" 1018.6 94.4714806404436 17.446350185752
"5095" 1018.8 90.7218469700769 16.8727226799725
"5096" 1019 86.8094703839104 14.8505158422857
"5097" 1019.2 84.0408249472428 11.5468051564043
"5098" 1019.4 82.1069232297238 7.63078293544089
"5099" 1019.6 80.1196636361071 5.05598102633223
"5100" 1019.8 78.7514582487363 5.00406946439012
"5101" 1020 75.9262766585082 5.350553502
"5102" 1020.2 72.956819150417 5.87822213367983
"5103" 1020.4 68.9100995447112 6.98879920510336
"5104" 1020.6 64.8723229657582 7.38521976568572
"5105" 1020.8 59.9360516677207 6.88201294823572
"5106" 1021 56.4060713265832 5.44882897448572
"5107" 1021.2 55.6532062589908 3.96276162309967
"5108" 1021.4 54.8194565444324 3.79084445833628
"5109" 1021.6 53.3771539560257 4.19384865142525
"5110" 1021.8 50.6679887876419 4.21606855799502
"5111" 1022 48.8728222463296 5.477947633
"5112" 1022.2 46.7106108227469 6.80297068059254
"5113" 1022.4 42.8277620197582 8.03632976929121
"5114" 1022.6 37.9796478500249 8.99887875835239
"5115" 1022.8 33.2849274241131 9.98282719165669
"5116" 1023 29.7959168383646 12.6387368870517
"5117" 1023.2 26.7004253276845 15.641029949912
"5118" 1023.4 22.9254624823037 19.3344032106645
"5119" 1023.6 20.5042071806412 23.0227138202644
"5120" 1023.8 20.3126275231868 27.6263272654286
"5121" 1024 20.2555624953347 31.9745351804092
"5122" 1024.2 21.0129189312857 35.9692429104231
"5123" 1024.4 23.4178370802355 37.933463783138
"5124" 1024.6 26.9136459128994 39.1460753784681
"5125" 1024.8 31.0922475612767 38.5387467565635
"5126" 1025 35.8496890662975 38.7841514308868
"5127" 1025.2 39.6982833722517 39.6700360526299
"5128" 1025.4 43.2402863940631 41.3189769379808
"5129" 1025.6 46.9030496275916 42.9027034884857
"5130" 1025.8 51.2618879646154 43.6506890290714
"5131" 1026 56.409559390024 43.9713628633427
"5132" 1026.2 61.4234612596471 45.6209167799339
"5133" 1026.4 64.8007787517347 49.150261548174
"5134" 1026.6 68.3361323998613 53.1140654259919
"5135" 1026.8 70.0458205295835 58.2393489737954
"5136" 1027 72.2323504037395 62.8608395386362
"5137" 1027.2 74.8407490361673 67.9599709277221
"5138" 1027.4 78.1785622207307 72.3864972912169
"5139" 1027.6 81.3223930969687 74.715699980891
"5140" 1027.8 83.0065253220826 74.7550236315695
"5141" 1028 83.9425070552353 74.269359172327
"5142" 1028.2 84.8932219796231 75.8430383720019
"5143" 1028.4 86.5086513016471 79.4428789851468
"5144" 1028.6 88.3295655714042 84.0644236435999
"5145" 1028.8 91.0036009995014 88.4767266625655
"5146" 1029 93.9896515915843 92.3022702776031
"5147" 1029.2 97.0230774135275 95.8225521575037
"5148" 1029.4 99.2314317505582 100.32387084404
"5149" 1029.6 98.8226805146267 105.250061695312
"5150" 1029.8 98.5176911596609 110.766458977538
"5151" 1030 98.5815981871211 112.829567470724
"5152" 1030.2 98.7369532069761 112.240806335726
"5153" 1030.4 99.8462256160214 111.388447323233
"5154" 1030.6 101.339867978969 110.077628764786
"5155" 1030.8 103.32694576539 109.15234507647
"5156" 1031 104.625857573749 107.708999833538
"5157" 1031.2 106.881193032035 104.796459566277
"5158" 1031.4 108.944324198434 101.555994326272
"5159" 1031.6 110.80309861704 100.219639282313
"5160" 1031.8 113.710775304445 98.3606920379422
"5161" 1032 116.025428894974 95.6683196232992
"5162" 1032.2 118.823830179913 92.1205474201219
"5163" 1032.4 120.020399585206 87.7769508855226
"5164" 1032.6 122.051900977137 82.922020354056
"5165" 1032.8 123.749319234369 77.4364214218968
"5166" 1033 126.055153902836 72.233884280915
"5167" 1033.2 125.634705820494 68.727416772465
"5168" 1033.4 124.25257150373 64.0706538444801
"5169" 1033.6 124.610318921149 58.7042082463403
"5170" 1033.8 125.202102292812 53.2254154925695
"5171" 1034 124.478886133739 49.7944809868723
"5172" 1034.2 123.187245271187 44.8736726866714
"5173" 1034.4 121.945655056987 40.4658357540714
"5174" 1034.6 120.943329810313 35.6378324358055
"5175" 1034.8 119.655115675852 34.7558488110357
"5176" 1035 118.559474614088 32.5254015669066
"5177" 1035.2 116.868827995344 30.2190802320616
"5178" 1035.4 114.667435534746 26.8795857181655
"5179" 1035.6 112.835655509906 23.3367021595812
"5180" 1035.8 110.617501776115 21.1175271234184
"5181" 1036 108.518672837336 18.760990327363
"5182" 1036.2 105.352786150418 16.6711319671813
"5183" 1036.4 102.188767017599 13.4966143862325
"5184" 1036.6 99.1885317855899 11.9084682130035
"5185" 1036.8 96.5186684686977 9.47100912869481
"5186" 1037 93.8862466416988 7.82554938085502
"5187" 1037.2 90.0995625993643 5.82676489645239
"5188" 1037.4 86.7529284212876 3.89087369007984
"5189" 1037.6 86.5255158102929 3.93561373725106
"5190" 1037.8 86.1757305696082 4.21820166902572
"5191" 1038 84.5879706948465 3.57613524878572
"5192" 1038.2 83.0440826421161 3.83360549249098
"5193" 1038.4 80.2609830185797 3.51698797367857
"5194" 1038.6 77.1404167489249 2.17904627881905
"5195" 1038.8 74.5132423709518 2.13781441491475
"5196" 1039 71.1738540042014 1.64350837509254
"5197" 1039.2 67.5328734247582 1.57075123158347
"5198" 1039.4 63.5895575658832 1.54101400606072
"5199" 1039.6 59.0528967236916 1.31276618801905
"5200" 1039.8 56.0985076926951 2.49797860326992
"5201" 1040 52.3821525843444 3.77381579688917
"5202" 1040.2 47.8474212601375 4.09449757492365
"5203" 1040.4 44.8209651044908 5.53148702692525
"5204" 1040.6 40.7089328364824 6.37002032864778
"5205" 1040.8 37.3270635040549 8.05312899535715
"5206" 1041 33.290531066583 10.352977681363
"5207" 1041.2 28.7410975359457 12.0836745596295
"5208" 1041.4 27.4939645082895 13.715911863067
"5209" 1041.6 24.9767353686582 15.3770782504191
"5210" 1041.8 22.7656566917469 17.6430531002289
"5211" 1042 19.8900162768082 19.8762143102357
"5212" 1042.2 17.6453425589908 22.6941428614136
"5213" 1042.4 15.086957604953 25.9065064969286
"5214" 1042.6 12.8058687721787 29.2170994336948
"5215" 1042.8 10.9131589950319 31.7570580168383
"5216" 1043 11.127495475365 34.0476662682014
"5217" 1043.2 10.5747846386821 37.3078855874814
"5218" 1043.4 10.0978084835537 41.2080720140698
"5219" 1043.6 9.18537295044396 45.2194567565286
"5220" 1043.8 8.38357141162981 49.0172711504371
"5221" 1044 6.39739283969629 53.1922034373698
"5222" 1044.2 3.69590508555312 56.4446996137857
"5223" 1044.4 3.84354952746466 58.5332621100885
"5224" 1044.6 5.68818141290479 61.5525453317254
"5225" 1044.8 7.90803724538323 65.2747053187232
"5226" 1045 10.0792770659377 69.2135113594011
"5227" 1045.2 11.6001146831904 73.8005305456162
"5228" 1045.4 11.7192918829277 78.1729562282434
"5229" 1045.6 11.8918532868894 82.6283703910398
"5230" 1045.8 12.1839219116332 87.2900035821607
"5231" 1046 14.1550004529046 91.8664823796394
"5232" 1046.2 17.6251493094168 95.1880513074199
"5233" 1046.4 22.0424181232974 96.1307408579162
"5234" 1046.6 27.4149179814134 95.8929512130961
"5235" 1046.8 32.0044012072442 94.6069807440941
"5236" 1047 36.2530684042845 92.829133922812
"5237" 1047.2 40.5831466729469 92.6787152318895
"5238" 1047.4 44.5514519787845 94.8138003847068
"5239" 1047.6 45.7287040953224 97.6028034753242
"5240" 1047.8 47.4902784029565 101.381881098768
"5241" 1048 49.394859860793 105.781677112455
"5242" 1048.2 53.2767035318599 109.787213330557
"5243" 1048.4 58.2385134779515 111.54426707966
"5244" 1048.6 62.3584695245477 110.99955997597
"5245" 1048.8 65.0026356413011 109.193149512414
"5246" 1049 66.0583090830638 108.230413865286
"5247" 1049.2 69.2617266939441 106.592891960175
"5248" 1049.4 72.3894337864249 106.04702000898
"5249" 1049.6 76.8529213696557 106.487727483529
"5250" 1049.8 81.5164622347321 106.911607665673
"5251" 1050 83.6434138489474 105.040395963353
"5252" 1050.2 84.7678411511507 101.893448797552
"5253" 1050.4 86.5989999608128 97.4783492088857
"5254" 1050.6 89.8730510884249 93.1306706159246
"5255" 1050.8 93.3849477962804 90.7340137232105
"5256" 1051 97.0242848337494 90.0000882428477
"5257" 1051.2 101.476007256842 87.6916489673968
"5258" 1051.4 104.857940989263 84.9640742324317
"5259" 1051.6 106.687946955703 84.1885700878958
"5260" 1051.8 108.470663705127 84.8251435936498
"5261" 1052 110.329049239106 85.0731182132411
"5262" 1052.2 113.383513615162 84.3084909393338
"5263" 1052.4 115.748563375615 81.7460839884643
"5264" 1052.6 117.409230412211 78.4298018626819
"5265" 1052.8 119.178649672386 74.3910582862948
"5266" 1053 122.074157834258 70.1611802006518
"5267" 1053.2 124.319312614767 64.9722147189539
"5268" 1053.4 125.486148167327 61.5205960443637
"5269" 1053.6 123.476993530822 59.3539183144403
"5270" 1053.8 120.614799294079 56.2632230686819
"5271" 1054 116.990153589815 52.9795792505857
"5272" 1054.2 115.264729184243 50.0812997039342
"5273" 1054.4 113.088012916615 46.8017438611531
"5274" 1054.6 111.037874464106 42.2449474752699
"5275" 1054.8 111.553981244874 37.5058858020699
"5276" 1055 112.65546756568 32.6907040638419
"5277" 1055.2 114.420324281671 28.8766096653857
"5278" 1055.4 114.287418578797 28.4277903423242
"5279" 1055.6 112.546277456736 27.4147620121607
"5280" 1055.8 110.50601974429 27.6820863987538
"5281" 1056 107.747645339597 28.2330638294309
"5282" 1056.2 104.607065690389 29.5188422518835
"5283" 1056.4 100.653421607682 29.9757994609053
"5284" 1056.6 96.4436375739539 29.0494225735248
"5285" 1056.8 92.6548452703389 26.4536554835277
"5286" 1057 89.1253408341161 23.0473224289962
"5287" 1057.2 87.5593977981154 17.9170745670714
"5288" 1057.4 87.5241834730517 13.234548984927
"5289" 1057.6 89.5536794559457 9.30887114378572
"5290" 1057.8 90.4241442056592 8.91533679851839
"5291" 1058 89.3200894602895 8.07474049972321
"5292" 1058.2 86.9802303512582 6.82468558928572
"5293" 1058.4 83.7384241012418 5.48284740726923
"5294" 1058.6 79.639081862536 4.1140215796746
"5295" 1058.8 76.2703630003378 4.47078948694481
"5296" 1059 72.2384122023995 5.5576678733618
"5297" 1059.2 67.7414531645753 6.74545265415157
"5298" 1059.4 62.7933386139751 7.83079225037608
"5299" 1059.6 58.0736663464207 8.42985163988572
"5300" 1059.8 53.3251719940439 8.03947962417857
"5301" 1060 48.3609998514326 7.97123276828572
"5302" 1060.2 44.3625099337203 8.29294326365913
"5303" 1060.4 42.5743762617582 8.16232396478572
"5304" 1060.6 42.9299336963712 9.12394417943088
"5305" 1060.8 42.770545880855 10.1307687631406
"5306" 1061 42.0717814340769 11.9715484752363
"5307" 1061.2 40.3943849989651 14.4309937901995
"5308" 1061.4 37.836367871204 17.9148818970026
"5309" 1061.6 35.6624158972242 21.4865919389221
"5310" 1061.8 32.4830130301061 24.0976680903075
"5311" 1062 28.6311984245604 24.3525780858297
"5312" 1062.2 23.6583841748288 23.319228044821
"5313" 1062.4 21.9362486242077 21.5172367988307
"5314" 1062.6 22.3767837927462 21.2946635411231
"5315" 1062.8 23.897254451906 20.305300906013
"5316" 1063 26.2443309632845 18.1111351004594
"5317" 1063.2 28.7335057590469 16.1172337737239
"5318" 1063.4 32.2138639120455 13.4925486160942
"5319" 1063.6 35.9069894757033 10.5100158075
"5320" 1063.8 40.3057818971645 7.80004690475446
"5321" 1064 43.5919626835136 6.54008167960486
"5322" 1064.2 47.6852505343846 4.97467081877473
"5323" 1064.4 51.5306989919742 3.13315111144481
"5324" 1064.6 53.1098893575477 4.03374837724624
"5325" 1064.8 57.0617069754082 3.99653588108572
"5326" 1065 61.6759990064089 3.01897778429174
"5327" 1065.2 66.5429011609443 1.78965476057641
"5328" 1065.4 71.8634663796673 1.24829703687663
"5329" 1065.6 75.1088228858594 2.14187772898796
"5330" 1065.8 80.4222902020207 3.13662549683572
"5331" 1066 85.6774970519756 4.02478414491615
"5332" 1066.2 88.8638173380235 5.0814658987653
"5333" 1066.4 91.7932928244682 7.27948263695572
"5334" 1066.6 95.931874083102 10.085179129567
"5335" 1066.8 100.344981289173 13.0575112112963
"5336" 1067 103.495748806117 17.5050218110574
"5337" 1067.2 107.061051672758 21.4451120317041
"5338" 1067.4 110.038334329258 26.5110598953795
"5339" 1067.6 112.574192323137 30.8438432461962
"5340" 1067.8 114.735405428354 35.5534173864985
"5341" 1068 115.88348306494 40.9914054806645
"5342" 1068.2 116.965900952978 45.7767150838457
"5343" 1068.4 119.85105637256 50.2708915859838
"5344" 1068.6 122.07749185739 55.2612751863383
"5345" 1068.8 124.25704189811 59.6536544811371
"5346" 1069 125.144793138442 61.5002351282068
"5347" 1069.2 124.326475683147 62.8179448896468
"5348" 1069.4 123.517429415299 67.0321848252722
"5349" 1069.6 121.786483636529 72.5442790130977
"5350" 1069.8 119.589028284643 78.042904592555
"5351" 1070 117.222972322004 83.0665986073948
"5352" 1070.2 114.347023401678 87.1751213747411
"5353" 1070.4 110.610655639176 90.3315384597857
"5354" 1070.6 106.358074370696 92.5400791910158
"5355" 1070.8 102.310068710258 93.9226107562763
"5356" 1071 97.4165562588832 95.7264524181161
"5357" 1071.2 92.7079002355037 96.8772805362584
"5358" 1071.4 87.774583490829 97.9988613352813
"5359" 1071.6 83.9629394171793 101.220384183154
"5360" 1071.8 82.4400284617848 105.321205413556
"5361" 1072 80.4743939573202 108.834219932463
"5362" 1072.2 77.1250275009108 112.925643320531
"5363" 1072.4 75.8285028062365 117.303645430116
"5364" 1072.6 77.0684746273689 119.965893570104
"5365" 1072.8 76.5613515562074 119.740149717752
"5366" 1073 74.4397122627009 120.229479105622
"5367" 1073.2 72.1191556445582 119.138536332161
"5368" 1073.4 72.8691774882382 119.863536331682
"5369" 1073.6 73.83226370408 122.41159619569
"5370" 1073.8 75.9417206251632 123.366626462984
"5371" 1074 75.8879353924951 122.123079098549
"5372" 1074.2 75.6996913172198 121.376508229632
"5373" 1074.4 74.4091294324832 120.536686919886
"5374" 1074.6 71.1468414816565 119.325578986362
"5375" 1074.8 67.52632034481 117.647695531881
"5376" 1075 63.5484897470549 115.289992022989
"5377" 1075.2 59.1908026506031 112.547537390812
"5378" 1075.4 54.7011587568095 110.107027410401
"5379" 1075.6 51.0813662146117 106.551227431674
"5380" 1075.8 46.917668036707 102.950090461145
"5381" 1076 41.9320984490887 100.231724101064
"5382" 1076.2 37.1395766061941 96.8809033996575
"5383" 1076.4 31.3926375100168 94.5586075133978
"5384" 1076.6 25.5941063438934 93.5749241733533
"5385" 1076.8 20.0897242623898 93.9656236704173
"5386" 1077 14.9299900639582 95.9725505804657
"5387" 1077.2 13.2083005188109 95.8597732497594
"5388" 1077.4 13.3148182834762 93.3661319905293
"5389" 1077.6 12.8895017780475 89.7756367972403
"5390" 1077.8 11.7902100191756 84.2697933742901
"5391" 1078 12.0884818114131 79.5966100050777
"5392" 1078.2 13.1273313856154 74.668885032375
"5393" 1078.4 15.1924717209634 70.1085367925806
"5394" 1078.6 17.9831722158591 65.7246023673637
"5395" 1078.8 21.5397037454794 62.5534931839492
"5396" 1079 25.1575606595946 59.5276375839857
"5397" 1079.2 29.0285106043528 56.5376628985695
"5398" 1079.4 33.2965592765275 53.6677525466992
"5399" 1079.6 37.6487106933643 50.530523592816
"5400" 1079.8 42.4552096924018 48.2460674207164
"5401" 1080 47.3887056637582 45.9068163401295
"5402" 1080.2 51.3336597926203 43.0683158587857
"5403" 1080.4 56.2454218096652 40.4078523788322
"5404" 1080.6 61.7096933196101 37.8687479935264
"5405" 1080.8 66.2367078165275 35.1600801882472
"5406" 1081 67.8191664240569 32.0958759004481
"5407" 1081.2 68.0381544362994 30.274947597421
"5408" 1081.4 67.899214279698 28.7679409367737
"5409" 1081.6 69.5349155475606 25.5027390518322
"5410" 1081.8 73.0680416210686 24.2051986686478
"5411" 1082 76.9274258219104 25.285756833764
"5412" 1082.2 80.4555470827582 26.0765745240271
"5413" 1082.4 83.845318182514 27.8624931295415
"5414" 1082.6 87.3963012834287 29.8859186214448
"5415" 1082.8 91.6678668742582 31.635433265088
"5416" 1083 96.7193771311303 32.0131716767741
"5417" 1083.2 102.328863807692 32.9747808641703
"5418" 1083.4 108.577322831003 34.0084247339453
"5419" 1083.6 113.73668815879 33.4188880638921
"5420" 1083.8 117.383987453678 34.6513856236157
"5421" 1084 117.811315082023 36.6873686501681
"5422" 1084.2 117.067203544799 38.6199207946837
"5423" 1084.4 117.052809655748 42.6532999268682
"5424" 1084.6 117.765307163779 47.7455003826429
"5425" 1084.8 119.040981260552 53.664510049021
"5426" 1085 120.691093905175 59.4738489508968
"5427" 1085.2 124.178798884936 64.1716894286455
"5428" 1085.4 124.599488008941 65.3610638402184
"5429" 1085.6 123.366076504061 66.4433857670426
"5430" 1085.8 123.062362290458 71.0313276132857
"5431" 1086 124.420412497277 76.418629422305
"5432" 1086.2 123.426360677431 77.4108337118242
"5433" 1086.4 122.22360623036 81.0292932243391
"5434" 1086.6 120.538434692866 86.106873629056
"5435" 1086.8 119.712743339564 91.4356209284524
"5436" 1087 117.974235499953 92.5467808488413
"5437" 1087.2 115.339094647419 96.3132188493087
"5438" 1087.4 112.531469198151 101.496724083857
"5439" 1087.6 109.721602131758 105.092042232678
"5440" 1087.8 106.173080343838 108.656000453361
"5441" 1088 102.898879057742 110.559011505696
"5442" 1088.2 98.8990239934532 114.629269919837
"5443" 1088.4 94.43992800775 118.391938289637
"5444" 1088.6 91.5458091005875 119.051147065469
"5445" 1088.8 86.8779014874506 122.098408305299
"5446" 1089 83.5728306937834 121.474586064164
"5447" 1089.2 78.4896230982755 121.130167854303
"5448" 1089.4 73.3834856062711 121.079255257299
"5449" 1089.6 68.3377458325229 121.92421240887
"5450" 1089.8 63.3298371639332 125.727997758136
"5451" 1090 63.9966217861102 125.055101958194
"5452" 1090.2 64.7058422404607 125.312282281893
"5453" 1090.4 66.2874371767314 124.990704224973
"5454" 1090.6 67.7556781429996 124.194216349906
"5455" 1090.8 70.1903084850943 124.139017027458
"5456" 1091 72.4213645120266 124.320914045371
"5457" 1091.2 75.1375113150566 122.431777355713
"5458" 1091.4 79.3284173316548 120.863299114363
"5459" 1091.6 84.1069008262454 120.455350667017
"5460" 1091.8 88.8364407255145 119.724254936559
"5461" 1092 93.3947458988887 117.888550657664
"5462" 1092.2 97.5071091820147 115.153794907709
"5463" 1092.4 100.283543234218 111.338041494503
"5464" 1092.6 104.553866277811 108.193536616838
"5465" 1092.8 107.697764603117 106.216606640632
"5466" 1093 109.813957688412 102.725677746795
"5467" 1093.2 114.08571933874 99.3162370380804
"5468" 1093.4 115.750435684172 96.3344377705271
"5469" 1093.6 117.723614864312 92.1742035688928
"5470" 1093.8 120.676612049537 88.7250195511574
"5471" 1094 121.527378040679 85.5374961616278
"5472" 1094.2 123.760102980951 81.8954757298958
"5473" 1094.4 123.808698523113 78.7861558057948
"5474" 1094.6 124.635329934043 74.7111479935931
"5475" 1094.8 126.363616737544 70.0929333447589
"5476" 1095 125.90209267833 66.7420127204197
"5477" 1095.2 126.082579755953 62.0535801036468
"5478" 1095.4 126.402831200092 57.4567752100635
"5479" 1095.6 124.995790347646 53.1919821755427
"5480" 1095.8 123.992479256853 47.9128983310593
"5481" 1096 122.815815705572 42.7684323291751
"5482" 1096.2 120.881754267199 38.4558989393445
"5483" 1096.4 119.065515554243 33.151754889261
"5484" 1096.6 116.757375991679 29.8511747675357
"5485" 1096.8 114.055425614624 24.5402377331028
"5486" 1097 111.096027910001 22.3880019264524
"5487" 1097.2 108.119002518016 18.8397908207651
"5488" 1097.4 104.956904991635 15.9162925155486
"5489" 1097.6 100.861018906696 13.0033009427857
"5490" 1097.8 97.2170149744582 9.85157014184572
"5491" 1098 93.3067207991444 7.1784881016174
"5492" 1098.2 89.3389536573465 5.42335014828571
"5493" 1098.4 85.216127990637 3.42557854851299
"5494" 1098.6 82.6379340952099 3.5309308797212
"5495" 1098.8 79.2519647322582 4.40844357131905
"5496" 1099 74.3830263306892 5.13561512826847
"5497" 1099.2 70.1705275803245 4.07803742754475
"5498" 1099.4 67.9082010787957 2.59201558681072
"5499" 1099.6 67.7998334197939 2.78902151082143
"5500" 1099.8 66.6957381989608 2.25059125281103
"5501" 1100 66.1655173526241 2.45289187423694
"5502" 1100.2 65.6913019335797 2.12475211346429
"5503" 1100.4 66.4967066643654 2.26579561564286
"5504" 1100.6 67.2478144470082 2.88001731867857
"5505" 1100.8 68.0818759004249 2.67022142834127
"5506" 1101 69.2928027656495 3.03609491085093
"5507" 1101.2 70.7575405976214 2.55832319163835
"5508" 1101.4 73.158829082852 2.29821287219197
"5509" 1101.6 75.3487458217901 1.86444602056231
"5510" 1101.8 78.7367470243249 1.94549037198572
"5511" 1102 82.1054338933719 2.13426531155845
"5512" 1102.2 83.5431521900728 2.72588677896549
"5513" 1102.4 84.5483938790846 2.83590829813309
"5514" 1102.6 83.9579921570486 3.42408418920507
"5515" 1102.8 82.7600238713056 3.5117676878594
"5516" 1103 82.1659009492582 3.4513409980102
"5517" 1103.2 80.9454262148916 3.58887466188572
"5518" 1103.4 80.4820641969675 3.54502737958804
"5519" 1103.6 79.6283171081112 3.6435792004916
"5520" 1103.8 79.1596163084088 4.21157103473752
"5521" 1104 77.9704175331429 4.43289577814836
"5522" 1104.2 76.1926196427696 4.06254920351299
"5523" 1104.4 73.7997514162233 3.11396119213456
"5524" 1104.6 71.1329441100504 1.67381165216774
"5525" 1104.8 69.0869727404916 2.69711574488572
"5526" 1105 65.4813646370956 2.27763603401463
"5527" 1105.2 62.1988152804969 1.56967768553572
"5528" 1105.4 60.2046156596796 2.21487886023516
"5529" 1105.6 56.1178450268582 1.96247625611905
"5530" 1105.8 52.4074713023264 2.36444334370617
"5531" 1106 48.4759073463396 3.38504405228572
"5532" 1106.2 44.7859932582147 5.09655650789441
"5533" 1106.4 40.2024765889335 6.24353195044551
"5534" 1106.6 36.642482306053 8.18243882757519
"5535" 1106.8 32.0742240173643 10.4052327560281
"5536" 1107 28.7570157778304 12.4333107071775
"5537" 1107.2 25.0863902397927 14.7736400735788
"5538" 1107.4 22.8002092951105 18.2380415984221
"5539" 1107.6 19.9381326148965 22.2827436550942
"5540" 1107.8 16.3141445727692 25.301734358555
"5541" 1108 13.5707564621154 27.6490762173929
"5542" 1108.2 12.0033845590582 30.2429117203607
"5543" 1108.4 10.3984718628228 33.0082889978825
"5544" 1108.6 9.76092060075823 35.5349726731882
"5545" 1108.8 7.47551269256343 38.4391109427078
"5546" 1109 7.01988290098176 39.0786314267622
"5547" 1109.2 6.47957503465824 41.4886286343857
"5548" 1109.4 5.73434494145131 44.5415469974788
"5549" 1109.6 3.84909505416787 48.190173872605
"5550" 1109.8 3.14922299228571 51.2775376630055
"5551" 1110 2.13842610092337 54.9919390189876
"5552" 1110.2 1.68342330660172 58.3013306012292
"5553" 1110.4 1.62257013657401 60.6688207995752
"5554" 1110.6 2.05777512155996 61.4833571398892
"5555" 1110.8 3.26384988280953 63.7845614690934
"5556" 1111 4.90836489905996 68.0265832821133
"5557" 1111.2 6.66375088107228 70.8655046741741
"5558" 1111.4 8.72434249984913 73.9577076720832
"5559" 1111.6 11.4809374834532 75.4393804681416
"5560" 1111.8 14.6476459336154 75.4810226175
"5561" 1112 17.7644995914313 75.1802114757569
"5562" 1112.2 21.8952830116471 74.6585216209246
"5563" 1112.4 24.9403111659457 72.2836574189196
"5564" 1112.6 28.9771486263799 70.0207822768398
"5565" 1112.8 33.8515123403283 68.66858319301
"5566" 1113 38.2022767204186 67.5267871793612
"5567" 1113.2 41.5925064495082 65.1075005217857
"5568" 1113.4 45.0105989625289 62.6250680975288
"5569" 1113.6 48.9798191735524 60.832303360874
"5570" 1113.8 52.1823505140848 60.4550148600612
"5571" 1114 55.646414156053 60.814988802512
"5572" 1114.2 60.6170095659438 60.1667095854764
"5573" 1114.4 65.2445649298304 58.9610620364249
"5574" 1114.6 70.0974444299704 58.2320778759979
"5575" 1114.8 74.5196130754935 58.2132299029622
"5576" 1115 78.5267368034031 59.4712031745521
"5577" 1115.2 81.01075999367 59.8843411507857
"5578" 1115.4 84.4575515546994 58.5429558890798
"5579" 1115.6 88.4798241012909 55.742245994253
"5580" 1115.8 93.0886370173297 53.5801515824429
"5581" 1116 97.2776813722871 50.8454825676223
"5582" 1116.2 101.112462438956 49.1099224298895
"5583" 1116.4 105.171517877387 50.1769083685857
"5584" 1116.6 107.267075606833 53.3705720788137
"5585" 1116.8 109.657663669459 57.1852524126829
"5586" 1117 113.149348358036 61.4803065141468
"5587" 1117.2 117.449867750758 65.9820440156776
"5588" 1117.4 122.047009360187 70.6286711635179
"5589" 1117.6 123.668091217353 71.8593894647857
"5590" 1117.8 123.47902793644 70.4151924470007
"5591" 1118 123.121166909768 68.5110871160499
"5592" 1118.2 122.725218462453 67.2413522160357
"5593" 1118.4 121.990101981845 66.1585021025357
"5594" 1118.6 121.540237844187 63.1092325812429
"5595" 1118.8 119.436696264422 60.2641423450754
"5596" 1119 117.909581911701 56.1280342024429
"5597" 1119.2 117.657644072318 51.8495933086157
"5598" 1119.4 118.177446855873 47.1886060385572
"5599" 1119.6 120.287057319902 42.06998685143
"5600" 1119.8 119.634052984718 41.5344905215457
"5601" 1120 117.85450929287 39.6533731839184
"5602" 1120.2 115.92432875414 36.1680193198785
"5603" 1120.4 113.889797850858 32.065709411419
"5604" 1120.6 113.269002743758 26.4206328113214
"5605" 1120.8 112.485810400849 25.1346965993766
"5606" 1121 110.368127648305 24.1785242487548
"5607" 1121.2 107.730148439977 20.2090314774732
"5608" 1121.4 104.573264230576 15.8909012454524
"5609" 1121.6 100.762605688187 13.2242907618673
"5610" 1121.8 95.9927010619401 10.6484397333918
"5611" 1122 92.0767393473946 6.93856822154329
"5612" 1122.2 88.9426638636036 6.06623084029087
"5613" 1122.4 85.7977634805916 6.27689082598572
"5614" 1122.6 81.6998521443654 5.35965308278571
"5615" 1122.8 78.0411839227242 3.46321772358117
"5616" 1123 78.0640410521964 2.919125067561
"5617" 1123.2 77.5740206720141 3.90054588470432
"5618" 1123.4 74.6649372602288 4.9429993366916
"5619" 1123.6 71.0140482136446 6.47290406845617
"5620" 1123.8 66.5944076543879 7.13373431448942
"5621" 1124 61.8820657373125 6.44480549985801
"5622" 1124.2 57.6183831254534 5.12350786434669
"5623" 1124.4 56.0893009685775 3.34130028441222
"5624" 1124.6 55.7591731176893 3.7694228958202
"5625" 1124.8 53.7932491332065 3.36966889854434
"5626" 1125 53.3576678948264 4.01477640438799
"5627" 1125.2 52.0595515642402 5.37193203517126
"5628" 1125.4 50.1655154705465 6.92585151684454
"5629" 1125.6 47.1784493964816 8.97141222230699
"5630" 1125.8 42.469036115174 10.6615391639543
"5631" 1126 39.6726514065896 10.0317944654845
"5632" 1126.2 37.8994090266582 9.18147701278572
"5633" 1126.4 36.7219826253711 9.14449161991475
"5634" 1126.6 34.5287253891809 10.5460388901981
"5635" 1126.8 31.0841959515423 11.4890479765812
"5636" 1127 29.1209261212109 13.4605788235331
"5637" 1127.2 25.6174596926796 15.4581429053138
"5638" 1127.4 22.8539743374134 17.4752742309926
"5639" 1127.6 21.3242541923112 19.0342889797739
"5640" 1127.8 18.4198916001044 21.460311331478
"5641" 1128 16.4632829068802 24.4283794717369
"5642" 1128.2 13.1675513472027 27.5309501779339
"5643" 1128.4 11.4453600147355 31.722999896888
"5644" 1128.6 9.77946102207531 34.8125547352004
"5645" 1128.8 8.08106687179526 39.416350770119
"5646" 1129 7.37573323591129 43.701386693449
"5647" 1129.2 4.89013024181258 46.771053970677
"5648" 1129.4 4.94920342306751 48.5121166113115
"5649" 1129.6 5.34389022707861 51.7793533794945
"5650" 1129.8 6.37103005454201 54.9297423802722
"5651" 1130 8.98021853556904 58.6103998407857
"5652" 1130.2 12.6228802520146 62.2852305427088
"5653" 1130.4 15.6840929879883 66.0950868824583
"5654" 1130.6 17.9544742267051 70.1063109364229
"5655" 1130.8 21.0770433813549 74.2927244207773
"5656" 1131 25.1921132629582 76.8587782752466
"5657" 1131.2 30.2364389683736 79.1208549317857
"5658" 1131.4 35.5494337280479 80.6055323276455
"5659" 1131.6 41.314485965036 80.9114502175079
"5660" 1131.8 46.7798418277874 81.1554505191158
"5661" 1132 52.7098065817582 80.9769993264493
"5662" 1132.2 57.3884736973954 81.2978289756884
"5663" 1132.4 62.0569256546471 79.3897980972302
"5664" 1132.6 64.3460602376044 76.2459123793146
"5665" 1132.8 67.539911918036 72.3866596180913
"5666" 1133 71.4304722777676 69.5747079267574
"5667" 1133.2 75.8372330784564 67.7070618930404
"5668" 1133.4 79.670755082286 64.5271494805635
"5669" 1133.6 83.3097225077771 61.2027502234933
"5670" 1133.8 87.1571222955224 58.3111438160782
"5671" 1134 91.5495405061356 56.6598274387763
"5672" 1134.2 95.5045097194469 55.3546385117385
"5673" 1134.4 97.8026312821466 53.1893466740576
"5674" 1134.6 99.1592168095282 49.8049175060657
"5675" 1134.8 101.655488835425 46.8862793605736
"5676" 1135 105.946154337558 45.0593041347
"5677" 1135.2 110.59354724017 43.472979569021
"5678" 1135.4 114.830306164376 41.0899599420798
"5679" 1135.6 118.782676837838 40.0210482452657
"5680" 1135.8 119.219728878607 40.848569636816
"5681" 1136 118.535625723788 41.0567625302957
"5682" 1136.2 119.861952563564 42.2693196585333
"5683" 1136.4 120.961597552166 43.0930525832517
"5684" 1136.6 120.827938457172 42.3382494926703
"5685" 1136.8 120.159422059183 40.5288460587574
"5686" 1137 119.734065833905 37.3243393051681
"5687" 1137.2 119.16355564039 33.7403834878805
"5688" 1137.4 117.331528248396 31.4292520661044
"5689" 1137.6 114.859532622288 27.1471192218821
"5690" 1137.8 112.258045280717 22.856846993602
"5691" 1138 108.682203410166 18.9648262975408
"5692" 1138.2 105.999067245846 16.2481043970798
"5693" 1138.4 102.258982871952 13.0978191690115
"5694" 1138.6 99.0833186322221 11.1331025660435
"5695" 1138.8 95.2941273395133 9.18017707267347
"5696" 1139 92.3191666745543 6.4851740459896
"5697" 1139.2 91.3273013628869 5.97139717719166
"5698" 1139.4 91.3895264582734 6.03522801990693
"5699" 1139.6 91.8108861551912 6.12533121034242
"5700" 1139.8 92.2181890674145 6.19567706747321
"5701" 1140 92.80154970531 6.38319903185468
"5702" 1140.2 93.2749895060175 6.38824273308201
"5703" 1140.4 93.5404494272826 6.20480439088328
"5704" 1140.6 93.5659138948323 6.27028520437831
"5705" 1140.8 92.3900162845582 5.6084463268563
"5706" 1141 91.6509744903916 5.17705482835239
"5707" 1141.2 90.8268017715899 4.88160975952829
"5708" 1141.4 89.7139674733699 4.85255023123231
"5709" 1141.6 87.9825945998171 4.26556231066807
"5710" 1141.8 85.2782429956356 3.16510890159704
"5711" 1142 82.425417007855 2.91861715330185
"5712" 1142.2 79.4063716785395 1.93593581216071
"5713" 1142.4 75.9235224654865 1.67768575312267
"5714" 1142.6 72.6804601823887 1.09610385073137
"5715" 1142.8 69.9007196460686 0.769071465716748
"5716" 1143 66.6668714670367 1.28787864259584
"5717" 1143.2 62.2399264798693 0.943323208119045
"5718" 1143.4 58.3490167937691 1.61952756288354
"5719" 1143.6 53.9854728116893 1.99469086395813
"5720" 1143.8 50.4757888153916 3.21093873991905
"5721" 1144 46.2311934510764 4.30575618087662
"5722" 1144.2 41.9948237301625 5.87329537692401
"5723" 1144.4 37.9572697951088 7.19307789594036
"5724" 1144.6 34.0139384691161 9.79162785073308
"5725" 1144.8 29.573019657853 11.5738046938805
"5726" 1145 26.3924934857473 13.7900646968736
"5727" 1145.2 23.6136690410641 16.6422768259387
"5728" 1145.4 20.6565081947582 20.1968228732524
"5729" 1145.6 17.6754992771112 22.6223072105269
"5730" 1145.8 14.1890656848426 25.3835546855086
"5731" 1146 11.9130541816933 28.621490509539
"5732" 1146.2 10.8758179359582 31.2801122702524
"5733" 1146.4 9.4357422113249 34.7324932203524
"5734" 1146.6 7.5574267305557 38.9739652434819
"5735" 1146.8 6.13037778691448 42.1128598762857
"5736" 1147 4.88324475925823 44.6944644721387
"5737" 1147.2 3.71529478097698 47.7540312396295
"5738" 1147.4 2.30987405362952 51.7878765281223
"5739" 1147.6 1.75652947624542 55.4843438570165
"5740" 1147.8 2.31137931555822 59.3573926998312
"5741" 1148 2.25109098003409 64.148749863484
"5742" 1148.2 2.38739504295823 67.1613154685162
"5743" 1148.4 3.07281416480865 70.6057883941891
"5744" 1148.6 4.85334523981423 74.2340160666257
"5745" 1148.8 7.29357678223323 77.5507222672107
"5746" 1149 9.3684816828802 81.1809112452735
"5747" 1149.2 10.3638039559996 85.8705474242512
"5748" 1149.4 9.86907305844117 90.617398461054
"5749" 1149.6 9.00674881710469 92.5885210956125
"5750" 1149.8 10.4815496965102 93.8965358216897
"5751" 1150 13.4053843055405 96.4402925156406
"5752" 1150.2 17.3157623607992 97.5334837180398
"5753" 1150.4 21.9166498662404 98.736138762991
"5754" 1150.6 26.5306510715234 98.7594910567249
"5755" 1150.8 31.2304060438191 99.4706826402205
"5756" 1151 35.7855502927016 99.6301081913612
"5757" 1151.2 40.5931617573962 99.8959823121909
"5758" 1151.4 44.8467118438225 99.1322522802444
"5759" 1151.6 46.2946475310853 97.0036572459913
"5760" 1151.8 46.8580298309658 94.1209129413234
"5761" 1152 48.9815806788219 91.0611593918766
"5762" 1152.2 53.0153599958171 89.3910700221093
"5763" 1152.4 57.8849844516243 90.2052817763839
"5764" 1152.6 63.1655547467771 90.3964373567103
"5765" 1152.8 68.7998022147582 89.956242236029
"5766" 1153 74.364198307475 89.3371878089715
"5767" 1153.2 79.2923753919393 90.1107951810702
"5768" 1153.4 84.5960497566255 91.0181139091574
"5769" 1153.6 90.3375916447582 91.5228457388668
"5770" 1153.8 95.4948655640513 89.9197039845702
"5771" 1154 99.89484173514 87.5902483863584
"5772" 1154.2 100.74268020263 85.0966915538316
"5773" 1154.4 101.316434559244 82.5058989840715
"5774" 1154.6 100.972553887673 80.7624193055286
"5775" 1154.8 102.978725571647 78.2644832733968
"5776" 1155 106.494388977595 76.906513309313
"5777" 1155.2 110.467811565868 76.6045286561619
"5778" 1155.4 113.926436061812 78.3186162149479
"5779" 1155.6 118.256095162576 79.2204539796584
"5780" 1155.8 122.472735873944 78.7375451570954
"5781" 1156 120.864655255768 78.8624948717203
"5782" 1156.2 120.014822673785 79.9049079016675
"5783" 1156.4 120.406034927425 81.679353729369
"5784" 1156.6 120.819181202654 82.1939378843046
"5785" 1156.8 120.417086019674 80.8591299902904
"5786" 1157 121.581463304814 78.7952921525635
"5787" 1157.2 123.323490391064 75.373344244869
"5788" 1157.4 125.449947182885 71.1077640918857
"5789" 1157.6 125.464323533928 67.4005948797857
"5790" 1157.8 125.560720776639 62.6403428956867
"5791" 1158 125.670827899203 56.6004035516746
"5792" 1158.2 125.006193033972 51.9119709349018
"5793" 1158.4 122.436640238064 47.7075854627024
"5794" 1158.6 119.773390551059 43.8611278779216
"5795" 1158.8 117.073748266227 38.9120823349107
"5796" 1159 116.606704797413 33.2413961675099
"5797" 1159.2 115.679591576623 29.3734467762857
"5798" 1159.4 112.551535461595 26.1913629389161
"5799" 1159.6 108.452139484178 21.9705738238757
"5800" 1159.8 104.462470556747 16.9566731602314
"5801" 1160 101.031262462852 13.365578002817
"5802" 1160.2 96.8334810771219 11.0190408417554
"5803" 1160.4 92.1371476403501 8.1389250427653
"5804" 1160.6 87.4504558444698 4.96889608481456
"5805" 1160.8 83.3394427202015 5.14820509215685
"5806" 1161 78.2251955205824 5.55004431153297
"5807" 1161.2 73.4059933155439 5.54619448889286
"5808" 1161.4 68.1695051417332 4.74179154743572
"5809" 1161.6 64.8985352855513 3.68156487444089
"5810" 1161.8 62.6597223289368 2.27944498682143
"5811" 1162 60.2430505780279 2.91053669917897
"5812" 1162.2 55.7853854374824 2.71073373819951
"5813" 1162.4 51.3047967888032 3.14242264549358
"5814" 1162.6 47.380443084693 3.88354282576398
"5815" 1162.8 44.8766916835858 5.15318673254434
"5816" 1163 43.3129687903965 5.45045528254103
"5817" 1163.2 44.3437078477927 5.25422345713054
"5818" 1163.4 44.6863883215714 5.289656307511
"5819" 1163.6 45.4708375988962 5.48704721378572
"5820" 1163.8 46.4790792628481 5.29810310938122
"5821" 1164 47.8773781970439 5.13216356314286
"5822" 1164.2 49.6864537874401 4.32312810783117
"5823" 1164.4 50.9074982063066 3.58846371307604
"5824" 1164.6 51.9031952521249 2.76081281038572
"5825" 1164.8 53.6963936820561 2.13685261982827
"5826" 1165 56.2287368838706 1.29162925916774
"5827" 1165.2 58.8913052934066 1.47203218402748
"5828" 1165.4 62.3325033679229 0.923339815021011
"5829" 1165.6 66.1359610316284 0.74699285904546
"5830" 1165.8 70.4917651794679 0.851544640624427
"5831" 1166 74.3058747360982 0.912323969575716
"5832" 1166.2 78.6619175598369 1.65234073121268
"5833" 1166.4 83.4184328211901 2.98548973233117
"5834" 1166.6 87.6542364675382 4.28699449976572
"5835" 1166.8 91.4461543360082 5.96875627162946
"5836" 1167 93.4409141241809 7.68164095503314
"5837" 1167.2 96.1964634002157 9.99192052701976
"5838" 1167.4 97.9473381188873 12.6416659902696
"5839" 1167.6 100.591361467121 15.8815683420824
"5840" 1167.8 103.57044442031 19.4476868109581
"5841" 1168 106.504370840789 22.7817656040888
"5842" 1168.2 109.655670123299 26.3432863746429
"5843" 1168.4 113.351566642432 28.7443487923026
"5844" 1168.6 116.349490273601 30.4920817580441
"5845" 1168.8 116.979294200187 32.1442691255357
"5846" 1169 119.047531635411 35.172561718491
"5847" 1169.2 120.399660442947 37.5290748231348
"5848" 1169.4 122.560588750419 41.401673374327
"5849" 1169.6 123.522156535395 44.3681869476618
"5850" 1169.8 125.402368553829 47.5406390240689
"5851" 1170 124.33110097873 46.5953133713286
"5852" 1170.2 123.961881731358 46.1184953381572
"5853" 1170.4 123.379333531126 45.3602083853612
"5854" 1170.6 123.415396870595 44.7856867401511
"5855" 1170.8 122.672171469538 44.224213065749
"5856" 1171 122.74539762896 43.5615298338499
"5857" 1171.2 122.487981770805 42.612316305767
"5858" 1171.4 121.695855265655 41.355043386739
"5859" 1171.6 121.260215847475 40.0709482860121
"5860" 1171.8 120.128517192473 38.4020508318714
"5861" 1172 118.570423214535 36.2249010352614
"5862" 1172.2 116.491752853321 33.7605821625982
"5863" 1172.4 114.381696724541 31.1888131430357
"5864" 1172.6 112.089175308071 28.0039598680357
"5865" 1172.8 111.175816047236 24.0976680903075
"5866" 1173 110.250577554387 21.9721104334971
"5867" 1173.2 107.960162426952 19.8538176001083
"5868" 1173.4 104.552532668558 17.897917554891
"5869" 1173.6 101.067503935451 16.755128097511
"5870" 1173.8 98.2983595801648 17.0365151341154
"5871" 1174 94.6337614068032 15.8703845876509
"5872" 1174.2 90.3544840286249 14.7613399505857
"5873" 1174.4 86.5940214136615 13.0854907047212
"5874" 1174.6 83.7185626153008 10.2561955860091
"5875" 1174.8 82.7638295367338 6.63825515367596
"5876" 1175 82.191815401781 5.96911818677435
"5877" 1175.2 80.7216021286582 7.23234680848572
"5878" 1175.4 77.8830148344319 8.72151715033308
"5879" 1175.6 74.1222367420109 10.3749588716278
"5880" 1175.8 70.1525552131131 12.9580965737212
"5881" 1176 66.2942642194759 15.0730808829151
"5882" 1176.2 62.345046834018 17.0120798962013
"5883" 1176.4 58.0809178467319 18.9941775769173
"5884" 1176.6 53.7538200530114 20.0051403959756
"5885" 1176.8 49.1641414886486 19.9733305210597
"5886" 1177 44.3005667381332 18.9828629665982
"5887" 1177.2 40.4790709552198 16.7271293874011
"5888" 1177.4 38.0814141625875 17.5677394412979
"5889" 1177.6 35.4497649485818 19.6907434430445
"5890" 1177.8 32.347295773971 23.262594258424
"5891" 1178 28.4322836433832 26.073142570067
"5892" 1178.2 24.796998548011 28.6951780238736
"5893" 1178.4 21.1077626064773 30.071251707325
"5894" 1178.6 17.7516214691154 30.1105128199286
"5895" 1178.8 17.2210687316419 31.1910351336927
"5896" 1179 17.3872810779539 34.2296556612531
"5897" 1179.2 17.9748422559249 37.683790588519
"5898" 1179.4 19.2015835197905 41.4368490843664
"5899" 1179.6 21.2260111362825 44.6440452072711
"5900" 1179.8 24.5772603882361 48.1426608466707
"5901" 1180 27.96736602491 51.929032648875
"5902" 1180.2 29.912126855036 55.4503176468135
"5903" 1180.4 30.7119219596003 59.7334796798647
"5904" 1180.6 30.5515772583377 63.8252250162997
"5905" 1180.8 29.4842870136511 68.3833496046429
"5906" 1181 30.2026971058243 73.5551736047951
"5907" 1181.2 32.6119092635234 78.0784386076901
"5908" 1181.4 36.5400818093875 80.2926612919323
"5909" 1181.6 41.0389515538775 80.9803417429876
"5910" 1181.8 45.5486988042629 80.2876422998231
"5911" 1182 49.929802836844 78.4802444444714
"5912" 1182.2 54.2834031816741 76.1122103613465
"5913" 1182.4 58.4725226779868 72.9877374822143
"5914" 1182.6 62.5595803160884 70.0830826193329
"5915" 1182.8 65.9767024015695 67.137393797814
"5916" 1183 68.9546490668693 64.3006710254524
"5917" 1183.2 71.5399881977011 60.8015788939857
"5918" 1183.4 74.0311110923019 56.7699875405139
"5919" 1183.6 77.7287443842812 53.4632094469876
"5920" 1183.8 81.7224758727582 51.5100504806387
"5921" 1184 86.1643282104982 50.5004894613257
"5922" 1184.2 91.0670354935461 50.3027583283009
"5923" 1184.4 94.7622806830413 51.7599607209744
"5924" 1184.6 96.7200442283431 54.1540089186348
"5925" 1184.8 98.2304396018984 57.0566676823278
"5926" 1185 101.300830776088 59.0816344418634
"5927" 1185.2 104.949503689425 58.4868661379978
"5928" 1185.4 108.333956541956 55.924306606965
"5929" 1185.6 111.248827200431 52.5371741774766
"5930" 1185.8 113.84225666161 48.9688083817362
"5931" 1186 117.218200772015 45.6307578080429
"5932" 1186.2 119.057715560613 42.7150866773766
"5933" 1186.4 117.818428853304 41.2268916016039
"5934" 1186.6 117.635239436874 41.1185151590594
"5935" 1186.8 119.150476011181 40.8499430583915
"5936" 1187 120.537554201815 42.0528026431
"5937" 1187.2 121.407157088935 44.016278068874
"5938" 1187.4 123.425164625776 46.5751288466766
"5939" 1187.6 125.199248849592 49.8803631414246
"5940" 1187.8 124.005319289873 49.5472173782143
"5941" 1188 124.18186663944 50.191964038613
"5942" 1188.2 124.111245967653 50.8661776668383
"5943" 1188.4 123.704876176815 50.0385947406429
"5944" 1188.6 123.461267252469 49.2094273325988
"5945" 1188.8 122.83612500653 48.9903230341286
"5946" 1189 121.967044763831 48.8334793507675
"5947" 1189.2 121.099096284197 47.7307029335147
"5948" 1189.4 120.824825277453 45.6834342701468
"5949" 1189.6 120.557428933777 42.2847217699933
"5950" 1189.8 120.367604754128 38.2362564699557
"5951" 1190 119.476953814758 34.9787885402857
"5952" 1190.2 117.832825771372 31.8836902212175
"5953" 1190.4 116.341305059508 28.50443681125
"5954" 1190.6 115.370520874171 27.1854525763607
"5955" 1190.8 112.711554076158 26.1631146750857
"5956" 1191 109.345441831222 23.6623810169713
"5957" 1191.2 106.192300502473 20.7821425744592
"5958" 1191.4 103.509564193694 16.8990956585277
"5959" 1191.6 101.959377596738 13.828079440394
"5960" 1191.8 100.811758714927 13.959427420712
"5961" 1192 98.5112827541372 12.7887424063647
"5962" 1192.2 95.2946172367898 11.4088628190068
"5963" 1192.4 91.2106435634117 8.89641687807285
"5964" 1192.6 87.7758616313782 6.63741621671572
"5965" 1192.8 85.2276455250916 4.56440487108875
"5966" 1193 85.0240922994982 4.15705248614571
"5967" 1193.2 85.7608113908832 4.88192509153571
"5968" 1193.4 85.8070542917182 5.00167557467572
"5969" 1193.6 85.02824573615 5.10880484545582
"5970" 1193.8 83.4534707139268 5.46128210863965
"5971" 1194 81.7503204615495 5.68023831354396
"5972" 1194.2 78.2077701972744 6.28017841646314
"5973" 1194.4 74.5079429169561 5.97422476969781
"5974" 1194.6 71.2501260283846 5.14266307943407
"5975" 1194.8 68.3437078503582 5.49978662688572
"5976" 1195 65.2926452231465 7.05174689336219
"5977" 1195.2 61.5386211858064 8.4201819648821
"5978" 1195.4 57.8385785509149 9.1845467508821
"5979" 1195.6 54.0305798453332 8.87413867174822
"5980" 1195.8 50.3252656091511 8.08042773771428
"5981" 1196 47.4935549429307 5.64079875119951
"5982" 1196.2 47.6927685733582 6.03484197708572
"5983" 1196.4 47.3627912112355 6.12112254762662
"5984" 1196.6 47.454236463241 6.84884654516502
"5985" 1196.8 47.7687843007582 7.15475220142208
"5986" 1197 47.9438767065672 8.48438777911156
"5987" 1197.2 47.2957076993859 10.5367337255517
"5988" 1197.4 45.4122967513582 12.9353574062524
"5989" 1197.6 43.4895459994759 15.8014755613387
"5990" 1197.8 41.4135159285954 18.7167795854253
"5991" 1198 38.7676278739229 20.1448660511975
"5992" 1198.2 35.1356943661868 21.2566207154286
"5993" 1198.4 31.4344524011154 21.3112182001429
"5994" 1198.6 28.0815650134549 20.5424569874711
"5995" 1198.8 26.1760946231916 22.1459530775524
"5996" 1199 23.8804376263327 24.6530876457219
"5997" 1199.2 21.51443932103 27.757479918927
"5998" 1199.4 19.488427694967 31.5258476159835
"5999" 1199.6 16.7923753852582 34.2587347563727
"6000" 1199.8 13.7310898415952 35.8373142057205
"6001" 1200 11.928273780794 35.57481108175
"6002" 1200.2 12.3964109298461 34.9150914747857
"6003" 1200.4 12.8593877502148 35.6545313221118
"6004" 1200.6 13.1576233672109 36.3150859249331
"6005" 1200.8 13.8564618321052 37.145788707398
"6006" 1201 14.0292036942682 38.5955079193757
"6007" 1201.2 14.6693647128725 41.3175565156143
"6008" 1201.4 16.052915462778 44.4469473952511
"6009" 1201.6 17.7968689259011 48.0512462970429
"6010" 1201.8 21.0091937768393 51.5245316894884
"6011" 1202 24.60126374544 54.6322285681948
"6012" 1202.2 28.6044522920243 57.1062140921894
"6013" 1202.4 32.5585345471694 59.1711721370567
"6014" 1202.6 37.0742780651711 60.9560881060793
"6015" 1202.8 41.1241952717761 63.2716600982679
"6016" 1203 44.3783483176078 66.7106372853432
"6017" 1203.2 47.7452396064308 70.4986397646353
"6018" 1203.4 52.0786045595975 72.6283040411786
"6019" 1203.6 56.897775862347 73.9298417433745
"6020" 1203.8 60.9597487613465 73.2457373609622
"6021" 1204 65.2346409187863 71.4510138859726
"6022" 1204.2 69.3077360507491 69.3325444077032
"6023" 1204.4 72.3245790983654 66.40419078375
"6024" 1204.6 75.849272959116 63.9469283008408
"6025" 1204.8 79.4308252673171 63.4963394532563
"6026" 1205 83.2546308767395 62.196485098468
"6027" 1205.2 85.9080770621507 60.9177813910474
"6028" 1205.4 88.5181411324527 59.5729332750079
"6029" 1205.6 90.7719672299011 56.1535130286429
"6030" 1205.8 90.7988521265543 52.254298489242
"6031" 1206 90.3613465595707 48.2914752297857
"6032" 1206.2 89.7694328574902 43.6934664397754
"6033" 1206.4 88.320583423406 38.5197663178539
"6034" 1206.6 86.5574617224213 36.0367137151118
"6035" 1206.8 83.6159835752039 33.3905160592314
"6036" 1207 79.6708686063712 30.3289027587857
"6037" 1207.2 75.6905612231056 27.3398341482699
"6038" 1207.4 71.9248932300916 24.2012450576857
"6039" 1207.6 68.4925719831832 20.4399333399107
"6040" 1207.8 66.2691119567332 15.9062947029482
"6041" 1208 64.8066303618323 11.1254170858228
"6042" 1208.2 65.3547304665659 7.58415060101649
"6043" 1208.4 64.8010582213207 8.28653324251072
"6044" 1208.6 63.4215349976973 8.22757461724913
"6045" 1208.8 61.4330748114412 9.07583309927352
"6046" 1209 58.057736580017 9.44375904719748
"6047" 1209.2 53.5045164591219 9.68236757330845
"6048" 1209.4 48.7060236669969 10.1818104732516
"6049" 1209.6 44.136441872156 11.5455067391834
"6050" 1209.8 40.3745271809401 12.6312521738425
"6051" 1210 37.8952808317245 11.7307910275161
"6052" 1210.2 36.8049774642198 9.76665005408242
"6053" 1210.4 38.0556635774249 9.33859644101905
"6054" 1210.6 38.8883587350876 9.69105353678572
"6055" 1210.8 39.6618322741978 9.51886146960989
"6056" 1211 41.1215394427908 9.03885097481832
"6057" 1211.2 43.4172717424521 7.67874624303061
"6058" 1211.4 45.0374348799641 5.85049517575631
"6059" 1211.6 46.0705606035242 5.78384843388146
"6060" 1211.8 47.3046882808424 4.98015267149098
"6061" 1212 50.1070941762147 3.42658561674224
"6062" 1212.2 52.1841659135667 3.08011129191338
"6063" 1212.4 53.774862103022 2.95456388434616
"6064" 1212.6 56.4084212751453 1.72686560523733
"6065" 1212.8 57.5094042536419 1.97185799444851
"6066" 1213 59.8951027193296 2.06105504796428
"6067" 1213.2 64.2234082196607 0.900858497785716
"6068" 1213.4 67.1298984843245 1.09885660500259
"6069" 1213.6 70.8437806626249 0.977294976385717
"6070" 1213.8 74.3241686309341 1.11084882360989
"6071" 1214 78.6356411385347 2.17779731675042
"6072" 1214.2 83.3515810451169 2.93639515615528
"6073" 1214.4 86.8902784071682 3.81691015637571
"6074" 1214.6 89.3733921551056 6.13072282304887
"6075" 1214.8 93.4441527492174 8.22472109017347
"6076" 1215 95.9251394423046 9.38373161251767
"6077" 1215.2 99.3340921659129 11.1331025660435
"6078" 1215.4 101.575380623274 12.7288125574352
"6079" 1215.6 103.636724143215 14.7758992798429
"6080" 1215.8 106.472302411523 16.9337845727563
"6081" 1216 109.783655786779 19.6862930598367
"6082" 1216.2 111.60709027217 22.2805911885504
"6083" 1216.4 114.117845033058 25.4242287152857
"6084" 1216.6 116.311343905691 28.2940397474073
"6085" 1216.8 117.271345966713 31.6317972803766
"6086" 1217 118.67072640294 35.370622003816
"6087" 1217.2 121.363816692292 39.1524923758148
"6088" 1217.4 121.475622784403 40.522814437496
"6089" 1217.6 121.615622597878 43.7403491186481
"6090" 1217.8 121.273150987123 47.5235386457203
"6091" 1218 121.344193723011 52.3811840146923
"6092" 1218.2 120.971251075106 57.5116254609107
"6093" 1218.4 122.303270657497 62.4465109630474
"6094" 1218.6 123.791615974347 68.0363749354306
"6095" 1218.8 125.674347145842 71.2719609718413
"6096" 1219 124.756222178371 70.9700342106348
"6097" 1219.2 123.280108275954 72.8547305256829
"6098" 1219.4 121.086295791245 75.4815144867317
"6099" 1219.6 118.487597605113 79.543571821013
"6100" 1219.8 114.979907448863 83.8144978278466
"6101" 1220 111.810258566861 89.1814194827203
"6102" 1220.2 109.24477620534 94.3583511278493
"6103" 1220.4 108.304945393849 100.869349350413
"6104" 1220.6 109.71168703688 103.349003097881
"6105" 1220.8 109.631583507206 102.752466232286
"6106" 1221 109.007622636085 102.33992355573
"6107" 1221.2 106.610338952776 102.649310807626
"6108" 1221.4 102.774038577947 103.577084999164
"6109" 1221.6 98.6016867795289 104.959657208373
"6110" 1221.8 94.5014888554636 104.57806962742
"6111" 1222 89.3873950522582 103.184935782259
"6112" 1222.2 84.8197833619951 101.709845844365
"6113" 1222.4 81.0156629688635 99.3765217607857
"6114" 1222.6 77.488266495653 97.2208789651804
"6115" 1222.8 73.1062389248379 94.9752236419892
"6116" 1223 68.8134987422177 92.5729865484614
"6117" 1223.2 65.2729463939474 89.1161295883533
"6118" 1223.4 62.2151660660172 87.5027062830268
"6119" 1223.6 58.4258911813465 88.7466055946975
"6120" 1223.8 55.1999769621031 90.9278747798978
"6121" 1224 51.4623690039121 93.7679134806062
"6122" 1224.2 49.9954396785812 98.4317759043432
"6123" 1224.4 48.5058063533756 103.621515760716
"6124" 1224.6 48.1386822599814 108.829848749545
"6125" 1224.8 49.7286680550278 112.740719990212
"6126" 1225 51.2940136589332 114.450432311361
"6127" 1225.2 54.4984119323465 115.529883463803
"6128" 1225.4 58.6868496636131 116.94561074652
"6129" 1225.6 63.2018933258339 117.434372195307
"6130" 1225.8 67.9939524270205 118.932565083474
"6131" 1226 73.1276309613982 121.101807285002
"6132" 1226.2 75.7078406602324 121.024738228648
"6133" 1226.4 77.6868708046117 118.54384734995
"6134" 1226.6 79.2128551913495 115.538959772003
"6135" 1226.8 82.2113085740326 111.277162883228
"6136" 1227 84.6775016721366 107.512530721678
"6137" 1227.2 87.0284666308775 105.376902206235
"6138" 1227.4 87.7675360993297 104.974583860157
"6139" 1227.6 87.7374275112629 105.154500431281
"6140" 1227.8 88.0778513847764 103.273624040922
"6141" 1228 88.7963553369234 99.7844167306848
"6142" 1228.2 90.7312445187939 96.0779237259643
"6143" 1228.4 92.9242379243416 91.2303748285079
"6144" 1228.6 93.8653118095349 86.2796629922517
"6145" 1228.8 92.4443132327011 81.4503476129286
"6146" 1229 90.5439200477011 76.2599467327572
"6147" 1229.2 87.8926627202102 72.45348709493
"6148" 1229.4 85.765469217317 68.314835114021
"6149" 1229.6 84.4228440937297 63.1965885567857
"6150" 1229.8 82.4777130349524 57.7384303033585
"6151" 1230 79.9379161771297 52.6046765222143
"6152" 1230.2 76.5749441989882 47.1716808182957
"6153" 1230.4 74.9681617610707 41.6829046841607
"6154" 1230.6 73.3621693742526 35.4776296038082
"6155" 1230.8 72.7534937835513 29.5206089620961
"6156" 1231 74.4025926190455 24.1895898499559
"6157" 1231.2 76.4027085640109 18.3726283167226
"6158" 1231.4 78.9589874495707 15.1132662374732
"6159" 1231.6 81.6494897576821 14.2398548447748
"6160" 1231.8 83.8049900713207 11.3193097736295
"6161" 1232 84.4402424706615 8.50752096491475
"6162" 1232.2 82.6864434303669 8.82283483964441
"6163" 1232.4 80.6801390046219 9.55642110288799
"6164" 1232.6 78.0924494701061 10.6714344579596
"6165" 1232.8 73.6263922179518 10.595140918076
"6166" 1233 68.6731093357582 10.0732359297857
"6167" 1233.2 63.9574825255373 9.13999985385548
"6168" 1233.4 59.5556935611347 9.23243466518571
"6169" 1233.6 55.2522244914204 9.86665085248842
"6170" 1233.8 50.4751273666257 9.29505732235199
"6171" 1234 48.0319156648352 10.8963980070165
"6172" 1234.2 45.8554338894969 13.7691133893653
"6173" 1234.4 42.3116058460545 17.7970949093042
"6174" 1234.6 37.6127295585954 21.0809776444485
"6175" 1234.8 32.9833076526264 23.7814043995879
"6176" 1235 27.8543343972857 25.6209196538077
"6177" 1235.2 23.2863452285461 28.6727790557857
"6178" 1235.4 19.7958228754648 32.3353603220357
"6179" 1235.6 15.8770839737072 36.0889373961429
"6180" 1235.8 11.734094801354 38.3140753104027
"6181" 1236 11.1601111875165 37.9557513927198
"6182" 1236.2 11.7638069013537 37.7707239618082
"6183" 1236.4 11.8100402089321 37.0461737314053
"6184" 1236.6 12.6015083088635 37.4495641862594
"6185" 1236.8 13.001384856418 38.1065114575692
"6186" 1237 14.5575129996982 39.6350440283357
"6187" 1237.2 15.9381582465461 42.5587393347857
"6188" 1237.4 17.3512038762929 46.460026930657
"6189" 1237.6 18.7778337890154 51.0795867825286
"6190" 1237.8 21.0232507392319 55.4188416115226
"6191" 1238 23.4404465011321 59.720390443064
"6192" 1238.2 25.09536597354 63.7698621462857
"6193" 1238.4 26.6992076844539 68.2281028437596
"6194" 1238.6 29.1480984097332 72.7543332350607
"6195" 1238.8 32.4896230933582 77.0411457432107
"6196" 1239 36.6704881003582 80.3914729166292
"6197" 1239.2 42.1513508861142 81.9170481461077
"6198" 1239.4 47.4626098431749 82.571112646369
"6199" 1239.6 53.2433114575472 81.5553684627307
"6200" 1239.8 58.5664728518946 80.1967562745039
"6201" 1240 63.2184672750285 77.3614386901371
"6202" 1240.2 67.5821428777027 74.9734682225635
"6203" 1240.4 70.8071288389142 71.3977318340977
"6204" 1240.6 74.8649358585219 68.1788572073493
"6205" 1240.8 79.2554839788971 65.1924299424524
"6206" 1241 82.8579309203997 62.3817468509555
"6207" 1241.2 86.4480018548984 58.6604050137016
"6208" 1241.4 89.882214409862 54.8390528306159
"6209" 1241.6 94.6296117248431 52.8812694400593
"6210" 1241.8 99.301710441928 51.7743826980687
"6211" 1242 103.567251894181 49.0999379842088
"6212" 1242.2 106.885917398846 45.1253563858151
"6213" 1242.4 111.093686011328 41.0949807695957
"6214" 1242.6 112.21366412281 37.0584648953218
"6215" 1242.8 111.68046895322 35.091483348478
"6216" 1243 112.250125274748 35.1162401026805
"6217" 1243.2 111.711906392178 32.0261213427535
"6218" 1243.4 109.844335858289 28.4737257260982
"6219" 1243.6 107.579700646164 23.9591962087857
"6220" 1243.8 106.210983323339 18.6456280996567
"6221" 1244 105.657995427662 19.0138644639027
"6222" 1244.2 106.054707099792 19.4671054304562
"6223" 1244.4 106.701856477352 20.324963636522
"6224" 1244.6 107.658883695539 20.8778506652232
"6225" 1244.8 109.137180141532 22.3564958510438
"6226" 1245 112.095071918131 24.1367348381581
"6227" 1245.2 114.453789996824 26.3054881159945
"6228" 1245.4 117.248043048165 30.1778073941113
"6229" 1245.6 119.704483883166 33.897238366898
"6230" 1245.8 120.550257638739 37.770642939465
"6231" 1246 122.242478373501 42.9336420631572
"6232" 1246.2 123.881324183768 47.6857521918235
"6233" 1246.4 125.002108750263 53.2496999035733
"6234" 1246.6 126.411721928442 57.8829123032331
"6235" 1246.8 127.074041851077 62.2292950665379
"6236" 1247 127.094223017643 66.2405191205025
"6237" 1247.2 127.04232858933 68.5880901723214
"6238" 1247.4 126.057531000464 71.2598876718445
"6239" 1247.6 126.098919115347 75.7403606698929
"6240" 1247.8 124.423896323749 77.8302452308138
"6241" 1248 123.031663631316 82.4674007576703
"6242" 1248.2 121.037276640337 86.9958237138647
"6243" 1248.4 118.879531359474 91.6922395658978
"6244" 1248.6 115.875571019532 96.6824128338988
"6245" 1248.8 112.846693147092 101.231902950734
"6246" 1249 109.029664100297 105.762560891683
"6247" 1249.2 105.491161650367 110.261519423447
"6248" 1249.4 102.33232556738 111.53061047511
"6249" 1249.6 97.9552694117497 115.089184324972
"6250" 1249.8 95.2225367498074 117.159489391359
"6251" 1250 92.1357788097246 119.839873139483
"6252" 1250.2 89.486475380707 120.651341637786
"6253" 1250.4 87.2693761960728 121.001675498036
"6254" 1250.6 84.6332966910943 122.638481238548
"6255" 1250.8 82.0537465973566 123.346458458368
"6256" 1251 78.2436140313648 125.041218086343
"6257" 1251.2 74.8203315887252 125.542855130563
"6258" 1251.4 71.5423915052419 126.829956991286
"6259" 1251.6 68.5093356141241 126.623329925152
"6260" 1251.8 64.0202111828066 127.569664848705
"6261" 1252 59.5720075982192 127.507733578872
"6262" 1252.2 55.7504356777582 127.603279177122
"6263" 1252.4 51.8063409692173 125.896429506745
"6264" 1252.6 46.9251951308314 124.771454264761
"6265" 1252.8 43.8505752624168 123.649764477176
"6266" 1253 39.8591175140991 121.997665976763
"6267" 1253.2 34.9757498677815 120.648378983576
"6268" 1253.4 31.0513097631047 118.360253486573
"6269" 1253.6 26.5750147652736 115.784885833586
"6270" 1253.8 23.9082920890916 113.474805591452
"6271" 1254 20.7592591123724 110.331413923392
"6272" 1254.2 17.7214564979249 106.522725871167
"6273" 1254.4 14.7431917260838 103.047250326111
"6274" 1254.6 12.3383288579145 100.429513874833
"6275" 1254.8 10.0445177375967 97.1990620755396
"6276" 1255 7.70612046947698 93.6099467997389
"6277" 1255.2 6.21653648587728 90.0342854874524
"6278" 1255.4 5.10495729750823 85.4969311883357
"6279" 1255.6 3.76447334428716 80.6853812017527
"6280" 1255.8 2.43827653791145 76.5606438474954
"6281" 1256 1.48019095202053 72.5381286873267
"6282" 1256.2 1.60679656495151 68.5760466095168
"6283" 1256.4 1.60211392685145 64.3237027327518
"6284" 1256.6 1.24385410033214 60.1690393391944
"6285" 1256.8 1.07386904152942 56.647666534362
"6286" 1257 1.17914506007402 57.2057119226541
"6287" 1257.2 0.985476672147616 58.4108532816087
"6288" 1257.4 1.04860080952547 59.3451125445702
"6289" 1257.6 1.36525499416894 60.0265221005625
"6290" 1257.8 1.26222531216363 61.1582824607857
"6291" 1258 1.26907357589337 62.0224967008128
"6292" 1258.2 1.2458255227056 62.127148351812
"6293" 1258.4 1.52042256580133 61.9775585101478
"6294" 1258.6 2.00126205598832 63.1729135412901
"6295" 1258.8 2.43670254181229 64.477416036029
"6296" 1259 2.76478285774938 66.0139154007592
"6297" 1259.2 2.81948444081086 67.8397693840226
"6298" 1259.4 2.77897185721201 69.4078553472227
"6299" 1259.6 2.41682048582274 71.4751523277373
"6300" 1259.8 3.25054136698404 72.9823070872293
"6301" 1260 3.51632282922104 74.8041942945956
"6302" 1260.2 3.84928427981608 74.2798779537857
"6303" 1260.4 4.13639556078344 76.7174950654412
"6304" 1260.6 4.21365718801443 78.9860908923808
"6305" 1260.8 4.84588660263004 80.3425319829139
"6306" 1261 5.111087598105 83.1687007071083
"6307" 1261.2 6.19451605690824 85.9045924075357
"6308" 1261.4 6.91818368765906 89.7061490894221
"6309" 1261.6 8.16989374820009 91.8484174149485
"6310" 1261.8 9.23371474943566 95.444769024197
"6311" 1262 10.8046750115967 97.3636944909857
"6312" 1262.2 12.5022751794354 100.536109283904
"6313" 1262.4 14.5059648345551 103.328725621731
"6314" 1262.6 16.092618204735 106.083970890646
"6315" 1262.8 16.3551304491973 107.141349403932
"6316" 1263 16.9884476979963 107.484248240857
"6317" 1263.2 18.8399418770665 108.590086768974
"6318" 1263.4 21.1787300618558 110.655563115176
"6319" 1263.6 23.4467680298773 113.426274493929
"6320" 1263.8 24.5156920636723 114.358270619715
"6321" 1264 26.4662816460439 116.013588630667
"6322" 1264.2 29.1565365423231 117.524836819732
"6323" 1264.4 30.9296481658452 118.402558281873
"6324" 1264.6 32.6775999696419 119.8277237676
"6325" 1264.8 34.9296127675537 120.115707223354
"6326" 1265 37.2774533741017 121.028661659373
"6327" 1265.2 39.9491819550373 123.305879809321
"6328" 1265.4 39.610998921246 121.658065990078
"6329" 1265.6 39.6882506767338 120.971380552249
"6330" 1265.8 39.718027717031 121.755775054472
"6331" 1266 38.8852514122328 121.754704365599
"6332" 1266.2 37.9864324960041 121.470005561589
"6333" 1266.4 36.5963114631373 120.915376248003
"6334" 1266.6 34.3053483543436 120.21633728803
"6335" 1266.8 31.535269390766 119.034033334075
"6336" 1267 29.0952284967659 116.966711387324
"6337" 1267.2 27.482841175163 114.882207419643
"6338" 1267.4 26.6110735077582 113.007693777786
"6339" 1267.6 24.2997269505397 110.577570438542
"6340" 1267.8 21.5166340685942 108.19557953259
"6341" 1268 19.5920884948133 105.089195587912
"6342" 1268.2 17.2460176294195 102.015840490939
"6343" 1268.4 13.8280612911756 99.6543814008408
"6344" 1268.6 13.1667815120004 98.1274621169967
"6345" 1268.8 11.7348773929195 95.0841614437051
"6346" 1269 9.23793239624624 90.1786655025857
"6347" 1269.2 6.60994609401629 85.5018625740519
"6348" 1269.4 5.88597254548995 83.8530808223467
"6349" 1269.6 6.22651413019414 81.2702225778883
"6350" 1269.8 7.37993211442766 76.6550941482981
"6351" 1270 9.19878749057336 71.7041613219706
"6352" 1270.2 11.9158307301779 67.8339624147054
"6353" 1270.4 14.8263934089175 66.1390547683786
"6354" 1270.6 17.270137784104 65.3146648095801
"6355" 1270.8 20.1842892821219 65.9181904463312
"6356" 1271 22.1557072629249 65.5533799802857
"6357" 1271.2 22.152188016286 64.1591219910079
"6358" 1271.4 21.33258746724 62.001399982313
"6359" 1271.6 19.8586854702447 60.3594868285695
"6360" 1271.8 18.4273983507312 58.5828551638127
"6361" 1272 18.0708217097128 56.0463034222948
"6362" 1272.2 18.5816134971733 54.5397968059084
"6363" 1272.4 20.2887624928821 52.6814995316795
"6364" 1272.6 21.3306537894371 51.426072104483
"6365" 1272.8 24.8211007218867 49.5537290048316
"6366" 1273 27.75591643254 47.4715202775312
"6367" 1273.2 30.1847688682299 44.5706051394461
"6368" 1273.4 33.8804006365031 43.1515120259694
"6369" 1273.6 38.7041131516615 43.9477463114954
"6370" 1273.8 43.7551538940382 44.8212591013457
"6371" 1274 48.2597192068832 46.408430730942
"6372" 1274.2 52.5197672632582 48.7484324388074
"6373" 1274.4 56.4297251566518 52.458889621541
"6374" 1274.6 60.4533867245934 55.4731443729725
"6375" 1274.8 65.2003908419056 56.5305230283541
"6376" 1275 69.1737898479602 55.9130741055742
"6377" 1275.2 72.8905203655467 53.6016055940646
"6378" 1275.4 74.4731093363782 50.3055764408957
"6379" 1275.6 75.6665562565583 46.7245274184857
"6380" 1275.8 76.4227127028003 42.5185096092068
"6381" 1276 78.4231265817477 38.230020862491
"6382" 1276.2 81.9466248125275 34.6169052121154
"6383" 1276.4 85.449698635597 33.1069167122051
"6384" 1276.6 88.748171890031 33.8293460401266
"6385" 1276.8 92.3831834101852 33.875898900561
"6386" 1277 97.1914009793561 34.2379639741444
"6387" 1277.2 102.818217322769 34.5578340204596
"6388" 1277.4 108.713393536769 34.597276642712
"6389" 1277.6 114.571563905977 35.6316834616607
"6390" 1277.8 119.246372774978 37.6591610565257
"6391" 1278 119.826577432768 39.8467142767665
"6392" 1278.2 121.450757826842 43.8231558499446
"6393" 1278.4 124.036776282838 48.419996742476
"6394" 1278.6 124.206433857428 50.3461438747215
"6395" 1278.8 123.737422312103 52.772817448591
"6396" 1279 125.744395455028 57.3143030297422
"6397" 1279.2 126.034441489428 60.5315488341696
"6398" 1279.4 125.90209267833 65.5442803995
"6399" 1279.6 126.629965280461 70.1929365079208
"6400" 1279.8 126.145384772893 75.7057122661319
"6401" 1280 124.866537370056 79.7130654867046
"6402" 1280.2 123.85773786018 84.6163338672169
"6403" 1280.4 121.935480493731 86.8781245842992
"6404" 1280.6 119.230236103021 89.8688966156278
"6405" 1280.8 116.119031933298 93.0169616459981
"6406" 1281 112.977058283454 97.5597706752205
"6407" 1281.2 110.135021000074 102.685416689654
"6408" 1281.4 108.389729933195 105.41329070792
"6409" 1281.6 105.342288986856 107.015660094025
"6410" 1281.8 101.529150838439 110.6418027735
"6411" 1282 98.5398243735886 115.381546915259
"6412" 1282.2 96.6588995022319 115.233738593154
"6413" 1282.4 92.1735647217921 117.129649643531
"6414" 1282.6 87.488546902368 120.856415116956
"6415" 1282.8 84.222616799476 121.578031203608
"6416" 1283 79.616960883663 122.043577498
"6417" 1283.2 74.1728796985018 124.068117561529
"6418" 1283.4 68.5119559936702 126.663325467938
"6419" 1283.6 65.2587362467082 125.912719248086
"6420" 1283.8 59.7412613662582 124.987963162728
"6421" 1284 53.5771655226044 124.914145252016
"6422" 1284.2 50.2299492452664 124.15154759772
"6423" 1284.4 47.2417845099599 122.068735162525
"6424" 1284.6 42.1942976247582 120.172836853054
"6425" 1284.8 36.2849797685439 118.913321707714
"6426" 1285 32.0549081522895 117.206723767544
"6427" 1285.2 27.4570228100574 115.311822273116
"6428" 1285.4 24.4897279417822 111.941659689578
"6429" 1285.6 19.9303416931729 108.959046151127
"6430" 1285.8 17.1326783509443 105.550693132972
"6431" 1286 14.4076884531131 102.003512026649
"6432" 1286.2 12.9811144071519 99.1819197024078
"6433" 1286.4 10.0182966856559 95.8837157439196
"6434" 1286.6 8.58776449285273 92.3237017996755
"6435" 1286.8 6.32743711525403 88.2568340406429
"6436" 1287 5.59844649554855 84.0594322520841
"6437" 1287.2 5.01627228220823 80.3056203500857
"6438" 1287.4 3.72910353227044 76.3243983976394
"6439" 1287.6 2.45890136280061 71.8216030699976
"6440" 1287.8 1.63958220332235 66.2181160228114
"6441" 1288 1.31774516454394 60.5622599193214
"6442" 1288.2 2.63630928758176 55.1969865072269
"6443" 1288.4 3.27936682298164 49.3851673969878
"6444" 1288.6 3.93843935309865 47.4783212021261
"6445" 1288.8 3.46310597604893 47.7981933039369
"6446" 1289 4.74034697713032 47.8204132105066
"6447" 1289.2 7.82950058824802 46.2986670377143
"6448" 1289.4 10.9988910184154 45.3359313905857
"6449" 1289.6 14.9036172605746 42.8980237040816
"6450" 1289.8 17.9038174601219 39.7715101656342
"6451" 1290 18.4033905170878 36.7217718780584
"6452" 1290.2 18.0146737292469 33.8119741131721
"6453" 1290.4 19.1655493138436 30.3428850414564
"6454" 1290.6 22.0680321183995 28.0815041216879
"6455" 1290.8 25.904045505597 26.7372101622051
"6456" 1291 30.8022507258396 24.8316978734253
"6457" 1291.2 34.3080217858818 22.0668923752801
"6458" 1291.4 38.2913395781453 18.7812412068502
"6459" 1291.6 41.2765108385141 15.2326982352857
"6460" 1291.8 45.7055002713297 12.8486080694286
"6461" 1292 51.9785160396823 10.8811404820769
"6462" 1292.2 57.1554454707133 9.81987906251605
"6463" 1292.4 62.0481943591886 10.2232062358996
"6464" 1292.6 67.4679819501485 12.1985428957369
"6465" 1292.8 72.7244020801446 12.9092030051153
"6466" 1293 77.8569659667474 13.2262406720357
"6467" 1293.2 83.3287605886511 12.6984649864643
"6468" 1293.4 88.1346868915337 10.9077974818469
"6469" 1293.6 92.3761952432128 8.32446194969481
"6470" 1293.8 92.8672261287916 9.42352586168572
"6471" 1294 94.4110431239104 12.0256894592422
"6472" 1294.2 95.9134705501978 15.9277662137637
"6473" 1294.4 98.3065737338582 20.0099781477857
"6474" 1294.6 101.081965157371 24.3167216732051
"6475" 1294.8 104.043932595542 28.9695942476002
"6476" 1295 106.098185792358 34.4989373135191
"6477" 1295.2 108.450714189289 37.9725506187857
"6478" 1295.4 111.495302437758 40.6787107954827
"6479" 1295.6 114.159579157905 43.825186872374
"6480" 1295.8 118.160755571814 47.5448040730913
"6481" 1296 122.790728108602 50.0971993801986
"6482" 1296.2 123.68776441134 50.7721863988948
"6483" 1296.4 122.448806776444 51.1523834288143
"6484" 1296.6 121.41716476173 53.6893465518714
"6485" 1296.8 121.034320053787 57.8135856063234
"6486" 1297 120.036514030342 62.9170292137579
"6487" 1297.2 118.318618921044 67.7900569374143
"6488" 1297.4 116.044405625777 72.5011225172063
"6489" 1297.6 114.379293065176 77.7403658031312
"6490" 1297.8 113.460754128191 82.8256139846506
"6491" 1298 114.078932220222 88.7038509467411
"6492" 1298.2 115.353676480031 94.1464136190039
"6493" 1298.4 115.73181758787 93.7890389871128
"6494" 1298.6 115.176063975021 93.1107420018647
"6495" 1298.8 113.655929644488 93.4199853653803
"6496" 1299 110.085155610628 94.3693785249596
"6497" 1299.2 106.173080343838 95.3743167603432
"6498" 1299.4 102.966568174167 95.3138071103493
"6499" 1299.6 99.2605592722722 95.1177478674493
"6500" 1299.8 95.2786139257582 94.5207027481061
"6501" 1300 90.9765169397151 94.3609269652943
"6502" 1300.2 88.0845128776771 95.5650270846506
"6503" 1300.4 85.7299716769161 97.646643560891
"6504" 1300.6 82.0122169786452 99.1649367258205
"6505" 1300.8 77.8473010233454 99.3356153884463
"6506" 1301 74.2202915119738 101.296219527924
"6507" 1301.2 71.1698327960513 104.92036290982
"6508" 1301.4 69.0998642966003 109.420543246996
"6509" 1301.6 68.4256996569564 113.857388594927
"6510" 1301.8 70.1008829982278 117.722384399838
"6511" 1302 71.2481421014332 119.262745609886
"6512" 1302.2 69.8002390868617 120.530536858389
"6513" 1302.4 67.4029320103993 121.278512744247
"6514" 1302.6 65.0064683670523 120.71664451166
"6515" 1302.8 62.7405775669321 119.111534315264
"6516" 1303 59.8946264303109 116.718885962444
"6517" 1303.2 56.4187406144832 113.166936441536
"6518" 1303.4 53.1253162781396 110.026887034642
"6519" 1303.6 49.624083410182 106.072270917243
"6520" 1303.8 46.3719953097832 103.424470273311
"6521" 1304 44.2563334484824 99.8663302299754
"6522" 1304.2 43.9942102505513 94.3708109926995
"6523" 1304.4 44.4405281281096 89.1987636192722
"6524" 1304.6 46.7689377962177 84.2028478332992
"6525" 1304.8 49.3692989281252 79.781200656694
"6526" 1305 53.0862995712394 77.4923733515499
"6527" 1305.2 57.0772556469219 75.1067816768221
"6528" 1305.4 59.8842433297011 71.6519190228714
"6529" 1305.6 60.3479253445467 68.5544917201896
"6530" 1305.8 60.2624583090751 65.2512919171719
"6531" 1306 62.2962344260916 60.8340064909675
"6532" 1306.2 64.6304547422128 56.5296290344524
"6533" 1306.4 68.2213177483809 52.5531694611631
"6534" 1306.6 71.4886433166417 48.6068684667275
"6535" 1306.8 75.7045641202582 45.5300200960504
"6536" 1307 80.3508315399113 44.1342667508265
"6537" 1307.2 85.327464157031 43.7863555062403
"6538" 1307.4 90.0946547839954 43.6658862670847
"6539" 1307.6 94.3068664827067 42.4129584219919
"6540" 1307.8 96.3188291428109 40.5472530558383
"6541" 1308 99.1474143676424 38.724846487112
"6542" 1308.2 103.468308346169 38.2782965331857
"6543" 1308.4 108.689388570221 39.0547302368594
"6544" 1308.6 112.848783788659 41.5824714397956
"6545" 1308.8 114.691041507113 44.344638367496
"6546" 1309 118.019358513788 47.9357807254095
"6547" 1309.2 120.485847566795 52.7865011731435
"6548" 1309.4 122.664456956325 57.9441172618388
"6549" 1309.6 125.212374688407 63.2206901491371
"6550" 1309.8 125.259907864385 63.9192607180948
"6551" 1310 125.001460731153 62.4041736868958
"6552" 1310.2 125.157814700485 60.4275689546725
"6553" 1310.4 125.016112668729 58.7684175609684
"6554" 1310.6 124.618666585502 56.662284280007
"6555" 1310.8 125.574336554995 53.0166393614221
"6556" 1311 124.672580054518 51.9332324553915
"6557" 1311.2 122.740183483207 49.4165916203932
"6558" 1311.4 121.420352839419 45.7073612514279
"6559" 1311.6 120.130488368808 41.6430151852214
"6560" 1311.8 120.465158270958 37.2118256651
"6561" 1312 119.067065088582 36.0991075158445
"6562" 1312.2 117.231287728747 32.9663812511374
"6563" 1312.4 116.518008285482 28.5738809804041
"6564" 1312.6 114.897240855351 28.0074985938968
"6565" 1312.8 112.002073953758 24.9828455202328
"6566" 1313 110.275883477383 21.3675218562545
"6567" 1313.2 108.260062630717 19.942997728394
"6568" 1313.4 105.079213065544 17.6310877423776
"6569" 1313.6 102.475047898846 13.7690656642912
"6570" 1313.8 99.8356792163194 13.1969920195102
"6571" 1314 95.8527752710135 11.8418459399453
"6572" 1314.2 92.1543675296182 9.63754800176572
"6573" 1314.4 89.8510909893982 6.06414262721572
"6574" 1314.6 88.599523710977 5.98866160459822
"6575" 1314.8 84.9878826573066 6.88838265478572
"6576" 1315 81.7580637601178 6.39741426228009
"6577" 1315.2 79.7695514940265 4.87182677627352
"6578" 1315.4 79.8628053988654 4.59073850639286
"6579" 1315.6 79.9642259178558 4.09814046849304
"6580" 1315.8 80.2886832909046 5.02563188565157
"6581" 1316 78.6330013294329 6.60136214277367
"6582" 1316.2 75.5543004730722 7.81569342229734
"6583" 1316.4 72.6132578726582 7.95424688415239
"6584" 1316.6 69.5101872862939 6.99757762421429
"6585" 1316.8 67.8599178333396 6.26474394372757
"6586" 1317 66.5149616727927 6.8400607430271
"6587" 1317.2 64.0370884301286 6.08155315845238
"6588" 1317.4 62.9896078568978 5.06486898896013
"6589" 1317.6 62.3853886742767 5.87394790793386
"6590" 1317.8 60.065718739307 7.17424265605401
"6591" 1318 57.9173207806548 9.25176342988916
"6592" 1318.2 54.5022762031656 10.7809811020079
"6593" 1318.4 50.6193740782582 12.0796934930357
"6594" 1318.6 46.8941455095896 13.531295895364
"6595" 1318.8 42.7902233889434 13.5128774667857
"6596" 1319 41.7181071485169 12.9374074267512
"6597" 1319.2 40.9182103133848 13.4392037524725
"6598" 1319.4 39.0485710268605 12.5313635938539
"6599" 1319.6 38.2755558156893 10.9649948467857
"6600" 1319.8 36.8658308417001 11.7530608664601
"6601" 1320 34.6958469955722 14.1928066078206
"6602" 1320.2 33.7100978277249 17.5767502456857
"6603" 1320.4 32.5065154772249 21.2881659288191
"6604" 1320.6 30.7412613631582 25.1439616270857
"6605" 1320.8 28.119510598352 28.0397894673795
"6606" 1321 24.479965922053 30.1921216918173
"6607" 1321.2 20.9246256828745 30.4044504411229
"6608" 1321.4 17.4985708774619 28.8567928005635
"6609" 1321.6 16.9913577305112 28.8136619771269
"6610" 1321.8 15.7795776054876 30.0995933229857
"6611" 1322 14.4618932162845 33.0605011255962
"6612" 1322.2 13.9270252723407 36.4364000294459
"6613" 1322.4 14.0274896141406 40.3181013836681
"6614" 1322.6 15.1127349439704 43.9214704936645
"6615" 1322.8 16.5561582884311 48.8558193241222
"6616" 1323 16.6461912941044 53.1202027721126
"6617" 1323.2 17.090510462905 58.0879670283362
"6618" 1323.4 18.2746820695582 63.319551587577
"6619" 1323.6 22.3723229612151 67.110663409234
"6620" 1323.8 27.0057274317228 68.3814169503167
"6621" 1324 31.9032160534154 67.8155357636143
"6622" 1324.2 37.5175204913868 66.8364208710715
"6623" 1324.4 42.782431540116 64.4272859874555
"6624" 1324.6 47.5023740411788 61.6357128021969
"6625" 1324.8 51.7521574669641 58.6253873856092
"6626" 1325 55.4942957267365 56.624713059764
"6627" 1325.2 59.5839169842744 54.6365248512051
"6628" 1325.4 62.4406370623711 51.6201605881728
"6629" 1325.6 65.7564189257365 48.4451790182748
"6630" 1325.8 69.6021904484249 45.847824171513
"6631" 1326 73.6886568396994 44.2673194446681
"6632" 1326.2 78.3610711895029 43.1726706256687
"6633" 1326.4 82.2267135311782 40.7319074962457
"6634" 1326.6 86.3324619215324 37.3561274042696
"6635" 1326.8 90.6727147440486 34.8164637604631
"6636" 1327 94.8351888492582 32.4946029857857
"6637" 1327.2 98.1292037032582 31.7356592266368
"6638" 1327.4 101.011800102821 30.163960883912
"6639" 1327.6 104.857404256109 27.7959279626261
"6640" 1327.8 105.967835799325 28.58347182993
"6641" 1328 108.088072670609 29.8979311241261
"6642" 1328.2 111.097321546117 29.6517752581444
"6643" 1328.4 115.038824696319 31.3467558666735
"6644" 1328.6 117.488953851726 32.7927594625942
"6645" 1328.8 116.134883041138 32.0640986810271
"6646" 1329 115.339247920385 30.6144896019066
"6647" 1329.2 114.53105873072 28.3983916967088
"6648" 1329.4 113.590717245489 25.7040663850666
"6649" 1329.6 111.570526334664 23.5372031498482
"6650" 1329.8 109.318718776538 20.8163829970157
"6651" 1330 106.337676202339 18.7606937663664
"6652" 1330.2 102.954549877345 15.3074730513075
"6653" 1330.4 100.326533323414 12.1832012244732
"6654" 1330.6 97.9274093753665 11.2631233801569
"6655" 1330.8 94.1500130750745 9.83144706890816
"6656" 1331 89.9123551498969 7.76122165134017
"6657" 1331.2 85.9294247077876 5.44583146552101
"6658" 1331.4 82.3775356448605 4.32312810783117
"6659" 1331.6 79.2857494999916 4.49761946301905
"6660" 1331.8 76.8176515571868 6.17581548248902
"6661" 1332 73.4655951379306 7.61321133116502
"6662" 1332.2 69.6031841180641 8.23426417993866
"6663" 1332.4 65.609018595499 7.44042388911905
"6664" 1332.6 63.9854728127582 6.56989732728571
"6665" 1332.8 63.4669159126652 6.89134530899502
"6666" 1333 62.2420060347014 5.73894015462662
"6667" 1333.2 61.3920848438305 4.1332927132797
"6668" 1333.4 60.6685616553245 4.74570546350861
"6669" 1333.6 58.0357186217456 5.74828581153255
"6670" 1333.8 55.5117816498745 7.18464807571595
"6671" 1334 52.6622967521332 9.10040802033117
"6672" 1334.2 49.0968751702755 11.6063584028547
"6673" 1334.4 46.3533190319306 14.3431357688202
"6674" 1334.6 43.3472028236582 17.5342855353524
"6675" 1334.8 39.2193611326842 19.415472203119
"6676" 1335 34.8048972965775 20.1389071478339
"6677" 1335.2 30.7591976583874 19.2971435720778
"6678" 1335.4 29.4743325731582 17.8485243918191
"6679" 1335.6 29.4754342503669 17.3970137434705
"6680" 1335.8 28.8474782414104 15.6148806282857
"6681" 1336 28.9424979006604 14.0363011789379
"6682" 1336.2 29.7283076003629 14.6549806644718
"6683" 1336.4 29.5205902057233 14.7394163094369
"6684" 1336.6 28.8545339269043 14.3115957263138
"6685" 1336.8 27.9787807242355 14.6246807918766
"6686" 1337 26.3959902480606 15.7837519182159
"6687" 1337.2 23.9723666485858 17.295165287165
"6688" 1337.4 21.7705792720517 19.3910088373835
"6689" 1337.6 18.5618525952916 22.1204742513524
"6690" 1337.8 17.164191443193 24.3095300690357
"6691" 1338 14.4892798348654 27.0530536759286
"6692" 1338.2 12.304856023406 29.8468317857971
"6693" 1338.4 11.8710123441031 32.0684915820961
"6694" 1338.6 10.7597319026419 35.4039294193206
"6695" 1338.8 9.49383831529877 38.9899821244749
"6696" 1339 9.70153331372698 43.0245241262545
"6697" 1339.2 8.87407044775822 47.0776922594246
"6698" 1339.4 8.19266820665012 51.3076173583263
"6699" 1339.6 8.73504463363434 55.1978154643521
"6700" 1339.8 8.42192797132704 59.8656410948591
"6701" 1340 6.25198032702609 64.7014317292232
"6702" 1340.2 5.29999765070559 69.0533661056541
"6703" 1340.4 7.14087032438939 72.6603017473841
"6704" 1340.6 10.2054193457243 75.9090113747942
"6705" 1340.8 13.6088241571632 79.9178578835791
"6706" 1341 15.6746865120464 84.731594752184
"6707" 1341.2 18.1999023702461 89.6572817176638
"6708" 1341.4 21.6077784557243 93.8003295013366
"6709" 1341.6 26.2943413102582 95.9400650770607
"6710" 1341.8 31.6243225702442 96.2642950464493
"6711" 1342 37.1194781911694 95.6856637598511
"6712" 1342.2 43.4554148148041 95.7802672554004
"6713" 1342.4 49.6440779531261 95.0727634295499
"6714" 1342.6 55.1275290226749 93.5482402675357
"6715" 1342.8 60.8533433041471 92.4583127023135
"6716" 1343 66.4430904301742 92.0564324458919
"6717" 1343.2 72.0343264994887 91.7805082280292
"6718" 1343.4 76.8332324205669 89.5572036983162
"6719" 1343.6 80.9520462031636 86.6198932376776
"6720" 1343.8 82.6983873565404 83.357655783558
"6721" 1344 84.7556524464641 79.5067842109916
"6722" 1344.2 88.3500244604463 75.8191263072444
"6723" 1344.4 92.3611584621193 72.5600571852857
"6724" 1344.6 96.1433799989326 70.8332238958133
"6725" 1344.8 101.035979018402 69.0024376052292
"6726" 1345 105.917230114239 68.0784278032197
"6727" 1345.2 111.042997019272 68.779308933038
"6728" 1345.4 116.929990074862 69.1797198127167
"6729" 1345.6 122.09143413594 70.2322189733766
"6730" 1345.8 124.627595222831 69.8326646534221
"6731" 1346 124.067048032687 68.0499667333786
"6732" 1346.2 124.452217414407 64.8664845982722
"6733" 1346.4 125.377386715822 61.0667903121584
"6734" 1346.6 123.72297515953 57.8351155578429
"6735" 1346.8 122.50952063664 54.2396230190221
"6736" 1347 121.016391816192 49.8778927101631
"6737" 1347.2 119.475735613999 45.2634147314011
"6738" 1347.4 117.511332612847 41.6013913602412
"6739" 1347.6 115.460044298229 38.4484051669328
"6740" 1347.8 113.502996734564 34.0259324380102
"6741" 1348 112.476104613387 28.0315142165947
"6742" 1348.2 111.843707855008 24.0627039402232
"6743" 1348.4 110.50890787983 23.2507288476122
"6744" 1348.6 109.076620202304 20.0987679966645
"6745" 1348.8 106.794996626858 18.8022817859057
"6746" 1349 103.495365490593 15.5183500238682
"6747" 1349.2 100.504695184508 12.8058400397357
"6748" 1349.4 96.4742779713207 11.168029243067
"6749" 1349.6 92.6365138860301 8.61500602251387
"6750" 1349.8 89.2563970754281 5.36088991900901
"6751" 1350 86.3938053915305 5.27136012070651
"6752" 1350.2 82.8720470485266 5.96980392073308
"6753" 1350.4 78.2004138365582 6.94358677821905
"6754" 1350.6 74.0309920573389 7.36508327401152
"6755" 1350.8 69.87013860631 6.54134347033744
"6756" 1351 66.8040167443935 6.38629990319748
"6757" 1351.2 66.6661087281851 6.4191993918345
"6758" 1351.4 66.5429011609443 5.89589349466944
"6759" 1351.6 66.2227200054524 5.6309276440916
"6760" 1351.8 64.9165181561071 4.93154954954153
"6761" 1352 62.8690849730994 5.87822213367983
"6762" 1352.2 59.9496177275052 7.41637760736403
"6763" 1352.4 57.8231901051187 9.68216557415781
"6764" 1352.6 54.0934636422975 12.3062117091116
"6765" 1352.8 50.1597440986303 14.5527690942508
"6766" 1353 45.6973557291082 14.9317296007982
"6767" 1353.2 41.3637554179805 14.829283487119
"6768" 1353.4 39.0410526363138 14.0885102068598
"6769" 1353.6 38.2844964518978 12.4507659327508
"6770" 1353.8 38.5496675939908 11.384210417402
"6771" 1354 37.6988356934998 10.6100089536621
"6772" 1354.2 35.7756507875952 10.7752883691009
"6773" 1354.4 33.4910476760626 12.2624763766444
"6774" 1354.6 31.4254029097582 14.3486389635659
"6775" 1354.8 28.3299171032634 17.4883623589197
"6776" 1355 25.7474934753909 20.3921605407857
"6777" 1355.2 22.1847410476957 22.9161567612232
"6778" 1355.4 18.6366205897923 24.0185502925471
"6779" 1355.6 16.8906715844824 25.5230689893374
"6780" 1355.8 14.9004283921916 29.3607073631857
"6781" 1356 13.1366727960486 33.3041721408502
"6782" 1356.2 12.2112147924816 37.5619078348176
"6783" 1356.4 10.3186060774778 42.0015388365801
"6784" 1356.6 6.66760733725328 45.4724070833996
"6785" 1356.8 4.96770667859156 47.6460116327191
"6786" 1357 6.07648483392149 49.68371109
"6787" 1357.2 7.30737725655287 54.0242111247857
"6788" 1357.4 9.41539456712186 58.4957451228857
"6789" 1357.6 12.0613965615477 62.9216854319962
"6790" 1357.8 13.8375162471653 67.4310341854229
"6791" 1358 16.5740657549153 71.6867230392981
"6792" 1358.2 20.6318138200379 75.0669145766586
"6793" 1358.4 25.6665328473564 75.8222568969643
"6794" 1358.6 31.1563206888733 77.8176016978388
"6795" 1358.8 36.7295360314636 79.0127974099554
"6796" 1359 42.362844401285 80.8384008050893
"6797" 1359.2 48.4746446266154 80.0016943518429
"6798" 1359.4 53.6026328139563 78.1990502291725
"6799" 1359.6 57.8112290214922 75.7174447531435
"6800" 1359.8 60.7058005488337 72.105764906814
"6801" 1360 64.0494004122536 67.5198077363178
"6802" 1360.2 67.3209064925852 63.4501518752184
"6803" 1360.4 70.8455195844935 59.6070715715504
"6804" 1360.6 73.2660222109078 55.3743507935147
"6805" 1360.8 75.5926718112349 51.1810598647109
"6806" 1361 77.9546296512982 46.7245274184857
"6807" 1361.2 79.2163323600395 41.822242014942
"6808" 1361.4 79.8123370816813 36.8554020854011
"6809" 1361.6 81.9554272954357 33.2096539146244
"6810" 1361.8 85.4242834310395 29.9944931649107
"6811" 1362 89.281373116674 26.840985551091
"6812" 1362.2 90.1268958785952 24.0353557436227
"6813" 1362.4 88.6948073137249 21.020638253719
"6814" 1362.6 87.0205417218492 17.5388215385016
"6815" 1362.8 85.3839000758583 12.3238655774524
"6816" 1363 82.9508459604539 8.26202371948137
"6817" 1363.2 79.9074336799267 7.65542942249098
"6818" 1363.4 78.6747291992863 6.70659552403291
"6819" 1363.6 77.1359240936412 5.5073760644772
"6820" 1363.8 78.4284610187582 5.31294190141905
"6821" 1364 80.2317229965249 5.35965308278572
"6822" 1364.2 83.1160975417583 4.68021771745239
"6823" 1364.4 86.2927547815266 5.74854043004887
"6824" 1364.6 90.2866532707273 6.3617326905486
"6825" 1364.8 94.3421315108819 8.84000820804344
"6826" 1365 99.1794209897056 11.2720817520383
"6827" 1365.2 101.095469587671 13.1099242915575
"6828" 1365.4 104.024340913222 16.0778335270228
"6829" 1365.6 107.875505894901 18.6021430062245
"6830" 1365.8 110.236052004061 21.0754563343312
"6831" 1366 111.806033393621 23.8478939680173
"6832" 1366.2 114.008535595595 27.1559001006229
"6833" 1366.4 116.767309865146 31.3225769805857
"6834" 1366.6 119.931557674699 34.9188383609916
"6835" 1366.8 119.263010179466 36.3032067701159
"6836" 1367 119.037254999405 38.5308366634622
"6837" 1367.2 119.365165980346 42.8285151416092
"6838" 1367.4 120.181217171552 47.8081269092269
"6839" 1367.6 120.289209095076 53.2241283581315
"6840" 1367.8 120.61841975371 58.5732947540867
"6841" 1368 120.908339707306 63.9095057129588
"6842" 1368.2 121.67490091741 69.0310060058866
"6843" 1368.4 123.915940762151 73.9762751182249
"6844" 1368.6 124.010407494447 73.973410940531
"6845" 1368.8 122.485909691008 74.0710931279802
"6846" 1369 120.395186607511 76.8569794111711
"6847" 1369.2 118.160755571814 80.9256051209524
"6848" 1369.4 115.792587928164 85.5284354126236
"6849" 1369.6 112.833495972196 90.1199732065179
"6850" 1369.8 110.261178053928 95.1600035142054
"6851" 1370 106.770403303288 100.509151933878
"6852" 1370.2 103.260265302758 105.913080800945
"6853" 1370.4 101.386544302811 111.177241263944
"6854" 1370.6 100.36175256668 111.318336823221
"6855" 1370.8 97.2576440701375 112.280668650872
"6856" 1371 93.2190425081685 115.127662778273
"6857" 1371.2 89.4092028429058 118.970156794261
"6858" 1371.4 87.9733736824023 120.086704938523
"6859" 1371.6 84.6332181516322 119.721043319811
"6860" 1371.8 79.4473723930887 120.183869953693
"6861" 1372 73.9463011818675 120.061474695088
"6862" 1372.2 67.9600692481632 120.91876402848
"6863" 1372.4 62.0156028876615 122.314656944955
"6864" 1372.6 56.5196424431154 124.825016024833
"6865" 1372.8 54.0952545166292 125.230338749616
"6866" 1373 49.0472306252128 124.709002636744
"6867" 1373.2 45.3241185075742 122.98825957685
"6868" 1373.4 40.134548552891 120.637407904708
"6869" 1373.6 35.1967258195257 117.119857820297
"6870" 1373.8 30.6682150001098 113.160964841645
"6871" 1374 25.7971984530622 109.55072663897
"6872" 1374.2 20.9257305626332 105.583004580442
"6873" 1374.4 15.9256106886851 103.530813300956
"6874" 1374.6 14.1227754349011 100.938616462333
"6875" 1374.8 11.857483404855 96.7115187300276
"6876" 1375 9.71187819598404 91.527399495947
"6877" 1375.2 6.81998426200414 85.8048699525316
"6878" 1375.4 5.45136755130941 82.1642706282739
"6879" 1375.6 4.42112729077463 77.6098770009907
"6880" 1375.8 3.12367960917972 73.6797568408105
"6881" 1376 2.28818807669043 69.0524001376671
"6882" 1376.2 2.07914778139126 63.1404883890059
"6883" 1376.4 2.00592162196925 56.3909369529967
"6884" 1376.6 3.35175142781705 52.0683365253151
"6885" 1376.8 6.44770985600066 47.3186473203312
"6886" 1377 9.52434104099292 42.9292222667755
"6887" 1377.2 13.0664529892128 38.713752835513
"6888" 1377.4 16.7982528899541 35.8882775683012
"6889" 1377.6 19.869304126365 31.7245126208644
"6890" 1377.8 21.2652520280021 27.9472539438711
"6891" 1378 20.7507553364534 25.4211215413589
"6892" 1378.2 20.6972309058654 26.1749441301071
"6893" 1378.4 22.5499402325604 25.9653037881593
"6894" 1378.6 24.9027630747905 25.4961447569793
"6895" 1378.8 27.80810277831 25.7427140427857
"6896" 1379 31.4803540379992 27.0872593290026
"6897" 1379.2 35.9168199738192 27.6722690513467
"6898" 1379.4 40.5140333170207 29.0151507828482
"6899" 1379.6 44.4058100316063 30.2756874888743
"6900" 1379.8 48.4704679382967 30.3240029845165
"6901" 1380 53.3400635621 30.5659525974819
"6902" 1380.2 58.2086066027712 32.2199610929805
"6903" 1380.4 63.8334413579583 33.5596179209457
"6904" 1380.6 69.3416813960233 33.4646402242436
"6905" 1380.8 74.5600091338378 31.0976105265244
"6906" 1381 79.6463474039841 28.2289543413341
"6907" 1381.2 83.8639942145647 25.7468235308825
"6908" 1381.4 88.3485134444582 22.6470366594857
"6909" 1381.6 91.6004335676937 18.0127669327535
"6910" 1381.8 92.8858461428264 13.2740134711607
"6911" 1382 90.8770580972744 9.86365203685024
"6912" 1382.2 88.590013581851 7.32309871005376
"6913" 1382.4 85.6562270464612 5.74435813184512
"6914" 1382.6 82.0468653321758 5.53324508546704
"6915" 1382.8 77.3017993447939 4.37234856753571
"6916" 1383 73.2340529797583 4.94527217315935
"6917" 1383.2 69.5020042355986 5.92208461858359
"6918" 1383.4 64.2927030443332 6.48072143558572
"6919" 1383.6 58.8661420353879 6.95443887085979
"6920" 1383.8 53.6905033117953 7.09126960415608
"6921" 1384 49.0628615648296 6.85653412203571
"6922" 1384.2 47.8483356433861 5.78034998050664
"6923" 1384.4 47.8954771797582 6.34366292223399
"6924" 1384.6 47.4430026119011 7.76649220060714
"6925" 1384.8 46.4989761271446 10.2165543271607
"6926" 1385 44.8379556998916 13.376990393719
"6927" 1385.2 42.2256149656346 16.4586878218194
"6928" 1385.4 38.8328929415029 19.672519226307
"6929" 1385.6 36.5829816234675 22.8719021139718
"6930" 1385.8 34.2170149677238 27.2934081201305
"6931" 1386 29.9899995466199 30.7354797726155
"6932" 1386.2 25.6635725084284 33.4026249833389
"6933" 1386.4 20.831211006853 34.2995766734278
"6934" 1386.6 16.0662251472003 35.5587670840489
"6935" 1386.8 12.6191119509982 38.2706528853257
"6936" 1387 11.4767041620725 42.2165950972429
"6937" 1387.2 11.5557363865916 48.2100845349802
"6938" 1387.4 11.2983558080825 53.8796015706776
"6939" 1387.6 10.887702400714 59.2022752281751
"6940" 1387.8 9.84236602297252 63.9438916288125
"6941" 1388 8.24683685008611 68.9481203071792
"6942" 1388.2 5.9404749909134 73.2717071584581
"6943" 1388.4 6.22182771852873 77.7727744144005
"6944" 1388.6 8.04902169914849 82.6568188605174
"6945" 1388.8 9.820113175373 88.0603725997447
"6946" 1389 12.6525588710542 93.5418705609857
"6947" 1389.2 16.7878862674984 97.3552684224786
"6948" 1389.4 20.9838825940942 100.83696807857
"6949" 1389.6 25.3563072341422 104.695481518298
"6950" 1389.8 29.7947429510163 109.379015788334
"6951" 1390 35.1814741459935 110.799171994147
"6952" 1390.2 40.9337567110103 111.274491272836
"6953" 1390.4 47.0054597047832 113.284776012711
"6954" 1390.6 53.3121345912413 116.404150863599
"6955" 1390.8 59.8160309341927 118.428209630417
"6956" 1391 66.7976393400697 119.487042817581
"6957" 1391.2 73.2069045056868 119.38081267058
"6958" 1391.4 79.550897103783 116.569465225496
"6959" 1391.6 85.3999629230172 114.214525679491
"6960" 1391.8 90.5225856716166 112.416945772087
"6961" 1392 94.3929260927491 109.647527478474
"6962" 1392.2 94.5078989118416 107.381119658619
"6963" 1392.4 95.7713084552027 104.270579626702
"6964" 1392.6 98.2328615133491 100.747745861731
"6965" 1392.8 99.8576565524725 97.4983682866143
"6966" 1393 103.300627635891 95.1138915898919
"6967" 1393.2 107.651530983812 94.9723246605
"6968" 1393.4 112.107274290785 95.9311929857947
"6969" 1393.6 114.743349079024 95.2221202321574
"6970" 1393.8 113.790884419639 92.8981211357123
"6971" 1394 113.066294137358 89.2787996863403
"6972" 1394.2 112.602960179873 84.8208323359571
"6973" 1394.4 112.822617553263 79.9661804739352
"6974" 1394.6 114.637042196806 74.8935746810069
"6975" 1394.8 115.261536204395 69.3346694140584
"6976" 1395 116.353586512064 63.4656761600204
"6977" 1395.2 117.6351262059 57.6080724327291
"6978" 1395.4 119.426039854039 52.1418735443091
"6979" 1395.6 122.517582910758 47.7075854627024
"6980" 1395.8 121.098861709126 46.3841687590593
"6981" 1396 118.467211569128 43.0364673260357
"6982" 1396.2 115.806661110128 39.0655922627657
"6983" 1396.4 112.72584071996 34.4922513804027
"6984" 1396.6 109.49204968763 29.3753387683303
"6985" 1396.8 107.873219707611 23.6749061480278
"6986" 1397 107.370600253408 19.9942180491053
"6987" 1397.2 106.641381511071 20.388179474192
"6988" 1397.4 104.511357482883 19.4128181587232
"6989" 1397.6 100.746203485102 17.8522400539732
"6990" 1397.8 96.4308523200319 15.9507988368699
"6991" 1398 91.6985183772421 13.3772643595922
"6992" 1398.2 86.589934546597 10.8951335491406
"6993" 1398.4 81.9014984191713 9.74921172702484
"6994" 1398.6 77.1571635087927 7.99539372416502
"6995" 1398.8 73.1529125965785 5.594401818561
"6996" 1399 70.1753249010439 6.57899690807143
"6997" 1399.2 66.2396188417193 6.92643544716234
"6998" 1399.4 62.7732523114173 8.17100992826299
"6999" 1399.6 58.7374066132406 10.3475080000563
"7000" 1399.8 54.0798574825722 12.7707325873555
"7001" 1400 48.5687172460722 13.7572964390532
"7002" 1400.2 43.766779828817 13.8231196446328
"7003" 1400.4 40.9320611636101 13.1306950737857
"7004" 1400.6 41.5563084840797 13.0669980082857
"7005" 1400.8 41.5270484620249 12.829195630419
"7006" 1401 41.0794002895582 13.4173318685357
"7007" 1401.2 40.9273688347582 14.6898255179562
"7008" 1401.4 40.2531817286511 16.8387742439643
"7009" 1401.6 39.0590304745655 20.378346719352
"7010" 1401.8 37.3604770106044 25.1001436457637
"7011" 1402 35.0558092011031 29.2921781065099
"7012" 1402.2 32.2911375829249 33.441566026219
"7013" 1402.4 28.5216021230782 36.3215226810257
"7014" 1402.6 23.9901145734457 37.363447429942
"7015" 1402.8 20.6671770687793 36.7093372356068
"7016" 1403 16.7236377594178 34.5532379324772
"7017" 1403.2 16.0382193528951 33.2294659730278
"7018" 1403.4 16.3278348289249 32.1378994189857
"7019" 1403.6 17.0169673071219 30.6980562065698
"7020" 1403.8 18.7762004661851 28.7395832952125
"7021" 1404 22.2866232378916 24.9741027857524
"7022" 1404.2 25.2746679776615 21.4893938626244
"7023" 1404.4 28.3719621743088 18.9493146526059
"7024" 1404.6 33.1745820133711 16.7182781822696
"7025" 1404.8 37.2546524402691 14.8671324680683
"7026" 1405 43.0042271012225 14.0588523139286
"7027" 1405.2 47.3069165899734 13.8321690862541
"7028" 1405.4 52.1696948344424 11.8483725709568
"7029" 1405.6 55.9950839958272 9.03651127750986
"7030" 1405.8 58.1889177196346 8.29114949051605
"7031" 1406 61.5104369265797 8.71284860232143
"7032" 1406.2 66.8914907248207 8.64482923594822
"7033" 1406.4 72.4984169081453 8.31437502436636
"7034" 1406.6 78.3478382775764 9.35664394291072
"7035" 1406.8 83.8036555255448 10.4038881124936
"7036" 1407 90.2404604375249 10.4044606703857
"7037" 1407.2 95.7853854417583 9.85705194990693
"7038" 1407.4 96.0263773311604 12.5283423891661
"7039" 1407.6 99.1976469828249 16.5830760238857
"7040" 1407.8 103.068090711017 21.4528240359655
"7041" 1408 107.924531294681 25.3827947018051
"7042" 1408.2 113.728455232662 27.5707430791833
"7043" 1408.4 113.915573298655 28.4663127055443
"7044" 1408.6 114.033246884823 31.4466835211083
"7045" 1408.8 115.046703877516 35.5346292487015
"7046" 1409 115.500348755534 40.8389185662857
"7047" 1409.2 115.61486443879 45.9819429193986
"7048" 1409.4 114.141916680068 50.0800888290257
"7049" 1409.6 112.506336699877 51.0991914239045
"7050" 1409.8 111.230399145304 51.2138193863615
"7051" 1410 110.574757370131 50.5276488058495
"7052" 1410.2 109.348976017052 51.3264530565504
"7053" 1410.4 107.494915022541 54.1467979300876
"7054" 1410.6 107.159725934287 57.7174159802184
"7055" 1410.8 107.775599510318 61.7098990480157
"7056" 1411 109.369677467869 64.2511288633968
"7057" 1411.2 111.586473948814 67.2577229571689
"7058" 1411.4 114.573596984272 70.2617982003533
"7059" 1411.6 116.052726835119 73.4518161022857
"7060" 1411.8 117.215541983404 77.7059909105025
"7061" 1412 118.988121113484 81.7375078348919
"7062" 1412.2 120.576508526079 82.8526848426389
"7063" 1412.4 121.504039878758 81.7166564450977
"7064" 1412.6 120.961564005949 81.0514550806675
"7065" 1412.8 121.220708531176 80.0265113903493
"7066" 1413 122.345139825453 77.7124420390635
"7067" 1413.2 125.092530073137 74.923734778029
"7068" 1413.4 124.820138812584 73.4418816975747
"7069" 1413.6 124.454008015474 70.4440289818408
"7070" 1413.8 123.547796058416 66.6664023879699
"7071" 1414 122.914331663416 62.3115345940489
"7072" 1414.2 122.533120716673 58.1092361367574
"7073" 1414.4 122.626347552164 53.4004606154555
"7074" 1414.6 122.879562565044 48.6372592996429
"7075" 1414.8 122.336757619822 45.911521237013
"7076" 1415 119.359822662475 43.4925623516442
"7077" 1415.2 115.76407678937 41.0066108407653
"7078" 1415.4 112.096152824303 39.0169302273798
"7079" 1415.6 108.868364375228 35.6833560811224
"7080" 1415.8 107.144193874602 32.2597200567545
"7081" 1416 105.634735067242 28.1673120198825
"7082" 1416.2 104.136446581737 23.3530683433962
"7083" 1416.4 102.820399014994 18.193538234988
"7084" 1416.6 102.278743547868 14.6594246457857
"7085" 1416.8 100.54658557192 14.9429793244631
"7086" 1417 97.0389781392319 14.1686219937226
"7087" 1417.2 93.4856342686061 14.190004967427
"7088" 1417.4 88.8213204865135 13.3217862702857
"7089" 1417.6 84.5779384532967 12.3411314486868
"7090" 1417.8 81.612489747033 10.518415420533
"7091" 1418 80.3017057296868 7.65729723117857
"7092" 1418.2 79.5672734142638 5.94223073803291
"7093" 1418.4 77.9401952041852 6.45753284095425
"7094" 1418.6 74.946591206241 7.13438511464778
"7095" 1418.8 71.2758217413017 8.49050232399224
"7096" 1419 66.4843806330341 8.49618444602709
"7097" 1419.2 61.6483618213229 8.11736133031513
"7098" 1419.4 57.9011245505387 9.41140788337108
"7099" 1419.6 53.7829697921112 10.9545035654092
"7100" 1419.8 49.7183641328994 13.2925605578798
"7101" 1420 44.4240922951582 15.0146294581034
"7102" 1420.2 38.9364807361868 17.5758402876071
"7103" 1420.4 33.6298590043582 18.5237132861191
"7104" 1420.6 30.1977925994479 17.7871702068892
"7105" 1420.8 29.3830023219231 18.909628840467
"7106" 1421 27.5654931962249 21.3730953494857
"7107" 1421.2 26.2778161521278 25.0863573243727
"7108" 1421.4 24.391904691726 29.3179686869793
"7109" 1421.6 22.0594651285267 34.1627956064594
"7110" 1421.8 20.1445122301397 39.1860782171775
"7111" 1422 17.242648725488 42.9374786431641
"7112" 1422.2 13.9602360270301 44.1579685715139
"7113" 1422.4 10.7756936607097 44.0726268721061
"7114" 1422.6 7.96651088184477 43.9221015251992
"7115" 1422.8 8.82339329615824 44.3895749888714
"7116" 1423 9.44770764989712 45.8709867407857
"7117" 1423.2 10.6196167806471 47.7217403661468
"7118" 1423.4 12.5525326587238 50.7591874052771
"7119" 1423.6 14.2978953217042 54.3754057561911
"7120" 1423.8 16.2845116892668 58.5346222973461
"7121" 1424 18.5839426357326 63.1051261037601
"7122" 1424.2 22.2117725024824 66.728481016234
"7123" 1424.4 26.7685515723096 67.096992044225
"7124" 1424.6 31.9381505049563 66.7696333819084
"7125" 1424.8 35.7670704170275 65.5595046981223
"7126" 1425 38.1587568024935 63.7960903497269
"7127" 1425.2 39.4660956284281 61.2003348923779
"7128" 1425.4 42.8240357586112 58.2357112201975
"7129" 1425.6 47.4292965861563 57.1150648468148
"7130" 1425.8 52.3028536976976 56.4485600419978
"7131" 1426 56.1871217713327 54.8007732212006
"7132" 1426.2 56.5282710278978 53.0332032917741
"7133" 1426.4 55.8800079403719 52.1480430136948
"7134" 1426.6 55.6836086646594 51.8151128971154
"7135" 1426.8 57.3425428571916 49.8669159831524
"7136" 1427 60.8461411249792 47.593770163495
"7137" 1427.2 65.0484569682704 47.3127154428345
"7138" 1427.4 69.5251537527692 48.2452773581044
"7139" 1427.6 73.1018517147147 47.2321653361444
"7140" 1427.8 75.2534606874552 45.4000144989069
"7141" 1428 75.6305488067372 42.8564393040699
"7142" 1428.2 78.0670529112951 39.1351896880173
"7143" 1428.4 82.201533321477 36.901643705067
"7144" 1428.6 85.9033408797582 35.9054781061083
"7145" 1428.8 88.3256536423778 34.3085846337205
"7146" 1429 89.3282717087249 31.8788646859524
"7147" 1429.2 92.0025013263995 31.6249995698292
"7148" 1429.4 95.710161544852 32.8051261800982
"7149" 1429.6 99.9335976448922 35.1120927082909
"7150" 1429.8 104.701396801383 37.5943492923795
"7151" 1430 109.428941581268 40.2503576810657
"7152" 1430.2 114.167370431213 42.8830153046039
"7153" 1430.4 116.541503712645 46.8060115890687
"7154" 1430.6 116.288734045284 49.5956233955898
"7155" 1430.8 115.228864014819 52.7801684373673
"7156" 1431 115.104756704779 57.4677524821224
"7157" 1431.2 116.326852231079 63.41550856831
"7158" 1431.4 118.857310461104 69.1725314291493
"7159" 1431.6 122.360072844974 73.1161153516776
"7160" 1431.8 123.846146074326 74.2729917845425
"7161" 1432 123.960976782223 72.7784471241429
"7162" 1432.2 124.878569833431 69.9544304965614
"7163" 1432.4 124.889878012033 67.1902192506114
"7164" 1432.6 126.082104182083 63.3343119416506
"7165" 1432.8 124.667742057215 60.5467906319857
"7166" 1433 123.551670733947 55.8834768204614
"7167" 1433.2 123.591017121922 50.6644804517766
"7168" 1433.4 123.070104633064 45.3189455064524
"7169" 1433.6 120.901030502749 42.3235501698626
"7170" 1433.8 117.548964161065 38.4644685503699
"7171" 1434 115.526063925073 33.7643901393401
"7172" 1434.2 115.397443110958 28.2804051323057
"7173" 1434.4 113.647536345648 26.6282586119321
"7174" 1434.6 110.902826915376 21.5199732887563
"7175" 1434.8 107.855761550122 19.3344032106645
"7176" 1435 103.632425634821 16.2558323498795
"7177" 1435.2 100.524490946852 12.6091753500045
"7178" 1435.4 97.8431445185687 10.8697844962489
"7179" 1435.6 94.0829498801957 9.08991248112946
"7180" 1435.8 90.3411437815526 5.87994500098197
"7181" 1436 86.8385171824799 4.49022097224963
"7182" 1436.2 83.1281000250319 3.93015683388045
"7183" 1436.4 79.2133388545143 3.34775796516377
"7184" 1436.6 75.2914351669974 5.34996005107919
"7185" 1436.8 71.0609946856061 6.72498583459006
"7186" 1437 66.1573507384725 8.07587794732143
"7187" 1437.2 61.6256271388546 7.8492106789544
"7188" 1437.4 57.4396740644249 7.92169060623016
"7189" 1437.6 54.0744262664088 7.87683832182186
"7190" 1437.8 50.1862612128396 7.70014990813455
"7191" 1438 50.46510686677 9.30437488033866
"7192" 1438.2 49.7868208734011 12.7303135192143
"7193" 1438.4 47.8054183862522 16.0638298248821
"7194" 1438.6 44.3480765677582 18.5897695021931
"7195" 1438.8 40.8312043603365 19.6554233976532
"7196" 1439 36.9576586260916 20.0382879546746
"7197" 1439.2 33.4860702187944 19.3653331475448
"7198" 1439.4 31.0366861219173 17.8341442967289
"7199" 1439.6 31.1446630074287 18.8069722061834
"7200" 1439.8 30.3569596301916 18.0438620593524
"7201" 1440 29.9655554176446 18.012206548013
"7202" 1440.2 28.6837120675785 19.4302632819992
"7203" 1440.4 26.8440249304357 22.0893791247535
"7204" 1440.6 24.3211671096625 25.978528710807
"7205" 1440.8 21.2232921271266 29.6208595885962
"7206" 1441 17.6062394231821 33.7477735135575
"7207" 1441.2 13.8188189899053 37.2868704431092
"7208" 1441.4 10.0009702662319 40.2415071414383
"7209" 1441.6 7.55025914065619 41.8411723928265
"7210" 1441.8 8.94055284960972 42.324132321261
"7211" 1442 11.0441968590163 44.4984177164631
"7212" 1442.2 13.9915155228797 47.2092204159633
"7213" 1442.4 17.6581100584249 50.2413131792579
"7214" 1442.6 21.8630506592535 53.2527027426549
"7215" 1442.8 25.8029783876501 55.9798831898668
"7216" 1443 28.8652505812865 58.8663899342102
"7217" 1443.2 33.5791818527582 60.4972102134344
"7218" 1443.4 38.5164778726112 61.2894234779916
"7219" 1443.6 43.3080432065128 63.1653190882675
"7220" 1443.8 48.054748227644 65.2785726405572
"7221" 1444 52.2302681145152 68.175675059982
"7222" 1444.2 55.7470421184993 71.6557863447053
"7223" 1444.4 59.2787762991122 76.1637327582193
"7224" 1444.6 63.2186474924951 79.9891465088647
"7225" 1444.8 68.4402683689474 82.3952284069479
"7226" 1445 73.750826565153 84.5853926562594
"7227" 1445.2 79.3560338828654 85.4553006062411
"7228" 1445.4 85.1612825884725 85.3886461769857
"7229" 1445.6 91.3683133722159 84.8935364441332
"7230" 1445.8 97.1554624164308 85.4646317029096
"7231" 1446 102.419383362493 87.020418435476
"7232" 1446.2 107.592489059006 89.3236592286884
"7233" 1446.4 109.889778519811 92.5908113670777
"7234" 1446.6 111.605612616888 97.5106370317426
"7235" 1446.8 112.658876510679 98.3875410069699
"7236" 1447 113.549781556677 96.3638227168668
"7237" 1447.2 115.366103293521 93.7510651339962
"7238" 1447.4 117.929905906969 89.9002684199784
"7239" 1447.6 120.858242548634 85.4172816719184
"7240" 1447.8 123.721165261258 80.6991266658413
"7241" 1448 125.220364329425 75.5290481827579
"7242" 1448.2 125.109741638617 69.605753465945
"7243" 1448.4 124.38177813033 63.8735973672429
"7244" 1448.6 122.3095276324 58.0213480790976
"7245" 1448.8 119.777994692382 53.2738713807307
"7246" 1449 116.066803821675 50.2519293568413
"7247" 1449.2 112.217067930243 46.3535402673009
"7248" 1449.4 107.905670866092 44.828671123513
"7249" 1449.6 103.666949444348 43.4492243104757
"7250" 1449.8 99.2943942722431 41.2539145990888
"7251" 1450 95.5999175157995 38.669934985394
"7252" 1450.2 92.5387063887033 34.5497083078517
"7253" 1450.4 89.3980714184661 30.4061980742239
"7254" 1450.6 88.6891110447466 25.1205566588322
"7255" 1450.8 90.0855829832691 21.1440628574488
"7256" 1451 92.229722250693 16.7448111815031
"7257" 1451.2 91.5938515607372 11.8554127729331
"7258" 1451.4 88.5452208092214 10.2703615851226
"7259" 1451.6 83.9138450106264 9.74565102150001
"7260" 1451.8 78.9561159763517 9.82124753879671
"7261" 1452 73.34634894069 9.43916059594481
"7262" 1452.2 67.6508288638272 9.34401435233744
"7263" 1452.4 62.4308766622053 10.4913884303622
"7264" 1452.6 58.3969091502027 13.0221741473783
"7265" 1452.8 53.3930431792225 16.8296746631786
"7266" 1453 48.2248786651583 19.9144325495357
"7267" 1453.2 43.2952150560686 22.0043552330961
"7268" 1453.4 37.7584631987707 22.4033953839482
"7269" 1453.6 32.6174677258037 21.2781288154675
"7270" 1453.8 29.6559256997249 19.5640986892857
"7271" 1454 30.4104201859514 19.8406018599789
"7272" 1454.2 30.7904988229514 19.302072124388
"7273" 1454.4 31.2082151171868 19.6025969156868
"7274" 1454.6 31.7147809629287 20.3747886138312
"7275" 1454.8 31.5467046024178 21.8192458593283
"7276" 1455 31.6379199971131 24.1030282921728
"7277" 1455.2 31.7114836042744 27.2714436147857
"7278" 1455.4 31.2915115717242 31.197499106513
"7279" 1455.6 30.1100745929492 35.6665737082127
"7280" 1455.8 28.1906911055029 39.8956598942006
"7281" 1456 25.2078901120412 42.9661601877008
"7282" 1456.2 21.0546858144725 44.6771217417
"7283" 1456.4 17.2066610995882 44.9473792910357
"7284" 1456.6 14.1843119761297 43.8508798063572
"7285" 1456.8 12.9841364929641 42.0154408349328
"7286" 1457 12.6352652930707 39.115116731192
"7287" 1457.2 13.4416821380214 36.2829021444699
"7288" 1457.4 15.4053067962065 32.5473177986133
"7289" 1457.6 18.5897352048064 28.021994579352
"7290" 1457.8 22.2907039823088 24.4544587854823
"7291" 1458 27.1746383833099 21.5694580272685
"7292" 1458.2 31.8875439797469 18.3075293062403
"7293" 1458.4 36.0782336967692 17.0029166819835
"7294" 1458.6 42.0397941137826 15.8246148683467
"7295" 1458.8 47.1681662077212 13.2061878921561
"7296" 1459 51.9453302323378 9.58682197505845
"7297" 1459.2 54.9485115205714 7.6331483437088
"7298" 1459.4 57.4468842282704 8.3301113568345
"7299" 1459.6 61.841695939153 9.08760765310151
"7300" 1459.8 67.0542558818693 8.67661878993386
"7301" 1460 72.2320274822128 7.59773633876299
"7302" 1460.2 78.216288606939 5.8738342139303
"7303" 1460.4 84.3443516634319 4.45716623896466
"7304" 1460.6 88.5312385348922 5.5973679045486
"7305" 1460.8 93.746421920352 8.32952876172322
"7306" 1461 99.2428749783389 10.7184255609793
"7307" 1461.2 101.825274530411 13.0331995653673
"7308" 1461.4 105.403908815438 15.7486444658357
"7309" 1461.6 108.747650624446 18.7400179043795
"7310" 1461.8 111.456910656243 21.9170296845736
"7311" 1462 114.93348505062 25.6416773181995
"7312" 1462.2 117.953759883145 30.5894816631039
"7313" 1462.4 119.964133648439 33.6542835803527
"7314" 1462.6 122.326962432263 37.506217974116
"7315" 1462.8 123.106533591515 40.2139987074614
"7316" 1463 124.686334648549 43.8824801687221
"7317" 1463.2 125.639810810182 47.5400657791416
"7318" 1463.4 125.780780577974 51.1354631272452
"7319" 1463.6 126.352437954103 55.129007286063
"7320" 1463.8 127.373395821811 59.702832698653
"7321" 1464 127.761516347913 64.1173006853766
"7322" 1464.2 127.52304381125 67.2688078477167
"7323" 1464.4 127.04232858933 70.5228885368839
"7324" 1464.6 126.669489545415 75.2662725109572
"7325" 1464.8 125.351004027085 78.8482076794586
"7326" 1465 124.559574019346 82.0546668309916
"7327" 1465.2 123.994210259103 83.676293340303
"7328" 1465.4 124.196263557508 83.1656185910357
"7329" 1465.6 124.338938336382 82.1935078712261
"7330" 1465.8 124.9700780914 80.8225600211068
"7331" 1466 125.197256823192 79.7241743068989
"7332" 1466.2 124.935817863321 78.1944646005333
"7333" 1466.4 124.69599658023 77.3974954374246
"7334" 1466.6 125.138125092179 76.5997921288383
"7335" 1466.8 125.726748405428 75.047749000272
"7336" 1467 126.169592321933 72.4706475428866
"7337" 1467.2 126.914977565504 69.645047842313
"7338" 1467.4 126.983226601528 66.3250727472724
"7339" 1467.6 127.111927404676 62.8005086222221
"7340" 1467.8 126.183964661297 59.9264366027683
"7341" 1468 124.384268816024 56.1735488028499
"7342" 1468.2 122.077613094595 53.7532090642948
"7343" 1468.4 120.097748921858 50.6714292225584
"7344" 1468.6 118.90196305622 46.7811198112953
"7345" 1468.8 119.040981260552 42.2365071210798
"7346" 1469 120.337720139729 37.8526502601975
"7347" 1469.2 119.889610620644 37.6231267166143
"7348" 1469.4 118.760347217914 35.7033426603482
"7349" 1469.6 117.188035800825 32.4818635726857
"7350" 1469.8 115.478526553518 27.8319777911857
"7351" 1470 114.154326476529 27.0596316861351
"7352" 1470.2 111.02987280859 24.9501884488804
"7353" 1470.4 107.648103824956 21.8527783991818
"7354" 1470.6 104.114462651892 18.5915692665486
"7355" 1470.8 100.039598957653 15.9145920838489
"7356" 1471 96.1071853544182 13.1994879045257
"7357" 1471.2 92.1025112561741 10.3305468478451
"7358" 1471.4 89.0288672658098 6.71633491085788
"7359" 1471.6 88.7064208276332 5.64628987753571
"7360" 1471.8 88.6676716758114 6.13350466577508
"7361" 1472 89.1508154924929 5.59234236287755
"7362" 1472.2 88.1098039902632 6.24006004751839
"7363" 1472.4 86.4369866428189 6.23983071514936
"7364" 1472.6 83.1248349816892 6.3173055158202
"7365" 1472.8 78.9310094387916 5.82676489645239
"7366" 1473 74.4534719401332 5.19642935244196
"7367" 1473.2 70.5216736157128 5.13960867469481
"7368" 1473.4 66.495482321417 4.72268242778572
"7369" 1473.6 64.7564453325265 3.69731503193206
"7370" 1473.8 64.8104496992699 3.39837599622757
"7371" 1474 62.4946217249908 2.20294502277408
"7372" 1474.2 61.6788361570517 2.32988831509006
"7373" 1474.4 61.2446835303916 3.31285404471905
"7374" 1474.6 58.7783954858582 5.21102659661905
"7375" 1474.8 55.5838843649155 7.0114826015947
"7376" 1475 51.3860844322065 8.17110976692365
"7377" 1475.2 46.6574151216823 8.72834092657052
"7378" 1475.4 43.0727015858249 9.27065290448572
"7379" 1475.6 39.0661590143974 10.8691209131465
"7380" 1475.8 34.43711297903 12.7318960550031
"7381" 1476 29.7446107150249 13.0797374213857
"7382" 1476.2 28.9199865883092 13.4387808803878
"7383" 1476.4 28.4766609567692 13.2146912041154
"7384" 1476.6 29.101380410602 14.145867055192
"7385" 1476.8 27.7439435537001 14.3750098416927
"7386" 1477 25.6457288536387 15.0416070387857
"7387" 1477.2 23.8157433902476 17.3062410058176
"7388" 1477.4 21.3411888599923 20.6035805879772
"7389" 1477.6 18.3720772202895 24.0786282065982
"7390" 1477.8 14.0735462019182 27.0879960661457
"7391" 1478 13.4269955551127 29.6080777390769
"7392" 1478.2 12.2314317412582 33.0724263656786
"7393" 1478.4 12.0261892772782 37.9190450837657
"7394" 1478.6 12.3245882699347 42.5549924485798
"7395" 1478.8 12.8236901998844 46.7293510797566
"7396" 1479 12.3903737167309 51.3419856030039
"7397" 1479.2 11.3614352281252 56.3173054827857
"7398" 1479.4 9.66590094150823 61.0843483669018
"7399" 1479.6 7.14909817214286 65.5909449163498
"7400" 1479.8 6.54143096969941 70.6957136631302
"7401" 1480 8.23447575216145 75.130541989818
"7402" 1480.2 11.4027356966517 79.5865744598677
"7403" 1480.4 15.5939016185889 82.8574069837777
"7404" 1480.6 20.3502419307408 85.180384467177
"7405" 1480.8 25.2615189271061 85.4927770318901
"7406" 1481 30.40023667785 84.5251710945747
"7407" 1481.2 35.8792334833309 82.8129684738584
"7408" 1481.4 41.1365864331069 80.4824527539417
"7409" 1481.6 45.4369505007853 78.2015513378127
"7410" 1481.8 48.3805299165011 74.6766196760429
"7411" 1482 50.5917319955673 70.3086554519766
"7412" 1482.2 52.5577751269582 66.6188581668312
"7413" 1482.4 55.8221486281356 62.5656270589084
"7414" 1482.6 58.604984607727 56.5561694784107
"7415" 1482.8 60.1804633467916 51.1026390538524
"7416" 1483 60.7722246691207 45.6830803975607
"7417" 1483.2 61.5706760106137 40.0123915838339
"7418" 1483.4 64.0183800540569 35.1632618598506
"7419" 1483.6 66.0172512056101 30.8620707885265
"7420" 1483.8 69.4198520696288 26.8442985873151
"7421" 1484 73.9816801888022 24.0501920166429
"7422" 1484.2 77.7459542189841 21.4400800054631
"7423" 1484.4 79.240087274852 18.3100627122545
"7424" 1484.6 78.1923515624401 15.6583104456721
"7425" 1484.8 75.4442928797039 12.8689832177096
"7426" 1485 73.4806997548327 9.80489510065805
"7427" 1485.2 72.9820008310109 8.30715097686993
"7428" 1485.4 73.9899871577916 9.88639120431905
"7429" 1485.6 75.6843471714816 9.97565744646657
"7430" 1485.8 78.5357621305643 10.318924611
"7431" 1486 82.6895648491249 10.4808971489857
"7432" 1486.2 87.9099926084357 10.3280241917857
"7433" 1486.4 93.5462555065898 10.2784075302383
"7434" 1486.6 97.7332884563832 11.359120439567
"7435" 1486.8 100.651725604611 14.3496557588278
"7436" 1487 104.694755642403 17.9223581946244
"7437" 1487.2 109.840376705821 20.9017370647857
"7438" 1487.4 111.067390775013 22.4590653192551
"7439" 1487.6 114.386962983725 25.6503182994231
"7440" 1487.8 115.717901569605 28.4000057399975
"7441" 1488 119.787555711661 31.6727053664309
"7442" 1488.2 121.242043925098 35.6423511740867
"7443" 1488.4 123.596248450655 40.7835556962717
"7444" 1488.6 125.336499468508 46.0479230338413
"7445" 1488.8 126.544361983839 51.0287275039749
"7446" 1489 127.393546686326 56.3551794136236
"7447" 1489.2 128.098737633021 61.5572272394436
"7448" 1489.4 127.628640371469 65.3354689667331
"7449" 1489.6 127.415620107812 68.1956707509375
"7450" 1489.8 125.871424957619 71.0702535977579
"7451" 1490 124.819170212592 75.7661428154524
"7452" 1490.2 124.415651455777 81.2643488423729
"7453" 1490.4 123.30372846763 84.023895717196
"7454" 1490.6 121.185595615326 86.9538724459749
"7455" 1490.8 119.154462850031 92.1868602585312
"7456" 1491 117.144907900422 94.9819879321308
"7457" 1491.2 114.894707828272 99.0811477579362
"7458" 1491.4 112.860644446267 102.049523616589
"7459" 1491.6 111.387613490608 102.160083523136
"7460" 1491.8 108.085611476845 104.861116044099
"7461" 1492 105.524211966628 109.387484907281
"7462" 1492.2 102.971001915307 111.057323453626
"7463" 1492.4 98.9660435092845 115.07617216797
"7464" 1492.6 95.58453087749 116.751838359615
"7465" 1492.8 91.4458881744977 119.958702959155
"7466" 1493 87.8403807652954 121.098800362372
"7467" 1493.2 83.8138981643754 122.709553066754
"7468" 1493.4 79.1096948599386 124.536862633286
"7469" 1493.6 74.230226826734 125.997785651689
"7470" 1493.8 69.7616545521262 126.485992837586
"7471" 1494 64.7173678291352 127.629600152024
"7472" 1494.2 60.7243781556637 127.481472645494
"7473" 1494.4 55.6685725867121 126.72412186707
"7474" 1494.6 50.2925064504382 126.706129895954
"7475" 1494.8 47.1014021271283 124.607581422542
"7476" 1495 42.2501622013252 123.506173896258
"7477" 1495.2 38.1023067269075 122.260880919748
"7478" 1495.4 33.8988377320813 121.044303534178
"7479" 1495.6 30.7260582176782 119.407974919226
"7480" 1495.8 27.6418928414401 116.78319256924
"7481" 1496 24.3266113588606 113.972679242526
"7482" 1496.2 20.2516848548285 110.399099892231
"7483" 1496.4 16.4080101470891 106.371704758477
"7484" 1496.6 13.3022882185201 102.719101102738
"7485" 1496.8 10.4498131303207 97.7930525231217
"7486" 1497 8.03850074578203 93.2191387624524
"7487" 1497.2 6.16098879502654 88.7375582353223
"7488" 1497.4 4.45514543425016 84.0563501360115
"7489" 1497.6 2.71533066033675 79.2861514488684
"7490" 1497.8 2.01242670695991 75.2979604628697
"7491" 1498 2.1960221152056 70.4245292524699
"7492" 1498.2 1.43817301106593 65.5354141412985
"7493" 1498.4 1.76917864047504 59.8076791958477
"7494" 1498.6 1.7525970387056 53.8968169937857
"7495" 1498.8 2.88681019824211 50.0215697185277
"7496" 1499 4.19065702072491 45.2467554988857
"7497" 1499.2 5.9476041658022 40.6856256284341
"7498" 1499.4 8.74908963469068 35.8963705919479
"7499" 1499.6 11.1714346536249 32.1251600058857
"7500" 1499.8 15.1003385615052 28.7172902581833
"7501" 1500 19.1573091265916 26.3626988136524
"7502" 1500.2 22.8989721530582 23.8190626646857
"7503" 1500.4 24.519929246511 20.486632592988
"7504" 1500.6 23.5022251692198 19.2995108787473
"7505" 1500.8 22.6609705303654 19.9007831783571
"7506" 1501 22.3937842980457 20.6166926966732
"7507" 1501.2 21.9460607131511 21.3248675713214
"7508" 1501.4 22.3035156217582 21.1316003881118
"7509" 1501.6 22.0485848286485 20.4853757585906
"7510" 1501.8 21.2944973354368 20.9745337110714
"7511" 1502 21.7545131460916 21.8317142210857
"7512" 1502.2 21.9936689068126 21.7048739776118
"7513" 1502.4 23.0283167434792 21.3565044859136
"7514" 1502.6 24.5879882715161 21.1806631621331
"7515" 1502.8 27.2111243962088 20.9255359683791
"7516" 1503 30.4017820351105 20.0924948008198
"7517" 1503.2 33.8826554931536 19.4589244648555
"7518" 1503.4 36.7202915079651 18.1386022924064
"7519" 1503.6 39.2124902225797 16.0380111348214
"7520" 1503.8 43.4555323527807 13.5687018612689
"7521" 1504 47.8448000281582 11.9501761265191
"7522" 1504.2 53.6600031742582 12.2683348024011
"7523" 1504.4 58.5782207370382 12.7841830374657
"7524" 1504.6 63.9571336161398 12.5523927685883
"7525" 1504.8 69.486188951619 10.8376007157857
"7526" 1505 74.7781224425707 9.10583674750447
"7527" 1505.2 80.6942011106419 7.39795917878572
"7528" 1505.4 85.1536325029954 6.56267394872386
"7529" 1505.6 87.8159946659518 8.28149911959217
"7530" 1505.8 91.1184053664213 11.431645087514
"7531" 1506 93.5152258308396 16.2414819935532
"7532" 1506.2 96.0301330489173 21.8210015327971
"7533" 1506.4 98.1292037032582 26.8807682797191
"7534" 1506.6 100.866578567609 31.4551210870942
"7535" 1506.8 102.480103889969 35.8645129984489
"7536" 1507 103.066266831789 41.5555105531607
"7537" 1507.2 104.291907317473 46.8299425620495
"7538" 1507.4 105.268155476001 53.0089185049978
"7539" 1507.6 107.792250574415 56.9943142932429
"7540" 1507.8 110.146395902523 57.8535288271975
"7541" 1508 111.645265437391 56.9529761976735
"7542" 1508.2 111.859544464883 55.9608469046992
"7543" 1508.4 113.437516573108 55.9351230897857
"7544" 1508.6 116.186524608277 57.8820899975216
"7545" 1508.8 117.846679409513 61.1126128666536
"7546" 1509 119.450904811599 65.9683038555521
"7547" 1509.2 120.614799294079 70.4508430352385
"7548" 1509.4 119.220112796422 73.2618830342494
"7549" 1509.6 116.990606064383 76.3989428292589
"7550" 1509.8 114.400269247395 79.9957031234317
"7551" 1510 111.187619731615 84.0664770888214
"7552" 1510.2 107.084596367086 87.3146650566353
"7553" 1510.4 103.044544995272 91.3128175769479
"7554" 1510.6 99.5233859602184 96.1860315773344
"7555" 1510.8 95.2912832136582 100.159995666436
"7556" 1511 91.8221723038095 102.646304456452
"7557" 1511.2 87.814655864672 104.284490480087
"7558" 1511.4 84.2723031433885 106.36071764855
"7559" 1511.6 82.11797799068 110.607145239725
"7560" 1511.8 82.8793818994161 114.683932343575
"7561" 1512 86.0103029005533 117.78915054704
"7562" 1512.2 88.1996493116332 117.437824683311
"7563" 1512.4 90.2693724022198 115.199526134222
"7564" 1512.6 92.8147708315214 112.816602581286
"7565" 1512.8 97.4004442297061 110.26816607376
"7566" 1513 102.283396525206 107.526393667654
"7567" 1513.2 107.424162513464 105.420918297696
"7568" 1513.4 108.944477061464 102.332748068545
"7569" 1513.6 108.915267079431 98.2823609534119
"7570" 1513.8 108.76423424422 93.3204932125876
"7571" 1514 108.636717478574 88.3909424254265
"7572" 1514.2 108.039933445409 84.1084553435782
"7573" 1514.4 108.394912549777 80.1352006540876
"7574" 1514.6 109.706841796341 76.142553306077
"7575" 1514.8 112.233576396295 72.5531084145039
"7576" 1515 115.640974978369 68.4905224450079
"7577" 1515.2 119.663659110127 65.0672707962068
"7578" 1515.4 122.661710589621 60.2373047064004
"7579" 1515.6 124.722503933355 57.3095772003912
"7580" 1515.8 123.103238672173 56.2488010915876
"7581" 1516 121.081730282092 53.0687551422857
"7582" 1516.2 118.321325310983 50.2666795599633
"7583" 1516.4 115.712365410187 47.3269196665
"7584" 1516.6 114.221118925334 43.5277068160282
"7585" 1516.8 112.999780375883 38.2114146144107
"7586" 1517 111.641999455548 32.8834903330489
"7587" 1517.2 109.470750231338 27.6765569513657
"7588" 1517.4 110.289719673379 22.1099698230068
"7589" 1517.6 110.349558140715 23.5077778750248
"7590" 1517.8 111.003887634364 24.7042588537251
"7591" 1518 112.720464344571 25.8687082382802
"7592" 1518.2 115.568243881166 27.8046116445265
"7593" 1518.4 118.091873238725 30.4834933896621
"7594" 1518.6 120.100945844973 33.7006801325427
"7595" 1518.8 121.551549708383 37.4654239819203
"7596" 1519 123.832885345467 41.8291184026948
"7597" 1519.2 125.465376707491 46.9175954204668
"7598" 1519.4 125.721579140206 50.3800684827594
"7599" 1519.6 126.371064549015 54.8765116826264
"7600" 1519.8 126.930341133785 60.09818129925
"7601" 1520 127.540379686386 63.9540045720039
"7602" 1520.2 126.899138407502 68.0330560080246
"7603" 1520.4 126.626692658856 72.9709878113875
"7604" 1520.6 126.036829549647 78.1653989492857
"7605" 1520.8 124.197801092448 80.9216884729119
"7606" 1521 122.102747820227 85.9246034325379
"7607" 1521.2 120.107084186627 89.684510373391
"7608" 1521.4 116.621995317293 94.6014382988202
"7609" 1521.6 114.896006031969 100.057074618496
"7610" 1521.8 111.945395560521 102.433980904786
"7611" 1522 108.814747839969 106.336264285944
"7612" 1522.2 105.435887845586 108.91350998151
"7613" 1522.4 101.625271855663 112.560716094018
"7614" 1522.6 97.8631486573582 115.364485201286
"7615" 1522.8 94.5781384212045 117.671792954067
"7616" 1523 89.8758432179896 119.866972814687
"7617" 1523.2 85.8526637281582 122.144400853106
"7618" 1523.4 81.3920608443262 123.639498374522
"7619" 1523.6 77.0439612370462 125.761375020458
"7620" 1523.8 73.4210271479598 126.290586678584
"7621" 1524 70.3865283525566 128.105953045334
"7622" 1524.2 69.0352315017189 127.057159909959
"7623" 1524.4 65.5131167008657 126.872597175629
"7624" 1524.6 60.3326637254302 127.103599584674
"7625" 1524.8 54.7127606688058 126.951284735095
"7626" 1525 50.0794210939487 126.429575436714
"7627" 1525.2 45.1759998002931 125.267156895879
"7628" 1525.4 40.4391139703044 123.402074912532
"7629" 1525.6 36.2648774633155 121.804696136763
"7630" 1525.8 32.1284055015026 119.842915723771
"7631" 1526 28.7648524507582 117.718381303627
"7632" 1526.2 25.3178315813506 114.717714997747
"7633" 1526.4 21.5878988130317 111.058961680145
"7634" 1526.6 17.5759221138429 107.732596799532
"7635" 1526.8 15.6386721209787 104.935720768675
"7636" 1527 13.0499475461362 101.869233694132
"7637" 1527.2 9.97852287384983 98.3427815985491
"7638" 1527.4 8.93440039013918 95.163415857
"7639" 1527.6 6.79984284738614 92.1239442564136
"7640" 1527.8 6.4444279779034 90.7599525938744
"7641" 1528 6.27736521912044 90.6595532695259
"7642" 1528.2 6.58026253323191 91.7395788550489
"7643" 1528.4 6.97487247859786 92.3902756900027
"7644" 1528.6 7.27985172034156 92.9961990332024
"7645" 1528.8 7.50358400014084 93.0400484623509
"7646" 1529 8.05221925007128 93.3025911497162
"7647" 1529.2 8.35368730013013 93.7490702715709
"7648" 1529.4 8.64805035162223 93.9943745142977
"7649" 1529.6 9.57242631736801 93.7805015185662
"7650" 1529.8 10.3616900592421 95.1303931847938
"7651" 1530 11.84053785849 97.6302900139077
"7652" 1530.2 13.6026385162813 100.327077969017
"7653" 1530.4 14.8039151990021 102.418445035152
"7654" 1530.6 17.7425719777582 104.397642002153
"7655" 1530.8 20.7743620356885 107.029057583414
"7656" 1531 23.1457698813502 110.34566601641
"7657" 1531.2 25.8323995822121 113.180165832063
"7658" 1531.4 28.4486270247742 115.977505759658
"7659" 1531.6 31.2019979093842 118.283366760038
"7660" 1531.8 32.363722044852 119.380386127731
"7661" 1532 32.1429651640944 119.848538967432
"7662" 1532.2 32.4214710618961 120.105523679967
"7663" 1532.4 33.50502016749 120.924772943347
"7664" 1532.6 34.4848788803202 121.626275235356
"7665" 1532.8 34.8862815556119 121.782352947152
"7666" 1533 35.5821359398058 122.119407337881
"7667" 1533.2 36.9085528590373 122.535589714902
"7668" 1533.4 37.567964107726 123.038954222012
"7669" 1533.6 38.5035886742173 123.60646779131
"7670" 1533.8 39.5708280083924 123.926302956664
"7671" 1534 40.6161233367425 124.571469700368
"7672" 1534.2 41.6555867274977 125.306044844408
"7673" 1534.4 42.9599632848017 125.980847413794
"7674" 1534.6 44.6399769609742 126.241396106066
"7675" 1534.8 46.6819969480864 126.116350804356
"7676" 1535 49.4686635591519 126.124273753817
"7677" 1535.2 52.02508476243 126.56884764645
"7678" 1535.4 55.0047852219643 127.093983758969
"7679" 1535.6 57.713185514141 126.865786590629
"7680" 1535.8 59.9847001626839 126.499890379149
"7681" 1536 63.4262425265473 126.734411393036
"7682" 1536.2 66.4710664388535 126.089857754048
"7683" 1536.4 69.0113149025803 124.692326657557
"7684" 1536.6 68.5323394702027 123.538941940452
"7685" 1536.8 68.173577412844 123.242902245557
"7686" 1537 69.1482076320082 121.551062687973
"7687" 1537.2 71.394858897326 120.293990304218
"7688" 1537.4 73.9677700007495 120.111855187377
"7689" 1537.6 77.9363481829731 120.618703471992
"7690" 1537.8 82.2083064170227 120.034375019885
"7691" 1538 87.2937686106322 121.28188905929
"7692" 1538.2 86.6978555446735 120.423543657777
"7693" 1538.4 87.4598533931868 117.872557155348
"7694" 1538.6 89.3079240645219 114.245733105413
"7695" 1538.8 91.7099109712715 110.380894439467
"7696" 1539 94.2165250242349 106.686801801346
"7697" 1539.2 97.1894679906757 103.252108351575
"7698" 1539.4 100.050712368092 100.137347820925
"7699" 1539.6 102.594315554169 98.6350225880421
"7700" 1539.8 106.652287855607 97.4956555813989
"7701" 1540 111.792375395413 96.6639053506995
"7702" 1540.2 116.475565875971 94.2074767109185
"7703" 1540.4 117.976219075331 90.1022290239857
"7704" 1540.6 117.487061990465 85.9522191124738
"7705" 1540.8 116.647073450172 80.8725242330357
"7706" 1541 115.567070798953 76.0917055946746
"7707" 1541.2 115.731147373381 70.6094847832763
"7708" 1541.4 115.787503611152 66.2347455597251
"7709" 1541.6 114.714285586719 61.9090420483294
"7710" 1541.8 113.676677849451 56.7486796689441
"7711" 1542 112.647838628273 51.6717486280673
"7712" 1542.2 110.188233329659 46.5811144215085
"7713" 1542.4 108.128506568162 40.9730889808495
"7714" 1542.6 108.104246229631 36.0697701940623
"7715" 1542.8 111.020850533748 31.588544727551
"7716" 1543 114.461663294344 28.8177447910616
"7717" 1543.2 115.546627534769 30.2859609168756
"7718" 1543.4 117.699294356289 32.1840797914732
"7719" 1543.6 119.234427446387 34.3654767953286
"7720" 1543.8 121.43460243546 37.8880295126415
"7721" 1544 121.694079197258 39.7464538013895
"7722" 1544.2 122.651124053488 43.1234052127317
"7723" 1544.4 124.00264378808 45.0346165763944
"7724" 1544.6 122.979436042386 44.9977578792039
"7725" 1544.8 123.364424786179 46.0587254601541
"7726" 1545 125.406398987957 49.2963513493116
"7727" 1545.2 124.278613928858 50.5637232754403
"7728" 1545.4 123.742280741092 52.4671717458968
"7729" 1545.6 124.120864476864 56.3646555137769
"7730" 1545.8 125.437330727712 61.6187713379784
"7731" 1546 126.349186467542 66.4950636242992
"7732" 1546.2 125.594243926474 67.9580902970977
"7733" 1546.4 124.584111097466 71.6947385596253
"7734" 1546.6 124.378615201312 77.8530978029022
"7735" 1546.8 123.294410300416 84.0825210865226
"7736" 1547 120.463103791839 87.0365064768938
"7737" 1547.2 117.181906705794 91.9177644979893
"7738" 1547.4 114.75085695349 97.8318679224107
"7739" 1547.6 112.827762027241 101.546614888855
"7740" 1547.8 109.469368127204 103.433445768904
"7741" 1548 105.227731188405 107.526534528038
"7742" 1548.2 101.921581253856 112.13284558614
"7743" 1548.4 97.9423055305186 113.530957274538
"7744" 1548.6 92.985366351254 116.230015914845
"7745" 1548.8 87.8463199064389 120.27344140045
"7746" 1549 84.739484262504 121.570090836777
"7747" 1549.2 80.4773548734058 121.892912307941
"7748" 1549.4 74.9305015302704 124.153126653322
"7749" 1549.6 71.2110537828227 125.372116088955
"7750" 1549.8 68.1124933461832 124.616483965161
"7751" 1550 62.6900381249832 123.246997056911
"7752" 1550.2 58.1964256158711 120.530111738931
"7753" 1550.4 54.5361166425972 117.142604978887
"7754" 1550.6 52.0479455069824 112.208185783234
"7755" 1550.8 50.9994527152582 106.97062745873
"7756" 1551 51.7022396289563 101.692450915852
"7757" 1551.2 52.7025669886725 98.6740341241286
"7758" 1551.4 52.8758603552048 96.0976689328148
"7759" 1551.6 53.7585420801471 93.0705122762857
"7760" 1551.8 56.5321068368714 90.4685472421819
"7761" 1552 60.8322278243138 87.8190430983968
"7762" 1552.2 65.8098502703582 86.0984134782714
"7763" 1552.4 69.6788041363157 85.7487318888565
"7764" 1552.6 73.5674552929161 86.0034904829173
"7765" 1552.8 77.9988569836037 84.8524326983221
"7766" 1553 80.9681301987124 81.0855295575747
"7767" 1553.2 83.7751329765564 76.8990545370059
"7768" 1553.4 87.4905211138971 72.9493170300079
"7769" 1553.6 90.9478096399417 68.8311491581711
"7770" 1553.8 91.7780896789882 64.1100044760557
"7771" 1554 89.9682699503148 60.1499458956065
"7772" 1554.2 88.0536005761193 58.0088164443968
"7773" 1554.4 85.1685221815582 54.6496004951494
"7774" 1554.6 82.3559402677582 50.3115821642143
"7775" 1554.8 80.7867047070751 44.6361465997065
"7776" 1555 78.4155331739623 39.6572730042551
"7777" 1555.2 77.6049573052582 33.4320576236879
"7778" 1555.4 78.3474365031187 27.8224972977159
"7779" 1555.6 80.1694204683874 21.8478889815385
"7780" 1555.8 82.8520429097372 17.4674594911962
"7781" 1556 84.6118908873712 13.5663008120438
"7782" 1556.2 82.1989512655191 11.4981115906444
"7783" 1556.4 78.4022486989651 10.2709164778892
"7784" 1556.6 73.2720608434582 9.20695583898572
"7785" 1556.8 67.2489066269996 8.39075482037192
"7786" 1557 62.1755745413296 9.40441674203572
"7787" 1557.2 56.9042458257939 10.6010116153571
"7788" 1557.4 50.9633693003532 10.4215540601148
"7789" 1557.6 47.4393828153582 9.89063767535238
"7790" 1557.8 47.644938452747 11.344314450325
"7791" 1558 46.3823610907923 14.5334781753653
"7792" 1558.2 42.6782928928481 18.5327787860778
"7793" 1558.4 38.2007177432365 21.7464155420683
"7794" 1558.6 33.4402283725647 24.7893128043341
"7795" 1558.8 28.2845332941099 27.6410265882363
"7796" 1559 22.6961243237143 27.5696298774561
"7797" 1559.2 18.1501261788787 25.848620007111
"7798" 1559.4 18.2165523956641 25.1581997946681
"7799" 1559.6 18.701607608328 25.5560668275997
"7800" 1559.8 18.79580193571 26.198570150099
"7801" 1560 19.201724446241 27.2890152190616
"7802" 1560.2 19.2127662659341 28.3801925351374
"7803" 1560.4 19.2628865257582 30.4955993344559
"7804" 1560.6 17.9568716347902 33.5774530992857
"7805" 1560.8 16.041816056637 37.0190248503918
"7806" 1561 13.188732607347 40.3156501497016
"7807" 1561.2 9.24328969512968 42.9190827339
"7808" 1561.4 7.14552799961962 44.1782845249243
"7809" 1561.6 7.70068126001057 47.580687414767
"7810" 1561.8 7.6438159122056 52.5055389841804
"7811" 1562 6.20685194249507 57.5945992699173
"7812" 1562.2 5.05825271923281 62.568254792023
"7813" 1562.4 3.36352223405729 65.6039804528792
"7814" 1562.6 3.6727518880855 65.3750281968857
"7815" 1562.8 4.20968032457475 65.5422768220793
"7816" 1563 6.57565981103257 67.0894375332724
"7817" 1563.2 9.73377212668679 70.6730316198482
"7818" 1563.4 14.3630394304332 73.7703014297857
"7819" 1563.6 18.8828078887583 76.9943528989396
"7820" 1563.8 23.7433050348006 80.0417633533366
"7821" 1564 29.3749786838372 81.6117454405489
"7822" 1564.2 35.5130410812677 81.512499466597
"7823" 1564.4 41.0738211536023 78.7889289390885
"7824" 1564.6 45.7192013703937 74.6584885487203
"7825" 1564.8 49.0220165632988 69.1531249521911
"7826" 1565 51.5840498569297 64.0919873061
"7827" 1565.2 54.5788530750469 60.1154892647651
"7828" 1565.4 57.0690758469419 55.8961248864184
"7829" 1565.6 60.328086075033 53.0120577543132
"7830" 1565.8 64.0419337697039 51.261697088427
"7831" 1566 68.3650455984003 49.9046872255015
"7832" 1566.2 73.2228741963171 48.7036327124328
"7833" 1566.4 77.1262044067294 46.843591933228
"7834" 1566.6 79.1131416839923 42.3351219771793
"7835" 1566.8 81.1789225531776 37.6191346424631
"7836" 1567 82.4572945709583 32.1591317741524
"7837" 1567.2 84.5110670073433 27.1454047404985
"7838" 1567.4 86.1901401443077 22.1938775363571
"7839" 1567.6 87.3713257603452 18.6058732691553
"7840" 1567.8 85.5763915145969 15.6128258842373
"7841" 1568 81.393866217852 13.0351494755357
"7842" 1568.2 77.6229610301688 10.8536926060173
"7843" 1568.4 73.9862919488207 8.69578688834821
"7844" 1568.6 71.4339003144066 8.64530171418133
"7845" 1568.8 71.2231718188861 9.2910952185299
"7846" 1569 69.7084959675858 11.1143534831305
"7847" 1569.2 66.7458870704994 13.5668326281504
"7848" 1569.4 62.017098082929 15.945794651493
"7849" 1569.6 57.1581343333138 16.5420268038968
"7850" 1569.8 51.8839567038323 16.4382241786376
"7851" 1570 46.4946570517242 15.4411613587403
"7852" 1570.2 41.4386650964368 13.4036824973571
"7853" 1570.4 41.6272697394778 13.1539988782369
"7854" 1570.6 41.5925064495082 12.3055285434448
"7855" 1570.8 42.5569013818962 10.3719532024754
"7856" 1571 43.7952349139401 7.51956266746754
"7857" 1571.2 45.4962307836957 6.70525359147322
"7858" 1571.4 47.5671099219419 5.58844254254082
"7859" 1571.6 49.0627598851515 4.36197095574077
"7860" 1571.8 51.9619099089518 4.91582836833411
"7861" 1572 56.0818996053745 3.82055422105316
"7862" 1572.2 60.4053313443874 1.83269646723516
"7863" 1572.4 63.520452359156 2.04740567678572
"7864" 1572.6 68.0571198206203 1.3621131100271
"7865" 1572.8 73.1700397356319 1.11809901591203
"7866" 1573 77.9148040202039 1.46582377439441
"7867" 1573.2 82.857142866 2.88316717356594
"7868" 1573.4 87.4413924308182 3.93538669820571
"7869" 1573.6 91.1598771574986 5.76265951642995
"7870" 1573.8 95.004330373284 8.35932519829087
"7871" 1574 98.6320160667895 10.801771116442
"7872" 1574.2 102.246722270758 13.2262406720357
"7873" 1574.4 105.486440176615 15.993163200949
"7874" 1574.6 108.925812485539 18.8793552351607
"7875" 1574.8 111.548193639671 21.1045782054071
"7876" 1575 113.430248226122 22.6698131859372
"7877" 1575.2 113.364982197546 23.6696640928766
"7878" 1575.4 115.953221103231 25.8393095926648
"7879" 1575.6 117.703253508758 28.8426378971191
"7880" 1575.8 120.105498097952 32.495839822009
"7881" 1576 121.358402270188 35.2544122910007
"7882" 1576.2 123.003809635569 39.253378098029
"7883" 1576.4 124.809071504845 43.2965175195335
"7884" 1576.6 126.263431660661 47.655631956476
"7885" 1576.8 126.725120102811 50.7588983986278
"7886" 1577 126.811686685714 54.8900402629096
"7887" 1577.2 126.811444269299 58.7515663102722
"7888" 1577.4 127.79074598265 64.5256192207317
"7889" 1577.6 127.558149596687 67.3152863099196
"7890" 1577.8 127.232612488677 71.4978655795154
"7891" 1578 126.911522305167 75.1971156969857
"7892" 1578.2 126.075947329595 79.3842177987569
"7893" 1578.4 125.13704378738 83.6829420554344
"7894" 1578.6 123.092837064056 85.9381624825965
"7895" 1578.8 120.49383086989 90.1236848776278
"7896" 1579 118.394305576031 95.4944751506766
"7897" 1579.2 115.528542698793 98.9489205906466
"7898" 1579.4 112.614064979436 103.076349616184
"7899" 1579.6 109.740765760515 106.608012138139
"7900" 1579.8 106.497486797207 110.050173133105
"7901" 1580 103.193192602111 113.805245270181
"7902" 1580.2 101.976721053217 115.539913184958
"7903" 1580.4 100.97329641004 115.294255103427
"7904" 1580.6 97.3120346337082 116.488738407361
"7905" 1580.8 93.5492561274082 119.737288747861
"7906" 1581 88.9429482589921 122.447187936076
"7907" 1581.2 84.5066291405387 123.805123173517
"7908" 1581.4 79.1602390878622 126.241396106066
"7909" 1581.6 74.2566455031154 126.866355314429
"7910" 1581.8 69.2432272912582 127.640553518374
"7911" 1582 64.6853001443773 128.655939535619
"7912" 1582.2 61.7633984896723 128.549777759786
"7913" 1582.4 58.2117513673631 128.571352572294
"7914" 1582.6 55.0580443622931 127.370641384483
"7915" 1582.8 50.1678406575022 126.663325467938
"7916" 1583 45.3484435403422 125.431169432906
"7917" 1583.2 40.5742249043173 124.117063863022
"7918" 1583.4 36.9959304332895 121.345042491747
"7919" 1583.6 31.6460937312421 118.656185166802
"7920" 1583.8 26.5077700833429 115.75548718797
"7921" 1584 22.7816790683066 111.801559021382
"7922" 1584.2 18.5272504541453 108.195483216463
"7923" 1584.4 15.5088790649275 104.15478162814
"7924" 1584.6 12.0472851148047 100.268280677786
"7925" 1584.8 9.38084196375823 96.8165063664048
"7926" 1585 7.99023679187727 93.2555370855952
"7927" 1585.2 6.08064696931922 88.4268408426394
"7928" 1585.4 4.17693195883323 83.7548164469107
"7929" 1585.6 3.89640146622104 79.4124927358105
"7930" 1585.8 2.26441024822166 75.0380283919321
"7931" 1586 2.0756017204023 70.6394287187688
"7932" 1586.2 1.56430671594676 64.7566445544415
"7933" 1586.4 1.43462164613959 59.5399451525739
"7934" 1586.6 2.4809528612967 53.9433648493434
"7935" 1586.8 3.48078405218847 49.1802714925764
"7936" 1587 4.95926048665824 43.0895482139524
"7937" 1587.2 6.37699467133889 41.1327469652051
"7938" 1587.4 9.07267009592041 37.7659655414884
"7939" 1587.6 11.8345849290965 32.3184993341092
"7940" 1587.8 12.7001953935582 29.3505158327057
"7941" 1588 12.1269101160832 29.1584691802232
"7942" 1588.2 11.5193567044691 29.7210946157014
"7943" 1588.4 10.8926154187919 30.6595549414936
"7944" 1588.6 11.0463550921852 31.3938604381565
"7945" 1588.8 12.4462587969539 30.7817058113618
"7946" 1589 15.0733833679173 29.6991704066834
"7947" 1589.2 18.5675153830651 27.5797953182289
"7948" 1589.4 21.2899725897582 24.8838310305599
"7949" 1589.6 21.9905096854053 21.9298826396798
"7950" 1589.8 21.6157542786154 21.3840148464286
"7951" 1590 20.6596755167332 21.0370933289732
"7952" 1590.2 20.7557255096378 21.5433123269303
"7953" 1590.4 21.1588081973818 20.2842502180563
"7954" 1590.6 21.798289140868 18.9892715128223
"7955" 1590.8 22.7559901896154 17.7896804360714
"7956" 1591 23.9873523740489 16.6903241062625
"7957" 1591.2 25.3128441241229 13.9490150211504
"7958" 1591.4 26.4929217217245 12.8043370752689
"7959" 1591.6 28.7377039766868 12.0582444811837
"7960" 1591.8 31.4366923742236 10.5575858931917
"7961" 1592 34.5796637632118 8.66664712255891
"7962" 1592.2 38.205391525334 6.88066179836148
"7963" 1592.4 42.5036949713688 4.98819861660677
"7964" 1592.6 47.2224212600707 3.87869630991071
"7965" 1592.8 51.9538259960769 2.32459290687363
"7966" 1593 57.4754079533736 1.84581496399451
"7967" 1593.2 61.9345386774171 0.792948175056304
"7968" 1593.4 68.0336829229229 1.18861935839748
"7969" 1593.6 73.3987537224582 0.981541447419048
"7970" 1593.8 78.6987391606249 2.09836332918572
"7971" 1594 84.3372012478646 3.11263745301976
"7972" 1594.2 89.2733714611582 4.84880261747572
"7973" 1594.4 93.5932147172431 7.11228749108875
"7974" 1594.6 98.3230438081282 10.4019127877657
"7975" 1594.8 103.326877022645 13.8438395390744
"7976" 1595 105.675108360061 16.3811756283918
"7977" 1595.2 110.527829543576 20.0949075684524
"7978" 1595.4 113.440943079544 23.5471151932041
"7979" 1595.6 117.172059269096 28.8508238653761
"7980" 1595.8 119.603646693758 32.4309059202857
"7981" 1596 122.070503231979 36.7892551327665
"7982" 1596.2 123.312932651147 41.5608186419524
"7983" 1596.4 125.199248849592 46.9715304835913
"7984" 1596.6 126.327338688121 51.1054199286884
"7985" 1596.8 127.192225292322 56.3336380636832
"7986" 1597 127.773684873445 61.6578890093162
"7987" 1597.2 128.143211666355 66.8395932019876
"7988" 1597.4 127.208582961519 71.9766371605733
"7989" 1597.6 125.834221493151 74.7883170301875
"7990" 1597.8 124.827013105101 80.6350251745286
"7991" 1598 123.699672719285 84.8956763879197
"7992" 1598.2 121.627398734627 86.6069363666015
"7993" 1598.4 119.561415734092 91.7010253680357
"7994" 1598.6 117.256661110283 96.4783052805357
"7995" 1598.8 113.408364910658 99.9034702117403
"7996" 1599 109.288179124653 105.317111237944
"7997" 1599.2 106.190871635416 109.098705442365
"7998" 1599.4 101.812197107246 110.966229149612
"7999" 1599.6 96.8819708650355 114.617784307399
"8000" 1599.8 93.6370673987151 118.675634382018
"8001" 1600 91.7660538554832 118.832790417761
"8002" 1600.2 87.2066159875041 120.821548550515
"8003" 1600.4 83.6430973325566 122.739963062836
"8004" 1600.6 79.4037777510599 122.688549508518
"8005" 1600.8 74.1135737926508 124.130991248984
"8006" 1601 70.3775244735551 126.591092995661
"8007" 1601.2 66.1639723175144 126.415149272054
"8008" 1601.4 59.7891574546607 127.319336884761
"8009" 1601.6 54.5709853042106 125.568148455667
"8010" 1601.8 49.1275654280332 123.584591504061
"8011" 1602 42.4476833827582 122.688628580738
"8012" 1602.2 39.1351518772121 120.950227868209
"8013" 1602.4 34.7467054607736 116.943192470832
"8014" 1602.6 29.1239818715456 112.750899308998
"8015" 1602.8 23.5862810216332 109.759143437286
"8016" 1603 18.4166176855629 107.33566914834
"8017" 1603.2 16.8557218247582 103.653324730071
"8018" 1603.4 13.666959516389 98.5308207219165
"8019" 1603.6 9.23869873366067 95.3931247865906
"8020" 1603.8 8.46000103834361 91.036866941176
"8021" 1604 7.39026062760569 85.6417070609383
"8022" 1604.2 5.31338751779855 80.6598582240276
"8023" 1604.4 5.49453790043323 77.4392524025857
"8024" 1604.6 5.74248236170696 72.1664419856575
"8025" 1604.8 5.41377119007073 66.1687391309196
"8026" 1605 3.93072352677659 60.2863923532077
"8027" 1605.2 2.87282881091613 56.5955610847068
"8028" 1605.4 3.76621496965922 52.0981632234293
"8029" 1605.6 6.55225673892665 46.9638942856804
"8030" 1605.8 8.72874626302293 43.4317638207563
"8031" 1606 11.9536819680659 38.8755090198297
"8032" 1606.2 15.656017827697 36.6115133212653
"8033" 1606.4 18.9579882784945 35.6836560673022
"8034" 1606.6 20.1094253081673 34.0334661818425
"8035" 1606.8 19.2628865257582 31.5919689600418
"8036" 1607 18.1695739032767 29.6919321037857
"8037" 1607.2 19.8673489364088 29.5138872941954
"8038" 1607.4 22.9953441520279 29.281121816179
"8039" 1607.6 26.2309948707582 29.8281120369236
"8040" 1607.8 29.2622393090545 31.0130564252672
"8041" 1608 31.9907698822957 31.3177997006732
"8042" 1608.2 32.6219467669805 30.0552412921931
"8043" 1608.4 32.9326112978617 28.7386725718202
"8044" 1608.6 32.8781479222916 26.8128247431857
"8045" 1608.8 33.1728908959651 23.2299746313374
"8046" 1609 32.9710560335582 19.6320422258191
"8047" 1609.2 35.2866563356446 18.2640994888539
"8048" 1609.4 38.60665339237 17.1233770147739
"8049" 1609.6 42.895117727581 17.5717512354819
"8050" 1609.8 46.6437515352382 18.3946205667057
"8051" 1610 50.4000979415275 17.2465054599396
"8052" 1610.2 53.8317254500113 15.1014669316652
"8053" 1610.4 58.5784017268654 14.4774330300714
"8054" 1610.6 63.1258856843532 14.6400736385452
"8055" 1610.8 66.9196798903983 16.7945502813457
"8056" 1611 70.6914579598272 19.6453673590616
"8057" 1611.2 74.0384054441071 22.6274831417043
"8058" 1611.4 77.2867519347466 25.5027390518322
"8059" 1611.6 82.3473021169173 27.8620891312403
"8060" 1611.8 87.2115516190953 28.6498767401003
"8061" 1612 92.8081027852582 30.5241481117314
"8062" 1612.2 98.4445881041731 33.9027147103495
"8063" 1612.4 103.216256197421 34.6535982585226
"8064" 1612.6 108.126063686852 34.5249469485982
"8065" 1612.8 113.056106462552 35.1790731276826
"8066" 1613 115.646126865202 38.4611136778785
"8067" 1613.2 116.233877334789 42.9172815797651
"8068" 1613.4 115.610901416182 47.5734355823312
"8069" 1613.6 114.164721398288 52.2355975255457
"8070" 1613.8 113.704975297964 57.7898317616975
"8071" 1614 115.980230354358 62.3485076275571
"8072" 1614.2 118.463410782758 67.7900569374143
"8073" 1614.4 119.983725330758 71.1286104042312
"8074" 1614.6 123.08951076453 71.6191605320429
"8075" 1614.8 124.329994929786 70.8296202392024
"8076" 1615 122.716671720615 70.2906217373286
"8077" 1615.2 121.898195502314 71.1799540994524
"8078" 1615.4 121.611672767112 73.6406525354052
"8079" 1615.6 121.769377795154 78.3324535172951
"8080" 1615.8 120.087994691351 83.13095160406
"8081" 1616 117.268417779987 87.5202306875484
"8082" 1616.2 114.418984260835 92.3698445557857
"8083" 1616.4 111.182938960224 97.457922218915
"8084" 1616.6 107.757862507258 102.822868252049
"8085" 1616.8 105.645937461785 108.140555505027
"8086" 1617 103.561160890383 108.456538447811
"8087" 1617.2 99.2287169031511 110.228909295348
"8088" 1617.4 94.2563334538272 113.539234807131
"8089" 1617.6 89.5871799768352 118.20145450317
"8090" 1617.8 86.3330831253262 120.737969646866
"8091" 1618 82.5326434937319 120.225577042075
"8092" 1618.2 77.2142364664222 119.39574508265
"8093" 1618.4 71.8284173308531 117.855260107389
"8094" 1618.6 67.1946678579362 114.486761230921
"8095" 1618.8 63.7457835822177 109.884816025975
"8096" 1619 61.3022986253654 104.451812944018
"8097" 1619.2 60.535163939805 99.9611060441595
"8098" 1619.4 61.9113293937011 95.9659988823
"8099" 1619.6 64.3929445046771 92.0634100244614
"8100" 1619.8 68.6731093357582 89.8208038073221
"8101" 1620 73.1476714713491 88.2920742353221
"8102" 1620.2 76.6981982712725 87.5871048948143
"8103" 1620.4 77.7244665674077 86.9115970461362
"8104" 1620.6 77.5818684160947 86.2989784439259
"8105" 1620.8 77.4939442380157 85.0680165918352
"8106" 1621 79.3429532544491 83.0283803680948
"8107" 1621.2 82.6298708169474 81.1522748585425
"8108" 1621.4 86.1940557896064 79.6474931697589
"8109" 1621.6 89.9266958209744 77.953649245056
"8110" 1621.8 94.2769113497395 76.5122517446735
"8111" 1622 97.8539131016928 77.3373370977857
"8112" 1622.2 100.316322877574 77.7161670136541
"8113" 1622.4 102.357991668837 79.7434245111074
"8114" 1622.6 104.696117931425 82.099917687478
"8115" 1622.8 108.833630802838 83.929137840768
"8116" 1623 113.546143416571 86.3015616193125
"8117" 1623.2 118.086851392397 87.412089624369
"8118" 1623.4 121.262772570054 84.784908773551
"8119" 1623.6 122.212368247713 81.5656641185221
"8120" 1623.8 124.597457674342 77.1214748202579
"8121" 1624 125.957870452331 72.3342221348766
"8122" 1624.2 124.756222178371 69.2285804764933
"8123" 1624.4 123.003809635569 65.2968701759749
"8124" 1624.6 121.131270446316 61.8075025514588
"8125" 1624.8 118.640534807768 60.6474691005624
"8126" 1625 114.495673983422 59.1783157331876
"8127" 1625.2 110.731418902611 55.9950732690798
"8128" 1625.4 108.238550195229 52.8177137664916
"8129" 1625.6 108.243518543425 51.0439605450281
"8130" 1625.8 107.279314652422 48.3558029593006
"8131" 1626 105.606003153334 44.3576988816342
"8132" 1626.2 104.075279287253 40.3405054455177
"8133" 1626.4 104.546685304912 36.5782148553132
"8134" 1626.6 104.253373999436 33.9123763791728
"8135" 1626.8 105.868805000906 29.9668352285752
"8136" 1627 108.699190598228 27.2446908472757
"8137" 1627.2 108.581366220758 26.7658481573795
"8138" 1627.4 106.450499819705 25.2588873963283
"8139" 1627.6 102.988209015221 24.736970903312
"8140" 1627.8 99.3327860537582 26.2698621710616
"8141" 1628 96.6569210709231 29.2873507426978
"8142" 1628.2 93.067618843855 32.5767927477212
"8143" 1628.4 88.9357962416292 34.9274199390761
"8144" 1628.6 83.5215147545582 35.2930273967524
"8145" 1628.8 79.6073715980846 33.8449807743857
"8146" 1629 77.9310247675266 31.4875188554594
"8147" 1629.2 76.5169299982418 27.8930149792253
"8148" 1629.4 75.2243572401776 23.6222181848502
"8149" 1629.6 75.0196307431645 18.8076960364732
"8150" 1629.8 75.9280169453077 14.0672519269615
"8151" 1630 78.4856771576615 10.2787103346244
"8152" 1630.2 80.9516497247372 6.87094977370151
"8153" 1630.4 80.4253135548151 6.27746989021754
"8154" 1630.6 78.4477403699104 5.48704721378572
"8155" 1630.8 75.4590076974773 5.7489924494374
"8156" 1631 72.027524283235 6.17142033613456
"8157" 1631.2 67.3790320716868 6.27871074214286
"8158" 1631.4 62.6059281303138 6.88838265478571
"8159" 1631.6 57.0276766788396 6.47361106548339
"8160" 1631.8 52.1674992582338 5.47772569200523
"8161" 1632 51.2204286670024 4.75823427829734
"8162" 1632.2 51.1519534029434 5.63803285052645
"8163" 1632.4 49.1759802067939 6.67909229671428
"8164" 1632.6 45.5426094269011 6.72179032963187
"8165" 1632.8 42.9217599622421 6.73633159520508
"8166" 1633 39.3895794068962 7.65714034185468
"8167" 1633.2 35.8556945222895 8.91474555100447
"8168" 1633.4 31.5345744331518 11.1222046254666
"8169" 1633.6 28.6590573662325 12.7839729028166
"8170" 1633.8 24.8941665613099 14.9098200067168
"8171" 1634 22.2062862029908 17.8102073973787
"8172" 1634.2 18.6625350423151 21.1478393633084
"8173" 1634.4 16.8320539242857 23.756205560489
"8174" 1634.6 13.5450002174835 26.5616763135
"8175" 1634.8 12.122532805938 28.9977056595722
"8176" 1635 11.4008104502863 31.0030896767745
"8177" 1635.2 10.4250140434286 33.0461775749506
"8178" 1635.4 9.3092977497347 35.2073485988445
"8179" 1635.6 7.85078180968131 38.3449334632473
"8180" 1635.8 6.81428944724211 41.0546666913664
"8181" 1636 5.22169573601538 44.0365112543857
"8182" 1636.2 4.31571237271741 47.6129064911939
"8183" 1636.4 2.80284733528299 51.2429828192907
"8184" 1636.6 2.34611063928409 54.1823555632685
"8185" 1636.8 1.7131685912365 57.656605520864
"8186" 1637 1.27023533491894 61.6849206987589
"8187" 1637.2 1.70780144586081 63.5885704983242
"8188" 1637.4 1.93446800053323 65.6775892580107
"8189" 1637.6 2.00991523424543 69.2788416829909
"8190" 1637.8 2.00669332622545 72.5036696191054
"8191" 1638 2.12819387411889 72.0995587281464
"8192" 1638.2 2.42388259211023 71.7666465374177
"8193" 1638.4 1.90697564579024 71.7299570276897
"8194" 1638.6 1.86744746754223 71.8736576074577
"8195" 1638.8 1.71977865448867 71.7674441354553
"8196" 1639 1.71650394425365 71.3521504477766
"8197" 1639.2 2.08333213335824 70.8169731406901
"8198" 1639.4 2.45707612640823 70.0758716307857
"8199" 1639.6 2.09191455419371 68.9139138714228
"8200" 1639.8 2.13521588380585 67.9738684692857
"8201" 1640 1.43034457339759 66.2509150582202
"8202" 1640.2 1.44670041638323 65.8686804545107
"8203" 1640.4 1.82594554760033 64.1520445392857
"8204" 1640.6 1.59088242107128 61.4285795735161
"8205" 1640.8 1.31866545180061 58.2767999553705
"8206" 1641 1.40238452488428 55.1964512377689
"8207" 1641.2 2.20467834040044 53.631509950327
"8208" 1641.4 3.54901037728948 50.3138570594107
"8209" 1641.6 4.17769648482719 46.1697040134754
"8210" 1641.8 5.17622204194573 43.2793123882545
"8211" 1642 6.41457607934518 41.1297095174814
"8212" 1642.2 8.04352824098045 37.6517061407116
"8213" 1642.4 10.1564078311501 33.0971427945695
"8214" 1642.6 11.9738228872916 29.3097497107857
"8215" 1642.8 11.9816047719942 29.2424741584599
"8216" 1643 13.9063116016382 26.8892612217857
"8217" 1643.2 16.1800264700916 23.9025765950079
"8218" 1643.4 18.7480964731127 21.1468498231655
"8219" 1643.6 21.8608357974876 19.0702590873504
"8220" 1643.8 24.1323645927347 18.4452784682092
"8221" 1644 25.8278811648492 18.776571334013
"8222" 1644.2 28.8915453297582 17.784827326319
"8223" 1644.4 32.5739921973956 16.1167575070055
"8224" 1644.6 34.2439635886346 12.9374567851902
"8225" 1644.8 33.9510867556292 10.3485716322696
"8226" 1645 33.8117194154798 11.0552995472414
"8227" 1645.2 33.7924749275304 10.9343557519882
"8228" 1645.4 33.4451231087001 10.9131483981229
"8229" 1645.6 32.1644447039249 11.3938884211524
"8230" 1645.8 30.8350680054816 11.3132958219666
"8231" 1646 30.4509459787263 11.5857024212325
"8232" 1646.2 29.1762316813935 11.2917233239387
"8233" 1646.4 28.7132368333879 10.8234458123413
"8234" 1646.6 28.6548296874161 10.8426294314831
"8235" 1646.8 27.5515244941813 11.1315871719396
"8236" 1647 26.8751657062371 11.5373712945181
"8237" 1647.2 25.2742451983099 12.1774355418202
"8238" 1647.4 25.1583284952249 12.7230338545857
"8239" 1647.6 24.5192013124514 13.9298037136948
"8240" 1647.8 23.3772377712832 15.6387670278482
"8241" 1648 21.8041099708164 17.4680208362043
"8242" 1648.2 20.2965150141851 18.7795372727613
"8243" 1648.4 17.8323127670499 21.119368705244
"8244" 1648.6 15.2129374937249 23.5642744026857
"8245" 1648.8 13.2286043450728 25.8243035424149
"8246" 1649 12.5962198583789 27.2978010211995
"8247" 1649.2 12.998627508536 27.026091955082
"8248" 1649.4 12.8059692157931 27.1958959324485
"8249" 1649.6 12.5419837983192 27.1549245925296
"8250" 1649.8 12.3617444168011 26.75276751
"8251" 1650 11.7951442917441 27.1045752460111
"8252" 1650.2 11.6144547757171 27.0882054811556
"8253" 1650.4 11.6429228839679 26.7351554181567
"8254" 1650.6 11.9310470120163 26.3221518644309
"8255" 1650.8 12.1921132615686 26.0392348649409
"8256" 1651 12.2421886838148 25.6129162489367
"8257" 1651.2 12.3229321538693 25.4737708773413
"8258" 1651.4 12.7493820406994 25.3230627877269
"8259" 1651.6 12.6806155849855 25.0652088915584
"8260" 1651.8 12.6231454385746 25.2591363210306
"8261" 1652 12.4905762664855 25.2128702706721
"8262" 1652.2 12.450707877989 25.3311330041703
"8263" 1652.4 12.4689808893832 25.1503313336357
"8264" 1652.6 12.7424263532249 24.7065751106524
"8265" 1652.8 13.8014488802506 22.8675265016011
"8266" 1653 13.754582696997 22.5882832468305
"8267" 1653.2 13.7299384986107 21.9960735343595
"8268" 1653.4 15.9103980352967 20.4607573805549
"8269" 1653.6 17.6279450872344 19.4215385903095
"8270" 1653.8 20.2402315923297 17.1709089426429
"8271" 1654 23.4758063575655 15.3178834674604
"8272" 1654.2 26.7091583173066 13.6032862049148
"8273" 1654.4 29.703171585852 11.4427228380357
"8274" 1654.6 33.7916989401131 9.96638923926959
"8275" 1654.8 36.9009107740395 8.48877142547321
"8276" 1655 39.0960808564855 6.93470779333117
"8277" 1655.2 40.0711916945688 6.16692957606992
"8278" 1655.4 42.3789457569178 4.71455088750912
"8279" 1655.6 45.2541226115158 3.93129464430087
"8280" 1655.8 48.4512911005324 2.91450766520507
"8281" 1656 52.1439117222249 2.40410924358572
"8282" 1656.2 56.7524611753037 1.51080615530087
"8283" 1656.4 60.1765127086292 1.32413577175346
"8284" 1656.6 64.2015959592876 0.765970594373949
"8285" 1656.8 69.5054334395684 0.571891374697109
"8286" 1657 73.9088864781052 0.951556162163266
"8287" 1657.2 78.3555166338795 1.39885373714936
"8288" 1657.4 82.3386639660764 2.57724944889935
"8289" 1657.6 85.7439530642421 3.21450029626959
"8290" 1657.8 84.8009822212428 3.03635186898159
"8291" 1658 84.1633354883859 2.62067926628572
"8292" 1658.2 83.1290547680196 2.32101352631981
"8293" 1658.4 82.4732484890545 2.25972922845238
"8294" 1658.6 82.0223156863916 2.16630686571905
"8295" 1658.8 81.526677787031 1.83459957159254
"8296" 1659 80.4205973230341 1.34014860468227
"8297" 1659.2 79.9936793719734 0.96858702312749
"8298" 1659.4 78.2847886817479 0.680217116259943
"8299" 1659.6 76.8752063222182 0.553072520155717
"8300" 1659.8 74.8183411597285 0.424076502557995
"8301" 1660 72.8079042049401 0.626768094725113
"8302" 1660.2 70.1511929240916 0.633330822685715
"8303" 1660.4 66.593598632172 0.892072695647786
"8304" 1660.6 62.85567043297 0.887369707444541
"8305" 1660.8 58.7440447361912 0.920558621136233
"8306" 1661 54.9596973639996 1.86729673295813
"8307" 1661.2 50.8487318764479 2.28901523557882
"8308" 1661.4 47.1886642758635 3.62038794692256
"8309" 1661.6 43.2160143908873 5.11719328507604
"8310" 1661.8 38.7851074262128 6.63745482099784
"8311" 1662 34.6085614946332 8.51265782503571
"8312" 1662.2 30.3077459276889 10.811112827162
"8313" 1662.4 27.2205329362109 12.7444897082278
"8314" 1662.6 24.6729420183753 14.7570031291049
"8315" 1662.8 22.7349562367312 15.8782766018398
"8316" 1663 20.2605929478832 18.014136762119
"8317" 1663.2 17.912066505069 20.7743429337857
"8318" 1663.4 15.0486080122088 23.5840134933132
"8319" 1663.6 12.9457174556203 26.5158646309236
"8320" 1663.8 12.4612467310722 27.4403149047159
"8321" 1664 11.9358150235916 28.7874337736857
"8322" 1664.2 10.8283754961625 31.0729386940942
"8323" 1664.4 9.84093715591613 32.5536065833015
"8324" 1664.6 9.0171107950163 33.9781281887212
"8325" 1664.8 9.2963800444249 34.4437331900857
"8326" 1665 9.31215305345704 34.9795559748098
"8327" 1665.2 9.85118927704574 36.0425295341357
"8328" 1665.4 8.08410308458176 38.453650807621
"8329" 1665.6 6.47259980873575 40.6048855278756
"8330" 1665.8 5.49599974134477 42.6836835786511
"8331" 1666 4.62268770622049 44.8770721527008
"8332" 1666.2 4.60334188704893 47.5759942382392
"8333" 1666.4 5.87660046438461 49.6900107997747
"8334" 1666.6 6.7719071221286 49.0888681238227
"8335" 1666.8 7.76441557651685 47.8302206175443
"8336" 1667 8.91085225133889 47.9216213010761
"8337" 1667.2 8.56582797926339 48.7209379188269
"8338" 1667.4 8.47479592000068 50.0904347766342
"8339" 1667.6 7.82108529305068 52.3332343104744
"8340" 1667.8 7.20463950235116 55.2079618995645
"8341" 1668 7.14037841933717 58.4226611214173
"8342" 1668.2 6.58208109130368 62.383582375313
"8343" 1668.4 4.5963226509347 66.1255830308697
"8344" 1668.6 3.49617617020651 67.4302469620012
"8345" 1668.8 4.26674816055287 67.8066636723482
"8346" 1669 6.10583104160823 69.7064286508857
"8347" 1669.2 9.46085851891613 71.9599637787331
"8348" 1669.4 13.8346725373309 73.0429967546221
"8349" 1669.6 18.5816134971733 72.9206066126442
"8350" 1669.8 21.640045018574 71.554314045812
"8351" 1670 25.3309245912539 68.1450197148466
"8352" 1670.2 26.589580965785 65.7865567379197
"8353" 1670.4 26.953262685618 62.9429908941408
"8354" 1670.6 28.6637306115564 59.2625642912261
"8355" 1670.8 30.8464046122722 55.2993430341409
"8356" 1671 32.5886738896673 50.0749930637857
"8357" 1671.2 33.2787760571912 45.3561568505589
"8358" 1671.4 33.076369489227 41.6749425509732
"8359" 1671.6 33.6053941725513 37.2213645359926
"8360" 1671.8 35.0135262328654 33.6502497455714
"8361" 1672 36.4405868760265 28.5857781858345
"8362" 1672.2 38.085618095328 25.4894071078904
"8363" 1672.4 39.6753450893465 22.4244716188563
"8364" 1672.6 41.9781744782288 21.2329618053857
"8365" 1672.8 42.6923915463062 21.7219458534158
"8366" 1673 43.5832269649064 21.7180031634153
"8367" 1673.2 46.0177077231511 19.6459949163571
"8368" 1673.4 46.9298302361607 16.4258530231882
"8369" 1673.6 46.7073451803558 13.0701051822125
"8370" 1673.8 45.2507633306332 11.8712303695812
"8371" 1674 44.7598284245082 12.9123051349286
"8372" 1674.2 42.7472747789818 13.7062167950092
"8373" 1674.4 39.6661988119855 13.3478441607175
"8374" 1674.6 36.1341549125916 11.7718243431191
"8375" 1674.8 35.0321908087895 10.132951928692
"8376" 1675 34.5436824799841 10.7266445371728
"8377" 1675.2 32.2754712591776 11.5033377874631
"8378" 1675.4 29.6347231457479 12.5278712992599
"8379" 1675.6 27.3827483162128 12.9656617677175
"8380" 1675.8 26.0125588724824 12.9769435363719
"8381" 1676 25.1861344978818 13.4184054145835
"8382" 1676.2 23.5510678537935 14.7268685974916
"8383" 1676.4 22.2602155238721 16.8267374567224
"8384" 1676.6 19.4307134563816 19.0619672768377
"8385" 1676.8 17.7217457510733 21.0518178218542
"8386" 1677 15.5328124603164 22.9607817402508
"8387" 1677.2 14.3909694514855 24.7742291150698
"8388" 1677.4 12.5965634655672 27.5763306923475
"8389" 1677.6 10.8094133924824 30.6583703389581
"8390" 1677.8 9.20880637016876 33.3702700125541
"8391" 1678 7.57882207304058 36.2999406164798
"8392" 1678.2 7.44677092484684 39.2255283376085
"8393" 1678.4 8.38034084577294 39.6136867769622
"8394" 1678.6 9.29866279900148 39.6200666102317
"8395" 1678.8 11.4169775191154 40.7251738064643
"8396" 1679 13.3677892988195 42.7030326872449
"8397" 1679.2 13.5303602790469 45.2931164558373
"8398" 1679.4 13.3988161263297 49.0776790096714
"8399" 1679.6 12.7090981364069 53.4354436544884
"8400" 1679.8 11.9947160989161 57.5309022044173
"8401" 1680 11.5798683635439 61.7190441267054
"8402" 1680.2 10.491589014991 65.8125611433547
"8403" 1680.4 11.2614049590017 70.5477838030118
"8404" 1680.6 13.5617069707582 75.1012348510226
"8405" 1680.8 18.0811294191196 77.9636023636261
"8406" 1681 23.0776207356482 79.5182311202261
"8407" 1681.2 29.5319836447032 79.5217373807123
"8408" 1681.4 35.3595502050214 80.0226712801804
"8409" 1681.6 40.5509802816126 79.886456554009
"8410" 1681.8 45.369755839694 78.4944030582444
"8411" 1682 47.6839123721077 75.8382915951449
"8412" 1682.2 47.988060437489 72.9054912712665
"8413" 1682.4 50.0707700078714 68.5038761275027
"8414" 1682.6 53.7196233526112 64.845218487374
"8415" 1682.8 57.6583551724018 61.4748757962412
"8416" 1683 61.0017262338603 57.9786289462347
"8417" 1683.2 63.649801989016 54.0399712234661
"8418" 1683.4 66.7039785249178 50.9789492912006
"8419" 1683.6 69.6195796671112 50.0824868361975
"8420" 1683.8 73.7676249124698 50.2317858404011
"8421" 1684 78.5175223495404 51.3186625010729
"8422" 1684.2 83.6418137873283 53.5384465878885
"8423" 1684.4 88.8209671806126 55.2969155985624
"8424" 1684.6 94.3942725426394 55.9691789465877
"8425" 1684.8 100.02255839498 56.4942417758413
"8426" 1685 105.437414776836 55.3674152632906
"8427" 1685.2 110.908895397815 55.6075381815
"8428" 1685.4 115.344634677282 52.3954712069539
"8429" 1685.6 117.195227607818 48.0530842321719
"8430" 1685.8 117.97111845293 43.3376634500429
"8431" 1686 120.17557454753 40.5277129034143
"8432" 1686.2 120.718783072126 41.9241723426348
"8433" 1686.4 120.472900613564 44.2962537325913
"8434" 1686.6 121.828327156199 48.2704376668683
"8435" 1686.8 124.398745926624 53.1335896553839
"8436" 1687 124.67584655744 57.6532527857503
"8437" 1687.2 124.349199961444 62.1155583594429
"8438" 1687.4 122.019860886115 66.0731935326696
"8439" 1687.6 120.878423715201 70.7590649350866
"8440" 1687.8 119.369205665328 76.1264975536081
"8441" 1688 117.295781816839 81.2865551587857
"8442" 1688.2 115.32097490899 87.1444102895893
"8443" 1688.4 115.837412927122 93.2430734173675
"8444" 1688.6 115.636575920071 94.4911843264554
"8445" 1688.8 114.183245951677 93.750521489056
"8446" 1689 110.512576592542 93.6644443735154
"8447" 1689.2 106.089341195145 93.7495470311442
"8448" 1689.4 101.075735660972 92.6988429911838
"8449" 1689.6 96.143971536785 91.0344810754821
"8450" 1689.8 91.978840304531 88.3546131723584
"8451" 1690 87.9672830540128 86.040672502013
"8452" 1690.2 82.9612506896471 84.2166201717857
"8453" 1690.4 78.6030917438663 82.7808538845695
"8454" 1690.6 73.9161583908029 82.8619200823125
"8455" 1690.8 68.4689930307027 82.5003381291468
"8456" 1691 63.3286702558372 80.2037050452857
"8457" 1691.2 58.0801769527027 77.220559144369
"8458" 1691.4 54.0931558551636 72.9680627129479
"8459" 1691.6 52.2566358991813 68.4221978149204
"8460" 1691.8 52.5458510912876 63.2228167602269
"8461" 1692 54.5607895439482 59.0613750645257
"8462" 1692.2 58.5529935395934 54.8011753303352
"8463" 1692.4 62.0081589512225 50.7847603650714
"8464" 1692.6 66.760838693352 48.1640810987857
"8465" 1692.8 71.5782648581741 46.0854125058352
"8466" 1693 76.3005126627388 43.8240227912226
"8467" 1693.2 79.9119937631776 39.4396378693341
"8468" 1693.4 82.6430209403859 34.5938956338602
"8469" 1693.6 81.0060057984134 31.4798428388547
"8470" 1693.8 78.5138410024321 26.8892612217857
"8471" 1694 75.2064610644003 22.178360356491
"8472" 1694.2 71.9886889351199 16.6435204732751
"8473" 1694.4 69.2946496950876 10.8376007157857
"8474" 1694.6 68.1707065397238 7.07288449968227
"8475" 1694.8 69.0575070481787 6.93326013275162
"8476" 1695 68.2930306987582 5.75062127792365
"8477" 1695.2 66.2584921124641 5.82426697231513
"8478" 1695.4 63.5763921914088 6.59675753562909
"8479" 1695.6 59.0504125495935 5.81077818197395
"8480" 1695.8 53.4918074555858 5.08290031544089
"8481" 1696 48.5915918995385 4.93687256012638
"8482" 1696.2 44.2360533905372 6.66577817324887
"8483" 1696.4 39.7547858057157 8.06881125160486
"8484" 1696.6 37.0560524084077 8.82424810936303
"8485" 1696.8 34.3076659070082 11.088407911192
"8486" 1697 29.9802687514945 11.7279596972802
"8487" 1697.2 27.2854065734034 13.6402715977857
"8488" 1697.4 23.3811503454876 15.7969792978916
"8489" 1697.6 20.7738164160545 18.2170237114894
"8490" 1697.8 17.7003410180916 20.9866664854524
"8491" 1698 14.5968147481199 23.9903671131793
"8492" 1698.2 12.9915890152582 26.2804357817741
"8493" 1698.4 11.8427149534173 27.9663206929675
"8494" 1698.6 10.8669921398931 30.9257943613363
"8495" 1698.8 9.18684349278947 33.9039005599732
"8496" 1699 6.69281594063776 37.5949728329303
"8497" 1699.2 5.09371841308082 41.2601410962051
"8498" 1699.4 4.32080516006127 44.4194657330281
"8499" 1699.6 3.11699697555235 47.6844796644328
"8500" 1699.8 2.46040024650081 51.6667890372709
"8501" 1700 2.18511590394467 54.7237992340061
"8502" 1700.2 2.05777512155996 58.452255402303
"8503" 1700.4 1.50964078896337 61.7331893083755
"8504" 1700.6 1.43086380650824 65.6871438178357
"8505" 1700.8 1.01911194975823 69.6873195312357
"8506" 1701 1.53515367641678 72.928257295615
"8507" 1701.2 2.02448124762919 74.1350184983744
"8508" 1701.4 2.72490487261423 76.0195722067217
"8509" 1701.6 4.06908724175004 78.5653329834906
"8510" 1701.8 6.82975415221424 80.6302205958737
"8511" 1702 10.2438073936681 81.8201486091218
"8512" 1702.2 13.6757305618582 81.8505637205766
"8513" 1702.4 15.7640317832816 80.1769165597951
"8514" 1702.6 18.228798702569 78.3702624842722
"8515" 1702.8 19.4197997245197 75.415906351327
"8516" 1703 21.3271067094651 73.0048384185185
"8517" 1703.2 24.6323610884673 70.2252702025948
"8518" 1703.4 26.6864044087853 66.4434173549749
"8519" 1703.6 27.9977212568133 62.2253544020977
"8520" 1703.8 29.5711875030853 57.7674554973465
"8521" 1704 29.4954890539233 52.6030863042129
"8522" 1704.2 29.373682119286 47.7111241885635
"8523" 1704.4 27.9520110092533 43.3458080253204
"8524" 1704.6 25.8819155552157 39.01338777419
"8525" 1704.8 25.4139550796562 34.5992060275102
"8526" 1705 26.6704607947895 32.2796253897232
"8527" 1705.2 27.5372421404479 29.1603910744409
"8528" 1705.4 28.563634348817 25.5538709780092
"8529" 1705.6 26.3795313495858 23.4935486954754
"8530" 1705.8 24.0138694882582 22.9635833806444
"8531" 1706 22.9327569207916 21.8571930472857
"8532" 1706.2 23.7393682504249 21.4028206467191
"8533" 1706.4 25.7242233547582 19.8633267644253
"8534" 1706.6 29.3287053737802 19.039822842478
"8535" 1706.8 33.8551913391511 18.6495908203214
"8536" 1707 38.6944068423832 18.6054578535107
"8537" 1707.2 43.8169410365659 17.4277971079011
"8538" 1707.4 49.0581649933658 17.2476218642034
"8539" 1707.6 54.8372597317193 17.3049209505779
"8540" 1707.8 60.956069668062 17.6491552644439
"8541" 1708 67.0984978396154 18.6152605837208
"8542" 1708.2 72.9238738622065 20.5503049792685
"8543" 1708.4 78.7624695179401 22.2075269075357
"8544" 1708.6 85.3924380742256 22.120289622177
"8545" 1708.8 91.7734442734249 20.0694287422524
"8546" 1709 98.3230821999098 17.6126522280585
"8547" 1709.2 102.390976538927 14.5686090276471
"8548" 1709.4 101.355993764319 14.4254354255816
"8549" 1709.6 101.504850566923 14.4821235356311
"8550" 1709.8 100.842965171438 13.9141689794357
"8551" 1710 99.3994665163898 12.5111572998699
"8552" 1710.2 97.4670667093267 10.2220859144278
"8553" 1710.4 94.6549897543699 7.7652995371061
"8554" 1710.6 91.6483301218891 5.50847800217824
"8555" 1710.8 88.5175997098929 4.02813942512226
"8556" 1711 85.1921874551828 2.67836717466307
"8557" 1711.2 81.6565955756782 2.24614052114571
"8558" 1711.4 78.1513203459457 1.28304089078572
"8559" 1711.6 74.7341505789816 1.66115751364742
"8560" 1711.8 70.7695430808951 1.22671927497519
"8561" 1712 68.865333014241 1.42361372499261
"8562" 1712.2 64.942707898536 1.4387448286746
"8563" 1712.4 62.8045141906511 1.39223586021428
"8564" 1712.6 62.3825943660841 1.00391891836999
"8565" 1712.8 62.5662278648594 1.30021762754976
"8566" 1713 62.01949743157 1.86755513890336
"8567" 1713.2 59.3288356112157 1.6977494448921
"8568" 1713.4 56.5581027813832 2.01555714403571
"8569" 1713.6 52.7340669202902 2.39299613854103
"8570" 1713.8 49.8459582471536 3.22950470629734
"8571" 1714 46.5586488703099 4.04617566316503
"8572" 1714.2 42.8897313627474 5.0799398821118
"8573" 1714.4 40.1116944564773 6.62500602440369
"8574" 1714.6 37.3746337857477 7.7157740108594
"8575" 1714.8 35.6920921251131 8.05136778617282
"8576" 1715 33.9292199102015 8.99366917017747
"8577" 1715.2 31.4689535869145 10.3160809920045
"8578" 1715.4 28.9786466840707 11.0446161786607
"8579" 1715.6 29.0604691684249 11.3344378266857
"8580" 1715.8 27.4636420582053 11.6559206631504
"8581" 1716 27.1868044389101 11.6455052680769
[truncated: 19,910 more chars]
