# Supplementary material for: Adaptive switch to sexually dimorphic movements by partner-seeking termites
Source: Sci Adv. 2019 Jun 19;5(6):eaau6108. doi: 10.1126/sciadv.aau6108 (PMC6584256; doi:10.1126/sciadv.aau6108)
Supplement: Data file S1 [file aau6108_Data_file_S1.zip › Dataset/CfExperimetns/170703_172_M_01_set2_tandem-position_5FPS.txt]

"time" "x" "y"
"1" 0 52.6208013743096 126.315348744974
"2" 0.2 47.4790132920374 125.058734346255
"3" 0.4 42.1225041858828 123.130593304528
"4" 0.6 36.7446383767206 121.490574683064
"5" 0.8 32.3072152393154 119.130075700335
"6" 1 27.3034473548462 116.15327722431
"7" 1.2 23.0209468179178 112.58730650782
"8" 1.4 18.3021445398696 109.252087903002
"9" 1.6 15.4294199341818 104.184237652544
"10" 1.8 11.2653273310333 99.4566921506461
"11" 2 8.18124729302119 94.2619077918178
"12" 2.2 5.77565109997506 89.9550472714168
"13" 2.4 4.09196813793739 84.7306812228661
"14" 2.6 2.88251739921835 80.5564133871779
"15" 2.8 1.41595781184362 76.9615358524159
"16" 3 1.20296907062535 71.3284079345364
"17" 3.2 0.25737716775339 64.8218252156126
"18" 3.4 0.183400949217553 58.7181233743695
"19" 3.6 1.71754832156425 53.9981904968132
"20" 3.8 2.36986229736938 48.0331591300595
"21" 4 3.65349914682113 44.4293976665703
"22" 4.2 5.42716613048256 40.127774501278
"23" 4.4 7.53022884099259 35.522732070631
"24" 4.6 8.0855833235227 32.4604190796738
"25" 4.8 7.78388149440615 32.8756293586484
"26" 5 7.13768278332901 33.9385735851688
"27" 5.2 6.79044510969599 34.9172438344868
"28" 5.4 7.38650789924658 36.0088225319459
"29" 5.6 10.5809776287516 36.4315480346901
"30" 5.8 12.7184746805555 35.6571750819569
"31" 6 14.6377694355049 33.8219385002298
"32" 6.2 16.262003758138 30.410839901614
"33" 6.4 16.8078134349132 26.8702417039142
"34" 6.6 17.1320734066479 25.1919466102892
"35" 6.8 19.2232385988679 23.2124117589115
"36" 7 22.2288025706195 22.2043676563703
"37" 7.2 24.4276133675191 19.8395475137466
"38" 7.4 26.4284727268587 18.9739533481084
"39" 7.6 29.98581908425 19.7293557446468
"40" 7.8 32.9642918896939 20.0049275348372
"41" 8 37.4011324294775 19.2891240598122
"42" 8.2 39.9608458808786 17.2762299109759
"43" 8.4 41.5347372382159 14.5721833923206
"44" 8.6 44.2623511363616 12.9862666055926
"45" 8.8 47.136698810098 13.6260962599402
"46" 9 50.5891196215773 14.9711194448228
"47" 9.2 54.2610835194106 16.1135131927013
"48" 9.4 58.0800605238386 16.3392029377318
"49" 9.6 62.1597722546406 15.4987325780673
"50" 9.8 65.4718347015291 12.9502886550142
"51" 10 67.7505855319291 9.60468727726564
"52" 10.2 70.3100553118356 7.47463356368172
"53" 10.4 73.5909989367022 8.53708430797434
"54" 10.6 77.0882774110563 8.51099064565718
"55" 10.8 80.5676442809351 8.0817346696772
"56" 11 81.0962911776931 8.49342363504032
"57" 11.2 82.1676574131838 10.403225841753
"58" 11.4 83.6814800494997 13.3039264654606
"59" 11.6 86.190101108389 17.9015741035136
"60" 11.8 89.2211238303141 22.4880219600619
"61" 12 92.7499096872604 25.9254327528494
"62" 12.2 96.8713847437625 29.8851837019066
"63" 12.4 100.798728177427 33.0899378191333
"64" 12.6 106.123715441113 34.8417887474879
"65" 12.8 111.985816441332 36.6439510349011
"66" 13 116.823237256908 36.0673861645383
"67" 13.2 118.721090340922 34.9279780591685
"68" 13.4 116.960299077843 35.3716873660585
"69" 13.6 118.552589040578 36.723394825822
"70" 13.8 120.872780218086 39.8327098239537
"71" 14 122.166869071351 43.715290579646
"72" 14.2 122.53788719526 49.0397656567691
"73" 14.4 122.849710706703 54.0229202024351
"74" 14.6 123.485970633984 59.2721839183287
"75" 14.8 123.637924338573 64.659258932675
"76" 15 122.74923853257 70.2924508807794
"77" 15.2 121.382153998019 75.7200026237733
"78" 15.4 118.829939524553 80.181482820262
"79" 15.6 115.61398691162 84.1814316168952
"80" 15.8 111.880473389033 87.8896806511919
"81" 16 108.085607042301 92.3982591871618
"82" 16.2 104.108930731224 95.1010936104078
"83" 16.4 99.6319951343147 97.8937721138811
"84" 16.6 97.4847178537565 99.7779740561952
"85" 16.8 95.0758981399317 103.472146944703
"86" 17 91.79315534403 108.076785587929
"87" 17.2 88.435872735149 112.834488594102
"88" 17.4 84.1112623721401 117.131364050957
"89" 17.6 80.3643850026519 122.235539579019
"90" 17.8 79.8898706207648 123.789308645408
"91" 18 79.7884384657866 122.530114335183
"92" 18.2 78.4104034605943 121.725875504752
"93" 18.4 75.5604969952458 120.496220449869
"94" 18.6 71.8981880252451 119.356304457043
"95" 18.8 67.8322435730784 117.365650761486
"96" 19 63.1084641097298 115.62166969228
"97" 19.2 58.6296204092111 113.568134709361
"98" 19.4 54.2409148636677 110.2531517749
"99" 19.6 49.5000950229478 107.796329772106
"100" 19.8 44.5827301515287 105.853272412605
"101" 20 39.0167160579696 103.602724350169
"102" 20.2 34.4374646269742 100.939722000556
"103" 20.4 28.9441313870247 98.8103129048792
"104" 20.6 23.5669124599871 96.1300780496505
"105" 20.8 18.1420769260685 94.3635079838179
"106" 21 13.0097226960162 93.2812038486346
"107" 21.2 10.1013511034678 94.2900246446142
"108" 21.4 11.3278699176877 92.6063747124989
"109" 21.6 8.62826733634453 88.3395277046182
"110" 21.8 7.22962991737538 85.3020660925845
"111" 22 6.30793632883146 80.8367431923052
"112" 22.2 6.10174346733547 75.9970252140666
"113" 22.4 5.29262566475524 70.3315824993406
"114" 22.6 4.83265449189842 64.7632072061647
"115" 22.8 3.64713194051514 59.2214013542685
"116" 23 2.46282104134848 53.8575832065903
"117" 23.2 3.02822823638971 49.7903807642626
"118" 23.4 5.40073759948515 44.5508837261415
"119" 23.6 6.34425237642117 40.133269975428
"120" 23.8 8.07182023004928 36.719581908184
"121" 24 11.7283670472472 35.6277225004881
"122" 24.2 15.2905294209243 35.5161821650222
"123" 24.4 20.0567419150143 34.6744662493808
"124" 24.6 24.4731615934435 34.544356391923
"125" 24.8 29.509710090065 34.0520905423952
"126" 25 34.5553396080055 33.0333042012371
"127" 25.2 38.9369967319246 31.3967450212796
"128" 25.4 44.3604387987976 29.4253844629044
"129" 25.6 48.179336698501 26.227851157214
"130" 25.8 52.8481503020005 25.2478495192804
"131" 26 58.2715714487221 23.8883868103053
"132" 26.2 63.9335170666472 24.2191727126653
"133" 26.4 69.4090177148999 22.9740451337289
"134" 26.6 74.7824566736798 21.411208404135
"135" 26.8 80.0074027249695 18.381810247316
"136" 27 83.3866309872396 14.7595329810169
"137" 27.2 84.0321519090453 11.9914239829317
"138" 27.4 85.4182599227473 12.5398625395279
"139" 27.6 86.191686765734 13.2676490919796
"140" 27.8 86.8269344833263 15.2031834600936
"141" 28 87.1175709576845 17.8615150158837
"142" 28.2 88.763634283369 21.3287746069918
"143" 28.4 90.4975389646008 25.7576759233048
"144" 28.6 92.6399335719188 30.0724892476318
"145" 28.8 95.6931291065301 33.5926067478911
"146" 29 98.8698251630647 37.9594988481159
"147" 29.2 101.710869405475 43.2383433580247
"148" 29.4 104.962014194349 47.7564220670693
"149" 29.6 109.837707237782 51.7023567400033
"150" 29.8 114.784655347578 54.7241187187443
"151" 30 119.649218469949 57.5613906140055
"152" 30.2 123.560700083817 59.1726759203357
"153" 30.4 124.264321363398 58.2377190312891
"154" 30.6 123.748588623479 56.0406630042852
"155" 30.8 124.690693222922 52.7763700993633
"156" 31 123.871737546142 50.0790289258996
"157" 31.2 122.872490275686 45.3375367378401
"158" 31.4 122.377328992461 40.5999873976441
"159" 31.6 120.749858824879 36.2616728458111
"160" 31.8 118.354545722002 33.9272054104809
"161" 32 116.236161477568 29.8648454230571
"162" 32.2 114.795741700428 25.5483036644765
"163" 32.4 111.762986857354 22.9894215995073
"164" 32.6 109.096935250536 19.2612128133381
"165" 32.8 106.69204137669 17.4082999679085
"166" 33 103.202619395224 14.9076945847261
"167" 33.2 99.5923179608396 11.610326970754
"168" 33.4 96.1305158074496 8.43196934825574
"169" 33.6 92.0555074994339 5.6614166875848
"170" 33.8 87.4438285805251 4.51983974152634
"171" 34 82.8977572471832 2.69959151513622
"172" 34.2 78.5411997509981 1.13976968883746
"173" 34.4 77.0530968690145 2.32884082945409
"174" 34.6 74.2055310808017 3.91227055177691
"175" 34.8 70.1942214574741 4.79574736597105
"176" 35 65.320677674305 5.03974730182417
"177" 35.2 61.4994873751216 5.34034581094531
"178" 35.4 57.1524546298619 6.20515552024983
"179" 35.6 53.2290243162352 7.86113601841421
"180" 35.8 49.5555926553182 10.3099126924114
"181" 36 45.2887621778132 11.8854670366748
"182" 36.2 41.7173108809297 11.9103615959798
"183" 36.4 38.6333649217823 11.6556796289901
"184" 36.6 37.3350124506841 11.8546486416551
"185" 36.8 35.8780644525819 10.8793803007329
"186" 37 34.2143378724351 10.1297605549425
"187" 37.2 33.1262695482876 11.8333852120525
"188" 37.4 32.0700468752886 14.2302130053
"189" 37.6 29.7383401831988 16.4256869997825
"190" 37.8 27.3567880860789 19.5662394295977
"191" 38 24.3725484421493 22.6694833869302
"192" 38.2 20.5234283310912 25.8070618603822
"193" 38.4 17.4522072620244 29.0659179471666
"194" 38.6 13.9166698596088 32.6228766874263
"195" 38.8 10.5813639287851 35.6801772179597
"196" 39 8.04569954326357 40.1392296555059
"197" 39.2 7.23478360355586 44.2872437056238
"198" 39.4 6.04424963290418 49.5596151934457
"199" 39.6 5.8244378249879 55.202547985069
"200" 39.8 6.31544519032228 60.2568652307582
"201" 40 8.84207833864884 64.7746842470673
"202" 40.2 11.7768946214471 69.0071156109503
"203" 40.4 15.5762841168019 72.5268420305345
"204" 40.6 19.6388891028469 75.8786911443943
"205" 40.8 24.2340365430411 78.7644849173722
"206" 41 29.2320509722634 80.1245269599068
"207" 41.2 34.4714678094982 82.4473830642993
"208" 41.4 39.2672724565931 84.2611880062633
"209" 41.6 44.587172777394 86.457929327342
"210" 41.8 49.8262986779454 87.1926273899315
"211" 42 55.550653207016 87.8281996750179
"212" 42.2 61.4110577370363 87.9705144783513
"213" 42.4 66.8888028408186 87.8161329507091
"214" 42.6 72.4140792750985 86.2864016539946
"215" 42.8 76.7320019961463 83.4644631039703
"216" 43 79.5607851868511 78.8592672630206
"217" 43.2 82.2622593130101 74.9003289103836
"218" 43.4 84.6054447680375 69.7350822755263
"219" 43.6 86.415340560206 65.4849777371058
"220" 43.8 90.0030520603875 62.0793133602351
"221" 44 94.5630993929167 59.9106454335559
"222" 44.2 99.4780073649218 59.5100571012236
"223" 44.4 102.041698972739 58.3796528672016
"224" 44.6 101.826950369968 55.4478230670775
"225" 44.8 100.319141165536 51.9231264997142
"226" 45 97.9475298994782 48.0891330535747
"227" 45.2 95.126251935614 45.5167883464383
"228" 45.4 93.3787255693673 43.2583799553954
"229" 45.6 91.8325416006607 42.1886110263105
"230" 45.8 89.3797874913667 42.0667951356181
"231" 46 85.8753731026512 42.3090617944986
"232" 46.2 82.3840852952496 41.6515115755872
"233" 46.4 77.3825768987167 41.7385605033263
"234" 46.6 72.6496875007764 41.2308152418507
"235" 46.8 66.8193028676757 39.8896412301922
"236" 47 61.4719279821834 37.7221907073322
"237" 47.2 56.4487891044108 35.765030542951
"238" 47.4 51.7670072404591 31.8550289734276
"239" 47.6 48.1351483501736 27.66318342698
"240" 47.8 45.6911693690462 23.450686798444
"241" 48 45.0334403289798 18.987665745576
"242" 48.2 43.8858469863357 15.6208166827582
"243" 48.4 42.2060108862685 15.773278450835
"244" 48.6 40.4239828757569 17.2219494034362
"245" 48.8 38.2519264696323 18.8855796329147
"246" 49 34.7635696549758 20.9669076729951
"247" 49.2 31.07116994154 22.6656476965834
"248" 49.4 26.5352381060666 24.4514475562527
"249" 49.6 22.764740770049 25.9745231368452
"250" 49.8 20.3468178458097 29.0315325037634
"251" 50 19.0308046895507 32.6731185824519
"252" 50.2 17.5946428284718 37.0276286824142
"253" 50.4 16.1270304029306 41.8482895870087
"254" 50.6 14.2118709889807 46.3164854291302
"255" 50.8 12.8446699514764 51.6659255686927
"256" 51 12.1588013293472 56.6242745003145
"257" 51.2 11.2169744639378 62.0517695050839
"258" 51.4 10.8174081756386 67.8378146747604
"259" 51.6 11.4380048330491 73.3307881819845
"260" 51.8 14.0037177840225 77.7337184995967
"261" 52 17.6215021783453 82.8346237440316
"262" 52.2 21.2965428136542 87.817458821151
"263" 52.4 25.3100617622975 92.0377618937787
"264" 52.6 29.8777593162851 96.5492693199447
"265" 52.8 34.3687514534701 100.336827308338
"266" 53 39.3132112259078 104.24300191395
"267" 53.2 43.2792168844283 108.680995092523
"268" 53.4 48.2963946720189 112.178161461786
"269" 53.6 53.0049812158215 113.619922699194
"270" 53.8 58.3206393014959 113.952567829048
"271" 54 63.4714036787351 113.654367605427
"272" 54.2 68.1893438421022 111.261357766456
"273" 54.4 73.6243705270285 108.78441113636
"274" 54.6 77.5964790012357 104.64477405099
"275" 54.8 80.6603610340061 100.294113853604
"276" 55 82.9417741403468 95.6249821494621
"277" 55.2 85.7683145365231 90.8322930508129
"278" 55.4 87.8116151765964 86.7639933451554
"279" 55.6 90.9880313371268 81.7535106451006
"280" 55.8 94.8691442359772 78.2549187995842
"281" 56 98.1179078652896 74.0050219528607
"282" 56.2 99.0268885934502 69.2339102433967
"283" 56.4 99.9586157006773 64.0496952400931
"284" 56.6 101.207061907024 59.0932687330716
"285" 56.8 102.112799896153 54.3134843061399
"286" 57 102.338709225431 53.3685385299794
"287" 57.2 100.77601751501 53.4110099181087
"288" 57.4 99.4449146254313 53.6311900034863
"289" 57.6 97.6332891108536 52.7491473592375
"290" 57.8 94.5251050389503 50.7901528751167
"291" 58 90.7625752313355 48.3852161909215
"292" 58.2 87.1056229582654 46.1583321079083
"293" 58.4 83.0641243665924 43.501482878474
"294" 58.6 79.2578506603387 40.0660646315061
"295" 58.8 75.3656714482325 36.1045989323168
"296" 59 72.0445412666288 31.6808727675272
"297" 59.2 68.3727757393805 27.5382833455943
"298" 59.4 64.8005585241796 24.219524671352
"299" 59.6 59.8449370440658 22.2604879703912
"300" 59.8 55.5379134885369 20.6201271397852
"301" 60 50.6025330703541 18.850496812645
"302" 60.2 45.8097804686731 19.2752709772658
"303" 60.4 41.0590761252315 20.2546605182506
"304" 60.6 36.4121197509115 22.935308765204
"305" 60.8 33.7293975876803 25.0152720833382
"306" 61 31.5669095832898 26.9960205436289
"307" 61.2 30.47116820807 27.3779232117094
"308" 61.4 28.2978057378714 25.4861350409431
"309" 61.6 27.1860960520768 22.8736785224719
"310" 61.8 27.917539851491 20.1891118876795
"311" 62 29.4478472265475 18.5819450674835
"312" 62.2 31.4890154392042 17.7658313118258
"313" 62.4 34.8966679960559 16.7176178982704
"314" 62.6 39.5457989944088 15.2901952134381
"315" 62.8 43.9123960212191 13.5448705802764
"316" 63 48.5817676838078 10.82000952497
"317" 63.2 53.0147147534029 8.13293750311352
"318" 63.4 56.8966840052145 8.57746618749861
"319" 63.6 61.8313692001923 10.9809223304492
"320" 63.8 67.0423627817929 14.1415986878549
"321" 64 71.9933742299495 18.0581031050921
"322" 64.2 76.5795564501719 20.6279464115085
"323" 64.4 82.0111354981103 21.8190284816614
"324" 64.6 86.9904426157398 22.4171454429076
"325" 64.8 92.084951889602 20.572047181622
"326" 65 95.7904709293342 17.9251190386941
"327" 65.2 98.2901151109815 15.3637625175587
"328" 65.4 102.592007569402 16.0519291029432
"329" 65.6 106.899868277894 18.4462167523967
"330" 65.8 110.090924331561 22.6472878735557
"331" 66 114.157524214451 27.6017483231774
"332" 66.2 117.338491250939 31.9657158318637
"333" 66.4 119.232017353239 36.7304750568774
"334" 66.6 121.206497245006 42.3474386398887
"335" 66.8 121.712211778898 48.6046877107609
"336" 67 121.704799553796 54.7596079411809
"337" 67.2 122.013285069694 60.402600604637
"338" 67.4 121.217006547727 66.1163651223963
"339" 67.6 119.760004076551 70.696934055913
"340" 67.8 118.531008454377 74.6957966311833
"341" 68 117.350360664147 80.4898235409937
"342" 68.2 115.621622894257 84.7673715065671
"343" 68.4 112.255934778437 89.0367667150419
"344" 68.6 108.974778792316 92.340900451017
"345" 68.8 104.575024070089 94.2154203381656
"346" 69 98.9319411520844 95.5176337210739
"347" 69.2 94.159724994617 95.016756549456
"348" 69.4 90.6462052693669 94.2321110973842
"349" 69.6 86.535488800406 93.5364274070193
"350" 69.8 82.3200987083577 92.3398666499718
"351" 70 79.5781445548044 89.6045371113746
"352" 70.2 77.3747105305034 86.3334115006339
"353" 70.4 73.6476307816933 83.4151933102081
"354" 70.6 70.6643105113191 79.7685394798824
"355" 70.8 69.1228565742806 76.0589223556357
"356" 71 67.7023475333169 71.8020564925285
"357" 71.2 64.2958157763732 69.1754885572488
"358" 71.4 60.728782461999 66.9945778401817
"359" 71.6 56.7561321208834 64.5688604318115
"360" 71.8 52.8883945832135 61.9143656077626
"361" 72 49.7698624306715 57.9082736270633
"362" 72.2 48.3434111784944 53.7103937467967
"363" 72.4 47.1049050784996 49.0409037864113
"364" 72.6 47.6456734802587 44.6295450701066
"365" 72.8 48.2780842139119 41.0664552234328
"366" 73 48.7376129605333 35.9022257747004
"367" 73.2 50.4805830273371 32.7737398480783
"368" 73.4 53.5215428606652 29.9146648929192
"369" 73.6 54.379137120834 26.4954457805931
"370" 73.8 53.2794167527613 23.073039386605
"371" 74 50.7166454314361 21.7073376783
"372" 74.2 47.8441605281685 21.8769689433453
"373" 74.4 46.2600337822161 23.6108650740901
"374" 74.6 45.4156493256333 25.8858744249945
"375" 74.8 45.4026539531109 29.2014233916711
"376" 75 45.8174219020538 33.8942540290394
"377" 75.2 45.9925194449867 38.698689008034
"378" 75.4 45.282361717466 42.6911770281866
"379" 75.6 43.5638220732242 46.9265258959071
"380" 75.8 40.6585768536471 48.7302504739713
"381" 76 37.0968924165763 49.8225157625596
"382" 76.2 33.0687137679866 50.2945754571393
"383" 76.4 28.6205629667234 51.955103319211
"384" 76.6 25.0417024410001 54.8952015214477
"385" 76.8 22.2199054285947 59.3556015346752
"386" 77 19.5770461752452 64.2605525325205
"387" 77.2 18.1111930251766 69.1642849842069
"388" 77.4 15.9538725965754 73.910587525681
"389" 77.6 14.2033750527393 79.2901720602344
"390" 77.8 13.8824620191443 82.9809112125474
"391" 78 14.0179407127408 88.1132871165007
"392" 78.2 15.0748014273405 93.5734186947817
"393" 78.4 17.3122006474492 98.4594997747211
"394" 78.6 20.3518321829784 103.374484397975
"395" 78.8 24.3883429604339 108.036877472334
"396" 79 29.294370928938 112.86694028141
"397" 79.2 33.3000623647824 116.938262986922
"398" 79.4 37.7270357949913 119.950000956911
"399" 79.6 42.9626459263314 120.990195361049
"400" 79.8 49.0340040894251 121.283753369542
"401" 80 55.2729854687145 121.727013434275
"402" 80.2 60.8965436069087 120.91400677105
"403" 80.4 66.4969626032685 119.417188024428
"404" 80.6 72.2149455320542 117.785234476565
"405" 80.8 77.9809037321956 116.204343042405
"406" 81 83.9160271744473 114.916513163824
"407" 81.2 89.5291725526239 113.137508842944
"408" 81.4 95.2465951404109 111.581455541807
"409" 81.6 101.631849685415 110.270561785624
"410" 81.8 102.645987967652 108.357528331988
"411" 82 103.233267674625 104.94514957026
"412" 82.2 103.399125681699 100.47045287465
"413" 82.4 104.218899929337 95.7396041248199
"414" 82.6 103.952676195874 90.8661453392171
"415" 82.8 104.491520238724 85.7515592671068
"416" 83 105.402274701763 81.7935701730973
"417" 83.2 105.898183470361 77.2195525908531
"418" 83.4 106.194813346065 72.5601552934096
"419" 83.6 107.984936870477 67.4154194461423
"420" 83.8 107.813958971159 62.5140609711857
"421" 84 106.52413158265 57.4570617198036
"422" 84.2 104.393192060748 52.7490005114122
"423" 84.4 103.621652839261 47.6694066155199
"424" 84.6 104.170261277106 42.4694915292857
"425" 84.8 106.585761765992 38.6702316688179
"426" 85 109.728323211736 35.5446192679251
"427" 85.2 110.83851077491 31.9492666212424
"428" 85.4 108.83887838406 28.9017028513798
"429" 85.6 105.72949536846 27.4694475428678
"430" 85.8 102.862324836119 27.0446720794383
"431" 86 102.147452393141 27.5993449086725
"432" 86.2 101.812088301775 27.6224571354216
"433" 86.4 101.903482873606 27.2567966142323
"434" 86.6 102.2335007458 26.5688890322184
"435" 86.8 102.745576846771 26.3373343931404
"436" 87 103.367743690686 26.4026968924502
"437" 87.2 103.715716221499 26.010667211463
"438" 87.4 104.498762732937 25.6773707984685
"439" 87.6 105.274729996281 23.5847057049475
"440" 87.8 106.646703119234 19.8164694393423
"441" 88 105.727776607605 17.954797637264
"442" 88.2 103.596078034462 15.0674366055321
"443" 88.4 100.517465690024 12.2206516407302
"444" 88.6 96.7828644976826 9.14541288245193
"445" 88.8 93.0282256778735 6.52639842417829
"446" 89 88.3538479371004 4.4911751115523
"447" 89.2 84.3576290728656 3.55151395799912
"448" 89.4 79.6827757972636 3.66066090531741
"449" 89.6 74.9238862439895 3.7873734507308
"450" 89.8 70.362114752847 4.79178655321207
"451" 90 65.3796201459328 6.54278452995786
"452" 90.2 60.7074876234562 7.25203835784649
"453" 90.4 55.8774785639943 7.2149961098679
"454" 90.6 51.1141490217565 7.6872105459496
"455" 90.8 46.0784357611384 8.06108802446047
"456" 91 41.8284523998259 7.6029824867968
"457" 91.2 39.2980595546823 7.05788802796631
"458" 91.4 37.8746276513687 9.30329187140925
"459" 91.6 35.6725091854621 12.3867014681666
"460" 91.8 32.623759037736 14.9759822139302
"461" 92 29.1900114750328 17.7724744782252
"462" 92.2 26.6830564842778 20.6239139671273
"463" 92.4 23.1924762477948 23.8871620187557
"464" 92.6 19.8722590172324 27.4390496436352
"465" 92.8 17.4217947065242 30.9909257131165
"466" 93 15.2158813872225 35.9398365258025
"467" 93.2 13.0660889499141 40.3423895929952
"468" 93.4 10.6603929824372 45.1897896727669
"469" 93.6 8.36346982147335 50.2455242380396
"470" 93.8 6.80533814155115 56.259001728503
"471" 94 7.01966331804281 61.9297417895607
"472" 94.2 8.15636383028298 67.4626090803787
"473" 94.4 11.1284646573787 72.2059131524276
"474" 94.6 14.6951217392166 76.6367036234048
"475" 94.8 19.2057906975942 80.361883081061
"476" 95 23.5661096409312 84.275236071114
"477" 95.2 27.9030586574875 88.6633715350124
"478" 95.4 32.3352796822404 92.584363680056
"479" 95.6 37.4104297977491 95.4539094521551
"480" 95.8 43.0356549475474 96.7947227680527
"481" 96 47.6112368460298 96.2809404305306
"482" 96.2 52.3826950978213 94.018860534401
"483" 96.4 56.5967023155405 91.7090877515742
"484" 96.6 60.7998134887816 88.5904424809862
"485" 96.8 64.837105389755 85.3738598663919
"486" 97 67.1520544670046 81.5720295713492
"487" 97.2 69.3774422454637 76.6036670315808
"488" 97.4 71.8858911753964 71.9086569048566
"489" 97.6 74.6914111579782 67.3474511648725
"490" 97.8 77.5210585103742 63.1262546010312
"491" 98 80.2803500817654 58.2423168360833
"492" 98.2 83.2058401619217 55.1379209545626
"493" 98.4 86.0881268733804 51.162616379004
"494" 98.6 88.8633033188863 46.4469644585248
"495" 98.8 92.1022047297959 41.8600088232237
"496" 99 94.5027724555615 36.5330364999633
"497" 99.2 97.57199613239 33.6108481851654
"498" 99.4 100.3226172645 32.96798758736
"499" 99.6 102.920796687026 31.621535525679
"500" 99.8 103.599721448943 32.7348666413336
"501" 100 105.701376305539 34.7047485956997
"502" 100.2 108.974893916628 37.8706462352245
"503" 100.4 112.582293986326 42.1645922210176
"504" 100.6 115.515645838841 46.7172367108128
"505" 100.8 118.198394863823 51.7495692197979
"506" 101 120.230535079505 57.5289002092999
"507" 101.2 122.134756074612 63.1728653068021
"508" 101.4 123.96020158151 69.2770575530377
"509" 101.6 125.349983368389 74.628022032442
"510" 101.8 124.106911597785 78.672851684131
"511" 102 121.886485450025 84.2550593026931
"512" 102.2 120.879486169458 89.4570795917009
"513" 102.4 117.817641661322 93.9237785209496
"514" 102.6 114.290530437108 98.2417639484721
"515" 102.8 110.812929390303 103.438431178066
"516" 103 106.370066372833 109.084908174207
"517" 103.2 102.514836176378 113.343837958815
"518" 103.4 98.4303968865017 116.275470643243
"519" 103.6 93.4610058258204 118.738010187694
"520" 103.8 88.2378790496045 122.283716724635
"521" 104 85.5275285739316 121.733941152805
"522" 104.2 81.1803967504564 122.359538615872
"523" 104.4 77.8589604001625 123.577445217036
"524" 104.6 74.2090342960248 125.29240178677
"525" 104.8 68.9719709372052 126.311037736154
"526" 105 63.9223165167276 127.054739473007
"527" 105.2 58.9298644013906 126.654073863079
"528" 105.4 53.4791741831998 126.261328296876
"529" 105.6 48.6931665500333 125.155829872499
"530" 105.8 42.7770136193538 123.94580339077
"531" 106 37.684829195044 121.622881129343
"532" 106.2 32.2492320406791 119.428566338468
"533" 106.4 27.5686876378484 115.986308154961
"534" 106.6 22.9528412652068 112.132919161938
"535" 106.8 18.0865892124128 108.099403697886
"536" 107 14.4419741898851 103.990498152925
"537" 107.2 11.4642861737309 99.0380367306432
"538" 107.4 8.57890865899427 94.6717565338944
"539" 107.6 6.92572041542093 91.2808595836996
"540" 107.8 4.67130535060922 87.1303318950707
"541" 108 3.81775592546485 82.7888163746277
"542" 108.2 2.36038006219769 77.0015230809773
"543" 108.4 0.993680757706793 72.6022666427228
"544" 108.6 0.52761587372305 66.9953188064173
"545" 108.8 0.287276181491377 61.3798496690617
"546" 109 0.997231721268146 56.3756253249079
"547" 109.2 1.41801782964125 50.9211502113863
"548" 109.4 2.82834770157832 45.295747718777
"549" 109.6 4.33722346816274 41.1855901048431
"550" 109.8 4.7162384687177 40.9105388049338
"551" 110 4.93116563171136 42.2789181795546
"552" 110.2 4.30174016165099 43.1486051463313
"553" 110.4 4.47131088209261 43.8767102540145
"554" 110.6 4.83976815896823 44.5732727764313
"555" 110.8 6.20266407326309 44.8101612308082
"556" 111 8.50406723126008 44.0131834119738
"557" 111.2 10.7701408962709 42.2523526461415
"558" 111.4 12.7707462199403 39.6966219865222
"559" 111.6 14.1352021705352 36.6427214929749
"560" 111.8 15.7496661668792 32.184047073806
"561" 112 17.6841949633545 29.0826316325442
"562" 112.2 22.1722873394963 26.8745741528617
"563" 112.4 26.801952408272 25.2700749792628
"564" 112.6 31.5725223792789 24.9828608223427
"565" 112.8 37.6378616055005 24.7609674857468
"566" 113 43.153638646203 25.3807015383378
"567" 113.2 47.6970687108264 26.6638383968073
"568" 113.4 52.3434582650892 27.6966362135902
"569" 113.6 57.067056011133 29.3124536989587
"570" 113.8 62.4723509079448 29.5079207760123
"571" 114 67.3379374138599 28.7988384821554
"572" 114.2 71.4443911598781 26.6368595775184
"573" 114.4 74.1970937522361 23.3574786974212
"574" 114.6 76.8008791820273 20.2266416855289
"575" 114.8 78.4544080898572 18.8064320835734
"576" 115 78.8006448007856 18.6368695941209
"577" 115.2 78.4293157486804 19.2217169321254
"578" 115.4 78.8445838176748 20.7561752140287
"579" 115.6 79.1554081892483 23.8331892528639
"580" 115.8 78.8369346260393 27.9200058244437
"581" 116 78.9831549421523 31.064453578063
"582" 116.2 78.2470340159444 34.3651847737037
"583" 116.4 76.8063393116164 39.131386721321
"584" 116.6 74.4723672223667 42.9546105652091
"585" 116.8 71.6277347417171 46.9508436017034
"586" 117 70.1996426214016 52.0542032318764
"587" 117.2 69.3176489658827 56.8222799836207
"588" 117.4 69.1509311720411 61.4650968591367
"589" 117.6 69.8347815823969 66.3799540068878
"590" 117.8 71.7227112609378 71.1952695576922
"591" 118 74.4696014276836 75.8256497374942
"592" 118.2 77.1255250571215 80.6053822467561
"593" 118.4 80.8381027668096 83.3117410415144
"594" 118.6 85.1139245124575 86.1680537451094
"595" 118.8 89.5560506515404 88.5021833212293
"596" 119 94.5888374708524 88.3149258157304
"597" 119.2 99.3633245891114 87.3472719657593
"598" 119.4 103.947984289927 85.0145606902592
"599" 119.6 107.418390138388 82.5143172912052
"600" 119.8 111.852719151252 79.2591396417759
"601" 120 115.891803201843 76.8822635577584
"602" 120.2 120.508600368006 76.8338141541571
"603" 120.4 122.418232347148 78.7031337734665
"604" 120.6 121.514771861322 81.190244553835
"605" 120.8 119.473147856373 83.4727789303985
"606" 121 116.541857659911 85.68281343922
"607" 121.2 112.446746072886 86.9650149454947
"608" 121.4 108.087960779899 88.8061990758449
"609" 121.6 103.427234657173 90.8645496732634
"610" 121.8 99.037978575871 91.9072826917406
"611" 122 93.9007308848113 93.8579341318502
"612" 122.2 88.4479144079736 95.8038096595914
"613" 122.4 82.916160567742 98.8226468437357
"614" 122.6 78.4379251177818 102.75042846246
"615" 122.8 73.6402416919422 106.260004478026
"616" 123 68.8441191161518 108.456121980698
"617" 123.2 63.7380634022869 107.835368289783
"618" 123.4 58.8007962398204 106.12825282148
"619" 123.6 54.0884110522319 103.39296807554
"620" 123.8 49.6906377134386 100.284141637017
"621" 124 46.9157024041005 95.9745175792955
"622" 124.2 43.9854623626182 91.0621188309836
"623" 124.4 42.638135006129 85.6448490324489
"624" 124.6 41.3216585088035 80.8993735044775
"625" 124.8 41.9880267005398 78.3823747005229
"626" 125 42.7435506611303 73.7345140361055
"627" 125.2 44.2904366385853 68.691700054979
"628" 125.4 45.4543604293734 63.3140133579434
"629" 125.6 46.6948460834082 57.6664386728548
"630" 125.8 46.9041094672272 51.8695593616387
"631" 126 46.0110508614742 46.4221671222611
"632" 126.2 44.3373051987804 40.4019241798804
"633" 126.4 41.0822348628066 36.1323225233998
"634" 126.6 37.0033488956061 32.2012458797364
"635" 126.8 34.0672764200931 30.8531708895494
"636" 127 29.517343580966 30.6261351739112
"637" 127.2 24.8402612375838 29.9532073856319
"638" 127.4 20.7958259804546 28.5117191074826
"639" 127.6 20.1071812006753 26.1277549136153
"640" 127.8 21.6048637087015 24.7514158631711
"641" 128 23.7630264499295 24.4882737380861
"642" 128.2 26.7858408435054 24.2755281084565
"643" 128.4 30.8096125233486 23.9278529967343
"644" 128.6 35.9117766225907 23.1569796605828
"645" 128.8 40.1937209451584 20.9786700818571
"646" 129 44.2494865497608 18.2981182679849
"647" 129.2 48.1251221391384 14.7224544210987
"648" 129.4 50.0891843747878 10.3587444868023
"649" 129.6 51.5792435946269 8.75815233115969
"650" 129.8 55.3528685014983 8.82013738369051
"651" 130 59.252649329927 9.87640595801474
"652" 130.2 64.1888435980088 11.6126877107785
"653" 130.4 67.8935385445229 12.2460967605417
"654" 130.6 72.6042056164062 12.312986490454
"655" 130.8 77.5158051516939 13.0904919451914
"656" 131 82.3655237770827 15.2871249605413
"657" 131.2 87.6130495116125 17.4865049532334
"658" 131.4 93.2552301527427 19.3316016010849
"659" 131.6 98.5052361173323 21.2372378676103
"660" 131.8 103.915202456164 23.5677722676016
"661" 132 108.841208583669 26.7678775160581
"662" 132.2 113.936242134321 29.9897693223754
"663" 132.4 118.902662840577 31.4155105740431
"664" 132.6 114.547450742034 33.681698262523
"665" 132.8 110.993232318115 36.8056078821647
"666" 133 107.802318198358 40.772337826672
"667" 133.2 105.802737421548 45.9714042917423
"668" 133.4 104.621177030778 51.2974461285943
"669" 133.6 104.775984489958 56.8700671230117
"670" 133.8 104.947108215147 62.6231250734859
"671" 134 105.931463286384 67.8164297679112
"672" 134.2 107.880931063765 72.4062125422091
"673" 134.4 110.151173330969 77.1071152355147
"674" 134.6 112.643364472862 81.5358025604494
"675" 134.8 115.684062052491 84.8752691233693
"676" 135 119.05591692088 85.7001735680083
"677" 135.2 119.645240961837 84.8160371761558
"678" 135.4 118.934408456227 85.427586057024
"679" 135.6 118.222498233264 86.495533040914
"680" 135.8 115.798791953773 88.8833740289473
"681" 136 112.517808857318 90.9360831026622
"682" 136.2 108.817384839453 93.1068252878006
"683" 136.4 103.984519515652 95.0169119334931
"684" 136.6 99.3597574055457 96.1551919903226
"685" 136.8 94.6498409986812 98.3298294024449
"686" 137 89.9775872901337 100.654583683066
"687" 137.2 85.708325211697 103.611694868261
"688" 137.4 80.957022787138 106.722126100897
"689" 137.6 75.5038062330171 108.593238059519
"690" 137.8 70.715640075009 108.607034351527
"691" 138 65.972416989573 107.873114761862
"692" 138.2 60.9684412352001 105.926885697359
"693" 138.4 57.6684670064791 102.677873344797
"694" 138.6 54.0859148524465 98.9165884112003
"695" 138.8 50.8076370686202 94.8966187516008
"696" 139 47.5473819947936 91.4523794960292
"697" 139.2 44.8805739819231 87.4357368446133
"698" 139.4 43.1677870818113 82.3845754845246
"699" 139.6 42.3086706304323 78.0022446143239
"700" 139.8 43.2056291529118 73.4441040172125
"701" 140 44.935882164212 69.1115622940747
"702" 140.2 46.6984310251082 64.6754204737914
"703" 140.4 48.983024157597 59.7670068638305
"704" 140.6 49.1434783326373 55.7798547537474
"705" 140.8 48.9127379930896 50.7031274840593
"706" 141 48.2515137902901 45.5792142085694
"707" 141.2 46.5126749339065 41.1043988091768
"708" 141.4 44.1144855814333 37.0749833389405
"709" 141.6 41.1390318960052 33.4547302520354
"710" 141.8 38.7347429333826 30.267103734642
"711" 142 37.8331554657913 26.5536682308579
"712" 142.2 38.6139865910226 24.3962564069371
"713" 142.4 40.1726042002385 23.4553135914836
"714" 142.6 39.0976591010351 23.8502527395666
"715" 142.8 36.5426219093457 23.3414176797932
"716" 143 34.1994570520139 23.7430922196309
"717" 143.2 30.7961696994399 24.0894362046523
"718" 143.4 27.3751255849785 25.365024387079
"719" 143.6 24.9835523036352 27.7195261759999
"720" 143.8 21.3095999790197 30.4415262798569
"721" 144 16.8375627518243 33.0234080520678
"722" 144.2 13.183631673392 34.325768756953
"723" 144.4 9.50043299338474 35.553669357186
"724" 144.6 10.5923815444084 38.0975006944593
"725" 144.8 10.9721859561648 41.2639865375107
"726" 145 10.3761651146989 44.5285865877155
"727" 145.2 9.1402211344635 49.0506539822171
"728" 145.4 7.52949581263849 53.6686176092671
"729" 145.6 4.71625617298759 58.0698386467269
"730" 145.8 2.87021758820492 61.4813070874184
"731" 146 2.80370195506163 66.0171645369834
"732" 146.2 2.89151252945363 70.1537806684237
"733" 146.4 3.19591205836122 74.0254649940021
"734" 146.6 4.20131434953887 76.6708314838973
"735" 146.8 4.26015245787529 79.8729587665753
"736" 147 5.47246492711626 82.6172916991854
"737" 147.2 6.349879500507 86.4976738591002
"738" 147.4 7.84760547186871 89.3832192157698
"739" 147.6 9.73246836326798 93.1208633756638
"740" 147.8 11.1376627447288 97.2686089068073
"741" 148 14.2155901701215 100.901518857039
"742" 148.2 16.835373441136 104.466842759077
"743" 148.4 20.2563178042934 107.891571438171
"744" 148.6 24.1344804233024 111.760225607447
"745" 148.8 27.896743325153 115.3841302531
"746" 149 32.5393372197306 118.3606777519
"747" 149.2 36.7360902508597 120.279392437575
"748" 149.4 41.6512298346124 122.242590579028
"749" 149.6 46.448034148331 123.561179767283
"750" 149.8 51.7907417869101 124.877661098177
"751" 150 56.5501462595853 125.803448554702
"752" 150.2 62.1641033388334 126.614190857602
"753" 150.4 66.5734866244199 125.662973277631
"754" 150.6 72.0784627360543 125.928001462664
"755" 150.8 73.8918271882311 124.177004379597
"756" 151 77.6913056220569 121.849145170507
"757" 151.2 81.4441826643737 120.20623216205
"758" 151.4 86.1977594998298 118.732002571329
"759" 151.6 91.3753607789474 117.391757801446
"760" 151.8 95.2092135409597 115.072153049194
"761" 152 99.0264346145295 111.38566099781
"762" 152.2 102.35927833817 107.10756692064
"763" 152.4 105.754216912748 102.789374353832
"764" 152.6 109.333228583162 99.2177093761028
"765" 152.8 113.016450670091 95.9488648996416
"766" 153 114.735492728911 92.2893868784864
"767" 153.2 115.535530042781 88.379006604616
"768" 153.4 116.328191651742 83.7650052653633
"769" 153.6 117.298928880318 79.5113813202251
"770" 153.8 118.051255716908 75.5506024833751
"771" 154 119.244820923849 72.1136832409973
"772" 154.2 119.119369553857 68.022084486788
"773" 154.4 117.267647241426 64.6721115662688
"774" 154.6 114.479003856263 61.1609224618676
"775" 154.8 111.665365551038 58.4677539158325
"776" 155 108.718345653839 55.0283688424366
"777" 155.2 107.075522030484 51.3095399956383
"778" 155.4 104.984995731514 47.2810084332652
"779" 155.6 102.658319097006 42.9963437475623
"780" 155.8 99.8758759542212 40.7988194038239
"781" 156 96.1386965739326 39.3280759883632
"782" 156.2 92.1556529824361 38.2569315913592
"783" 156.4 87.6622772567707 36.4829106207153
"784" 156.6 84.3463330789613 36.3086749258495
"785" 156.8 79.5567988038174 37.0613776196593
"786" 157 75.7788392873077 36.5883711855726
"787" 157.2 71.019022435966 36.0847068604613
"788" 157.4 66.6440516292786 35.0810949632649
"789" 157.6 62.9630934170546 32.0410805750466
"790" 157.8 61.0402487357159 28.8881654876764
"791" 158 59.9313297973019 24.9712921209965
"792" 158.2 59.8198648479974 21.2210815966873
"793" 158.4 58.7819042647236 19.2545803653502
"794" 158.6 57.2910535447459 18.8165903961872
"795" 158.8 56.6074495094565 19.2836904525663
"796" 159 55.97926281032 20.2417935745379
"797" 159.2 54.692833786673 21.4305318971459
"798" 159.4 51.3357381403297 23.1340259770508
"799" 159.6 48.7823836016602 23.9240434552348
"800" 159.8 45.2168016271857 25.4763275342252
"801" 160 40.9599611744756 27.5598936857645
"802" 160.2 36.320786619076 29.6072456966399
"803" 160.4 31.6186785778255 30.9746072799815
"804" 160.6 26.8974870717601 32.9657133202021
"805" 160.8 23.0215894935215 35.8769773524043
"806" 161 20.2805943136316 39.4817817287458
"807" 161.2 19.5333425575662 43.8174005695841
"808" 161.4 19.7576969774175 48.2046157825607
"809" 161.6 21.0668545710319 52.5928698637114
"810" 161.8 22.302178357832 56.6985186860511
"811" 162 24.511139062563 60.6516735433052
"812" 162.2 26.9471791642703 63.7541699269614
"813" 162.4 29.6167770821159 66.897326164194
"814" 162.6 32.3465142223103 70.3944555891157
"815" 162.8 35.4773194706128 72.5955648894202
"816" 163 39.3156264832881 73.9396618006171
"817" 163.2 43.6424536474874 73.9540949384023
"818" 163.4 47.289697450085 72.5837648641804
"819" 163.6 50.8418028673545 70.2296662632247
"820" 163.8 54.1617857511631 67.827288963037
"821" 164 57.8452578273155 65.9485669692673
"822" 164.2 62.7325664829473 64.8512891445886
"823" 164.4 66.9657748212907 65.1512825531741
"824" 164.6 72.3790040219809 66.7346362332316
"825" 164.8 77.4342550480579 68.4221310174546
"826" 165 82.3126253282165 71.2016529744987
"827" 165.2 86.8107698202752 73.9070338770096
"828" 165.4 91.1530318665512 75.937143131431
"829" 165.6 96.3303860910352 77.8031106010232
"830" 165.8 101.55648730251 78.3340809270278
"831" 166 105.647074248416 76.4734943908439
"832" 166.2 109.378610164537 73.7622324462444
"833" 166.4 111.427106930718 70.7512804414069
"834" 166.6 112.115704250809 68.1601652903336
"835" 166.8 111.467073838091 65.3946829235803
"836" 167 109.842668406081 62.8476502196387
"837" 167.2 107.16023249338 58.7920973381755
"838" 167.4 105.155299846832 55.0536994198145
"839" 167.6 103.306467872802 51.5915764256443
"840" 167.8 100.958644459129 49.3034782823973
"841" 168 97.9275226322515 47.6370489251132
"842" 168.2 94.2671596293915 46.7533450546211
"843" 168.4 89.6452301422622 45.5803951171852
"844" 168.6 84.9445204599034 43.5631048406795
"845" 168.8 81.93078535981 42.5393444118036
"846" 169 79.5207925113608 41.1798556279717
"847" 169.2 75.7478667932936 39.1588054137589
"848" 169.4 71.1810282677816 38.1111453922634
"849" 169.6 66.2943883467282 36.4905350785846
"850" 169.8 61.132776739994 34.8603961326259
"851" 170 56.4084259142993 32.379129381122
"852" 170.2 52.0672833601912 29.9017069510743
"853" 170.4 47.2755442977299 27.4986375692001
"854" 170.6 42.3750674476295 25.6786090801579
"855" 170.8 37.2975998887594 24.1510648463314
"856" 171 33.6642552391848 24.3729660246761
"857" 171.2 30.8626105166536 26.1402793815916
"858" 171.4 28.8108594914299 29.104131628159
"859" 171.6 26.3937035011487 32.5571325564015
"860" 171.8 24.186712020587 36.6495578722095
"861" 172 22.3412877711561 41.2033549835273
"862" 172.2 20.6459572837476 45.6677987066857
"863" 172.4 19.0004311372022 50.4116542288585
"864" 172.6 17.9871579307903 55.0619330090027
"865" 172.8 16.1518188373608 60.0006312175402
"866" 173 16.2613472254775 65.2329902618348
"867" 173.2 17.5203019634137 69.7327684916486
"868" 173.4 20.4274748326307 73.9523891727128
"869" 173.6 23.2727752706153 77.5909329859162
"870" 173.8 27.361743250003 80.5643452150201
"871" 174 31.7060045782426 81.3854542341019
"872" 174.2 37.1401340707425 81.6086451149557
"873" 174.4 42.1459868017085 81.1253572662802
"874" 174.6 47.3968876968492 81.7844369534302
"875" 174.8 52.3077978359449 82.4185424571433
"876" 175 56.9088800647456 83.7418424933549
"877" 175.2 61.6757863437013 84.9216176492736
"878" 175.4 67.0424436301185 86.385459046668
"879" 175.6 72.5804872009761 87.4540952863621
"880" 175.8 77.0983114244646 87.545223762505
"881" 176 82.2985812951346 88.1900128432298
"882" 176.2 87.9883689780035 88.8007997670069
"883" 176.4 93.3048581068695 88.3235103196364
"884" 176.6 97.6621457347048 86.513506556625
"885" 176.8 102.674898248761 84.6103720568489
"886" 177 106.454271215387 81.6155742159866
"887" 177.2 108.045840055794 78.9705108594472
"888" 177.4 107.9482543651 77.1605641352053
"889" 177.6 109.511457284993 76.1132008776487
"890" 177.8 112.532299673986 76.737802890768
"891" 178 115.454690680464 78.2213978920512
"892" 178.2 118.463720353296 79.8675470319301
"893" 178.4 121.031758043706 78.7772135547251
"894" 178.6 122.123704805978 76.2993497616409
"895" 178.8 122.627610915559 72.3747624528492
"896" 179 122.345877812315 68.5871425776319
"897" 179.2 122.474139998972 63.0333576035327
"898" 179.4 121.599300456071 58.7145916136389
"899" 179.6 120.095140506556 53.7357821110034
"900" 179.8 117.839539046691 49.0877397654057
"901" 180 115.756727471062 44.194721219159
"902" 180.2 113.273028011002 39.5000321400206
"903" 180.4 111.086169058995 35.3744555890006
"904" 180.6 108.265728601252 31.3665739007227
"905" 180.8 105.239880063441 27.4131060819096
"906" 181 102.427898763745 22.9420244020327
"907" 181.2 99.0082810126663 19.1300079287484
"908" 181.4 95.1129096667911 16.3219204594937
"909" 181.6 90.4611965062747 14.4741655969933
"910" 181.8 86.2145069859968 12.5726691178875
"911" 182 81.8046199663695 10.0718754898117
"912" 182.2 78.1320628737026 8.57467637672105
"913" 182.4 73.9849924521386 9.16444386904655
"914" 182.6 69.2714580046131 11.4020617173192
"915" 182.8 65.3923466370376 13.2569704793953
"916" 183 60.829949437281 15.36403089122
"917" 183.2 56.53116451204 17.8480574036044
"918" 183.4 52.0934646672417 20.3053121440555
"919" 183.6 48.2415520743605 23.3618498632847
"920" 183.8 44.8422928788644 25.7439747824948
"921" 184 42.4644197094401 26.5771552421681
"922" 184.2 42.2198184775204 27.506655120288
"923" 184.4 41.6955840422383 29.7998580267114
"924" 184.6 40.7164249440376 32.788974189646
"925" 184.8 39.2479148289413 36.770703687043
"926" 185 38.0644777334132 41.2062869423229
"927" 185.2 37.3732816293979 45.7003950802135
"928" 185.4 36.7156138929591 50.4385865726671
"929" 185.6 35.8975933989005 55.3584969825163
"930" 185.8 35.6684371551859 60.0334536905023
"931" 186 35.4721831253791 65.3647043902531
"932" 186.2 35.1836942522564 69.6318408752793
"933" 186.4 35.5353741154158 74.6607944692791
"934" 186.6 35.8673909289701 79.2687929747775
"935" 186.8 36.8745862585117 84.1443010932686
"936" 187 37.0018599513185 88.5023058577361
"937" 187.2 36.1966288187478 92.3456605645653
"938" 187.4 34.1088298270561 96.0107120904042
"939" 187.6 33.2134957883228 100.732786166199
"940" 187.8 34.6724781067991 103.765034662934
"941" 188 37.7177965927401 106.049715402265
"942" 188.2 41.9361090278679 106.631579785299
"943" 188.4 46.1375234621161 105.683708806303
"944" 188.6 51.0527665510835 104.512162302005
"945" 188.8 54.664330635648 101.97453628436
"946" 189 58.7035081844582 98.920273179484
"947" 189.2 62.8064634779396 96.0039367154068
"948" 189.4 66.5839458591367 92.4089717039428
"949" 189.6 70.8196806472643 89.0600991310217
"950" 189.8 74.7419776696508 86.5236007136401
"951" 190 78.9314396706889 83.6683059703112
"952" 190.2 83.1618753931908 80.9947476197384
"953" 190.4 87.6006741482568 78.2524092695284
"954" 190.6 91.1346746068239 75.026542303219
"955" 190.8 92.9758754562169 71.0040448607613
"956" 191 94.939325869239 66.814952024686
"957" 191.2 95.1652680829496 62.5201290863053
"958" 191.4 95.4045301476932 57.7982174807909
"959" 191.6 94.9630855663812 53.088814919177
"960" 191.8 94.2657577936915 48.3517680942872
"961" 192 93.2383200746809 43.7544389437117
"962" 192.2 92.4785267948206 39.1134709072148
"963" 192.4 92.8203027502273 35.5783943856043
"964" 192.6 94.2166787166945 31.7169699821034
"965" 192.8 96.9379480840969 28.9127512447266
"966" 193 100.071021101598 26.4211628515079
"967" 193.2 102.176523223193 23.8380659047278
"968" 193.4 102.107109573795 22.153429703056
"969" 193.6 102.402056110672 22.7595971968969
"970" 193.8 104.346324014769 23.5495741358615
"971" 194 106.074985026576 25.4338333513508
"972" 194.2 107.695821186433 27.6913276154625
"973" 194.4 109.296575953344 30.3393996267976
"974" 194.6 111.067174893899 34.4182021298319
"975" 194.8 111.924921409641 38.6565200104836
"976" 195 113.083892955535 43.2470257156718
"977" 195.2 114.603405113942 47.9238930247965
"978" 195.4 117.193256662593 52.1260297660115
"979" 195.6 119.959519636015 56.4853313794387
"980" 195.8 123.440262773096 59.9469696823872
"981" 196 125.294186657535 61.604956611435
"982" 196.2 122.843428551766 63.1014280569927
"983" 196.4 119.736461588407 65.840624624469
"984" 196.6 115.734036585811 70.5478378206293
"985" 196.8 111.848122475057 74.7699802183338
"986" 197 108.389568801321 78.5996721422774
"987" 197.2 104.547110129572 82.1154002260783
"988" 197.4 99.8900920511712 84.6682619280267
"989" 197.6 95.0560536590948 87.1121594099195
"990" 197.8 90.2355604388644 89.9900095608792
"991" 198 86.2144634631829 92.7896254081881
"992" 198.2 80.3660047203463 95.5398139604404
"993" 198.4 76.8471445504353 98.861227760759
"994" 198.6 74.3592496460193 103.837155978416
"995" 198.8 73.3610595437423 108.613200331391
"996" 199 72.9251684179873 113.793047725968
"997" 199.2 74.6362544358462 118.460014315883
"998" 199.4 76.9899493954908 120.871204027897
"999" 199.6 78.8666528497739 120.856309196968
"1000" 199.8 79.888785110077 120.903160542148
"1001" 200 82.3511240572879 120.613348769309
"1002" 200.2 84.4420186243929 119.544555054122
"1003" 200.4 87.3359137852215 117.932750657043
"1004" 200.6 90.661487761257 116.638261042803
"1005" 200.8 93.6614131245134 115.183090233287
"1006" 201 98.6895695909381 113.487213795872
"1007" 201.2 100.161183775804 111.455166600575
"1008" 201.4 101.514510836371 108.262655638586
"1009" 201.6 103.29310464031 104.247514639405
"1010" 201.8 105.59268126196 100.401200702954
"1011" 202 109.094724863789 95.9082137573349
"1012" 202.2 112.020455068368 92.5417246940699
"1013" 202.4 115.168659163493 89.7436702286272
"1014" 202.6 119.082025169459 86.6219986116529
"1015" 202.8 122.316629368649 84.0810718595955
"1016" 203 121.281720700334 81.9812573673174
"1017" 203.2 120.75160776604 78.6567861075634
"1018" 203.4 120.133457207371 73.8496229342988
"1019" 203.6 119.552425870858 69.4715212569946
"1020" 203.8 119.155434968451 66.4285677669228
"1021" 204 119.374098663269 63.9426524257804
"1022" 204.2 120.135455463704 60.9121166843265
"1023" 204.4 120.94547928179 58.1605785586164
"1024" 204.6 121.734296330716 54.6934278513875
"1025" 204.8 123.082363098147 51.4009415321172
"1026" 205 124.598583993399 48.6800330084407
"1027" 205.2 122.077070172282 47.1634702789344
"1028" 205.4 119.712879360638 43.8581824261968
"1029" 205.6 116.763990430302 40.2734234440419
"1030" 205.8 113.824067933757 37.2592337348584
"1031" 206 110.615262562692 34.3168368792877
"1032" 206.2 107.202966585965 32.5220719249785
"1033" 206.4 103.043604249833 31.8534507333504
"1034" 206.6 98.7069855688147 31.1457822284353
"1035" 206.8 94.4787225395608 30.7998561503268
"1036" 207 89.9920828213161 30.1988344034015
"1037" 207.2 86.2104124134808 29.4005480239609
"1038" 207.4 82.1215318637217 28.7016625820646
"1039" 207.6 77.6871416982421 28.4397591745163
"1040" 207.8 72.7827143264465 27.5541110576328
"1041" 208 68.2354681202544 26.1798671721364
"1042" 208.2 64.3508062771996 23.8989031856671
"1043" 208.4 60.0751502487578 21.7079462621
"1044" 208.6 56.4064744602563 21.6869610007537
"1045" 208.8 52.5395341416926 23.0710193378578
"1046" 209 49.5853679952973 25.2973947088941
"1047" 209.2 45.5765361136411 28.1135200177314
"1048" 209.4 41.8976339084623 30.8627293985677
"1049" 209.6 39.2272317605962 34.096394049172
"1050" 209.8 37.0900153181883 38.5886895960178
"1051" 210 35.4585633291228 42.6831020649654
"1052" 210.2 33.8731262099177 46.6267048391636
"1053" 210.4 32.7969009082608 50.7229964958672
"1054" 210.6 32.6660326937776 54.3315811279891
"1055" 210.8 31.3850686544846 57.8912241737832
"1056" 211 28.4028086622041 60.3203326995181
"1057" 211.2 24.8253356157683 61.0309382627795
"1058" 211.4 20.7142279096614 61.2147112695776
"1059" 211.6 16.3621272444585 59.9310777445033
"1060" 211.8 12.2831096211448 58.0772821204133
"1061" 212 8.01467836672307 56.9474486152597
"1062" 212.2 5.00488864248484 55.3675920353041
"1063" 212.4 3.76288226249392 52.8239738393336
"1064" 212.6 3.86044025766033 49.5950927616033
"1065" 212.8 4.69771665224973 44.9563834845714
"1066" 213 6.28188470962818 42.1716628085886
"1067" 213.2 8.25149722480492 38.2031452327356
"1068" 213.4 11.2915392915522 33.6479231577665
"1069" 213.6 13.4058594453308 29.9230041663899
"1070" 213.8 15.5677067249457 27.5243928647493
"1071" 214 18.8619396395648 26.6932986041525
"1072" 214.2 23.4168954249824 25.4615142299598
"1073" 214.4 28.0229623089384 23.4642176084246
"1074" 214.6 32.7377920842371 21.3660001864088
"1075" 214.8 36.2624413129679 18.4641378383244
"1076" 215 40.393309563878 15.9651247157025
"1077" 215.2 45.3195397925857 14.8801541002753
"1078" 215.4 49.9076396181565 13.464020419001
"1079" 215.6 55.1873007610074 12.1500946771808
"1080" 215.8 60.2762228375453 10.1325223913006
"1081" 216 64.4670311354614 7.60797553512212
"1082" 216.2 68.8330356412716 5.06440817766951
"1083" 216.4 71.8962440032388 4.59067956095675
"1084" 216.6 75.2768755571972 4.62010761616013
"1085" 216.8 79.2859805814897 3.45804823063321
"1086" 217 82.3011961578336 3.16894090321989
"1087" 217.2 84.7726138216293 5.19214933130281
"1088" 217.4 88.2143936968651 7.87658621579375
"1089" 217.6 91.9988308802284 10.793736466975
"1090" 217.8 96.2722869907999 13.4564888175439
"1091" 218 100.980362553464 14.0156488808158
"1092" 218.2 104.811762881861 14.9924355519743
"1093" 218.4 107.189201563678 18.3945245124475
"1094" 218.6 110.241280746687 22.5201093598495
"1095" 218.8 113.288365678663 25.4528208986568
"1096" 219 117.263718815312 29.0724588036665
"1097" 219.2 119.436612691644 32.5827196861672
"1098" 219.4 119.675288000255 36.2665380854465
"1099" 219.6 120.305059976275 41.2556425143143
"1100" 219.8 121.265047755197 46.0444931479075
"1101" 220 123.220283942369 50.7934629417763
"1102" 220.2 125.736829108835 54.3980411213941
"1103" 220.4 124.422472323948 57.1888695042104
"1104" 220.6 122.870748904821 61.093584127136
"1105" 220.8 121.354361051123 64.6785064270292
"1106" 221 119.787997010482 69.6485095721902
"1107" 221.2 118.328502384447 75.3229656683575
"1108" 221.4 116.900900110595 81.1979849260856
"1109" 221.6 115.872013833071 86.63158684621
"1110" 221.8 114.982470386467 93.2486471104415
"1111" 222 114.872333602288 98.8047343653051
"1112" 222.2 114.975494221428 98.4075028101689
"1113" 222.4 115.343258884564 97.5297032611153
"1114" 222.6 114.811913893203 96.4619671491724
"1115" 222.8 113.292544569673 96.2699762877283
"1116" 223 111.112023709466 98.1899142725334
"1117" 223.2 108.69050819195 100.535394482847
"1118" 223.4 106.581057554064 101.23143293872
"1119" 223.6 103.131266556515 103.171532792995
"1120" 223.8 99.4774282030807 106.398672414084
"1121" 224 95.5427000893279 109.219018177401
"1122" 224.2 91.0512882435736 110.966396156951
"1123" 224.4 85.7727406101207 111.422908764196
"1124" 224.6 80.9222858198303 111.722531148792
"1125" 224.8 76.3404390215452 111.608728130503
"1126" 225 71.320355534249 112.010313772756
"1127" 225.2 66.3390029546099 112.820795690193
"1128" 225.4 61.3047784875271 113.690177481498
"1129" 225.6 56.5122087613981 114.909358855665
"1130" 225.8 51.9051281698013 116.545223867286
"1131" 226 46.8648576884592 117.172008952092
"1132" 226.2 43.4842422909071 115.193290482604
"1133" 226.4 40.4489319790992 112.219023809782
"1134" 226.6 37.4014990638102 107.802350858206
"1135" 226.8 34.9011278734012 103.608312541292
"1136" 227 33.8724174162506 99.2657168436015
"1137" 227.2 33.4763719969485 94.1648152504859
"1138" 227.4 32.1659189917509 89.7763104238877
"1139" 227.6 29.7511621522132 86.2287375956251
"1140" 227.8 25.8716318635461 83.0725341460533
"1141" 228 21.5152041562289 80.9912046716996
"1142" 228.2 17.031131644781 78.5259389746031
"1143" 228.4 12.9336799135911 76.1209914328786
"1144" 228.6 9.74270980378515 71.6259805704158
"1145" 228.8 7.42874331289465 66.4960945042482
"1146" 229 6.96938370451448 60.6308926470668
"1147" 229.2 8.54207249353085 55.8697228204554
"1148" 229.4 11.8123370525689 51.3942410744433
"1149" 229.6 15.247631691905 46.8772954615465
"1150" 229.8 16.9460668046249 42.6812457131522
"1151" 230 18.4430347534478 37.9666482611023
"1152" 230.2 19.840763153498 33.0438851915827
"1153" 230.4 18.7181385972433 28.9550726335921
"1154" 230.6 16.2166910834215 28.388452765528
"1155" 230.8 14.723221746789 29.622927093657
"1156" 231 13.8006652264195 31.6207371686595
"1157" 231.2 12.4488033503986 33.6528236687611
"1158" 231.4 9.7764888121497 36.2010384125432
"1159" 231.6 7.72008164635048 37.7981803803361
"1160" 231.8 7.38311271821819 39.5443338844086
"1161" 232 6.1893995214864 41.4231452020145
"1162" 232.2 6.08471786538978 43.6942098074189
"1163" 232.4 4.53135925678225 46.6685741165296
"1164" 232.6 3.55796937454072 49.0970555023849
"1165" 232.8 2.573278800742 52.6085439899362
"1166" 233 2.22974949455632 55.8404760735207
"1167" 233.2 1.68780599513516 59.4259514637849
"1168" 233.4 1.59073484035258 62.7118443970039
"1169" 233.6 1.91628071064279 66.6181215836193
"1170" 233.8 2.25541243158246 70.8456272053482
"1171" 234 2.33602555929241 74.1621707915264
"1172" 234.2 3.31675439657485 78.2451034830296
"1173" 234.4 4.20017805144931 82.3762544293935
"1174" 234.6 5.28817847567545 86.9222614800184
"1175" 234.8 7.15883326074223 90.6242244223949
"1176" 235 10.2189065901788 95.0011031700173
"1177" 235.2 12.520891118731 99.5524306633229
"1178" 235.4 16.1954311805271 102.741704694783
"1179" 235.6 19.2543811300808 106.953376251097
"1180" 235.8 21.9318326473534 110.053296238571
"1181" 236 25.9997136937656 113.72736814226
"1182" 236.2 29.3902279105355 116.229220361133
"1183" 236.4 33.3557041701972 118.73325942837
"1184" 236.6 38.3756915946612 119.826110499849
"1185" 236.8 42.5958625011486 122.15415642124
"1186" 237 46.1170821311547 123.582680993227
"1187" 237.2 51.6359145431441 124.411839638043
"1188" 237.4 57.2643115845613 126.07749541951
"1189" 237.6 61.6308765665968 126.820715690731
"1190" 237.8 66.2857906201678 126.602583545011
"1191" 238 71.8098212654789 125.545888427565
"1192" 238.2 76.6141512800273 124.772493747409
"1193" 238.4 81.6380345002316 122.984689425277
"1194" 238.6 86.9654223582942 121.588909314666
"1195" 238.8 90.6991701705114 118.710898469052
"1196" 239 94.5819413665273 115.408906264024
"1197" 239.2 98.4169570681032 112.506760632746
"1198" 239.4 103.270202629097 110.610782385102
"1199" 239.6 104.215880824433 108.363607126931
"1200" 239.8 104.954352762823 104.430566832787
"1201" 240 106.317355722455 100.804412657545
"1202" 240.2 107.551649614465 98.6170580748829
"1203" 240.4 107.616026671507 97.8544431620091
"1204" 240.6 107.583475103431 96.899029073092
"1205" 240.8 108.600742540414 95.2751287535216
"1206" 241 110.82241521712 93.3641776517701
"1207" 241.2 113.757067493975 90.4578173612449
"1208" 241.4 115.78575563637 87.4542584368537
"1209" 241.6 118.914343281478 84.2425936138942
"1210" 241.8 123.05736050739 81.0957474877465
"1211" 242 123.159430769772 77.0001082732075
"1212" 242.2 122.972756211433 72.3216683057494
"1213" 242.4 122.755370544615 67.6186785505958
"1214" 242.6 121.988233951561 62.6415446738824
"1215" 242.8 121.619792227827 57.2685038135733
"1216" 243 119.976952260043 52.1703912759827
"1217" 243.2 118.38146226198 46.6356093231518
"1218" 243.4 116.483704660665 41.932281346223
"1219" 243.6 113.813902148345 37.2886253110534
"1220" 243.8 110.925602725544 33.3269679608112
"1221" 244 107.752289654951 29.3918502250138
"1222" 244.2 103.915957463838 25.7783285993842
"1223" 244.4 100.200888325415 23.0076914738332
"1224" 244.6 95.7114176608162 21.2255490102745
"1225" 244.8 91.9117936500073 19.4263614537458
"1226" 245 87.3242364465197 17.0048110760619
"1227" 245.2 83.2997371045948 14.4621831867147
"1228" 245.4 79.426024525314 11.8583919453817
"1229" 245.6 75.6523492273413 9.48250891369991
"1230" 245.8 73.8687619099779 9.77938535558354
"1231" 246 72.2236626254705 11.0798398535779
"1232" 246.2 70.3902934786252 10.6512154524584
"1233" 246.4 67.0203260543234 10.4066449241895
"1234" 246.6 64.8946827056072 10.916698920363
"1235" 246.8 62.4395621251574 12.8313662207428
"1236" 247 59.33427302155 14.5411853010544
"1237" 247.2 57.522590709553 16.0625540425752
"1238" 247.4 53.8952349537253 18.9727711878615
"1239" 247.6 50.9206265950876 21.5171036051301
"1240" 247.8 47.4952234503137 24.8940465289709
"1241" 248 43.5358663178595 28.6679517931005
"1242" 248.2 38.7357972244412 30.1914995971545
"1243" 248.4 34.5129274554801 30.4012735587905
"1244" 248.6 30.7304079014603 29.2993187100637
"1245" 248.8 26.9883971411959 26.8478701781475
"1246" 249 25.0278972967192 24.9156265903078
"1247" 249.2 24.7073759130159 25.9563827739113
"1248" 249.4 23.7099576319136 27.7322076961147
"1249" 249.6 22.4828566987471 30.0903134987461
"1250" 249.8 20.0850763307286 32.7303516400413
"1251" 250 18.3587431309343 36.1362186588782
"1252" 250.2 16.5943465132704 39.9188757770832
"1253" 250.4 14.8867863091951 44.3432321910357
"1254" 250.6 12.7538737622204 49.1316661972211
"1255" 250.8 12.0061395226003 54.3172183373112
"1256" 251 12.8458878810572 57.9897095935395
"1257" 251.2 13.7958662455357 63.2580904892653
"1258" 251.4 14.9002938812976 68.1274163804275
"1259" 251.6 16.6640313058998 71.7844632436049
"1260" 251.8 19.3439076446231 75.2179217234531
"1261" 252 23.6517356572061 77.2987594734262
"1262" 252.2 28.0829606514469 77.6953307229237
"1263" 252.4 32.6933031966698 77.5144189264301
"1264" 252.6 35.3217873570398 75.1900982102163
"1265" 252.8 38.6824486901933 72.4386847422765
"1266" 253 43.1311174134066 69.6367763873263
"1267" 253.2 48.0918075894186 67.3798111870918
"1268" 253.4 52.9366463673202 64.6076289274775
"1269" 253.6 58.0458037615504 62.8567911793939
"1270" 253.8 62.9398941391326 61.3977857031116
"1271" 254 67.9715024634582 61.482919419567
"1272" 254.2 72.7637525466536 62.3096539030005
"1273" 254.4 77.1625186108873 63.7611628586897
"1274" 254.6 81.1187553775488 65.8916182281753
"1275" 254.8 85.6011323526715 67.2560940985311
"1276" 255 90.4275475164591 67.1232946562565
"1277" 255.2 94.8486144280633 65.5834399815542
"1278" 255.4 98.8550775262524 63.3022331360047
"1279" 255.6 102.656009896274 61.2917769799314
"1280" 255.8 105.810546595464 59.7771916604739
"1281" 256 108.286214826003 59.9418515881449
"1282" 256.2 108.953529536019 60.5353039918964
"1283" 256.4 108.798548957691 61.0874230372346
"1284" 256.6 109.032684332633 60.8304460557787
"1285" 256.8 109.79084059707 59.9982109911168
"1286" 257 111.229597232554 58.428207235716
"1287" 257.2 113.845290933781 56.1909742819218
"1288" 257.4 115.701847959827 53.2763696527904
"1289" 257.6 117.403089630015 49.5551005389957
"1290" 257.8 116.813447180689 47.4578570478398
"1291" 258 115.015593233518 45.6725432923448
"1292" 258.2 112.163323147215 43.2311991933234
"1293" 258.4 110.404115912314 42.1623923349449
"1294" 258.6 108.850612915787 40.2759528497762
"1295" 258.8 107.73282391707 36.7218786302157
"1296" 259 107.408981344805 33.2319962798659
"1297" 259.2 107.438605738356 29.2769881452348
"1298" 259.4 108.989675238673 26.0764768157893
"1299" 259.6 110.906442679501 24.8419625651494
"1300" 259.8 112.352412683248 25.3588437217412
"1301" 260 113.170171628619 26.4554701589679
"1302" 260.2 113.739760200204 28.3423048304448
"1303" 260.4 114.206047451673 30.3956252352916
"1304" 260.6 115.897051076569 33.0607602345347
"1305" 260.8 118.006642124772 35.4657182278695
"1306" 261 121.553755939327 38.4489015039882
"1307" 261.2 121.132647852212 39.9984557384943
"1308" 261.4 118.641644098687 42.8521036824072
"1309" 261.6 116.839171218778 45.9867974118332
"1310" 261.8 114.600148100015 50.4426552471743
"1311" 262 112.517978404063 54.5255323288958
"1312" 262.2 111.080848338688 58.9113043022156
"1313" 262.4 109.25704911882 63.3755276416952
"1314" 262.6 107.12075543038 67.2515421369173
"1315" 262.8 104.552057019212 71.1875779129793
"1316" 263 101.746967675307 73.7131204635677
"1317" 263.2 98.3534832283756 77.024300981767
"1318" 263.4 96.0185202732542 81.3210886623255
"1319" 263.6 93.7426378990118 85.4399207166061
"1320" 263.8 91.885431595701 90.1127941979447
"1321" 264 90.5825457711032 95.3160287530887
"1322" 264.2 90.5662967208086 100.369625551734
"1323" 264.4 91.9855917665473 104.548884833799
"1324" 264.6 92.8249328101944 109.143528113763
"1325" 264.8 94.208552866894 113.27016428644
"1326" 265 95.3054477383421 113.867909453359
"1327" 265.2 94.7120949989219 113.267306204509
"1328" 265.4 92.7465391352424 114.28654372451
"1329" 265.6 89.9302524511045 114.980223144037
"1330" 265.8 86.3292788432113 116.225416010425
"1331" 266 82.4589051499656 117.551232631166
"1332" 266.2 78.2389779550306 119.034267802122
"1333" 266.4 73.9255780344608 120.956205728789
"1334" 266.6 69.3209598936717 123.267154711176
"1335" 266.8 64.7428316281985 125.340014305509
"1336" 267 62.3489522216251 126.185254485497
"1337" 267.2 61.3909184143086 124.367634524111
"1338" 267.4 59.406254206032 121.720775781446
"1339" 267.6 56.3864455120454 118.997828756678
"1340" 267.8 52.2540571408263 116.447671690415
"1341" 268 48.2774475347938 113.928468198992
"1342" 268.2 43.898657463304 111.718844589768
"1343" 268.4 40.4886058785279 109.268021214644
"1344" 268.6 36.6641098357294 106.89079566967
"1345" 268.8 33.2584096000675 104.361933821492
"1346" 269 30.4947987348003 101.278981307547
"1347" 269.2 28.331239158845 97.8913837733742
"1348" 269.4 26.2214675004332 94.1117097588274
"1349" 269.6 23.9280855193683 89.3995022013472
"1350" 269.8 22.4325866385996 84.9538031451677
"1351" 270 20.8610297571676 80.5570776816298
"1352" 270.2 19.6337304095288 76.0248904002177
"1353" 270.4 19.4046823060708 72.3399194660613
"1354" 270.6 19.403526613308 68.8143375333577
"1355" 270.8 18.9174192997688 64.9662381876425
"1356" 271 18.4264655087429 61.0588939441793
"1357" 271.2 16.902050792035 57.4638945839357
"1358" 271.4 15.2574841362216 54.2586887569295
"1359" 271.6 12.3269465348296 52.0940761586868
"1360" 271.8 10.5384309888112 49.8868318314909
"1361" 272 11.6221655387743 46.7949234738057
"1362" 272.2 13.4870659887685 44.156788211417
"1363" 272.4 16.4374358856619 41.109678272118
"1364" 272.6 20.3969366562599 38.4516981868891
"1365" 272.8 24.1945206416618 35.2673428094763
"1366" 273 27.1806742065735 32.4947256580077
"1367" 273.2 29.763906198094 29.2377389464307
"1368" 273.4 31.8979900461842 25.8027898160883
"1369" 273.6 33.1712536266832 22.6924746050327
"1370" 273.8 33.0677092024658 21.3187094174918
"1371" 274 33.5879442931626 21.7716093650515
"1372" 274.2 35.6947115474959 22.5198691116321
"1373" 274.4 38.0652061335098 23.2990337003974
"1374" 274.6 41.8076727160825 23.2915473453704
"1375" 274.8 45.0645901213603 22.8590453797323
"1376" 275 48.5023517513298 21.7712271617116
"1377" 275.2 52.0837827000176 19.4345148035709
"1378" 275.4 55.4530039857644 17.2710327093517
"1379" 275.6 59.2862861774327 14.9276694993969
"1380" 275.8 63.0886925677061 15.4484594036202
"1381" 276 67.1246486164681 16.0299226617949
"1382" 276.2 71.9866132473881 16.4313146041232
"1383" 276.4 76.5299258329243 16.5477652486993
"1384" 276.6 81.1647629526006 15.2235579586181
"1385" 276.8 84.7502490981708 12.8524474362603
"1386" 277 88.2541965114929 11.9517330691213
"1387" 277.2 90.4261067464425 14.0665316907435
"1388" 277.4 93.0570709822094 17.1251327054106
"1389" 277.6 94.6390253669218 20.8177413805494
"1390" 277.8 95.8091488041811 24.9793245365951
"1391" 278 97.4782776487696 29.7656752421013
"1392" 278.2 100.039562559926 34.0750426307598
"1393" 278.4 103.455190464878 37.7400513720784
"1394" 278.6 108.330622074921 40.1090263039064
"1395" 278.8 112.51613360078 40.0954769332404
"1396" 279 117.21846206532 39.9720405021825
"1397" 279.2 120.791009181667 41.4941059836621
"1398" 279.4 122.159811349665 45.0391759389784
"1399" 279.6 122.470434111922 48.5774720789479
"1400" 279.8 122.606838071841 53.0747229063321
"1401" 280 121.739109816166 57.3673048046991
"1402" 280.2 120.174628899616 61.2696114828514
"1403" 280.4 119.336869465348 65.7986122351338
"1404" 280.6 118.533357072433 70.1756924150709
"1405" 280.8 118.091216247919 74.5767565154367
"1406" 281 118.113005094225 79.7405416875803
"1407" 281.2 117.901703349593 84.465754815547
"1408" 281.4 116.284419375634 88.1739729403449
"1409" 281.6 113.091269637391 91.4867690283448
"1410" 281.8 109.46013844332 94.713605164562
"1411" 282 105.437659732233 97.7739106559824
"1412" 282.2 100.505449790549 99.1296662336488
"1413" 282.4 95.5688792802216 99.1947593281429
"1414" 282.6 90.7876376745974 98.9699384021048
"1415" 282.8 86.4992982140861 99.5447345725586
"1416" 283 82.3590927533125 99.9826814108318
"1417" 283.2 78.3383128467679 99.885236119937
"1418" 283.4 74.1920418345247 99.2948404615302
"1419" 283.6 70.4444667956459 100.169761900033
"1420" 283.8 65.8859979838659 101.619472998163
"1421" 284 61.3947484348633 101.963310371479
"1422" 284.2 57.044877744263 102.406203568015
"1423" 284.4 52.8898953907316 102.60706881762
"1424" 284.6 48.9228975011321 102.473117476571
"1425" 284.8 45.130431733247 100.70213992273
"1426" 285 42.0116668327192 98.0018609612876
"1427" 285.2 38.9600500316306 94.5209186670969
"1428" 285.4 36.4975693147577 91.1611809814103
"1429" 285.6 34.5028552015889 87.064895064703
"1430" 285.8 33.5405560460239 82.7039324839934
"1431" 286 33.4400078436396 78.4810539323375
"1432" 286.2 33.7042453025547 73.8351239799835
"1433" 286.4 32.9651144417416 70.0173878969698
"1434" 286.6 32.9586016667779 65.8451631583927
"1435" 286.8 33.7918705324668 61.8096271363855
"1436" 287 35.7202003850157 57.4526550298961
"1437" 287.2 37.7620566315792 53.3625685746254
"1438" 287.4 40.7669183885888 49.8157955307034
"1439" 287.6 43.9813123212347 47.0271592260302
"1440" 287.8 47.5570071906155 43.8329174298745
"1441" 288 50.9351878653851 41.5601712208013
"1442" 288.2 55.2173820792137 39.2561004466938
"1443" 288.4 58.0913184313419 35.522786651633
"1444" 288.6 60.08055923306 31.4823550155003
"1445" 288.8 61.6046569587554 27.0964934554321
"1446" 289 61.9365140325388 22.4905719928244
"1447" 289.2 60.3138140995081 19.7823343936995
"1448" 289.4 58.2566187653204 18.777967453349
"1449" 289.6 57.413489120497 17.6314930491856
"1450" 289.8 57.016249655274 17.57221777336
"1451" 290 57.4695633560043 17.4455416540222
"1452" 290.2 58.9445413950089 17.5058398140263
"1453" 290.4 61.2090606055565 18.2174651488353
"1454" 290.6 63.0240942397529 18.6001938090043
"1455" 290.8 66.0384314949276 18.9963350999013
"1456" 291 69.3708784344958 18.7634997374933
"1457" 291.2 73.3376852544976 18.924529895523
"1458" 291.4 77.0411829502167 18.1975049875454
"1459" 291.6 80.2991269011257 18.2456395255774
"1460" 291.8 83.4625044854796 18.4695008577019
"1461" 292 85.5222997408116 18.9197760122359
"1462" 292.2 87.6498195686388 18.3642507105204
"1463" 292.4 89.5730689775838 16.4615120145744
"1464" 292.6 89.8068930078625 14.1431801588679
"1465" 292.8 88.7632868989531 12.3693666013742
"1466" 293 86.5455436721645 10.4727196711961
"1467" 293.2 84.0034035238026 8.93781471319661
"1468" 293.4 81.2391649106174 8.79942029898762
"1469" 293.6 77.466341249576 9.18715045938787
"1470" 293.8 73.6456577229685 9.29515539887365
"1471" 294 70.0544336852493 8.74650906364497
"1472" 294.2 65.5143343109002 6.78046424029567
"1473" 294.4 62.5292784714037 6.80983588891742
"1474" 294.6 59.0865316635423 8.30402272444625
"1475" 294.8 56.1445147891835 9.00365026185562
"1476" 295 52.5214144021261 9.48500112296128
"1477" 295.2 48.5204823507495 9.59161523999433
"1478" 295.4 44.4144953417067 10.4273436572861
"1479" 295.6 41.1104906944573 12.2498955407243
"1480" 295.8 36.7909161021258 15.4055480967399
"1481" 296 33.0149358088861 17.622495640357
"1482" 296.2 28.8845793307245 20.233702242187
"1483" 296.4 24.9321737845578 22.4258345905736
"1484" 296.6 20.4477176808082 24.1414129936518
"1485" 296.8 15.8500696742259 25.7014413423784
"1486" 297 13.9602039404859 28.0981425814199
"1487" 297.2 10.6704587857906 31.4113839347221
"1488" 297.4 10.0250246112884 34.0329980156301
"1489" 297.6 8.33265405066626 38.6046499686052
"1490" 297.8 7.02789646041361 42.6390956228928
"1491" 298 4.49170096311396 47.3021273424736
"1492" 298.2 3.4554629261363 50.9996806733733
"1493" 298.4 2.78018251955671 55.749409820846
"1494" 298.6 2.47740956656139 58.8343019969053
"1495" 298.8 1.7440047392585 63.022558327696
"1496" 299 1.98400562300811 67.8342184232504
"1497" 299.2 1.90637900623929 72.8340489931236
"1498" 299.4 3.48279462435309 76.8160765405074
"1499" 299.6 4.04326248796472 81.6976588451734
"1500" 299.8 4.79757785119067 85.8137419651468
"1501" 300 7.23419195053439 90.0206140472889
"1502" 300.2 9.4730975895806 94.6741921331859
"1503" 300.4 11.9147231529142 98.9296606735564
"1504" 300.6 15.5325000599059 102.42761098342
"1505" 300.8 18.0853989863393 106.461397134461
"1506" 301 21.8545611553526 109.416790455
"1507" 301.2 26.2824744610046 113.003021974842
"1508" 301.4 29.9172560134233 116.154079827186
"1509" 301.6 33.9226862321355 118.918950070705
"1510" 301.8 39.0412310264595 120.086713087032
"1511" 302 44.138464470663 121.525417206684
"1512" 302.2 49.2989318816825 122.495930741705
"1513" 302.4 54.2418476427268 123.06205898806
"1514" 302.6 58.3033551893789 122.157411122445
"1515" 302.8 62.4497870201103 119.995151419677
"1516" 303 67.5931301525137 120.291403121069
"1517" 303.2 71.8612184645981 121.345813374383
"1518" 303.4 76.4838845549434 122.897036346977
"1519" 303.6 77.6659858721498 123.094124698483
"1520" 303.8 79.3763902176319 120.851539212807
"1521" 304 82.140172680738 117.978277111104
"1522" 304.2 84.7511887853505 115.215810962784
"1523" 304.4 87.363474726686 112.307059765706
"1524" 304.6 90.5591989068027 109.327481942347
"1525" 304.8 94.2579022651849 106.737540760102
"1526" 305 97.8534755778268 104.801587280027
"1527" 305.2 101.682375115383 102.606613189459
"1528" 305.4 105.866686364644 99.9469328522529
"1529" 305.6 110.226312087095 97.7304497382469
"1530" 305.8 114.164874729798 95.6875882070026
"1531" 306 115.624014509398 94.6127736685142
"1532" 306.2 114.215596306789 93.9243131944961
"1533" 306.4 113.689970273279 90.841124847891
"1534" 306.6 114.211554521226 88.3310935168538
"1535" 306.8 115.430245907801 85.4391657357179
"1536" 307 116.939653248612 84.2050337020229
"1537" 307.2 117.928943110847 84.2473469899084
"1538" 307.4 118.928340425081 83.2381271498026
"1539" 307.6 119.49395489047 81.0326209000271
"1540" 307.8 119.028711358067 77.7190391273895
"1541" 308 118.125095182523 74.060753855276
"1542" 308.2 116.456530604707 70.5236385995129
"1543" 308.4 114.56961232859 66.342749780662
"1544" 308.6 113.115227356394 61.8712817777073
"1545" 308.8 110.857033590071 58.5436374070035
"1546" 309 109.575554358198 55.0821296513845
"1547" 309.2 108.786633765852 53.0926738508815
"1548" 309.4 107.656831192753 51.3159612856746
"1549" 309.6 107.136372453282 48.3767208931945
"1550" 309.8 107.162579109338 45.7763283579987
"1551" 310 107.114053421171 43.9578933230126
"1552" 310.2 108.07745991423 41.5597411981867
"1553" 310.4 109.276646771684 39.2500217102688
"1554" 310.6 111.124098506509 37.6298251355695
"1555" 310.8 111.523574139416 36.2371697273646
"1556" 311 110.235535769604 34.1584711182346
"1557" 311.2 107.561989044135 33.1783231625013
"1558" 311.4 104.590528494022 31.4129566053209
"1559" 311.6 101.318908531694 30.0551648993194
"1560" 311.8 97.750410931438 29.9162301574846
"1561" 312 93.3915531060725 30.3987337166412
"1562" 312.2 89.023695415897 30.6399663095065
"1563" 312.4 84.9499680651079 30.2971054618538
"1564" 312.6 80.4334278167589 29.0502695310674
"1565" 312.8 76.6729731289336 27.1641018384282
"1566" 313 74.0354594032462 24.276601713111
"1567" 313.2 72.5254642370403 20.6382762576889
"1568" 313.4 71.9423715284462 17.176446474663
"1569" 313.6 71.9765799459991 14.1466444167224
"1570" 313.8 72.9026495999497 13.0720310639997
"1571" 314 73.4701762539591 13.0670030798917
"1572" 314.2 73.1425848033349 12.8790929255297
"1573" 314.4 72.0198672609449 12.2033727601485
"1574" 314.6 70.3088698681345 11.2577219975542
"1575" 314.8 68.0106718469763 11.2346008069713
"1576" 315 65.6791681573489 11.9443073834696
"1577" 315.2 62.8936356013078 13.1833587442828
"1578" 315.4 60.8452634711965 14.7445143020748
"1579" 315.6 57.0885181319661 16.4587433296984
"1580" 315.8 54.3844434576579 17.579292924619
"1581" 316 51.009727650458 18.1173847383045
"1582" 316.2 46.8155808230491 18.5316181431062
"1583" 316.4 42.9148984827664 18.2700303167539
"1584" 316.6 39.1878630736249 16.6513696614471
"1585" 316.8 36.3271629773776 16.6802968759983
"1586" 317 31.4734577793492 18.522036521946
"1587" 317.2 28.9460024505608 20.9762633951181
"1588" 317.4 25.4399351788394 24.0692111255596
"1589" 317.6 22.5069906057755 28.0077365373281
"1590" 317.8 18.6338192066342 31.443842544611
"1591" 318 14.6958715209333 35.0084061640727
"1592" 318.2 10.0198034970268 37.5008696496199
"1593" 318.4 6.8125159209251 39.9625932883757
"1594" 318.6 5.79492233287879 43.6771969166666
"1595" 318.8 4.00562529431926 47.8067156951038
"1596" 319 2.60083542758832 52.3810105240309
"1597" 319.2 3.01593545229322 56.3705894923882
"1598" 319.4 2.39256551127627 61.13529076552
"1599" 319.6 1.65446770123288 65.6303319143953
"1600" 319.8 3.22811056702076 66.379885131173
"1601" 320 6.06177212650985 69.7792345326775
"1602" 320.2 8.3650728297237 73.1119042812468
"1603" 320.4 10.427596787545 77.0869542061056
"1604" 320.6 12.7040896107498 80.8456130941884
"1605" 320.8 15.3134247130404 84.647833237514
"1606" 321 17.7790435625656 88.1633367172345
"1607" 321.2 21.6631674019973 91.833075279179
"1608" 321.4 25.1722481878516 94.7803569443894
"1609" 321.6 29.2740186182453 98.0413569531576
"1610" 321.8 32.9937166761451 101.35923821834
"1611" 322 36.5823688317933 104.903499602686
"1612" 322.2 41.1871815986386 107.528143221037
"1613" 322.4 45.7719041662492 109.694861122458
"1614" 322.6 50.7306407159847 109.998667381822
"1615" 322.8 56.0019453139578 109.904168128086
"1616" 323 60.5544451239796 108.036117228896
"1617" 323.2 64.3252156934055 105.72542861533
"1618" 323.4 68.3733058933215 103.429628396917
"1619" 323.6 71.9926027055514 100.112151681418
"1620" 323.8 74.6857676672352 97.5922533105459
"1621" 324 78.8978883989135 95.1486466919692
"1622" 324.2 82.6793442524343 94.4924636005762
"1623" 324.4 86.9817719418395 94.2219550421975
"1624" 324.6 91.3452419198238 95.0845939350457
"1625" 324.8 94.7266932597889 96.8082921848232
"1626" 325 98.677168526853 98.6211747617475
"1627" 325.2 101.81202542069 100.552071646571
"1628" 325.4 105.334398845576 100.907969843162
"1629" 325.6 107.021986757247 99.2016655724788
"1630" 325.8 107.64114599997 97.1598986128335
"1631" 326 108.761155403111 95.4978468038137
"1632" 326.2 109.320319459017 92.81095867206
"1633" 326.4 109.190770507429 89.775548163808
"1634" 326.6 109.369118959668 86.7798181576
"1635" 326.8 109.193172210007 83.7976854699094
"1636" 327 108.179793104178 80.3392465380444
"1637" 327.2 108.269722699024 76.749929709216
"1638" 327.4 109.458501699454 73.2281519110218
"1639" 327.6 111.176249676638 70.1059423634771
"1640" 327.8 113.207801968238 66.810225040467
"1641" 328 116.008346014413 64.1874766402719
"1642" 328.2 118.734027432986 61.4493069528791
"1643" 328.4 121.275444455375 57.709859518371
"1644" 328.6 122.56266964123 53.728198665202
"1645" 328.8 121.124163904055 50.8640664753976
"1646" 329 118.48582997897 47.8794675755265
"1647" 329.2 115.059031624061 45.5422353931689
"1648" 329.4 111.619471211665 43.1902214004599
"1649" 329.6 107.6907754901 40.53657021304
"1650" 329.8 104.015452501063 37.7336937761582
"1651" 330 100.824417605656 36.0164783332062
"1652" 330.2 96.640770446843 35.3102671717254
"1653" 330.4 92.7041833369833 35.3769492775877
"1654" 330.6 88.3530552999057 35.6051533565939
"1655" 330.8 83.9977900423259 36.2654294014719
"1656" 331 80.5716133483372 37.5352126554231
"1657" 331.2 76.6411901219694 37.9837412239623
"1658" 331.4 72.4297644358628 37.6515142329407
"1659" 331.6 68.1451542673538 36.8869961154774
"1660" 331.8 64.7149335465309 35.8307112764321
"1661" 332 62.7053159995864 34.4707010603781
"1662" 332.2 61.2448138842878 32.7332007898263
"1663" 332.4 59.1780954555341 30.3531752790916
"1664" 332.6 57.5864425206316 27.7822980394026
"1665" 332.8 56.5893714878511 24.6591672010051
"1666" 333 54.8582394692923 20.9151431304668
"1667" 333.2 53.5034443787182 17.3721530045082
"1668" 333.4 53.2818407965531 16.6527826297248
"1669" 333.6 52.5556040509748 17.4763170712389
"1670" 333.8 50.6867282013859 18.8436752488254
"1671" 334 48.2722794407736 20.6767127184783
"1672" 334.2 46.5319639967973 21.7930879543495
"1673" 334.4 44.9970029057024 23.3748881986104
"1674" 334.6 41.9308732172198 25.2623589629129
"1675" 334.8 38.6130312543339 26.7220169622429
"1676" 335 34.0930513990737 28.7284253528875
"1677" 335.2 29.1789990058727 29.400422740041
"1678" 335.4 24.6017640412143 29.6797989098714
"1679" 335.6 21.11268882423 28.9236388899465
"1680" 335.8 19.3723862293312 27.2482207162111
"1681" 336 19.7439636613631 27.523020590665
"1682" 336.2 19.4813458954935 29.4938102074927
"1683" 336.4 18.9719206751383 31.5420170304429
"1684" 336.6 17.0307835960295 35.016328164018
"1685" 336.8 15.8016274517666 37.8103544418875
"1686" 337 13.45535489286 42.2848349524338
"1687" 337.2 11.5813326120375 46.1609023531804
"1688" 337.4 9.47932071679408 50.2467728130055
"1689" 337.6 6.65724442368133 54.7360245773238
"1690" 337.8 3.20992224413487 57.5763078539965
"1691" 338 2.85753293241577 60.1567357589034
"1692" 338.2 3.03007232376055 63.4097837962978
"1693" 338.4 3.19850393868085 66.9275446953023
"1694" 338.6 3.39899443781119 72.0344342607834
"1695" 338.8 3.93207256169603 75.6582579484796
"1696" 339 5.83965995228992 79.1184466863531
"1697" 339.2 9.20639215918955 82.3971359518428
"1698" 339.4 12.9094954250766 85.5731454962896
"1699" 339.6 17.1753682379361 88.4862784695069
"1700" 339.8 22.145031810695 90.2911010770996
"1701" 340 27.1839985706352 91.7639809188477
"1702" 340.2 32.5756929589797 92.4600350715839
"1703" 340.4 39.1640024537243 92.8848892254666
"1704" 340.6 44.2495270272912 93.8994842117415
"1705" 340.8 49.4461431920887 94.01935169725
"1706" 341 54.5602041962249 93.3318291166322
"1707" 341.2 59.2274199068871 91.0658117135325
"1708" 341.4 63.5883838217651 88.2682146339935
"1709" 341.6 65.8946574707111 84.4687837484649
"1710" 341.8 66.6075561548477 80.2754448963022
"1711" 342 66.6885926073563 76.4980077146864
"1712" 342.2 66.1665911009642 72.1497158278408
"1713" 342.4 64.975666515638 68.0111712966394
"1714" 342.6 64.0031275939879 63.3312843083118
"1715" 342.8 63.8586196444651 59.2836141177006
"1716" 343 64.1332022506324 54.9667267470851
"1717" 343.2 64.3284642729174 51.1015540811642
"1718" 343.4 64.5475171799673 47.3167441234542
"1719" 343.6 64.0232721566009 43.4319399879844
"1720" 343.8 62.2858159645568 40.5044172781634
"1721" 344 59.1097362401998 38.6697344352272
"1722" 344.2 55.5040851013599 36.5159426922406
"1723" 344.4 54.0830783729589 34.3494066511783
"1724" 344.6 54.4245136528847 32.0410615891136
"1725" 344.8 55.6916822502661 31.1603874499703
"1726" 345 57.3017418340864 30.6401728798382
"1727" 345.2 59.8744748296578 29.6766015374413
"1728" 345.4 62.7106995592148 28.6533959402629
"1729" 345.6 66.153098147427 27.6983129939514
"1730" 345.8 70.1466036021838 26.0825864963946
"1731" 346 74.2554650302901 23.913193714658
"1732" 346.2 76.9104602020179 20.6630403602792
"1733" 346.4 78.1353380632392 16.43608748934
"1734" 346.6 79.2005507818767 12.2611787621195
"1735" 346.8 78.3725549608374 8.9306492555925
"1736" 347 76.4346163083636 8.45042994489891
"1737" 347.2 74.7610495778098 8.52489272529212
"1738" 347.4 73.038638784688 9.19205986427939
"1739" 347.6 70.3249310351012 8.85053833165268
"1740" 347.8 66.3349128837058 8.17670451389815
"1741" 348 62.6320588377887 7.10611546292523
"1742" 348.2 59.5789785699982 7.4834607093813
"1743" 348.4 55.2992733558995 8.14276916112559
"1744" 348.6 52.1269607395487 8.72503038601167
"1745" 348.8 48.472599932647 10.5040836314125
"1746" 349 45.0170830348067 12.166291732671
"1747" 349.2 40.6769628026733 13.4312986815784
"1748" 349.4 36.3967009794031 15.8872198315793
"1749" 349.6 31.9882151749925 18.1653779433052
"1750" 349.8 27.6708828981502 20.2870400918487
"1751" 350 23.428976995751 21.7809343949776
"1752" 350.2 18.7453107224588 21.8181601171309
"1753" 350.4 19.4491614021072 22.6976862161311
"1754" 350.6 18.5380830508394 25.4335485721966
"1755" 350.8 17.4441880148303 27.0504834367242
"1756" 351 15.6060421263956 29.3802546565563
"1757" 351.2 12.92547284603 33.2711964498206
"1758" 351.4 10.2661683296738 37.0769715637115
"1759" 351.6 6.10213007085268 41.1120689942763
"1760" 351.8 6.77207533423466 45.3749277880366
"1761" 352 5.96410231156094 50.1379356141158
"1762" 352.2 6.42893964160431 54.4467721250869
"1763" 352.4 6.73263014786599 59.4005245939371
"1764" 352.6 6.98836384087343 64.9976847510926
"1765" 352.8 7.8194843093415 69.7211295688106
"1766" 353 8.7412515812677 75.4513925696655
"1767" 353.2 8.70891438596801 81.1444026950874
"1768" 353.4 8.19089208543805 86.6790905623111
"1769" 353.6 8.11745718572099 90.1290050100542
"1770" 353.8 10.5577506921174 93.3674494266732
"1771" 354 13.3840798108167 97.6123077012595
"1772" 354.2 16.3310389141641 102.816262018177
"1773" 354.4 19.7907553850539 107.536870931671
"1774" 354.6 23.3471537114132 111.498098926321
"1775" 354.8 27.9969382047795 112.991552535366
"1776" 355 33.271574667086 114.371325953755
"1777" 355.2 38.5416217982721 114.581612577019
"1778" 355.4 44.1171827412271 114.502403059514
"1779" 355.6 49.2723214787539 113.85404319449
"1780" 355.8 54.00518177098 114.626526668534
"1781" 356 59.2662025765851 115.371954586386
"1782" 356.2 64.1095017337442 116.313301397545
"1783" 356.4 69.5898211098395 116.881759386044
"1784" 356.6 74.1091130242569 116.84433233572
"1785" 356.8 78.4049328207206 115.403153969045
"1786" 357 80.8513499987776 112.323147225835
"1787" 357.2 82.949129943181 109.202603327345
"1788" 357.4 84.5138302724359 105.685444687404
"1789" 357.6 84.6856528850168 102.973995413347
"1790" 357.8 85.8845995046973 100.615390903723
"1791" 358 88.3577730366694 97.9402796964049
"1792" 358.2 91.4691150672115 96.5565186672011
"1793" 358.4 95.3421908831864 95.995757039769
"1794" 358.6 97.7264601009508 95.5516506029296
"1795" 358.8 101.618794398085 94.5007345047607
"1796" 359 103.572911243593 93.1085196317588
"1797" 359.2 106.143328433551 90.5678839932729
"1798" 359.4 107.798179208282 87.3087940878894
"1799" 359.6 109.523367980825 83.1877317902057
"1800" 359.8 109.640972350683 79.6167634947517
"1801" 360 108.972385042354 76.9109833006341
"1802" 360.2 108.763531541007 75.9836467465175
"1803" 360.4 108.862463971143 75.4866368744285
"1804" 360.6 110.06048514504 74.1175109394177
"1805" 360.8 112.544141204536 72.9951250739346
"1806" 361 115.588086279586 71.8809852912702
"1807" 361.2 119.065117708065 70.5734308393541
"1808" 361.4 122.263766358052 69.37928448809
"1809" 361.6 124.75325269751 67.5198661898377
"1810" 361.8 125.003949681697 65.0368686778448
"1811" 362 124.750801767271 61.9197351903915
"1812" 362.2 124.047386779637 58.0469857957275
"1813" 362.4 123.214969303878 54.0747438136141
"1814" 362.6 121.984540911922 50.1991436095863
"1815" 362.8 120.69518230529 46.1262383172797
"1816" 363 119.105804962901 41.9197606878475
"1817" 363.2 118.127560421142 37.0189514218087
"1818" 363.4 117.318006569562 32.774066426837
"1819" 363.6 114.737651329071 29.5256271185966
"1820" 363.8 112.186847363552 27.8508015774337
"1821" 364 108.845696498877 25.4449692733524
"1822" 364.2 105.574113387762 23.221197165775
"1823" 364.4 101.526996800001 20.2535701687952
"1824" 364.6 97.9781476429746 17.1548969896964
"1825" 364.8 93.84130845924 14.7663652814365
"1826" 365 89.7747463401437 12.149104394443
"1827" 365.2 86.5741066599294 9.80683388329796
"1828" 365.4 83.0024683772623 7.10992737565145
"1829" 365.6 79.5548201693886 3.896451832065
"1830" 365.8 78.8404241730643 2.91024930350357
"1831" 366 80.1213710850389 3.052360654949
"1832" 366.2 81.7344473856995 2.2278470422041
"1833" 366.4 82.4170677860156 2.80915368637448
"1834" 366.6 83.8879815071011 3.38045042043684
"1835" 366.8 86.046991963106 4.10795465973396
"1836" 367 88.4639597021672 4.46697483886519
"1837" 367.2 90.7568695177078 5.12131031024979
"1838" 367.4 92.5188960103569 6.1365215233126
"1839" 367.6 94.8780260281291 6.95881524886852
"1840" 367.8 95.9185061829021 7.97887835564386
"1841" 368 97.8123001323911 8.88799815094986
"1842" 368.2 99.2107122927714 9.61558924750412
"1843" 368.4 98.2634560347728 10.1422651575229
"1844" 368.6 98.3615247311678 10.8406229373179
"1845" 368.8 100.10373297923 11.6816012255966
"1846" 369 102.39202122208 12.9420132736367
"1847" 369.2 103.377696182433 13.4959325131395
"1848" 369.4 105.177922926152 14.7672792048995
"1849" 369.6 107.003998209361 16.4467856274697
"1850" 369.8 108.982287558921 17.9039786975324
"1851" 370 110.733313249416 19.4680748656607
"1852" 370.2 113.050101726544 21.742129113646
"1853" 370.4 114.393825089331 23.9360111164244
"1854" 370.6 116.199926948034 26.7329796765411
"1855" 370.8 118.230752249256 29.0147761568361
"1856" 371 118.709029735001 30.7149905893846
"1857" 371.2 119.934231873319 33.305306710934
"1858" 371.4 121.176490697576 35.8464379421988
"1859" 371.6 122.562772679989 38.4007146303737
"1860" 371.8 123.081342298943 41.2522235429033
"1861" 372 124.586584055803 44.3937016500245
"1862" 372.2 126.177906143124 47.780788481102
"1863" 372.4 127.070788342394 51.630664974925
"1864" 372.6 127.244525996482 54.5008014841019
"1865" 372.8 127.537486218344 58.8870284215022
"1866" 373 127.800029382282 62.3766481130129
"1867" 373.2 127.988991694109 66.573407437072
"1868" 373.4 127.896060557457 70.3475245905828
"1869" 373.6 127.649383654403 74.3432988978343
"1870" 373.8 126.164607992329 77.93511803269
"1871" 374 125.339760267131 81.4441849245736
"1872" 374.2 124.433246420873 84.767217743944
"1873" 374.4 122.427127496401 87.2454288463499
"1874" 374.6 120.788094404886 90.7277729439571
"1875" 374.8 119.729036358551 94.0782289394744
"1876" 375 117.419494808591 96.3877136680321
"1877" 375.2 115.26016891101 99.2358939224658
"1878" 375.4 113.206130954971 102.316102470136
"1879" 375.6 111.627927334168 105.873739326057
"1880" 375.8 110.533827106282 104.062960148161
"1881" 376 108.393542906248 104.312696454408
"1882" 376.2 106.120219265542 105.499395517555
"1883" 376.4 104.785815778494 106.967326380498
"1884" 376.6 102.67936284263 109.485579798353
"1885" 376.8 101.462540496517 112.702065463919
"1886" 377 101.119750054074 113.357257937095
"1887" 377.2 99.84089859779 113.45868590383
"1888" 377.4 97.2496622800211 113.952500653499
"1889" 377.6 94.8580075339594 114.268526080258
"1890" 377.8 91.5648868691366 115.310241354182
"1891" 378 88.7089669559732 116.48458133864
"1892" 378.2 86.0562770442986 117.994298376738
"1893" 378.4 83.9419549670628 120.2144387507
"1894" 378.6 81.3123875719857 121.967011227788
"1895" 378.8 77.5230826584237 123.230265155823
"1896" 379 74.1069599153364 123.300455766032
"1897" 379.2 69.6564999927065 122.831238733277
"1898" 379.4 65.3622481096075 122.864676670416
"1899" 379.6 61.1854893704019 122.200281793424
"1900" 379.8 57.4206629623395 120.852708496105
"1901" 380 53.6314897898604 118.487123726684
"1902" 380.2 49.5260616087243 116.521735727656
"1903" 380.4 45.9127670039436 115.331133993866
"1904" 380.6 42.6656066863145 114.276700280536
"1905" 380.8 39.5034325943259 111.740309550515
"1906" 381 37.666148413032 108.677097634901
"1907" 381.2 35.2179670310327 104.873941166477
"1908" 381.4 33.6844394001904 101.608182298253
"1909" 381.6 33.7442371813088 98.2833054391835
"1910" 381.8 33.6321108142457 94.5453347829147
"1911" 382 32.9804502080553 91.5433774279175
"1912" 382.2 30.7191812979435 89.2860834318095
"1913" 382.4 28.129970923478 87.7505315504706
"1914" 382.6 25.0908942010135 86.8799745447258
"1915" 382.8 21.6045113171921 86.6675616293005
"1916" 383 18.6073973642977 86.784769330158
"1917" 383.2 16.6669080172724 85.303287966165
"1918" 383.4 15.6542916496663 82.463950374176
"1919" 383.6 15.5173849021925 80.1508110361725
"1920" 383.8 15.4714147365327 76.256901605123
"1921" 384 16.5276667359153 72.4317524130474
"1922" 384.2 17.3823998215206 68.6899203362199
"1923" 384.4 18.1334663884481 65.3051572664552
"1924" 384.6 19.6075545594224 62.1429674041196
"1925" 384.8 20.8632534090916 59.2725848390155
"1926" 385 21.218034337496 56.1507303388301
"1927" 385.2 21.136090698726 53.7655444954396
"1928" 385.4 21.3569043147155 51.8858132824958
"1929" 385.6 21.0751535148964 50.1835870790134
"1930" 385.8 20.4486184006954 49.0738907451958
"1931" 386 20.2109178998553 47.0345459786052
"1932" 386.2 18.9764705885664 44.1315714130723
"1933" 386.4 17.7501241600679 41.1822511390711
"1934" 386.6 16.3979031426517 37.6057222743026
"1935" 386.8 16.6854203413779 34.2228256267113
"1936" 387 18.3085884365868 33.117729587754
"1937" 387.2 21.1815461476041 31.4787629451705
"1938" 387.4 24.1229266311912 29.7813770045294
"1939" 387.6 26.393403694614 28.1406830542808
"1940" 387.8 28.8136950211844 26.6053586880808
"1941" 388 31.3631316555525 25.0915458047668
"1942" 388.2 33.4847336615495 23.1518943030882
"1943" 388.4 35.9236991779588 20.2250881860069
"1944" 388.6 37.1992676503775 17.1956916474178
"1945" 388.8 38.3355028644029 16.8392588135211
"1946" 389 41.457555792036 15.7259969483833
"1947" 389.2 44.255734644218 14.2672690002965
"1948" 389.4 47.9843152562446 12.7617216252288
"1949" 389.6 52.6379746937559 11.5098681050985
"1950" 389.8 56.0439789513205 10.4971275256496
"1951" 390 60.2537515554826 8.79981044414183
"1952" 390.2 64.3956568326867 7.50041555221654
"1953" 390.4 68.8561204149871 6.55322255414445
"1954" 390.6 72.9425534114323 5.85825741279219
"1955" 390.8 77.5496104008874 4.63069956595561
"1956" 391 79.6768839189055 2.97499118879318
"1957" 391.2 80.8565219385072 3.82989299980652
"1958" 391.4 84.0215746477432 4.86425714304823
"1959" 391.6 86.624357814685 6.1888020227088
"1960" 391.8 90.2911916192795 7.63255366456389
"1961" 392 94.5989509465221 8.47599348509717
"1962" 392.2 98.4628984217451 9.68919653333864
"1963" 392.4 101.120272136741 12.3776258620053
"1964" 392.6 104.166633049301 15.3198720121372
"1965" 392.8 107.594537445895 18.3959968426067
"1966" 393 111.238409228538 21.375690341952
"1967" 393.2 113.717958634788 23.305609533352
"1968" 393.4 114.819697900545 27.0516268323153
"1969" 393.6 116.070784220895 31.470275914276
"1970" 393.8 118.110904722291 35.3803944698488
"1971" 394 120.609271844366 39.4117515041186
"1972" 394.2 123.046284417846 43.3652013341226
"1973" 394.4 125.259996490224 46.8382500141646
"1974" 394.6 124.571207139268 50.3936506503222
"1975" 394.8 123.947190554542 54.7471416165757
"1976" 395 123.36758079784 59.2454637039854
"1977" 395.2 122.598137111492 64.2251145711316
"1978" 395.4 123.673593931478 68.9874692766323
"1979" 395.6 125.293124931769 72.6800735058367
"1980" 395.8 125.686014607247 75.4393823440418
"1981" 396 124.339999086327 78.6966006909702
"1982" 396.2 122.382002498689 82.4314182364569
"1983" 396.4 119.797120042946 86.3802249398241
"1984" 396.6 116.298333089639 89.9480298747628
"1985" 396.8 112.743411664854 93.1393242346777
"1986" 397 108.413461558212 95.5591683572988
"1987" 397.2 104.102886456728 97.6141544627597
"1988" 397.4 99.5040688308673 99.793969641794
"1989" 397.6 95.5419554421347 102.313139254282
"1990" 397.8 91.7990828434734 104.727782964812
"1991" 398 87.5318967851006 106.474357128
"1992" 398.2 83.5790522156364 107.809668576511
"1993" 398.4 79.457334103164 109.693541310794
"1994" 398.6 76.2389649526437 111.570122462426
"1995" 398.8 74.4754271144612 113.931358187877
"1996" 399 72.9542820868562 117.162914340116
"1997" 399.2 71.7424558205998 119.49873486125
"1998" 399.4 68.3714399244005 119.344415525407
"1999" 399.6 64.5152023282091 118.430964102372
"2000" 399.8 60.7611209019441 116.398950583814
"2001" 400 56.3942597589169 114.107027771528
"2002" 400.2 52.071158261023 111.714002655491
"2003" 400.4 48.0137169454941 109.773459609281
"2004" 400.6 43.3923940001222 107.855481883103
"2005" 400.8 39.6511643157103 104.716559753522
"2006" 401 36.1047664101995 101.40041329057
"2007" 401.2 33.1875744984719 97.4320163229895
"2008" 401.4 30.0161467793558 94.2718937180605
"2009" 401.6 27.8180235240067 90.4199698829591
"2010" 401.8 26.9310601319417 86.055024281178
"2011" 402 25.1823912562779 81.8198620398814
"2012" 402.2 22.7482529571365 77.8460251951897
"2013" 402.4 20.3249895139002 74.4360453449337
"2014" 402.6 17.6882534255898 70.6003426947544
"2015" 402.8 14.3622095541703 67.7660333793389
"2016" 403 11.2455639534087 66.5954263532234
"2017" 403.2 8.16586039293108 66.1230428562334
"2018" 403.4 6.87266145147051 67.3049576349809
"2019" 403.6 7.4518887097409 66.8648689421436
"2020" 403.8 8.5884663107263 64.7154837609284
"2021" 404 9.57503874318941 61.9485873973642
"2022" 404.2 11.2072917397351 59.1768244126511
"2023" 404.4 13.432978987454 57.817237988416
"2024" 404.6 15.6880499571223 55.3742330434029
"2025" 404.8 17.6456818649415 52.3906384408618
"2026" 405 19.4645709278951 49.0996040621544
"2027" 405.2 22.7964867893003 45.9632397776189
"2028" 405.4 25.5322261040932 42.7100119953698
"2029" 405.6 27.451835050098 38.9767045996764
"2030" 405.8 28.4969135672271 34.7717410602168
"2031" 406 29.8547178375758 30.738262103151
"2032" 406.2 30.8806464619589 27.3385016123917
"2033" 406.4 31.5255835525086 24.2489729825471
"2034" 406.6 30.4635586294832 21.4491495834581
"2035" 406.8 29.2142990312181 20.6629348282721
"2036" 407 28.5391187345472 20.7518287976348
"2037" 407.2 29.2492082206003 21.2896558977176
"2038" 407.4 29.9552905708467 21.3660184277209
"2039" 407.6 31.9721954671871 21.2989013385697
"2040" 407.8 34.1892897516562 21.2122062509711
"2041" 408 36.3785059440063 20.6019806133955
"2042" 408.2 38.8820122459246 19.6836393740211
"2043" 408.4 42.2417832582751 18.2914295679862
"2044" 408.6 45.9181377888701 18.0333434606141
"2045" 408.8 49.4962869521176 17.0961088123213
"2046" 409 53.29775388401 14.7377883288712
"2047" 409.2 55.3294665495871 11.878494484506
"2048" 409.4 57.1421135001055 8.89814350276666
"2049" 409.6 59.615107660476 8.83359310618159
"2050" 409.8 62.6746890623494 9.91672658860492
"2051" 410 66.4581359821599 11.6755526450727
"2052" 410.2 70.1729573088753 13.6278727932638
"2053" 410.4 73.6619859041607 15.4895766377775
"2054" 410.6 77.1339524991634 16.7081388518445
"2055" 410.8 80.0733111651546 17.8102945138169
"2056" 411 82.985021341454 19.6059485113505
"2057" 411.2 86.4574400901259 20.4521723389003
"2058" 411.4 89.7913289089759 21.2681267898206
"2059" 411.6 92.0206967166116 23.0679907409567
"2060" 411.8 92.7614610859118 25.7586089276822
"2061" 412 93.6110479270651 29.4160233330505
"2062" 412.2 93.2592387908185 32.6963646674758
"2063" 412.4 92.6608961027242 36.2649605387413
"2064" 412.6 92.0501900669726 40.0751334344621
"2065" 412.8 90.5552951561908 42.5346513340051
"2066" 413 89.0435558243501 43.093958678834
"2067" 413.2 88.6954864366259 43.0997517849862
"2068" 413.4 88.4463618699583 43.1842731804736
"2069" 413.6 87.6392631586134 44.5841098512665
"2070" 413.8 86.4135179126888 47.1999304035157
"2071" 414 84.4824518896903 50.525953789415
"2072" 414.2 82.540551239279 53.5862814860828
"2073" 414.4 80.141225029013 56.8748139723666
"2074" 414.6 77.0372398935909 59.1479562512091
"2075" 414.8 74.1147669733577 60.290566055566
"2076" 415 70.8148091830812 60.6489032426009
"2077" 415.2 67.4477910376102 60.2209957376915
"2078" 415.4 65.1740464605581 58.7793530323143
"2079" 415.6 63.9654133382065 57.1631380372197
"2080" 415.8 61.6763137796021 55.6617220085523
"2081" 416 58.7925225538738 52.8929002591178
"2082" 416.2 55.2136918440813 51.0179026524926
"2083" 416.4 51.0978958270455 50.6408091592786
"2084" 416.6 47.3047259743036 51.4754374245286
"2085" 416.8 44.1746349923832 53.8760120522386
"2086" 417 41.6259378528667 57.0244878501527
"2087" 417.2 41.1637071233249 61.5873868188586
"2088" 417.4 42.2302533023602 66.0282210749697
"2089" 417.6 44.5437939752074 69.763391634109
"2090" 417.8 48.6841404181923 71.6982679044301
"2091" 418 53.3040436182005 72.4358654639392
"2092" 418.2 58.4444963841825 72.1587703464587
"2093" 418.4 62.7382437296399 72.088445056094
"2094" 418.6 67.6480946988349 71.7673546622514
"2095" 418.8 72.3408296535833 70.5373690425731
"2096" 419 77.2637457802155 70.0626994719783
"2097" 419.2 82.2746893816865 68.5663890721482
"2098" 419.4 87.2082667057218 68.3559960225764
"2099" 419.6 92.5439290683674 67.1839032419065
"2100" 419.8 96.665735142181 65.7020337600754
"2101" 420 100.655442166704 63.5757793568797
"2102" 420.2 103.925866485379 60.4691792365039
"2103" 420.4 105.269224348558 57.0946911593293
"2104" 420.6 105.305603973793 53.4367122737515
"2105" 420.8 105.548361868666 49.3282387463473
"2106" 421 107.084798810019 46.8196516320972
"2107" 421.2 108.945608728844 44.8601231662125
"2108" 421.4 111.157830129477 44.0317907775042
"2109" 421.6 113.386641886023 43.7588698456307
"2110" 421.8 113.263800624436 43.0038025499511
"2111" 422 111.951043342202 41.3145282881851
"2112" 422.2 110.341931396534 40.0623822031006
"2113" 422.4 108.36969277363 38.2628147360093
"2114" 422.6 105.775842027133 36.2280789870582
"2115" 422.8 103.174267096584 35.1658774625864
"2116" 423 99.6851692658372 33.513208436229
"2117" 423.2 96.6218692826687 32.172530322968
"2118" 423.4 93.5489265260336 30.1100084615608
"2119" 423.6 90.7062626976393 27.6228947222587
"2120" 423.8 88.0198101086806 24.2737628047984
"2121" 424 86.7773620456819 20.8788701220946
"2122" 424.2 85.708173629856 16.9572037024661
"2123" 424.4 83.5112501516042 14.1177526219271
"2124" 424.6 81.0584117158491 14.1861252850875
"2125" 424.8 78.368183676026 15.0739197003586
"2126" 425 75.3263685332982 16.0506546975531
"2127" 425.2 72.1548881801947 17.0402419402402
"2128" 425.4 68.5879595778862 18.1114462262091
"2129" 425.6 64.8305562102366 18.6154724748044
"2130" 425.8 60.4753971687153 18.6537195045562
"2131" 426 56.5188567799887 17.8963460620926
"2132" 426.2 52.3331699371879 16.7470010899478
"2133" 426.4 47.8846448828072 16.5990632953562
"2134" 426.6 43.8877266660678 17.5116537226498
"2135" 426.8 40.9870934908985 19.6962510622333
"2136" 427 37.8120946834912 22.2148587510349
"2137" 427.2 34.320305095376 25.4064254259174
"2138" 427.4 31.6308486417454 28.0610765861473
"2139" 427.6 27.6612064733071 30.480277774746
"2140" 427.8 23.4699250788647 31.7753217031228
"2141" 428 19.5982341784141 30.7706803106928
"2142" 428.2 18.4356787117394 28.7666668418079
"2143" 428.4 18.8444904005525 26.1834380611632
"2144" 428.6 19.8202999703753 25.1823204600196
"2145" 428.8 21.1928140617361 24.5437679768478
"2146" 429 22.8921438658542 23.8400688065127
"2147" 429.2 24.2686398729214 22.9299927253924
"2148" 429.4 27.6319019636975 20.690356457307
"2149" 429.6 30.6749674117681 18.3564588231117
"2150" 429.8 33.8463006138349 16.3885984301083
"2151" 430 37.6044311476284 15.3719892432484
"2152" 430.2 41.7238061670539 14.2009611901474
"2153" 430.4 44.7423649300072 12.1100292645976
"2154" 430.6 47.5852450581477 9.85628808831506
"2155" 430.8 51.0545641525716 8.42990819307041
"2156" 431 54.6693484749794 7.00068249840144
"2157" 431.2 58.0699175203131 7.01475504874057
"2158" 431.4 62.2306510116393 7.2558338896358
"2159" 431.6 66.3403893094819 7.12175011239842
"2160" 431.8 70.9636943291358 6.81885986876112
"2161" 432 75.3602553132688 6.75944329753598
"2162" 432.2 80.302199289249 6.16632231615573
"2163" 432.4 84.8577223536769 6.87292713669463
"2164" 432.6 89.2934854047962 7.87044527983202
"2165" 432.8 93.3465765190477 9.29415750563813
"2166" 433 97.7579955645151 11.1591437291985
"2167" 433.2 101.081789563109 11.7990589119632
"2168" 433.4 101.355390546225 12.697102328256
"2169" 433.6 101.754829522315 14.9614166514928
"2170" 433.8 103.68983213708 18.383203162718
"2171" 434 105.043106425573 22.6547666751013
"2172" 434.2 106.2833923513 27.1263180914561
"2173" 434.4 107.310296211146 31.8134672717943
"2174" 434.6 107.734386889845 36.5624532879869
"2175" 434.8 107.661149096202 41.1285968082319
"2176" 435 106.782294140134 45.3330332961465
"2177" 435.2 106.272826115961 50.3235428502902
"2178" 435.4 104.911261644702 54.1835874407229
"2179" 435.6 101.696909922784 58.3820097148687
"2180" 435.8 98.4712415553319 60.5657414568244
"2181" 436 95.4162498016343 61.5068029532783
"2182" 436.2 91.1943129019771 62.7255271269377
"2183" 436.4 88.2533164540231 65.1452331831745
"2184" 436.6 86.3769386665667 69.1426595843594
"2185" 436.8 86.1196786634273 72.8641129999907
"2186" 437 86.941514764129 76.3954110980067
"2187" 437.2 89.0295909627639 80.1816548093384
"2188" 437.4 92.0711834459237 82.9219399225034
"2189" 437.6 94.9290425589146 83.7115330814636
"2190" 437.8 97.5260280274906 83.0114914523158
"2191" 438 99.5697418243753 81.2383171785599
"2192" 438.2 99.9532924153765 80.7041712881619
"2193" 438.4 100.48490653387 81.0551568509304
"2194" 438.6 102.491257437195 81.7576327995321
"2195" 438.8 105.652492162545 83.0196671530188
"2196" 439 108.146188544814 84.7787319323411
"2197" 439.2 110.736158913435 87.4093705175357
"2198" 439.4 112.933545602509 89.5367896668994
"2199" 439.6 113.314634189635 91.6685257011776
"2200" 439.8 111.773715145207 93.6781508218376
"2201" 440 109.689410527414 95.7397742216397
"2202" 440.2 106.490015534246 97.9129148464297
"2203" 440.4 102.832774872927 99.6799028523799
"2204" 440.6 98.6053184691597 102.319537667625
"2205" 440.8 94.6322045762546 103.692899092695
"2206" 441 90.0426222363996 104.454562623768
"2207" 441.2 85.1952448259626 104.552369437985
"2208" 441.4 80.0610101732427 104.234477500189
"2209" 441.6 75.6635893453057 102.383480880875
"2210" 441.8 71.4842279870933 100.008817891962
"2211" 442 67.0601049494506 97.5527040869967
"2212" 442.2 63.1980688694712 95.2979250324912
"2213" 442.4 58.3334563497966 93.9565696034148
"2214" 442.6 53.2964735857708 92.9745881541228
"2215" 442.8 48.1449628079488 92.4139242463226
"2216" 443 43.2273412880084 91.687883423475
"2217" 443.2 37.8069890123426 90.2668401896438
"2218" 443.4 33.7350022578057 87.7913473065903
"2219" 443.6 29.6613786093517 84.3409787234691
"2220" 443.8 26.4244264285532 80.3522405536869
"2221" 444 24.3578666675572 75.4383984646465
"2222" 444.2 23.6887097434808 70.8942712362604
"2223" 444.4 23.5661293850653 65.1585859249437
"2224" 444.6 23.2653909421113 60.2490011483528
"2225" 444.8 23.2154138536756 55.625857738487
"2226" 445 23.4417755541072 50.9982975582713
"2227" 445.2 25.0773298932272 46.6884831327295
"2228" 445.4 26.5385929665354 42.0035837727975
"2229" 445.6 28.3830767627955 37.1668179490053
"2230" 445.8 29.066802290643 32.6962499833709
"2231" 446 30.44677527763 28.7271972038207
"2232" 446.2 31.3725668316978 25.6532534587222
"2233" 446.4 31.3071768154154 22.2144693300366
"2234" 446.6 30.7139020557211 21.3977884926372
"2235" 446.8 29.8037105789348 21.8002541208541
"2236" 447 28.9028405298222 21.9015409707933
"2237" 447.2 28.608363171781 22.1022023669998
"2238" 447.4 26.9563023262343 21.9749718362641
"2239" 447.6 25.9387501721389 21.4828644190398
"2240" 447.8 24.5608462410807 19.5670947799993
"2241" 448 25.2387934269782 18.0965376503561
"2242" 448.2 26.7705826972407 16.7945565292123
"2243" 448.4 28.8052703753401 15.1514226762029
"2244" 448.6 31.3223007742882 13.5369362601797
"2245" 448.8 34.6679956126863 11.0666557916697
"2246" 449 38.0604576882512 8.51407682632504
"2247" 449.2 40.6010217430415 6.48876395774634
"2248" 449.4 43.2431312987631 4.63558209739454
"2249" 449.6 45.84389954669 3.81383367463248
"2250" 449.8 48.3864282946629 3.81887912364348
"2251" 450 51.593590217392 2.66078856482152
"2252" 450.2 54.8994820993373 1.29815603654924
"2253" 450.4 57.670023239504 0.965218429647659
"2254" 450.6 61.1120233867827 1.07026035078375
"2255" 450.8 65.311049668457 0.653614153524938
"2256" 451 69.0026144866274 0
"2257" 451.2 72.7041086893865 0.313184580330303
"2258" 451.4 76.7783376980204 0.716302529736968
"2259" 451.6 80.6594348914501 1.37132812260671
"2260" 451.8 84.6696810060581 2.59031316353117
"2261" 452 88.1807719892499 3.84570209935797
"2262" 452.2 91.7491792923774 5.49557716298561
"2263" 452.4 95.5259116165005 7.14417649511577
"2264" 452.6 98.8157519775538 8.97917351861013
"2265" 452.8 101.049481292299 10.4245421284084
"2266" 453 101.922618488334 11.9283487896814
"2267" 453.2 104.078134600598 14.1356328578316
"2268" 453.4 107.573528479318 16.8525106354284
"2269" 453.6 109.951149247401 19.0133554107543
"2270" 453.8 112.138098350336 22.0868561555611
"2271" 454 115.202704455087 24.8659946760764
"2272" 454.2 116.348679583694 27.5723295974903
"2273" 454.4 117.071727744664 31.5500534784207
"2274" 454.6 118.307608512552 34.6347845071708
"2275" 454.8 120.769330711655 38.2138475825481
"2276" 455 123.050939903909 40.8162080575762
"2277" 455.2 124.177938029769 43.7037439401894
"2278" 455.4 125.364537102766 47.8528982034821
"2279" 455.6 127.093239718211 51.8875381065412
"2280" 455.8 126.705145565922 54.4696009557709
"2281" 456 126.808807107795 58.8574057943572
"2282" 456.2 126.937006323977 63.6882268277255
"2283" 456.4 127.529859623293 68.4006230158361
"2284" 456.6 127.551746299124 73.0682930318621
"2285" 456.8 126.740129985031 77.8441616068076
"2286" 457 125.27998440371 81.2138542159426
"2287" 457.2 123.499453653725 84.0767660624401
"2288" 457.4 121.355061737843 88.0131096512143
"2289" 457.6 118.935998294291 91.9728645310793
"2290" 457.8 116.51468098561 96.1112966003631
"2291" 458 113.651209858888 100.18867719053
"2292" 458.2 111.849570730329 104.199146512489
"2293" 458.4 109.252477882905 106.383284472787
"2294" 458.6 106.20107066722 109.385014145725
"2295" 458.8 104.079237512797 112.121724022335
"2296" 459 102.2616093801 113.241212508441
"2297" 459.2 99.035231286557 115.306878751187
"2298" 459.4 94.6512208511145 117.393158549217
"2299" 459.6 90.4463092155139 121.031123586258
"2300" 459.8 86.1890829870771 122.04428054826
"2301" 460 81.8200756150103 124.37258548622
"2302" 460.2 77.8928005961365 125.079511227543
"2303" 460.4 73.8168072871052 126.434551153886
"2304" 460.6 69.0593335161154 127.166387701608
"2305" 460.8 64.7857619259858 127.260210532791
"2306" 461 60.529731695107 127.381432645319
"2307" 461.2 56.3825211855384 126.847803034014
"2308" 461.4 51.9840798133333 126.228061795419
"2309" 461.6 47.3173740592444 125.290802928201
"2310" 461.8 43.0080594253904 124.237511058195
"2311" 462 38.5154188083628 122.704087728105
"2312" 462.2 35.1729813116161 121.401132007348
"2313" 462.4 34.8463707481633 121.167173265162
"2314" 462.6 33.8140614481821 120.289404328877
"2315" 462.8 30.2828915756601 117.923102825512
"2316" 463 27.2655518192502 115.786889009721
"2317" 463.2 23.3869557387142 113.312690357208
"2318" 463.4 19.5364068316948 110.382322812886
"2319" 463.6 16.3006732115712 106.838357174058
"2320" 463.8 13.5393346617634 103.146853609972
"2321" 464 11.1878110393945 99.1855179766998
"2322" 464.2 8.50400649877404 95.2355445191921
"2323" 464.4 6.30468781020481 91.7125053159279
"2324" 464.6 4.70083722607283 86.7904316709751
"2325" 464.8 3.72605162951674 82.8867404034544
"2326" 465 2.40204816294507 78.2891283110383
"2327" 465.2 1.57119813882124 74.5937279300575
"2328" 465.4 1.2216895154484 69.8370210590264
"2329" 465.6 0.621282522826138 65.0439773802187
"2330" 465.8 0.969027064750297 60.132840561884
"2331" 466 1.0410343753945 55.3173774106956
"2332" 466.2 1.44299698215926 51.4321389964082
"2333" 466.4 3.2073040018716 46.9667141562196
"2334" 466.6 4.67906139135703 42.6277892254799
"2335" 466.8 5.88221646266757 38.7110279445711
"2336" 467 8.41549350545115 34.8521667888779
"2337" 467.2 11.6428553936564 32.8845180390151
"2338" 467.4 14.1977578270401 31.407027231703
"2339" 467.6 17.99178770239 30.0584205752749
"2340" 467.8 21.630075676544 29.5012567849282
"2341" 468 25.854741223875 28.3348612791625
"2342" 468.2 29.7090464627502 27.0294916416556
"2343" 468.4 33.5953974745437 26.0938766856873
"2344" 468.6 36.5104368027993 25.0949025282965
"2345" 468.8 39.0149701813785 22.5593081843611
"2346" 469 39.6422804558844 20.0206075633495
"2347" 469.2 39.4755782173848 17.2859269219856
"2348" 469.4 39.4144819772957 17.1381205864928
"2349" 469.6 39.01907841134 16.6138254645222
"2350" 469.8 38.3155445723695 16.391214607292
"2351" 470 38.414347500501 16.4136384158898
"2352" 470.2 38.1776382995605 15.9872224598425
"2353" 470.4 38.0750591530806 15.8892387717149
"2354" 470.6 39.0690661056274 17.2268511011902
"2355" 470.8 41.444304964954 16.7285994515866
"2356" 471 43.9013305827411 16.3143957029476
"2357" 471.2 45.7427868399151 16.2961361261797
"2358" 471.4 48.794468041521 15.4529147473089
"2359" 471.6 51.4562215465908 14.142904341236
"2360" 471.8 54.1786923308632 12.4294058391697
"2361" 472 56.6192283939412 10.245590388008
"2362" 472.2 57.8115214473766 8.79312069923358
"2363" 472.4 58.6751194426684 8.71118434242464
"2364" 472.6 60.9686743516613 8.85105481101157
"2365" 472.8 63.6989591682141 10.1911623153515
"2366" 473 66.3562640966561 10.8921929738955
"2367" 473.2 69.96916951899 11.2625265070885
"2368" 473.4 73.0116805233163 10.5169254541314
"2369" 473.6 76.5621082145443 10.4136453305972
"2370" 473.8 79.9788502090917 10.4129667507611
"2371" 474 83.2663263358767 11.3995660304453
"2372" 474.2 86.5687207862656 13.1342874391529
"2373" 474.4 89.4133526918415 14.7914892152786
"2374" 474.6 93.6926821685123 15.6697010217432
"2375" 474.8 97.4227295266955 16.6989484177116
"2376" 475 100.992000480513 18.5523024438473
"2377" 475.2 103.811088999891 21.1255399271151
"2378" 475.4 105.787054357431 24.5154786105563
"2379" 475.6 108.145200435291 25.8772491478155
"2380" 475.8 112.032201936067 26.0514158001984
"2381" 476 114.467878523062 25.9857280612629
"2382" 476.2 111.605971388647 25.0640502941546
"2383" 476.4 109.639106794212 23.1263066822685
"2384" 476.6 107.846387300864 20.5716374327397
"2385" 476.8 105.942924223754 18.6086000573701
"2386" 477 104.141608155409 18.0979312608523
"2387" 477.2 100.539374588307 17.1209977269116
"2388" 477.4 97.459567558041 15.6056874127102
"2389" 477.6 94.1144376684344 13.0530225818637
"2390" 477.8 91.3847418835441 10.0283484451225
"2391" 478 89.5784710396034 6.24768966465125
"2392" 478.2 88.3210452081729 6.16571731763665
"2393" 478.4 85.5222529256807 6.86541949018102
"2394" 478.6 82.0892375787232 7.13418196423682
"2395" 478.8 77.8976869796168 6.82796964017537
"2396" 479 74.0244057296044 6.24609856171254
"2397" 479.2 69.9900774204429 6.29578658201519
"2398" 479.4 65.5496961783698 7.00353907632276
"2399" 479.6 61.5627204973966 7.00823481597383
"2400" 479.8 57.5525406979987 6.27209804500363
"2401" 480 54.8408794473981 5.40422931724568
"2402" 480.2 53.5398423986328 4.03758875171422
"2403" 480.4 53.8065315026049 3.29546327960805
"2404" 480.6 53.5546729750101 4.34199417496871
"2405" 480.8 51.9958380211238 5.22599526595486
"2406" 481 51.5109775804728 6.34638186543564
"2407" 481.2 51.6601835521355 7.95834580827816
"2408" 481.4 51.8468270754789 9.15559169785762
"2409" 481.6 51.1372195223643 10.4491586801341
"2410" 481.8 49.7457551480273 11.7909579631541
"2411" 482 47.1223840870442 14.0558029287213
"2412" 482.2 44.2079739535517 15.4255115413622
"2413" 482.4 40.5984545705762 16.0147801776736
"2414" 482.6 37.8573612498253 16.8800872181906
"2415" 482.8 34.9217775358881 18.0415068247682
"2416" 483 31.5191351383903 18.7766930562626
"2417" 483.2 27.963862915952 19.37083531197
"2418" 483.4 23.9759354289761 19.8057118096193
"2419" 483.6 21.1486212005805 20.1460324188197
"2420" 483.8 19.3129866495759 22.6953687361927
"2421" 484 17.4528315550904 25.5263759197788
"2422" 484.2 15.2591298711133 28.822189717593
"2423" 484.4 13.3509075813838 32.9279979795278
"2424" 484.6 12.2411454926866 36.7664562016123
"2425" 484.8 10.6783519257474 40.9485784463973
"2426" 485 9.75404894961178 44.7783958239825
"2427" 485.2 9.7819921626442 48.7595508955282
"2428" 485.4 9.7059826923317 53.2493922360113
"2429" 485.6 10.0995951438554 57.4608014020777
"2430" 485.8 11.199171956564 61.1970295771682
"2431" 486 12.9037603624332 65.848179639129
"2432" 486.2 13.9457269978057 70.0817645825863
"2433" 486.4 15.483619890052 74.4525727951174
"2434" 486.6 17.5661411905519 78.3640535285895
"2435" 486.8 18.9739766730267 83.3573581078347
"2436" 487 20.2801987508244 88.3617055324608
"2437" 487.2 21.0053391821654 93.5262857131169
"2438" 487.4 22.0451561486739 98.5007164901727
"2439" 487.6 21.8449241007336 104.234961943565
"2440" 487.8 22.7923932515554 108.323295811488
"2441" 488 25.9177570673357 110.568935350072
"2442" 488.2 30.5425973419816 113.102333174175
"2443" 488.4 34.816491930643 115.950639899872
"2444" 488.6 39.990338589188 118.280853402119
"2445" 488.8 45.1182151955548 120.614693732491
"2446" 489 50.6843553832154 122.546544760998
"2447" 489.2 56.0838087315652 124.825975040245
"2448" 489.4 60.0129984704666 125.471206923698
"2449" 489.6 65.3704446402985 124.617580772911
"2450" 489.8 70.9597482949535 124.356697450385
"2451" 490 76.79182776659 124.199926046407
"2452" 490.2 81.0966119138428 122.783628711936
"2453" 490.4 86.4181331164204 120.01403947991
"2454" 490.6 90.8663891568252 117.700501159096
"2455" 490.8 94.7323560321417 114.539893787996
"2456" 491 98.3717260318375 111.320462749659
"2457" 491.2 101.576271096414 107.295080347113
"2458" 491.4 104.933527537143 103.588527469659
"2459" 491.6 107.641963469051 99.0691883570109
"2460" 491.8 111.330921056725 95.9240083583223
"2461" 492 115.398248874679 93.2813152234449
"2462" 492.2 118.188757595445 90.3872180794727
"2463" 492.4 119.814774082798 86.9197527504369
"2464" 492.6 119.411280394849 82.2766133264821
"2465" 492.8 119.643983144776 77.1614834661454
"2466" 493 118.872289393901 73.6639011993206
"2467" 493.2 117.058564870855 69.9582386211541
"2468" 493.4 115.074208567253 66.5761521711321
"2469" 493.6 113.71048170501 63.8856270151422
"2470" 493.8 113.084633682882 63.1867492910736
"2471" 494 112.804502408096 61.9611916608612
"2472" 494.2 112.378315932301 61.6900295683443
"2473" 494.4 110.516453091634 61.0389247508285
"2474" 494.6 107.983231792883 60.6793954883518
"2475" 494.8 104.823362651701 59.2301351652131
"2476" 495 101.790051206401 57.4158748185835
"2477" 495.2 98.4429197491754 56.1358954177724
"2478" 495.4 94.8080204692381 54.8164843004283
"2479" 495.6 91.4950110008862 52.8525299841536
"2480" 495.8 90.2194530413624 50.2139873568952
"2481" 496 90.8062532612189 48.4535846792867
"2482" 496.2 90.5612834665171 47.6177315559425
"2483" 496.4 90.6143263277572 47.7252858982422
"2484" 496.6 89.5034527623872 47.9422690428546
"2485" 496.8 87.2396245830508 48.0322147847121
"2486" 497 84.3909201240182 47.4892423889061
"2487" 497.2 81.6608511723026 45.6289910056776
"2488" 497.4 79.7757110574719 43.3854857172953
"2489" 497.6 78.2703081626544 40.3914573026839
"2490" 497.8 77.3815142422262 37.316254668579
"2491" 498 75.5136302121866 34.0136983508859
"2492" 498.2 73.337212594911 33.0216157983687
"2493" 498.4 70.5105292362871 31.8571652408439
"2494" 498.6 68.7329350002726 30.4384652510893
"2495" 498.8 68.8851085312218 28.7747645503133
"2496" 499 69.5266682712929 27.1119702302094
"2497" 499.2 70.6620522541567 25.5052651731394
"2498" 499.4 72.539865260465 24.3767158871155
"2499" 499.6 72.7844187125742 24.4601250755103
"2500" 499.8 73.6575148385323 24.5916144243381
"2501" 500 74.0793732867689 24.1136559542036
"2502" 500.2 75.6339805107335 22.6741947913418
"2503" 500.4 77.7851759565064 21.8687439528651
"2504" 500.6 80.5089848868409 21.2852195634327
"2505" 500.8 84.0060645696883 20.3603664676937
"2506" 501 87.290414452862 18.1675727717158
"2507" 501.2 88.722550410307 15.9206118489419
"2508" 501.4 87.9733329597818 15.2399270000099
"2509" 501.6 86.1017214075292 15.3239828412079
"2510" 501.8 84.2608599367551 16.418385655476
"2511" 502 81.3540985620532 18.0481952470393
"2512" 502.2 78.123034056257 20.0838509460761
"2513" 502.4 75.269616181073 22.9561599636514
"2514" 502.6 72.0591673124948 25.4735274732394
"2515" 502.8 67.5090500180213 27.0432469872858
"2516" 503 63.5645687143422 28.2502019266055
"2517" 503.2 59.6311795571308 29.1922864487119
"2518" 503.4 55.8867974477664 28.7110296430716
"2519" 503.6 51.4508098163904 28.1086887583461
"2520" 503.8 47.1006329820709 27.3817878764065
"2521" 504 43.380410360391 25.7957539152977
"2522" 504.2 41.2396284595998 24.4336341772334
"2523" 504.4 38.8793940695069 24.5965965657599
"2524" 504.6 36.3330137475863 26.0059674081029
"2525" 504.8 32.7950986595814 28.2631377903693
"2526" 505 29.9343528906534 31.9919287770982
"2527" 505.2 28.2331409004491 36.0809607067156
"2528" 505.4 27.5539042274529 40.8642460258361
"2529" 505.6 27.5672759470011 44.8193667335098
"2530" 505.8 28.5906452794452 49.5163805059178
"2531" 506 30.147314510472 53.9998535584565
"2532" 506.2 31.6356880175371 58.7483747861248
"2533" 506.4 34.0050625642846 63.1322983875733
"2534" 506.6 36.4814793471274 66.9701986200635
"2535" 506.8 40.1886057300562 69.9971916349777
"2536" 507 43.7988664128869 71.1161953158335
"2537" 507.2 49.1116810948183 72.0768387236962
"2538" 507.4 53.5553930599525 72.2104089470409
"2539" 507.6 58.1020885515132 72.7775973174367
"2540" 507.8 62.2348191648172 72.1858628046843
"2541" 508 66.7167179796399 71.5880384666332
"2542" 508.2 71.6700084290212 71.3231128132362
"2543" 508.4 75.6875685343612 69.2514115781974
"2544" 508.6 79.2050284006011 66.8430781065401
"2545" 508.8 83.6454128742344 64.8699135613407
"2546" 509 87.6747332880206 63.0595280074356
"2547" 509.2 91.729753300512 63.5202005107823
"2548" 509.4 92.9740562436294 65.2062343514129
"2549" 509.6 93.0543861342344 66.1747763227758
"2550" 509.8 93.6294917823933 65.8920440565395
"2551" 510 95.5968277816912 65.023790445036
"2552" 510.2 98.2133320254285 63.2369386611649
"2553" 510.4 101.775975675976 60.8904027157917
"2554" 510.6 104.749218920903 59.0360469250265
"2555" 510.8 108.054101019142 56.5492640446299
"2556" 511 112.010488808012 54.2064217583611
"2557" 511.2 116.100791958281 52.9563025708112
"2558" 511.4 119.874226946396 50.1103372568366
"2559" 511.6 121.857826023189 46.5367432225241
"2560" 511.8 121.018430086507 43.0784737036318
"2561" 512 119.094770323901 40.2261649020058
"2562" 512.2 117.510362693348 36.8748380391666
"2563" 512.4 115.27885241259 34.1801499981103
"2564" 512.6 112.266404832032 31.138040025115
"2565" 512.8 108.780230123231 27.8175693767036
"2566" 513 105.445810747892 24.8422796627849
"2567" 513.2 102.187562704712 21.4859760784316
"2568" 513.4 99.3540706610664 18.2330391231365
"2569" 513.6 97.424019946995 13.841033654773
"2570" 513.8 96.2762099616435 9.76411759635814
"2571" 514 95.1655956871732 11.3132024565275
"2572" 514.2 92.9828371214345 10.8798948753056
"2573" 514.4 90.2064065429307 10.769964036741
"2574" 514.6 86.6092102038934 10.2817854615357
"2575" 514.8 83.3647314855533 9.45836006767279
"2576" 515 79.6534284171832 7.81473309460807
"2577" 515.2 76.3536339857616 6.01141080702181
"2578" 515.4 73.39646300316 4.35266830436906
"2579" 515.6 73.1994155801629 3.94180412016331
"2580" 515.8 73.7039268635713 2.91470194120848
"2581" 516 74.489852025161 1.66810495463383
"2582" 516.2 74.4652358518155 3.08315694213081
"2583" 516.4 74.330274722964 3.91263271741169
"2584" 516.6 73.6496825695077 5.23725210708195
"2585" 516.8 72.5329825061743 6.07832838692913
"2586" 517 70.9175016277187 6.98201168680922
"2587" 517.2 68.9704061298351 7.96055364346982
"2588" 517.4 66.531962839861 8.71709897495978
"2589" 517.6 63.7932000708909 9.63393092013756
"2590" 517.8 60.9069089517719 10.411457708762
"2591" 518 57.8068717111429 10.8008536507475
"2592" 518.2 54.212230136828 10.9273863947336
"2593" 518.4 51.3920058431082 10.3598130706041
"2594" 518.6 49.72716421907 10.5776838881361
"2595" 518.8 48.7854281919447 12.4916140011661
"2596" 519 47.7591577176582 14.9173129274582
"2597" 519.2 46.3064442934164 17.8597013249948
"2598" 519.4 44.4589320745786 21.4255214602719
"2599" 519.6 42.6208579563718 24.8630475138047
"2600" 519.8 40.7754111495845 28.1581317048288
"2601" 520 39.2258808240722 31.9791823273024
"2602" 520.2 38.7751669287347 36.4712732898113
"2603" 520.4 39.1064334898375 40.1654846979949
"2604" 520.6 39.6353560300174 44.5022337943146
"2605" 520.8 41.2260563774708 48.4187802893642
"2606" 521 43.9333872335065 51.9664124339097
"2607" 521.2 46.4567115103679 53.7186156177355
"2608" 521.4 49.667856622308 54.8370972788818
"2609" 521.6 53.6092045814064 55.9383882208601
"2610" 521.8 57.1510264213663 56.1628767051567
"2611" 522 60.6761170941427 56.1509447467579
"2612" 522.2 63.0709496650377 55.7861087488792
"2613" 522.4 65.2561403818641 55.5559710330738
"2614" 522.6 68.034896989073 56.4959330182298
"2615" 522.8 71.1004185878491 58.3836615751627
"2616" 523 74.0342527160821 61.0039902812275
"2617" 523.2 76.2291414268405 64.0909087771645
"2618" 523.4 78.5257220358171 67.3288898146951
"2619" 523.6 81.0404273743342 70.3525339651841
"2620" 523.8 83.9297843592151 72.7038224332064
"2621" 524 87.342030537993 74.9106259680737
"2622" 524.2 90.9051455575051 77.1809683386831
"2623" 524.4 94.2764081263057 78.3380924824741
"2624" 524.6 98.0456957157467 78.702235424709
"2625" 524.8 100.918693374581 77.6680212275453
"2626" 525 102.934184454382 76.1622373068304
"2627" 525.2 104.681648968405 74.2082067377614
"2628" 525.4 105.386513027482 74.1663504955191
"2629" 525.6 106.428233008204 74.7454468627318
"2630" 525.8 107.630131984596 76.7431872708307
"2631" 526 107.472205808811 78.5117500957891
"2632" 526.2 107.445898196094 80.1173008228552
"2633" 526.4 108.632017857062 82.864247055779
"2634" 526.6 108.82885200172 84.2013594216192
"2635" 526.8 108.2254972532 86.2540858864444
"2636" 527 107.983329538795 89.8682914583142
"2637" 527.2 108.292761811665 93.9978977551303
"2638" 527.4 108.929322639349 98.0454672937312
"2639" 527.6 109.792085273683 102.042179123664
"2640" 527.8 110.59613886993 101.885046259243
"2641" 528 111.426628399746 100.525299588463
"2642" 528.2 112.27489336152 99.0922401293038
"2643" 528.4 114.18612081018 97.3133413260139
"2644" 528.6 115.462244275707 96.1883166014212
"2645" 528.8 114.832156852028 95.1619653370817
"2646" 529 114.632510881369 92.9105810276852
"2647" 529.2 115.3705767819 89.7916365616086
"2648" 529.4 116.310085589891 87.9929363447574
"2649" 529.6 117.798334887467 84.9260817449192
"2650" 529.8 119.363668156582 81.4202679757281
"2651" 530 120.916357147159 77.3102237530956
"2652" 530.2 123.030412105148 73.7883748429869
"2653" 530.4 125.059908815279 70.2454633653261
"2654" 530.6 125.677479436673 65.6563335063853
"2655" 530.8 125.106761385351 61.7102203716334
"2656" 531 123.248701841617 58.03570552809
"2657" 531.2 120.136158876193 53.9964771054101
"2658" 531.4 117.119857708991 50.5920316905856
"2659" 531.6 113.811027100357 47.1211739964553
"2660" 531.8 110.627618808604 43.5225221930486
"2661" 532 107.409853018179 40.6634944735986
"2662" 532.2 103.472330048145 38.7405855364683
"2663" 532.4 100.384892591763 36.068411739839
"2664" 532.6 97.2739786131728 32.7292378368066
"2665" 532.8 94.3664337775395 29.3804970128819
"2666" 533 91.4101215029872 27.0669941111058
"2667" 533.2 87.6889260085838 24.2613207195049
"2668" 533.4 84.128509281964 21.2738388008275
"2669" 533.6 82.8133051772364 17.57722666133
"2670" 533.8 83.1500258721793 13.8054884467075
"2671" 534 82.6741099365 10.8102242517067
"2672" 534.2 81.6576988354335 10.8284653777315
"2673" 534.4 80.4653585305275 11.6290494059668
"2674" 534.6 80.6304314644256 12.2650048043479
"2675" 534.8 81.8569907444276 12.5217943493417
"2676" 535 83.3383003441876 11.9944870287511
"2677" 535.2 85.5523134359771 11.0036952959037
"2678" 535.4 88.2860139715278 10.2610584549383
"2679" 535.6 89.9952031498503 10.8056828213832
"2680" 535.8 91.9593760645647 11.9610839141081
"2681" 536 94.259239123142 12.9238191275961
"2682" 536.2 96.9554653588921 13.1058074542173
"2683" 536.4 99.7870179931176 12.1829391008827
"2684" 536.6 99.2425175538415 12.6981336911179
"2685" 536.8 99.2014792329209 13.6912520597149
"2686" 537 100.550120765068 16.0432284145717
"2687" 537.2 102.106755823931 18.5217310960797
"2688" 537.4 104.148351048809 21.5557844924056
"2689" 537.6 106.304645597267 24.5700304323136
"2690" 537.8 109.49764146093 27.2345887401643
"2691" 538 113.106083432626 28.6361867687607
"2692" 538.2 117.119350694614 29.6743500342049
"2693" 538.4 117.86851351936 31.7163434531999
"2694" 538.6 118.841208269371 35.4762685345139
"2695" 538.8 120.385796306813 38.9467677441333
"2696" 539 122.262501152922 43.1501457567816
"2697" 539.2 123.624608530586 47.5210924416192
"2698" 539.4 125.24132507536 51.4583440044817
"2699" 539.6 127.210391086666 56.1033912537422
"2700" 539.8 126.469685281204 59.8642702622236
"2701" 540 125.895854365302 64.6434762228759
"2702" 540.2 124.496143802103 69.5619084505302
"2703" 540.4 123.908994069196 74.1815869662558
"2704" 540.6 123.20285191993 79.5486638480542
"2705" 540.8 122.372184329318 84.8070309846977
"2706" 541 120.744250791531 90.0771256683584
"2707" 541.2 119.294741676845 94.3173703137451
"2708" 541.4 116.521559988255 95.1189951287624
"2709" 541.6 112.242802332106 97.4657610389456
"2710" 541.8 108.073529819863 100.223774764562
"2711" 542 103.703534902384 102.906844167967
"2712" 542.2 99.4740939018964 106.760837625499
"2713" 542.4 96.0061217345242 111.301416038587
"2714" 542.6 93.537019644984 116.33753746656
"2715" 542.8 92.5500592645591 117.103937716297
"2716" 543 88.5656645878255 116.477219952865
"2717" 543.2 83.7005745261708 116.973533123821
"2718" 543.4 78.0956813720941 118.909567158509
"2719" 543.6 74.0508957645751 122.578963730392
"2720" 543.8 70.4832660531776 125.335593626867
"2721" 544 65.8159766212016 126.435122696581
"2722" 544.2 60.2401484987324 126.875697960998
"2723" 544.4 55.9770766105702 125.929315972034
"2724" 544.6 51.077366768699 124.26362952478
"2725" 544.8 46.7437895628489 123.231160336559
"2726" 545 42.2146181721356 122.662414222485
"2727" 545.2 37.8079368407378 120.200753564834
"2728" 545.4 32.6508978378582 118.714278546985
"2729" 545.6 28.4113799080812 115.740006185288
"2730" 545.8 24.1090311641895 112.952981659253
"2731" 546 19.6346086748299 109.011244374241
"2732" 546.2 15.9470719049546 105.570372934253
"2733" 546.4 13.1264761369448 101.263258714718
"2734" 546.6 10.0535145127841 96.8866480779824
"2735" 546.8 7.55794280114777 92.3949823038967
"2736" 547 4.8840429022338 87.6810673864901
"2737" 547.2 4.51224341674908 83.4812493456371
"2738" 547.4 3.75513168160091 78.706847385039
"2739" 547.6 2.21764277969357 73.6688788280492
"2740" 547.8 1.37475081804628 69.0332132848179
"2741" 548 1.29283567851832 64.1855916717971
"2742" 548.2 1.34703591299865 59.3981742004742
"2743" 548.4 1.53231555290628 54.7519336645326
"2744" 548.6 3.01160732904839 51.2787073519628
"2745" 548.8 4.98095464716737 46.5206796106921
"2746" 549 6.56406705233483 42.4597610463239
"2747" 549.2 6.78548397576311 39.7995878150971
"2748" 549.4 6.77113611245224 41.2543174493113
"2749" 549.6 8.5147498235384 42.049818440533
"2750" 549.8 11.8528677777937 42.4891041981364
"2751" 550 14.6724852837135 42.6882544504141
"2752" 550.2 17.0485148427385 42.2058560597697
"2753" 550.4 20.0177278612427 41.4357295551187
"2754" 550.6 24.1260653192764 40.9748010617342
"2755" 550.8 27.7122944056623 39.8473249234879
"2756" 551 30.0473930344871 38.0880098246493
"2757" 551.2 30.8837636726903 37.0498073661565
"2758" 551.4 30.6828670258685 36.638012407663
"2759" 551.6 30.5768342901016 36.294070085314
"2760" 551.8 30.9344039343294 36.913636478229
"2761" 552 32.7699212543017 37.8121657441532
"2762" 552.2 34.7468229587638 38.7289666782097
"2763" 552.4 37.5247530278059 39.1224732545975
"2764" 552.6 41.0307349588277 39.5537114287846
"2765" 552.8 44.2085363121132 38.8516856390101
"2766" 553 47.1951908911491 37.6264822693435
"2767" 553.2 51.4425681907596 36.61345223932
"2768" 553.4 55.1100104168593 36.8236408888571
"2769" 553.6 58.9258388670533 37.931915988517
"2770" 553.8 62.6213707806348 40.026582927484
"2771" 554 66.6604522102931 41.921712773929
"2772" 554.2 70.4058668569335 42.0886892590315
"2773" 554.4 73.8511169569272 41.2415659549626
"2774" 554.6 75.6303982555386 39.7964145939421
"2775" 554.8 76.3149987109118 37.9836926631576
"2776" 555 77.3133017555492 37.9607685302393
"2777" 555.2 80.7683536763849 36.8469423755669
"2778" 555.4 84.114025856423 36.0856844661348
"2779" 555.6 88.0337477773109 36.0056389578477
"2780" 555.8 92.1279597955858 35.2155491987866
"2781" 556 96.159620445962 32.84619882223
"2782" 556.2 100.642936992572 31.0190097810969
"2783" 556.4 103.970856494041 30.2739635223852
"2784" 556.6 106.336690434003 31.35841798669
"2785" 556.8 107.148311017593 32.7733493163994
"2786" 557 107.484382653231 34.5752626881635
"2787" 557.2 106.944441460884 36.9484849834341
"2788" 557.4 106.49984783332 40.6061435676575
"2789" 557.6 105.775805934073 44.1883293715855
"2790" 557.8 106.721134994296 48.6538845637652
"2791" 558 108.548718935377 51.6298894640158
"2792" 558.2 110.700931983353 54.4527353514908
"2793" 558.4 113.724450580468 57.4921037535347
"2794" 558.6 117.347546392206 59.2156497028279
"2795" 558.8 120.445712327317 58.2877510290466
"2796" 559 122.912844860312 58.4528037569438
"2797" 559.2 124.45890916409 60.6941815935103
"2798" 559.4 124.25576451293 63.5008356024077
"2799" 559.6 123.356613507869 66.3500527066825
"2800" 559.8 121.769645350182 70.4589651063893
"2801" 560 119.668504166191 74.3413869887653
"2802" 560.2 116.041509010069 77.0758364584124
"2803" 560.4 111.938284466445 79.8311983707886
"2804" 560.6 108.117318396947 82.3291720013297
"2805" 560.8 105.551978200064 85.5999313157911
"2806" 561 103.749533487228 89.7057334043498
"2807" 561.2 102.447529042653 93.5193487999262
"2808" 561.4 101.580701915395 97.7202788413545
"2809" 561.6 101.825962940699 102.226451348309
"2810" 561.8 102.758858220886 106.719824726486
"2811" 562 103.637361558921 107.252282583466
"2812" 562.2 102.60930727411 107.060293828238
"2813" 562.4 99.5198771860887 108.3432974494
"2814" 562.6 96.4750938716529 109.016029514883
"2815" 562.8 93.5411822257124 109.380280344628
"2816" 563 90.5224387704697 109.800308419763
"2817" 563.2 86.4120466578948 109.984574623839
"2818" 563.4 82.0163967930069 109.689360032738
"2819" 563.6 77.4300259855164 110.269038384029
"2820" 563.8 72.8101386801215 110.384598861098
"2821" 564 68.5134962751057 109.058864672287
"2822" 564.2 65.8219366849379 107.387388636435
"2823" 564.4 61.9623944062881 105.240363699369
"2824" 564.6 59.0717298250898 102.45187378087
"2825" 564.8 57.7321305924145 98.9879206177825
"2826" 565 57.5217703617793 96.0354671092588
"2827" 565.2 56.9441078252836 92.4792615558143
"2828" 565.4 56.2924604475838 88.9155858941366
"2829" 565.6 55.9612847712058 85.0362114767655
"2830" 565.8 55.8828899642921 81.6753011838932
"2831" 566 54.5587336758832 78.5903326906739
"2832" 566.2 52.0271496893171 75.5948145239518
"2833" 566.4 48.8200423558599 72.8592477351662
"2834" 566.6 45.0829188557093 70.5603121156595
"2835" 566.8 41.3839378925101 68.3787436661652
"2836" 567 37.5077971087982 67.8657076458587
"2837" 567.2 32.879084802984 67.7090023769889
"2838" 567.4 28.7807833340955 67.2715882935075
"2839" 567.6 24.6401932603329 66.9983878943486
"2840" 567.8 20.4727573408675 68.1360579755725
"2841" 568 16.9790673473894 69.3582794852925
"2842" 568.2 13.1709005300716 71.4269141691843
"2843" 568.4 10.8853373529957 73.7718960154462
"2844" 568.6 8.35182003286647 74.3671990256703
"2845" 568.8 5.57357239208795 72.7909129184096
"2846" 569 4.10057237989954 70.3766777283578
"2847" 569.2 3.03650777744376 67.5874783225519
"2848" 569.4 2.2776343944303 64.3876206736056
"2849" 569.6 1.95660432164296 61.0019860105174
"2850" 569.8 1.61025638004495 57.5530385501052
"2851" 570 1.64765795632184 53.5346480526407
"2852" 570.2 2.19367579831274 50.2632684835056
"2853" 570.4 3.76673861664085 46.284716949469
"2854" 570.6 5.59043181888499 43.8731203443024
"2855" 570.8 8.45272987022171 42.670037686598
"2856" 571 12.1323405159075 41.9358156299063
"2857" 571.2 16.8500261551465 41.6235914613275
"2858" 571.4 21.3442870999969 40.4896709622932
"2859" 571.6 25.5040991137768 39.4477523119679
"2860" 571.8 30.6678253570062 39.0299704859607
"2861" 572 34.910429126734 37.9820821933689
"2862" 572.2 38.8075946887676 35.9841312666542
"2863" 572.4 42.0528375393436 33.7973375362897
"2864" 572.6 45.5558186040768 31.3508255902111
"2865" 572.8 48.7337542866872 29.1017010079652
"2866" 573 50.9263010506582 25.9748718261934
"2867" 573.2 51.7462762094237 22.2283700513938
"2868" 573.4 51.6768290062323 18.723912795102
"2869" 573.6 51.6158874542485 16.4643344372504
"2870" 573.8 52.9441503150094 16.7850875824042
"2871" 574 55.2250770062301 17.4312867286869
"2872" 574.2 58.2253245305882 18.011414186573
"2873" 574.4 61.3642445885166 18.288114419399
"2874" 574.6 65.2588022236421 19.1551574064401
"2875" 574.8 69.4475685220338 19.286009995662
"2876" 575 73.7788225199344 18.8576503761618
"2877" 575.2 77.9260180772763 17.9919968025533
"2878" 575.4 82.0108799105302 17.3878507359628
"2879" 575.6 86.1391224452698 17.6255447971383
"2880" 575.8 89.2703507024038 19.2481971574982
"2881" 576 89.9343888172478 20.2694722473237
"2882" 576.2 89.6451076564013 20.6413444939219
"2883" 576.4 89.7233543960303 20.754883543119
"2884" 576.6 90.4955475328009 20.8161241299809
"2885" 576.8 92.8791385197256 21.2843434601661
"2886" 577 96.165230134345 21.9887614663857
"2887" 577.2 99.4991984352797 22.7957394992826
"2888" 577.4 103.905266316189 24.0319271059221
"2889" 577.6 107.736891251596 25.056008112847
"2890" 577.8 111.207774016334 24.2587674520883
"2891" 578 110.58688129465 23.125242804318
"2892" 578.2 109.560570848314 23.5615211285833
"2893" 578.4 110.318149120531 24.6144427842374
"2894" 578.6 111.843772045709 26.862761739209
"2895" 578.8 113.137742774662 29.8188558093283
"2896" 579 114.184960037758 33.1064044622281
"2897" 579.2 114.805799031754 37.2948608429173
"2898" 579.4 115.22853986013 41.4634573673235
"2899" 579.6 114.867266392665 45.6199561991761
"2900" 579.8 114.292605613639 49.8358353348986
"2901" 580 112.836231684487 52.6530388082666
"2902" 580.2 111.008636738701 56.138886576702
"2903" 580.4 109.063304321217 59.4405013773513
"2904" 580.6 106.848728481239 62.9757345185632
"2905" 580.8 104.883566775058 67.9775968280228
"2906" 581 102.01080049964 71.6049985795194
"2907" 581.2 99.3675617757296 75.7823114990544
"2908" 581.4 96.2658367734464 79.067171073278
"2909" 581.6 92.7759927563271 83.2360404945646
"2910" 581.8 88.9334113444976 86.4718445561752
"2911" 582 84.6481347601034 89.5020786262549
"2912" 582.2 79.6618710868837 92.449884574683
"2913" 582.4 74.9746398961769 95.9778366235928
"2914" 582.6 70.7039335743237 98.4978507499602
"2915" 582.8 66.0072342211534 101.295505409964
"2916" 583 61.9968307095814 102.524418141439
"2917" 583.2 57.5690907600598 103.466561607647
"2918" 583.4 53.0163303292532 103.299857378451
"2919" 583.6 49.2281165686078 102.602276643264
"2920" 583.8 45.3390050997507 100.701692406983
"2921" 584 42.7495703327178 98.499557523813
"2922" 584.2 39.7683728148671 95.4088930589939
"2923" 584.4 37.6640186918589 92.2865695393563
"2924" 584.6 34.4691396008034 89.3407980244865
"2925" 584.8 32.0756194010302 86.0348017474503
"2926" 585 29.7010329156604 83.2447593411573
"2927" 585.2 26.5364140197486 82.2400900511768
"2928" 585.4 22.7461064525881 82.9315175861013
"2929" 585.6 20.724759755483 85.1790350893118
"2930" 585.8 20.5294633354623 87.6989490740291
"2931" 586 21.888393312484 90.5068304381516
"2932" 586.2 24.3718441837364 92.1626561453906
"2933" 586.4 27.8966999224689 93.0536507200423
"2934" 586.6 30.5243033635148 94.100968968149
"2935" 586.8 34.2119813948574 96.3303605673402
"2936" 587 37.0852541999366 98.9121932884789
"2937" 587.2 39.1253429160283 102.418448070784
"2938" 587.4 40.1555348850158 105.95931942698
"2939" 587.6 40.2348607600269 110.452275389127
"2940" 587.8 39.8716692745806 115.140324053841
"2941" 588 41.4522807668847 117.982015194516
"2942" 588.2 44.474515877182 120.255813519066
"2943" 588.4 49.0368869264964 120.910018598291
"2944" 588.6 53.9981282229146 120.878750022323
"2945" 588.8 59.2429073734036 119.760142575465
"2946" 589 64.9623571732046 119.212752909747
"2947" 589.2 69.9266003918786 118.380834046996
"2948" 589.4 74.8762734965566 117.338814055365
"2949" 589.6 79.8599123335928 116.085856335805
"2950" 589.8 85.2966165963061 115.52631550653
"2951" 590 90.5927524013177 114.615331966568
"2952" 590.2 95.6257161492351 114.621899300168
"2953" 590.4 98.4114600466594 112.169088440582
"2954" 590.6 100.817417684116 108.36411460703
"2955" 590.8 102.789370818183 103.074297334932
"2956" 591 104.386722376628 98.3480100028564
"2957" 591.2 104.502767160449 93.075054581666
"2958" 591.4 105.871845006141 87.9209012565626
"2959" 591.6 106.883894357325 82.6698877625865
"2960" 591.8 108.741063671009 78.1284900211247
"2961" 592 110.599708176196 73.1721709049805
"2962" 592.2 112.840773449871 68.8221442620541
"2963" 592.4 115.003465620375 64.108106739794
"2964" 592.6 118.34114685556 60.059670592613
"2965" 592.8 121.62074177878 56.05098152501
"2966" 593 123.313761559211 51.9046197966971
"2967" 593.2 122.222193711466 47.7391592587538
"2968" 593.4 119.727246538829 44.312707582209
"2969" 593.6 116.020043152482 41.0380422686001
"2970" 593.8 112.261009619616 38.2974483369879
"2971" 594 109.397452324306 35.657548586033
"2972" 594.2 105.940739897381 33.7600081849882
"2973" 594.4 102.490036296411 32.1709499591688
"2974" 594.6 99.3314777055665 31.1645989760755
"2975" 594.8 96.4295746154764 29.529549585026
"2976" 595 94.7167184845174 26.3061362880804
"2977" 595.2 94.5726878746264 23.036582820411
"2978" 595.4 95.4517649103003 19.9296327932608
"2979" 595.6 94.4946116181688 18.8811068142205
"2980" 595.8 91.467310201069 18.3831135817283
"2981" 596 88.5898670679262 17.7049250250256
"2982" 596.2 84.6248996798551 15.9923211007583
"2983" 596.4 80.2605640699619 14.9017663263756
"2984" 596.6 76.0386397306838 13.871187185783
"2985" 596.8 71.0222431736974 13.346777973054
"2986" 597 66.097692366057 13.2008502888726
"2987" 597.2 62.2722364259645 10.9568836932826
"2988" 597.4 61.1427070393158 9.41758668645081
"2989" 597.6 61.2908513023268 9.60985545158505
"2990" 597.8 61.2498963673577 10.358696788606
"2991" 598 60.8819179512101 11.7829964754377
"2992" 598.2 59.4612289305764 13.7444697575771
"2993" 598.4 56.9368118360799 16.3228523442383
"2994" 598.6 54.4620830985088 17.7267512133713
"2995" 598.8 51.4748223165526 19.2283862343582
"2996" 599 47.0402049303173 20.2262998684375
"2997" 599.2 42.8588410480596 19.7601332934716
"2998" 599.4 38.8934572854719 18.4305677787205
"2999" 599.6 35.679541543567 17.1504321314401
"3000" 599.8 32.5499999743767 18.4813685006959
"3001" 600 30.0689104874246 20.9635504046152
"3002" 600.2 28.7327921210606 24.2712092465119
"3003" 600.4 27.2353160509205 27.8284557165306
"3004" 600.6 25.6663907497066 32.0732024175003
"3005" 600.8 25.7382745488467 36.8847715065424
"3006" 601 27.2595787619103 40.7693380363459
"3007" 601.2 29.9693792228672 44.4294884056241
"3008" 601.4 33.545035472552 46.9987805591027
"3009" 601.6 37.1953038582014 50.2475585770716
"3010" 601.8 40.0673484047236 53.0223478544488
"3011" 602 44.6774181804064 56.895530274503
"3012" 602.2 48.9334250617118 59.0030331134559
"3013" 602.4 54.1692498859432 62.8203173953909
"3014" 602.6 56.6654668512726 66.2924268675239
"3015" 602.8 58.198861130588 71.5046035607194
"3016" 603 59.9197844955149 77.7978212296041
"3017" 603.2 62.2371004515529 82.485387067466
"3018" 603.4 64.8787218565101 85.4444846292746
"3019" 603.6 68.9816023274313 87.3539783976471
"3020" 603.8 73.306696198607 86.420582122417
"3021" 604 78.3736679963919 84.4007594518028
"3022" 604.2 81.6298280039288 81.9994136108405
"3023" 604.4 84.6612107473579 78.5571026966854
"3024" 604.6 86.9882235773801 74.568166777092
"3025" 604.8 88.9852509755848 70.9821398016945
"3026" 605 91.3060927221938 69.3276306897728
"3027" 605.2 91.7604952803935 69.4821349699435
"3028" 605.4 91.5821467243177 69.3088386726386
"3029" 605.6 91.7069440637134 66.8387193593533
"3030" 605.8 91.6396341607292 64.1465081599693
"3031" 606 91.805225622666 60.0170998523177
"3032" 606.2 91.0936551933446 55.6864653062698
"3033" 606.4 89.8099677483648 51.3685575387396
"3034" 606.6 88.4626010417384 47.3348378184516
"3035" 606.8 85.8211963895987 42.8053038223753
"3036" 607 83.4600302639007 39.5136122688936
"3037" 607.2 80.7672026123033 35.2895133325473
"3038" 607.4 77.9597131485072 31.8914897770933
"3039" 607.6 75.6355037926588 27.3961635872023
"3040" 607.8 72.6815322021424 24.8560590540381
"3041" 608 69.0293739963681 23.9517973341414
"3042" 608.2 64.7069231795739 23.9119467534653
"3043" 608.4 60.8758202372294 24.7164626229778
"3044" 608.6 56.1170894466216 25.359927551855
"3045" 608.8 51.5407527376767 24.3979080371705
"3046" 609 47.1358547211456 22.8857865230957
"3047" 609.2 43.9449488843196 21.1900626436509
"3048" 609.4 42.4362275202366 19.5412120330658
"3049" 609.6 42.6956057204634 17.900104907823
"3050" 609.8 43.0695430122933 18.544094416299
"3051" 610 42.343681342793 19.8568761156623
"3052" 610.2 41.0170647469143 22.0842846326096
"3053" 610.4 39.1159912949829 24.597223442491
"3054" 610.6 37.4695852948931 28.1093248124355
"3055" 610.8 35.599453570417 32.094138698094
"3056" 611 33.2850599976804 36.8905838667254
"3057" 611.2 32.7447359516412 41.4526488206006
"3058" 611.4 33.6377499110336 45.5700952014693
"3059" 611.6 36.3456535392664 49.4476079579771
"3060" 611.8 39.7726063412118 51.5552850920834
"3061" 612 44.5074818258048 52.8889609545159
"3062" 612.2 49.5786452197414 53.1746429618789
"3063" 612.4 54.783294279772 53.0467468208658
"3064" 612.6 60.1438519406917 52.7400783077495
"3065" 612.8 65.5539739507712 53.2600557122619
"3066" 613 70.4542237565906 53.2243375073504
"3067" 613.2 75.6226338791261 52.9435722093081
"3068" 613.4 80.3454589574688 50.9168229911758
"3069" 613.6 84.1135968190525 48.1672536234975
"3070" 613.8 86.3937553815204 44.7379710822453
"3071" 614 88.0905665583283 41.2722167231379
"3072" 614.2 88.8826152191313 37.2081781454261
"3073" 614.4 88.8351554231491 33.7730441773438
"3074" 614.6 87.8950382226883 30.693257764762
"3075" 614.8 87.3115838817269 29.3257273824398
"3076" 615 87.9986108473628 28.0699968784572
"3077" 615.2 89.7931131384379 26.7592926386496
"3078" 615.4 91.3988836928549 27.1546056096432
"3079" 615.6 93.1079772357468 28.1927555037125
"3080" 615.8 95.1328269283022 29.9799280740513
"3081" 616 97.475751714941 31.5865562730276
"3082" 616.2 100.670531067942 32.8518626269985
"3083" 616.4 103.554832193651 34.3683239463274
"3084" 616.6 105.77699579585 36.6922209947213
"3085" 616.8 107.78491346846 40.3094920509122
"3086" 617 108.523016058574 44.5572894392218
"3087" 617.2 109.732241983567 48.8078764064845
"3088" 617.4 111.083917844897 52.7176678523586
"3089" 617.6 113.3379394998 56.4485665216474
"3090" 617.8 116.813100852852 58.0156407613599
"3091" 618 120.635847209707 58.6503113430901
"3092" 618.2 123.747938634128 58.4702215537881
"3093" 618.4 124.095703868027 57.3821279264071
"3094" 618.6 124.519277682318 55.7727594803566
"3095" 618.8 124.970345209237 54.2574109499042
"3096" 619 124.59440720599 52.2891323484627
"3097" 619.2 124.428605375634 50.7547337939545
"3098" 619.4 124.388706189513 50.4087662046628
"3099" 619.6 124.044167990713 48.4190054600382
"3100" 619.8 123.275393026209 45.5371306662307
"3101" 620 122.700620422822 42.0917719189617
"3102" 620.2 121.835324573631 39.7235719855726
"3103" 620.4 120.849187047145 36.5763275351029
"3104" 620.6 119.622100154369 33.8806761516088
"3105" 620.8 118.103130716678 32.231391170677
"3106" 621 117.280352567869 30.6692866252521
"3107" 621.2 116.235103403142 27.923710030121
"3108" 621.4 114.928201676994 25.2903821369701
"3109" 621.6 113.290968518809 22.8997979305634
"3110" 621.8 110.969417329379 20.2212493694397
"3111" 622 108.906992505696 18.7196849336533
"3112" 622.2 106.750167407732 16.4256387159275
"3113" 622.4 104.659035152013 15.2260329156034
"3114" 622.6 102.005964304682 12.9865759846671
"3115" 622.8 99.8269859584055 10.7783992962331
"3116" 623 97.1760718802788 9.47014710186202
"3117" 623.2 93.6357432440535 7.55717163387748
"3118" 623.4 90.7882096133164 5.85011532429167
"3119" 623.6 88.2574208084739 4.56989957002853
"3120" 623.8 85.4823914769528 4.31046842210558
"3121" 624 82.2289542217642 3.91483388383193
"3122" 624.2 78.7480673904154 3.41338978554554
"3123" 624.4 76.3145750331143 2.27073412499921
"3124" 624.6 76.08164547032 1.62900566607552
"3125" 624.8 75.772000750605 2.02780104674318
"3126" 625 74.389716398417 2.4915445279893
"3127" 625.2 72.2455608485988 1.29817771685441
"3128" 625.4 70.4343500657064 1.17296546785117
"3129" 625.6 67.8637302793348 0.993137921226791
"3130" 625.8 65.4333434912463 1.51719637287956
"3131" 626 62.610442665075 1.28688050406554
"3132" 626.2 59.9133234001523 1.01609340408873
"3133" 626.4 58.5990892381385 1.92757485288513
"3134" 626.6 55.3467659854665 2.57240369810398
"3135" 626.8 51.8550041687891 2.45377868951804
"3136" 627 49.2600244665689 3.44206430967484
"3137" 627.2 46.0036990843942 3.88401224258939
"3138" 627.4 43.0741956992114 4.89750265534015
"3139" 627.6 40.6282606074424 5.8567861841428
"3140" 627.8 38.6417185762316 6.34774438366088
"3141" 628 37.4701207113576 7.64721831546837
"3142" 628.2 35.0528476761147 9.77325689421159
"3143" 628.4 32.7003309332123 11.38018641341
"3144" 628.6 30.1198212716318 13.4990243435367
"3145" 628.8 27.3932588338566 15.6742098496057
"3146" 629 24.3819273528408 17.7865698728767
"3147" 629.2 20.8712786897434 20.3406085504566
"3148" 629.4 17.7785192129356 22.6533223835988
"3149" 629.6 14.6151309320245 25.1188033439354
"3150" 629.8 12.4152813915568 28.501708891544
"3151" 630 11.5250640374766 32.2296468181399
"3152" 630.2 10.9272291981218 36.4369774436268
"3153" 630.4 10.3690647751286 40.3380150135525
"3154" 630.6 10.8591258816943 44.1873827105663
"3155" 630.8 12.190664857216 48.0249423193174
"3156" 631 13.2350654178943 52.0741581013133
"3157" 631.2 13.4580151769067 56.2596494405607
"3158" 631.4 13.1899073100777 60.1413951565175
"3159" 631.6 14.1712146367937 63.4932912739078
"3160" 631.8 16.8105567298201 65.8856893230126
"3161" 632 19.7287243216883 67.0939773363288
"3162" 632.2 23.3277741083177 67.1036647554002
"3163" 632.4 26.9665969405395 65.6058224153393
"3164" 632.6 31.1959877835372 63.8261470373957
"3165" 632.8 35.404529216805 62.6963415793798
"3166" 633 39.9369330556744 61.841467635653
"3167" 633.2 44.2745750251718 60.9091171292282
"3168" 633.4 48.9652419677977 60.0131919029176
"3169" 633.6 53.7981740925525 59.5402020916772
"3170" 633.8 58.2043881413941 60.787246865002
"3171" 634 62.1734788002701 62.1721083348264
"3172" 634.2 65.4964090159964 64.6099708679306
"3173" 634.4 69.1747802425383 67.7373214832761
"3174" 634.6 72.7842053725248 70.8332167483821
"3175" 634.8 75.1018007898153 74.02125977335
"3176" 635 78.1467962255061 77.0624956141402
"3177" 635.2 80.7087673532356 79.9191148486476
"3178" 635.4 83.7635077210875 82.5336471951995
"3179" 635.6 87.0667326889307 85.3633953471293
"3180" 635.8 90.0916843724921 88.407632794299
"3181" 636 93.3134948953126 90.0683868590638
"3182" 636.2 97.1004977219644 90.635661603554
"3183" 636.4 100.740500272885 90.4233346634747
"3184" 636.6 103.851879689247 89.7201906841195
"3185" 636.8 105.847827992279 88.8205468856569
"3186" 637 106.36863679736 88.3099012434174
"3187" 637.2 107.202930173555 87.2918498739039
"3188" 637.4 107.440820909034 85.1950501593931
"3189" 637.6 107.284161140805 82.7495172110911
"3190" 637.8 107.64220570555 77.9987189719402
"3191" 638 107.86490490824 73.9462523747621
"3192" 638.2 107.825493786406 69.9871067521336
"3193" 638.4 107.143263256359 65.7502264191662
"3194" 638.6 105.478662264177 61.4298205699735
"3195" 638.8 104.414240435945 57.1347183930309
"3196" 639 102.580481551092 53.4397016635095
"3197" 639.2 100.738094803855 50.6652848217534
"3198" 639.4 99.2612805053959 47.0832352046493
"3199" 639.6 99.1475220132305 43.2897526579373
"3200" 639.8 100.317293701694 39.625390705981
"3201" 640 102.064172512365 35.7652115022574
"3202" 640.2 104.011942247554 32.2053674311818
"3203" 640.4 105.810514206344 28.7913363163242
"3204" 640.6 104.795990370546 27.1551151452477
"3205" 640.8 103.181285888933 26.753461661731
"3206" 641 101.506581009781 26.6278060450738
"3207" 641.2 99.2578589353371 24.5857436787258
"3208" 641.4 96.639810203692 23.1466444320649
"3209" 641.6 93.5157229951815 21.2765317546888
"3210" 641.8 89.6796202555949 19.1217659619393
"3211" 642 85.7362152354374 17.7749535950472
"3212" 642.2 81.8777769144443 17.3647995006446
"3213" 642.4 77.8729436498423 17.7143958280557
"3214" 642.6 75.6491088588068 19.0035743317621
"3215" 642.8 73.1019556644549 20.5201203160369
"3216" 643 69.2050444852672 20.4188799026729
"3217" 643.2 65.3278138115027 19.891350948107
"3218" 643.4 61.3651206215213 18.3788755937079
"3219" 643.6 58.3455009715291 15.5630857648649
"3220" 643.8 57.3649949965131 12.766946992771
"3221" 644 57.2309425166197 9.54078363303523
"3222" 644.2 58.182025454536 7.60242294672785
"3223" 644.4 59.6168913430895 6.91259893419351
"3224" 644.6 60.2713851562538 5.95615998347239
"3225" 644.8 61.827130925337 3.99015893358677
"3226" 645 63.1640692728364 2.37683938550903
"3227" 645.2 64.0281543398531 1.95884730476644
"3228" 645.4 65.3521481251499 1.62176940576912
"3229" 645.6 67.5614118278463 0.700820371300857
"3230" 645.8 69.0734653731891 0.930550136622284
"3231" 646 71.1386117464234 1.11171617701073
"3232" 646.2 73.9139852557658 1.0462099513601
"3233" 646.4 76.7330523871516 1.16086955222441
"3234" 646.6 79.3044549148484 1.45598547380846
"3235" 646.8 82.5904190354676 2.03059880201861
"3236" 647 84.0751612045637 2.41978936324669
"3237" 647.2 84.9284815983147 2.99265123350025
"3238" 647.4 85.6415998498443 3.34107483699873
"3239" 647.6 84.9086944141567 3.0444462980405
"3240" 647.8 83.9269202934423 2.95830744915341
"3241" 648 82.5884426052043 2.75801510741579
"3242" 648.2 80.9811020057605 2.26568361303076
"3243" 648.4 79.2272672706954 2.16628720747945
"3244" 648.6 77.3159216641879 2.12559119856538
"3245" 648.8 75.0294526360281 2.02905470965707
"3246" 649 73.2554614439578 1.22996572101901
"3247" 649.2 71.117278776658 0.957293382768055
"3248" 649.4 69.4816879199691 1.14595959663293
"3249" 649.6 67.7992474458239 1.73208752020422
"3250" 649.8 64.457013076206 2.43085136837401
"3251" 650 61.5029897573003 3.44732886065179
"3252" 650.2 58.1090404726863 4.69521707715813
"3253" 650.4 54.5156923466306 6.43031205590549
"3254" 650.6 51.5021614065566 8.17398727665561
"3255" 650.8 48.6978255068873 10.9468162352856
"3256" 651 46.2421099400745 13.9582326913132
"3257" 651.2 44.2012429259419 16.7957042569236
"3258" 651.4 41.1527280419165 19.902650876075
"3259" 651.6 38.0161281051745 22.2609524376492
"3260" 651.8 35.1995465649295 25.1848611612679
"3261" 652 31.1264565719008 27.4289668140189
"3262" 652.2 27.1084713904645 29.174369962423
"3263" 652.4 23.3129001564431 30.0558830902752
"3264" 652.6 19.6713085563975 29.579999240905
"3265" 652.8 15.8220181648315 29.9806437619069
"3266" 653 13.1319566482174 32.452515998198
"3267" 653.2 11.2176701408731 35.9256484423432
"3268" 653.4 10.5559081562506 39.9267503369822
"3269" 653.6 11.3905657906485 44.1473353322974
"3270" 653.8 12.9909417650435 47.8143622209194
"3271" 654 15.9498507651366 51.1639570570557
"3272" 654.2 19.6580433942342 52.9296987458794
"3273" 654.4 23.8030618029566 54.2226954983301
"3274" 654.6 27.6502002155883 56.3834484310333
"3275" 654.8 31.5200528935646 59.0405816659308
"3276" 655 35.1599856416648 61.9779289707526
"3277" 655.2 38.0033531087209 65.9787725728305
"3278" 655.4 40.2514954220042 69.888448673845
"3279" 655.6 41.5354890357843 74.3178478997409
"3280" 655.8 42.712565965699 78.1719131137633
"3281" 656 42.737515817238 82.1491760841467
"3282" 656.2 42.0798998526228 86.1162146865632
"3283" 656.4 41.2463188277666 90.2394660234683
"3284" 656.6 39.9397918688335 94.1627143978005
"3285" 656.8 38.3988024288177 98.2787110785278
"3286" 657 36.6074074907664 101.422075189734
"3287" 657.2 35.1503975576723 105.581440079642
"3288" 657.4 36.5749710061476 110.094452153285
"3289" 657.6 39.3781225872002 112.787898169145
"3290" 657.8 43.3232753375241 114.218941565064
"3291" 658 47.6730563517117 113.958785538883
"3292" 658.2 52.4613003874782 113.354623700622
"3293" 658.4 57.2564090144695 111.550443290772
"3294" 658.6 60.4674648844915 109.216016496269
"3295" 658.8 64.2144573565126 106.073001861375
"3296" 659 67.4253284555589 103.338832397008
"3297" 659.2 70.3486171982932 100.321668754874
"3298" 659.4 72.8549144627536 96.8185169785899
"3299" 659.6 74.4755272763123 92.6713273503739
"3300" 659.8 76.6183893704805 88.5529353975801
"3301" 660 79.1177411691598 84.4965185184388
"3302" 660.2 80.0816716349223 80.1437429408763
"3303" 660.4 80.878777843431 76.2624495885857
"3304" 660.6 82.0418344574413 72.1752120749334
"3305" 660.8 83.4284024645595 68.319137019852
"3306" 661 85.3814088839694 66.0252952826082
"3307" 661.2 85.3125602863089 66.0329322332357
"3308" 661.4 84.4265598325371 65.1952665091678
"3309" 661.6 82.5123509881489 62.7903543332591
"3310" 661.8 79.7214184727913 60.7151679163836
"3311" 662 76.2214327747112 58.8513183122781
"3312" 662.2 72.6207437801603 57.562334361364
"3313" 662.4 68.7359117243992 56.0556684832293
"3314" 662.6 64.3561303034452 54.0499647767901
"3315" 662.8 60.786884504932 50.9214497125241
"3316" 663 56.9017060257492 48.3310393940469
"3317" 663.2 53.4551112256334 45.8103556085703
"3318" 663.4 52.2970808234942 42.7957457718484
"3319" 663.6 51.622379794086 40.8818281813679
"3320" 663.8 49.4071390150672 39.4976553476904
"3321" 664 46.7287499077462 36.7416144786116
"3322" 664.2 43.1907383978094 35.2235522438917
"3323" 664.4 39.0541073687828 33.694556563261
"3324" 664.6 36.4429877931355 33.9950947737143
"3325" 664.8 34.4798748446232 35.1428002930178
"3326" 665 32.3570433028289 36.1611945462978
"3327" 665.2 29.0323687966284 37.5680306500522
"3328" 665.4 25.6665092004027 38.1823127741004
"3329" 665.6 21.3751175226817 37.9095879275426
"3330" 665.8 18.0184052194331 36.6161416233402
"3331" 666 17.4153067795262 34.5117779728773
"3332" 666.2 18.2836626499666 32.4876507605978
"3333" 666.4 19.9774427565492 31.4961629321495
"3334" 666.6 21.7299146832633 29.3288040033033
"3335" 666.8 23.5349038127237 26.917391763916
"3336" 667 25.7019907836345 24.8002749969832
"3337" 667.2 28.4325450009273 22.0317611349755
"3338" 667.4 31.8250381749605 19.7882366368948
"3339" 667.6 34.5204217418637 17.011754566985
"3340" 667.8 37.6072338815845 14.9077244647579
"3341" 668 41.255896570237 13.9975766128922
"3342" 668.2 45.4026776120834 12.6965132393312
"3343" 668.4 50.0527267217677 13.0806327085338
"3344" 668.6 54.7599098021168 13.5054586257784
"3345" 668.8 59.8903366782752 12.9997272371128
"3346" 669 64.4186376009218 11.1524310621883
"3347" 669.2 68.6238382327169 9.45571289106095
"3348" 669.4 72.1656230092763 9.00269819025619
"3349" 669.6 74.3198433901395 8.75746338917965
"3350" 669.8 76.346668068095 8.84386947193351
"3351" 670 78.4415709346826 9.56152753603991
"3352" 670.2 81.4507742777087 11.1481640289515
"3353" 670.4 84.5661752532481 13.6374494448167
"3354" 670.6 86.7189347123707 16.7552050930026
"3355" 670.8 89.2093219781176 19.9458348510444
"3356" 671 91.8293997806043 23.6482104990752
"3357" 671.2 93.7860638770464 26.9472056170641
"3358" NA NA NA
"3359" NA NA NA
"3360" NA NA NA
"3361" NA NA NA
"3362" NA NA NA
"3363" NA NA NA
"3364" NA NA NA
"3365" NA NA NA
"3366" NA NA NA
"3367" NA NA NA
"3368" NA NA NA
"3369" NA NA NA
"3370" NA NA NA
"3371" NA NA NA
"3372" NA NA NA
"3373" NA NA NA
"3374" NA NA NA
"3375" NA NA NA
"3376" NA NA NA
"3377" NA NA NA
"3378" NA NA NA
"3379" NA NA NA
"3380" NA NA NA
"3381" NA NA NA
"3382" NA NA NA
"3383" NA NA NA
"3384" NA NA NA
"3385" NA NA NA
"3386" NA NA NA
"3387" NA NA NA
"3388" NA NA NA
"3389" NA NA NA
"3390" NA NA NA
"3391" NA NA NA
"3392" NA NA NA
"3393" NA NA NA
"3394" NA NA NA
"3395" NA NA NA
"3396" NA NA NA
"3397" NA NA NA
"3398" NA NA NA
"3399" NA NA NA
"3400" NA NA NA
"3401" NA NA NA
"3402" NA NA NA
"3403" NA NA NA
"3404" NA NA NA
"3405" NA NA NA
"3406" NA NA NA
"3407" NA NA NA
"3408" NA NA NA
"3409" NA NA NA
"3410" NA NA NA
"3411" NA NA NA
"3412" NA NA NA
"3413" NA NA NA
"3414" NA NA NA
"3415" NA NA NA
"3416" NA NA NA
"3417" NA NA NA
"3418" NA NA NA
"3419" NA NA NA
"3420" NA NA NA
"3421" NA NA NA
"3422" NA NA NA
"3423" NA NA NA
"3424" NA NA NA
"3425" NA NA NA
"3426" NA NA NA
"3427" NA NA NA
"3428" NA NA NA
"3429" NA NA NA
"3430" NA NA NA
"3431" NA NA NA
"3432" NA NA NA
"3433" NA NA NA
"3434" NA NA NA
"3435" NA NA NA
"3436" NA NA NA
"3437" NA NA NA
"3438" NA NA NA
"3439" NA NA NA
"3440" NA NA NA
"3441" NA NA NA
"3442" NA NA NA
"3443" NA NA NA
"3444" NA NA NA
"3445" NA NA NA
"3446" NA NA NA
"3447" NA NA NA
"3448" NA NA NA
"3449" NA NA NA
"3450" NA NA NA
"3451" NA NA NA
"3452" NA NA NA
"3453" NA NA NA
"3454" NA NA NA
"3455" NA NA NA
"3456" NA NA NA
"3457" NA NA NA
"3458" NA NA NA
"3459" NA NA NA
"3460" NA NA NA
"3461" NA NA NA
"3462" NA NA NA
"3463" NA NA NA
"3464" NA NA NA
"3465" NA NA NA
"3466" NA NA NA
"3467" NA NA NA
"3468" NA NA NA
"3469" NA NA NA
"3470" NA NA NA
"3471" NA NA NA
"3472" NA NA NA
"3473" NA NA NA
"3474" NA NA NA
"3475" NA NA NA
"3476" NA NA NA
"3477" NA NA NA
"3478" NA NA NA
"3479" NA NA NA
"3480" NA NA NA
"3481" NA NA NA
"3482" NA NA NA
"3483" NA NA NA
"3484" NA NA NA
"3485" NA NA NA
"3486" NA NA NA
"3487" NA NA NA
"3488" NA NA NA
"3489" NA NA NA
"3490" NA NA NA
"3491" NA NA NA
"3492" NA NA NA
"3493" NA NA NA
"3494" NA NA NA
"3495" NA NA NA
"3496" NA NA NA
"3497" NA NA NA
"3498" NA NA NA
"3499" NA NA NA
"3500" NA NA NA
"3501" NA NA NA
"3502" NA NA NA
"3503" NA NA NA
"3504" NA NA NA
"3505" NA NA NA
"3506" NA NA NA
"3507" NA NA NA
"3508" NA NA NA
"3509" NA NA NA
"3510" NA NA NA
"3511" NA NA NA
"3512" NA NA NA
"3513" NA NA NA
"3514" NA NA NA
"3515" NA NA NA
"3516" NA NA NA
"3517" NA NA NA
"3518" NA NA NA
"3519" NA NA NA
"3520" NA NA NA
"3521" NA NA NA
"3522" NA NA NA
"3523" NA NA NA
"3524" NA NA NA
"3525" NA NA NA
"3526" NA NA NA
"3527" NA NA NA
"3528" NA NA NA
"3529" NA NA NA
"3530" NA NA NA
"3531" NA NA NA
"3532" NA NA NA
"3533" NA NA NA
"3534" NA NA NA
"3535" NA NA NA
"3536" NA NA NA
"3537" NA NA NA
"3538" NA NA NA
"3539" NA NA NA
"3540" NA NA NA
"3541" NA NA NA
"3542" NA NA NA
"3543" NA NA NA
"3544" NA NA NA
"3545" NA NA NA
"3546" NA NA NA
"3547" NA NA NA
"3548" NA NA NA
"3549" NA NA NA
"3550" NA NA NA
"3551" NA NA NA
"3552" NA NA NA
"3553" NA NA NA
"3554" NA NA NA
"3555" NA NA NA
"3556" NA NA NA
"3557" NA NA NA
"3558" NA NA NA
"3559" NA NA NA
"3560" NA NA NA
"3561" NA NA NA
"3562" NA NA NA
"3563" NA NA NA
"3564" NA NA NA
"3565" NA NA NA
"3566" NA NA NA
"3567" NA NA NA
"3568" NA NA NA
"3569" NA NA NA
"3570" NA NA NA
"3571" NA NA NA
"3572" NA NA NA
"3573" NA NA NA
"3574" NA NA NA
"3575" NA NA NA
"3576" NA NA NA
"3577" NA NA NA
"3578" NA NA NA
"3579" NA NA NA
"3580" NA NA NA
"3581" NA NA NA
"3582" NA NA NA
"3583" NA NA NA
"3584" NA NA NA
"3585" NA NA NA
"3586" NA NA NA
"3587" NA NA NA
"3588" NA NA NA
"3589" NA NA NA
"3590" NA NA NA
"3591" NA NA NA
"3592" NA NA NA
"3593" NA NA NA
"3594" NA NA NA
"3595" NA NA NA
"3596" NA NA NA
"3597" NA NA NA
"3598" NA NA NA
"3599" NA NA NA
"3600" NA NA NA
"3601" NA NA NA
"3602" NA NA NA
"3603" NA NA NA
"3604" NA NA NA
"3605" NA NA NA
"3606" NA NA NA
"3607" NA NA NA
"3608" NA NA NA
"3609" NA NA NA
"3610" NA NA NA
"3611" NA NA NA
"3612" NA NA NA
"3613" NA NA NA
"3614" NA NA NA
"3615" NA NA NA
"3616" NA NA NA
"3617" NA NA NA
"3618" NA NA NA
"3619" NA NA NA
"3620" NA NA NA
"3621" NA NA NA
"3622" NA NA NA
"3623" NA NA NA
"3624" NA NA NA
"3625" NA NA NA
"3626" NA NA NA
"3627" NA NA NA
"3628" NA NA NA
"3629" NA NA NA
"3630" NA NA NA
"3631" NA NA NA
"3632" NA NA NA
"3633" NA NA NA
"3634" NA NA NA
"3635" NA NA NA
"3636" NA NA NA
"3637" NA NA NA
"3638" NA NA NA
"3639" NA NA NA
"3640" NA NA NA
"3641" NA NA NA
"3642" NA NA NA
"3643" NA NA NA
"3644" NA NA NA
"3645" NA NA NA
"3646" NA NA NA
"3647" NA NA NA
"3648" NA NA NA
"3649" NA NA NA
"3650" NA NA NA
"3651" NA NA NA
"3652" NA NA NA
"3653" NA NA NA
"3654" NA NA NA
"3655" NA NA NA
"3656" NA NA NA
"3657" NA NA NA
"3658" NA NA NA
"3659" NA NA NA
"3660" NA NA NA
"3661" NA NA NA
"3662" NA NA NA
"3663" NA NA NA
"3664" NA NA NA
"3665" NA NA NA
"3666" NA NA NA
"3667" NA NA NA
"3668" NA NA NA
"3669" NA NA NA
"3670" NA NA NA
"3671" NA NA NA
"3672" NA NA NA
"3673" NA NA NA
"3674" NA NA NA
"3675" NA NA NA
"3676" NA NA NA
"3677" NA NA NA
"3678" NA NA NA
"3679" NA NA NA
"3680" NA NA NA
"3681" NA NA NA
"3682" NA NA NA
"3683" NA NA NA
"3684" NA NA NA
"3685" NA NA NA
"3686" NA NA NA
"3687" NA NA NA
"3688" NA NA NA
"3689" NA NA NA
"3690" NA NA NA
"3691" NA NA NA
"3692" NA NA NA
"3693" NA NA NA
"3694" NA NA NA
"3695" NA NA NA
"3696" NA NA NA
"3697" NA NA NA
"3698" NA NA NA
"3699" NA NA NA
"3700" NA NA NA
"3701" NA NA NA
"3702" NA NA NA
"3703" NA NA NA
"3704" NA NA NA
"3705" NA NA NA
"3706" NA NA NA
"3707" NA NA NA
"3708" NA NA NA
"3709" NA NA NA
"3710" NA NA NA
"3711" NA NA NA
"3712" NA NA NA
"3713" NA NA NA
"3714" NA NA NA
"3715" NA NA NA
"3716" NA NA NA
"3717" NA NA NA
"3718" NA NA NA
"3719" NA NA NA
"3720" NA NA NA
"3721" NA NA NA
"3722" NA NA NA
"3723" NA NA NA
"3724" NA NA NA
"3725" NA NA NA
"3726" NA NA NA
"3727" NA NA NA
"3728" NA NA NA
"3729" NA NA NA
"3730" NA NA NA
"3731" NA NA NA
"3732" NA NA NA
"3733" NA NA NA
"3734" NA NA NA
"3735" NA NA NA
"3736" NA NA NA
"3737" NA NA NA
"3738" NA NA NA
"3739" NA NA NA
"3740" NA NA NA
"3741" NA NA NA
"3742" NA NA NA
"3743" NA NA NA
"3744" NA NA NA
"3745" NA NA NA
"3746" NA NA NA
"3747" NA NA NA
"3748" NA NA NA
"3749" NA NA NA
"3750" NA NA NA
"3751" NA NA NA
"3752" NA NA NA
"3753" NA NA NA
"3754" NA NA NA
"3755" NA NA NA
"3756" NA NA NA
"3757" NA NA NA
"3758" NA NA NA
"3759" NA NA NA
"3760" NA NA NA
"3761" NA NA NA
"3762" NA NA NA
"3763" NA NA NA
"3764" NA NA NA
"3765" NA NA NA
"3766" NA NA NA
"3767" NA NA NA
"3768" NA NA NA
"3769" NA NA NA
"3770" NA NA NA
"3771" NA NA NA
"3772" NA NA NA
"3773" NA NA NA
"3774" NA NA NA
"3775" NA NA NA
"3776" NA NA NA
"3777" NA NA NA
"3778" NA NA NA
"3779" NA NA NA
"3780" NA NA NA
"3781" NA NA NA
"3782" NA NA NA
"3783" NA NA NA
"3784" NA NA NA
"3785" NA NA NA
"3786" NA NA NA
"3787" NA NA NA
"3788" NA NA NA
"3789" NA NA NA
"3790" NA NA NA
"3791" NA NA NA
"3792" NA NA NA
"3793" NA NA NA
"3794" NA NA NA
"3795" NA NA NA
"3796" NA NA NA
"3797" NA NA NA
"3798" NA NA NA
"3799" NA NA NA
"3800" NA NA NA
"3801" NA NA NA
"3802" NA NA NA
"3803" NA NA NA
"3804" NA NA NA
"3805" NA NA NA
"3806" NA NA NA
"3807" NA NA NA
"3808" NA NA NA
"3809" NA NA NA
"3810" NA NA NA
"3811" NA NA NA
"3812" NA NA NA
"3813" NA NA NA
"3814" NA NA NA
"3815" NA NA NA
"3816" NA NA NA
"3817" NA NA NA
"3818" NA NA NA
"3819" NA NA NA
"3820" NA NA NA
"3821" NA NA NA
"3822" NA NA NA
"3823" NA NA NA
"3824" NA NA NA
"3825" NA NA NA
"3826" NA NA NA
"3827" NA NA NA
"3828" NA NA NA
"3829" NA NA NA
"3830" NA NA NA
"3831" NA NA NA
"3832" NA NA NA
"3833" NA NA NA
"3834" NA NA NA
"3835" NA NA NA
"3836" NA NA NA
"3837" NA NA NA
"3838" NA NA NA
"3839" NA NA NA
"3840" NA NA NA
"3841" NA NA NA
"3842" NA NA NA
"3843" NA NA NA
"3844" NA NA NA
"3845" NA NA NA
"3846" NA NA NA
"3847" NA NA NA
"3848" NA NA NA
"3849" NA NA NA
"3850" NA NA NA
"3851" NA NA NA
"3852" NA NA NA
"3853" NA NA NA
"3854" NA NA NA
"3855" NA NA NA
"3856" NA NA NA
"3857" NA NA NA
"3858" NA NA NA
"3859" NA NA NA
"3860" NA NA NA
"3861" NA NA NA
"3862" NA NA NA
"3863" NA NA NA
"3864" NA NA NA
"3865" NA NA NA
"3866" NA NA NA
"3867" NA NA NA
"3868" NA NA NA
"3869" NA NA NA
"3870" NA NA NA
"3871" NA NA NA
"3872" NA NA NA
"3873" NA NA NA
"3874" NA NA NA
"3875" NA NA NA
"3876" NA NA NA
"3877" NA NA NA
"3878" NA NA NA
"3879" NA NA NA
"3880" NA NA NA
"3881" NA NA NA
"3882" NA NA NA
"3883" NA NA NA
"3884" NA NA NA
"3885" NA NA NA
"3886" NA NA NA
"3887" NA NA NA
"3888" NA NA NA
"3889" NA NA NA
"3890" NA NA NA
"3891" NA NA NA
"3892" NA NA NA
"3893" NA NA NA
"3894" NA NA NA
"3895" NA NA NA
"3896" NA NA NA
"3897" NA NA NA
"3898" NA NA NA
"3899" NA NA NA
"3900" NA NA NA
"3901" NA NA NA
"3902" NA NA NA
"3903" NA NA NA
"3904" NA NA NA
"3905" NA NA NA
"3906" NA NA NA
"3907" NA NA NA
"3908" NA NA NA
"3909" NA NA NA
"3910" NA NA NA
"3911" NA NA NA
"3912" NA NA NA
"3913" NA NA NA
"3914" NA NA NA
"3915" NA NA NA
"3916" NA NA NA
"3917" NA NA NA
"3918" NA NA NA
"3919" NA NA NA
"3920" NA NA NA
"3921" NA NA NA
"3922" NA NA NA
"3923" NA NA NA
"3924" NA NA NA
"3925" NA NA NA
"3926" NA NA NA
"3927" NA NA NA
"3928" NA NA NA
"3929" NA NA NA
"3930" NA NA NA
"3931" NA NA NA
"3932" NA NA NA
"3933" NA NA NA
"3934" NA NA NA
"3935" NA NA NA
"3936" NA NA NA
"3937" NA NA NA
"3938" NA NA NA
"3939" NA NA NA
"3940" NA NA NA
"3941" NA NA NA
"3942" NA NA NA
"3943" NA NA NA
"3944" NA NA NA
"3945" NA NA NA
"3946" NA NA NA
"3947" NA NA NA
"3948" NA NA NA
"3949" NA NA NA
"3950" NA NA NA
"3951" NA NA NA
"3952" NA NA NA
"3953" NA NA NA
"3954" NA NA NA
"3955" NA NA NA
"3956" NA NA NA
"3957" NA NA NA
"3958" NA NA NA
"3959" NA NA NA
"3960" NA NA NA
"3961" NA NA NA
"3962" NA NA NA
"3963" NA NA NA
"3964" NA NA NA
"3965" NA NA NA
"3966" NA NA NA
"3967" NA NA NA
"3968" NA NA NA
"3969" NA NA NA
"3970" NA NA NA
"3971" NA NA NA
"3972" NA NA NA
"3973" NA NA NA
"3974" NA NA NA
"3975" NA NA NA
"3976" NA NA NA
"3977" NA NA NA
"3978" NA NA NA
"3979" NA NA NA
"3980" NA NA NA
"3981" NA NA NA
"3982" NA NA NA
"3983" NA NA NA
"3984" NA NA NA
"3985" NA NA NA
"3986" NA NA NA
"3987" NA NA NA
"3988" NA NA NA
"3989" NA NA NA
"3990" NA NA NA
"3991" NA NA NA
"3992" NA NA NA
"3993" NA NA NA
"3994" NA NA NA
"3995" NA NA NA
"3996" NA NA NA
"3997" NA NA NA
"3998" NA NA NA
"3999" NA NA NA
"4000" NA NA NA
"4001" NA NA NA
"4002" NA NA NA
"4003" NA NA NA
"4004" NA NA NA
"4005" NA NA NA
"4006" NA NA NA
"4007" NA NA NA
"4008" NA NA NA
"4009" NA NA NA
"4010" NA NA NA
"4011" NA NA NA
"4012" NA NA NA
"4013" NA NA NA
"4014" NA NA NA
"4015" NA NA NA
"4016" NA NA NA
"4017" NA NA NA
"4018" NA NA NA
"4019" NA NA NA
"4020" NA NA NA
"4021" NA NA NA
"4022" NA NA NA
"4023" NA NA NA
"4024" NA NA NA
"4025" NA NA NA
"4026" NA NA NA
"4027" NA NA NA
"4028" NA NA NA
"4029" NA NA NA
"4030" NA NA NA
"4031" NA NA NA
"4032" NA NA NA
"4033" NA NA NA
"4034" NA NA NA
"4035" NA NA NA
"4036" NA NA NA
"4037" NA NA NA
"4038" NA NA NA
"4039" NA NA NA
"4040" NA NA NA
"4041" NA NA NA
"4042" NA NA NA
"4043" NA NA NA
"4044" NA NA NA
"4045" NA NA NA
"4046" NA NA NA
"4047" NA NA NA
"4048" NA NA NA
"4049" NA NA NA
"4050" NA NA NA
"4051" NA NA NA
"4052" NA NA NA
"4053" NA NA NA
"4054" NA NA NA
"4055" NA NA NA
"4056" NA NA NA
"4057" NA NA NA
"4058" NA NA NA
"4059" NA NA NA
"4060" NA NA NA
"4061" NA NA NA
"4062" NA NA NA
"4063" NA NA NA
"4064" NA NA NA
"4065" NA NA NA
"4066" NA NA NA
"4067" NA NA NA
"4068" NA NA NA
"4069" NA NA NA
"4070" NA NA NA
"4071" NA NA NA
"4072" NA NA NA
"4073" NA NA NA
"4074" NA NA NA
"4075" NA NA NA
"4076" NA NA NA
"4077" NA NA NA
"4078" NA NA NA
"4079" NA NA NA
"4080" NA NA NA
"4081" NA NA NA
"4082" NA NA NA
"4083" NA NA NA
"4084" NA NA NA
"4085" NA NA NA
"4086" NA NA NA
"4087" NA NA NA
"4088" NA NA NA
"4089" NA NA NA
"4090" NA NA NA
"4091" NA NA NA
"4092" NA NA NA
"4093" NA NA NA
"4094" NA NA NA
"4095" NA NA NA
"4096" NA NA NA
"4097" NA NA NA
"4098" NA NA NA
"4099" NA NA NA
"4100" NA NA NA
"4101" NA NA NA
"4102" NA NA NA
"4103" NA NA NA
"4104" NA NA NA
"4105" NA NA NA
"4106" NA NA NA
"4107" NA NA NA
"4108" NA NA NA
"4109" NA NA NA
"4110" NA NA NA
"4111" NA NA NA
"4112" NA NA NA
"4113" NA NA NA
"4114" NA NA NA
"4115" NA NA NA
"4116" NA NA NA
"4117" NA NA NA
"4118" NA NA NA
"4119" NA NA NA
"4120" NA NA NA
"4121" NA NA NA
"4122" NA NA NA
"4123" NA NA NA
"4124" NA NA NA
"4125" NA NA NA
"4126" NA NA NA
"4127" NA NA NA
"4128" NA NA NA
"4129" NA NA NA
"4130" NA NA NA
"4131" NA NA NA
"4132" NA NA NA
"4133" NA NA NA
"4134" NA NA NA
"4135" NA NA NA
"4136" NA NA NA
"4137" NA NA NA
"4138" NA NA NA
"4139" NA NA NA
"4140" NA NA NA
"4141" NA NA NA
"4142" NA NA NA
"4143" NA NA NA
"4144" NA NA NA
"4145" NA NA NA
"4146" NA NA NA
"4147" NA NA NA
"4148" NA NA NA
"4149" NA NA NA
"4150" NA NA NA
"4151" NA NA NA
"4152" NA NA NA
"4153" NA NA NA
"4154" NA NA NA
"4155" NA NA NA
"4156" NA NA NA
"4157" NA NA NA
"4158" NA NA NA
"4159" NA NA NA
"4160" NA NA NA
"4161" NA NA NA
"4162" NA NA NA
"4163" NA NA NA
"4164" NA NA NA
"4165" NA NA NA
"4166" NA NA NA
"4167" NA NA NA
"4168" NA NA NA
"4169" NA NA NA
"4170" NA NA NA
"4171" NA NA NA
"4172" NA NA NA
"4173" NA NA NA
"4174" NA NA NA
"4175" NA NA NA
"4176" NA NA NA
"4177" NA NA NA
"4178" NA NA NA
"4179" NA NA NA
"4180" NA NA NA
"4181" NA NA NA
"4182" NA NA NA
"4183" NA NA NA
"4184" NA NA NA
"4185" NA NA NA
"4186" NA NA NA
"4187" NA NA NA
"4188" NA NA NA
"4189" NA NA NA
"4190" NA NA NA
"4191" NA NA NA
"4192" NA NA NA
"4193" NA NA NA
"4194" NA NA NA
"4195" NA NA NA
"4196" NA NA NA
"4197" NA NA NA
"4198" NA NA NA
"4199" NA NA NA
"4200" NA NA NA
"4201" NA NA NA
"4202" NA NA NA
"4203" NA NA NA
"4204" NA NA NA
"4205" NA NA NA
"4206" NA NA NA
"4207" NA NA NA
"4208" NA NA NA
"4209" NA NA NA
"4210" NA NA NA
"4211" NA NA NA
"4212" NA NA NA
"4213" NA NA NA
"4214" NA NA NA
"4215" NA NA NA
"4216" NA NA NA
"4217" NA NA NA
"4218" NA NA NA
"4219" NA NA NA
"4220" NA NA NA
"4221" NA NA NA
"4222" NA NA NA
"4223" NA NA NA
"4224" NA NA NA
"4225" NA NA NA
"4226" NA NA NA
"4227" NA NA NA
"4228" NA NA NA
"4229" NA NA NA
"4230" NA NA NA
"4231" NA NA NA
"4232" NA NA NA
"4233" NA NA NA
"4234" NA NA NA
"4235" NA NA NA
"4236" NA NA NA
"4237" NA NA NA
"4238" NA NA NA
"4239" NA NA NA
"4240" NA NA NA
"4241" NA NA NA
"4242" NA NA NA
"4243" NA NA NA
"4244" NA NA NA
"4245" NA NA NA
"4246" NA NA NA
"4247" NA NA NA
"4248" NA NA NA
"4249" NA NA NA
"4250" NA NA NA
"4251" NA NA NA
"4252" NA NA NA
"4253" NA NA NA
"4254" NA NA NA
"4255" NA NA NA
"4256" NA NA NA
"4257" NA NA NA
"4258" NA NA NA
"4259" NA NA NA
"4260" NA NA NA
"4261" NA NA NA
"4262" NA NA NA
"4263" NA NA NA
"4264" NA NA NA
"4265" NA NA NA
"4266" NA NA NA
"4267" NA NA NA
"4268" NA NA NA
"4269" NA NA NA
"4270" NA NA NA
"4271" NA NA NA
"4272" NA NA NA
"4273" NA NA NA
"4274" NA NA NA
"4275" NA NA NA
"4276" NA NA NA
"4277" NA NA NA
"4278" NA NA NA
"4279" NA NA NA
"4280" NA NA NA
"4281" NA NA NA
"4282" NA NA NA
"4283" NA NA NA
"4284" NA NA NA
"4285" NA NA NA
"4286" NA NA NA
"4287" NA NA NA
"4288" NA NA NA
"4289" NA NA NA
"4290" NA NA NA
"4291" NA NA NA
"4292" NA NA NA
"4293" NA NA NA
"4294" NA NA NA
"4295" NA NA NA
"4296" NA NA NA
"4297" NA NA NA
"4298" NA NA NA
"4299" NA NA NA
"4300" NA NA NA
"4301" NA NA NA
"4302" NA NA NA
"4303" NA NA NA
"4304" NA NA NA
"4305" NA NA NA
"4306" NA NA NA
"4307" NA NA NA
"4308" NA NA NA
"4309" NA NA NA
"4310" NA NA NA
"4311" NA NA NA
"4312" NA NA NA
"4313" NA NA NA
"4314" NA NA NA
"4315" NA NA NA
"4316" NA NA NA
"4317" NA NA NA
"4318" NA NA NA
"4319" NA NA NA
"4320" NA NA NA
"4321" NA NA NA
"4322" NA NA NA
"4323" NA NA NA
"4324" NA NA NA
"4325" NA NA NA
"4326" NA NA NA
"4327" NA NA NA
"4328" NA NA NA
"4329" NA NA NA
"4330" NA NA NA
"4331" NA NA NA
"4332" NA NA NA
"4333" NA NA NA
"4334" NA NA NA
"4335" NA NA NA
"4336" NA NA NA
"4337" NA NA NA
"4338" NA NA NA
"4339" NA NA NA
"4340" NA NA NA
"4341" NA NA NA
"4342" NA NA NA
"4343" NA NA NA
"4344" NA NA NA
"4345" NA NA NA
"4346" NA NA NA
"4347" NA NA NA
"4348" NA NA NA
"4349" NA NA NA
"4350" NA NA NA
"4351" NA NA NA
"4352" NA NA NA
"4353" NA NA NA
"4354" NA NA NA
"4355" NA NA NA
"4356" NA NA NA
"4357" NA NA NA
"4358" NA NA NA
"4359" NA NA NA
"4360" NA NA NA
"4361" NA NA NA
"4362" NA NA NA
"4363" NA NA NA
"4364" NA NA NA
"4365" NA NA NA
"4366" NA NA NA
"4367" NA NA NA
"4368" NA NA NA
"4369" NA NA NA
"4370" NA NA NA
"4371" NA NA NA
"4372" NA NA NA
"4373" NA NA NA
"4374" NA NA NA
"4375" NA NA NA
"4376" NA NA NA
"4377" NA NA NA
"4378" NA NA NA
"4379" NA NA NA
"4380" NA NA NA
"4381" NA NA NA
"4382" NA NA NA
"4383" NA NA NA
"4384" NA NA NA
"4385" NA NA NA
"4386" NA NA NA
"4387" NA NA NA
"4388" NA NA NA
"4389" NA NA NA
"4390" NA NA NA
"4391" NA NA NA
"4392" NA NA NA
"4393" NA NA NA
"4394" NA NA NA
"4395" NA NA NA
"4396" NA NA NA
"4397" NA NA NA
"4398" NA NA NA
"4399" NA NA NA
"4400" NA NA NA
"4401" NA NA NA
"4402" NA NA NA
"4403" NA NA NA
"4404" NA NA NA
"4405" NA NA NA
"4406" NA NA NA
"4407" NA NA NA
"4408" NA NA NA
"4409" NA NA NA
"4410" NA NA NA
"4411" NA NA NA
"4412" NA NA NA
"4413" NA NA NA
"4414" NA NA NA
"4415" NA NA NA
"4416" NA NA NA
"4417" NA NA NA
"4418" NA NA NA
"4419" NA NA NA
"4420" NA NA NA
"4421" NA NA NA
"4422" NA NA NA
"4423" NA NA NA
"4424" NA NA NA
"4425" NA NA NA
"4426" NA NA NA
"4427" NA NA NA
"4428" NA NA NA
"4429" NA NA NA
"4430" NA NA NA
"4431" NA NA NA
"4432" NA NA NA
"4433" NA NA NA
"4434" NA NA NA
"4435" NA NA NA
"4436" NA NA NA
"4437" NA NA NA
"4438" NA NA NA
"4439" NA NA NA
"4440" NA NA NA
"4441" NA NA NA
"4442" NA NA NA
"4443" NA NA NA
"4444" NA NA NA
"4445" NA NA NA
"4446" NA NA NA
"4447" NA NA NA
"4448" NA NA NA
"4449" NA NA NA
"4450" NA NA NA
"4451" NA NA NA
"4452" NA NA NA
"4453" NA NA NA
"4454" NA NA NA
"4455" NA NA NA
"4456" NA NA NA
"4457" NA NA NA
"4458" NA NA NA
"4459" NA NA NA
"4460" NA NA NA
"4461" NA NA NA
"4462" NA NA NA
"4463" NA NA NA
"4464" NA NA NA
"4465" NA NA NA
"4466" NA NA NA
"4467" NA NA NA
"4468" NA NA NA
"4469" NA NA NA
"4470" NA NA NA
"4471" NA NA NA
"4472" NA NA NA
"4473" NA NA NA
"4474" NA NA NA
"4475" NA NA NA
"4476" NA NA NA
"4477" NA NA NA
"4478" NA NA NA
"4479" NA NA NA
"4480" NA NA NA
"4481" NA NA NA
"4482" NA NA NA
"4483" NA NA NA
"4484" NA NA NA
"4485" NA NA NA
"4486" NA NA NA
"4487" NA NA NA
"4488" NA NA NA
"4489" NA NA NA
"4490" NA NA NA
"4491" NA NA NA
"4492" NA NA NA
"4493" NA NA NA
"4494" NA NA NA
"4495" NA NA NA
"4496" NA NA NA
"4497" NA NA NA
"4498" NA NA NA
"4499" NA NA NA
"4500" NA NA NA
"4501" NA NA NA
"4502" NA NA NA
"4503" NA NA NA
"4504" NA NA NA
"4505" NA NA NA
"4506" NA NA NA
"4507" NA NA NA
"4508" NA NA NA
"4509" NA NA NA
"4510" NA NA NA
"4511" NA NA NA
"4512" NA NA NA
"4513" NA NA NA
"4514" NA NA NA
"4515" NA NA NA
"4516" NA NA NA
"4517" NA NA NA
"4518" NA NA NA
"4519" NA NA NA
"4520" NA NA NA
"4521" NA NA NA
"4522" NA NA NA
"4523" NA NA NA
"4524" NA NA NA
"4525" NA NA NA
"4526" NA NA NA
"4527" NA NA NA
"4528" NA NA NA
"4529" NA NA NA
"4530" NA NA NA
"4531" NA NA NA
"4532" NA NA NA
"4533" NA NA NA
"4534" NA NA NA
"4535" NA NA NA
"4536" NA NA NA
"4537" NA NA NA
"4538" NA NA NA
"4539" NA NA NA
"4540" NA NA NA
"4541" NA NA NA
"4542" NA NA NA
"4543" NA NA NA
"4544" NA NA NA
"4545" NA NA NA
"4546" NA NA NA
"4547" NA NA NA
"4548" NA NA NA
"4549" NA NA NA
"4550" NA NA NA
"4551" NA NA NA
"4552" NA NA NA
"4553" NA NA NA
"4554" NA NA NA
"4555" NA NA NA
"4556" NA NA NA
"4557" NA NA NA
"4558" NA NA NA
"4559" NA NA NA
"4560" NA NA NA
"4561" NA NA NA
"4562" NA NA NA
"4563" NA NA NA
"4564" NA NA NA
"4565" NA NA NA
"4566" NA NA NA
"4567" NA NA NA
"4568" NA NA NA
"4569" NA NA NA
"4570" NA NA NA
"4571" NA NA NA
"4572" NA NA NA
"4573" NA NA NA
"4574" NA NA NA
"4575" NA NA NA
"4576" NA NA NA
"4577" NA NA NA
"4578" NA NA NA
"4579" NA NA NA
"4580" NA NA NA
"4581" NA NA NA
"4582" NA NA NA
"4583" NA NA NA
"4584" NA NA NA
"4585" NA NA NA
"4586" NA NA NA
"4587" NA NA NA
"4588" NA NA NA
"4589" NA NA NA
"4590" NA NA NA
"4591" NA NA NA
"4592" NA NA NA
"4593" NA NA NA
"4594" NA NA NA
"4595" NA NA NA
"4596" NA NA NA
"4597" NA NA NA
"4598" NA NA NA
"4599" NA NA NA
"4600" NA NA NA
"4601" NA NA NA
"4602" NA NA NA
"4603" NA NA NA
"4604" NA NA NA
"4605" NA NA NA
"4606" NA NA NA
"4607" NA NA NA
"4608" NA NA NA
"4609" NA NA NA
"4610" NA NA NA
"4611" NA NA NA
"4612" NA NA NA
"4613" NA NA NA
"4614" NA NA NA
"4615" NA NA NA
"4616" NA NA NA
"4617" NA NA NA
"4618" NA NA NA
"4619" NA NA NA
"4620" NA NA NA
"4621" NA NA NA
"4622" NA NA NA
"4623" NA NA NA
"4624" NA NA NA
"4625" NA NA NA
"4626" NA NA NA
"4627" NA NA NA
"4628" NA NA NA
"4629" NA NA NA
"4630" NA NA NA
"4631" NA NA NA
"4632" NA NA NA
"4633" NA NA NA
"4634" NA NA NA
"4635" NA NA NA
"4636" NA NA NA
"4637" NA NA NA
"4638" NA NA NA
"4639" NA NA NA
"4640" NA NA NA
"4641" NA NA NA
"4642" NA NA NA
"4643" NA NA NA
"4644" NA NA NA
"4645" NA NA NA
"4646" NA NA NA
"4647" NA NA NA
"4648" NA NA NA
"4649" NA NA NA
"4650" NA NA NA
"4651" NA NA NA
"4652" NA NA NA
"4653" NA NA NA
"4654" NA NA NA
"4655" NA NA NA
"4656" NA NA NA
"4657" NA NA NA
"4658" NA NA NA
"4659" NA NA NA
"4660" NA NA NA
"4661" NA NA NA
"4662" NA NA NA
"4663" NA NA NA
"4664" NA NA NA
"4665" NA NA NA
"4666" NA NA NA
"4667" NA NA NA
"4668" NA NA NA
"4669" NA NA NA
"4670" NA NA NA
"4671" NA NA NA
"4672" NA NA NA
"4673" NA NA NA
"4674" NA NA NA
"4675" NA NA NA
"4676" NA NA NA
"4677" NA NA NA
"4678" NA NA NA
"4679" NA NA NA
"4680" NA NA NA
"4681" NA NA NA
"4682" NA NA NA
"4683" NA NA NA
"4684" NA NA NA
"4685" NA NA NA
"4686" NA NA NA
"4687" NA NA NA
"4688" NA NA NA
"4689" NA NA NA
"4690" NA NA NA
"4691" NA NA NA
"4692" NA NA NA
"4693" NA NA NA
"4694" NA NA NA
"4695" NA NA NA
"4696" NA NA NA
"4697" NA NA NA
"4698" NA NA NA
"4699" NA NA NA
"4700" NA NA NA
"4701" NA NA NA
"4702" NA NA NA
"4703" NA NA NA
"4704" NA NA NA
"4705" NA NA NA
"4706" NA NA NA
"4707" NA NA NA
"4708" NA NA NA
"4709" NA NA NA
"4710" NA NA NA
"4711" NA NA NA
"4712" NA NA NA
"4713" NA NA NA
"4714" NA NA NA
"4715" NA NA NA
"4716" NA NA NA
"4717" NA NA NA
"4718" NA NA NA
"4719" NA NA NA
"4720" NA NA NA
"4721" NA NA NA
"4722" NA NA NA
"4723" NA NA NA
"4724" NA NA NA
"4725" NA NA NA
"4726" NA NA NA
"4727" NA NA NA
"4728" NA NA NA
"4729" NA NA NA
"4730" NA NA NA
"4731" NA NA NA
"4732" NA NA NA
"4733" NA NA NA
"4734" NA NA NA
"4735" NA NA NA
"4736" NA NA NA
"4737" NA NA NA
"4738" NA NA NA
"4739" NA NA NA
"4740" NA NA NA
"4741" NA NA NA
"4742" NA NA NA
"4743" NA NA NA
"4744" NA NA NA
"4745" NA NA NA
"4746" NA NA NA
"4747" NA NA NA
"4748" NA NA NA
"4749" NA NA NA
"4750" NA NA NA
"4751" NA NA NA
"4752" NA NA NA
"4753" NA NA NA
"4754" NA NA NA
"4755" NA NA NA
"4756" NA NA NA
"4757" NA NA NA
"4758" NA NA NA
"4759" NA NA NA
"4760" NA NA NA
"4761" NA NA NA
"4762" NA NA NA
"4763" NA NA NA
"4764" NA NA NA
"4765" NA NA NA
"4766" NA NA NA
"4767" NA NA NA
"4768" NA NA NA
"4769" NA NA NA
"4770" NA NA NA
"4771" NA NA NA
"4772" NA NA NA
"4773" NA NA NA
"4774" NA NA NA
"4775" NA NA NA
"4776" NA NA NA
"4777" NA NA NA
"4778" NA NA NA
"4779" NA NA NA
"4780" NA NA NA
"4781" NA NA NA
"4782" NA NA NA
"4783" NA NA NA
"4784" NA NA NA
"4785" NA NA NA
"4786" NA NA NA
"4787" NA NA NA
"4788" NA NA NA
"4789" NA NA NA
"4790" NA NA NA
"4791" NA NA NA
"4792" NA NA NA
"4793" NA NA NA
"4794" NA NA NA
"4795" NA NA NA
"4796" NA NA NA
"4797" NA NA NA
"4798" NA NA NA
"4799" NA NA NA
"4800" NA NA NA
"4801" NA NA NA
"4802" NA NA NA
"4803" NA NA NA
"4804" NA NA NA
"4805" NA NA NA
"4806" NA NA NA
"4807" NA NA NA
"4808" NA NA NA
"4809" NA NA NA
"4810" NA NA NA
"4811" NA NA NA
"4812" NA NA NA
"4813" NA NA NA
"4814" NA NA NA
"4815" NA NA NA
"4816" NA NA NA
"4817" NA NA NA
"4818" NA NA NA
"4819" NA NA NA
"4820" NA NA NA
"4821" NA NA NA
"4822" NA NA NA
"4823" NA NA NA
"4824" NA NA NA
"4825" NA NA NA
"4826" NA NA NA
"4827" NA NA NA
"4828" NA NA NA
"4829" NA NA NA
"4830" NA NA NA
"4831" NA NA NA
"4832" NA NA NA
"4833" NA NA NA
"4834" NA NA NA
"4835" NA NA NA
"4836" NA NA NA
"4837" NA NA NA
"4838" NA NA NA
"4839" NA NA NA
"4840" NA NA NA
"4841" NA NA NA
"4842" NA NA NA
"4843" NA NA NA
"4844" NA NA NA
"4845" NA NA NA
"4846" NA NA NA
"4847" NA NA NA
"4848" NA NA NA
"4849" NA NA NA
"4850" NA NA NA
"4851" NA NA NA
"4852" NA NA NA
"4853" NA NA NA
"4854" NA NA NA
"4855" NA NA NA
"4856" NA NA NA
"4857" NA NA NA
"4858" NA NA NA
"4859" NA NA NA
"4860" NA NA NA
"4861" NA NA NA
"4862" NA NA NA
"4863" NA NA NA
"4864" NA NA NA
"4865" NA NA NA
"4866" NA NA NA
"4867" NA NA NA
"4868" NA NA NA
"4869" NA NA NA
"4870" NA NA NA
"4871" NA NA NA
"4872" NA NA NA
"4873" NA NA NA
"4874" NA NA NA
"4875" NA NA NA
"4876" NA NA NA
"4877" NA NA NA
"4878" NA NA NA
"4879" NA NA NA
"4880" NA NA NA
"4881" NA NA NA
"4882" NA NA NA
"4883" NA NA NA
"4884" NA NA NA
"4885" NA NA NA
"4886" NA NA NA
"4887" NA NA NA
"4888" NA NA NA
"4889" NA NA NA
"4890" NA NA NA
"4891" NA NA NA
"4892" NA NA NA
"4893" NA NA NA
"4894" NA NA NA
"4895" NA NA NA
"4896" NA NA NA
"4897" NA NA NA
"4898" NA NA NA
"4899" NA NA NA
"4900" NA NA NA
"4901" NA NA NA
"4902" NA NA NA
"4903" NA NA NA
"4904" NA NA NA
"4905" NA NA NA
"4906" NA NA NA
"4907" NA NA NA
"4908" NA NA NA
"4909" NA NA NA
"4910" NA NA NA
"4911" NA NA NA
"4912" NA NA NA
"4913" NA NA NA
"4914" NA NA NA
"4915" NA NA NA
"4916" NA NA NA
"4917" NA NA NA
"4918" NA NA NA
"4919" NA NA NA
"4920" NA NA NA
"4921" NA NA NA
"4922" NA NA NA
"4923" NA NA NA
"4924" NA NA NA
"4925" NA NA NA
"4926" NA NA NA
"4927" NA NA NA
"4928" NA NA NA
"4929" NA NA NA
"4930" NA NA NA
"4931" NA NA NA
"4932" NA NA NA
"4933" NA NA NA
"4934" NA NA NA
"4935" NA NA NA
"4936" NA NA NA
"4937" NA NA NA
"4938" NA NA NA
"4939" NA NA NA
"4940" NA NA NA
"4941" NA NA NA
"4942" NA NA NA
"4943" NA NA NA
"4944" NA NA NA
"4945" NA NA NA
"4946" NA NA NA
"4947" NA NA NA
"4948" NA NA NA
"4949" NA NA NA
"4950" NA NA NA
"4951" NA NA NA
"4952" NA NA NA
"4953" NA NA NA
"4954" NA NA NA
"4955" NA NA NA
"4956" NA NA NA
"4957" NA NA NA
"4958" NA NA NA
"4959" NA NA NA
"4960" NA NA NA
"4961" NA NA NA
"4962" NA NA NA
"4963" NA NA NA
"4964" NA NA NA
"4965" NA NA NA
"4966" NA NA NA
"4967" NA NA NA
"4968" NA NA NA
"4969" NA NA NA
"4970" NA NA NA
"4971" NA NA NA
"4972" NA NA NA
"4973" NA NA NA
"4974" NA NA NA
"4975" NA NA NA
"4976" NA NA NA
"4977" NA NA NA
"4978" NA NA NA
"4979" NA NA NA
"4980" NA NA NA
"4981" NA NA NA
"4982" NA NA NA
"4983" NA NA NA
"4984" NA NA NA
"4985" NA NA NA
"4986" NA NA NA
"4987" NA NA NA
"4988" NA NA NA
"4989" NA NA NA
"4990" NA NA NA
"4991" NA NA NA
"4992" NA NA NA
"4993" NA NA NA
"4994" NA NA NA
"4995" NA NA NA
"4996" NA NA NA
"4997" NA NA NA
"4998" NA NA NA
"4999" NA NA NA
"5000" NA NA NA
"5001" NA NA NA
"5002" NA NA NA
"5003" NA NA NA
"5004" NA NA NA
"5005" NA NA NA
"5006" NA NA NA
"5007" NA NA NA
"5008" NA NA NA
"5009" NA NA NA
"5010" NA NA NA
"5011" NA NA NA
"5012" NA NA NA
"5013" NA NA NA
"5014" NA NA NA
"5015" NA NA NA
"5016" NA NA NA
"5017" NA NA NA
"5018" NA NA NA
"5019" NA NA NA
"5020" NA NA NA
"5021" NA NA NA
"5022" NA NA NA
"5023" NA NA NA
"5024" NA NA NA
"5025" NA NA NA
"5026" NA NA NA
"5027" NA NA NA
"5028" NA NA NA
"5029" NA NA NA
"5030" NA NA NA
"5031" NA NA NA
"5032" NA NA NA
"5033" NA NA NA
"5034" NA NA NA
"5035" NA NA NA
"5036" NA NA NA
"5037" NA NA NA
"5038" NA NA NA
"5039" NA NA NA
"5040" NA NA NA
"5041" NA NA NA
"5042" NA NA NA
"5043" NA NA NA
"5044" NA NA NA
"5045" NA NA NA
"5046" NA NA NA
"5047" NA NA NA
"5048" NA NA NA
"5049" NA NA NA
"5050" NA NA NA
"5051" NA NA NA
"5052" NA NA NA
"5053" NA NA NA
"5054" NA NA NA
"5055" NA NA NA
"5056" NA NA NA
"5057" NA NA NA
"5058" NA NA NA
"5059" NA NA NA
"5060" NA NA NA
"5061" NA NA NA
"5062" NA NA NA
"5063" NA NA NA
"5064" NA NA NA
"5065" NA NA NA
"5066" NA NA NA
"5067" NA NA NA
"5068" NA NA NA
"5069" NA NA NA
"5070" NA NA NA
"5071" NA NA NA
"5072" NA NA NA
"5073" NA NA NA
"5074" NA NA NA
"5075" NA NA NA
"5076" NA NA NA
"5077" NA NA NA
"5078" NA NA NA
"5079" NA NA NA
"5080" NA NA NA
"5081" NA NA NA
"5082" NA NA NA
"5083" NA NA NA
"5084" NA NA NA
"5085" NA NA NA
"5086" NA NA NA
"5087" NA NA NA
"5088" NA NA NA
"5089" NA NA NA
"5090" NA NA NA
"5091" NA NA NA
"5092" NA NA NA
"5093" NA NA NA
"5094" NA NA NA
"5095" NA NA NA
"5096" NA NA NA
"5097" NA NA NA
"5098" NA NA NA
"5099" NA NA NA
"5100" NA NA NA
"5101" NA NA NA
"5102" NA NA NA
"5103" NA NA NA
"5104" NA NA NA
"5105" NA NA NA
"5106" NA NA NA
"5107" NA NA NA
"5108" NA NA NA
"5109" NA NA NA
"5110" NA NA NA
"5111" NA NA NA
"5112" NA NA NA
"5113" NA NA NA
"5114" NA NA NA
"5115" NA NA NA
"5116" NA NA NA
"5117" NA NA NA
"5118" NA NA NA
"5119" NA NA NA
"5120" NA NA NA
"5121" NA NA NA
"5122" NA NA NA
"5123" NA NA NA
"5124" NA NA NA
"5125" NA NA NA
"5126" NA NA NA
"5127" NA NA NA
"5128" NA NA NA
"5129" NA NA NA
"5130" NA NA NA
"5131" NA NA NA
"5132" NA NA NA
"5133" NA NA NA
"5134" NA NA NA
"5135" NA NA NA
"5136" NA NA NA
"5137" NA NA NA
"5138" NA NA NA
"5139" NA NA NA
"5140" NA NA NA
"5141" NA NA NA
"5142" NA NA NA
"5143" NA NA NA
"5144" NA NA NA
"5145" NA NA NA
"5146" NA NA NA
"5147" NA NA NA
"5148" NA NA NA
"5149" NA NA NA
"5150" NA NA NA
"5151" NA NA NA
"5152" NA NA NA
"5153" NA NA NA
"5154" NA NA NA
"5155" NA NA NA
"5156" NA NA NA
"5157" NA NA NA
"5158" NA NA NA
"5159" NA NA NA
"5160" NA NA NA
"5161" NA NA NA
"5162" NA NA NA
"5163" NA NA NA
"5164" NA NA NA
"5165" NA NA NA
"5166" NA NA NA
"5167" NA NA NA
"5168" NA NA NA
"5169" NA NA NA
"5170" NA NA NA
"5171" NA NA NA
"5172" NA NA NA
"5173" NA NA NA
"5174" NA NA NA
"5175" NA NA NA
"5176" NA NA NA
"5177" NA NA NA
"5178" NA NA NA
"5179" NA NA NA
"5180" NA NA NA
"5181" NA NA NA
"5182" NA NA NA
"5183" NA NA NA
"5184" NA NA NA
"5185" NA NA NA
"5186" NA NA NA
"5187" NA NA NA
"5188" NA NA NA
"5189" NA NA NA
"5190" NA NA NA
"5191" NA NA NA
"5192" NA NA NA
"5193" NA NA NA
"5194" NA NA NA
"5195" NA NA NA
"5196" NA NA NA
"5197" NA NA NA
"5198" NA NA NA
"5199" NA NA NA
"5200" NA NA NA
"5201" NA NA NA
"5202" NA NA NA
"5203" NA NA NA
"5204" NA NA NA
"5205" NA NA NA
"5206" NA NA NA
"5207" NA NA NA
"5208" NA NA NA
"5209" NA NA NA
"5210" NA NA NA
"5211" NA NA NA
"5212" NA NA NA
"5213" NA NA NA
"5214" NA NA NA
"5215" NA NA NA
"5216" NA NA NA
"5217" NA NA NA
"5218" NA NA NA
"5219" NA NA NA
"5220" NA NA NA
"5221" NA NA NA
"5222" NA NA NA
"5223" NA NA NA
"5224" NA NA NA
"5225" NA NA NA
"5226" NA NA NA
"5227" NA NA NA
"5228" NA NA NA
"5229" NA NA NA
"5230" NA NA NA
"5231" NA NA NA
"5232" NA NA NA
"5233" NA NA NA
"5234" NA NA NA
"5235" NA NA NA
"5236" NA NA NA
"5237" NA NA NA
"5238" NA NA NA
"5239" NA NA NA
"5240" NA NA NA
"5241" NA NA NA
"5242" NA NA NA
"5243" NA NA NA
"5244" NA NA NA
"5245" NA NA NA
"5246" NA NA NA
"5247" NA NA NA
"5248" NA NA NA
"5249" NA NA NA
"5250" NA NA NA
"5251" NA NA NA
"5252" NA NA NA
"5253" NA NA NA
"5254" NA NA NA
"5255" NA NA NA
"5256" NA NA NA
"5257" NA NA NA
"5258" NA NA NA
"5259" NA NA NA
"5260" NA NA NA
"5261" NA NA NA
"5262" NA NA NA
"5263" NA NA NA
"5264" NA NA NA
"5265" NA NA NA
"5266" NA NA NA
"5267" NA NA NA
"5268" NA NA NA
"5269" NA NA NA
"5270" NA NA NA
"5271" NA NA NA
"5272" NA NA NA
"5273" NA NA NA
"5274" NA NA NA
"5275" NA NA NA
"5276" NA NA NA
"5277" NA NA NA
"5278" NA NA NA
"5279" NA NA NA
"5280" NA NA NA
"5281" NA NA NA
"5282" NA NA NA
"5283" NA NA NA
"5284" NA NA NA
"5285" NA NA NA
"5286" NA NA NA
"5287" NA NA NA
"5288" NA NA NA
"5289" NA NA NA
"5290" NA NA NA
"5291" NA NA NA
"5292" NA NA NA
"5293" NA NA NA
"5294" NA NA NA
"5295" NA NA NA
"5296" NA NA NA
"5297" NA NA NA
"5298" NA NA NA
"5299" NA NA NA
"5300" NA NA NA
"5301" NA NA NA
"5302" NA NA NA
"5303" NA NA NA
"5304" NA NA NA
"5305" NA NA NA
"5306" NA NA NA
"5307" NA NA NA
"5308" NA NA NA
"5309" NA NA NA
"5310" NA NA NA
"5311" NA NA NA
"5312" NA NA NA
"5313" NA NA NA
"5314" NA NA NA
"5315" NA NA NA
"5316" NA NA NA
"5317" NA NA NA
"5318" NA NA NA
"5319" NA NA NA
"5320" NA NA NA
"5321" NA NA NA
"5322" NA NA NA
"5323" NA NA NA
"5324" NA NA NA
"5325" NA NA NA
"5326" NA NA NA
"5327" NA NA NA
"5328" NA NA NA
"5329" NA NA NA
"5330" NA NA NA
"5331" NA NA NA
"5332" NA NA NA
"5333" NA NA NA
"5334" NA NA NA
"5335" NA NA NA
"5336" NA NA NA
"5337" NA NA NA
"5338" NA NA NA
"5339" NA NA NA
"5340" NA NA NA
"5341" NA NA NA
"5342" NA NA NA
"5343" NA NA NA
"5344" NA NA NA
"5345" NA NA NA
"5346" NA NA NA
"5347" NA NA NA
"5348" NA NA NA
"5349" NA NA NA
"5350" NA NA NA
"5351" NA NA NA
"5352" NA NA NA
"5353" NA NA NA
"5354" NA NA NA
"5355" NA NA NA
"5356" NA NA NA
"5357" NA NA NA
"5358" NA NA NA
"5359" NA NA NA
"5360" NA NA NA
"5361" NA NA NA
"5362" NA NA NA
"5363" NA NA NA
"5364" NA NA NA
"5365" NA NA NA
"5366" NA NA NA
"5367" NA NA NA
"5368" NA NA NA
"5369" NA NA NA
"5370" NA NA NA
"5371" NA NA NA
"5372" NA NA NA
"5373" NA NA NA
"5374" NA NA NA
"5375" NA NA NA
"5376" NA NA NA
"5377" NA NA NA
"5378" NA NA NA
"5379" NA NA NA
"5380" NA NA NA
"5381" NA NA NA
"5382" NA NA NA
"5383" NA NA NA
"5384" NA NA NA
"5385" NA NA NA
"5386" NA NA NA
"5387" NA NA NA
"5388" NA NA NA
"5389" NA NA NA
"5390" NA NA NA
"5391" NA NA NA
"5392" NA NA NA
"5393" NA NA NA
"5394" NA NA NA
"5395" NA NA NA
"5396" NA NA NA
"5397" NA NA NA
"5398" NA NA NA
"5399" NA NA NA
"5400" NA NA NA
"5401" NA NA NA
"5402" NA NA NA
"5403" NA NA NA
"5404" NA NA NA
"5405" NA NA NA
"5406" NA NA NA
"5407" NA NA NA
"5408" NA NA NA
"5409" NA NA NA
"5410" NA NA NA
"5411" NA NA NA
"5412" NA NA NA
"5413" NA NA NA
"5414" NA NA NA
"5415" NA NA NA
"5416" NA NA NA
"5417" NA NA NA
"5418" NA NA NA
"5419" NA NA NA
"5420" NA NA NA
"5421" NA NA NA
"5422" NA NA NA
"5423" NA NA NA
"5424" NA NA NA
"5425" NA NA NA
"5426" NA NA NA
"5427" NA NA NA
"5428" NA NA NA
"5429" NA NA NA
"5430" NA NA NA
"5431" NA NA NA
"5432" NA NA NA
"5433" NA NA NA
"5434" NA NA NA
"5435" NA NA NA
"5436" NA NA NA
"5437" NA NA NA
"5438" NA NA NA
"5439" NA NA NA
"5440" NA NA NA
"5441" NA NA NA
"5442" NA NA NA
"5443" NA NA NA
"5444" NA NA NA
"5445" NA NA NA
"5446" NA NA NA
"5447" NA NA NA
"5448" NA NA NA
"5449" NA NA NA
"5450" NA NA NA
"5451" NA NA NA
"5452" NA NA NA
"5453" NA NA NA
"5454" NA NA NA
"5455" NA NA NA
"5456" NA NA NA
"5457" NA NA NA
"5458" NA NA NA
"5459" NA NA NA
"5460" NA NA NA
"5461" NA NA NA
"5462" NA NA NA
"5463" NA NA NA
"5464" NA NA NA
"5465" NA NA NA
"5466" NA NA NA
"5467" NA NA NA
"5468" NA NA NA
"5469" NA NA NA
"5470" NA NA NA
"5471" NA NA NA
"5472" NA NA NA
"5473" NA NA NA
"5474" NA NA NA
"5475" NA NA NA
"5476" NA NA NA
"5477" NA NA NA
"5478" NA NA NA
"5479" NA NA NA
"5480" NA NA NA
"5481" NA NA NA
"5482" NA NA NA
"5483" NA NA NA
"5484" NA NA NA
"5485" NA NA NA
"5486" NA NA NA
"5487" NA NA NA
"5488" NA NA NA
"5489" NA NA NA
"5490" NA NA NA
"5491" NA NA NA
"5492" NA NA NA
"5493" NA NA NA
"5494" NA NA NA
"5495" NA NA NA
"5496" NA NA NA
"5497" NA NA NA
"5498" NA NA NA
"5499" NA NA NA
"5500" NA NA NA
"5501" NA NA NA
"5502" NA NA NA
"5503" NA NA NA
"5504" NA NA NA
"5505" NA NA NA
"5506" NA NA NA
"5507" NA NA NA
"5508" NA NA NA
"5509" NA NA NA
"5510" NA NA NA
"5511" NA NA NA
"5512" NA NA NA
"5513" NA NA NA
"5514" NA NA NA
"5515" NA NA NA
"5516" NA NA NA
"5517" NA NA NA
"5518" NA NA NA
"5519" NA NA NA
"5520" NA NA NA
"5521" NA NA NA
"5522" NA NA NA
"5523" NA NA NA
"5524" NA NA NA
"5525" NA NA NA
"5526" NA NA NA
"5527" NA NA NA
"5528" NA NA NA
"5529" NA NA NA
"5530" NA NA NA
"5531" NA NA NA
"5532" NA NA NA
"5533" NA NA NA
"5534" NA NA NA
"5535" NA NA NA
"5536" NA NA NA
"5537" NA NA NA
"5538" NA NA NA
"5539" NA NA NA
"5540" NA NA NA
"5541" NA NA NA
"5542" NA NA NA
"5543" NA NA NA
"5544" NA NA NA
"5545" NA NA NA
"5546" NA NA NA
"5547" NA NA NA
"5548" NA NA NA
"5549" NA NA NA
"5550" NA NA NA
"5551" NA NA NA
"5552" NA NA NA
"5553" NA NA NA
"5554" NA NA NA
"5555" NA NA NA
"5556" NA NA NA
"5557" NA NA NA
"5558" NA NA NA
"5559" NA NA NA
"5560" NA NA NA
"5561" NA NA NA
"5562" NA NA NA
"5563" NA NA NA
"5564" NA NA NA
"5565" NA NA NA
"5566" NA NA NA
"5567" NA NA NA
"5568" NA NA NA
"5569" NA NA NA
"5570" NA NA NA
"5571" NA NA NA
"5572" NA NA NA
"5573" NA NA NA
"5574" NA NA NA
"5575" NA NA NA
"5576" NA NA NA
"5577" NA NA NA
"5578" NA NA NA
"5579" NA NA NA
"5580" NA NA NA
"5581" NA NA NA
"5582" NA NA NA
"5583" NA NA NA
"5584" NA NA NA
"5585" NA NA NA
"5586" NA NA NA
"5587" NA NA NA
"5588" NA NA NA
"5589" NA NA NA
"5590" NA NA NA
"5591" NA NA NA
"5592" NA NA NA
"5593" NA NA NA
"5594" NA NA NA
"5595" NA NA NA
"5596" NA NA NA
"5597" NA NA NA
"5598" NA NA NA
"5599" NA NA NA
"5600" NA NA NA
"5601" NA NA NA
"5602" NA NA NA
"5603" NA NA NA
"5604" NA NA NA
"5605" NA NA NA
"5606" NA NA NA
"5607" NA NA NA
"5608" NA NA NA
"5609" NA NA NA
"5610" NA NA NA
"5611" NA NA NA
"5612" NA NA NA
"5613" NA NA NA
"5614" NA NA NA
"5615" NA NA NA
"5616" NA NA NA
"5617" NA NA NA
"5618" NA NA NA
"5619" NA NA NA
"5620" NA NA NA
"5621" NA NA NA
"5622" NA NA NA
"5623" NA NA NA
"5624" NA NA NA
"5625" NA NA NA
"5626" NA NA NA
"5627" NA NA NA
"5628" NA NA NA
"5629" NA NA NA
"5630" NA NA NA
"5631" NA NA NA
"5632" NA NA NA
"5633" NA NA NA
"5634" NA NA NA
"5635" NA NA NA
"5636" NA NA NA
"5637" NA NA NA
"5638" NA NA NA
"5639" NA NA NA
"5640" NA NA NA
"5641" NA NA NA
"5642" NA NA NA
"5643" NA NA NA
"5644" NA NA NA
"5645" NA NA NA
"5646" NA NA NA
"5647" NA NA NA
"5648" NA NA NA
"5649" NA NA NA
"5650" NA NA NA
"5651" NA NA NA
"5652" NA NA NA
"5653" NA NA NA
"5654" NA NA NA
"5655" NA NA NA
"5656" NA NA NA
"5657" NA NA NA
"5658" NA NA NA
"5659" NA NA NA
"5660" NA NA NA
"5661" NA NA NA
"5662" NA NA NA
"5663" NA NA NA
"5664" NA NA NA
"5665" NA NA NA
"5666" NA NA NA
"5667" NA NA NA
"5668" NA NA NA
"5669" NA NA NA
"5670" NA NA NA
"5671" NA NA NA
"5672" NA NA NA
"5673" NA NA NA
"5674" NA NA NA
"5675" NA NA NA
"5676" NA NA NA
"5677" NA NA NA
"5678" NA NA NA
"5679" NA NA NA
"5680" NA NA NA
"5681" NA NA NA
"5682" NA NA NA
"5683" NA NA NA
"5684" NA NA NA
"5685" NA NA NA
"5686" NA NA NA
"5687" NA NA NA
"5688" NA NA NA
"5689" NA NA NA
"5690" NA NA NA
"5691" NA NA NA
"5692" NA NA NA
"5693" NA NA NA
"5694" NA NA NA
"5695" NA NA NA
"5696" NA NA NA
"5697" NA NA NA
"5698" NA NA NA
"5699" NA NA NA
"5700" NA NA NA
"5701" NA NA NA
"5702" NA NA NA
"5703" NA NA NA
"5704" NA NA NA
"5705" NA NA NA
"5706" NA NA NA
"5707" NA NA NA
"5708" NA NA NA
"5709" NA NA NA
"5710" NA NA NA
"5711" NA NA NA
"5712" NA NA NA
"5713" NA NA NA
"5714" NA NA NA
"5715" NA NA NA
"5716" NA NA NA
"5717" NA NA NA
"5718" NA NA NA
"5719" NA NA NA
"5720" NA NA NA
"5721" NA NA NA
"5722" NA NA NA
"5723" NA NA NA
"5724" NA NA NA
"5725" NA NA NA
"5726" NA NA NA
"5727" NA NA NA
"5728" NA NA NA
"5729" NA NA NA
"5730" NA NA NA
"5731" NA NA NA
"5732" NA NA NA
"5733" NA NA NA
"5734" NA NA NA
"5735" NA NA NA
"5736" NA NA NA
"5737" NA NA NA
"5738" NA NA NA
"5739" NA NA NA
"5740" NA NA NA
"5741" NA NA NA
"5742" NA NA NA
"5743" NA NA NA
"5744" NA NA NA
"5745" NA NA NA
"5746" NA NA NA
"5747" NA NA NA
"5748" NA NA NA
"5749" NA NA NA
"5750" NA NA NA
"5751" NA NA NA
"5752" NA NA NA
"5753" NA NA NA
"5754" NA NA NA
"5755" NA NA NA
"5756" NA NA NA
"5757" NA NA NA
"5758" NA NA NA
"5759" NA NA NA
"5760" NA NA NA
"5761" NA NA NA
"5762" NA NA NA
"5763" NA NA NA
"5764" NA NA NA
"5765" NA NA NA
"5766" NA NA NA
"5767" NA NA NA
"5768" NA NA NA
"5769" NA NA NA
"5770" NA NA NA
"5771" NA NA NA
"5772" NA NA NA
"5773" NA NA NA
"5774" NA NA NA
"5775" NA NA NA
"5776" NA NA NA
"5777" NA NA NA
"5778" NA NA NA
"5779" NA NA NA
"5780" NA NA NA
"5781" NA NA NA
"5782" NA NA NA
"5783" NA NA NA
"5784" NA NA NA
"5785" NA NA NA
"5786" NA NA NA
"5787" NA NA NA
"5788" NA NA NA
"5789" NA NA NA
"5790" NA NA NA
"5791" NA NA NA
"5792" NA NA NA
"5793" NA NA NA
"5794" NA NA NA
"5795" NA NA NA
"5796" NA NA NA
"5797" NA NA NA
"5798" NA NA NA
"5799" NA NA NA
"5800" NA NA NA
"5801" NA NA NA
"5802" NA NA NA
"5803" NA NA NA
"5804" NA NA NA
"5805" NA NA NA
"5806" NA NA NA
"5807" NA NA NA
"5808" NA NA NA
"5809" NA NA NA
"5810" NA NA NA
"5811" NA NA NA
"5812" NA NA NA
"5813" NA NA NA
"5814" NA NA NA
"5815" NA NA NA
"5816" NA NA NA
"5817" NA NA NA
"5818" NA NA NA
"5819" NA NA NA
"5820" NA NA NA
"5821" NA NA NA
"5822" NA NA NA
"5823" NA NA NA
"5824" NA NA NA
"5825" NA NA NA
"5826" NA NA NA
"5827" NA NA NA
"5828" NA NA NA
"5829" NA NA NA
"5830" NA NA NA
"5831" NA NA NA
"5832" NA NA NA
"5833" NA NA NA
"5834" NA NA NA
"5835" NA NA NA
"5836" NA NA NA
"5837" NA NA NA
"5838" NA NA NA
"5839" NA NA NA
"5840" NA NA NA
"5841" NA NA NA
"5842" NA NA NA
"5843" NA NA NA
"5844" NA NA NA
"5845" NA NA NA
"5846" NA NA NA
"5847" NA NA NA
"5848" NA NA NA
"5849" NA NA NA
"5850" NA NA NA
"5851" NA NA NA
"5852" NA NA NA
"5853" NA NA NA
"5854" NA NA NA
"5855" NA NA NA
"5856" NA NA NA
"5857" NA NA NA
"5858" NA NA NA
"5859" NA NA NA
"5860" NA NA NA
"5861" NA NA NA
"5862" NA NA NA
"5863" NA NA NA
"5864" NA NA NA
"5865" NA NA NA
"5866" NA NA NA
"5867" NA NA NA
"5868" NA NA NA
"5869" NA NA NA
"5870" NA NA NA
"5871" NA NA NA
"5872" NA NA NA
"5873" NA NA NA
"5874" NA NA NA
"5875" NA NA NA
"5876" NA NA NA
"5877" NA NA NA
"5878" NA NA NA
"5879" NA NA NA
"5880" NA NA NA
"5881" NA NA NA
"5882" NA NA NA
"5883" NA NA NA
"5884" NA NA NA
"5885" NA NA NA
"5886" NA NA NA
"5887" NA NA NA
"5888" NA NA NA
"5889" NA NA NA
"5890" NA NA NA
"5891" NA NA NA
"5892" NA NA NA
"5893" NA NA NA
"5894" NA NA NA
"5895" NA NA NA
"5896" NA NA NA
"5897" NA NA NA
"5898" NA NA NA
"5899" NA NA NA
"5900" NA NA NA
"5901" NA NA NA
"5902" NA NA NA
"5903" NA NA NA
"5904" NA NA NA
"5905" NA NA NA
"5906" NA NA NA
"5907" NA NA NA
"5908" NA NA NA
"5909" NA NA NA
"5910" NA NA NA
"5911" NA NA NA
"5912" NA NA NA
"5913" NA NA NA
"5914" NA NA NA
"5915" NA NA NA
"5916" NA NA NA
"5917" NA NA NA
"5918" NA NA NA
"5919" NA NA NA
"5920" NA NA NA
"5921" NA NA NA
"5922" NA NA NA
"5923" NA NA NA
"5924" NA NA NA
"5925" NA NA NA
"5926" NA NA NA
"5927" NA NA NA
"5928" NA NA NA
"5929" NA NA NA
"5930" NA NA NA
"5931" NA NA NA
"5932" NA NA NA
"5933" NA NA NA
"5934" NA NA NA
"5935" NA NA NA
"5936" NA NA NA
"5937" NA NA NA
"5938" NA NA NA
"5939" NA NA NA
"5940" NA NA NA
"5941" NA NA NA
"5942" NA NA NA
"5943" NA NA NA
"5944" NA NA NA
"5945" NA NA NA
"5946" NA NA NA
"5947" NA NA NA
"5948" NA NA NA
"5949" NA NA NA
"5950" NA NA NA
"5951" NA NA NA
"5952" NA NA NA
"5953" NA NA NA
"5954" NA NA NA
"5955" NA NA NA
"5956" NA NA NA
"5957" NA NA NA
"5958" NA NA NA
"5959" NA NA NA
"5960" NA NA NA
"5961" NA NA NA
"5962" NA NA NA
"5963" NA NA NA
"5964" NA NA NA
"5965" NA NA NA
"5966" NA NA NA
"5967" NA NA NA
"5968" NA NA NA
"5969" NA NA NA
"5970" NA NA NA
"5971" NA NA NA
"5972" NA NA NA
"5973" NA NA NA
"5974" NA NA NA
"5975" NA NA NA
"5976" NA NA NA
"5977" NA NA NA
"5978" NA NA NA
"5979" NA NA NA
"5980" NA NA NA
"5981" NA NA NA
"5982" NA NA NA
"5983" NA NA NA
"5984" NA NA NA
"5985" NA NA NA
"5986" NA NA NA
"5987" NA NA NA
"5988" NA NA NA
"5989" NA NA NA
"5990" NA NA NA
"5991" NA NA NA
"5992" NA NA NA
"5993" NA NA NA
"5994" NA NA NA
"5995" NA NA NA
"5996" NA NA NA
"5997" NA NA NA
"5998" NA NA NA
"5999" NA NA NA
"6000" NA NA NA
"6001" NA NA NA
"6002" NA NA NA
"6003" NA NA NA
"6004" NA NA NA
"6005" NA NA NA
"6006" NA NA NA
"6007" NA NA NA
"6008" NA NA NA
"6009" NA NA NA
"6010" NA NA NA
"6011" NA NA NA
"6012" NA NA NA
"6013" NA NA NA
"6014" NA NA NA
"6015" NA NA NA
"6016" NA NA NA
"6017" NA NA NA
"6018" NA NA NA
"6019" NA NA NA
"6020" NA NA NA
"6021" NA NA NA
"6022" NA NA NA
"6023" NA NA NA
"6024" NA NA NA
"6025" NA NA NA
"6026" NA NA NA
"6027" NA NA NA
"6028" NA NA NA
"6029" NA NA NA
"6030" NA NA NA
"6031" NA NA NA
"6032" NA NA NA
"6033" NA NA NA
"6034" NA NA NA
"6035" NA NA NA
"6036" NA NA NA
"6037" NA NA NA
"6038" NA NA NA
"6039" NA NA NA
"6040" NA NA NA
"6041" NA NA NA
"6042" NA NA NA
"6043" NA NA NA
"6044" NA NA NA
"6045" NA NA NA
"6046" NA NA NA
"6047" NA NA NA
"6048" NA NA NA
"6049" NA NA NA
"6050" NA NA NA
"6051" NA NA NA
"6052" NA NA NA
"6053" NA NA NA
"6054" NA NA NA
"6055" NA NA NA
"6056" NA NA NA
"6057" NA NA NA
"6058" NA NA NA
"6059" NA NA NA
"6060" NA NA NA
"6061" NA NA NA
"6062" NA NA NA
"6063" NA NA NA
"6064" NA NA NA
"6065" NA NA NA
"6066" NA NA NA
"6067" NA NA NA
"6068" NA NA NA
"6069" NA NA NA
"6070" NA NA NA
"6071" NA NA NA
"6072" NA NA NA
"6073" NA NA NA
"6074" NA NA NA
"6075" NA NA NA
"6076" NA NA NA
"6077" NA NA NA
"6078" NA NA NA
"6079" NA NA NA
"6080" NA NA NA
"6081" NA NA NA
"6082" NA NA NA
"6083" NA NA NA
"6084" NA NA NA
"6085" NA NA NA
"6086" NA NA NA
"6087" NA NA NA
"6088" NA NA NA
"6089" NA NA NA
"6090" NA NA NA
"6091" NA NA NA
"6092" NA NA NA
"6093" NA NA NA
"6094" NA NA NA
"6095" NA NA NA
"6096" NA NA NA
"6097" NA NA NA
"6098" NA NA NA
"6099" NA NA NA
"6100" NA NA NA
"6101" NA NA NA
"6102" NA NA NA
"6103" NA NA NA
"6104" NA NA NA
"6105" NA NA NA
"6106" NA NA NA
"6107" NA NA NA
"6108" NA NA NA
"6109" NA NA NA
"6110" NA NA NA
"6111" NA NA NA
"6112" NA NA NA
"6113" NA NA NA
"6114" NA NA NA
"6115" NA NA NA
"6116" NA NA NA
"6117" NA NA NA
"6118" NA NA NA
"6119" NA NA NA
"6120" NA NA NA
"6121" NA NA NA
"6122" NA NA NA
"6123" NA NA NA
"6124" NA NA NA
"6125" NA NA NA
"6126" NA NA NA
"6127" NA NA NA
"6128" NA NA NA
"6129" NA NA NA
"6130" NA NA NA
"6131" NA NA NA
"6132" NA NA NA
"6133" NA NA NA
"6134" NA NA NA
"6135" NA NA NA
"6136" NA NA NA
"6137" NA NA NA
"6138" NA NA NA
"6139" NA NA NA
"6140" NA NA NA
"6141" NA NA NA
"6142" NA NA NA
"6143" NA NA NA
"6144" NA NA NA
"6145" NA NA NA
"6146" NA NA NA
"6147" NA NA NA
"6148" NA NA NA
"6149" NA NA NA
"6150" NA NA NA
"6151" NA NA NA
"6152" NA NA NA
"6153" NA NA NA
"6154" NA NA NA
"6155" NA NA NA
"6156" NA NA NA
"6157" NA NA NA
"6158" NA NA NA
"6159" NA NA NA
"6160" NA NA NA
"6161" NA NA NA
"6162" NA NA NA
"6163" NA NA NA
"6164" NA NA NA
"6165" NA NA NA
"6166" NA NA NA
"6167" NA NA NA
"6168" NA NA NA
"6169" NA NA NA
"6170" NA NA NA
"6171" NA NA NA
"6172" NA NA NA
"6173" NA NA NA
"6174" NA NA NA
"6175" NA NA NA
"6176" NA NA NA
"6177" NA NA NA
"6178" NA NA NA
"6179" NA NA NA
"6180" NA NA NA
"6181" NA NA NA
"6182" NA NA NA
"6183" NA NA NA
"6184" NA NA NA
"6185" NA NA NA
"6186" NA NA NA
"6187" NA NA NA
"6188" NA NA NA
"6189" NA NA NA
"6190" NA NA NA
"6191" NA NA NA
"6192" NA NA NA
"6193" NA NA NA
"6194" NA NA NA
"6195" NA NA NA
"6196" NA NA NA
"6197" NA NA NA
"6198" NA NA NA
"6199" NA NA NA
"6200" NA NA NA
"6201" NA NA NA
"6202" NA NA NA
"6203" NA NA NA
"6204" NA NA NA
"6205" NA NA NA
"6206" NA NA NA
"6207" NA NA NA
"6208" NA NA NA
"6209" NA NA NA
"6210" NA NA NA
"6211" NA NA NA
"6212" NA NA NA
"6213" NA NA NA
"6214" NA NA NA
"6215" NA NA NA
"6216" NA NA NA
"6217" NA NA NA
"6218" NA NA NA
"6219" NA NA NA
"6220" NA NA NA
"6221" NA NA NA
"6222" NA NA NA
"6223" NA NA NA
"6224" NA NA NA
"6225" NA NA NA
"6226" NA NA NA
"6227" NA NA NA
"6228" NA NA NA
"6229" NA NA NA
"6230" NA NA NA
"6231" NA NA NA
"6232" NA NA NA
"6233" NA NA NA
"6234" NA NA NA
"6235" NA NA NA
"6236" NA NA NA
"6237" NA NA NA
"6238" NA NA NA
"6239" NA NA NA
"6240" NA NA NA
"6241" NA NA NA
"6242" NA NA NA
"6243" NA NA NA
"6244" NA NA NA
"6245" NA NA NA
"6246" NA NA NA
"6247" NA NA NA
"6248" NA NA NA
"6249" NA NA NA
"6250" NA NA NA
"6251" NA NA NA
"6252" NA NA NA
"6253" NA NA NA
"6254" NA NA NA
"6255" NA NA NA
"6256" NA NA NA
"6257" NA NA NA
"6258" NA NA NA
"6259" NA NA NA
"6260" NA NA NA
"6261" NA NA NA
"6262" NA NA NA
"6263" NA NA NA
"6264" NA NA NA
"6265" NA NA NA
"6266" NA NA NA
"6267" NA NA NA
"6268" NA NA NA
"6269" NA NA NA
"6270" NA NA NA
"6271" NA NA NA
"6272" NA NA NA
"6273" NA NA NA
"6274" NA NA NA
"6275" NA NA NA
"6276" NA NA NA
"6277" NA NA NA
"6278" NA NA NA
"6279" NA NA NA
"6280" NA NA NA
"6281" NA NA NA
"6282" NA NA NA
"6283" NA NA NA
"6284" NA NA NA
"6285" NA NA NA
"6286" NA NA NA
"6287" NA NA NA
"6288" NA NA NA
"6289" NA NA NA
"6290" NA NA NA
"6291" NA NA NA
"6292" NA NA NA
"6293" NA NA NA
"6294" NA NA NA
"6295" NA NA NA
"6296" NA NA NA
"6297" NA NA NA
"6298" NA NA NA
"6299" NA NA NA
"6300" NA NA NA
"6301" NA NA NA
"6302" NA NA NA
"6303" NA NA NA
"6304" NA NA NA
"6305" NA NA NA
"6306" NA NA NA
"6307" NA NA NA
"6308" NA NA NA
"6309" NA NA NA
"6310" NA NA NA
"6311" NA NA NA
"6312" NA NA NA
"6313" NA NA NA
"6314" NA NA NA
"6315" NA NA NA
"6316" NA NA NA
"6317" NA NA NA
"6318" NA NA NA
"6319" NA NA NA
"6320" NA NA NA
"6321" NA NA NA
"6322" NA NA NA
"6323" NA NA NA
"6324" NA NA NA
"6325" NA NA NA
"6326" NA NA NA
"6327" NA NA NA
"6328" NA NA NA
"6329" NA NA NA
"6330" NA NA NA
"6331" NA NA NA
"6332" NA NA NA
"6333" NA NA NA
"6334" NA NA NA
"6335" NA NA NA
"6336" NA NA NA
"6337" NA NA NA
"6338" NA NA NA
"6339" NA NA NA
"6340" NA NA NA
"6341" NA NA NA
"6342" NA NA NA
"6343" NA NA NA
"6344" NA NA NA
"6345" NA NA NA
"6346" NA NA NA
"6347" NA NA NA
"6348" NA NA NA
"6349" NA NA NA
"6350" NA NA NA
"6351" NA NA NA
"6352" NA NA NA
"6353" NA NA NA
"6354" NA NA NA
"6355" NA NA NA
"6356" NA NA NA
"6357" NA NA NA
"6358" NA NA NA
"6359" NA NA NA
"6360" NA NA NA
"6361" NA NA NA
"6362" NA NA NA
"6363" NA NA NA
"6364" NA NA NA
"6365" NA NA NA
"6366" NA NA NA
"6367" NA NA NA
"6368" NA NA NA
"6369" NA NA NA
"6370" NA NA NA
"6371" NA NA NA
"6372" NA NA NA
"6373" NA NA NA
"6374" NA NA NA
"6375" NA NA NA
"6376" NA NA NA
"6377" NA NA NA
"6378" NA NA NA
"6379" NA NA NA
"6380" NA NA NA
"6381" NA NA NA
"6382" NA NA NA
"6383" NA NA NA
"6384" NA NA NA
"6385" NA NA NA
"6386" NA NA NA
"6387" NA NA NA
"6388" NA NA NA
"6389" NA NA NA
"6390" NA NA NA
"6391" NA NA NA
"6392" NA NA NA
"6393" NA NA NA
"6394" NA NA NA
"6395" NA NA NA
"6396" NA NA NA
"6397" NA NA NA
"6398" NA NA NA
"6399" NA NA NA
"6400" NA NA NA
"6401" NA NA NA
"6402" NA NA NA
"6403" NA NA NA
"6404" NA NA NA
"6405" NA NA NA
"6406" NA NA NA
"6407" NA NA NA
"6408" NA NA NA
"6409" NA NA NA
"6410" NA NA NA
"6411" NA NA NA
"6412" NA NA NA
"6413" NA NA NA
"6414" NA NA NA
"6415" NA NA NA
"6416" NA NA NA
"6417" NA NA NA
"6418" NA NA NA
"6419" NA NA NA
"6420" NA NA NA
"6421" NA NA NA
"6422" NA NA NA
"6423" NA NA NA
"6424" NA NA NA
"6425" NA NA NA
"6426" NA NA NA
"6427" NA NA NA
"6428" NA NA NA
"6429" NA NA NA
"6430" NA NA NA
"6431" NA NA NA
"6432" NA NA NA
"6433" NA NA NA
"6434" NA NA NA
"6435" NA NA NA
"6436" NA NA NA
"6437" NA NA NA
"6438" NA NA NA
"6439" NA NA NA
"6440" NA NA NA
"6441" NA NA NA
"6442" NA NA NA
"6443" NA NA NA
"6444" NA NA NA
"6445" NA NA NA
"6446" NA NA NA
"6447" NA NA NA
"6448" NA NA NA
"6449" NA NA NA
"6450" NA NA NA
"6451" NA NA NA
"6452" NA NA NA
"6453" NA NA NA
"6454" NA NA NA
"6455" NA NA NA
"6456" NA NA NA
"6457" NA NA NA
"6458" NA NA NA
"6459" NA NA NA
"6460" NA NA NA
"6461" NA NA NA
"6462" NA NA NA
"6463" NA NA NA
"6464" NA NA NA
"6465" NA NA NA
"6466" NA NA NA
"6467" NA NA NA
"6468" NA NA NA
"6469" NA NA NA
"6470" NA NA NA
"6471" NA NA NA
"6472" NA NA NA
"6473" NA NA NA
"6474" NA NA NA
"6475" NA NA NA
"6476" NA NA NA
"6477" NA NA NA
"6478" NA NA NA
"6479" NA NA NA
"6480" NA NA NA
"6481" NA NA NA
"6482" NA NA NA
"6483" NA NA NA
"6484" NA NA NA
"6485" NA NA NA
"6486" NA NA NA
"6487" NA NA NA
"6488" NA NA NA
"6489" NA NA NA
"6490" NA NA NA
"6491" NA NA NA
"6492" NA NA NA
"6493" NA NA NA
"6494" NA NA NA
"6495" NA NA NA
"6496" NA NA NA
"6497" NA NA NA
"6498" NA NA NA
"6499" NA NA NA
"6500" NA NA NA
"6501" NA NA NA
"6502" NA NA NA
"6503" NA NA NA
"6504" NA NA NA
"6505" NA NA NA
"6506" NA NA NA
"6507" NA NA NA
"6508" NA NA NA
"6509" NA NA NA
"6510" NA NA NA
"6511" NA NA NA
"6512" NA NA NA
"6513" NA NA NA
"6514" NA NA NA
"6515" NA NA NA
"6516" NA NA NA
"6517" NA NA NA
"6518" NA NA NA
"6519" NA NA NA
"6520" NA NA NA
"6521" NA NA NA
"6522" NA NA NA
"6523" NA NA NA
"6524" NA NA NA
"6525" NA NA NA
"6526" NA NA NA
"6527" NA NA NA
"6528" NA NA NA
"6529" NA NA NA
"6530" NA NA NA
"6531" NA NA NA
"6532" NA NA NA
"6533" NA NA NA
"6534" NA NA NA
"6535" NA NA NA
"6536" NA NA NA
"6537" NA NA NA
"6538" NA NA NA
"6539" NA NA NA
"6540" NA NA NA
"6541" NA NA NA
"6542" NA NA NA
"6543" NA NA NA
"6544" NA NA NA
"6545" NA NA NA
"6546" NA NA NA
"6547" NA NA NA
"6548" NA NA NA
"6549" NA NA NA
"6550" NA NA NA
"6551" NA NA NA
"6552" NA NA NA
"6553" NA NA NA
"6554" NA NA NA
"6555" NA NA NA
"6556" NA NA NA
"6557" NA NA NA
"6558" NA NA NA
"6559" NA NA NA
"6560" NA NA NA
"6561" NA NA NA
"6562" NA NA NA
"6563" NA NA NA
"6564" NA NA NA
"6565" NA NA NA
"6566" NA NA NA
"6567" NA NA NA
"6568" NA NA NA
"6569" NA NA NA
"6570" NA NA NA
"6571" NA NA NA
"6572" NA NA NA
"6573" NA NA NA
"6574" NA NA NA
"6575" NA NA NA
"6576" NA NA NA
"6577" NA NA NA
"6578" NA NA NA
"6579" NA NA NA
"6580" NA NA NA
"6581" NA NA NA
"6582" NA NA NA
"6583" NA NA NA
"6584" NA NA NA
"6585" NA NA NA
"6586" NA NA NA
"6587" NA NA NA
"6588" NA NA NA
"6589" NA NA NA
"6590" NA NA NA
"6591" NA NA NA
"6592" NA NA NA
"6593" NA NA NA
"6594" NA NA NA
"6595" NA NA NA
"6596" NA NA NA
"6597" NA NA NA
"6598" NA NA NA
"6599" NA NA NA
"6600" NA NA NA
"6601" NA NA NA
"6602" NA NA NA
"6603" NA NA NA
"6604" NA NA NA
"6605" NA NA NA
"6606" NA NA NA
"6607" NA NA NA
"6608" NA NA NA
"6609" NA NA NA
"6610" NA NA NA
"6611" NA NA NA
"6612" NA NA NA
"6613" NA NA NA
"6614" NA NA NA
"6615" NA NA NA
"6616" NA NA NA
"6617" NA NA NA
"6618" NA NA NA
"6619" NA NA NA
"6620" NA NA NA
"6621" NA NA NA
"6622" NA NA NA
"6623" NA NA NA
"6624" NA NA NA
"6625" NA NA NA
"6626" NA NA NA
"6627" NA NA NA
"6628" NA NA NA
"6629" NA NA NA
"6630" NA NA NA
"6631" NA NA NA
"6632" NA NA NA
"6633" NA NA NA
"6634" NA NA NA
"6635" NA NA NA
"6636" NA NA NA
"6637" NA NA NA
"6638" NA NA NA
"6639" NA NA NA
"6640" NA NA NA
"6641" NA NA NA
"6642" NA NA NA
"6643" NA NA NA
"6644" NA NA NA
"6645" NA NA NA
"6646" NA NA NA
"6647" NA NA NA
"6648" NA NA NA
"6649" NA NA NA
"6650" NA NA NA
"6651" NA NA NA
"6652" NA NA NA
"6653" NA NA NA
"6654" NA NA NA
"6655" NA NA NA
"6656" NA NA NA
"6657" NA NA NA
"6658" NA NA NA
"6659" NA NA NA
"6660" NA NA NA
"6661" NA NA NA
"6662" NA NA NA
"6663" NA NA NA
"6664" NA NA NA
"6665" NA NA NA
"6666" NA NA NA
"6667" NA NA NA
"6668" NA NA NA
"6669" NA NA NA
"6670" NA NA NA
"6671" NA NA NA
"6672" NA NA NA
"6673" NA NA NA
"6674" NA NA NA
"6675" NA NA NA
"6676" NA NA NA
"6677" NA NA NA
"6678" NA NA NA
"6679" NA NA NA
"6680" NA NA NA
"6681" NA NA NA
"6682" NA NA NA
"6683" NA NA NA
"6684" NA NA NA
"6685" NA NA NA
"6686" NA NA NA
"6687" NA NA NA
"6688" NA NA NA
"6689" NA NA NA
"6690" NA NA NA
"6691" NA NA NA
"6692" NA NA NA
"6693" NA NA NA
"6694" NA NA NA
"6695" NA NA NA
"6696" NA NA NA
"6697" NA NA NA
"6698" NA NA NA
"6699" NA NA NA
"6700" NA NA NA
"6701" NA NA NA
"6702" NA NA NA
"6703" NA NA NA
"6704" NA NA NA
"6705" NA NA NA
"6706" NA NA NA
"6707" NA NA NA
"6708" NA NA NA
"6709" NA NA NA
"6710" NA NA NA
"6711" NA NA NA
"6712" NA NA NA
"6713" NA NA NA
"6714" NA NA NA
"6715" NA NA NA
"6716" NA NA NA
"6717" NA NA NA
"6718" NA NA NA
"6719" NA NA NA
"6720" NA NA NA
"6721" NA NA NA
"6722" NA NA NA
"6723" NA NA NA
"6724" NA NA NA
"6725" NA NA NA
"6726" NA NA NA
"6727" NA NA NA
"6728" NA NA NA
"6729" NA NA NA
"6730" NA NA NA
"6731" NA NA NA
"6732" NA NA NA
"6733" NA NA NA
"6734" NA NA NA
"6735" NA NA NA
"6736" NA NA NA
"6737" NA NA NA
"6738" NA NA NA
"6739" NA NA NA
"6740" NA NA NA
"6741" NA NA NA
"6742" NA NA NA
"6743" NA NA NA
"6744" NA NA NA
"6745" NA NA NA
"6746" NA NA NA
"6747" NA NA NA
"6748" NA NA NA
"6749" NA NA NA
"6750" NA NA NA
"6751" NA NA NA
"6752" NA NA NA
"6753" NA NA NA
"6754" NA NA NA
"6755" NA NA NA
"6756" NA NA NA
"6757" NA NA NA
"6758" NA NA NA
"6759" NA NA NA
"6760" NA NA NA
"6761" NA NA NA
"6762" NA NA NA
"6763" NA NA NA
"6764" NA NA NA
"6765" NA NA NA
"6766" NA NA NA
"6767" NA NA NA
"6768" NA NA NA
"6769" NA NA NA
"6770" NA NA NA
"6771" NA NA NA
"6772" NA NA NA
"6773" NA NA NA
"6774" NA NA NA
"6775" NA NA NA
"6776" NA NA NA
"6777" NA NA NA
"6778" NA NA NA
"6779" NA NA NA
"6780" NA NA NA
"6781" NA NA NA
"6782" NA NA NA
"6783" NA NA NA
"6784" NA NA NA
"6785" NA NA NA
"6786" NA NA NA
"6787" NA NA NA
"6788" NA NA NA
"6789" NA NA NA
"6790" NA NA NA
"6791" NA NA NA
"6792" NA NA NA
"6793" NA NA NA
"6794" NA NA NA
"6795" NA NA NA
"6796" NA NA NA
"6797" NA NA NA
"6798" NA NA NA
"6799" NA NA NA
"6800" NA NA NA
"6801" NA NA NA
"6802" NA NA NA
"6803" NA NA NA
"6804" NA NA NA
"6805" NA NA NA
"6806" NA NA NA
"6807" NA NA NA
"6808" NA NA NA
"6809" NA NA NA
"6810" NA NA NA
"6811" NA NA NA
"6812" NA NA NA
"6813" NA NA NA
"6814" NA NA NA
"6815" NA NA NA
"6816" NA NA NA
"6817" NA NA NA
"6818" NA NA NA
"6819" NA NA NA
"6820" NA NA NA
"6821" NA NA NA
"6822" NA NA NA
"6823" NA NA NA
"6824" NA NA NA
"6825" NA NA NA
"6826" NA NA NA
"6827" NA NA NA
"6828" NA NA NA
"6829" NA NA NA
"6830" NA NA NA
"6831" NA NA NA
"6832" NA NA NA
"6833" NA NA NA
"6834" NA NA NA
"6835" NA NA NA
"6836" NA NA NA
"6837" NA NA NA
"6838" NA NA NA
"6839" NA NA NA
"6840" NA NA NA
"6841" NA NA NA
"6842" NA NA NA
"6843" NA NA NA
"6844" NA NA NA
"6845" NA NA NA
"6846" NA NA NA
"6847" NA NA NA
"6848" NA NA NA
"6849" NA NA NA
"6850" NA NA NA
"6851" NA NA NA
"6852" NA NA NA
"6853" NA NA NA
"6854" NA NA NA
"6855" NA NA NA
"6856" NA NA NA
"6857" NA NA NA
"6858" NA NA NA
"6859" NA NA NA
"6860" NA NA NA
"6861" NA NA NA
"6862" NA NA NA
"6863" NA NA NA
"6864" NA NA NA
"6865" NA NA NA
"6866" NA NA NA
"6867" NA NA NA
"6868" NA NA NA
"6869" NA NA NA
"6870" NA NA NA
"6871" NA NA NA
"6872" NA NA NA
"6873" NA NA NA
"6874" NA NA NA
"6875" NA NA NA
"6876" NA NA NA
"6877" NA NA NA
"6878" NA NA NA
"6879" NA NA NA
"6880" NA NA NA
"6881" NA NA NA
"6882" NA NA NA
"6883" NA NA NA
"6884" NA NA NA
"6885" NA NA NA
"6886" NA NA NA
"6887" NA NA NA
"6888" NA NA NA
"6889" NA NA NA
"6890" NA NA NA
"6891" NA NA NA
"6892" NA NA NA
"6893" NA NA NA
"6894" NA NA NA
"6895" NA NA NA
"6896" NA NA NA
"6897" NA NA NA
"6898" NA NA NA
"6899" NA NA NA
"6900" NA NA NA
"6901" NA NA NA
"6902" NA NA NA
"6903" NA NA NA
"6904" NA NA NA
"6905" NA NA NA
"6906" NA NA NA
"6907" NA NA NA
"6908" NA NA NA
"6909" NA NA NA
"6910" NA NA NA
"6911" NA NA NA
"6912" NA NA NA
"6913" NA NA NA
"6914" NA NA NA
"6915" NA NA NA
"6916" NA NA NA
"6917" NA NA NA
"6918" NA NA NA
"6919" NA NA NA
"6920" NA NA NA
"6921" NA NA NA
"6922" NA NA NA
"6923" NA NA NA
"6924" NA NA NA
"6925" NA NA NA
"6926" NA NA NA
"6927" NA NA NA
"6928" NA NA NA
"6929" NA NA NA
"6930" NA NA NA
"6931" NA NA NA
"6932" NA NA NA
"6933" NA NA NA
"6934" NA NA NA
"6935" NA NA NA
"6936" NA NA NA
"6937" NA NA NA
"6938" NA NA NA
"6939" NA NA NA
"6940" NA NA NA
"6941" NA NA NA
"6942" NA NA NA
"6943" NA NA NA
"6944" NA NA NA
"6945" NA NA NA
"6946" NA NA NA
"6947" NA NA NA
"6948" NA NA NA
"6949" NA NA NA
"6950" NA NA NA
"6951" NA NA NA
"6952" NA NA NA
"6953" NA NA NA
"6954" NA NA NA
"6955" NA NA NA
"6956" NA NA NA
"6957" NA NA NA
"6958" NA NA NA
"6959" NA NA NA
"6960" NA NA NA
"6961" NA NA NA
"6962" NA NA NA
"6963" NA NA NA
"6964" NA NA NA
"6965" NA NA NA
"6966" NA NA NA
"6967" NA NA NA
"6968" NA NA NA
"6969" NA NA NA
"6970" NA NA NA
"6971" NA NA NA
"6972" NA NA NA
"6973" NA NA NA
"6974" NA NA NA
"6975" NA NA NA
"6976" NA NA NA
"6977" NA NA NA
"6978" NA NA NA
"6979" NA NA NA
"6980" NA NA NA
"6981" NA NA NA
"6982" NA NA NA
"6983" NA NA NA
"6984" NA NA NA
"6985" NA NA NA
"6986" NA NA NA
"6987" NA NA NA
"6988" NA NA NA
"6989" NA NA NA
"6990" NA NA NA
"6991" NA NA NA
"6992" NA NA NA
"6993" NA NA NA
"6994" NA NA NA
"6995" NA NA NA
"6996" NA NA NA
"6997" NA NA NA
"6998" NA NA NA
"6999" NA NA NA
"7000" NA NA NA
"7001" NA NA NA
"7002" NA NA NA
"7003" NA NA NA
"7004" NA NA NA
"7005" NA NA NA
"7006" NA NA NA
"7007" NA NA NA
"7008" NA NA NA
"7009" NA NA NA
"7010" NA NA NA
"7011" NA NA NA
"7012" NA NA NA
"7013" NA NA NA
"7014" NA NA NA
"7015" NA NA NA
"7016" NA NA NA
"7017" NA NA NA
"7018" NA NA NA
"7019" NA NA NA
"7020" NA NA NA
"7021" NA NA NA
"7022" NA NA NA
"7023" NA NA NA
"7024" NA NA NA
"7025" NA NA NA
"7026" NA NA NA
"7027" NA NA NA
"7028" NA NA NA
"7029" NA NA NA
"7030" NA NA NA
"7031" NA NA NA
"7032" NA NA NA
"7033" NA NA NA
"7034" NA NA NA
"7035" NA NA NA
"7036" NA NA NA
"7037" NA NA NA
"7038" NA NA NA
"7039" NA NA NA
"7040" NA NA NA
"7041" NA NA NA
"7042" NA NA NA
"7043" NA NA NA
"7044" NA NA NA
"7045" NA NA NA
"7046" NA NA NA
"7047" NA NA NA
"7048" NA NA NA
"7049" NA NA NA
"7050" NA NA NA
"7051" NA NA NA
"7052" NA NA NA
"7053" NA NA NA
"7054" NA NA NA
"7055" NA NA NA
"7056" NA NA NA
"7057" NA NA NA
"7058" NA NA NA
"7059" NA NA NA
"7060" NA NA NA
"7061" NA NA NA
"7062" NA NA NA
"7063" NA NA NA
"7064" NA NA NA
"7065" NA NA NA
"7066" NA NA NA
"7067" NA NA NA
"7068" NA NA NA
"7069" NA NA NA
"7070" NA NA NA
"7071" NA NA NA
"7072" NA NA NA
"7073" NA NA NA
"7074" NA NA NA
"7075" NA NA NA
"7076" NA NA NA
"7077" NA NA NA
"7078" NA NA NA
"7079" NA NA NA
"7080" NA NA NA
"7081" NA NA NA
"7082" NA NA NA
"7083" NA NA NA
"7084" NA NA NA
"7085" NA NA NA
"7086" NA NA NA
"7087" NA NA NA
"7088" NA NA NA
"7089" NA NA NA
"7090" NA NA NA
"7091" NA NA NA
"7092" NA NA NA
"7093" NA NA NA
"7094" NA NA NA
"7095" NA NA NA
"7096" NA NA NA
"7097" NA NA NA
"7098" NA NA NA
"7099" NA NA NA
"7100" NA NA NA
"7101" NA NA NA
"7102" NA NA NA
"7103" NA NA NA
"7104" NA NA NA
"7105" NA NA NA
"7106" NA NA NA
"7107" NA NA NA
"7108" NA NA NA
"7109" NA NA NA
"7110" NA NA NA
"7111" NA NA NA
"7112" NA NA NA
"7113" NA NA NA
"7114" NA NA NA
"7115" NA NA NA
"7116" NA NA NA
"7117" NA NA NA
"7118" NA NA NA
"7119" NA NA NA
"7120" NA NA NA
"7121" NA NA NA
"7122" NA NA NA
"7123" NA NA NA
"7124" NA NA NA
"7125" NA NA NA
"7126" NA NA NA
"7127" NA NA NA
"7128" NA NA NA
"7129" NA NA NA
"7130" NA NA NA
"7131" NA NA NA
"7132" NA NA NA
"7133" NA NA NA
"7134" NA NA NA
"7135" NA NA NA
"7136" NA NA NA
"7137" NA NA NA
"7138" NA NA NA
"7139" NA NA NA
"7140" NA NA NA
"7141" NA NA NA
"7142" NA NA NA
"7143" NA NA NA
"7144" NA NA NA
"7145" NA NA NA
"7146" NA NA NA
"7147" NA NA NA
"7148" NA NA NA
"7149" NA NA NA
"7150" NA NA NA
"7151" NA NA NA
"7152" NA NA NA
"7153" NA NA NA
"7154" NA NA NA
"7155" NA NA NA
"7156" NA NA NA
"7157" NA NA NA
"7158" NA NA NA
"7159" NA NA NA
"7160" NA NA NA
"7161" NA NA NA
"7162" NA NA NA
"7163" NA NA NA
"7164" NA NA NA
"7165" NA NA NA
"7166" NA NA NA
"7167" NA NA NA
"7168" NA NA NA
"7169" NA NA NA
"7170" NA NA NA
"7171" NA NA NA
"7172" NA NA NA
"7173" NA NA NA
"7174" NA NA NA
"7175" NA NA NA
"7176" NA NA NA
"7177" NA NA NA
"7178" NA NA NA
"7179" NA NA NA
"7180" NA NA NA
"7181" NA NA NA
"7182" NA NA NA
"7183" NA NA NA
"7184" NA NA NA
"7185" NA NA NA
"7186" NA NA NA
"7187" NA NA NA
"7188" NA NA NA
"7189" NA NA NA
"7190" NA NA NA
"7191" NA NA NA
"7192" NA NA NA
"7193" NA NA NA
"7194" NA NA NA
"7195" NA NA NA
"7196" NA NA NA
"7197" NA NA NA
"7198" NA NA NA
"7199" NA NA NA
"7200" NA NA NA
"7201" NA NA NA
"7202" NA NA NA
"7203" NA NA NA
"7204" NA NA NA
"7205" NA NA NA
"7206" NA NA NA
"7207" NA NA NA
"7208" NA NA NA
"7209" NA NA NA
"7210" NA NA NA
"7211" NA NA NA
"7212" NA NA NA
"7213" NA NA NA
"7214" NA NA NA
"7215" NA NA NA
"7216" NA NA NA
"7217" NA NA NA
"7218" NA NA NA
"7219" NA NA NA
"7220" NA NA NA
"7221" NA NA NA
"7222" NA NA NA
"7223" NA NA NA
"7224" NA NA NA
"7225" NA NA NA
"7226" NA NA NA
"7227" NA NA NA
"7228" NA NA NA
"7229" NA NA NA
"7230" NA NA NA
"7231" NA NA NA
"7232" NA NA NA
"7233" NA NA NA
"7234" NA NA NA
"7235" NA NA NA
"7236" NA NA NA
"7237" NA NA NA
"7238" NA NA NA
"7239" NA NA NA
"7240" NA NA NA
"7241" NA NA NA
"7242" NA NA NA
"7243" NA NA NA
"7244" NA NA NA
"7245" NA NA NA
"7246" NA NA NA
"7247" NA NA NA
"7248" NA NA NA
"7249" NA NA NA
"7250" NA NA NA
"7251" NA NA NA
"7252" NA NA NA
"7253" NA NA NA
"7254" NA NA NA
"7255" NA NA NA
"7256" NA NA NA
"7257" NA NA NA
"7258" NA NA NA
"7259" NA NA NA
"7260" NA NA NA
"7261" NA NA NA
"7262" NA NA NA
"7263" NA NA NA
"7264" NA NA NA
"7265" NA NA NA
"7266" NA NA NA
"7267" NA NA NA
"7268" NA NA NA
"7269" NA NA NA
"7270" NA NA NA
"7271" NA NA NA
"7272" NA NA NA
"7273" NA NA NA
"7274" NA NA NA
"7275" NA NA NA
"7276" NA NA NA
"7277" NA NA NA
"7278" NA NA NA
"7279" NA NA NA
"7280" NA NA NA
"7281" NA NA NA
"7282" NA NA NA
"7283" NA NA NA
"7284" NA NA NA
"7285" NA NA NA
"7286" NA NA NA
"7287" NA NA NA
"7288" NA NA NA
"7289" NA NA NA
"7290" NA NA NA
"7291" NA NA NA
"7292" NA NA NA
"7293" NA NA NA
"7294" NA NA NA
"7295" NA NA NA
"7296" NA NA NA
"7297" NA NA NA
"7298" NA NA NA
"7299" NA NA NA
"7300" NA NA NA
"7301" NA NA NA
"7302" NA NA NA
"7303" NA NA NA
"7304" NA NA NA
"7305" NA NA NA
"7306" NA NA NA
"7307" NA NA NA
"7308" NA NA NA
"7309" NA NA NA
"7310" NA NA NA
"7311" NA NA NA
"7312" NA NA NA
"7313" NA NA NA
"7314" NA NA NA
"7315" NA NA NA
"7316" NA NA NA
"7317" NA NA NA
"7318" NA NA NA
"7319" NA NA NA
"7320" NA NA NA
"7321" NA NA NA
"7322" NA NA NA
"7323" NA NA NA
"7324" NA NA NA
"7325" NA NA NA
"7326" NA NA NA
"7327" NA NA NA
"7328" NA NA NA
"7329" NA NA NA
"7330" NA NA NA
"7331" NA NA NA
"7332" NA NA NA
"7333" NA NA NA
"7334" NA NA NA
"7335" NA NA NA
"7336" NA NA NA
"7337" NA NA NA
"7338" NA NA NA
"7339" NA NA NA
"7340" NA NA NA
"7341" NA NA NA
"7342" NA NA NA
"7343" NA NA NA
"7344" NA NA NA
"7345" NA NA NA
"7346" NA NA NA
"7347" NA NA NA
"7348" NA NA NA
"7349" NA NA NA
"7350" NA NA NA
"7351" NA NA NA
"7352" NA NA NA
"7353" NA NA NA
"7354" NA NA NA
"7355" NA NA NA
"7356" NA NA NA
"7357" NA NA NA
"7358" NA NA NA
"7359" NA NA NA
"7360" NA NA NA
"7361" NA NA NA
"7362" NA NA NA
"7363" NA NA NA
"7364" NA NA NA
"7365" NA NA NA
"7366" NA NA NA
"7367" NA NA NA
"7368" NA NA NA
"7369" NA NA NA
"7370" NA NA NA
"7371" NA NA NA
"7372" NA NA NA
"7373" NA NA NA
"7374" NA NA NA
"7375" NA NA NA
"7376" NA NA NA
"7377" NA NA NA
"7378" NA NA NA
"7379" NA NA NA
"7380" NA NA NA
"7381" NA NA NA
"7382" NA NA NA
"7383" NA NA NA
"7384" NA NA NA
"7385" NA NA NA
"7386" NA NA NA
"7387" NA NA NA
"7388" NA NA NA
"7389" NA NA NA
"7390" NA NA NA
"7391" NA NA NA
"7392" NA NA NA
"7393" NA NA NA
"7394" NA NA NA
"7395" NA NA NA
"7396" NA NA NA
"7397" NA NA NA
"7398" NA NA NA
"7399" NA NA NA
"7400" NA NA NA
"7401" NA NA NA
"7402" NA NA NA
"7403" NA NA NA
"7404" NA NA NA
"7405" NA NA NA
"7406" NA NA NA
"7407" NA NA NA
"7408" NA NA NA
"7409" NA NA NA
"7410" NA NA NA
"7411" NA NA NA
"7412" NA NA NA
"7413" NA NA NA
"7414" NA NA NA
"7415" NA NA NA
"7416" NA NA NA
"7417" NA NA NA
"7418" NA NA NA
"7419" NA NA NA
"7420" NA NA NA
"7421" NA NA NA
"7422" NA NA NA
"7423" NA NA NA
"7424" NA NA NA
"7425" NA NA NA
"7426" NA NA NA
"7427" NA NA NA
"7428" NA NA NA
"7429" NA NA NA
"7430" NA NA NA
"7431" NA NA NA
"7432" NA NA NA
"7433" NA NA NA
"7434" NA NA NA
"7435" NA NA NA
"7436" NA NA NA
"7437" NA NA NA
"7438" NA NA NA
"7439" NA NA NA
"7440" NA NA NA
"7441" NA NA NA
"7442" NA NA NA
"7443" NA NA NA
"7444" NA NA NA
"7445" NA NA NA
"7446" NA NA NA
"7447" NA NA NA
"7448" NA NA NA
"7449" NA NA NA
"7450" NA NA NA
"7451" NA NA NA
"7452" NA NA NA
"7453" NA NA NA
"7454" NA NA NA
"7455" NA NA NA
"7456" NA NA NA
"7457" NA NA NA
"7458" NA NA NA
"7459" NA NA NA
"7460" NA NA NA
"7461" NA NA NA
"7462" NA NA NA
"7463" NA NA NA
"7464" NA NA NA
"7465" NA NA NA
"7466" NA NA NA
"7467" NA NA NA
"7468" NA NA NA
"7469" NA NA NA
"7470" NA NA NA
"7471" NA NA NA
"7472" NA NA NA
"7473" NA NA NA
"7474" NA NA NA
"7475" NA NA NA
"7476" NA NA NA
"7477" NA NA NA
"7478" NA NA NA
"7479" NA NA NA
"7480" NA NA NA
"7481" NA NA NA
"7482" NA NA NA
"7483" NA NA NA
"7484" NA NA NA
"7485" NA NA NA
"7486" NA NA NA
"7487" NA NA NA
"7488" NA NA NA
"7489" NA NA NA
"7490" NA NA NA
"7491" NA NA NA
"7492" NA NA NA
"7493" NA NA NA
"7494" NA NA NA
"7495" NA NA NA
"7496" NA NA NA
"7497" NA NA NA
"7498" NA NA NA
"7499" NA NA NA
"7500" NA NA NA
"7501" NA NA NA
"7502" NA NA NA
"7503" NA NA NA
"7504" NA NA NA
"7505" NA NA NA
"7506" NA NA NA
"7507" NA NA NA
"7508" NA NA NA
"7509" NA NA NA
"7510" NA NA NA
"7511" NA NA NA
"7512" NA NA NA
"7513" NA NA NA
"7514" NA NA NA
"7515" NA NA NA
"7516" NA NA NA
"7517" NA NA NA
"7518" NA NA NA
"7519" NA NA NA
"7520" NA NA NA
"7521" NA NA NA
"7522" NA NA NA
"7523" NA NA NA
"7524" NA NA NA
"7525" NA NA NA
"7526" NA NA NA
"7527" NA NA NA
"7528" NA NA NA
"7529" NA NA NA
"7530" NA NA NA
"7531" NA NA NA
"7532" NA NA NA
"7533" NA NA NA
"7534" NA NA NA
"7535" NA NA NA
"7536" NA NA NA
"7537" NA NA NA
"7538" NA NA NA
"7539" NA NA NA
"7540" NA NA NA
"7541" NA NA NA
"7542" NA NA NA
"7543" NA NA NA
"7544" NA NA NA
"7545" NA NA NA
"7546" NA NA NA
"7547" NA NA NA
"7548" NA NA NA
"7549" NA NA NA
"7550" NA NA NA
"7551" NA NA NA
"7552" NA NA NA
"7553" NA NA NA
"7554" NA NA NA
"7555" NA NA NA
"7556" NA NA NA
"7557" NA NA NA
"7558" NA NA NA
"7559" NA NA NA
"7560" NA NA NA
"7561" NA NA NA
"7562" NA NA NA
"7563" NA NA NA
"7564" NA NA NA
"7565" NA NA NA
"7566" NA NA NA
"7567" NA NA NA
"7568" NA NA NA
"7569" NA NA NA
"7570" NA NA NA
"7571" NA NA NA
"7572" NA NA NA
"7573" NA NA NA
"7574" NA NA NA
"7575" NA NA NA
"7576" NA NA NA
"7577" NA NA NA
"7578" NA NA NA
"7579" NA NA NA
"7580" NA NA NA
"7581" NA NA NA
"7582" NA NA NA
"7583" NA NA NA
"7584" NA NA NA
"7585" NA NA NA
"7586" NA NA NA
"7587" NA NA NA
"7588" NA NA NA
"7589" NA NA NA
"7590" NA NA NA
"7591" NA NA NA
"7592" NA NA NA
"7593" NA NA NA
"7594" NA NA NA
"7595" NA NA NA
"7596" NA NA NA
"7597" NA NA NA
"7598" NA NA NA
"7599" NA NA NA
"7600" NA NA NA
"7601" NA NA NA
"7602" NA NA NA
"7603" NA NA NA
"7604" NA NA NA
"7605" NA NA NA
"7606" NA NA NA
"7607" NA NA NA
"7608" NA NA NA
"7609" NA NA NA
"7610" NA NA NA
"7611" NA NA NA
"7612" NA NA NA
"7613" NA NA NA
"7614" NA NA NA
"7615" NA NA NA
"7616" NA NA NA
"7617" NA NA NA
"7618" NA NA NA
"7619" NA NA NA
"7620" NA NA NA
"7621" NA NA NA
"7622" NA NA NA
"7623" NA NA NA
"7624" NA NA NA
"7625" NA NA NA
"7626" NA NA NA
"7627" NA NA NA
"7628" NA NA NA
"7629" NA NA NA
"7630" NA NA NA
"7631" NA NA NA
"7632" NA NA NA
"7633" NA NA NA
"7634" NA NA NA
"7635" NA NA NA
"7636" NA NA NA
"7637" NA NA NA
"7638" NA NA NA
"7639" NA NA NA
"7640" NA NA NA
"7641" NA NA NA
"7642" NA NA NA
"7643" NA NA NA
"7644" NA NA NA
"7645" NA NA NA
"7646" NA NA NA
"7647" NA NA NA
"7648" NA NA NA
"7649" NA NA NA
"7650" NA NA NA
"7651" NA NA NA
"7652" NA NA NA
"7653" NA NA NA
"7654" NA NA NA
"7655" NA NA NA
"7656" NA NA NA
"7657" NA NA NA
"7658" NA NA NA
"7659" NA NA NA
"7660" NA NA NA
"7661" NA NA NA
"7662" NA NA NA
"7663" NA NA NA
"7664" NA NA NA
"7665" NA NA NA
"7666" NA NA NA
"7667" NA NA NA
"7668" NA NA NA
"7669" NA NA NA
"7670" NA NA NA
"7671" NA NA NA
"7672" NA NA NA
"7673" NA NA NA
"7674" NA NA NA
"7675" NA NA NA
"7676" NA NA NA
"7677" NA NA NA
"7678" NA NA NA
"7679" NA NA NA
"7680" NA NA NA
"7681" NA NA NA
"7682" NA NA NA
"7683" NA NA NA
"7684" NA NA NA
"7685" NA NA NA
"7686" NA NA NA
"7687" NA NA NA
"7688" NA NA NA
"7689" NA NA NA
"7690" NA NA NA
"7691" NA NA NA
"7692" NA NA NA
"7693" NA NA NA
"7694" NA NA NA
"7695" NA NA NA
"7696" NA NA NA
"7697" NA NA NA
"7698" NA NA NA
"7699" NA NA NA
"7700" NA NA NA
"7701" NA NA NA
"7702" NA NA NA
"7703" NA NA NA
"7704" NA NA NA
"7705" NA NA NA
"7706" NA NA NA
"7707" NA NA NA
"7708" NA NA NA
"7709" NA NA NA
"7710" NA NA NA
"7711" NA NA NA
"7712" NA NA NA
"7713" NA NA NA
"7714" NA NA NA
"7715" NA NA NA
"7716" NA NA NA
"7717" NA NA NA
"7718" NA NA NA
"7719" NA NA NA
"7720" NA NA NA
"7721" NA NA NA
"7722" NA NA NA
"7723" NA NA NA
"7724" NA NA NA
"7725" NA NA NA
"7726" NA NA NA
"7727" NA NA NA
"7728" NA NA NA
"7729" NA NA NA
"7730" NA NA NA
"7731" NA NA NA
"7732" NA NA NA
"7733" NA NA NA
"7734" NA NA NA
"7735" NA NA NA
"7736" NA NA NA
"7737" NA NA NA
"7738" NA NA NA
"7739" NA NA NA
"7740" NA NA NA
"7741" NA NA NA
"7742" NA NA NA
"7743" NA NA NA
"7744" NA NA NA
"7745" NA NA NA
"7746" NA NA NA
"7747" NA NA NA
"7748" NA NA NA
"7749" NA NA NA
"7750" NA NA NA
"7751" NA NA NA
"7752" NA NA NA
"7753" NA NA NA
"7754" NA NA NA
"7755" NA NA NA
"7756" NA NA NA
"7757" NA NA NA
"7758" NA NA NA
"7759" NA NA NA
"7760" NA NA NA
"7761" NA NA NA
"7762" NA NA NA
"7763" NA NA NA
"7764" NA NA NA
"7765" NA NA NA
"7766" NA NA NA
"7767" NA NA NA
"7768" NA NA NA
"7769" NA NA NA
"7770" NA NA NA
"7771" NA NA NA
"7772" NA NA NA
"7773" NA NA NA
"7774" NA NA NA
"7775" NA NA NA
"7776" NA NA NA
"7777" NA NA NA
"7778" NA NA NA
"7779" NA NA NA
"7780" NA NA NA
"7781" NA NA NA
"7782" NA NA NA
"7783" NA NA NA
"7784" NA NA NA
"7785" NA NA NA
"7786" NA NA NA
"7787" NA NA NA
"7788" NA NA NA
"7789" NA NA NA
"7790" NA NA NA
"7791" NA NA NA
"7792" NA NA NA
"7793" NA NA NA
"7794" NA NA NA
"7795" NA NA NA
"7796" NA NA NA
"7797" NA NA NA
"7798" NA NA NA
"7799" NA NA NA
"7800" NA NA NA
"7801" NA NA NA
"7802" NA NA NA
"7803" NA NA NA
"7804" NA NA NA
"7805" NA NA NA
"7806" NA NA NA
"7807" NA NA NA
"7808" NA NA NA
"7809" NA NA NA
"7810" NA NA NA
"7811" NA NA NA
"7812" NA NA NA
"7813" NA NA NA
"7814" NA NA NA
"7815" NA NA NA
"7816" NA NA NA
"7817" NA NA NA
"7818" NA NA NA
"7819" NA NA NA
"7820" NA NA NA
"7821" NA NA NA
"7822" NA NA NA
"7823" NA NA NA
"7824" NA NA NA
"7825" NA NA NA
"7826" NA NA NA
"7827" NA NA NA
"7828" NA NA NA
"7829" NA NA NA
"7830" NA NA NA
"7831" NA NA NA
"7832" NA NA NA
"7833" NA NA NA
"7834" NA NA NA
"7835" NA NA NA
"7836" NA NA NA
"7837" NA NA NA
"7838" NA NA NA
"7839" NA NA NA
"7840" NA NA NA
"7841" NA NA NA
"7842" NA NA NA
"7843" NA NA NA
"7844" NA NA NA
"7845" NA NA NA
"7846" NA NA NA
"7847" NA NA NA
"7848" NA NA NA
"7849" NA NA NA
"7850" NA NA NA
"7851" NA NA NA
"7852" NA NA NA
"7853" NA NA NA
"7854" NA NA NA
"7855" NA NA NA
"7856" NA NA NA
"7857" NA NA NA
"7858" NA NA NA
"7859" NA NA NA
"7860" NA NA NA
"7861" NA NA NA
"7862" NA NA NA
"7863" NA NA NA
"7864" NA NA NA
"7865" NA NA NA
"7866" NA NA NA
"7867" NA NA NA
"7868" NA NA NA
"7869" NA NA NA
"7870" NA NA NA
"7871" NA NA NA
"7872" NA NA NA
"7873" NA NA NA
"7874" NA NA NA
"7875" NA NA NA
"7876" NA NA NA
"7877" NA NA NA
"7878" NA NA NA
"7879" NA NA NA
"7880" NA NA NA
"7881" NA NA NA
"7882" NA NA NA
"7883" NA NA NA
"7884" NA NA NA
"7885" NA NA NA
"7886" NA NA NA
"7887" NA NA NA
"7888" NA NA NA
"7889" NA NA NA
"7890" NA NA NA
"7891" NA NA NA
"7892" NA NA NA
"7893" NA NA NA
"7894" NA NA NA
"7895" NA NA NA
"7896" NA NA NA
"7897" NA NA NA
"7898" NA NA NA
"7899" NA NA NA
"7900" NA NA NA
"7901" NA NA NA
"7902" NA NA NA
"7903" NA NA NA
"7904" NA NA NA
"7905" NA NA NA
"7906" NA NA NA
"7907" NA NA NA
"7908" NA NA NA
"7909" NA NA NA
"7910" NA NA NA
"7911" NA NA NA
"7912" NA NA NA
"7913" NA NA NA
"7914" NA NA NA
"7915" NA NA NA
"7916" NA NA NA
"7917" NA NA NA
"7918" NA NA NA
"7919" NA NA NA
"7920" NA NA NA
"7921" NA NA NA
"7922" NA NA NA
"7923" NA NA NA
"7924" NA NA NA
"7925" NA NA NA
"7926" NA NA NA
"7927" NA NA NA
"7928" NA NA NA
"7929" NA NA NA
"7930" NA NA NA
"7931" NA NA NA
"7932" NA NA NA
"7933" NA NA NA
"7934" NA NA NA
"7935" NA NA NA
"7936" NA NA NA
"7937" NA NA NA
"7938" NA NA NA
"7939" NA NA NA
"7940" NA NA NA
"7941" NA NA NA
"7942" NA NA NA
"7943" NA NA NA
"7944" NA NA NA
"7945" NA NA NA
"7946" NA NA NA
"7947" NA NA NA
"7948" NA NA NA
"7949" NA NA NA
"7950" NA NA NA
"7951" NA NA NA
"7952" NA NA NA
"7953" NA NA NA
"7954" NA NA NA
"7955" NA NA NA
"7956" NA NA NA
"7957" NA NA NA
"7958" NA NA NA
"7959" NA NA NA
"7960" NA NA NA
"7961" NA NA NA
"7962" NA NA NA
"7963" NA NA NA
"7964" NA NA NA
"7965" NA NA NA
"7966" NA NA NA
"7967" NA NA NA
"7968" NA NA NA
"7969" NA NA NA
"7970" NA NA NA
"7971" NA NA NA
"7972" NA NA NA
"7973" NA NA NA
"7974" NA NA NA
"7975" NA NA NA
"7976" NA NA NA
"7977" NA NA NA
"7978" NA NA NA
"7979" NA NA NA
"7980" NA NA NA
"7981" NA NA NA
"7982" NA NA NA
"7983" NA NA NA
"7984" NA NA NA
"7985" NA NA NA
"7986" NA NA NA
"7987" NA NA NA
"7988" NA NA NA
"7989" NA NA NA
"7990" NA NA NA
"7991" NA NA NA
"7992" NA NA NA
"7993" NA NA NA
"7994" NA NA NA
"7995" NA NA NA
"7996" NA NA NA
"7997" NA NA NA
"7998" NA NA NA
"7999" NA NA NA
"8000" NA NA NA
"8001" NA NA NA
"8002" NA NA NA
"8003" NA NA NA
"8004" NA NA NA
"8005" NA NA NA
"8006" NA NA NA
"8007" NA NA NA
"8008" NA NA NA
"8009" NA NA NA
"8010" NA NA NA
"8011" NA NA NA
"8012" NA NA NA
"8013" NA NA NA
"8014" NA NA NA
"8015" NA NA NA
"8016" NA NA NA
"8017" NA NA NA
"8018" NA NA NA
"8019" NA NA NA
"8020" NA NA NA
"8021" NA NA NA
"8022" NA NA NA
"8023" NA NA NA
"8024" NA NA NA
"8025" NA NA NA
"8026" NA NA NA
"8027" NA NA NA
"8028" NA NA NA
"8029" NA NA NA
"8030" NA NA NA
"8031" NA NA NA
"8032" NA NA NA
"8033" NA NA NA
"8034" NA NA NA
"8035" NA NA NA
"8036" NA NA NA
"8037" NA NA NA
"8038" NA NA NA
"8039" NA NA NA
"8040" NA NA NA
"8041" NA NA NA
"8042" NA NA NA
"8043" NA NA NA
"8044" NA NA NA
"8045" NA NA NA
"8046" NA NA NA
"8047" NA NA NA
"8048" NA NA NA
"8049" NA NA NA
"8050" NA NA NA
"8051" NA NA NA
"8052" NA NA NA
"8053" NA NA NA
"8054" NA NA NA
"8055" NA NA NA
"8056" NA NA NA
"8057" NA NA NA
"8058" NA NA NA
"8059" NA NA NA
"8060" NA NA NA
"8061" NA NA NA
"8062" NA NA NA
"8063" NA NA NA
"8064" NA NA NA
"8065" NA NA NA
"8066" NA NA NA
"8067" NA NA NA
"8068" NA NA NA
"8069" NA NA NA
"8070" NA NA NA
"8071" NA NA NA
"8072" NA NA NA
"8073" NA NA NA
"8074" NA NA NA
"8075" NA NA NA
"8076" NA NA NA
"8077" NA NA NA
"8078" NA NA NA
"8079" NA NA NA
"8080" NA NA NA
"8081" NA NA NA
"8082" NA NA NA
"8083" NA NA NA
"8084" NA NA NA
"8085" NA NA NA
"8086" NA NA NA
"8087" NA NA NA
"8088" NA NA NA
"8089" NA NA NA
"8090" NA NA NA
"8091" NA NA NA
"8092" NA NA NA
"8093" NA NA NA
"8094" NA NA NA
"8095" NA NA NA
"8096" NA NA NA
"8097" NA NA NA
"8098" NA NA NA
"8099" NA NA NA
"8100" NA NA NA
"8101" NA NA NA
"8102" NA NA NA
"8103" NA NA NA
"8104" NA NA NA
"8105" NA NA NA
"8106" NA NA NA
"8107" NA NA NA
"8108" NA NA NA
"8109" NA NA NA
"8110" NA NA NA
"8111" NA NA NA
"8112" NA NA NA
"8113" NA NA NA
"8114" NA NA NA
"8115" NA NA NA
"8116" NA NA NA
"8117" NA NA NA
"8118" NA NA NA
"8119" NA NA NA
"8120" NA NA NA
"8121" NA NA NA
"8122" NA NA NA
"8123" NA NA NA
"8124" NA NA NA
"8125" NA NA NA
"8126" NA NA NA
"8127" NA NA NA
"8128" NA NA NA
"8129" NA NA NA
"8130" NA NA NA
"8131" NA NA NA
"8132" NA NA NA
"8133" NA NA NA
"8134" NA NA NA
"8135" NA NA NA
"8136" NA NA NA
"8137" NA NA NA
"8138" NA NA NA
"8139" NA NA NA
"8140" NA NA NA
"8141" NA NA NA
"8142" NA NA NA
"8143" NA NA NA
"8144" NA NA NA
"8145" NA NA NA
"8146" NA NA NA
"8147" NA NA NA
"8148" NA NA NA
"8149" NA NA NA
"8150" NA NA NA
"8151" NA NA NA
"8152" NA NA NA
"8153" NA NA NA
"8154" NA NA NA
"8155" NA NA NA
"8156" NA NA NA
"8157" NA NA NA
"8158" NA NA NA
"8159" NA NA NA
"8160" NA NA NA
"8161" NA NA NA
"8162" NA NA NA
"8163" NA NA NA
"8164" NA NA NA
"8165" NA NA NA
"8166" NA NA NA
"8167" NA NA NA
"8168" NA NA NA
"8169" NA NA NA
"8170" NA NA NA
"8171" NA NA NA
"8172" NA NA NA
"8173" NA NA NA
"8174" NA NA NA
"8175" NA NA NA
"8176" NA NA NA
"8177" NA NA NA
"8178" NA NA NA
"8179" NA NA NA
"8180" NA NA NA
"8181" NA NA NA
"8182" NA NA NA
"8183" NA NA NA
"8184" NA NA NA
"8185" NA NA NA
"8186" NA NA NA
"8187" NA NA NA
"8188" NA NA NA
"8189" NA NA NA
"8190" NA NA NA
"8191" NA NA NA
"8192" NA NA NA
"8193" NA NA NA
"8194" NA NA NA
"8195" NA NA NA
"8196" NA NA NA
"8197" NA NA NA
"8198" NA NA NA
"8199" NA NA NA
"8200" NA NA NA
"8201" NA NA NA
"8202" NA NA NA
"8203" NA NA NA
"8204" NA NA NA
"8205" NA NA NA
"8206" NA NA NA
"8207" NA NA NA
"8208" NA NA NA
"8209" NA NA NA
"8210" NA NA NA
"8211" NA NA NA
"8212" NA NA NA
"8213" NA NA NA
"8214" NA NA NA
"8215" NA NA NA
"8216" NA NA NA
"8217" NA NA NA
"8218" NA NA NA
"8219" NA NA NA
"8220" NA NA NA
"8221" NA NA NA
"8222" NA NA NA
"8223" NA NA NA
"8224" NA NA NA
"8225" NA NA NA
"8226" NA NA NA
"8227" NA NA NA
"8228" NA NA NA
"8229" NA NA NA
"8230" NA NA NA
"8231" NA NA NA
"8232" NA NA NA
"8233" NA NA NA
"8234" NA NA NA
"8235" NA NA NA
"8236" NA NA NA
"8237" NA NA NA
"8238" NA NA NA
"8239" NA NA NA
"8240" NA NA NA
"8241" NA NA NA
"8242" NA NA NA
"8243" NA NA NA
"8244" NA NA NA
"8245" NA NA NA
"8246" NA NA NA
"8247" NA NA NA
"8248" NA NA NA
"8249" NA NA NA
"8250" NA NA NA
"8251" NA NA NA
"8252" NA NA NA
"8253" NA NA NA
"8254" NA NA NA
"8255" NA NA NA
"8256" NA NA NA
"8257" NA NA NA
"8258" NA NA NA
"8259" NA NA NA
"8260" NA NA NA
"8261" NA NA NA
"8262" NA NA NA
"8263" NA NA NA
"8264" NA NA NA
"8265" NA NA NA
"8266" NA NA NA
"8267" NA NA NA
"8268" NA NA NA
"8269" NA NA NA
"8270" NA NA NA
"8271" NA NA NA
"8272" NA NA NA
"8273" NA NA NA
"8274" NA NA NA
"8275" NA NA NA
"8276" NA NA NA
"8277" NA NA NA
"8278" NA NA NA
"8279" NA NA NA
"8280" NA NA NA
"8281" NA NA NA
"8282" NA NA NA
"8283" NA NA NA
"8284" NA NA NA
"8285" NA NA NA
"8286" NA NA NA
"8287" NA NA NA
"8288" NA NA NA
"8289" NA NA NA
"8290" NA NA NA
"8291" NA NA NA
"8292" NA NA NA
"8293" NA NA NA
"8294" NA NA NA
"8295" NA NA NA
"8296" NA NA NA
"8297" NA NA NA
"8298" NA NA NA
"8299" NA NA NA
"8300" NA NA NA
"8301" NA NA NA
"8302" NA NA NA
"8303" NA NA NA
"8304" NA NA NA
"8305" NA NA NA
"8306" NA NA NA
"8307" NA NA NA
"8308" NA NA NA
"8309" NA NA NA
"8310" NA NA NA
"8311" NA NA NA
"8312" NA NA NA
"8313" NA NA NA
"8314" NA NA NA
"8315" NA NA NA
"8316" NA NA NA
"8317" NA NA NA
"8318" NA NA NA
"8319" NA NA NA
"8320" NA NA NA
"8321" NA NA NA
"8322" NA NA NA
"8323" NA NA NA
"8324" NA NA NA
"8325" NA NA NA
"8326" NA NA NA
"8327" NA NA NA
"8328" NA NA NA
"8329" NA NA NA
"8330" NA NA NA
"8331" NA NA NA
"8332" NA NA NA
"8333" NA NA NA
"8334" NA NA NA
"8335" NA NA NA
"8336" NA NA NA
"8337" NA NA NA
"8338" NA NA NA
"8339" NA NA NA
"8340" NA NA NA
"8341" NA NA NA
"8342" NA NA NA
"8343" NA NA NA
"8344" NA NA NA
"8345" NA NA NA
"8346" NA NA NA
"8347" NA NA NA
"8348" NA NA NA
"8349" NA NA NA
"8350" NA NA NA
"8351" NA NA NA
"8352" NA NA NA
"8353" NA NA NA
"8354" NA NA NA
"8355" NA NA NA
"8356" NA NA NA
"8357" NA NA NA
"8358" NA NA NA
"8359" NA NA NA
"8360" NA NA NA
"8361" NA NA NA
"8362" NA NA NA
"8363" NA NA NA
"8364" NA NA NA
"8365" NA NA NA
"8366" NA NA NA
"8367" NA NA NA
"8368" NA NA NA
"8369" NA NA NA
"8370" NA NA NA
"8371" NA NA NA
"8372" NA NA NA
"8373" NA NA NA
"8374" NA NA NA
"8375" NA NA NA
"8376" NA NA NA
"8377" NA NA NA
"8378" NA NA NA
"8379" NA NA NA
"8380" NA NA NA
"8381" NA NA NA
"8382" NA NA NA
"8383" NA NA NA
"8384" NA NA NA
"8385" NA NA NA
"8386" NA NA NA
"8387" NA NA NA
"8388" NA NA NA
"8389" NA NA NA
"8390" NA NA NA
"8391" NA NA NA
"8392" NA NA NA
"8393" NA NA NA
"8394" NA NA NA
"8395" NA NA NA
"8396" NA NA NA
"8397" NA NA NA
"8398" NA NA NA
"8399" NA NA NA
"8400" NA NA NA
"8401" NA NA NA
"8402" NA NA NA
"8403" NA NA NA
"8404" NA NA NA
"8405" NA NA NA
"8406" NA NA NA
"8407" NA NA NA
"8408" NA NA NA
"8409" NA NA NA
"8410" NA NA NA
"8411" NA NA NA
"8412" NA NA NA
"8413" NA NA NA
"8414" NA NA NA
"8415" NA NA NA
"8416" NA NA NA
"8417" NA NA NA
"8418" NA NA NA
"8419" NA NA NA
"8420" NA NA NA
"8421" NA NA NA
"8422" NA NA NA
"8423" NA NA NA
"8424" NA NA NA
"8425" NA NA NA
"8426" NA NA NA
"8427" NA NA NA
"8428" NA NA NA
"8429" NA NA NA
"8430" NA NA NA
"8431" NA NA NA
"8432" NA NA NA
"8433" NA NA NA
"8434" NA NA NA
"8435" NA NA NA
"8436" NA NA NA
"8437" NA NA NA
"8438" NA NA NA
"8439" NA NA NA
"8440" NA NA NA
"8441" NA NA NA
"8442" NA NA NA
"8443" NA NA NA
"8444" NA NA NA
"8445" NA NA NA
"8446" NA NA NA
"8447" NA NA NA
"8448" NA NA NA
"8449" NA NA NA
"8450" NA NA NA
"8451" NA NA NA
"8452" NA NA NA
"8453" NA NA NA
"8454" NA NA NA
"8455" NA NA NA
"8456" NA NA NA
"8457" NA NA NA
"8458" NA NA NA
"8459" NA NA NA
"8460" NA NA NA
"8461" NA NA NA
"8462" NA NA NA
"8463" NA NA NA
"8464" NA NA NA
"8465" NA NA NA
"8466" NA NA NA
"8467" NA NA NA
"8468" NA NA NA
"8469" NA NA NA
"8470" NA NA NA
"8471" NA NA NA
"8472" NA NA NA
"8473" NA NA NA
"8474" NA NA NA
"8475" NA NA NA
"8476" NA NA NA
"8477" NA NA NA
"8478" NA NA NA
"8479" NA NA NA
"8480" NA NA NA
"8481" NA NA NA
"8482" NA NA NA
"8483" NA NA NA
"8484" NA NA NA
"8485" NA NA NA
"8486" NA NA NA
"8487" NA NA NA
"8488" NA NA NA
"8489" NA NA NA
"8490" NA NA NA
"8491" NA NA NA
"8492" NA NA NA
"8493" NA NA NA
"8494" NA NA NA
"8495" NA NA NA
"8496" NA NA NA
"8497" NA NA NA
"8498" NA NA NA
"8499" NA NA NA
"8500" NA NA NA
"8501" NA NA NA
"8502" NA NA NA
"8503" NA NA NA
"8504" NA NA NA
"8505" NA NA NA
"8506" NA NA NA
"8507" NA NA NA
"8508" NA NA NA
"8509" NA NA NA
"8510" NA NA NA
"8511" NA NA NA
"8512" NA NA NA
"8513" NA NA NA
"8514" NA NA NA
"8515" NA NA NA
"8516" NA NA NA
"8517" NA NA NA
"8518" NA NA NA
"8519" NA NA NA
"8520" NA NA NA
"8521" NA NA NA
"8522" NA NA NA
"8523" NA NA NA
"8524" NA NA NA
"8525" NA NA NA
"8526" NA NA NA
"8527" NA NA NA
"8528" NA NA NA
"8529" NA NA NA
"8530" NA NA NA
"8531" NA NA NA
"8532" NA NA NA
"8533" NA NA NA
"8534" NA NA NA
"8535" NA NA NA
"8536" NA NA NA
"8537" NA NA NA
"8538" NA NA NA
"8539" NA NA NA
"8540" NA NA NA
"8541" NA NA NA
"8542" NA NA NA
"8543" NA NA NA
"8544" NA NA NA
"8545" NA NA NA
"8546" NA NA NA
"8547" NA NA NA
"8548" NA NA NA
"8549" NA NA NA
"8550" NA NA NA
"8551" NA NA NA
"8552" NA NA NA
"8553" NA NA NA
"8554" NA NA NA
"8555" NA NA NA
"8556" NA NA NA
"8557" NA NA NA
"8558" NA NA NA
"8559" NA NA NA
"8560" NA NA NA
"8561" NA NA NA
"8562" NA NA NA
"8563" NA NA NA
"8564" NA NA NA
"8565" NA NA NA
"8566" NA NA NA
"8567" NA NA NA
"8568" NA NA NA
"8569" NA NA NA
"8570" NA NA NA
"8571" NA NA NA
"8572" NA NA NA
"8573" NA NA NA
"8574" NA NA NA
"8575" NA NA NA
"8576" NA NA NA
"8577" NA NA NA
"8578" NA NA NA
"8579" NA NA NA
"8580" NA NA NA
"8581" NA NA NA
"8582" NA NA NA
"8583" NA NA NA
"8584" NA NA NA
"8585" NA NA NA
"8586" NA NA NA
"8587" NA NA NA
"8588" NA NA NA
"8589" NA NA NA
"8590" NA NA NA
"8591" NA NA NA
"8592" NA NA NA
"8593" NA NA NA
"8594" NA NA NA
"8595" NA NA NA
"8596" NA NA NA
"8597" NA NA NA
"8598" NA NA NA
"8599" NA NA NA
"8600" NA NA NA
"8601" NA NA NA
"8602" NA NA NA
"8603" NA NA NA
"8604" NA NA NA
"8605" NA NA NA
"8606" NA NA NA
"8607" NA NA NA
"8608" NA NA NA
"8609" NA NA NA
"8610" NA NA NA
"8611" NA NA NA
"8612" NA NA NA
"8613" NA NA NA
"8614" NA NA NA
"8615" NA NA NA
"8616" NA NA NA
"8617" NA NA NA
"8618" NA NA NA
"8619" NA NA NA
"8620" NA NA NA
"8621" NA NA NA
"8622" NA NA NA
"8623" NA NA NA
"8624" NA NA NA
"8625" NA NA NA
"8626" NA NA NA
"8627" NA NA NA
"8628" NA NA NA
"8629" NA NA NA
"8630" NA NA NA
"8631" NA NA NA
"8632" NA NA NA
"8633" NA NA NA
"8634" NA NA NA
"8635" NA NA NA
"8636" NA NA NA
"8637" NA NA NA
"8638" NA NA NA
"8639" NA NA NA
"8640" NA NA NA
"8641" NA NA NA
"8642" NA NA NA
"8643" NA NA NA
"8644" NA NA NA
"8645" NA NA NA
"8646" NA NA NA
"8647" NA NA NA
"8648" NA NA NA
"8649" NA NA NA
"8650" NA NA NA
"8651" NA NA NA
"8652" NA NA NA
"8653" NA NA NA
"8654" NA NA NA
"8655" NA NA NA
"8656" NA NA NA
"8657" NA NA NA
"8658" NA NA NA
"8659" NA NA NA
"8660" NA NA NA
"8661" NA NA NA
"8662" NA NA NA
"8663" NA NA NA
"8664" NA NA NA
"8665" NA NA NA
"8666" NA NA NA
"8667" NA NA NA
"8668" NA NA NA
"8669" NA NA NA
"8670" NA NA NA
"8671" NA NA NA
"8672" NA NA NA
"8673" NA NA NA
"8674" NA NA NA
"8675" NA NA NA
"8676" NA NA NA
"8677" NA NA NA
"8678" NA NA NA
"8679" NA NA NA
"8680" NA NA NA
"8681" NA NA NA
"8682" NA NA NA
"8683" NA NA NA
"8684" NA NA NA
"8685" NA NA NA
"8686" NA NA NA
"8687" NA NA NA
"8688" NA NA NA
"8689" NA NA NA
"8690" NA NA NA
"8691" NA NA NA
"8692" NA NA NA
"8693" NA NA NA
"8694" NA NA NA
"8695" NA NA NA
"8696" NA NA NA
"8697" NA NA NA
"8698" NA NA NA
"8699" NA NA NA
"8700" NA NA NA
"8701" NA NA NA
"8702" NA NA NA
"8703" NA NA NA
"8704" NA NA NA
"8705" NA NA NA
"8706" NA NA NA
"8707" NA NA NA
"8708" NA NA NA
"8709" NA NA NA
"8710" NA NA NA
"8711" NA NA NA
"8712" NA NA NA
"8713" NA NA NA
"8714" NA NA NA
"8715" NA NA NA
"8716" NA NA NA
"8717" NA NA NA
"8718" NA NA NA
"8719" NA NA NA
"8720" NA NA NA
"8721" NA NA NA
"8722" NA NA NA
"8723" NA NA NA
"8724" NA NA NA
"8725" NA NA NA
"8726" NA NA NA
"8727" NA NA NA
"8728" NA NA NA
"8729" NA NA NA
"8730" NA NA NA
"8731" NA NA NA
"8732" NA NA NA
"8733" NA NA NA
"8734" NA NA NA
"8735" NA NA NA
"8736" NA NA NA
"8737" NA NA NA
"8738" NA NA NA
"8739" NA NA NA
"8740" NA NA NA
"8741" NA NA NA
"8742" NA NA NA
"8743" NA NA NA
"8744" NA NA NA
"8745" NA NA NA
"8746" NA NA NA
"8747" NA NA NA
"8748" NA NA NA
"8749" NA NA NA
"8750" NA NA NA
"8751" NA NA NA
"8752" NA NA NA
"8753" NA NA NA
"8754" NA NA NA
"8755" NA NA NA
"8756" NA NA NA
"8757" NA NA NA
"8758" NA NA NA
"8759" NA NA NA
"8760" NA NA NA
"8761" NA NA NA
"8762" NA NA NA
"8763" NA NA NA
"8764" NA NA NA
"8765" NA NA NA
"8766" NA NA NA
"8767" NA NA NA
"8768" NA NA NA
"8769" NA NA NA
"8770" NA NA NA
"8771" NA NA NA
"8772" NA NA NA
"8773" NA NA NA
"8774" NA NA NA
"8775" NA NA NA
"8776" NA NA NA
"8777" NA NA NA
"8778" NA NA NA
"8779" NA NA NA
"8780" NA NA NA
"8781" NA NA NA
"8782" NA NA NA
"8783" NA NA NA
"8784" NA NA NA
"8785" NA NA NA
"8786" NA NA NA
"8787" NA NA NA
"8788" NA NA NA
"8789" NA NA NA
"8790" NA NA NA
"8791" NA NA NA
"8792" NA NA NA
"8793" NA NA NA
"8794" NA NA NA
"8795" NA NA NA
"8796" NA NA NA
"8797" NA NA NA
"8798" NA NA NA
"8799" NA NA NA
"8800" NA NA NA
"8801" NA NA NA
"8802" NA NA NA
"8803" NA NA NA
"8804" NA NA NA
"8805" NA NA NA
"8806" NA NA NA
"8807" NA NA NA
"8808" NA NA NA
"8809" NA NA NA
"8810" NA NA NA
"8811" NA NA NA
"8812" NA NA NA
"8813" NA NA NA
"8814" NA NA NA
"8815" NA NA NA
"8816" NA NA NA
"8817" NA NA NA
"8818" NA NA NA
"8819" NA NA NA
"8820" NA NA NA
"8821" NA NA NA
"8822" NA NA NA
"8823" NA NA NA
"8824" NA NA NA
"8825" NA NA NA
"8826" NA NA NA
"8827" NA NA NA
"8828" NA NA NA
"8829" NA NA NA
"8830" NA NA NA
"8831" NA NA NA
"8832" NA NA NA
"8833" NA NA NA
"8834" NA NA NA
"8835" NA NA NA
"8836" NA NA NA
"8837" NA NA NA
"8838" NA NA NA
"8839" NA NA NA
"8840" NA NA NA
"8841" NA NA NA
"8842" NA NA NA
"8843" NA NA NA
"8844" NA NA NA
"8845" NA NA NA
"8846" NA NA NA
"8847" NA NA NA
"8848" NA NA NA
"8849" NA NA NA
"8850" NA NA NA
"8851" NA NA NA
"8852" NA NA NA
"8853" NA NA NA
"8854" NA NA NA
"8855" NA NA NA
"8856" NA NA NA
"8857" NA NA NA
"8858" NA NA NA
"8859" NA NA NA
"8860" NA NA NA
"8861" NA NA NA
"8862" NA NA NA
"8863" NA NA NA
"8864" NA NA NA
"8865" NA NA NA
"8866" NA NA NA
"8867" NA NA NA
"8868" NA NA NA
"8869" NA NA NA
"8870" NA NA NA
"8871" NA NA NA
"8872" NA NA NA
"8873" NA NA NA
"8874" NA NA NA
"8875" NA NA NA
"8876" NA NA NA
"8877" NA NA NA
"8878" NA NA NA
"8879" NA NA NA
"8880" NA NA NA
"8881" NA NA NA
"8882" NA NA NA
"8883" NA NA NA
"8884" NA NA NA
"8885" NA NA NA
"8886" NA NA NA
"8887" NA NA NA
"8888" NA NA NA
"8889" NA NA NA
"8890" NA NA NA
"8891" NA NA NA
"8892" NA NA NA
"8893" NA NA NA
"8894" NA NA NA
"8895" NA NA NA
"8896" NA NA NA
"8897" NA NA NA
"8898" NA NA NA
"8899" NA NA NA
"8900" NA NA NA
"8901" NA NA NA
"8902" NA NA NA
"8903" NA NA NA
"8904" NA NA NA
"8905" NA NA NA
"8906" NA NA NA
"8907" NA NA NA
"8908" NA NA NA
"8909" NA NA NA
"8910" NA NA NA
"8911" NA NA NA
"8912" NA NA NA
"8913" NA NA NA
"8914" NA NA NA
"8915" NA NA NA
"8916" NA NA NA
"8917" NA NA NA
"8918" NA NA NA
"8919" NA NA NA
"8920" NA NA NA
"8921" NA NA NA
"8922" NA NA NA
"8923" NA NA NA
"8924" NA NA NA
"8925" NA NA NA
"8926" NA NA NA
"8927" NA NA NA
"8928" NA NA NA
"8929" NA NA NA
"8930" NA NA NA
"8931" NA NA NA
"8932" NA NA NA
"8933" NA NA NA
"8934" NA NA NA
"8935" NA NA NA
"8936" NA NA NA
"8937" NA NA NA
"8938" NA NA NA
"8939" NA NA NA
"8940" NA NA NA
"8941" NA NA NA
"8942" NA NA NA
"8943" NA NA NA
"8944" NA NA NA
"8945" NA NA NA
"8946" NA NA NA
"8947" NA NA NA
"8948" NA NA NA
"8949" NA NA NA
"8950" NA NA NA
"8951" NA NA NA
"8952" NA NA NA
"8953" NA NA NA
"8954" NA NA NA
"8955" NA NA NA
"8956" NA NA NA
"8957" NA NA NA
"8958" NA NA NA
"8959" NA NA NA
"8960" NA NA NA
"8961" NA NA NA
"8962" NA NA NA
"8963" NA NA NA
"8964" NA NA NA
"8965" NA NA NA
"8966" NA NA NA
"8967" NA NA NA
"8968" NA NA NA
"8969" NA NA NA
"8970" NA NA NA
"8971" NA NA NA
"8972" NA NA NA
"8973" NA NA NA
"8974" NA NA NA
"8975" NA NA NA
"8976" NA NA NA
"8977" NA NA NA
"8978" NA NA NA
"8979" NA NA NA
"8980" NA NA NA
"8981" NA NA NA
"8982" NA NA NA
"8983" NA NA NA
"8984" NA NA NA
"8985" NA NA NA
"8986" NA NA NA
"8987" NA NA NA
"8988" NA NA NA
"8989" NA NA NA
"8990" NA NA NA
"8991" NA NA NA
"8992" NA NA NA
"8993" NA NA NA
"8994" NA NA NA
"8995" NA NA NA
"8996" NA NA NA
"8997" NA NA NA
"8998" NA NA NA
"8999" NA NA NA
"9000" NA NA NA
"9001" NA NA NA
