# Supplementary material for: Adaptive switch to sexually dimorphic movements by partner-seeking termites
Source: Sci Adv. 2019 Jun 19;5(6):eaau6108. doi: 10.1126/sciadv.aau6108 (PMC6584256; doi:10.1126/sciadv.aau6108)
Supplement: Data file S1 [file aau6108_Data_file_S1.zip › Dataset/CfExperimetns/170703_172_M_03_set2_after-position_5FPS.txt]

"time" "x" "y"
"1" 0 60.7691387084979 88.8295036756659
"2" 0.2 61.4287091048848 87.4670531841724
"3" 0.4 60.7456243162224 85.44961336825
"4" 0.6 59.2202636791583 84.7690605105395
"5" 0.8 58.2528563186007 85.5322473991689
"6" 1 58.1337140893541 86.3773039632244
"7" 1.2 59.3427749020272 87.3724010573263
"8" 1.4 60.4292569852326 87.2487944150779
"9" 1.6 60.9926909945081 86.5695235925864
"10" 1.8 60.8130174570172 85.5272079753136
"11" 2 60.7386818103312 85.6553139834427
"12" 2.2 60.5097566614239 86.2401394490089
"13" 2.4 60.557236459551 86.3875949345509
"14" 2.6 59.9677703607151 86.3901868588108
"15" 2.8 59.363184104374 85.7821909668783
"16" 3 58.3356553692985 84.8972060588276
"17" 3.2 57.3264255226882 83.5473382934873
"18" 3.4 57.355414571273 83.2882315863686
"19" 3.6 57.9535329499384 85.4924985212599
"20" 3.8 57.8602721565291 86.1796371276326
"21" 4 58.2214245440464 86.8313497121731
"22" 4.2 57.9875012500997 88.3187997699757
"23" 4.4 57.13316519879 87.9582977940962
"24" 4.6 55.1656993131429 87.6377949124853
"25" 4.8 53.3043402408145 87.9912307031189
"26" 5 53.085173211229 88.7773966438842
"27" 5.2 53.8138117689899 87.968832308775
"28" 5.4 54.9367815708165 87.2229847670376
"29" 5.6 54.9093717700268 86.72355467825
"30" 5.8 55.5782980474263 84.9435112296409
"31" 6 57.0348689995658 82.3603056915
"32" 6.2 58.396845453431 81.6147233735321
"33" 6.4 59.8502562814759 82.8332958844897
"34" 6.6 61.5579139978649 85.0483218556
"35" 6.8 63.1866127588143 87.5220983774451
"36" 7 64.1840728269159 89.1952014403287
"37" 7.2 63.6338205074796 91.2065102191293
"38" 7.4 61.9741667858425 93.5458456410131
"39" 7.6 59.6881382586232 95.0163059676309
"40" 7.8 57.6610521946233 96.66029689625
"41" 8 57.4317984135756 97.3882633591071
"42" 8.2 57.506746765072 97.6304522015577
"43" 8.4 57.6106998965592 98.4601473111475
"44" 8.6 57.7479010812421 98.5889332620848
"45" 8.8 57.2946145313209 98.4314135316571
"46" 9 56.3235668012778 97.8130584231037
"47" 9.2 54.4266374853141 97.9804699473387
"48" 9.4 51.5161014077162 97.6898920861352
"49" 9.6 47.992431036228 97.4193974619608
"50" 9.8 45.0892333495339 96.20677378989
"51" 10 42.1656056508147 94.402999236217
"52" 10.2 39.5729191393303 93.5237301063871
"53" 10.4 37.3447510420219 93.10345275873
"54" 10.6 34.2419250126436 92.2263597026647
"55" 10.8 30.6273533660358 92.4270525759713
"56" 11 28.0795950570891 93.7813901563287
"57" 11.2 26.8867485860994 95.3469240695119
"58" 11.4 25.3819806001745 97.3403855648192
"59" 11.6 25.465978443028 97.0667448380119
"60" 11.8 25.4631127707649 95.453237505025
"61" 12 25.8956453497412 92.8881877490793
"62" 12.2 26.9137462353149 89.64088027815
"63" 12.4 29.2532792964958 87.1624756337962
"64" 12.6 31.3074771226348 84.0307063229741
"65" 12.8 32.7340493066289 81.9991757184534
"66" 13 34.7904391151434 82.3405376366896
"67" 13.2 38.2282454306975 83.7196224800483
"68" 13.4 41.5897880356689 86.2098686661532
"69" 13.6 45.7429686051739 88.636504949346
"70" 13.8 49.519621478097 90.6818006697933
"71" 14 51.5617685930095 93.1678334024939
"72" 14.2 52.8458781734299 97.172930879394
"73" 14.4 53.662611087167 101.724735710594
"74" 14.6 53.9959059408408 106.164114991106
"75" 14.8 53.3834818388067 110.841725916057
"76" 15 53.8138117689899 115.511443430975
"77" 15.2 55.3316542608143 119.547740041274
"78" 15.4 55.6680233561609 122.791504331613
"79" 15.6 54.4077232651802 122.341089401494
"80" 15.8 51.772056003211 121.606558157633
"81" 16 48.1706657263061 120.066913723452
"82" 16.2 42.8629400096081 116.513514084136
"83" 16.4 39.3150786962299 112.215629867874
"84" 16.6 35.3751714790994 108.098469943893
"85" 16.8 32.2814092803017 103.555629624549
"86" 17 28.6272674237899 99.1763309835
"87" 17.2 24.8939143603544 94.9692425444274
"88" 17.4 20.9834637241233 92.5503195747024
"89" 17.6 17.2650792266436 92.2450027462256
"90" 17.8 15.2448212210319 93.1877794544758
"91" 18 15.336875409668 91.6142464390793
"92" 18.2 15.3274844931415 87.5555975963438
"93" 18.4 15.6697532240649 82.9463186941
"94" 18.6 17.3694010187651 79.1978253527293
"95" 18.8 18.2330830034594 74.8737412726907
"96" 19 17.9978413402941 70.3689316590315
"97" 19.2 16.3420484876876 66.7246823180374
"98" 19.4 13.9987290170498 63.7093535165728
"99" 19.6 15.2742567966247 62.4607633650682
"100" 19.8 18.2182230709916 61.1098405748382
"101" 20 21.7589437357014 62.1207040515863
"102" 20.2 24.601738903216 65.0964623346587
"103" 20.4 28.2377653495089 69.298985520812
"104" 20.6 32.0888100516742 74.1441738750434
"105" 20.8 35.8902827224286 78.9246786754349
"106" 21 40.0950499057326 82.0799341818812
"107" 21.2 43.7518842597817 84.3209645382335
"108" 21.4 48.29712217498 87.8174596543574
"109" 21.6 53.6129130608614 91.0488887450595
"110" 21.8 58.6353807640756 95.7169736881309
"111" 22 62.401304339503 101.777990634209
"112" 22.2 65.1665072704219 106.58684758377
"113" 22.4 68.4880144791649 107.856051424523
"114" 22.6 73.3455951266219 107.373179828326
"115" 22.8 78.6751428231371 105.527349551473
"116" 23 84.0128248712162 102.999721234783
"117" 23.2 88.4068150996361 100.759774701506
"118" 23.4 92.9162582563503 99.4069582896207
"119" 23.6 95.7269834641649 96.867312359125
"120" 23.8 97.6610460802437 92.773170092376
"121" 24 99.7019725427899 88.382917215089
"122" 24.2 99.9757580016459 84.7748563184619
"123" 24.4 99.1556095021024 82.885806481875
"124" 24.6 98.0164064134856 81.8360511480587
"125" 24.8 96.3009240496348 81.0622034256207
"126" 25 93.9512175133986 79.4166704341109
"127" 25.2 92.9752359758848 78.4824722728707
"128" 25.4 92.1466702455551 77.0836961742326
"129" 25.6 90.467714179503 74.5280591288674
"130" 25.8 87.9595430733688 71.5267758408026
"131" 26 84.4618282574182 68.6245690227279
"132" 26.2 81.0014648147647 65.8244939607542
"133" 26.4 77.2508927067812 62.4577421603804
"134" 26.6 74.220033748132 58.25096639975
"135" 26.8 71.4213065526788 53.7107811199444
"136" 27 68.5253436310131 49.1957460703661
"137" 27.2 64.8614308177899 45.4168684726554
"138" 27.4 61.4602142969438 41.2205759834712
"139" 27.6 57.6901121124137 36.5807201854381
"140" 27.8 54.5399203317587 31.8206652838437
"141" 28 50.1773174549835 27.0907729059597
"142" 28.2 45.2639703716051 24.4929064035652
"143" 28.4 39.9015101392955 22.8289567054635
"144" 28.6 34.1755892660834 20.6835449429022
"145" 28.8 28.8806531817899 18.1444173192823
"146" 29 24.0072004362566 16.1896708145833
"147" 29.2 23.7614255325262 18.0623178757665
"148" 29.4 23.0409032903837 21.227047077875
"149" 29.6 20.2615782573212 25.0210035417188
"150" 29.8 16.9389443869042 29.6619034871929
"151" 30 14.0539665422471 34.7139907394214
"152" 30.2 11.0531552082185 39.3256582816214
"153" 30.4 9.14650964737175 45.00197677575
"154" 30.6 7.66864544064706 50.1477897100714
"155" 30.8 6.02395839604635 54.8358237340962
"156" 31 3.73845134423992 59.005776625925
"157" 31.2 4.23835589326893 61.0134920724012
"158" 31.4 6.64118011425148 63.9396043263269
"159" 31.6 9.32106831129387 68.801106342998
"160" 31.8 10.7572368408399 73.993696138075
"161" 32 9.919668070434 79.4307804841398
"162" 32.2 10.3505726508844 84.3381748080295
"163" 32.4 14.0213883733614 88.0156951498214
"164" 32.6 18.8080705104277 91.8795061218721
"165" 32.8 23.1896907944512 95.3390964731371
"166" 33 25.4861216634594 100.2810276112
"167" 33.2 25.7798449682649 105.026906449675
"168" 33.4 27.6257903802661 108.938664569774
"169" 33.6 32.4883837361709 111.416783737083
"170" 33.8 38.6533740498141 113.961241783669
"171" 34 45.0408171785438 116.549460609912
"172" 34.2 50.9485256175259 118.728017844594
"173" 34.4 55.5012402573851 117.989714257964
"174" 34.6 59.4810703273544 116.020095320153
"175" 34.8 62.3129145575751 112.0212917003
"176" 35 64.6884674960247 107.714784141893
"177" 35.2 66.6416281945079 102.360367629455
"178" 35.4 69.6140380479694 97.04247928925
"179" 35.6 71.6281299705335 91.56453165625
"180" 35.8 74.1507730415117 85.93371106605
"181" 36 75.6325098927727 81.9221138098707
"182" 36.2 75.8103627818952 76.0760873083553
"183" 36.4 75.59893260702 70.0146306468252
"184" 36.6 75.215054429401 64.1960258464167
"185" 36.8 75.025015110901 57.6069182930278
"186" 37 73.3604114507066 51.9697279962778
"187" 37.2 71.2102833149675 47.621890656736
"188" 37.4 66.9624210612066 45.44785623425
"189" 37.6 61.4548000713455 42.5744108350278
"190" 37.8 56.2501542239415 38.7036881476743
"191" 38 50.7401571135203 34.096896022677
"192" 38.2 44.9581187498339 29.792377476305
"193" 38.4 38.8852139344713 27.1338999513709
"194" 38.6 35.3166514349899 23.0604609465167
"195" 38.8 33.8147143155921 18.8392820813159
"196" 39 31.7481353431566 17.4253938852833
"197" 39.2 27.4110157853899 17.5410477728382
"198" 39.4 23.6013339579282 19.9324381030053
"199" 39.6 19.3760750324806 23.4126115959201
"200" 39.8 18.0111494158193 26.9794541254559
"201" 40 16.0548623136135 31.7904560138088
"202" 40.2 12.2412603912572 38.3173566963154
"203" 40.4 9.38249366519587 42.9567333755866
"204" 40.6 7.74386414862479 47.4195433810115
"205" 40.8 5.82254920378995 52.9739095117885
"206" 41 6.58270647778993 54.1374206151492
"207" 41.2 10.2762911809438 57.1223850597372
"208" 41.4 13.8901314030682 62.4145389333457
"209" 41.6 16.9562320359106 68.6775170869397
"210" 41.8 18.2732918875149 75.815432211375
"211" 42 17.5867431762139 82.643885027106
"212" 42.2 16.2806504499931 89.4426231617813
"213" 42.4 14.6729517510756 94.5973684051828
"214" 42.6 16.1910944211499 95.79401680545
"215" 42.8 20.4358126391659 98.796441684858
"216" 43 25.2184371481962 103.004126513391
"217" 43.2 30.2290273940042 108.028706491202
"218" 43.4 35.1976190556504 112.338662971878
"219" 43.6 40.2120642795499 116.26370577453
"220" 43.8 45.4384379064822 117.881219256288
"221" 44 51.2736195450399 117.84594088155
"222" 44.2 57.7729642377399 118.1835353287
"223" 44.4 63.3269266673419 116.792646206442
"224" 44.6 69.238190696521 115.032885772065
"225" 44.8 74.9907308371932 112.891747506484
"226" 45 80.8802271468891 110.969500486506
"227" 45.2 87.1042048164189 109.41203846054
"228" 45.4 92.7733259141998 107.473134818422
"229" 45.6 96.2046102947647 103.088883086628
"230" 45.8 97.7366086506105 98.06163233725
"231" 46 100.387471513094 92.3345836802411
"232" 46.2 102.786327499684 86.7900701979757
"233" 46.4 104.213768087178 81.1445703206638
"234" 46.6 105.389577860754 75.9075654668303
"235" 46.8 104.73801448304 70.835529737069
"236" 47 102.565668480186 67.1389034875345
"237" 47.2 99.281885628211 63.2629197114605
"238" 47.4 96.6848881411174 58.9076662343296
"239" 47.6 93.2611805049791 54.7820586434662
"240" 47.8 89.1282533440872 51.4216080527635
"241" 48 85.305162115117 47.8540575309883
"242" 48.2 82.4780129234929 42.89997361425
"243" 48.4 81.2604019414124 37.3427296344031
"244" 48.6 81.4856263220373 32.7701701874149
"245" 48.8 80.3819356877602 27.8926927168441
"246" 49 76.658235798491 25.3117034869098
"247" 49.2 71.9370361510324 25.4662798083106
"248" 49.4 68.7483683455099 27.16170267051
"249" 49.6 66.8623946386971 24.9295210939098
"250" 49.8 66.6351311237899 19.6704500397188
"251" 50 70.7824597804664 16.8403800523382
"252" 50.2 75.3215116402274 17.787405540875
"253" 50.4 79.0954410790477 21.765681283817
"254" 50.6 79.3192447862261 27.3687316859521
"255" 50.8 75.7844467670373 29.7245311174253
"256" 51 71.8726147416499 27.99103846332
"257" 51.2 67.0836239154499 24.24565101192
"258" 51.4 61.8169625436384 21.3858071880985
"259" 51.6 57.5963860376337 21.991411863875
"260" 51.8 53.9593126630167 24.8586006498479
"261" 52 51.7875430784029 29.7865970974436
"262" 52.2 49.9799998395203 35.8360406200365
"263" 52.4 47.1634101820976 42.6857834819094
"264" 52.6 45.0232128816091 49.3076273522074
"265" 52.8 44.3552834025042 56.0870860889071
"266" 53 46.0185291691357 62.594868146979
"267" 53.2 48.5169182403703 69.4343511853928
"268" 53.4 51.6301463006874 75.6859965077628
"269" 53.6 55.068945015083 81.8891670518534
"270" 53.8 58.4910267809754 88.8728169528629
"271" 54 61.9289541794729 95.0538879760793
"272" 54.2 65.5557077947099 101.502293027298
"273" 54.4 69.2717396214041 107.699449743927
"274" 54.6 74.1120380708539 109.008355225818
"275" 54.8 78.9370096746899 106.925079001575
"276" 55 82.5762626239649 102.8835001956
"277" 55.2 85.5304690775042 96.3990854007542
"278" 55.4 88.3690190969377 90.0845441865457
"279" 55.6 90.6065255077986 83.86992614385
"280" 55.8 92.5513405585526 78.1417246162246
"281" 56 93.7174010216057 73.1963094523289
"282" 56.2 92.8468605493305 69.39795286225
"283" 56.4 91.6253015065399 63.3961517767759
"284" 56.6 90.8188957258253 56.8479398862146
"285" 56.8 90.1139510773371 50.0172193103066
"286" 57 89.0819112099161 42.8406054755315
"287" 57.2 87.4786435768699 36.00922506846
"288" 57.4 86.9729238508088 28.8962338556462
"289" 57.6 86.6970138190477 22.3054646636211
"290" 57.8 85.3229975809162 15.99433314705
"291" 58 84.6832216490573 9.4382023142599
"292" 58.2 84.4596436981507 6.99846882027062
"293" 58.4 85.0412693893821 9.40521185103641
"294" 58.6 85.8329806457287 11.0306418224541
"295" 58.8 85.7010323167791 14.3069147988261
"296" 59 83.7861796184149 19.3599268454062
"297" 59.2 81.5304129078199 24.51700051095
"298" 59.4 78.5442617497899 27.8524786114265
"299" 59.6 74.8128230609268 28.1839399974711
"300" 59.8 70.5601016029087 26.6439779674381
"301" 60 65.4836057483246 24.104924643646
"302" 60.2 60.196829363699 24.0340609416136
"303" 60.4 56.7728823241337 27.3817760318125
"304" 60.6 55.3288358451196 32.2954621601291
"305" 60.8 56.0908876993879 38.3847053423119
"306" 61 58.6973349741361 43.807656797625
"307" 61.2 61.6487783631477 50.1088451739564
"308" 61.4 63.9327371451202 56.5182893428005
"309" 61.6 66.0119391243845 61.6751140559527
"310" 61.8 70.475577873303 64.5115571071109
"311" 62 76.2413664093828 67.0214322591703
"312" 62.2 82.457542658902 69.5275434437845
"313" 62.4 88.2708679896555 72.1545905708634
"314" 62.6 92.5492857792468 74.4695571463707
"315" 62.8 95.9437811924537 73.7644965248017
"316" 63 98.6192275180588 71.435188419334
"317" 63.2 101.925903741104 68.2693040322335
"318" 63.4 103.991431446076 64.6458306142752
"319" 63.6 105.805777772578 61.1054586231737
"320" 63.8 107.670739898197 60.0172104532754
"321" 64 110.511277917471 57.4855033884828
"322" 64.2 114.234979373343 53.5910231868553
"323" 64.4 118.680352887782 49.1272984884265
"324" 64.6 121.664863699021 45.6163112835062
"325" 64.8 121.329125699942 46.6637877167411
"326" 65 121.059724723685 46.4368369880658
"327" 65.2 121.036106129911 46.8003771016892
"328" 65.4 120.623732377652 47.2021552308647
"329" 65.6 120.052849737948 47.0771601201974
"330" 65.8 119.235299637183 47.3018958193393
"331" 66 119.116800216574 47.5309224303311
"332" 66.2 118.733052866861 47.3257822189018
"333" 66.4 118.074643352207 47.8882846741891
"334" 66.6 117.994062199764 48.8918162163686
"335" 66.8 117.562447476392 50.1322895766992
"336" 67 116.835517415974 50.3223579835658
"337" 67.2 116.712102051239 51.5152716259449
"338" 67.4 116.564243899086 53.454854311363
"339" 67.6 115.461899885764 55.153277530171
"340" 67.8 114.84562745352 56.7515928666326
"341" 68 113.201317236238 59.6534000660172
"342" 68.2 111.468704560988 61.4942525199608
"343" 68.4 109.464839905053 63.4050306488517
"344" 68.6 107.421500721859 65.2246968467328
"345" 68.8 103.889505596053 67.6513122766974
"346" 69 99.9655754684512 71.1598958837419
"347" 69.2 97.2412910222123 74.6639430186724
"348" 69.4 95.3716749092771 78.1750818365321
"349" 69.6 93.2180886760018 83.2558432479788
"350" 69.8 90.7637899293399 88.36693896815
"351" 70 88.0810682165149 94.899073035175
"352" 70.2 85.2038116314189 98.9605828584194
"353" 70.4 81.1608783878464 104.277233083621
"354" 70.6 77.980949610104 109.794526517944
"355" 70.8 77.4081797036752 114.737732927988
"356" 71 79.5976517356689 118.812492481911
"357" 71.2 80.7161396755042 120.161480872155
"358" 71.4 80.589888235107 119.32713069247
"359" 71.6 78.8761761517982 118.884782113432
"360" 71.8 77.1056845430803 118.541266267524
"361" 72 74.373781405003 117.694947509889
"362" 72.2 71.2386435751339 116.184211836786
"363" 72.4 67.1960536283948 113.622209015685
"364" 72.6 62.5492857760399 110.950014380758
"365" 72.8 57.9385699295756 107.825482520321
"366" 73 52.891615367395 105.247089541216
"367" 73.2 47.5620940670627 102.1919395762
"368" 73.4 42.5845995936233 98.4802130533928
"369" 73.6 38.3943302132521 94.3532855323424
"370" 73.8 35.2152971317899 88.446560300025
"371" 74 33.9942399014278 82.5415128605948
"372" 74.2 34.8069388342989 75.6687014712053
"373" 74.4 36.4332220723654 68.6071477849104
"374" 74.6 39.5331274133845 62.0572964489527
"375" 74.8 43.8820740777511 55.9980692190073
"376" 75 49.3415531402899 50.4461259658316
"377" 75.2 55.5495042112899 45.7521866583056
"378" 75.4 62.7639598210121 43.3246207175833
"379" 75.6 70.0449794671614 42.0118545295643
"380" 75.8 77.1823133005399 40.2651200009712
"381" 76 83.0753953046135 37.4594948433088
"382" 76.2 87.2722721664434 33.1827024734183
"383" 76.4 89.9704541736612 27.4953743874876
"384" 76.6 93.6282406604335 24.0254609777748
"385" 76.8 98.6005201661777 24.8009074314643
"386" 77 102.119694983707 26.5829086686667
"387" 77.2 101.937113885148 27.9422663799564
"388" 77.4 100.709539495592 27.5405680087783
"389" 77.6 99.9750387480132 26.926233790318
"390" 77.8 99.5427014949042 27.7327923606214
"391" 78 99.6487615336099 28.45730098278
"392" 78.2 99.368913943357 29.5078297605696
"393" 78.4 98.7859830276199 29.87137583688
"394" 78.6 97.9394510202311 29.5123492006324
"395" 78.8 96.6613434467899 29.3751695124539
"396" 79 95.1775749215784 29.1487571276538
"397" 79.2 92.6614682669328 28.2278095553643
"398" 79.4 88.749129513088 27.5244819574039
"399" 79.6 84.5828829152034 25.8156856810096
"400" 79.8 79.9943307411167 24.661170304745
"401" 80 76.7016798785084 23.4977237793277
"402" 80.2 73.1717310492256 21.7777744288441
"403" 80.4 69.3869004556699 19.93081179495
"404" 80.6 64.9551835482499 18.34857668793
"405" 80.8 60.4132438360999 17.71033209162
"406" 81 55.2207695305162 16.4650209363237
"407" 81.2 51.5745151326649 13.1548916863296
"408" 81.4 51.2184583196326 8.59373611226124
"409" 81.6 52.0475477841486 6.43063417786956
"410" 81.8 52.4470191802488 6.52520232754412
"411" 82 52.7324956788261 6.83669045791265
"412" 82.2 51.916481488757 7.49980448681044
"413" 82.4 49.9729741017577 8.72136111337904
"414" 82.6 46.4446123094972 9.54756868366464
"415" 82.8 41.5638463977777 10.8339386893719
"416" 83 36.3861140825485 12.8217799950431
"417" 83.2 30.5154000075964 14.10890000825
"418" 83.4 24.8843191072464 14.5644724984565
"419" 83.6 23.2507383712274 16.52938849725
"420" 83.8 22.0562171738002 19.4174265804356
"421" 84 19.2507274489999 23.56918817631
"422" 84.2 16.5559699126699 27.58592512674
"423" 84.4 11.9321111240772 29.9626930341862
"424" 84.6 9.08362390924992 32.10714283593
"425" 84.8 8.54031580169317 35.219340361379
"426" 85 7.95952194855522 39.6787220161071
"427" 85.2 7.32824534267454 45.8582123292981
"428" 85.4 7.29088718604636 51.5235763280962
"429" 85.6 5.54699219196492 57.559853239075
"430" 85.8 2.8746222143753 62.5279913100305
"431" 86 2.73287770301574 66.462750989129
"432" 86.2 4.79853568592215 70.7898127067293
"433" 86.4 8.05133033115794 75.56892456789
"434" 86.6 9.61107497259637 81.6144336019355
"435" 86.8 10.1440732339317 88.0486542613287
"436" 87 11.7689407826609 93.1477119455323
"437" 87.2 15.7847666032821 97.7013458105156
"438" 87.4 20.4407299065321 102.842893316344
"439" 87.6 26.8408978298899 107.18305211685
"440" 87.8 31.7731490654207 112.066167153565
"441" 88 34.1946592985659 117.407195494386
"442" 88.2 37.3544576656746 118.619125261235
"443" 88.4 43.0410188115592 120.891640567304
"444" 88.6 49.7344915807974 122.388164254596
"445" 88.8 55.6511531490922 124.26038351011
"446" 89 61.3082714385627 124.533553694818
"447" 89.2 66.4420753081709 123.15827614425
"448" 89.4 71.9775164454619 121.115893436058
"449" 89.6 78.0137353189774 120.097831200305
"450" 89.8 84.1277979171471 120.131148936202
"451" 90 89.5232812397168 119.125164387226
"452" 90.2 94.2981125667335 115.14477435554
"453" 90.4 98.0748590389387 110.040892027481
"454" 90.6 101.417117316479 105.39482391162
"455" 90.8 104.839264939618 101.555573012053
"456" 91 108.353593042637 98.7407078321568
"457" 91.2 112.539456161462 97.301660452319
"458" 91.4 115.31686987954 96.437357167
"459" 91.6 115.142667170915 93.6926961125089
"460" 91.8 115.995343586816 89.0434688533026
"461" 92 116.508783149079 83.5822836059605
"462" 92.2 116.564910969689 77.9625784766353
"463" 92.4 115.840696206175 72.2398219384038
"464" 92.6 115.524384077902 66.3547706467241
"465" 92.8 115.448563793237 59.9339099198026
"466" 93 114.77730396787 53.2966875618783
"467" 93.2 115.086748521887 46.5188688400022
"468" 93.4 115.25492490994 39.6734072167102
"469" 93.6 116.183564347244 32.7610853371426
"470" 93.8 114.987297187547 33.0975116964932
"471" 94 112.155331709886 31.4610884255022
"472" 94.2 107.827913031984 28.0550186268889
"473" 94.4 102.983201876891 24.187061399195
"474" 94.6 97.6683559180167 21.2574181013737
"475" 94.8 91.561647560052 18.6963255604733
"476" 95 85.5719902731429 15.3341317975735
"477" 95.2 80.5242904587328 11.0368815349929
"478" 95.4 75.3403937520015 6.3684816064327
"479" 95.6 70.8976952770609 2.97441483897897
"480" 95.8 66.280152019422 2.1723102998349
"481" 96 61.7313714542605 2.65466887686764
"482" 96.2 56.4579191096516 4.66140546355851
"483" 96.4 50.8787600721566 7.63303168241667
"484" 96.6 44.6765403456828 9.28157240142857
"485" 96.8 38.2315622125976 10.1400828501731
"486" 97 31.6460529199623 10.0806097280086
"487" 97.2 27.2564220027 12.4370309632163
"488" 97.4 24.588452008396 15.8306509908561
"489" 97.6 22.3779744659584 20.1098340737763
"490" 97.8 18.4534453222748 25.3118626798258
"491" 98 12.8833915117693 29.1335274169098
"492" 98.2 9.03300066951333 31.8248157575266
"493" 98.4 7.50055595224738 34.2276859092606
"494" 98.6 7.63980018694618 37.8997539725
"495" 98.8 7.48818793652522 42.89997361425
"496" 99 8.52291742476136 48.4106797380786
"497" 99.2 8.73764774078077 53.8430125918005
"498" 99.4 6.34282078066698 58.7198185703975
"499" 99.6 2.82701418336619 60.7912917407924
"500" 99.8 3.37780610647636 62.5078736754534
"501" 100 3.5389362360296 67.1480251106219
"502" 100.2 4.90123858770194 72.850843388874
"503" 100.4 6.7516303164566 78.8675832665834
"504" 100.6 9.32342977428212 84.2413596570469
"505" 100.8 11.9362172020457 90.0269141216221
"506" 101 14.683898716427 95.8599740894032
"507" 101.2 16.989897858851 101.525585731311
"508" 101.4 21.2549024114464 106.100104755922
"509" 101.6 26.0256438852551 110.324058109552
"510" 101.8 28.3319755596592 114.767902685619
"511" 102 32.1194185096095 116.560601149303
"512" 102.2 37.5264523854227 119.249864015836
"513" 102.4 43.370317711632 122.069200001791
"514" 102.6 49.6842224626246 123.058968908274
"515" 102.8 56.1975870154053 124.68700571625
"516" 103 61.0491269133354 125.764065187432
"517" 103.2 66.9053432797821 125.600660499516
"518" 103.4 73.0746601621424 125.006535257939
"519" 103.6 79.4187516219119 123.969248539152
"520" 103.8 85.5964941664459 121.265708934114
"521" 104 90.7701245732899 117.159955874453
"522" 104.2 94.9247772604968 112.509883953078
"523" 104.4 97.028427942354 107.436533772378
"524" 104.6 97.4664191051627 101.425995524114
"525" 104.8 96.7869346485812 95.3918944615109
"526" 105 96.3265952894322 88.8319859839748
"527" 105.2 96.3091604895698 82.7521303008372
"528" 105.4 96.3963344888817 76.4303426441491
"529" 105.6 96.0300824062073 69.965133688963
"530" 105.8 96.2509930599404 63.7813372813473
"531" 106 97.2681356567373 57.5268313393289
"532" 106.2 99.2888435895291 52.3116304575196
"533" 106.4 101.434583266412 48.3469334856554
"534" 106.6 103.290856663843 43.0386415621527
"535" 106.8 104.624895841076 37.2327547009071
"536" 107 105.455319753849 31.0373318864265
"537" 107.2 103.935005205849 25.5031809603382
"538" 107.4 102.32963158128 19.1679169412308
"539" 107.6 102.622372682188 14.926562338852
"540" 107.8 102.68558984324 16.65168686301
"541" 108 102.664350154702 17.1176496315735
"542" 108.2 102.000372602384 16.6916357395613
"543" 108.4 102.427679339561 17.4247872465643
"544" 108.6 102.478037097349 17.7134045383088
"545" 108.8 102.417342035973 17.6979846604615
"546" 109 102.491606312469 17.7083851247123
"547" 109.2 102.369694296828 17.5569543652217
"548" 109.4 102.165573162617 17.6238198953864
"549" 109.6 102.036229077573 18.0869620234387
"550" 109.8 101.866309225707 18.4013744777778
"551" 110 102.36252300179 18.7820597175288
"552" 110.2 102.967029024447 19.4157755224786
"553" 110.4 102.791419078405 19.7200855397271
"554" 110.6 103.006545136707 19.9407202273611
"555" 110.8 103.519726709085 20.876713217625
"556" 111 103.778228750616 20.9262391469931
"557" 111.2 103.55343606439 21.4286027922786
"558" 111.4 103.457008706484 21.7631640458333
"559" 111.6 103.732898270973 22.2691369132225
"560" 111.8 104.025367038665 22.7729258598173
"561" 112 104.512682148247 23.2667181109929
"562" 112.2 104.826123621617 23.3843508735136
"563" 112.4 105.570102527126 23.5015383209509
"564" 112.6 106.488601898952 23.4637609251959
"565" 112.8 107.550954961592 23.7511935272406
"566" 113 108.395843347682 23.6014843100608
"567" 113.2 108.325224554726 23.3736089663876
"568" 113.4 108.163905106544 23.2801193117864
"569" 113.6 108.162853505573 23.4385814976587
"570" 113.8 108.128761062222 23.7047768487095
"571" 114 108.032605213763 24.1417668887318
"572" 114.2 107.986989437395 24.3763994654518
"573" 114.4 107.96952377948 25.3094371010376
"574" 114.6 107.705137804903 25.8892516314764
"575" 114.8 107.321644265504 25.9674736881929
"576" 115 107.195449523643 26.5713185298372
"577" 115.2 107.070478194063 27.3386603294575
"578" 115.4 106.851966704176 27.2683353421411
"579" 115.6 106.731545749879 27.9494524781807
"580" 115.8 106.514702828639 28.6654822221368
"581" 116 106.329363145236 29.5532739286092
"582" 116.2 105.887566046908 30.7450747623676
"583" 116.4 104.964599824328 32.8015388453654
"584" 116.6 103.565490338314 35.4307196617354
"585" 116.8 101.747157589504 38.9580352178786
"586" 117 99.4520109166548 43.1891927224662
"587" 117.2 96.7122468356739 47.5714709001161
"588" 117.4 94.277516907711 52.2667947198816
"589" 117.6 91.5818179336628 57.3386948684364
"590" 117.8 89.7174720003812 62.0589431415978
"591" 118 88.7234179306837 66.8726178760553
"592" 118.2 87.9032921189951 72.2528880031218
"593" 118.4 86.590912082103 78.220273377763
"594" 118.6 85.7452110616007 83.3665471721689
"595" 118.8 85.2490692419117 89.0941932899022
"596" 119 85.9280483837403 93.7555001406384
"597" 119.2 88.0824256402185 97.9221054318691
"598" 119.4 91.1579283858387 101.597596265982
"599" 119.6 94.0817933530522 103.159486005627
"600" 119.8 96.604802823104 103.363755012589
"601" 120 99.544143278273 103.197343194597
"602" 120.2 102.637752359617 102.853189178224
"603" 120.4 104.084861329817 103.098865138682
"604" 120.6 104.440071483697 104.04915649425
"605" 120.8 104.927281283985 105.56856454447
"606" 121 105.019824925431 106.721166729071
"607" 121.2 103.311122625227 107.402084379057
"608" 121.4 102.541192446534 109.514038062532
"609" 121.6 101.269018070749 111.504845800316
"610" 121.8 98.4061138827821 113.660893212691
"611" 122 95.3867940324892 117.264621346934
"612" 122.2 91.8827975296983 119.225590146052
"613" 122.4 87.2171494746139 121.455271401042
"614" 122.6 83.0408691661727 123.444912939
"615" 122.8 77.5749139081388 124.449993379506
"616" 123 72.1967505542665 125.594688899625
"617" 123.2 66.9706692955165 125.421512502797
"618" 123.4 61.8377606111049 124.735154679148
"619" 123.6 57.3202808354669 122.682018085281
"620" 123.8 52.6733715146367 120.393618027145
"621" 124 48.6666891037269 117.254009568927
"622" 124.2 46.0166772003797 113.267265152763
"623" 124.4 44.3644889195744 108.27293087206
"624" 124.6 44.2301507806348 102.708223442948
"625" 124.8 45.3710888073435 97.4906336429464
"626" 125 47.8348128293256 92.01041111475
"627" 125.2 49.1684816180846 85.9398532830803
"628" 125.4 48.0418199441203 80.0979224186518
"629" 125.6 45.7308060887899 74.1645226486925
"630" 125.8 41.589601461303 69.1675356513978
"631" 126 36.6617993068073 64.5082337819544
"632" 126.2 31.6583147054118 60.0789115987626
"633" 126.4 27.7076128646203 54.5360625439821
"634" 126.6 25.8153893593177 47.9603515956389
"635" 126.8 24.7542661127599 41.26423297221
"636" 127 25.1763261628468 34.8611144160341
"637" 127.2 26.8208721812738 30.7030129430242
"638" 127.4 25.3479842999062 29.0791917278547
"639" 127.6 21.0343328346309 25.2587817919091
"640" 127.8 17.5525623112037 23.7073888439397
"641" 128 17.8657385738481 24.7196460588663
"642" 128.2 17.9082411824389 25.470017031367
"643" 128.4 17.1278669596623 26.8117211770053
"644" 128.6 15.6234119209938 28.9633030500947
"645" 128.8 12.8350000564399 32.63073271434
"646" 129 9.38625682001766 37.061286164755
"647" 129.2 6.66716839712327 40.8886905157349
"648" 129.4 5.38817361864706 44.0309215119031
"649" 129.6 4.72497518061645 45.1423703078724
"650" 129.8 5.24102888917994 46.15234577868
"651" 130 5.99629943784707 47.2750520560214
"652" 130.2 6.29328880007433 50.014176140828
"653" 130.4 6.00614651149331 55.1460043594449
"654" 130.6 4.35249298795523 60.4582539670351
"655" 130.8 1.93054396090993 65.46402209697
"656" 131 2.16745964463993 69.0985766544
"657" 131.2 4.18696490522436 73.6625236081844
"658" 131.4 6.6480324935243 78.4280071635234
"659" 131.6 9.19156624215794 83.521375801434
"660" 131.8 11.0651214777817 89.2545917933244
"661" 132 12.2898715231364 95.2378962839823
"662" 132.2 15.1968324616727 99.6749595743672
"663" 132.4 18.6516650434515 103.181896448596
"664" 132.6 22.8941728687365 107.961420532517
"665" 132.8 27.0892747996504 112.430505252366
"666" 133 30.4915947527242 116.457530830484
"667" 133.2 35.5016030866954 117.738508508085
"668" 133.4 41.1579849873837 119.894796804023
"669" 133.6 46.0165795000681 122.836438339618
"670" 133.8 51.6640947350876 123.750512982258
"671" 134 57.3654354769566 124.122831707536
"672" 134.2 62.3500510066448 122.930199554879
"673" 134.4 67.7025186293649 120.92887885175
"674" 134.6 73.2503840950461 119.715476075076
"675" 134.8 78.7853869065964 119.780276928702
"676" 135 84.7738433123265 119.979637217104
"677" 135.2 90.2848175533189 118.91005037082
"678" 135.4 92.9914038206752 115.664995127398
"679" 135.6 94.6459684892521 110.652240527931
"680" 135.8 93.807360110031 105.154755559714
"681" 136 91.8764248917006 100.667524784759
"682" 136.2 89.5049078492224 96.0543140028446
"683" 136.4 89.3085494510081 91.9200770945864
"684" 136.6 89.0739792539675 88.9154480910631
"685" 136.8 88.4051908319566 84.2712176565
"686" 137 86.2041356376483 80.0426907817367
"687" 137.2 84.0845071071413 75.7504439891419
"688" 137.4 82.3337362555935 69.9496149473839
"689" 137.6 82.2909157078536 64.5002275895318
"690" 137.8 83.966006543631 59.469544839736
"691" 138 87.0304222699506 55.7542689216696
"692" 138.2 89.6135059624192 52.1810753477069
"693" 138.4 90.5006142670535 47.1456725619409
"694" 138.6 89.6708775349076 41.94451763175
"695" 138.8 86.7756088009355 37.16723771925
"696" 139 82.6766853618782 32.9594845100441
"697" 139.2 79.1701998351464 28.8840965481906
"698" 139.4 75.256337899588 25.4151291345
"699" 139.6 70.4543679130618 22.8372532360849
"700" 139.8 64.7043316478299 19.6059567609
"701" 140 60.5424705726799 15.61597257798
"702" 140.2 61.2860244114847 11.9311308635763
"703" 140.4 62.7076518747899 11.3139499826742
"704" 140.6 62.9718200054708 12.1505540583032
"705" 140.8 62.2454317008559 12.577370565239
"706" 141 60.2338067111583 13.0977929053658
"707" 141.2 56.7980420994996 14.3020459487984
"708" 141.4 51.6617035013174 16.3823952691731
"709" 141.6 46.0691178426031 18.9736758898434
"710" 141.8 40.1678369472445 21.2241517567159
"711" 142 33.9525914377566 22.2960961605167
"712" 142.2 28.3206130689377 21.4282718984318
"713" 142.4 22.5946239411736 18.9024745189012
"714" 142.6 21.6338205029899 19.4654485281794
"715" 142.8 20.9258760518506 21.7872917221591
"716" 143 19.1801582092848 25.1619825494459
"717" 143.2 16.3033969014409 29.819240389684
"718" 143.4 13.4892782815614 34.8159060442214
"719" 143.6 9.85560585195659 40.2211581373889
"720" 143.8 4.88195055666872 45.1351615490682
"721" 144 3.81158768802629 48.2748478139864
"722" 144.2 4.47560385863202 53.4938013500395
"723" 144.4 5.45221617286686 59.7257984547885
"724" 144.6 5.321100918 65.959381864166
"725" 144.8 4.86928746099154 72.9167020451129
"726" 145 5.30760395366089 78.6864233329839
"727" 145.2 8.06317407191089 83.0691923881936
"728" 145.4 12.1612800208544 87.9697569435968
"729" 145.6 15.0650963765518 93.0265309691547
"730" 145.8 18.2088215595722 98.6893566440322
"731" 146 21.6631494056876 104.509580951959
"732" 146.2 26.943637836454 108.405438614461
"733" 146.4 32.8375958910225 112.735658635924
"734" 146.6 36.9321352794986 118.177867794526
"735" 146.8 41.6132875212899 120.941011626131
"736" 147 47.9247559446436 120.831002873055
"737" 147.2 54.3704087197563 119.156601676368
"738" 147.4 59.8956879750338 118.606266341445
"739" 147.6 65.3063522668765 119.63738323236
"740" 147.8 71.3207880705556 120.462098793633
"741" 148 77.4209847281049 120.880228337156
"742" 148.2 82.630643931773 118.261159379708
"743" 148.4 86.217165774605 113.700064821687
"744" 148.6 87.4105009069506 107.946051965732
"745" 148.8 88.215867292434 101.545537936716
"746" 149 89.9443785079492 96.0977334328075
"747" 149.2 90.7011722541882 90.2263295899049
"748" 149.4 90.5837753386443 84.2573032489879
"749" 149.6 90.8046771766536 78.2796400498773
"750" 149.8 90.6867739950004 72.3213129209868
"751" 150 88.7484994092468 66.9609909942414
"752" 150.2 85.1883502538076 63.3484227122854
"753" 150.4 80.2944173614625 60.7475531528429
"754" 150.6 74.680720963089 59.6088449642874
"755" 150.8 69.8759802160667 61.1457705372053
"756" 151 64.7885543829669 63.9335338095332
"757" 151.2 60.2393250942727 67.0268845102758
"758" 151.4 55.6698624463399 70.312005752175
"759" 151.6 52.1728168854001 74.1093764866907
"760" 151.8 50.0481095808669 78.4592687441474
"761" 152 47.5226053775042 83.4530582899727
"762" 152.2 43.4566689107399 87.866917003975
"763" 152.4 38.3066033793899 88.612172670325
"764" 152.6 33.8154953223509 86.4936238076647
"765" 152.8 28.9350997083023 84.2704280234566
"766" 153 23.8621493053685 83.7776970043822
"767" 153.2 20.6705392361014 86.4844296290779
"768" 153.4 20.1267785423137 89.6293541424881
"769" 153.6 20.512426097072 94.2071432454551
"770" 153.8 22.1419886334041 98.7347147144232
"771" 154 25.0557348348375 101.568004133345
"772" 154.2 28.7345476842335 106.345332968323
"773" 154.4 33.4168521228602 110.594029974375
"774" 154.6 39.4414095955756 113.734143643845
"775" 154.8 45.1811539060515 117.237388917312
"776" 155 51.455556411976 119.795663616692
"777" 155.2 57.2068238493713 120.957024066738
"778" 155.4 63.4728768639499 120.966077938002
"779" 155.6 70.2428130249915 120.066913723452
"780" 155.8 76.7247816639832 117.682469589082
"781" 156 83.0526742000582 113.846075885543
"782" 156.2 88.4073023799399 110.10037771675
"783" 156.4 92.6189816719171 105.117971661114
"784" 156.6 94.9509895802899 99.4902665206071
"785" 156.8 95.2189937474053 93.9392889187372
"786" 157 95.2792393122445 87.8029304063591
"787" 157.2 95.9852743668165 81.7337633171349
"788" 157.4 98.127361046647 76.0304098074375
"789" 157.6 100.315432799 70.60819710675
"790" 157.8 101.130786678179 68.5203488486944
"791" 158 101.686453921816 63.0846153967633
"792" 158.2 102.3485751619 57.42290454825
"793" 158.4 103.378369540681 51.76660513185
"794" 158.6 103.797586266724 46.093161084736
"795" 158.8 104.456681766437 39.9511741702206
"796" 159 103.743600821384 34.4957449523391
"797" 159.2 101.680617211878 30.9511535036912
"798" 159.4 98.4740261770976 28.3108957276154
"799" 159.6 94.4247268521361 24.8786038520192
"800" 159.8 91.0855898419999 20.9053768971
"801" 160 89.8051676453724 15.8874704973568
"802" 160.2 91.2300197240599 12.60437532114
"803" 160.4 94.1513901835824 12.2785107486934
"804" 160.6 96.5979970072899 13.9576194776875
"805" 160.8 97.5083758378185 16.1872442597071
"806" 161 97.310164554396 19.3590823767349
"807" 161.2 97.9416083293162 24.7925741311658
"808" 161.4 99.9414220840999 29.60002633785
"809" 161.6 102.832917354513 33.0199911575866
"810" 161.8 107.022005551679 35.2386321249444
"811" 162 111.530160496095 35.6774341317222
"812" 162.2 115.518037626601 35.311415108196
"813" 162.4 115.922085186655 35.793446955223
"814" 162.6 115.412981718781 36.1557722481207
"815" 162.8 115.150655549347 36.5178658656571
"816" 163 114.445568398054 36.5348995781045
"817" 163.2 113.751661985286 37.542773461937
"818" 163.4 113.084045596816 38.8787501748587
"819" 163.6 112.524795033442 40.5259084102754
"820" 163.8 112.265112354979 42.5143481366284
"821" 164 112.511649849249 44.4941217940608
"822" 164.2 113.601514978343 47.0671026888026
"823" 164.4 114.91778731069 49.922575085625
"824" 164.6 116.856614217807 53.5978690015021
"825" 164.8 119.792740825864 56.9807100439525
"826" 165 123.221753961214 60.5321850336737
"827" 165.2 124.253774917739 62.1150766169307
"828" 165.4 123.444003333697 63.1200132710212
"829" 165.6 122.992917487601 63.9303344831149
"830" 165.8 121.9165686685 64.9726830485658
"831" 166 120.87868726764 65.735371596
"832" 166.2 119.554294207522 67.7588908732232
"833" 166.4 118.004220755251 70.2145819071218
"834" 166.6 115.821778264966 73.3043493666113
"835" 166.8 113.171425994369 77.04160072225
"836" 167 109.447822259865 80.420730047025
"837" 167.2 105.571020162465 84.217075150825
"838" 167.4 101.34588989957 86.8447344613963
"839" 167.6 96.7986827862101 89.8666569355273
"840" 167.8 91.9056487656494 92.2836241477624
"841" 168 86.4223554691725 94.4979199944065
"842" 168.2 81.5837891685812 95.800663455763
"843" 168.4 76.9199940703028 98.2412907271218
"844" 168.6 73.3846942525149 101.249670465525
"845" 168.8 69.4038340404729 105.754994980079
"846" 169 67.7817016787399 110.371090245125
"847" 169.2 68.5169838874729 114.318366322421
"848" 169.4 70.4390586395503 118.272026871762
"849" 169.6 73.0065256799121 121.396152744464
"850" 169.8 72.8918102251746 122.335114067019
"851" 170 71.6591957960672 123.171122611242
"852" 170.2 69.1393589175722 123.469569867581
"853" 170.4 65.0168275521884 124.065959327625
"854" 170.6 59.8386068353883 124.4402422814
"855" 170.8 54.6796494444973 124.733613325152
"856" 171 48.9832347305991 124.1414476438
"857" 171.2 43.854934106177 122.245969786766
"858" 171.4 38.702274986113 119.989102146912
"859" 171.6 33.8681955042977 117.619617245695
"860" 171.8 28.9628055955165 115.699747880859
"861" 172 25.2843710652939 111.99373537236
"862" 172.2 20.8760574251285 108.839978302565
"863" 172.4 17.8870765641884 105.001626676805
"864" 172.6 14.7028361178829 100.890967107134
"865" 172.8 11.0605079199462 96.5309122319531
"866" 173 10.1572555638613 92.0680417930595
"867" 173.2 9.17582363022541 86.4564379519597
"868" 173.4 8.27578404260811 80.8907985977541
"869" 173.6 8.35536831756862 75.7425982717254
"870" 173.8 9.44279822121492 71.085925098
"871" 174 11.5934098422399 66.572988007325
"872" 174.2 14.4612856820442 61.6528215419619
"873" 174.4 16.8311331493305 56.0422276149797
"874" 174.6 17.3291776743829 50.0261532784181
"875" 174.8 15.5041886662808 43.9666099292591
"876" 175 11.0504232862994 39.182709018184
"877" 175.2 8.50210359463993 37.65643118229
"878" 175.4 9.79315794351333 36.3134259902074
"879" 175.6 12.4264155216649 31.9361162150625
"880" 175.8 15.5549883448431 27.2548901220798
"881" 176 19.5458140333431 22.2702559325266
"882" 176.2 23.7399519067138 17.0237331142826
"883" 176.4 28.6477017591125 11.5897838049274
"884" 176.6 33.8028063105984 8.22302010470745
"885" 176.8 39.7456117281196 6.78163757249176
"886" 177 46.4051391544351 5.19131083825
"887" 177.2 53.2697285040097 4.08116198239286
"888" 177.4 60.7529617416471 2.49419509336429
"889" 177.6 68.013779997999 1.59300570173181
"890" 177.8 75.3449705436404 1.40639548825935
"891" 178 80.0408953858273 2.57794525371729
"892" 178.2 84.9822280477122 6.24014795560922
"893" 178.4 90.9493045021614 9.83573687127858
"894" 178.6 96.5370186589862 14.0612760340444
"895" 178.8 100.078324918643 19.1746901586029
"896" 179 103.144399055047 24.5188204271072
"897" 179.2 107.846514764219 29.2542422679929
"898" 179.4 112.952300198204 33.8560885385172
"899" 179.6 117.404618211875 39.0230895089873
"900" 179.8 120.269184351929 44.6613359472065
"901" 180 120.419651818549 50.1375526816875
"902" 180.2 119.046322650277 55.442202754963
"903" 180.4 117.897019088405 60.7024867924551
"904" 180.6 119.155388693938 66.6152219311891
"905" 180.8 122.512973054311 71.8510795170434
"906" 181 123.354022036102 73.1870516943785
"907" 181.2 122.042523931763 73.9446832190907
"908" 181.4 120.95848053501 75.4801460523785
"909" 181.6 119.21267590879 77.7210360875833
"910" 181.8 117.118319289569 81.9400741664535
"911" 182 115.144663382244 87.4065585066365
"912" 182.2 113.908609327462 92.9465973967626
"913" 182.4 113.713520133817 95.8408427563041
"914" 182.6 114.450956261629 97.1957840909619
"915" 182.8 113.894999122655 97.8998073600338
"916" 183 112.321222078815 100.818270045863
"917" 183.2 110.15413506029 103.42492525235
"918" 183.4 107.900362977253 105.925324605341
"919" 183.6 105.540229639003 108.187377323373
"920" 183.8 101.973174154131 110.754437828348
"921" 184 97.9691730874907 114.732207637163
"922" 184.2 95.1036441148227 117.456866674906
"923" 184.4 91.8198655707185 119.178726147298
"924" 184.6 88.117055977223 121.804086562754
"925" 184.8 84.3902331665042 122.71846307294
"926" 185 79.9726997824846 124.351502088807
"927" 185.2 77.4489813764996 123.611347206919
"928" 185.4 72.9481445822534 122.527519837104
"929" 185.6 67.5884431149539 122.368850217725
"930" 185.8 62.1967934917254 123.43258447471
"931" 186 56.9711644682653 123.775406729668
"932" 186.2 51.4832660948137 121.593148249107
"933" 186.4 46.0181826192046 119.249451344299
"934" 186.6 40.6940159622466 117.202851295848
"935" 186.8 35.2300288619062 113.98589871225
"936" 187 31.0977785642899 109.381217299815
"937" 187.2 27.8610288915979 103.997179688802
"938" 187.4 26.3340198492857 98.0048937747038
"939" 187.6 24.4208509117815 91.9060335704433
"940" 187.8 24.3637766261378 85.5781152743022
"941" 188 25.5126407170466 78.9401114886571
"942" 188.2 27.6672412113675 72.3807326880776
"943" 188.4 31.9332962576951 67.0664206198965
"944" 188.6 37.745761152531 62.9679615895446
"945" 188.8 43.5995240121544 59.605273166222
"946" 189 49.6850857545015 57.0186731710385
"947" 189.2 55.7941725693588 55.3016169540757
"948" 189.4 62.0809145353121 54.0238487520996
"949" 189.6 68.1903152715147 51.3185050417087
"950" 189.8 71.2513589331717 47.5382781111136
"951" 190 71.3408666295042 43.2348381871643
"952" 190.2 69.8602644125084 39.3601483431626
"953" 190.4 66.7035452784499 35.12638374063
"954" 190.6 62.3714767107107 30.8706881949728
"955" 190.8 57.3839387324807 26.7419324421572
"956" 191 53.5389433054204 22.2371994535761
"957" 191.2 52.8771198020537 18.1253149735137
"958" 191.4 55.0138136685617 15.370378848913
"959" 191.6 58.7615413200546 13.5880828256324
"960" 191.8 62.8970761793142 13.5943761393568
"961" 192 64.330398963258 14.7079234752925
"962" 192.2 65.755959327093 18.0426763564015
"963" 192.4 69.2568980484022 22.7262030123214
"964" 192.6 72.992810142699 26.8714756775227
"965" 192.8 76.6795009370087 28.7154333407187
"966" 193 81.2254967604634 28.5603342360765
"967" 193.2 86.1984239867333 25.5899956067689
"968" 193.4 90.900543713437 21.4565438579853
"969" 193.6 92.5709733533614 16.6385834666786
"970" 193.8 94.1136876324434 16.0109826770421
"971" 194 97.0378022872471 17.6613763469929
"972" 194.2 98.5870752075899 21.4613612831072
"973" 194.4 101.35531461374 26.01133366758
"974" 194.6 104.754330990184 29.9984225293409
"975" 194.8 109.183206905772 32.8277303660045
"976" 195 114.366397867738 34.0765453236848
"977" 195.2 116.243655831355 35.4357853127022
"978" 195.4 116.91091116595 39.0942077679895
"979" 195.6 118.216311572248 44.1987459836822
"980" 195.8 119.679036765109 50.065893483
"981" 196 122.043986335138 56.0005213812587
"982" 196.2 125.077053070637 61.630149705089
"983" 196.4 124.379935473719 63.5344104934553
"984" 196.6 121.629842679185 65.9884836194342
"985" 196.8 119.288906369883 70.1158943632246
"986" 197 117.730920063094 74.7241353131022
"987" 197.2 116.82108820111 79.993594233209
"988" 197.4 115.979253301268 85.7409582069717
"989" 197.6 115.752727018578 91.7381484365509
"990" 197.8 116.742715606894 94.8368991603717
"991" 198 115.993525028744 93.9699644752227
"992" 198.2 113.656756292643 94.7186346237673
"993" 198.4 109.82975760285 97.4301528085862
"994" 198.6 105.71988429529 100.6668423162
"995" 198.8 101.805289067883 105.185987171733
"996" 199 98.1973637235916 110.189343039638
"997" 199.2 95.9888966274823 115.57669209166
"998" 199.4 93.6772549744759 117.744551998779
"999" 199.6 89.2817366307979 119.434290906858
"1000" 199.8 84.6577123946506 120.636498878963
"1001" 200 79.0479431955704 120.849645916616
"1002" 200.2 74.0164995740994 118.399195393321
"1003" 200.4 69.6757602197899 114.974519282572
"1004" 200.6 64.2949775323437 112.311876660267
"1005" 200.8 59.7871625778416 111.248023121017
"1006" 201 53.1170009344899 111.390243293125
"1007" 201.2 47.9574084976718 114.163448012935
"1008" 201.4 43.9011252083481 118.412104100948
"1009" 201.6 39.9770953400582 118.63112373286
"1010" 201.8 33.9366736144976 116.067322821819
"1011" 202 27.8552326923837 110.313364779516
"1012" 202.2 23.6497575936379 103.777042630434
"1013" 202.4 21.1970416103063 98.2819615310287
"1014" 202.6 18.5333757526424 90.9609758552828
"1015" 202.8 15.4783564818613 83.423440046631
"1016" 203 11.9129292830779 75.565867108746
"1017" 203.2 10.2578470173767 68.8188886304318
"1018" 203.4 11.7237701466847 60.9631203991974
"1019" 203.6 15.2067916571528 53.617991343604
"1020" 203.8 19.9699206921233 47.2455289716944
"1021" 204 25.9933224693799 42.82353713565
"1022" 204.2 33.0197225998415 39.9094948896418
"1023" 204.4 40.1919073001495 36.5145217222163
"1024" 204.6 46.7925474986704 33.1335518105217
"1025" 204.8 54.4726147397899 29.3010001138764
"1026" 205 60.9041414796135 24.9261604846324
"1027" 205.2 64.7193812261839 18.7182512935227
"1028" 205.4 67.0190881142287 12.7465627706173
"1029" 205.6 65.7720358856024 7.3331246656875
"1030" 205.8 62.2496083891746 4.13785937036539
"1031" 206 58.1550747416673 1.90910921786321
"1032" 206.2 59.774323890596 3.05940905416836
"1033" 206.4 61.6276873334113 3.04539999082281
"1034" 206.6 63.8612879941457 2.68262641240385
"1035" 206.8 68.0737465255189 1.74571630447429
"1036" 207 72.6231624802994 1.29256969708019
"1037" 207.2 79.3660533973575 2.33010751768243
"1038" 207.4 85.1391397215197 3.51452862752027
"1039" 207.6 88.6761399329955 5.96400981973598
"1040" 207.8 92.4618471340547 10.1034786541618
"1041" 208 96.8262832326579 14.6977974062689
"1042" 208.2 101.446071708837 17.8759563679135
"1043" 208.4 107.178014723781 20.2355058312041
"1044" 208.6 109.629347584432 23.2929649752041
"1045" 208.8 112.830094112682 28.5147660651149
"1046" 209 116.675569793431 33.09062552725
"1047" 209.2 119.61937069684 37.6264989141996
"1048" 209.4 122.954988642328 43.8015320797885
"1049" 209.6 122.745878180902 48.2109910066293
"1050" 209.8 123.150891842451 54.1549212047161
"1051" 210 124.423901586595 60.1624420555951
"1052" 210.2 125.060442265939 65.2750155317046
"1053" 210.4 125.239951917564 70.945514610137
"1054" 210.6 124.592411547649 76.7973409008285
"1055" 210.8 123.182386117457 82.4640175801987
"1056" 211 121.509763190331 88.2731685340205
"1057" 211.2 118.659553339497 92.7980797052012
"1058" 211.4 114.88954102947 97.868452712373
"1059" 211.6 112.042267644096 103.275545360032
"1060" 211.8 108.036116204104 105.966232691395
"1061" 212 103.277288534909 109.645861368013
"1062" 212.2 98.631116065528 114.422678589964
"1063" 212.4 95.337101211528 117.025158694679
"1064" 212.6 89.8882233608759 119.234935016109
"1065" 212.8 83.8643650860655 121.623527951888
"1066" 213 77.3768773647185 123.886242607107
"1067" 213.2 73.4857420406851 124.683923600177
"1068" 213.4 67.6527610228544 123.777781474839
"1069" 213.6 61.0757269333852 123.491927439726
"1070" 213.8 54.2825754212899 121.776539800327
"1071" 214 48.3913565477899 119.968407352282
"1072" 214.2 42.3505985384211 116.507675977537
"1073" 214.4 37.9469192058387 112.32045348747
"1074" 214.6 33.2064548423659 107.378729502066
"1075" 214.8 28.8034014263021 102.769000836396
"1076" 215 23.3396134258459 97.649894505858
"1077" 215.2 19.2424924118649 92.172838631775
"1078" 215.4 18.7838749265696 85.315741569572
"1079" 215.6 20.4994319556361 78.0934189320449
"1080" 215.8 25.0644433308682 71.7397893225457
"1081" 216 29.9327549160943 65.5883144578239
"1082" 216.2 34.2858213372572 59.3695344939042
"1083" 216.4 36.6885543247328 53.0769447649929
"1084" 216.6 37.984254899625 47.4388820342088
"1085" 216.8 37.7115645169218 40.3170926066126
"1086" 217 37.4915458578233 33.8847156104833
"1087" 217.2 38.2141445336516 28.1168333913989
"1088" 217.4 38.7357418120878 25.8440678840904
"1089" 217.6 38.7789026469178 20.2267809504593
"1090" 217.8 36.9601307058659 14.9087416408576
"1091" 218 33.2515575072899 10.3974843251167
"1092" 218.2 33.5320917393613 12.2252867856071
"1093" 218.4 30.2527101054282 15.4966828821223
"1094" 218.6 25.1074087420073 19.2005110918043
"1095" 218.8 20.0500289042745 23.4323117192706
"1096" 219 14.2994545623354 28.0720688514924
"1097" 219.2 8.84417436793992 32.57722717932
"1098" 219.4 7.32558745010811 36.78505532625
"1099" 219.6 5.36490349801441 43.4615477427398
"1100" 219.8 3.80978494350298 50.2677854862587
"1101" 220 2.24533850261345 57.1145893404517
"1102" 220.2 0.952389041552647 64.11109642575
"1103" 220.4 1.3002576245696 70.7571834633432
"1104" 220.6 2.35623203434993 77.12822873133
"1105" 220.8 3.8380402548637 82.1300564629303
"1106" 221 6.33641552101394 86.60635207773
"1107" 221.2 8.76966688909945 92.3076640870833
"1108" 221.4 12.1089291998852 97.7795453328929
"1109" 221.6 16.0727949453837 102.914552515031
"1110" 221.8 20.1901019551182 108.0343561037
"1111" 222 24.1533646890266 112.322967689273
"1112" 222.2 29.2045297145719 115.997384991197
"1113" 222.4 34.8746340571455 119.51480399765
"1114" 222.6 40.6281755684356 122.089971029959
"1115" 222.8 46.811477437275 124.49876662716
"1116" 223 53.411318238013 125.154444181535
"1117" 223.2 60.4059033860876 125.973589191922
"1118" 223.4 66.7997321083175 126.895839389179
"1119" 223.6 71.0060354492899 125.630328924369
"1120" 223.8 76.5642928721949 123.34462954249
"1121" 224 82.5647172245077 121.225789366742
"1122" 224.2 88.3543447565179 119.547416895186
"1123" 224.4 93.518742033546 117.002964595201
"1124" 224.6 96.7018436294211 112.710913188061
"1125" 224.8 98.5550095762678 108.151698465126
"1126" 225 98.0017993540667 104.083279922196
"1127" 225.2 95.7491547179899 101.38384971872
"1128" 225.4 92.5361796193503 99.9439904453017
"1129" 225.6 89.1613434459882 97.1863467992586
"1130" 225.8 86.1677178052536 92.88943061865
"1131" 226 84.1725648699669 87.6085493051084
"1132" 226.2 81.4287091070227 82.205455928819
"1133" 226.4 78.4836695033117 77.4692018923892
"1134" 226.6 75.3667590970131 71.8229911416428
"1135" 226.8 74.7321635155935 66.5065610675893
"1136" 227 76.2832811399438 60.8845950694615
"1137" 227.2 77.4382671574386 54.36544540425
"1138" 227.4 79.2340340910121 49.3687644883611
"1139" 227.6 82.6486329430541 44.6594548197594
"1140" 227.8 85.3962349557066 40.8121253561944
"1141" 228 87.9232248796443 36.7108451528519
"1142" 228.2 90.2868817348185 31.8494427080786
"1143" 228.4 94.6104240689186 27.7753892100817
"1144" 228.6 98.3807468046471 23.5797436900214
"1145" 228.8 97.9779044986662 20.0399504783119
"1146" 229 95.4647995895677 18.1076602313056
"1147" 229.2 92.1451149365546 16.2596126904265
"1148" 229.4 87.5804450314076 14.0264685117206
"1149" 229.6 82.5331678492142 12.0512917711894
"1150" 229.8 77.9230976343045 9.49055355044417
"1151" 230 73.7250595447515 6.09286930378846
"1152" 230.2 72.5319947295226 4.01953709865594
"1153" 230.4 72.2303272127034 3.07583329750962
"1154" 230.6 72.7844033876741 4.53288432960789
"1155" 230.8 71.0744496039499 6.72258829287
"1156" 231 68.2440076842948 9.79481526137621
"1157" 231.2 65.2954480072355 14.1000707120421
"1158" 231.4 62.2402412532365 18.5961418263859
"1159" 231.6 58.414461222491 22.3330448363119
"1160" 231.8 53.0614717151835 25.9416463674096
"1161" 232 47.3493432059023 29.0469354140477
"1162" 232.2 41.0491315836252 30.7375809899559
"1163" 232.4 34.7780023558867 29.7865970974436
"1164" 232.6 29.1455564742445 26.7875113639091
"1165" 232.8 24.6629588494992 22.1110290275756
"1166" 233 22.5330520055286 17.4196997536705
"1167" 233.2 23.2241040728013 17.8453119640568
"1168" 233.4 23.6430543885854 16.6857358398409
"1169" 233.6 23.5292561405508 16.7744837275435
"1170" 233.8 21.9167679327566 16.8818455930167
"1171" 234 19.7343431701273 17.8324923191657
"1172" 234.2 17.8460124279119 20.1135136218476
"1173" 234.4 14.7091497165042 22.9673419031428
"1174" 234.6 12.524442132157 26.7660713274778
"1175" 234.8 9.8713868947794 31.3701342633237
"1176" 235 6.69673006888993 36.0504158374833
"1177" 235.2 4.9096152227605 40.0298587805441
"1178" 235.4 3.40633501143277 45.4216949394911
"1179" 235.6 1.57780543426893 50.8326669815609
"1180" 235.8 1.96458286185188 55.9381428621704
"1181" 236 1.58219362752037 61.8362803561109
"1182" 236.2 0.931785254955228 67.9155484287954
"1183" 236.4 1.24882980728573 72.8772043391407
"1184" 236.6 2.6477747064958 77.6079158087962
"1185" 236.8 3.94687658054605 81.2518213931037
"1186" 237 6.75030020749072 84.4675751458169
"1187" 237.2 10.0435851236436 88.7680751221037
"1188" 237.4 12.0202831071286 93.6254399367822
"1189" 237.6 12.4895023446096 98.081472406832
"1190" 237.8 15.2009123200094 102.020171920031
"1191" 238 18.2633908889002 106.775591518329
"1192" 238.2 21.9773201433463 110.370970513799
"1193" 238.4 26.9616286910546 114.115166286353
"1194" 238.6 31.9544173384515 118.048791536296
"1195" 238.8 37.3189881923946 121.300691955017
"1196" 239 43.6463123139931 122.973156547641
"1197" 239.2 50.0796128191155 124.479619921599
"1198" 239.4 55.5543770143284 125.965846800519
"1199" 239.6 61.1035251145284 126.389187297381
"1200" 239.8 66.4192464579739 125.585898704586
"1201" 240 72.1328040070104 124.374037457415
"1202" 240.2 77.8768065823753 122.866201795128
"1203" 240.4 83.9721039123017 122.715907547628
"1204" 240.6 88.249767054167 121.181578685373
"1205" 240.8 93.6569123162185 118.75711223756
"1206" 241 98.1404828091149 116.091086727025
"1207" 241.2 101.29891584825 111.412331791645
"1208" 241.4 103.33204562668 106.429699365903
"1209" 241.6 102.70075811912 102.927153138654
"1210" 241.8 100.577510831594 101.274921802205
"1211" 242 97.8742900535638 100.509815202554
"1212" 242.2 94.5270557159438 97.6598508471731
"1213" 242.4 92.0508243283986 93.6039455273022
"1214" 242.6 89.6761144424656 89.5606564064662
"1215" 242.8 86.7322094961351 86.0730554429668
"1216" 243 82.848571100431 83.5289018547115
"1217" 243.2 78.4671443451812 80.3937280301283
"1218" 243.4 75.468565874781 76.2556244318839
"1219" 243.6 73.7101729079459 71.2445833850023
"1220" 243.8 74.1295907933626 66.2791129096773
"1221" 244 74.0812171486536 60.6089159517136
"1222" 244.2 72.2073554269506 55.3072520155714
"1223" 244.4 69.1875858236432 50.6102404234885
"1224" 244.6 64.4598596388167 46.769570343375
"1225" 244.8 58.4247287152622 44.0040560829167
"1226" 245 52.2851408821623 41.6355191012394
"1227" 245.2 46.4909633627899 37.3500206028587
"1228" 245.4 42.2432713426911 31.5814950523269
"1229" 245.6 39.9527566970933 27.1016699755197
"1230" 245.8 36.1327763324603 25.2775854710852
"1231" 246 32.6116872925652 23.8982085690253
"1232" 246.2 31.5516371720017 25.2386507942029
"1233" 246.4 27.0807405559968 27.9201809690776
"1234" 246.6 22.1263390701024 30.9527927664062
"1235" 246.8 15.8809189066662 33.6842559108789
"1236" 247 9.20799190861466 35.9694702195387
"1237" 247.2 7.65492831690571 38.1005673526816
"1238" 247.4 5.80703579003481 43.3913509766786
"1239" 247.6 4.88932040758456 49.2981163542054
"1240" 247.8 4.31890477144782 55.8036580936974
"1241" 248 3.27667764388476 62.5065893103104
"1242" 248.2 1.88780069124076 68.6502955032664
"1243" 248.4 3.06230598754404 72.4157318670861
"1244" 248.6 5.9191265623719 77.9385807101926
"1245" 248.8 9.02737227097393 83.469398995986
"1246" 249 10.8146744948067 90.1043165748718
"1247" 249.2 11.8110322954198 96.2309686437461
"1248" 249.4 15.208709919079 101.42463834232
"1249" 249.6 19.9936350002438 107.174232523165
"1250" 249.8 25.5100333311853 111.440978746459
"1251" 250 31.7243144424696 114.959269494422
"1252" 250.2 36.801881801113 119.639258264088
"1253" 250.4 41.3480243058837 121.626560772305
"1254" 250.6 48.4208200080225 123.37158724732
"1255" 250.8 55.3635190649179 124.965234498354
"1256" 251 61.7766065314411 126.30165226032
"1257" 251.2 67.7504438454785 125.905603674258
"1258" 251.4 73.825973723806 123.216836349629
"1259" 251.6 80.1341535346178 121.529302010152
"1260" 251.8 87.0023202337734 121.108388763614
"1261" 252 92.3620932905604 118.731852199094
"1262" 252.2 96.2612606710004 113.627183659171
"1263" 252.4 99.1237332488925 108.210698106917
"1264" 252.6 100.164676970442 102.633419977572
"1265" 252.8 101.52635000039 97.635138942163
"1266" 253 103.694510297222 92.5492538580338
"1267" 253.2 107.306821822764 87.8327621981638
"1268" 253.4 111.551090752421 84.4170504117237
"1269" 253.6 116.193930128254 82.6434681008591
"1270" 253.8 120.878250395643 82.8215603037414
"1271" 254 122.40931524422 81.557248886374
"1272" 254.2 122.725235979065 78.828303409525
"1273" 254.4 123.41887949159 73.9531238767891
"1274" 254.6 123.477248710844 69.0897045631339
"1275" 254.8 123.317300953206 63.8455980376925
"1276" 255 124.65165628812 58.6924147580413
"1277" 255.2 124.790649544762 55.5295238856812
"1278" 255.4 123.402839475717 50.4033710548005
"1279" 255.6 121.410180712684 45.1423357961881
"1280" 255.8 118.718680145294 39.3350790240819
"1281" 256 115.462129818393 34.1064838994483
"1282" 256.2 112.095991369326 28.4569535442409
"1283" 256.4 108.739397911457 22.5593773645833
"1284" 256.6 105.420748330984 16.33829730075
"1285" 256.8 101.743537792961 14.2217348099929
"1286" 257 96.5563693470471 12.24894569565
"1287" 257.2 90.7350687766734 11.0489671918034
"1288" 257.4 84.479435295596 10.1765811687092
"1289" 257.6 78.6194856466962 9.1644152988125
"1290" 257.8 73.1896947882805 6.79094846429717
"1291" 258 67.1837351941767 3.25395858191037
"1292" 258.2 63.0982882517066 1.17131826002778
"1293" 258.4 57.8785621373724 1.22354023390048
"1294" 258.6 52.8962886031794 3.91736952825
"1295" 258.8 47.4209430065133 7.61722035410106
"1296" 259 41.5596866878668 9.89999391098077
"1297" 259.2 34.8795610024399 12.277609375125
"1298" 259.4 28.0612807578225 14.2321399828043
"1299" 259.6 22.074043451779 16.1934039759313
"1300" 259.8 18.5762990231233 20.50408538445
"1301" 260 15.0105371243117 26.27503951875
"1302" 260.2 11.7771145167899 32.7824139199919
"1303" 260.4 8.00606218982054 38.8909583080867
"1304" 260.6 4.11950454184762 45.5568762117404
"1305" 260.8 3.04763880091382 52.5830549519403
"1306" 261 3.56481712930276 59.9381220064551
"1307" 261.2 4.10082546353353 66.990530437968
"1308" 261.4 3.49773487413993 74.0032506979
"1309" 261.6 4.21204650463738 80.1044579226483
"1310" 261.8 7.92524230848347 84.5054584780161
"1311" 262 12.4283787377651 89.0113848159608
"1312" 262.2 15.3646860416436 94.3112734075671
"1313" 262.4 15.5799778192326 99.6822527578402
"1314" 262.6 15.6739422628061 101.940989100605
"1315" 262.8 18.5028105027584 104.416292336344
"1316" 263 22.9475439208786 107.294624718677
"1317" 263.2 28.4523105908852 109.794025163631
"1318" 263.4 32.5668126612661 113.567317996107
"1319" 263.6 34.3989454356528 118.793999785476
"1320" 263.8 35.5229798379328 118.05644451706
"1321" 264 39.9555434096289 117.707318793242
"1322" 264.2 45.9639635719916 117.676046355586
"1323" 264.4 51.1132100127577 118.593662240758
"1324" 264.6 56.7321373455773 120.579297319045
"1325" 264.8 61.8432166157669 123.284690320396
"1326" 265 65.5263302880305 124.945625380686
"1327" 265.2 70.0172371202196 124.734778515375
"1328" 265.4 75.4711741475999 122.356008972167
"1329" 265.6 80.9441571872407 118.838362046324
"1330" 265.8 86.2547275428147 116.215822426779
"1331" 266 92.4293754297731 112.730156563821
"1332" 266.2 96.2493254285294 107.797113239048
"1333" 266.4 97.5694959422766 102.679387740577
"1334" 266.6 98.8535827280578 96.7092071429732
"1335" 266.8 99.5102807084769 90.5165764568935
"1336" 267 99.8359050148757 84.4486594818214
"1337" 267.2 98.4213472253305 78.9972727873311
"1338" 267.4 96.4882719245845 73.3687824276161
"1339" 267.6 93.8652866911203 67.6919792819022
"1340" 267.8 90.2633530572899 62.3007587746974
"1341" 268 86.9727317625488 57.1465047818839
"1342" 268.2 82.9579677236007 52.172200500277
"1343" 268.4 78.0273996505067 47.1952978541615
"1344" 268.6 72.1842792239899 44.1011182779643
"1345" 268.8 65.596500392978 43.0361970414579
"1346" 269 59.6830131421588 43.6903119609393
"1347" 269.2 53.9307204454533 45.299019526745
"1348" 269.4 47.2381634105286 47.0388352111705
"1349" 269.6 40.1549271833504 47.8977433688654
"1350" 269.8 33.4777947912185 46.82371284905
"1351" 270 27.9097357913226 43.0928507097827
"1352" 270.2 24.4978713988837 38.1465801013125
"1353" 270.4 22.7360485502899 31.5508182047283
"1354" 270.6 21.6576859057783 25.4617909382965
"1355" 270.8 20.3466777929697 19.4322570103736
"1356" 271 21.5914935638695 19.1829503395568
"1357" 271.2 24.3672193674149 16.9792490223437
"1358" 271.4 28.526182679907 14.004545241367
"1359" 271.6 32.8521415361268 10.8409053003868
"1360" 271.8 37.4095099723431 7.96687658599468
"1361" 272 42.2683314726031 5.54689445664561
"1362" 272.2 47.3351380197057 3.63576144919737
"1363" 272.4 53.1506020893551 1.86106208765217
"1364" 272.6 58.485368041963 0.44832934563462
"1365" 272.8 63.2868193216471 1.23481311262143
"1366" 273 69.1284469825099 1.72746441636
"1367" 273.2 75.3410832996012 2.59415312984434
"1368" 273.4 81.0173067478699 2.82050606034
"1369" 273.6 86.0698187623899 4.22675527496429
"1370" 273.8 90.6777201340193 6.79951564793808
"1371" 274 95.2835583876649 9.67582923816347
"1372" 274.2 100.334182552849 12.7567563604084
"1373" 274.4 103.03906297565 15.11531364315
"1374" 274.6 106.557730598865 18.4150620023349
"1375" 274.8 109.022616549221 20.2810872175252
"1376" 275 108.56927885695 21.1191827075236
"1377" 275.2 110.181777142981 24.3571787829682
"1378" 275.4 113.836965991221 27.289799665681
"1379" 275.6 115.831976453369 31.0087372285395
"1380" 275.8 118.754219473764 34.8644268597331
"1381" 276 120.33390788794 38.09721487555
"1382" 276.2 122.071387024687 42.3479323799167
"1383" 276.4 123.311563170555 46.9305526328634
"1384" 276.6 124.720648823315 52.432239466325
"1385" 276.8 124.882954761595 56.4379304134451
"1386" 277 124.447806658897 61.7292811550893
"1387" 277.2 123.791558367516 66.561460529542
"1388" 277.4 124.653801659527 72.0430573190658
"1389" 277.6 123.872397051671 75.187908155072
"1390" 277.8 123.597351199399 79.0145480901718
"1391" 278 122.044698626436 82.7655508151121
"1392" 278.2 120.929835591104 87.3752651500599
"1393" 278.4 118.18848641637 92.6511286559559
"1394" 278.6 115.56392099359 97.714483330275
"1395" 278.8 113.197829306588 100.763620760879
"1396" 279 109.590299396311 102.656243805713
"1397" 279.2 105.15513468212 105.717155921326
"1398" 279.4 101.161602266395 109.470365564704
"1399" 279.6 98.3669855946494 114.086971741804
"1400" 279.8 96.0299224853222 115.78893661471
"1401" 280 92.0608716245419 117.535608778434
"1402" 280.2 87.1408371004729 118.820661342396
"1403" 280.4 81.6992234439119 119.84602873825
"1404" 280.6 76.8349463495112 118.594015926209
"1405" 280.8 71.4589624917149 117.62937085885
"1406" 281 65.9831263074729 116.157813287104
"1407" 281.2 60.7015067825255 113.739533202713
"1408" 281.4 55.4212407594098 111.326414622118
"1409" 281.6 50.5664284116303 108.616075509763
"1410" 281.8 45.2337801788669 107.710921131455
"1411" 282 39.8707412019293 108.152918255152
"1412" 282.2 34.5357625989718 111.389585265589
"1413" 282.4 32.4006881319259 114.285529708362
"1414" 282.6 31.3474996522362 113.821655039225
"1415" 282.8 26.4580381296924 110.651901088762
"1416" 283 22.1659305947899 106.544043155754
"1417" 283.2 18.5823320173614 101.531605810202
"1418" 283.4 16.6254346912046 96.3278292860793
"1419" 283.6 17.0494874044053 91.7768552079167
"1420" 283.8 19.6036763350141 88.1062202897069
"1421" 284 22.0058974844741 83.4481845206974
"1422" 284.2 23.0725116059948 77.2681952011598
"1423" 284.4 23.0997444874192 70.2589614717673
"1424" 284.6 23.227411472898 62.873307504277
"1425" 284.8 22.6590055833305 55.2537612366284
"1426" 285 20.4573202082762 47.4195433810115
"1427" 285.2 17.6381977054792 40.5252480655121
"1428" 285.4 13.617887523437 34.0273470787206
"1429" 285.6 12.4559216263794 32.3718544302395
"1430" 285.8 14.0371520034674 30.4358962167339
"1431" 286 17.2051125514462 25.6938037960625
"1432" 286.2 22.009898312232 20.4638556588711
"1433" 286.4 28.0402570844233 15.56119310165
"1434" 286.6 34.2505995471152 11.1880442095392
"1435" 286.8 41.2936089777667 7.70364160773837
"1436" 287 48.128225183713 6.16426601456869
"1437" 287.2 54.9942120182261 4.25482844972872
"1438" 287.4 62.4261121436788 2.88760030266666
"1439" 287.6 69.4838758593627 2.0138785805898
"1440" 287.8 73.4299331720446 1.91992570068396
"1441" 288 78.3691274758782 4.46066802810294
"1442" 288.2 83.4852840307899 8.11409618662143
"1443" 288.4 88.3447712906513 12.3632220151411
"1444" 288.6 92.8386294631169 15.6621284515962
"1445" 288.8 96.561711182722 19.9393459648908
"1446" 289 99.0328757755712 23.0702809107812
"1447" 289.2 102.391481374133 25.0465961126786
"1448" 289.4 107.351055112415 26.6314980968365
"1449" 289.6 112.125114277876 25.6908464323072
"1450" 289.8 113.586477853606 26.27503951875
"1451" 290 113.661527394711 26.8013784284079
"1452" 290.2 113.302624310033 27.4095359015743
"1453" 290.4 112.288293424684 30.8392442917898
"1454" 290.6 111.371794397345 36.2860949798333
"1455" 290.8 111.259053929799 41.9901765902058
"1456" 291 111.419351784357 47.2658049144662
"1457" 291.2 112.594900916155 53.2654247774413
"1458" 291.4 113.304078808524 59.4927773315774
"1459" 291.6 113.461516594184 66.1464806380115
"1460" 291.8 113.120947230922 72.6501881569525
"1461" 292 113.567932272617 79.1795058661227
"1462" 292.2 113.646107537727 85.8545447132143
"1463" 292.4 113.269127367877 92.6734144834761
"1464" 292.6 110.805253381052 96.6373241841025
"1465" 292.8 107.257568028314 101.426275716484
"1466" 293 103.024595466242 106.34225085225
"1467" 293.2 98.4783047358631 111.164584786689
"1468" 293.4 95.562039081313 116.290752528496
"1469" 293.6 94.6960587871802 116.605246332567
"1470" 293.8 91.7490666089244 116.555192110569
"1471" 294 87.2955723667149 116.492378239675
"1472" 294.2 81.9427982289649 115.673870948
"1473" 294.4 76.4443272803649 115.110151918325
"1474" 294.6 71.0601116781314 113.299213274421
"1475" 294.8 65.0317741845126 111.737766988721
"1476" 295 58.8105370348065 111.228500124738
"1477" 295.2 53.5319201132149 112.473093406625
"1478" 295.4 48.5200928603222 115.12011742696
"1479" 295.6 42.468713849971 118.138746762171
"1480" 295.8 38.2090818019412 117.939398928914
"1481" 296 33.6234624101609 115.209498793065
"1482" 296.2 29.9999481210544 110.303050197886
"1483" 296.4 27.2336457547899 105.128821754475
"1484" 296.6 25.8677048828824 99.3152334078466
"1485" 296.8 24.6703773278792 93.1706076649286
"1486" 297 24.4964127637636 86.7503744953026
"1487" 297.2 26.082393071703 81.4871020066239
"1488" 297.4 28.8222642897291 76.0434954002413
"1489" 297.6 31.5761534005141 69.7252239918879
"1490" 297.8 34.1331772203312 63.9796116575161
"1491" 298 34.1436381002487 57.7244429500665
"1492" 298.2 31.7231806851717 51.8187209127136
"1493" 298.4 28.2929389930955 46.0459009047778
"1494" 298.6 23.7847840486788 41.30754697675
"1495" 298.8 18.6235976979499 37.15577224746
"1496" 299 14.0661965344501 34.2210938353471
"1497" 299.2 13.1040557231583 34.4115015170921
"1498" 299.4 14.4123263999899 33.30719554995
"1499" 299.6 16.6097294889549 30.1067135104253
"1500" 299.8 19.9963150419149 25.017022475125
"1501" 300 24.0425688649774 19.7022985724687
"1502" 300.2 29.1246043636942 14.9356066030372
"1503" 300.4 34.2046011307787 11.2303652055421
"1504" 300.6 40.0212731571526 8.25996946629396
"1505" 300.8 45.8674635762506 6.95335775129494
"1506" 301 52.2132583976233 6.08306975525
"1507" 301.2 59.5162582527799 5.6945176557
"1508" 301.4 65.8279538122229 4.82751522704382
"1509" 301.6 72.8319034113488 4.05225743166176
"1510" 301.8 79.8588571675325 4.53415893477475
"1511" 302 86.8235798910423 5.98783336605582
"1512" 302.2 92.7258019236717 9.44164229979545
"1513" 302.4 98.8245947545749 14.8006382335864
"1514" 302.6 103.171053920499 20.0663128251955
"1515" 302.8 106.782696780234 24.6896903329722
"1516" 303 111.726278513335 29.0024320506136
"1517" 303.2 116.409049870919 33.1345545379396
"1518" 303.4 117.671961659934 35.1785937421144
"1519" 303.6 118.889275665027 39.6279559338289
"1520" 303.8 119.22148932646 45.3957908067978
"1521" 304 119.272628789031 51.6321588257411
"1522" 304.2 119.537529444687 57.4033054511731
"1523" 304.4 120.229523972416 63.4780029834326
"1524" 304.6 122.37999788379 69.6829134184342
"1525" 304.8 123.403813311385 72.9305576840338
"1526" 305 121.203564007361 75.00329462625
"1527" 305.2 118.591225493695 79.2863731684914
"1528" 305.4 115.050063265714 84.4671671037585
"1529" 305.6 111.552629532328 89.5229590440705
"1530" 305.8 108.131135863354 95.009310053371
"1531" 306 105.934005731286 100.265234950333
"1532" 306.2 104.346662327146 105.681528749097
"1533" 306.4 104.448164598101 108.439436588628
"1534" 306.6 102.997034445377 106.740225906118
"1535" 306.8 98.9292506857486 107.131883895638
"1536" 307 94.1374879361847 107.274239494829
"1537" 307.2 89.2944279522421 105.837105428459
"1538" 307.4 83.6613086502855 105.287021590162
"1539" 307.6 77.1791459785649 104.4122297676
"1540" 307.8 70.9867094169001 104.243486524589
"1541" 308 64.0615478105442 104.84590961864
"1542" 308.2 57.4653347638992 105.523288581536
"1543" 308.4 50.6347475271558 106.174463460201
"1544" 308.6 44.7476274658065 105.732654142754
"1545" 308.8 39.2076678553997 103.788153884396
"1546" 309 34.8184657174015 99.4250653921674
"1547" 309.2 31.6364850621866 93.3227812328616
"1548" 309.4 29.8473517879412 86.9408740781912
"1549" 309.6 28.1354009523782 80.7199724375105
"1550" 309.8 26.3134553704741 74.3629714941184
"1551" 310 24.8488386206723 67.709712991771
"1552" 310.2 25.3898118907721 61.81800206775
"1553" 310.4 26.8345071271439 55.329356749427
"1554" 310.6 27.5264736354975 49.3249644097783
"1555" 310.8 27.6977681828097 42.8129419802005
"1556" 311 28.6231361342573 36.8432135164891
"1557" 311.2 29.3874246977899 30.09686344875
"1558" 311.4 28.6996633546471 23.5861133965714
"1559" 311.6 27.053246111866 17.7673271180543
"1560" 311.8 26.9295828451899 15.2214754189833
"1561" 312 29.7559858003354 14.6686620990076
"1562" 312.2 34.1747073053967 13.7209920363286
"1563" 312.4 39.8488574259485 12.7448506543719
"1564" 312.6 45.881069735976 11.849876173657
"1565" 312.8 51.5713478106899 10.3720054989167
"1566" 313 57.5247613702445 7.68900789149243
"1567" 313.2 62.8378640004288 4.19339014541666
"1568" 313.4 66.5798469584081 2.03425264637727
"1569" 313.6 70.8897978078773 2.91924269604612
"1570" 313.8 76.9121593673782 3.65134060763235
"1571" 314 82.9459343459042 4.65261565573572
"1572" 314.2 88.6909815342553 6.64183807240842
"1573" 314.4 93.8248306558454 9.60056326119444
"1574" 314.6 98.7023657274799 13.00566683379
"1575" 314.8 103.763183164068 16.9009547126667
"1576" 315 106.447512316574 20.7815980049527
"1577" 315.2 106.018517510076 23.38319274505
"1578" 315.4 105.480643858732 26.0357117095413
"1579" 315.6 105.936797860851 29.7436342673409
"1580" 315.8 105.480575523845 34.0566976873333
"1581" 316 105.109948577819 39.3292981139357
"1582" 316.2 106.57565883646 44.6738767968538
"1583" 316.4 109.62266916957 48.3185426268686
"1584" 316.6 113.418438752401 51.2504897940465
"1585" 316.8 117.401841483083 52.5237216310862
"1586" 317 122.156883875639 52.271897605427
"1587" 317.2 122.797533545886 53.4847642377717
"1588" 317.4 123.411793279714 56.4059107228093
"1589" 317.6 124.086495880059 60.1247679005022
"1590" 317.8 124.119629516445 64.7999882181744
"1591" 318 124.205060167763 69.9144155554932
"1592" 318.2 122.319985467422 72.5157565946184
"1593" 318.4 118.73838974638 75.8003245740449
"1594" 318.6 114.625743981918 79.0276425593782
"1595" 318.8 110.272706600892 82.6273433891731
"1596" 319 105.458377198893 84.6591164528141
"1597" 319.2 100.268756475158 85.95918989225
"1598" 319.4 94.0007929877899 87.4583458266964
"1599" 319.6 88.1321211520781 89.9343186239619
"1600" 319.8 82.4451248477395 93.73023188325
"1601" 320 77.8176100305668 97.3056903037128
"1602" 320.2 73.2018679109496 101.059141301956
"1603" 320.4 68.1071305908153 103.896931303818
"1604" 320.6 62.269017705479 104.29323936709
"1605" 320.8 58.031825704917 101.283192395758
"1606" 321 53.8360602745704 97.207159507372
"1607" 321.2 50.4338660927117 91.6863869119891
"1608" 321.4 48.4881038372081 84.9921526251136
"1609" 321.6 47.0425819156041 78.5105790646659
"1610" 321.8 44.7583526391683 72.2178391673581
"1611" 322 43.7565087243733 66.34049371825
"1612" 322.2 43.8038073991999 60.47654186832
"1613" 322.4 44.2570317820552 54.6423326481582
"1614" 322.6 45.8654172727274 49.556316959
"1615" 322.8 46.7992493683566 43.3500995437833
"1616" 323 46.1506603971039 37.2561173455291
"1617" 323.2 43.1758330289566 31.6213465497167
"1618" 323.4 38.4308174846704 26.8192340131304
"1619" 323.6 33.0277334210566 22.7122503217833
"1620" 323.8 31.424150437366 20.8621736700652
"1621" 324 33.2412452962085 17.4492926292384
"1622" 324.2 36.7385926887076 13.3550265036265
"1623" 324.4 40.942689006583 10.1289316397672
"1624" 324.6 46.2779522585372 7.88198687981044
"1625" 324.8 51.6412424214641 6.8588856990927
"1626" 325 58.0794026388212 6.2980473513125
"1627" 325.2 63.1730286877503 6.33911934527971
"1628" 325.4 69.3609476113657 6.22590559909849
"1629" 325.6 76.8545924349634 6.53024915386224
"1630" 325.8 83.6695645820627 6.30697459155303
"1631" 326 88.6796920697899 6.45714524900454
"1632" 326.2 90.4099548172757 8.78018550013572
"1633" 326.4 93.8867693966899 13.00566683379
"1634" 326.6 97.3784729505635 18.0328796093349
"1635" 326.8 100.562738867761 22.0485518785147
"1636" 327 103.997578270394 26.5274241179009
"1637" 327.2 107.524352871904 30.4699462609643
"1638" 327.4 112.09253610899 32.88679491765
"1639" 327.6 116.992216503158 33.9890893985132
"1640" 327.8 115.873181559764 34.74674923025
"1641" 328 114.955570939206 35.6757117430288
"1642" 328.2 113.775247892799 36.9587745957954
"1643" 328.4 112.336067976401 40.0760703770833
"1644" 328.6 110.797479175212 44.6531038573693
"1645" 328.8 110.703137535957 49.2272154539167
"1646" 329 111.138572971439 53.9212874880608
"1647" 329.2 112.365654563188 57.7306797496925
"1648" 329.4 114.740305162498 61.1195891106305
"1649" 329.6 118.545871282474 64.1144489028816
"1650" 329.8 122.237608541905 65.1172845843119
"1651" 330 123.950322778764 64.6910749695132
"1652" 330.2 123.173556007708 65.0491804812955
"1653" 330.4 123.143403693149 66.8468037260705
"1654" 330.6 123.518086457858 69.3903955832924
"1655" 330.8 124.293727161316 73.4075155116184
"1656" 331 123.331268144756 76.0656321254364
"1657" 331.2 121.071566254117 79.4049814973534
"1658" 331.4 118.489192889237 83.9007689334605
"1659" 331.6 116.468397981929 88.5358746636065
"1660" 331.8 114.946639218429 93.858696553166
"1661" 332 113.654942010178 97.6910312288864
"1662" 332.2 111.518679675093 101.796786489602
"1663" 332.4 107.792662873028 105.352335801529
"1664" 332.6 102.563556330451 108.569016034605
"1665" 332.8 96.975458022823 110.956866357812
"1666" 333 90.7275295536261 111.725751112267
"1667" 333.2 84.753286489256 111.994015901275
"1668" 333.4 78.8143176234478 112.128626381355
"1669" 333.6 72.9317672100899 112.71195740225
"1670" 333.8 67.2036521102269 113.513791050309
"1671" 334 60.9900287447408 113.38443133966
"1672" 334.2 55.492337912229 112.149558921494
"1673" 334.4 50.3582634942649 109.441113088825
"1674" 334.6 45.4299105011649 105.8135652086
"1675" 334.8 41.4157956804958 101.849199021939
"1676" 335 35.9647177211289 96.4929571479025
"1677" 335.2 32.8361710187654 90.5505996791926
"1678" 335.4 31.50981071502 84.4563900991261
"1679" 335.6 31.5712098489741 78.9323978244605
"1680" 335.8 33.0650374354288 72.2183173735555
"1681" 336 34.5926921264185 64.1711536589357
"1682" 336.2 34.9963521564307 57.4340360742597
"1683" 336.4 33.564770458151 51.7786367997778
"1684" 336.6 30.9495827654597 45.487593853094
"1685" 336.8 28.0904553282332 39.1687702516624
"1686" 337 24.5347927974876 31.4656096934477
"1687" 337.2 21.7728947315286 26.704994710875
"1688" 337.4 17.4608191919279 22.2753030954569
"1689" 337.6 20.0622395341853 22.5154313271453
"1690" 337.8 23.5268573272738 19.295073986379
"1691" 338 28.2595826553878 16.5376968101413
"1692" 338.2 33.7954631429968 13.8409330430431
"1693" 338.4 39.9044241592488 10.0997317679559
"1694" 338.6 45.7638564050508 6.60510874858696
"1695" 338.8 50.8412112406269 3.08238408267391
"1696" 339 55.5732591261024 2.1020031615
"1697" 339.2 59.9971920998202 2.99858761376515
"1698" 339.4 65.2098362350399 4.78830440460577
"1699" 339.6 70.7415477379755 5.80464134522938
"1700" 339.8 76.0737506092899 6.5369113469375
"1701" 340 81.8308964360812 7.16777512308495
"1702" 340.2 87.8587222138699 8.20163415378
"1703" 340.4 93.8648015488633 8.78055282266285
"1704" 340.6 93.8107536692899 10.5630966954167
"1705" 340.8 95.3150836017152 14.8685023968294
"1706" 341 97.0145478367293 19.6138706387348
"1707" 341.2 99.742563465188 23.7797224382403
"1708" 341.4 103.556040964706 26.4768461094463
"1709" 341.6 108.626649217252 28.7448030961557
"1710" 341.8 114.073053979628 29.14140746625
"1711" 342 113.953239666409 30.5010297847102
"1712" 342.2 116.374979654374 34.1537464611704
"1713" 342.4 119.950661928965 37.70229306945
"1714" 342.6 120.133678055259 40.689962385163
"1715" 342.8 121.053448915437 45.7872170706113
"1716" 343 123.119403737954 51.1300737669569
"1717" 343.2 124.947713043523 55.7788613231897
"1718" 343.4 125.077810954261 59.8027125584433
"1719" 343.6 125.3881416262 65.3376732511475
"1720" 343.8 125.144305441971 69.8240642659397
"1721" 344 124.077015657764 75.1340412343816
"1722" 344.2 122.704714926605 80.5722380671071
"1723" 344.4 121.723986451002 86.3910344041144
"1724" 344.6 119.246181463567 89.4630549167789
"1725" 344.8 115.431380750944 92.8646050956859
"1726" 345 111.745507788251 97.6783421691978
"1727" 345.2 108.92521413399 102.963121527475
"1728" 345.4 107.128124373405 107.077216992635
"1729" 345.6 102.714563050815 109.415373209078
"1730" 345.8 97.3164383333265 112.019057616567
"1731" 346 91.3564852055848 113.695178772276
"1732" 346.2 84.6128506538899 114.600575394325
"1733" 346.4 77.9741437942899 115.008236613525
"1734" 346.6 71.0641466458561 114.519690649581
"1735" 346.8 63.8447204638149 114.759818058075
"1736" 347 57.0784081070187 115.501672948894
"1737" 347.2 50.1755273396577 114.756580562597
"1738" 347.4 44.0014482904399 113.5846071996
"1739" 347.6 37.555999994626 113.860593009627
"1740" 347.8 33.0826336686233 115.135479084845
"1741" 348 32.1377575119868 115.29494864103
"1742" 348.2 30.9904983038464 113.335572220935
"1743" 348.4 27.3543056395518 109.566535643988
"1744" 348.6 23.4962058242899 105.701170709153
"1745" 348.8 19.4058357308614 101.680232296369
"1746" 349 16.0044995652977 96.5070258323906
"1747" 349.2 13.3867371598227 90.5380691089303
"1748" 349.4 10.7153075308852 84.5244893217024
"1749" 349.6 8.19097310707918 78.6450822223574
"1750" 349.8 5.00271016034365 70.4107888459029
"1751" 350 4.32189389563476 63.956246663069
"1752" 350.2 6.21229085698485 57.0795881613178
"1753" 350.4 8.46642954713202 49.8194864138289
"1754" 350.6 12.1466354138733 44.1986860052778
"1755" 350.8 16.9380565122805 39.0745441899764
"1756" 351 22.2247056417487 35.3784665190232
"1757" 351.2 28.001976762919 32.2728373959919
"1758" 351.4 32.8329201679856 28.5058215300652
"1759" 351.6 36.724594907703 23.4128257276956
"1760" 351.8 37.9922282587085 17.9203546485174
"1761" 352 36.8246391082764 12.6249305363311
"1762" 352.2 35.0929729727554 8.04230363200862
"1763" 352.4 36.6425966547013 8.67771730941456
"1764" 352.6 39.2011405160596 5.97428375574438
"1765" 352.8 42.4340370417682 5.73689005144565
"1766" 353 47.3322610199697 5.11974110173314
"1767" 353.2 52.691796856318 4.53573205175562
"1768" 353.4 58.9366755939664 3.12677653880882
"1769" 353.6 64.4668729946185 0.983664682935717
"1770" 353.8 66.8528125249808 0.686191114704546
"1771" 354 68.8823921911006 2.11406231467718
"1772" 354.2 73.9060354495999 3.4014232977
"1773" 354.4 79.4655526854307 4.74110245296844
"1774" 354.6 85.0043316499999 5.47285186776
"1775" 354.8 89.5783826787712 5.78899171453037
"1776" 355 92.2959742470715 8.16219144661893
"1777" 355.2 96.1853571163413 11.6181661572967
"1778" 355.4 99.3477244927705 15.4830250523374
"1779" 355.6 102.312323936526 19.8680761945896
"1780" 355.8 106.24818130044 23.1081203689879
"1781" 356 111.374772221425 25.0035480958846
"1782" 356.2 113.408990297144 27.1610077934318
"1783" 356.4 116.133064388482 30.9151257517115
"1784" 356.6 117.968486866303 34.1881749635577
"1785" 356.8 120.067577422738 39.2276993162935
"1786" 357 122.794917062515 44.164360364425
"1787" 357.2 123.984410291126 48.4185555821379
"1788" 357.4 124.9378834236 53.6175539972586
"1789" 357.6 124.571355223103 58.7346322530381
"1790" 357.8 123.650203213764 63.8771744438276
"1791" 358 122.921010718439 69.0329858923581
"1792" 358.2 122.738774178303 75.1926947502146
"1793" 358.4 122.242568320129 80.9530323884618
"1794" 358.6 121.524284116307 86.3716014010805
"1795" 358.8 118.601382767615 89.497561880775
"1796" 359 114.790491132266 93.5876717842738
"1797" 359.2 111.072920195187 98.344847388812
"1798" 359.4 108.503462963236 103.527998685614
"1799" 359.6 108.276288913078 105.237808513157
"1800" 359.8 107.68362391979 103.66697410125
"1801" 360 104.703679648185 103.021439134922
"1802" 360.2 100.579853288427 102.665859160294
"1803" 360.4 95.3360257647291 101.879025167041
"1804" 360.6 90.0984338785916 101.502372099517
"1805" 360.8 84.7981810335244 101.816940747524
"1806" 361 78.8756123564053 103.428518420147
"1807" 361.2 73.0223062675217 105.596529109811
"1808" 361.4 68.6140529527982 109.25757604844
"1809" 361.6 65.7356116828899 113.8393954616
"1810" 361.8 63.9682460208399 118.89057275575
"1811" 362 63.5121516564399 123.51497971105
"1812" 362.2 63.4205677362814 123.103215968987
"1813" 362.4 62.0361796160899 123.983153142475
"1814" 362.6 59.5839122501659 123.564918210402
"1815" 362.8 54.4205071847174 123.750042430185
"1816" 363 49.2863804349189 123.639086251573
"1817" 363.2 44.0516527074168 121.814933553929
"1818" 363.4 38.515492126229 119.799421129348
"1819" 363.6 33.0829585221592 117.052177449935
"1820" 363.8 27.5909592650946 113.131959927891
"1821" 364 23.4750903444566 107.87098042425
"1822" 364.2 19.9183789696954 102.279682107762
"1823" 364.4 16.1238868653375 97.182006194631
"1824" 364.6 12.1440170943739 91.80403262253
"1825" 364.8 8.17667967637133 87.8967657451337
"1826" 365 7.29574656538498 83.8124408582913
"1827" 365.2 7.87166881196383 77.8812942117978
"1828" 365.4 8.88810148910141 71.2472561901271
"1829" 365.6 10.6850428407817 64.8675648813161
"1830" 365.8 12.4903080511606 58.6089878368707
"1831" 366 13.2408697438078 52.0587016750714
"1832" 366.2 13.198890158901 44.7825757723611
"1833" 366.4 11.3640957312499 37.70611489338
"1834" 366.6 10.1329864734036 31.4171298972955
"1835" 366.8 12.9769706061429 26.4076792904382
"1836" 367 17.976427436949 20.4163571533296
"1837" 367.2 22.8458490454233 15.2469542451833
"1838" 367.4 28.6798314906091 11.1829007653883
"1839" 367.6 34.975389339641 7.98313966654787
"1840" 367.8 41.8047665315968 6.16703406886364
"1841" 368 48.2351019970233 5.25076143271667
"1842" 368.2 52.2119386801337 3.47547113634375
"1843" 368.4 54.8688669358112 2.55533653192021
"1844" 368.6 59.5159658845976 1.63529966235577
"1845" 368.8 64.7550992943435 0.576685932294642
"1846" 369 68.0407049511862 1.46563342221226
"1847" 369.2 73.3523624806711 2.85028601512129
"1848" 369.4 79.6230708103657 3.16844645509849
"1849" 369.6 85.4834117224471 4.07752215007858
"1850" 369.8 90.6742331740468 6.69082157286468
"1851" 370 95.7042363336172 8.91701010576818
"1852" 370.2 100.849312727379 12.7397107498388
"1853" 370.4 106.108025206408 17.06444384745
"1854" 370.6 111.141330458162 22.3804994697279
"1855" 370.8 115.30172181792 27.9217471338065
"1856" 371 117.025892938487 32.6420697214601
"1857" 371.2 118.093191417626 38.7816288620948
"1858" 371.4 119.485891856546 44.7477424012761
"1859" 371.6 121.693189118685 50.7045403765658
"1860" 371.8 125.120970779025 55.7446253442065
"1861" 372 124.967538887095 58.9743059571229
"1862" 372.2 125.431938843986 65.0256042947143
"1863" 372.4 125.467471405639 71.6246738074601
"1864" 372.6 124.081302258933 74.7507812594464
"1865" 372.8 120.952440622201 77.9583834864107
"1866" 373 117.3363106836 82.5217448057845
"1867" 373.2 114.209931455969 87.9648308264552
"1868" 373.4 113.860789805238 93.4230572496238
"1869" 373.6 114.737625742078 98.2872710946992
"1870" 373.8 114.157844770383 97.6913256683263
"1871" 374 112.15347433674 98.287993809688
"1872" 374.2 108.788726511403 100.715498309931
"1873" 374.4 105.134861295202 104.681844993586
"1874" 374.6 101.81140897814 109.179955120275
"1875" 374.8 99.4176860825949 113.560215884274
"1876" 375 97.2269004586459 115.068239249226
"1877" 375.2 92.9404055299412 115.235217627183
"1878" 375.4 87.2675033409365 115.432261389207
"1879" 375.6 81.5785562018399 115.31079767465
"1880" 375.8 75.8890796331204 116.146200882852
"1881" 376 71.220795329546 118.671516993909
"1882" 376.2 66.5034503361679 121.439960030841
"1883" 376.4 61.0297437455948 122.52130548925
"1884" 376.6 54.8081529115165 121.423526376023
"1885" 376.8 49.5106432425773 117.792676091344
"1886" 377 44.6616417928387 113.631680884591
"1887" 377.2 40.1151442271149 108.721336248675
"1888" 377.4 36.5209667195007 103.32901115868
"1889" 377.6 31.6367425331506 97.9060444231598
"1890" 377.8 25.7025945221289 94.1415637808009
"1891" 378 18.6960747621778 92.0137057905517
"1892" 378.2 12.3487775073997 90.8281314355915
"1893" 378.4 10.8717477122438 86.7686326015269
"1894" 378.6 9.46941943153373 80.502299140407
"1895" 378.8 10.7478657559883 74.0304667167954
"1896" 379 13.6475014936057 67.5473854856184
"1897" 379.2 16.611203358634 61.8022238955619
"1898" 379.4 18.6818764222899 55.4784678119342
"1899" 379.6 20.3242768355081 49.1260722347591
"1900" 379.8 21.603265161584 42.45409415575
"1901" 380 22.182278063048 35.8234351116048
"1902" 380.2 21.3289034840933 28.2267462335646
"1903" 380.4 18.6058606948899 22.09651202195
"1904" 380.6 19.0112779076899 22.1814414426167
"1905" 380.8 21.0955942032382 20.5357142721465
"1906" 381 24.5191834323857 16.52938849725
"1907" 381.2 29.3754222145162 12.9730807560711
"1908" 381.4 34.4376649779279 10.1860393536638
"1909" 381.6 40.3455955211755 7.91877313688855
"1910" 381.8 46.3520098825964 5.14199698108871
"1911" 382 52.3860605897287 2.04935558695408
"1912" 382.2 55.8607280227464 2.25986110643478
"1913" 382.4 61.6904187589355 3.13074169023058
"1914" 382.6 67.1419026397899 4.57682150048529
"1915" 382.8 71.5910584493782 6.93361292398529
"1916" 383 74.8793110438724 9.09850196943556
"1917" 383.2 79.3312932708506 11.3216708390985
"1918" 383.4 85.3434462561233 12.8156565571894
"1919" 383.6 91.0166112141167 12.775676280854
"1920" 383.8 96.5231330333354 10.5534456248864
"1921" 384 96.6459867341839 11.7926430809773
"1922" 384.2 97.298534102937 14.9294680873382
"1923" 384.4 98.2907894846216 19.5792796730718
"1924" 384.6 99.8374461163741 24.7103620979035
"1925" 384.8 101.92031612605 30.2548811689327
"1926" 385 104.378749676161 35.6603471411357
"1927" 385.2 107.706559699609 40.761729018931
"1928" 385.4 111.497630416294 44.6148093950152
"1929" 385.6 116.559973681232 47.2291193048695
"1930" 385.8 122.014241050503 49.4003976204065
"1931" 386 122.41251198548 50.9325681573916
"1932" 386.2 122.536179622557 54.783869231069
"1933" 386.4 122.88676939979 59.6474020664808
"1934" 386.6 122.765835288017 64.6218310782136
"1935" 386.8 123.145761037392 69.3077623270288
"1936" 387 123.941815271462 74.4102529819396
"1937" 387.2 123.599809487385 78.6008627719277
"1938" 387.4 120.960163894997 82.2515813900431
"1939" 387.6 117.342092812966 86.3113971956029
"1940" 387.8 113.23341622107 90.5367417180127
"1941" 388 109.356619629662 95.4092211995064
"1942" 388.2 104.7372291966 99.7124918199608
"1943" 388.4 99.7930657698395 103.366913544762
"1944" 388.6 93.7997596591288 106.316982594862
"1945" 388.8 87.4204750202508 108.678548437285
"1946" 389 81.0410384871558 111.136620221348
"1947" 389.2 74.3177042290522 112.914534954824
"1948" 389.4 68.0125361042779 113.264338354266
"1949" 389.6 62.6162668473145 111.031816772914
"1950" 389.8 57.466126649385 107.251908118233
"1951" 390 52.6862451458899 102.807063717
"1952" 390.2 48.9183563385883 97.1473921030147
"1953" 390.4 45.7476237275952 90.7776192364447
"1954" 390.6 42.2521202586204 84.7780951523008
"1955" 390.8 38.9633882335333 78.8826150224535
"1956" 391 37.441159954221 72.1995255189828
"1957" 391.2 38.2602949477555 65.1686873581035
"1958" 391.4 39.3395808530229 59.0406863283277
"1959" 391.6 40.5648393083409 52.4350343375663
"1960" 391.8 41.8582270873566 46.6496075366833
"1961" 392 42.5217330513922 40.1161223197841
"1962" 392.2 42.0085142199095 34.1970158606087
"1963" 392.4 40.9587076464566 28.84840096495
"1964" 392.6 41.5946562155546 26.6594700434735
"1965" 392.8 44.7492843338998 26.6299231693929
"1966" 393 49.5871095630708 26.3115400843736
"1967" 393.2 54.9909037902445 27.0480902682273
"1968" 393.4 60.2410998867587 28.6676605415937
"1969" 393.6 65.2098362350399 29.173255999
"1970" 393.8 70.859097831893 28.8971259367036
"1971" 394 76.3405734908202 28.4388095316439
"1972" 394.2 81.4143427394438 30.1299369250673
"1973" 394.4 86.5932187187587 32.1152642117813
"1974" 394.6 92.661292548654 34.1320416272694
"1975" 394.8 98.2469240233657 34.8587016484015
"1976" 395 103.261917004196 33.0199911575866
"1977" 395.2 107.7889922548 29.7279250000619
"1978" 395.4 110.340687418817 25.6947534082775
"1979" 395.6 109.798041968343 23.9763793977451
"1980" 395.8 109.591121378379 24.4837827889416
"1981" 396 110.289877430647 25.4506174995643
"1982" 396.2 111.797623240651 27.0323268530278
"1983" 396.4 114.098690306025 29.4837099573717
"1984" 396.6 117.311181046581 33.109457703137
"1985" 396.8 119.686443397487 37.1062170010399
"1986" 397 121.509390407585 42.7431808376346
"1987" 397.2 123.806959784106 47.8180575662763
"1988" 397.4 124.377338663155 51.8729515368587
"1989" 397.6 123.865058761112 56.881202547737
"1990" 397.8 123.569503247734 62.4832825296389
"1991" 398 124.043822949595 68.6347154579403
"1992" 398.2 124.522760054703 74.7906018162326
"1993" 398.4 123.628234281806 80.3256543451598
"1994" 398.6 121.766024700944 86.1290487335833
"1995" 398.8 119.365357070662 91.9793792110449
"1996" 399 115.921909590149 96.6962285742244
"1997" 399.2 111.949299862319 101.007490011118
"1998" 399.4 107.913510192169 106.252869486145
"1999" 399.6 105.229836239318 109.188745315314
"2000" 399.8 100.604273046887 111.804662615616
"2001" 400 94.8783729301314 114.312151974567
"2002" 400.2 88.9863101298908 117.139706358687
"2003" 400.4 82.6329864811536 119.09640376906
"2004" 400.6 76.0959218631149 120.104001853525
"2005" 400.8 69.7089416880994 121.074472144321
"2006" 401 63.4789581221419 122.213521268754
"2007" 401.2 57.8149856544769 123.342073783632
"2008" 401.4 53.8289331771286 121.469276536476
"2009" 401.6 49.503322146947 117.656113097919
"2010" 401.8 45.2541995439804 112.581530077655
"2011" 402 41.5334159236595 107.073382386685
"2012" 402.2 39.1934535323899 100.499845227085
"2013" 402.4 36.6511497604566 93.2925187151987
"2014" 402.6 33.7263755095598 86.8780059698164
"2015" 402.8 30.2506541445357 80.6097160015297
"2016" 403 26.5754869850696 74.3166618523856
"2017" 403.2 24.328446977721 67.5013178257241
"2018" 403.4 22.4250751200172 60.1190276115955
"2019" 403.6 20.1545409936749 52.6743728688518
"2020" 403.8 15.8640910509596 46.8241678280893
"2021" 404 10.2928318885055 42.3845533227729
"2022" 404.2 7.73533625738776 39.8840560347065
"2023" 404.4 9.97570014350867 36.7412635937187
"2024" 404.6 12.4954762018415 31.5527025643531
"2025" 404.8 16.8171156095087 27.0911581704687
"2026" 405 21.556987402177 22.4100659637339
"2027" 405.2 26.3307922907583 17.7966248529868
"2028" 405.4 31.5056157534304 12.9265679609916
"2029" 405.6 37.0720031171347 8.41570022287069
"2030" 405.8 42.8099843892356 4.23308541811956
"2031" 406 46.5828505058009 4.74473141199725
"2032" 406.2 52.753622722449 4.27349403081818
"2033" 406.4 59.3039235998002 3.44850659250773
"2034" 406.6 65.5247053019664 3.10054833536765
"2035" 406.8 72.2630845193679 1.46298718788303
"2036" 407 76.1687702685399 1.89321833569444
"2037" 407.2 80.9945020296499 3.70334738817
"2038" 407.4 86.3517104181649 6.80946129066346
"2039" 407.6 91.9395973025207 9.77137483641347
"2040" 407.8 97.8338501854597 12.1090525178349
"2041" 408 102.255510570013 14.4997402548131
"2042" 408.2 106.067401678341 18.1152668382967
"2043" 408.4 110.959699959064 22.4887281119934
"2044" 408.6 114.260916943129 26.5794898996144
"2045" 408.8 117.151654252201 31.7927978176875
"2046" 409 118.95929015079 36.6217295172757
"2047" 409.2 121.386816207344 41.3644193566607
"2048" 409.4 124.067176223644 46.7932625445671
"2049" 409.6 125.42062697979 52.3598044700449
"2050" 409.8 126.271435193074 58.7111227867241
"2051" 410 126.470367977219 65.1725357609307
"2052" 410.2 126.214124485106 69.102934874671
"2053" 410.4 124.815668482565 75.140243317075
"2054" 410.6 123.878278887616 81.1015962884674
"2055" 410.8 121.782267377739 83.5876991459423
"2056" 411 117.776125247732 86.3708519188698
"2057" 411.2 113.274353272585 89.7320160795577
"2058" 411.4 109.500270964434 94.0346822641144
"2059" 411.6 107.749724552312 99.3832079744935
"2060" 411.8 108.268114596857 103.46785386288
"2061" 412 108.371070498016 102.885992689467
"2062" 412.2 107.034869004911 102.517132246448
"2063" 412.4 105.522133236329 104.933160985885
"2064" 412.6 102.158578367302 108.619809340616
"2065" 412.8 98.5708585190779 112.830179155818
"2066" 413 93.6055112053099 116.227016264802
"2067" 413.2 87.7233651766931 117.758408785089
"2068" 413.4 82.190084928947 118.960586885597
"2069" 413.6 76.486524182806 118.929612892669
"2070" 413.8 70.313412809137 118.183587970903
"2071" 414 64.4489188037659 116.578624066362
"2072" 414.2 59.1176741477162 115.07605832507
"2073" 414.4 53.5442259379375 113.722756736742
"2074" 414.6 47.8733461473625 112.586618015298
"2075" 414.8 41.7719070057979 110.94372686397
"2076" 415 36.3869528767819 110.222166505986
"2077" 415.2 31.1484557158899 109.7882620958
"2078" 415.4 27.8488663752139 107.491855490394
"2079" 415.6 25.6409352759328 103.304061408737
"2080" 415.8 24.183271052713 97.9179056253526
"2081" 416 23.7288401624537 91.6611754797673
"2082" 416.2 23.929885294713 85.8742604715833
"2083" 416.4 24.2157564063028 79.0962393991474
"2084" 416.6 23.0450690073291 72.3612511268152
"2085" 416.8 21.2255636222123 65.3400104997931
"2086" 417 19.8923070365197 58.1425092341689
"2087" 417.2 19.9887811207122 51.1076187920752
"2088" 417.4 22.393267349631 44.7144470314836
"2089" 417.6 26.3387939462741 40.5063049423026
"2090" 417.8 31.6599782148524 36.94429799
"2091" 418 36.4808488252791 33.4908092648478
"2092" 418.2 41.0809078701729 29.4748006175904
"2093" 418.4 45.4050243999328 25.2271877928874
"2094" 418.6 49.7620656748431 20.5382378536117
"2095" 418.8 54.3755733856623 15.7406290904202
"2096" 419 58.7420417592948 10.911678371017
"2097" 419.2 59.5001895816909 6.34668731345792
"2098" 419.4 59.0028449585778 3.9714155232197
"2099" 419.6 59.2217526603627 3.42016136648301
"2100" 419.8 62.2008803587899 3.31315736407858
"2101" 420 67.094094006205 2.81048278625943
"2102" 420.2 72.6707798793499 2.93516077824
"2103" 420.4 78.116374479205 4.72139475125943
"2104" 420.6 83.7241906026185 6.63632426702143
"2105" 420.8 89.8383784000618 9.10466064877427
"2106" 421 96.9230957156673 11.708842653467
"2107" 421.2 102.992261135643 14.6484516218971
"2108" 421.4 106.215138276835 18.3812359106045
"2109" 421.6 108.554349524554 23.6449297778318
"2110" 421.8 110.898883740898 28.914163881223
"2111" 422 113.312896705628 34.6159120146284
"2112" 422.2 116.058460093686 39.5690563787069
"2113" 422.4 119.92215603119 44.58157614345
"2114" 422.6 123.79895812859 49.336562083025
"2115" 422.8 123.51142037712 50.8626606892761
"2116" 423 123.58358023429 55.4382380863553
"2117" 423.2 122.610045479869 60.8927183794342
"2118" 423.4 121.321941137547 66.1786687410338
"2119" 423.6 120.936177149526 72.5407420373915
"2120" 423.8 120.768244127468 79.1707443725283
"2121" 424 120.812441923281 85.0112911887076
"2122" 424.2 120.665788147059 86.3325100848326
"2123" 424.4 118.677865804815 86.5376845526926
"2124" 424.6 115.57273441126 87.226484551937
"2125" 424.8 111.0650131731 88.9265945643362
"2126" 425 106.560058124448 90.8169292559079
"2127" 425.2 102.388511284662 94.2430749234295
"2128" 425.4 99.0875120796399 98.25272353375
"2129" 425.6 96.8771508084764 103.511510076979
"2130" 425.8 95.0236062304485 109.200850864933
"2131" 426 91.3093418265948 113.16249762164
"2132" 426.2 86.1290817124015 114.974519282572
"2133" 426.4 80.679193818228 114.235422753961
"2134" 426.6 75.2755854715899 111.6482164084
"2135" 426.8 71.4336239159149 107.956971462675
"2136" 427 67.6410288958503 103.887717379966
"2137" 427.2 64.6925069791233 99.6589587490192
"2138" 427.4 61.7998698548247 95.1559383753978
"2139" 427.6 58.1542239100527 90.7796542559364
"2140" 427.8 54.5840170989106 87.3715075859224
"2141" 428 50.1886775600442 84.6776913032924
"2142" 428.2 45.399875551402 81.8496309422327
"2143" 428.4 41.7593064326798 77.4227035039703
"2144" 428.6 40.0918807932985 71.7250922035345
"2145" 428.8 39.8008755022622 65.4522735271111
"2146" 429 41.4485867785899 59.02807059885
"2147" 429.2 44.5153462808837 53.5891374184688
"2148" 429.4 47.936914699203 47.5235497382609
"2149" 429.6 50.8975000605087 42.1475520280312
"2150" 429.8 53.7082807774713 36.5666653873929
"2151" 430 56.3264676835246 31.2785090107806
"2152" 430.2 57.51324383579 25.7353643813819
"2153" 430.4 57.5658079026091 20.0056219654947
"2154" 430.6 56.462689400936 13.9485837984522
"2155" 430.8 54.4852840276899 10.2700901941167
"2156" 431 51.0262837278911 8.36185016594663
"2157" 431.2 48.1123626546729 5.84454457380319
"2158" 431.4 48.3553490979689 4.91104375005
"2159" 431.6 49.9295571492958 4.89755495970882
"2160" 431.8 52.6110050891777 3.12570599989285
"2161" 432 56.2760490888205 2.02205684459694
"2162" 432.2 58.3561905158691 1.95348178600248
"2163" 432.4 61.4789699916578 2.22999820821226
"2164" 432.6 65.9606778561723 1.86782277363235
"2165" 432.8 70.4499944803455 0.842216754944441
"2166" 433 73.7287805943445 0.96414194597727
"2167" 433.2 77.3833164258765 2.71937471942308
"2168" 433.4 81.8345503426429 4.37448964536764
"2169" 433.6 86.7567199558592 5.84341742960643
"2170" 433.8 92.1179960359844 7.02083210844444
"2171" 434 94.5637396482522 8.87852964870283
"2172" 434.2 97.6169697341042 12.2853440187929
"2173" 434.4 101.706701039908 16.1921687387206
"2174" 434.6 104.947774862894 20.0014794827123
"2175" 434.8 108.008418391408 23.10292565685
"2176" 435 112.552085733726 26.1256409469409
"2177" 435.2 114.331723527316 28.7394570184397
"2178" 435.4 116.395943711023 33.2762255974138
"2179" 435.6 117.869092603765 38.345901065729
"2180" 435.8 119.446570454636 43.8276642092244
"2181" 436 122.237608541905 49.048713352958
"2182" 436.2 124.91385546379 53.4050896474808
"2183" 436.4 124.687141890843 57.4027896854605
"2184" 436.6 125.308132440678 63.3269635849397
"2185" 436.8 125.643195551006 68.816071561196
"2186" 437 123.551080756633 72.78663674685
"2187" 437.2 120.599800507072 77.8353641538654
"2188" 437.4 117.645685036948 84.0952126070921
"2189" 437.6 114.692142924471 90.5706377893966
"2190" 437.8 112.364763372072 96.6112991535577
"2191" 438 110.634064864637 102.481560916182
"2192" 438.2 110.581723526915 103.549134530075
"2193" 438.4 108.698240620256 103.194104360758
"2194" 438.6 105.406486120921 103.09370051175
"2195" 438.8 101.048917887948 102.336040680013
"2196" 439 96.6613434467899 100.54304845412
"2197" 439.2 91.0551835510399 98.9067559027232
"2198" 439.4 85.5523783723689 98.5443890441974
"2199" 439.6 79.6032842768156 99.4858333915064
"2200" 439.8 73.7409491198769 100.59954498178
"2201" 440 67.4564875003577 100.233810231928
"2202" 440.2 61.6168047132306 97.6427431607415
"2203" 440.4 56.2917945408156 92.6947462543526
"2204" 440.6 51.3724950745204 87.2198379016239
"2205" 440.8 47.6612054819741 81.4836329215921
"2206" 441 45.7063973689826 74.3826865201858
"2207" 441.2 45.5460949754815 67.2810672088107
"2208" 441.4 46.1343947445734 60.366102976817
"2209" 441.6 48.3876302866429 54.62023366625
"2210" 441.8 52.8563580115763 50.621542156318
"2211" 442 58.3379427651296 46.8768337980142
"2212" 442.2 63.0985899014185 43.4677874552786
"2213" 442.4 66.9746188383919 38.161654042784
"2214" 442.6 68.2929209234708 32.2517216220479
"2215" 442.8 67.3530574381233 27.3694709168864
"2216" 443 64.5599017657699 23.53096993701
"2217" 443.2 64.5549157879512 20.3923073082177
"2218" 443.4 67.0678939282949 16.703451765349
"2219" 443.6 70.9475618128284 14.5743785638269
"2220" 443.8 74.4555370184263 12.0628730558258
"2221" 444 78.4246073640677 8.76188523211111
"2222" 444.2 81.3025467154471 7.52444335170714
"2223" 444.4 84.4622810400015 8.33819086266346
"2224" 444.6 88.5554355923092 10.4769423311827
"2225" 444.8 93.0893799296777 13.5928237836888
"2226" 445 97.7219438338471 18.0253595784214
"2227" 445.2 100.78537426508 22.7907505059322
"2228" 445.4 103.897597885207 27.5421782295218
"2229" 445.6 106.417925157741 31.8055526912403
"2230" 445.8 110.440050071006 36.1067676557905
"2231" 446 115.233834681817 39.4500028233851
"2232" 446.2 120.811472771215 41.354333316896
"2233" 446.4 119.277674864103 41.6570500057109
"2234" 446.6 119.018712474569 42.1423731183916
"2235" 446.8 118.232473108106 42.159076168171
"2236" 447 117.208525624609 42.1454928556552
"2237" 447.2 115.934785603026 43.5809531508682
"2238" 447.4 113.860757804006 45.8541402196014
"2239" 447.6 111.084501463033 48.8786355708326
"2240" 447.8 108.502758913324 52.5896151471207
"2241" 448 106.559630685585 56.410284532609
"2242" 448.2 105.858561635817 60.3426403073851
"2243" 448.4 105.59319141629 64.6570712728928
"2244" 448.6 105.63119927999 68.5992470496326
"2245" 448.8 104.310854032898 72.4450827523851
"2246" 449 102.017875424171 76.3636048386229
"2247" 449.2 99.318645370431 80.4387775489167
"2248" 449.4 95.398602851137 83.5692338809277
"2249" 449.6 89.6381512413552 85.4352122925717
"2250" 449.8 83.9490704628435 86.373220818
"2251" 450 77.9238218563693 85.8865633315864
"2252" 450.2 71.9695681343162 84.5947316996973
"2253" 450.4 65.9023669047088 83.8657944423041
"2254" 450.6 59.917160001431 84.2638679950962
"2255" 450.8 53.7583290254278 85.2695044244224
"2256" 451 47.1504160406617 86.8607483577885
"2257" 451.2 40.8129190291725 88.3198585284326
"2258" 451.4 34.5828797853767 88.2912394803905
"2259" 451.6 28.6652752874899 86.79999115685
"2260" 451.8 23.9853234145276 84.1474782751598
"2261" 452 21.0476827041123 79.0209475510103
"2262" 452.2 19.4281283803021 72.9432383127622
"2263" 452.4 19.0876360482764 66.0202868484392
"2264" 452.6 20.7095230742501 59.7058524710376
"2265" 452.8 24.3383066576432 53.9061252805528
"2266" 453 29.0987111177611 48.82380070575
"2267" 453.2 33.9778890126249 44.1726780880267
"2268" 453.4 38.9119695517206 40.6863429221213
"2269" 453.6 43.5183483386741 36.0448283755974
"2270" 453.8 46.7165045319987 30.3131534843489
"2271" 454 47.8514721202331 23.8082258912046
"2272" 454.2 46.7173931890878 17.375068686016
"2273" 454.4 44.4231545876828 11.75210858475
"2274" 454.6 42.3100983557899 8.69040296971667
"2275" 454.8 39.6618084979835 5.91458074328226
"2276" 455 39.5138055264328 7.59814995607143
"2277" 455.2 36.3238598230399 9.23752215807955
"2278" 455.4 31.2544043762405 10.2968756267885
"2279" 455.6 28.235058617524 12.366039875633
"2280" 455.8 23.4556356327 14.8031264524635
"2281" 456 19.0721722269512 18.4197530217661
"2282" 456.2 15.9565063507783 22.0577012518081
"2283" 456.4 12.2612623043971 26.7254687676429
"2284" 456.6 10.3201464082899 30.7423270458167
"2285" 456.8 7.16470189069618 35.2244772215
"2286" 457 5.07452209905588 40.0498687473032
"2287" 457.2 2.98067682622112 45.0948926786353
"2288" 457.4 1.85793583508304 50.5600948532586
"2289" 457.6 2.24841523200095 54.0814383048647
"2290" 457.8 2.56239192952268 59.1657880473621
"2291" 458 1.29084237802071 64.2793220089936
"2292" 458.2 1.46114684421492 67.95839918195
"2293" 458.4 1.68919402641493 72.95224911715
"2294" 458.6 2.40498261655025 77.6690957807293
"2295" 458.8 3.99500442421493 82.32845715875
"2296" 459 6.04878648771849 86.966210165869
"2297" 459.2 7.75488177005042 91.022838964771
"2298" 459.4 9.46717923455736 93.9909454536686
"2299" 459.6 11.6015401332939 97.5610837437933
"2300" 459.8 13.5947084186639 101.686848002085
"2301" 460 16.9914741902781 105.559830205163
"2302" 460.2 20.2714761384931 109.599758592586
"2303" 460.4 23.8353529157669 112.45716914025
"2304" 460.6 28.3226242414617 116.15937873351
"2305" 460.8 33.0739017032787 119.031855720581
"2306" 461 37.6214947115762 121.778335137464
"2307" 461.2 42.9090101474263 123.995023959227
"2308" 461.4 48.4522851842556 125.264655440021
"2309" 461.6 53.8720324660571 126.638761601113
"2310" 461.8 59.5674092937746 126.904247080219
"2311" 462 65.1323586667284 127.144732489696
"2312" 462.2 70.3044617246019 126.574929266633
"2313" 462.4 75.7907350650722 126.077040064984
"2314" 462.6 80.8721225112632 125.02542676654
"2315" 462.8 83.4653901076412 122.700288979085
"2316" 463 87.2019463291339 119.238613521642
"2317" 463.2 91.5144452374149 116.084717020475
"2318" 463.4 93.9881236998899 112.447614580425
"2319" 463.6 94.8964565584595 109.525996352198
"2320" 463.8 97.5460092398071 106.325777473241
"2321" 464 102.049714920011 104.400899581613
"2322" 464.2 106.209985695632 104.887275777145
"2323" 464.4 106.293250786149 105.574619550071
"2324" 464.6 105.171937593615 107.01743974655
"2325" 464.8 103.859901769971 108.648523913457
"2326" 465 101.41232640929 112.737216583397
"2327" 465.2 97.6567874960756 115.830080418155
"2328" 465.4 93.4735871364674 118.858724223
"2329" 465.6 88.6012631446947 121.726608767298
"2330" 465.8 83.3885186035222 123.739073009203
"2331" 466 77.5084207710859 124.849051050882
"2332" 466.2 71.220595970177 126.258884913266
"2333" 466.4 65.2698886596859 126.053689953618
"2334" 466.6 58.8289006561746 125.851192082619
"2335" 466.8 52.4296920659149 124.752693315047
"2336" 467 45.8695649562661 121.772106671226
"2337" 467.2 39.5777220126324 118.972325682337
"2338" 467.4 33.3840977499361 116.937522732035
"2339" 467.6 27.7033839676976 112.665899524119
"2340" 467.8 23.6332109143713 108.516839041878
"2341" 468 19.5502713133883 102.231533144864
"2342" 468.2 16.9582402378303 95.0986914194758
"2343" 468.4 17.188552965903 89.4863456583717
"2344" 468.6 19.1711730584278 85.7900632010948
"2345" 468.8 22.473298536016 80.805820349537
"2346" 469 24.469740578711 74.0847158921974
"2347" 469.2 23.3061665057899 68.0209884723978
"2348" 469.4 21.1248456325725 62.9628875841718
"2349" 469.6 17.3649372853162 57.9894731834868
"2350" 469.8 12.9749381000627 55.5372608406384
"2351" 470 8.03860091782383 52.3800402609534
"2352" 470.2 6.74273958810572 49.0182443793816
"2353" 470.4 8.0879684065028 43.5848747343787
"2354" 470.6 11.9255261750471 38.5612934956214
"2355" 470.8 17.0943762566384 34.0557325802803
"2356" 471 22.4111426186609 29.39619572825
"2357" 471.2 26.8386620732017 23.5750333187912
"2358" 471.4 29.9596779265315 17.3667544144972
"2359" 471.6 33.353990047758 10.7437975904521
"2360" 471.8 36.2081837161269 6.90005385622826
"2361" 472 40.1235785564191 6.99629959320506
"2362" 472.2 46.5125587398922 5.81525254803409
"2363" 472.4 52.6682853861196 3.98876623903022
"2364" 472.6 59.2362669901899 2.01009739556429
"2365" 472.8 63.3845538283042 1.23117328030714
"2366" 473 66.1144233910999 3.20651027727
"2367" 473.2 71.2939167931563 5.04121280271535
"2368" 473.4 76.5901200706687 6.29539330691667
"2369" 473.6 82.7162582552599 6.42830785026
"2370" 473.8 88.3031655695843 5.53182225382009
"2371" 474 89.3645507458937 7.1406814088349
"2372" 474.2 90.7226147436649 9.27159786095192
"2373" 474.4 93.6771616731167 12.6053969968441
"2374" 474.6 97.748297305874 15.5542876253902
"2375" 474.8 102.900654141305 18.2246133691708
"2376" 475 106.787212040073 19.6553520324481
"2377" 475.2 109.231086941861 21.0575673857411
"2378" 475.4 110.162695389952 23.818398641223
"2379" 475.6 112.059664443087 28.3253964109257
"2380" 475.8 113.414548759425 33.5481366237978
"2381" 476 115.113335015233 38.8754268497022
"2382" 476.2 117.581773508781 43.9558334457585
"2383" 476.4 120.391470522094 48.2073238892152
"2384" 476.6 124.237405984844 50.6289300441161
"2385" 476.8 123.346168795816 50.932450517563
"2386" 477 121.950393848635 51.8534647666227
"2387" 477.2 119.68805449902 54.216631021135
"2388" 477.4 118.263060476285 58.5168578199564
"2389" 477.6 118.822324876195 62.6908240193311
"2390" 477.8 121.016121499425 66.0170234030152
"2391" 478 123.377298238995 69.3456886033782
"2392" 478.2 122.593657908544 72.4122275550636
"2393" 478.4 120.60629757779 76.3079862437328
"2394" 478.6 116.90053086704 78.8967777549375
"2395" 478.8 112.0345241065 80.4141927166184
"2396" 479 106.944011436979 82.037516508223
"2397" 479.2 101.841176198825 84.4902115498341
"2398" 479.4 96.8766092234979 86.3503913387721
"2399" 479.6 92.1231395503028 89.0068494877116
"2400" 479.8 88.4346827004841 91.4781984435062
"2401" 480 83.6174378097468 92.237743745069
"2402" 480.2 77.4571916005131 92.2049146540446
"2403" 480.4 71.6703321820997 90.2026545744093
"2404" 480.6 66.7998318664899 87.2904585612
"2405" 480.8 62.2328289978421 83.5807968552326
"2406" 481 58.9872879410247 78.818471905937
"2407" 481.2 56.7565418221263 73.1583959836773
"2408" 481.4 55.5653408211649 66.6981772399039
"2409" 481.6 54.2564232214964 60.2279129372408
"2410" 481.8 52.022399060489 54.1836304794247
"2411" 482 49.2590108100324 50.03404495025
"2412" 482.2 44.6064067876649 46.9407562069063
"2413" 482.4 39.2851426056456 45.5713103405799
"2414" 482.6 36.9929982655478 42.5258371663658
"2415" 482.8 35.8446302372573 37.7114322136304
"2416" 483 37.5921657095508 32.7389069481848
"2417" 483.2 40.6630909287899 29.3098964782178
"2418" 483.4 44.0204522222899 26.2547106680585
"2419" 483.6 43.2738691853256 24.2958806978571
"2420" 483.8 41.0402901821763 22.1839507209546
"2421" 484 37.1919939825513 19.4391862621364
"2422" 484.2 32.5006530840034 16.4048571557107
"2423" 484.4 28.2513654751086 12.8251591497115
"2424" 484.6 26.6273298338614 15.1690011697857
"2425" 484.8 22.5118448599248 16.8128046538567
"2426" 485 18.4175688643761 19.5209541252155
"2427" 485.2 15.0562243262017 23.2917687216265
"2428" 485.4 12.5799938081271 27.3993667911802
"2429" 485.6 9.62746686332253 31.5258932660543
"2430" 485.8 7.80740430812326 35.2679070388864
"2431" 486 5.29194437391864 40.0771214837748
"2432" 486.2 3.28526749192506 44.5629834864932
"2433" 486.4 1.93233256626051 49.7086011197962
"2434" 486.6 1.74837293700046 54.3285681558026
"2435" 486.8 1.50933538569172 60.1186553560178
"2436" 487 1.19607476030718 64.8095676957155
"2437" 487.2 1.61269514820518 70.22601471375
"2438" 487.4 1.82035364153353 75.1960190808398
"2439" 487.6 3.2405273887982 79.6589710500682
"2440" 487.8 4.65697471698993 84.414536053875
"2441" 488 7.08947799378992 88.3605692616
"2442" 488.2 8.90679388108501 93.6456505339795
"2443" 488.4 11.5087650329238 98.4518395573996
"2444" 488.6 14.4448169931528 103.084454163532
"2445" 488.8 17.9677892861081 106.987907470727
"2446" 489 21.618847708199 110.812626721886
"2447" 489.2 25.6095002006922 113.787623636182
"2448" 489.4 30.1592766990822 117.640150362242
"2449" 489.6 34.9787377717821 120.097831200305
"2450" 489.8 40.4590283526907 122.65647941451
"2451" 490 45.7218278532702 124.217553327998
"2452" 490.2 51.8150106268132 125.463221119087
"2453" 490.4 56.7832515329804 126.03071047894
"2454" 490.6 61.8507824794159 126.107790642899
"2455" 490.8 67.2167666137445 126.505267404159
"2456" 491 72.3624229515609 126.694192635212
"2457" 491.2 76.9952433463915 125.155776307664
"2458" 491.4 82.118662483544 123.972763211299
"2459" 491.6 86.6465730115518 122.494006746893
"2460" 491.8 91.9666121225659 120.944675723994
"2461" 492 96.0805832894539 117.764918214234
"2462" 492.2 100.148015240757 115.025055797349
"2463" 492.4 102.387652167873 111.591731324696
"2464" 492.6 104.869815945871 107.587425745573
"2465" 492.8 106.137757866782 105.446209779586
"2466" 493 107.71556330105 103.772957453931
"2467" 493.2 111.354468875431 101.498007358071
"2468" 493.4 114.18361281357 99.8742996758009
"2469" 493.6 116.054855899715 97.007445903225
"2470" 493.8 118.869243972327 93.3069885719938
"2471" 494 119.618716201323 90.5067426832746
"2472" 494.2 119.87668233712 86.4994775014018
"2473" 494.4 120.233129461463 81.6706401914045
"2474" 494.6 120.578904522871 77.0863608223311
"2475" 494.8 121.979374455601 72.2109529981149
"2476" 495 124.329722809285 67.2548002690553
"2477" 495.2 125.39528840399 64.3753007756935
"2478" 495.4 125.946889707944 59.71599890625
"2479" 495.6 125.924121955816 54.4873484089138
"2480" 495.8 125.025516984264 49.1120569174195
"2481" 496 123.277028714567 43.66433840025
"2482" 496.2 121.622024969773 38.7750395104914
"2483" 496.4 119.538772362564 34.0167254708674
"2484" 496.6 116.210605515094 29.5269131844065
"2485" 496.8 113.451483937421 24.1696838801184
"2486" 497 110.213112779824 20.7202161170431
"2487" 497.2 106.494570569175 16.7467766473968
"2488" 497.4 102.352062121873 13.177403472406
"2489" 497.6 97.6468570807811 9.81244838664824
"2490" 497.8 93.2863859200955 6.55725902063889
"2491" 498 88.2542829531477 4.69926561668119
"2492" 498.2 82.7297337705717 2.81598935933182
"2493" 498.4 78.4002925691081 1.52351799391364
"2494" 498.6 73.0743274496637 1.80237958640534
"2495" 498.8 67.1140302064099 1.7198207685
"2496" 499 62.3007728210784 1.34866286760577
"2497" 499.2 57.8969770750688 0.60634706581731
"2498" 499.4 52.6580457631448 1.43523871779839
"2499" 499.6 47.8547749426134 2.32119600454412
"2500" 499.8 43.082785694746 4.22815521046978
"2501" 500 39.1820948604796 4.81791424738793
"2502" 500.2 33.7699640836063 7.1893187907704
"2503" 500.4 28.5496169495641 10.196667340121
"2504" 500.6 23.5782682572786 13.5110161888977
"2505" 500.8 18.671954690802 17.5331928547681
"2506" 501 14.3095324049831 22.6703646756818
"2507" 501.2 11.9737069152382 28.1002899129052
"2508" 501.4 9.23481074485661 33.68937794295
"2509" 501.6 5.90569140563368 39.699196072875
"2510" 501.8 2.48901547010186 45.5927816676812
"2511" 502 1.23211670002268 51.2849235296379
"2512" 502.2 1.12925674869172 57.2522874085179
"2513" 502.4 1.43497476263204 63.7121516470921
"2514" 502.6 1.02206020033615 70.6483423160987
"2515" 502.8 2.34622020683872 76.2399498491281
"2516" 503 3.75392449093747 82.4965756431025
"2517" 503.2 6.33131588323874 88.4127807932421
"2518" 503.4 9.82983499074268 94.0040791097303
"2519" 503.6 13.3941944920577 99.1138877972421
"2520" 503.8 17.8238201054263 104.1447020925
"2521" 504 23.0497642506709 106.815429053107
"2522" 504.2 26.1551857104098 109.510258622324
"2523" 504.4 26.1644814588387 111.06515522103
"2524" 504.6 25.2548747717645 111.75758103103
"2525" 504.8 24.6440433080299 111.643885007946
"2526" 505 24.7152385258875 111.646196745348
"2527" 505.2 24.4190367549259 111.73866624141
"2528" 505.4 24.1822799741289 112.159196427064
"2529" 505.6 24.1525601091933 112.180970099931
"2530" 505.8 24.7253310939432 111.32295042554
"2531" 506 26.2284104525604 112.037395036463
"2532" 506.2 28.5402265145533 114.012155517876
"2533" 506.4 32.2800842480876 117.142550233059
"2534" 506.6 36.8346797956997 120.569205948062
"2535" 506.8 41.7856487636504 122.414649937715
"2536" 507 47.7558650667259 122.788323587826
"2537" 507.2 53.8651120003227 123.26478599148
"2538" 507.4 59.2162318372318 125.243984707599
"2539" 507.6 63.4349270275227 126.189478482624
"2540" 507.8 68.7021741727053 126.486202827912
"2541" 508 74.0269004561659 125.68067993805
"2542" 508.2 79.3932037972624 124.328897804699
"2543" 508.4 84.7585474647399 122.798387724175
"2544" 508.6 89.5831576823309 121.591954861463
"2545" 508.8 92.4804784397899 118.001946481316
"2546" 509 94.7134404321649 114.1578807891
"2547" 509.2 96.8133749015899 111.370441814067
"2548" 509.4 100.618059514021 109.752493743635
"2549" 509.6 104.375287262077 109.047437529659
"2550" 509.8 105.750465335049 108.994464872638
"2551" 510 103.936653993967 109.217074162427
"2552" 510.2 103.042155140832 109.613473029623
"2553" 510.4 101.79873969024 110.402938777875
"2554" 510.6 100.587721018581 111.905497164267
"2555" 510.8 98.8024531018899 114.485920676425
"2556" 511 96.4992944155108 117.004843351529
"2557" 511.2 93.5386173651979 119.220268766778
"2558" 511.4 90.4603754478608 121.024675225848
"2559" 511.6 87.3831334935722 122.369254429669
"2560" 511.8 83.8481324362459 123.910411093674
"2561" 512 79.7732824342624 124.96085294273
"2562" 512.2 76.0556516265756 125.785021797726
"2563" 512.4 71.5550379249566 126.649481972369
"2564" 512.6 68.1788351263746 127.080055469342
"2565" 512.8 64.2191273847202 126.900108410599
"2566" 513 60.0018539590042 126.28549874094
"2567" 513.2 55.0970296434328 126.570618938893
"2568" 513.4 50.8850432149363 125.221439631665
"2569" 513.6 46.3424951452118 124.024158128391
"2570" 513.8 41.7696740438056 123.468799338563
"2571" 514 39.6812211165399 122.556049343159
"2572" 514.2 37.9331610360518 121.869168866274
"2573" 514.4 35.5824072063726 120.082761139163
"2574" 514.6 32.4541660665609 118.30951937199
"2575" 514.8 28.6596772300457 116.258254490785
"2576" 515 24.6319526175301 113.176394273533
"2577" 515.2 22.1541452106969 110.24999175432
"2578" 515.4 18.4243367994047 106.965646722799
"2579" 515.6 15.208709919079 103.864036897641
"2580" 515.8 13.4533587620207 101.923634416258
"2581" 516 13.0805308559419 98.842303572018
"2582" 516.2 10.4343695157348 94.9429838862343
"2583" 516.4 9.55800955805555 93.0196114962656
"2584" 516.6 8.00876152381393 90.021533941578
"2585" 516.8 6.58579654800946 86.1518346757134
"2586" 517 4.79572385383026 81.4942310751048
"2587" 517.2 2.61991937726535 76.466238704373
"2588" 517.4 1.78860535058825 71.5219020715273
"2589" 517.6 1.58099937239496 66.0685768335945
"2590" 517.8 0.984599095535697 60.5807675412585
"2591" 518 2.90637063494923 57.1624793777987
"2592" 518.2 5.80885267633047 52.5888137394932
"2593" 518.4 8.45020824228032 48.5481884031058
"2594" 518.6 10.1445862759614 45.4005384141643
"2595" 518.8 12.1774640144299 40.87440693135
"2596" 519 15.5905701746899 37.3392197961
"2597" 519.2 19.5291350506024 33.0587769945
"2598" 519.4 21.3140302015141 28.1837550332155
"2599" 519.6 21.3929616813405 22.7516613900253
"2600" 519.8 20.9069201097274 17.8526950330125
"2601" 520 23.421842612703 17.6925523020326
"2602" 520.2 27.9271225661583 17.1328343809342
"2603" 520.4 33.1613819875311 16.0213107277323
"2604" 520.6 36.8841481586175 12.711957468319
"2605" 520.8 38.7542515518566 7.89631288648333
"2606" 521 37.6077301026736 6.40155508275
"2607" 521.2 37.4826627938934 6.85182744231897
"2608" 521.4 36.0241824361746 6.81943583114011
"2609" 521.6 34.3150324386605 7.86958509821471
"2610" 521.8 31.2187126760627 8.92048449115909
"2611" 522 28.6920535550968 10.9225990726705
"2612" 522.2 24.8005666012672 12.4643575898864
"2613" 522.4 20.9894967183613 14.7367710824643
"2614" 522.6 18.3214570251348 17.2322526682845
"2615" 522.8 16.0551107310233 19.8331429611833
"2616" 523 14.4928136407664 22.0148299026618
"2617" 523.2 12.5164047283664 25.01383762185
"2618" 523.4 9.3754582018334 28.5016673736196
"2619" 523.6 7.93137260908026 31.0235530145726
"2620" 523.8 7.13753391341061 31.8913635354224
"2621" 524 6.88015932413776 33.1127810282935
"2622" 524.2 5.52561276863368 35.9132017422188
"2623" 524.4 4.10488613273224 39.3390626640865
"2624" 524.6 2.47998848026657 43.4321715259977
"2625" 524.8 1.26827360605308 47.318538473671
"2626" 525 0.901708089356305 51.9877974194801
"2627" 525.2 0.557988909475879 56.9175394004814
"2628" 525.4 0.159696906302539 61.9288028455525
"2629" 525.6 0.133729929667988 67.5460772018598
"2630" 525.8 0.691487604289929 73.2552800746599
"2631" 526 1.85844779445399 77.5382387798203
"2632" 526.2 3.60750075373256 82.1989745993729
"2633" 526.4 5.6309129162269 87.2074382682668
"2634" 526.6 8.21463141919469 92.5685187362738
"2635" 526.8 10.7048601506192 97.4961266825671
"2636" 527 13.8303128535609 102.660463218922
"2637" 527.2 17.7123374055151 106.867386964769
"2638" 527.4 21.7572746166621 111.16407081807
"2639" 527.6 26.2460171753127 115.277211949205
"2640" 527.8 30.9105969799027 118.491627977092
"2641" 528 35.9358024360266 121.457418624258
"2642" 528.2 40.8440807559328 123.273218217333
"2643" 528.4 45.7793875687072 124.997349313573
"2644" 528.6 50.2976884614931 125.555873500336
"2645" 528.8 54.7754899036493 126.323224086281
"2646" 529 59.4224080662592 126.844866304419
"2647" 529.2 63.8997166908354 127.333329255659
"2648" 529.4 68.6533781497202 127.323767962529
"2649" 529.6 72.8011760886592 127.009498719865
"2650" 529.8 77.0887668143016 126.189071400366
"2651" 530 81.7507981873376 124.729470426583
"2652" 530.2 86.2612884843625 123.589772394411
"2653" 530.4 87.61547188619 122.573243096504
"2654" 530.6 86.3244506798555 122.124504097611
"2655" 530.8 85.207448250417 121.921041617758
"2656" 531 83.9287091072899 122.4767175434
"2657" 531.2 82.0480800114139 123.659699443866
"2658" 531.4 79.1597696737506 125.312942233919
"2659" 531.6 75.4541432479306 126.123175489945
"2660" 531.8 71.7018245670238 126.425319181185
"2661" 532 67.7934660175042 126.652515165964
"2662" 532.2 64.0597182794779 127.016789583978
"2663" 532.4 60.0211869632672 126.832438695136
"2664" 532.6 55.6337998670025 125.993046334848
"2665" 532.8 51.3121146890438 125.589544136642
"2666" 533 48.5354186118141 124.477421823315
"2667" 533.2 44.7063753875009 123.238892742773
"2668" 533.4 40.6148269748852 122.199786968155
"2669" 533.6 39.063225038162 121.389571581297
"2670" 533.8 35.8879759893375 118.872373594179
"2671" 534 32.4250131646939 117.480574513842
"2672" 534.2 28.5901168803238 114.790493223829
"2673" 534.4 24.4909428820634 112.197404545008
"2674" 534.6 20.8872164206969 109.470813697273
"2675" 534.8 17.9821192417667 106.410391899064
"2676" 535 15.1200788922218 102.992364271182
"2677" 535.2 12.6433402476271 98.5919474407151
"2678" 535.4 9.93458107180567 93.9228277348406
"2679" 535.6 8.92600121499655 91.2697353200517
"2680" 535.8 7.55368862075087 86.9673950071172
"2681" 536 7.69695410591815 82.7449379716346
"2682" 536.2 9.60315440722355 81.9941884875863
"2683" 536.4 11.1366116285121 82.4098478535555
"2684" 536.6 13.1696049993703 82.2818218072232
"2685" 536.8 17.0552303508435 80.6711960081518
"2686" 537 20.1688507389741 77.9434170706447
"2687" 537.2 20.5573835060578 73.9147572747589
"2688" 537.4 18.9223781586967 70.5628534330042
"2689" 537.6 16.1960747619106 69.4484712245431
"2690" 537.8 14.6593775140399 68.5185224095403
"2691" 538 14.3807605470865 65.4163464628602
"2692" 538.2 15.1909739860602 60.4631482691419
"2693" 538.4 18.4985051500531 57.3156252800395
"2694" 538.6 22.7946588073974 55.5405669677734
"2695" 538.8 27.4905184727624 53.6431557440849
"2696" 539 30.392679410603 50.3793187632406
"2697" 539.2 30.5622132121536 46.46700928225
"2698" 539.4 29.4853831093879 43.2230556371985
"2699" 539.6 27.9453616338782 41.9482645179559
"2700" 539.8 22.6933866624634 40.8135697340969
"2701" 540 17.3598895119768 41.2033695331752
"2702" 540.2 12.2767147377522 43.3506603984481
"2703" 540.4 6.70053085525993 43.6452292806
"2704" 540.6 6.44164636508889 41.9740678167758
"2705" 540.8 7.73094404430571 39.0379199586711
"2706" 541 8.7880464761969 34.0608947807965
"2707" 541.2 11.8404609562899 30.1945322825167
"2708" 541.4 15.9606467422952 26.1000402124816
"2709" 541.6 19.4493685471794 21.6828163439132
"2710" 541.8 22.0972416844887 16.5385977115392
"2711" 542 26.1484937042247 12.6867937850217
"2712" 542.2 31.2284305957587 9.7854616874375
"2713" 542.4 36.7689519111057 6.5966692518079
"2714" 542.6 40.3783584790786 4.65021411688918
"2715" 542.8 43.0994924480207 6.0592708516566
"2716" 543 47.7608731617076 7.89656267889706
"2717" 543.2 52.5023220353416 9.19763661314655
"2718" 543.4 57.7257609231448 10.3528278877984
"2719" 543.6 62.6792106162389 9.50971189112754
"2720" 543.8 67.1517428634016 6.91917104220145
"2721" 544 70.5034080928834 2.09932431295093
"2722" 544.2 70.4248472422268 3.1641362682597
"2723" 544.4 71.1813144323724 4.43684074203641
"2724" 544.6 73.1905468233345 6.8045493882401
"2725" 544.8 76.1865072715999 10.63231417326
"2726" 545 79.3871572304838 14.2713925222806
"2727" 545.2 83.5084298452226 17.6465370306346
"2728" 545.4 87.5774640224899 19.9117026753
"2729" 545.6 89.9704541736612 21.1761209586757
"2730" 545.8 92.6417239221536 21.6405954500985
"2731" 546 96.5587222147999 21.74999998563
"2732" 546.2 100.824109471076 20.9153864359643
"2733" 546.4 102.950569194884 22.496481520033
"2734" 546.6 104.436970889715 25.0695576716706
"2735" 546.8 104.996989632761 28.31334561475
"2736" 547 104.584219776831 32.1318861908582
"2737" 547.2 104.549914341259 36.0284901809235
"2738" 547.4 105.175850167819 39.8275269254265
"2739" 547.6 106.625087155061 42.3999218850911
"2740" 547.8 109.088557452986 43.8690789679286
"2741" 548 112.377072042744 44.5724598661858
"2742" 548.2 115.956326505303 44.246219701304
"2743" 548.4 118.522418154238 45.3182656527155
"2744" 548.6 119.317895418468 48.4286629773941
"2745" 548.8 119.145473599059 52.3515103593978
"2746" 549 118.57921151379 57.1135188015357
"2747" 549.2 117.159377524997 61.1920136654224
"2748" 549.4 116.337200030058 64.3397233929911
"2749" 549.6 115.448087504219 67.4995528208303
"2750" 549.8 113.054735184764 68.1675937549605
"2751" 550 109.377009989995 68.5880901723214
"2752" 550.2 104.269643242312 69.5106910312765
"2753" 550.4 99.1780803674656 70.6891095953581
"2754" 550.6 94.9178634605514 72.7172127892225
"2755" 550.8 92.149547902402 76.0510015311983
"2756" 551 91.5319939132224 78.9215249256554
"2757" 551.2 92.3422680263354 81.3440479646591
"2758" 551.4 93.307708414437 84.7955140905945
"2759" 551.6 93.7495545667221 88.5578142423941
"2760" 551.8 91.6221341845649 91.561346802975
"2761" 552 88.4692353038478 94.7030597927046
"2762" 552.2 84.0620700325531 97.0324218578553
"2763" 552.4 79.036834925902 97.0776224978017
"2764" 552.6 74.4250906664769 94.5544165220674
"2765" 552.8 69.0195560772771 91.4142719119936
"2766" 553 65.121204452042 87.6731226967122
"2767" 553.2 63.7064894833346 82.4933870604911
"2768" 553.4 64.2734774569938 76.8882330305607
"2769" 553.6 66.47704531902 71.2795529033031
"2770" 553.8 68.1991715326837 65.8985600956659
"2771" 554 68.3960459098908 60.4277697849564
"2772" 554.2 67.7028065677263 55.7100325505318
"2773" 554.4 65.5356179238971 51.5980353977946
"2774" 554.6 62.2995438397811 49.3260492487633
"2775" 554.8 58.7322347796818 47.1143091911149
"2776" 555 55.6306113347619 43.6714819963808
"2777" 555.2 53.8747827170087 39.4961616765938
"2778" 555.4 54.8189086090566 35.0482486736167
"2779" 555.6 58.5109502579149 32.0037943471562
"2780" 555.8 62.9454998268748 29.1450129605236
"2781" 556 66.932739867856 26.5202131293538
"2782" 556.2 71.0096900515688 24.0811655897019
"2783" 556.4 74.8106226056599 22.548761187
"2784" 556.6 79.573161494396 22.6481672134621
"2785" 556.8 84.8341905660252 22.7454727128088
"2786" 557 88.7861140881499 21.29138111403
"2787" 557.2 91.0475819782999 17.78676857022
"2788" 557.4 90.9915105835013 14.772137494384
"2789" 557.6 89.6596987514664 12.4003198983676
"2790" 557.8 89.0012970703284 11.5720418803558
"2791" 558 90.5356079674814 12.7766826596011
"2792" 558.2 92.4366232124438 13.3139116330673
"2793" 558.4 95.1112188096134 13.7791740221324
"2794" 558.6 99.4207143514099 14.9433315663
"2795" 558.8 103.013042207425 17.5399669402788
"2796" 559 106.941227329762 20.1369045433248
"2797" 559.2 109.884774982764 22.3285908953804
"2798" 559.4 110.727805152584 25.2802937575304
"2799" 559.6 113.121415647395 29.4632452708816
"2800" 559.8 115.915493732815 33.151137739475
"2801" 560 118.74455645757 35.2433704188941
"2802" 560.2 117.985755396369 37.0733683595658
"2803" 560.4 117.6598472591 41.3306583014004
"2804" 560.6 117.605676759369 45.5551355024605
"2805" 560.8 118.620714353462 48.860042139569
"2806" 561 120.657833664163 52.5873256266483
"2807" 561.2 121.825854247816 56.6884496886587
"2808" 561.4 121.050254977311 60.6570026133845
"2809" 561.6 120.773671656469 65.4101659359014
"2810" 561.8 121.369848411049 69.5810819255625
"2811" 562 123.160159296579 72.7202576996447
"2812" 562.2 123.008937533111 72.7989211809107
"2813" 562.4 120.627029139808 73.6065916991045
"2814" 562.6 117.486913448898 76.02244767425
"2815" 562.8 113.652266219345 77.6077968600278
"2816" 563 109.482895265588 78.7725246489564
"2817" 563.2 105.269791172527 80.9941712603816
"2818" 563.4 101.446436030559 83.7183597931218
"2819" 563.6 97.917255464703 87.0137917419196
"2820" 563.8 93.0681630549832 90.2424160950315
"2821" 564 88.7563746018162 93.7570517003026
"2822" 564.2 84.5336676045149 96.7813213207
"2823" 564.4 79.6578254757373 97.8839510492763
"2824" 564.6 74.8409314405592 96.5296362490705
"2825" 564.8 70.9259362324015 92.6563309442417
"2826" 565 67.3556280182769 87.9709093869978
"2827" 565.2 64.8961872713209 82.3763708805863
"2828" 565.4 64.6970724882764 76.7971417141149
"2829" 565.6 66.8557124756203 71.1132238403571
"2830" 565.8 69.1347473851413 65.6243321169527
"2831" 566 70.6052252502717 59.4762663142773
"2832" 566.2 70.2263414229208 54.3725890003808
"2833" 566.4 68.7601162306536 49.5152033985409
"2834" 566.6 65.8578531904656 45.248157326196
"2835" 566.8 62.6407197877711 41.666894572684
"2836" 567 58.9432426680672 38.1510735824183
"2837" 567.2 55.5597213789512 36.0864423497984
"2838" 567.4 53.2456217486051 32.9175356753478
"2839" 567.6 53.3489039869204 29.2078739693804
"2840" 567.8 55.6216896888597 25.5595585272035
"2841" 568 59.8719671418782 22.7866884610735
"2842" 568.2 64.7765465888599 21.54362149341
"2843" 568.4 69.2646547552797 22.3830188226888
"2844" 568.6 73.1439777824149 25.3753184685625
"2845" 568.8 75.8118374459726 28.281497082
"2846" 569 79.3019826222707 30.8024309435192
"2847" 569.2 81.9675033403699 32.16064837095
"2848" 569.4 83.5444991807573 32.689057070837
"2849" 569.6 85.7632470829087 32.2594103556757
"2850" 569.8 88.6796920697899 32.9107749893677
"2851" 570 91.6315177459301 34.6062585063435
"2852" 570.2 93.0254968626579 36.8391377403538
"2853" 570.4 93.4399002419258 39.0744391755801
"2854" 570.6 92.8199661543918 40.8517728284636
"2855" 570.8 92.4117023054756 41.7752654291357
"2856" 571 92.7947742357707 42.8595504765288
"2857" 571.2 94.0895964076497 43.8465001015864
"2858" 571.4 96.2501674667626 45.72812332245
"2859" 571.6 98.474562632478 46.9847670807179
"2860" 571.8 100.637826545214 46.9922096147689
"2861" 572 103.056897434771 46.2624437065096
"2862" 572.2 105.287771082986 47.1619897647589
"2863" 572.4 107.211802163514 48.9259356556035
"2864" 572.6 108.650490627948 51.4521427769079
"2865" 572.8 109.912119176046 54.6463657956859
"2866" 573 112.464613090474 57.701160150171
"2867" 573.2 115.288620791655 58.287118788277
"2868" 573.4 117.956112899799 56.8565797295318
"2869" 573.6 118.444600329852 55.4539827557411
"2870" 573.8 118.165792645474 55.38459845225
"2871" 574 117.056506534111 55.6453958713726
"2872" 574.2 117.003959345693 57.6089225271438
"2873" 574.4 117.637752361221 60.2266736555173
"2874" 574.6 117.422305487132 63.1724028289079
"2875" 574.8 117.048624570195 66.9430335270338
"2876" 575 117.087954965561 69.9718108284977
"2877" 575.2 118.370339470033 72.4450827523851
"2878" 575.4 119.798630474165 72.6248916983839
"2879" 575.6 120.579389355701 71.3708708202146
"2880" 575.8 121.230463412863 69.6807912081399
"2881" 576 121.88007463152 67.1358462658446
"2882" 576.2 122.682111672175 63.289567606609
"2883" 576.4 123.675915722375 58.9775447909619
"2884" 576.6 122.27864358059 55.1630434418152
"2885" 576.8 120.133678055259 50.8294274377109
"2886" 577 118.426731588622 46.6034224667721
"2887" 577.2 117.264910603816 41.7002532327457
"2888" 577.4 116.901386900006 37.6458264816554
"2889" 577.6 115.20918093239 34.0100788205544
"2890" 577.8 112.248153211309 33.6626972853255
"2891" 578 107.610679534911 32.2876564591288
"2892" 578.2 102.465460965977 31.4782935567812
"2893" 578.4 97.6811584034929 30.1403792657748
"2894" 578.6 93.7704422986991 26.5549205641288
"2895" 578.8 91.3630472470099 22.29269898369
"2896" 579 90.1209803665325 17.3088892196064
"2897" 579.2 89.7258491102454 16.5331724813391
"2898" 579.4 87.2663899535666 16.4811518845413
"2899" 579.6 82.6429111650984 16.2610476681223
"2900" 579.8 76.8325600867048 16.2529161278457
"2901" 580 71.6153367694291 15.8359441553119
"2902" 580.2 65.9315813063644 14.5127665086543
"2903" 580.4 60.4588532725399 12.2895525749063
"2904" 580.6 56.0976448306369 9.80219841638265
"2905" 580.8 52.4673722756175 10.0498594205259
"2906" 581 48.3087307571378 12.9152723895326
"2907" 581.2 44.523743164691 17.3735496070632
"2908" 581.4 40.422235235746 22.7787005937775
"2909" 581.6 35.2220361147155 26.6450246013351
"2910" 581.8 30.0749826815765 28.7334599681039
"2911" 582 25.7931007972714 28.4006341859907
"2912" 582.2 24.4905976071388 27.7371093710407
"2913" 582.4 25.2983028100658 28.6581883486638
"2914" 582.6 24.8762532562542 32.1306197543571
"2915" 582.8 24.5909975504312 37.2295500659348
"2916" 583 24.1085547394566 43.3091790047349
"2917" 583.2 21.3124812917081 48.3512842925864
"2918" 583.4 16.9398493360399 51.8779651739483
"2919" 583.6 12.0938467142899 53.6626184611907
"2920" 583.8 7.65586968814287 53.3056118774433
"2921" 584 6.29847375794645 53.98326301125
"2922" 584.2 5.90806689711494 56.84963095875
"2923" 584.4 5.59450202158992 61.81800206775
"2924" 584.6 5.56282880183993 67.439268098125
"2925" 584.8 5.98091530253994 73.5828500656
"2926" 585 8.13543083204573 79.2635913792268
"2927" 585.2 10.5554331835756 85.8681940843928
"2928" 585.4 11.0341874743339 91.669504420194
"2929" 585.6 13.3555831731834 94.7671365724549
"2930" 585.8 18.0561372028387 96.7379762444208
"2931" 586 21.9912170277819 99.5246100997016
"2932" 586.2 24.807634179228 104.197607506407
"2933" 586.4 25.6683081175585 109.188088340622
"2934" 586.6 27.1522003325756 112.20844726544
"2935" 586.8 31.4793303743016 114.36808110525
"2936" 587 36.2257750134915 115.305044391315
"2937" 587.2 42.0440433098899 116.6038481043
"2938" 587.4 46.2120346856367 119.693977678669
"2939" 587.6 50.4905600967592 123.358186934435
"2940" 587.8 56.9176875463175 124.1694043651
"2941" 588 62.1708176417391 122.031161968284
"2942" 588.2 67.1684672757093 118.76317862475
"2943" 588.4 71.8548777385899 114.9349849882
"2944" 588.6 76.080556425104 112.201328034192
"2945" 588.8 80.3771546304047 109.50621984348
"2946" 589 84.5930345882002 108.004907587609
"2947" 589.2 86.4990714151374 105.471004549564
"2948" 589.4 88.6477526885294 100.80863519562
"2949" 589.6 90.2172829194717 95.6863108583318
"2950" 589.8 90.6784984732988 89.9834794947321
"2951" 590 89.4297587605067 84.791222461135
"2952" 590.2 86.9778985329521 79.999210412223
"2953" 590.4 84.2085851945354 74.8156778151409
"2954" 590.6 82.4049392989536 68.5548353407227
"2955" 590.8 79.8762490452224 63.3863271128986
"2956" 591 75.3939075710846 59.0642414324732
"2957" 591.2 69.5114018902764 56.758389216277
"2958" 591.4 62.8614932278614 54.2426010636429
"2959" 591.6 57.1331651987899 52.0187740752687
"2960" 591.8 52.0487170170352 49.2312215586651
"2961" 592 47.6712075513689 44.5091626374079
"2962" 592.2 45.6463441694566 39.1588326338833
"2963" 592.4 46.4157829730537 33.9501859276236
"2964" 592.6 49.1019383473986 29.2203364387174
"2965" 592.8 50.6211512181899 26.0797018512167
"2966" 593 48.8598255654876 25.3551353867616
"2967" 593.2 45.1316232963429 23.7683726470147
"2968" 593.4 40.2407813321233 23.0477215334167
"2969" 593.6 34.6225554478971 23.2403293267143
"2970" 593.8 29.2208733849472 23.1467263355983
"2971" 594 24.3297873804377 22.166578794
"2972" 594.2 21.1261752429968 21.4845809030431
"2973" 594.4 21.0732045134149 23.2852585068437
"2974" 594.6 19.3495478946199 26.93621505864
"2975" 594.8 17.9365449107261 31.9752492526436
"2976" 595 15.7239855329838 37.5338208309031
"2977" 595.2 11.9178843823455 42.5850270126111
"2978" 595.4 7.05780477403993 46.27591808575
"2979" 595.6 3.80546520918466 48.3008142732237
"2980" 595.8 3.94591093360243 50.686939871625
"2981" 596 4.99390929249263 55.5533095987095
"2982" 596.2 6.68427921698821 61.2644965330604
"2983" 596.4 7.59415541261638 67.0848544671508
"2984" 596.6 6.94393824022795 72.1953595239607
"2985" 596.8 4.48763886896066 77.3709611584939
"2986" 597 5.09406514953992 80.1691266383
"2987" 597.2 6.95670385659792 84.426383708058
"2988" 597.4 9.35486733019469 89.1865078775833
"2989" 597.6 12.1240116854804 94.4399991845357
"2990" 597.8 14.0892595585399 99.523479990475
"2991" 598 15.9480816426181 101.953124932641
"2992" 598.2 20.3409498377661 104.792288925083
"2993" 598.4 24.9171151903053 108.144387828473
"2994" 598.6 28.3115569430561 112.441758559887
"2995" 598.8 31.1755219218581 116.368748026182
"2996" 599 35.8222444125806 117.923266156413
"2997" 599.2 41.5647879035477 119.073701819063
"2998" 599.4 47.2885054207572 121.482312371668
"2999" 599.6 51.7772479170953 124.290236209013
"3000" 599.8 57.2131817539478 125.212865700603
"3001" 600 62.6961343403354 124.232440294273
"3002" 600.2 68.221808608409 123.267471113679
"3003" 600.4 73.6786518967661 124.180462385845
"3004" 600.6 77.7690219901947 124.444350228631
"3005" 600.8 82.6732034457244 122.343789077201
"3006" 601 87.6484951120276 119.464890559439
"3007" 601.2 92.8271101567339 117.128966712282
"3008" 601.4 97.8444914619674 114.183154140895
"3009" 601.6 100.868196736662 110.271869816173
"3010" 601.8 102.004991402578 106.131726652716
"3011" 602 102.202122843056 100.532377226553
"3012" 602.2 102.474510457335 96.0062645272768
"3013" 602.4 104.552806672637 91.7739762445042
"3014" 602.6 106.44836834954 89.8538104685357
"3015" 602.8 108.304969865494 89.5827220879109
"3016" 603 109.154362993399 89.8585580759022
"3017" 603.2 110.877618079843 89.1172233501974
"3018" 603.4 113.212330815983 88.1002677241828
"3019" 603.6 115.766848035988 86.0964680506552
"3020" 603.8 117.0264116122 82.8200678437628
"3021" 604 117.487616618835 78.0846401698125
"3022" 604.2 117.585159693944 74.4839185537116
"3023" 604.4 118.391475702181 69.7743446129318
"3024" 604.6 119.112655214843 64.4731639559605
"3025" 604.8 119.262201306944 59.1010326920591
"3026" 605 119.748505424561 53.1768230994151
"3027" 605.2 120.7763327575 47.48616233025
"3028" 605.4 121.61984060979 43.1188301982757
"3029" 605.6 120.16672837152 41.8697428157283
"3030" 605.8 116.781542284736 40.4037372635743
"3031" 606 111.688526594845 38.6428864033333
"3032" 606.2 105.953361172304 37.4329454781929
"3033" 606.4 100.481521583984 36.0323900012602
"3034" 606.6 94.5062583916353 35.3548263710026
"3035" 606.8 88.7032020885734 34.4643807955593
"3036" 607 83.0048545985424 33.1562145847946
"3037" 607.2 78.4175688707899 29.9248813719
"3038" 607.4 78.2704416564674 25.8127221078629
"3039" 607.6 80.7534688273524 23.1180537099062
"3040" 607.8 83.5778672885207 21.9019909834615
"3041" 608 84.5823608291636 19.0576720201731
"3042" 608.2 82.3633336899549 15.0833994433222
"3043" 608.4 78.3724110129286 13.0746110238936
"3044" 608.6 73.9780936571714 13.6649905620851
"3045" 608.8 69.6431820509042 17.1991176430786
"3046" 609 65.5870354884263 21.2275296314015
"3047" 609.2 60.9652982605013 25.7923864966624
"3048" 609.4 55.9849276322741 29.1373844936921
"3049" 609.6 50.3887910869176 31.0360563506968
"3050" 609.8 44.3371844197899 30.2484185356293
"3051" 610 39.2326874562093 27.649663287121
"3052" 610.2 36.0074756828998 23.6564601557225
"3053" 610.4 34.3850544353644 21.0667879715904
"3054" 610.6 31.8233832349263 20.8028825280682
"3055" 610.8 28.1276134852618 21.6351735003624
"3056" 611 24.5090527415702 25.1095932104258
"3057" 611.2 20.7927432611125 29.7578306807661
"3058" 611.4 18.3767792851063 34.8975422832704
"3059" 611.6 17.2900646515614 40.1773790431643
"3060" 611.8 16.3060774340521 45.7867493594345
"3061" 612 13.2220981637629 51.1978075523581
"3062" 612.2 9.08437160492927 55.0358309132828
"3063" 612.4 4.05099623472213 58.7411099207161
"3064" 612.6 3.04962766950298 60.7429063796152
"3065" 612.8 4.497064881479 64.3471502567206
"3066" 613 6.4957393320357 69.267319897411
"3067" 613.2 8.51184510592438 74.6146889997542
"3068" 613.4 10.769751625229 80.2575257365183
"3069" 613.6 12.2291289410187 85.2898308988602
"3070" 613.8 12.133693668169 90.3429863194839
"3071" 614 12.1468084915768 94.9488298412582
"3072" 614.2 15.5788984685143 98.8099474689508
"3073" 614.4 20.7264201664671 101.993797640557
"3074" 614.6 25.9849607393659 105.819425338626
"3075" 614.8 29.9807181799363 110.459256305299
"3076" 615 32.747802488409 115.63595602806
"3077" 615.2 37.1834562753248 119.460883691041
"3078" 615.4 43.2059980001471 120.167547259345
"3079" 615.6 49.7777089532408 118.882219042242
"3080" 615.8 55.4152097595499 118.440616685058
"3081" 616 60.2545984144671 120.516101805242
"3082" 616.2 63.5854525364328 123.10064546594
"3083" 616.4 66.9980633561132 124.503098399318
"3084" 616.6 70.819190068916 123.094043809292
"3085" 616.8 75.6062434152941 120.271377737622
"3086" 617 80.554732354249 116.379237632348
"3087" 617.2 85.414320823216 113.165037398589
"3088" 617.4 89.7755854731399 109.288240131625
"3089" 617.6 90.691081670905 106.08858997194
"3090" 617.8 93.4006688241057 101.172731115355
"3091" 618 96.6546163912678 96.5509408722942
"3092" 618.2 97.576837207216 91.8292898937196
"3093" 618.4 96.4797129476926 86.7156630064181
"3094" 618.6 93.5901723174595 81.9815356412946
"3095" 618.8 90.2975489228607 76.5523170686748
"3096" 619 85.9596510415204 71.9325421816239
"3097" 619.2 81.1527776334864 67.4722540784732
"3098" 619.4 76.2904621128425 62.8103352986974
"3099" 619.6 73.2539780185737 57.6845789794932
"3100" 619.8 70.7009264516982 51.8900255009656
"3101" 620 68.310292523901 45.9680489358333
"3102" 620.2 67.3990891841599 40.17501315216
"3103" 620.4 67.4071658551962 34.1217217750313
"3104" 620.6 69.1622497208644 28.2591353462394
"3105" 620.8 72.8275443888748 23.2067638919292
"3106" 621 77.5928699414503 19.691406975184
"3107" 621.2 83.1269241730471 16.3291977199643
"3108" 621.4 88.1729205537899 12.3853323535441
"3109" 621.6 89.7249083215399 10.175606213625
"3110" 621.8 87.8137397112642 8.1174358265799
"3111" 622 85.1704223242851 7.13067003638592
"3112" 622.2 81.3076717739186 6.48669472475495
"3113" 622.4 77.1138991458799 7.67040062751
"3114" 622.6 72.1558693056687 9.10192461712879
"3115" 622.8 66.6607133397419 11.0465410899808
"3116" 623 61.0250120755712 12.6836781676875
"3117" 623.2 55.1986076419248 13.8197582727219
"3118" 623.4 48.8939049678233 15.3743483761833
"3119" 623.6 42.6949279757524 16.3239654610125
"3120" 623.8 37.0420316662085 15.2939616919709
"3121" 624 32.7294954714106 12.0134861983534
"3122" 624.2 30.3420408093248 12.1609548656337
"3123" 624.4 26.8046175963581 13.9757152349318
"3124" 624.6 22.9339245417178 17.5301547634562
"3125" 624.8 19.7996345644351 22.5826644637984
"3126" 625 17.0593295016315 28.2748751098441
"3127" 625.2 13.4130516922268 33.7832538122985
"3128" 625.4 8.42720574558405 37.7629926259853
"3129" 625.6 5.37075761641257 41.4541704105425
"3130" 625.8 5.00480425751721 42.5602559315833
"3131" 626 5.03630810176052 45.5715034790441
"3132" 626.2 6.20262784078993 51.0456407192924
"3133" 626.4 7.77404539880674 56.7356185641996
"3134" 626.6 7.78847318827268 62.9678439225517
"3135" 626.8 6.25330499238993 69.2896678509
"3136" 627 4.37161408952801 75.2034854035357
"3137" 627.2 5.19117890596348 79.7789952726632
"3138" 627.4 8.75589803934637 84.0277304867661
"3139" 627.6 13.1828021742661 87.9004337932024
"3140" 627.8 16.7757244700627 91.9898806556219
"3141" 628 18.3144670731899 96.160274932075
"3142" 628.2 17.1605401575238 98.5938110457822
"3143" 628.4 15.3245151287899 99.1485919388468
"3144" 628.6 14.9018676844459 98.83618865373
"3145" 628.8 15.5099193419607 99.5095753871525
"3146" 629 16.3256978799119 101.616239309543
"3147" 629.2 18.3043316428699 105.02754342033
"3148" 629.4 21.6031785043481 108.736075453366
"3149" 629.6 25.5607238752672 111.866523623795
"3150" 629.8 29.9996124260876 114.782355149571
"3151" 630 33.7251475549804 118.114075195369
"3152" 630.2 38.0396213124241 118.724338950665
"3153" 630.4 43.5010114183899 119.5211737042
"3154" 630.6 48.2369496015087 121.139875381219
"3155" 630.8 52.3836786088765 124.343944355604
"3156" 631 56.3466947883823 125.322016461542
"3157" 631.2 61.9112966353614 124.423653142922
"3158" 631.4 67.2098100229339 122.574301447746
"3159" 631.6 72.4865030434109 121.740502750863
"3160" 631.8 78.1723568469189 122.970267063823
"3161" 632 81.7957077964459 122.571243988602
"3162" 632.2 85.4258481286436 119.790099607567
"3163" 632.4 88.1974074127563 115.363682297099
"3164" 632.6 90.3609408154386 110.019465228142
"3165" 632.8 90.7238987931143 105.016663272926
"3166" 633 89.6909104618083 100.532377226553
"3167" 633.2 87.2141636316278 95.8408427563041
"3168" 633.4 85.884160412603 90.5084700282407
"3169" 633.6 85.8601996353172 84.25210853685
"3170" 633.8 85.4934253652198 78.2250564812593
"3171" 634 84.6693296289208 73.5031394387734
"3172" 634.2 83.8354170782081 68.23866627015
"3173" 634.4 81.6667366879758 63.0913796869049
"3174" 634.6 79.8088001081107 57.4878034451745
"3175" 634.8 76.9922739820399 52.3658125265893
"3176" 635 72.8875959090332 49.3041110104662
"3177" 635.2 67.6381164158733 46.6616392046111
"3178" 635.4 62.5379531561294 45.0878801576629
"3179" 635.6 58.1597327323693 42.9785531716892
"3180" 635.8 56.9773329576199 39.81576170274
"3181" 636 57.2898986573466 34.5156011162706
"3182" 636.2 58.5255324828493 28.3543387757154
"3183" 636.4 61.0769514520177 22.4437556285272
"3184" 636.6 64.5211699427614 17.93072393825
"3185" 636.8 68.745859088489 15.4718935263277
"3186" 637 71.3992851281662 16.0904463429134
"3187" 637.2 74.0226790002365 16.3104684857257
"3188" 637.4 77.9837417396687 17.6720752480379
"3189" 637.6 81.7718550944113 19.8354517221335
"3190" 637.8 86.4066004154987 22.8187006927354
"3191" 638 91.2295400131589 26.198974091017
"3192" 638.2 95.2234987917239 29.8841392866085
"3193" 638.4 99.3436126850471 33.2580578137072
"3194" 638.6 103.836224132045 36.4389278759859
"3195" 638.8 106.360135808808 40.98906164925
"3196" 639 108.237359175419 45.4566420363879
"3197" 639.2 110.782231112959 49.578448990233
"3198" 639.4 115.116640046859 51.9759746167109
"3199" 639.6 119.521345832172 52.7637537390409
"3200" 639.8 121.61299234606 51.5662176068716
"3201" 640 121.217138244397 49.9123380572411
"3202" 640.2 119.625003642263 47.9413068164591
"3203" 640.4 117.721004968216 44.7211558000239
"3204" 640.6 114.918572133834 40.5189434844093
"3205" 640.8 111.432433724046 37.0692422338654
"3206" 641 107.880834533328 32.8118006367594
"3207" 641.2 105.580020374414 27.4537505625074
"3208" 641.4 104.74941684215 23.13350024829
"3209" 641.6 104.63159246468 22.01752766073
"3210" 641.8 102.606859268433 22.7924999580459
"3211" 642 98.4376293217491 23.1746823510459
"3212" 642.2 93.0239908906999 24.71191353138
"3213" 642.4 87.6546315033354 24.9605637125227
"3214" 642.6 82.8544868542952 23.0868337666184
"3215" 642.8 77.9434501586559 20.7649150176108
"3216" 643 73.9050666217017 17.7096576521029
"3217" 643.2 69.5145147374263 16.498505071553
"3218" 643.4 64.3982099789462 16.3741269000937
"3219" 643.6 58.3243394838209 18.0541780445799
"3220" 643.8 52.940170022524 21.3635891916862
"3221" 644 48.4697232770683 25.9854477054974
"3222" 644.2 44.3357447279831 31.6646798563977
"3223" 644.4 40.4177068263057 37.6097647006184
"3224" 644.6 36.7087374327293 43.5176421281894
"3225" 644.8 32.5187147530743 49.1866986660757
"3226" 645 29.5061992718524 55.6177752098839
"3227" 645.2 26.0923361753238 61.1702352999534
"3228" 645.4 21.2333006619832 65.6799712070987
"3229" 645.6 15.4366694806916 69.226701735332
"3230" 645.8 10.2846106007655 72.3497680927378
"3231" 646 5.56201142842703 74.6765903225565
"3232" 646.2 4.40644976593508 76.0080644659113
"3233" 646.4 5.10356711546493 77.20721309255
"3234" 646.6 6.02193471828173 80.883264721832
"3235" 646.8 7.64127259902133 85.0126830842417
"3236" 647 10.1270905926709 90.2723911846786
"3237" 647.2 13.368949238419 94.9476677319194
"3238" 647.4 17.5932015666969 98.6482378706919
"3239" 647.6 20.9391727176436 102.222138225274
"3240" 647.8 23.5324037897185 106.339217658655
"3241" 648 25.7931377447427 110.802048540644
"3242" 648.2 30.1301737899426 113.714578387448
"3243" 648.4 35.9392564403614 115.050549664179
"3244" 648.6 41.5591365326851 116.460837918532
"3245" 648.8 45.9399966564411 119.54976331732
"3246" 649 50.2208395393198 123.831373493116
"3247" 649.2 55.4650422919566 124.429184260655
"3248" 649.4 61.4561734358875 122.729486142348
"3249" 649.6 67.2576737188761 118.83895616819
"3250" 649.8 71.3032764346361 114.482409171532
"3251" 650 75.8881959944713 109.511320783586
"3252" 650.2 80.6713685077373 106.479702414645
"3253" 650.4 85.9166856303812 105.903571931589
"3254" 650.6 91.2500543776374 106.860464266487
"3255" 650.8 95.9962058320399 106.602530240586
"3256" 651 98.9449825907649 103.555504236625
"3257" 651.2 100.202985291563 98.6812310652954
"3258" 651.4 100.988660772634 93.2183178522592
"3259" 651.6 101.259285896162 87.2297490571792
"3260" 651.8 102.276592179512 81.3508456752065
"3261" 652 104.518486304773 76.3475223533535
"3262" 652.2 107.519796921083 71.4120980023707
"3263" 652.4 111.411061780895 68.5028414681184
"3264" 652.6 115.553287841245 65.1347992641428
"3265" 652.8 117.532033204179 60.9166604063827
"3266" 653 117.226312555897 56.4435621661875
"3267" 653.2 114.735082843079 52.8802980349605
"3268" 653.4 110.340655132151 50.2215974208889
"3269" 653.6 105.59319141629 48.5353611638632
"3270" 653.8 100.604659305665 46.1889470924712
"3271" 654 96.496403660922 42.4564978185991
"3272" 654.2 93.2406357137899 37.0548311330735
"3273" 654.4 92.7586803287281 32.159466363549
"3274" 654.6 94.1105064087796 26.9665138483531
"3275" 654.8 97.6338976061723 23.4161653436618
"3276" 655 99.2893157369042 22.3749591939929
"3277" 655.2 98.3833323736063 20.7996917659745
"3278" 655.4 96.1468935744869 19.428570084553
"3279" 655.6 92.3328750856151 18.4699845316092
"3280" 655.8 87.3836239176199 17.25935686788
"3281" 656 82.120396829192 17.3134534066005
"3282" 656.2 76.278157161491 16.1905463756211
"3283" 656.4 70.6893032517899 14.2247128546136
"3284" 656.6 65.5814477736909 11.3907381042401
"3285" 656.8 61.2986734931839 9.22545831991667
"3286" 657 58.1735824778506 5.85144406252273
"3287" 657.2 57.5914953198782 2.44109636313235
"3288" 657.4 59.1295378375778 4.53889847040152
"3289" 657.6 61.2602454930069 3.77675525158019
"3290" 657.8 64.6432375261788 2.28601690627778
"3291" 658 68.6157243881569 1.22806773530505
"3292" 658.2 73.6872832598097 1.69995485203218
"3293" 658.4 78.8232297237419 2.33719232642308
"3294" 658.6 83.0653876318185 3.24036071779286
"3295" 658.8 85.6426827703328 5.86467981639286
"3296" 659 89.8820562195303 7.98173228457692
"3297" 659.2 94.1155337083937 8.62975054382547
"3298" 659.4 95.5613081608573 10.0763857846731
"3299" 659.6 98.3554082288471 12.0523947506786
"3300" 659.8 102.103046239992 14.6588996699712
"3301" 660 105.470017783929 17.4494572211389
"3302" 660.2 109.169697149141 20.6232161123581
"3303" 660.4 110.223240267017 23.1689389792773
"3304" 660.6 112.479525266663 27.2756625113318
"3305" 660.8 115.402143932713 31.0686520121474
"3306" 661 117.955492724867 33.9268536691987
"3307" 661.2 118.821860587129 37.7113618041992
"3308" 661.4 120.603049042431 42.3707979931731
"3309" 661.6 123.299613436531 46.2275961739914
"3310" 661.8 123.64692667379 48.6294978925021
"3311" 662 124.833034144428 52.609383201931
"3312" 662.2 125.323170919021 56.9819248640192
"3313" 662.4 125.65500880594 62.28936035245
"3314" 662.6 125.97807564739 66.73541552435
"3315" 662.8 124.927695862336 71.309935366166
"3316" 663 124.087548810489 76.863474415188
"3317" 663.2 123.385829175329 81.0251598098674
"3318" 663.4 120.977106004131 83.520058359689
"3319" 663.6 118.415256023319 87.772682815897
"3320" 663.8 115.819997573799 92.4145774507102
"3321" 664 113.974580670135 97.4532155391983
"3322" 664.2 113.027464585303 100.560517214558
"3323" 664.4 110.402152475959 102.092900855504
"3324" 664.6 106.656123197731 103.543898415369
"3325" 664.8 101.566631838841 105.136906382019
"3326" 665 96.3802768916975 106.210574565586
"3327" 665.2 90.8260184904958 107.520914198729
"3328" 665.4 85.9105477145042 109.875029274939
"3329" 665.6 81.791159417385 113.199424201035
"3330" 665.8 79.6288763968387 117.661685467689
"3331" 666 79.3724005686192 122.341089401494
"3332" 666.2 79.3304073066618 121.913733479865
"3333" 666.4 78.0779904164211 123.02357251393
"3334" 666.6 75.683926366213 124.002017273412
"3335" 666.8 72.0543168513383 125.543833984427
"3336" 667 67.6861061427672 126.548697221545
"3337" 667.2 62.8104027924041 126.646066644148
"3338" 667.4 57.7492604087657 126.570178636597
"3339" 667.6 52.2999264118646 125.571159013489
"3340" 667.8 46.9324393180746 124.143130772365
"3341" 668 41.8402373635931 122.664749274549
"3342" 668.2 37.5917784011571 120.671104789805
"3343" 668.4 32.8081324307899 118.229026067604
"3344" 668.6 28.4416476243248 115.517590938459
"3345" 668.8 23.6470306802423 111.944559422655
"3346" 669 19.9001905029062 108.350930406157
"3347" 669.2 16.5515406498136 103.772299957589
"3348" 669.4 12.8540039882899 99.7147228466548
"3349" 669.6 10.5217032612445 95.6643064175227
"3350" 669.8 7.81042080524231 90.8213992254167
"3351" 670 6.72983369211251 85.6920731659597
"3352" 670.2 7.3088729793753 80.4377418242744
"3353" 670.4 9.14904941137968 76.665951361609
"3354" 670.6 11.4983901829899 73.65291683765
"3355" 670.8 14.438738644256 71.7191171135212
"3356" 671 17.582051170971 70.9178966321121
"3357" 671.2 21.3435190612813 69.4056404391207
"3358" 671.4 23.7914454798167 65.8138554802768
"3359" 671.6 23.6460445177226 61.5019666273846
"3360" 671.8 21.673480882503 57.3431447444935
"3361" 672 18.0430436849594 53.5298262737924
"3362" 672.2 13.5183007210997 50.5368571841084
"3363" 672.4 9.09394032939706 49.0387783018125
"3364" 672.6 6.44574120319534 48.477770701277
"3365" 672.8 6.49472531181769 45.7521866583056
"3366" 673 7.12149927089982 40.9386639710522
"3367" 673.2 9.77071300446339 35.7048050929745
"3368" 673.4 13.811878937093 31.9711013457349
"3369" 673.6 18.7491012152287 29.1531069272602
"3370" 673.8 24.4133521005291 26.6281428166304
"3371" 674 29.2734011066899 23.3916856871167
"3372" 674.2 33.5274210341448 18.986862379121
"3373" 674.4 36.6983490683193 13.5573583587441
"3374" 674.6 39.6230307825806 8.22358742147093
"3375" 674.8 43.5023450276426 5.70356934395526
"3376" 675 48.8850219038934 5.15616762969827
"3377" 675.2 54.8146855130899 7.18715222391667
"3378" 675.4 60.0445675582099 9.72272007792
"3379" 675.6 65.9467664812233 10.7754202470833
"3380" 675.8 71.7623919369199 9.73800737364
"3381" 676 76.4701183307328 6.70184124867857
"3382" 676.2 79.0075957072757 2.51239425493572
"3383" 676.4 78.059417847463 3.8842960519327
"3384" 676.6 78.7017053275763 5.18265298468689
"3385" 676.8 80.2840936623939 6.97482867225
"3386" 677 83.3293543335592 10.2013300285385
"3387" 677.2 87.0757602216499 13.42224564216
"3388" 677.4 90.9487615326799 16.02872956242
"3389" 677.6 93.9672566374664 17.7546202865735
"3390" 677.8 97.7944750842012 19.3082473921472
"3391" 678 102.262124871262 20.5783585664858
"3392" 678.2 107.680004123247 21.4395222892214
"3393" 678.4 109.338693620908 23.1689389792773
"3394" 678.6 110.645497982898 27.0066950008446
"3395" 678.8 112.453439607547 31.8821028250608
"3396" 679 115.09353307361 36.1938158977628
"3397" 679.2 117.90709505401 40.9631509785381
"3398" 679.4 120.979766151538 44.2658602535804
"3399" 679.6 122.593657908544 45.5525785283771
"3400" 679.8 121.369818379551 47.137801387958
"3401" 680 119.883469455638 50.6664658148571
"3402" 680.2 119.181828946946 55.6349556140413
"3403" 680.4 119.027243604072 60.8451741582954
"3404" 680.6 119.77012457639 66.2097762620935
"3405" 680.8 122.291863707094 71.3276970031369
"3406" 681 124.036920405668 74.5247358037109
"3407" 681.2 122.013255339316 75.2145006855395
"3408" 681.4 119.335000067824 78.3902213504224
"3409" 681.6 116.592536109471 82.6798892442672
"3410" 681.8 112.732772019936 86.1953083247069
"3411" 682 108.191460081832 90.354822681208
"3412" 682.2 103.73211671098 94.1091196004483
"3413" 682.4 97.3727726904053 97.9799694327628
"3414" 682.6 91.4690827447221 101.156877876038
"3415" 682.8 86.3277524698925 104.757990505199
"3416" 683 81.4102888948992 108.750963413174
"3417" 683.2 76.5642928721949 112.239230420275
"3418" 683.4 72.8521316861471 115.76941654625
"3419" 683.6 71.6892346521618 120.176621772415
"3420" 683.8 71.4340101746924 124.230251149006
"3421" 684 71.3144599170194 123.123817076029
"3422" 684.2 69.0937648068837 123.077659545727
"3423" 684.4 65.3566847993354 123.900531205035
"3424" 684.6 60.1737942947899 123.441830822927
"3425" 684.8 54.6963707115722 123.645250483718
"3426" 685 49.0187879485518 122.366612615893
"3427" 685.2 43.9920211431443 119.420712899321
"3428" 685.4 39.0181269353222 115.967699346919
"3429" 685.6 35.2216317757399 111.20870665645
"3430" 685.8 33.6405360572775 106.032714699242
"3431" 686 32.5282563435445 100.373256750668
"3432" 686.2 33.7020210770677 95.06787025875
"3433" 686.4 34.6951895232636 89.8614732734079
"3434" 686.6 37.3241576904172 85.32221923725
"3435" 686.8 39.4007691525717 80.7534024482045
"3436" 687 40.2400272078435 75.5799805585446
"3437" 687.2 40.0109952280546 70.1847989654853
"3438" 687.4 39.3279428962515 64.3683345748846
"3439" 687.6 37.1479394132626 59.3477140548136
"3440" 687.8 33.8566252225141 55.2945439803362
"3441" 688 31.8233832349263 52.6560477919227
"3442" 688.2 33.6251238935002 50.1221493025304
"3443" 688.4 37.2554443173363 45.9022724128686
"3444" 688.6 42.2140345244603 43.6055411090192
"3445" 688.8 48.1052299334191 42.2816110907444
"3446" 689 53.8822798355133 42.2006611504628
"3447" 689.2 59.4528203854291 42.5493114186108
"3448" 689.4 64.1702647155226 42.3929197463094
"3449" 689.6 68.0969720353284 41.2683487825962
"3450" 689.8 70.1594966668809 39.1630791049167
"3451" 690 71.979267110699 37.2869109938258
"3452" 690.2 74.8928773597427 34.8344829242406
"3453" 690.4 77.8123951186734 30.822267893716
"3454" 690.6 78.3194840612416 26.2359993818306
"3455" 690.8 76.254044321713 23.5152416616058
"3456" 691 73.8602450233328 21.9891369686786
"3457" 691.2 73.3632539191457 21.8137950466154
"3458" 691.4 74.536765945632 21.8839649718079
"3459" 691.6 76.8212385953899 20.80218765099
"3460" 691.8 80.7930603520399 20.72957299632
"3461" 692 84.6562333670021 22.0536612687955
"3462" 692.2 88.8904287398097 23.1097368282104
"3463" 692.4 92.9760711723487 26.0314919153677
"3464" 692.6 97.432570972353 28.3510691195607
"3465" 692.8 101.87222156006 30.71599892541
"3466" 693 106.034004268481 31.9151848340026
"3467" 693.2 108.001507870735 34.9401566836773
"3468" 693.4 108.775921984682 38.2242646980878
"3469" 693.6 109.116486746002 42.118698102896
"3470" 693.8 109.597471215834 46.390347327312
"3471" 694 111.368734182877 49.4469241725978
"3472" 694.2 114.792121671249 51.1737059600068
"3473" 694.4 119.232680047579 51.7739805815395
"3474" 694.6 123.215486058817 51.4801404913311
"3475" 694.8 122.275338548964 49.9686862221717
"3476" 695 121.447900274004 47.3326069044911
"3477" 695.2 120.54239055033 43.2449524114712
"3478" 695.4 119.376631399261 38.1082414263845
"3479" 695.6 118.148892597186 33.8000790498879
"3480" 695.8 115.834953259736 30.3800879007054
"3481" 696 112.324584118948 26.8784854024342
"3482" 696.2 109.176296385099 22.1787391428682
"3483" 696.4 106.249690880199 16.9428403587682
"3484" 696.6 102.886415177114 15.2038009179257
"3485" 696.8 97.8848346782756 12.83495869825
"3486" 697 92.5727305361491 10.4775488566383
"3487" 697.2 87.1370199549076 7.36075795145588
"3488" 697.4 82.7669593111767 3.36572890439151
"3489" 697.6 77.9012356280729 1.76488944691981
"3490" 697.8 72.3936810390918 1.5521652847783
"3491" 698 65.9594357691232 0.509576523999998
"3492" 698.2 60.0568470218669 0.275612302644234
"3493" 698.4 54.7995641049512 1.39414383683065
"3494" 698.6 48.9394699506215 3.42656687618684
"3495" 698.8 43.8260938283695 6.258236685375
"3496" 699 37.7149903399248 7.83795969464326
"3497" 699.2 32.547629095318 9.09186147841854
"3498" 699.4 28.1374753658002 12.821825282683
"3499" 699.6 23.4461954773162 17.3983505697553
"3500" 699.8 18.6982468504753 21.4204642908118
"3501" 700 13.9186820979586 24.9558195718283
"3502" 700.2 10.5735321662899 30.0470135714022
"3503" 700.4 7.82318290843829 35.5041143387225
"3504" 700.6 4.48839562085115 41.5194372150459
"3505" 700.8 2.73360502681534 47.4343409888263
"3506" 701 1.94103816752445 53.6585770844535
"3507" 701.2 1.01270450547135 59.9392204809226
"3508" 701.4 0.676869195174563 65.4716004145064
"3509" 701.6 0.806139424542003 70.7898127067293
"3510" 701.8 2.22099760318508 75.6906065104355
"3511" 702 4.31135654307793 80.898075855882
"3512" 702.2 6.05693102993993 86.12480226255
"3513" 702.4 8.67907770999305 91.4162369256328
"3514" 702.6 11.6344603301994 96.4145365647933
"3515" 702.8 13.7529201297661 101.419377647179
"3516" 703 16.6916196835806 105.000168495436
"3517" 703.2 19.7507852399947 108.208023164533
"3518" 703.4 23.4160329867977 111.88389555075
"3519" 703.6 27.4728494740959 115.357762376675
"3520" 703.8 31.2819705191438 117.19623081345
"3521" 704 36.390889195069 119.087589260669
"3522" 704.2 41.8092195318364 121.528816329134
"3523" 704.4 46.2791638169808 123.797191747815
"3524" 704.6 48.8213725239578 124.634002318681
"3525" 704.8 53.2734519083248 126.218697942459
"3526" 705 53.0932971055157 124.810290359153
"3527" 705.2 54.537034847756 122.121849315775
"3528" 705.4 57.7562449315768 117.91423248948
"3529" 705.6 60.9754727644286 114.817707449956
"3530" 705.8 64.6708591762689 112.903583868208
"3531" 706 68.7175787819748 113.125185423813
"3532" 706.2 73.1055898400779 114.87256186401
"3533" 706.4 76.2374378089579 118.385582420466
"3534" 706.6 78.2483151027509 121.620589172414
"3535" 706.8 81.4522124764435 122.300622742636
"3536" 707 85.6390629737899 120.880228337156
"3537" 707.2 89.957005522003 118.427985870234
"3538" 707.4 93.0062538876399 114.55917230175
"3539" 707.6 94.7445675619193 109.597390544353
"3540" 707.8 95.3107068617363 104.410864830482
"3541" 708 95.359658203259 99.063874659896
"3542" 708.2 94.9424292506278 94.1089711916284
"3543" 708.4 93.2098185270062 88.9718889361689
"3544" 708.6 89.7065711943162 84.8662823473553
"3545" 708.8 85.3878805702073 82.2680834184065
"3546" 709 80.3410972771725 79.4166704341109
"3547" 709.2 76.0704165861583 75.3720671107237
"3548" 709.4 73.0397895595531 70.1489077397237
"3549" 709.6 70.9226848710004 64.7111898323026
"3550" 709.8 68.5888686788952 59.3304640361184
"3551" 710 65.0340919095244 54.1185488140819
"3552" 710.2 62.3230885341085 49.1501777050819
"3553" 710.4 60.4100593934656 44.0706223856013
"3554" 710.6 60.5612530994986 38.7701774646481
"3555" 710.8 62.7679232444113 34.072673488551
"3556" 711 66.8082362455919 30.3182265179629
"3557" 711.2 71.0706119167414 27.4828100908034
"3558" 711.4 75.1629149112365 27.9058080791723
"3559" 711.6 78.686311341396 30.0987936628561
"3560" 711.8 81.6407847629958 32.9932064858971
"3561" 712 83.9674926416777 36.2507799401173
"3562" 712.2 87.9301912061731 39.0674342900537
"3563" 712.4 91.1382187487629 42.3215353978176
"3564" 712.6 93.2748770324386 45.6200104653311
"3565" 712.8 96.2052490823899 47.9135117333318
"3566" 713 99.3653314643042 47.7773489153929
"3567" 713.2 103.09071104464 46.4467690932126
"3568" 713.4 105.664674095726 45.2105992746812
"3569" 713.6 107.253092366374 42.8593878734004
"3570" 713.8 107.106334669252 39.9254408385424
"3571" 714 106.293622047333 38.1827509349357
"3572" 714.2 106.557596555967 38.9995701268107
"3573" 714.4 107.866491943252 40.5564023364198
"3574" 714.6 110.276683779696 42.5106476251192
"3575" 714.8 113.237359175954 45.6773853151035
"3576" 715 113.421158822677 48.1907072634326
"3577" 715.2 112.325292230055 50.5165643136836
"3578" 715.4 110.638649719168 53.5666497720338
"3579" 715.6 109.385568966887 57.5581903510819
"3580" 715.8 109.05190701299 62.2550193258326
"3581" 716 109.726546593665 66.7078892924732
"3582" 716.2 110.703708224601 71.5464376661419
"3583" 716.4 112.496861141799 76.5419082256552
"3584" 716.6 114.168095970173 81.4040188777109
"3585" 716.8 114.20075210835 84.2457972679748
"3586" 717 112.410242867098 87.8015050174808
"3587" 717.2 110.353837394985 92.9788224326059
"3588" 717.4 109.223429679944 98.5810084097885
"3589" 717.6 108.267877031211 100.438954219878
"3590" 717.8 104.520596618654 101.21517688514
"3591" 718 99.7195687759844 101.876378815528
"3592" 718.2 94.7976245162373 102.121482143592
"3593" 718.4 90.3997089524848 103.819199291682
"3594" 718.6 86.1723991257093 106.721351129177
"3595" 718.8 82.97851251479 110.160967608323
"3596" 719 80.0905379533227 111.858834410225
"3597" 719.2 75.7371882220334 111.174365629833
"3598" 719.4 70.8256591469848 110.160835948411
"3599" 719.6 65.7622386608492 107.80620374747
"3600" 719.8 60.7348627589328 104.343376272988
"3601" 720 58.136962624713 100.083605852353
"3602" 720.2 57.1942492654506 94.9654999749107
"3603" 720.4 56.8740206735627 89.3594550614864
"3604" 720.6 56.2997817653679 84.1300906719289
"3605" 720.8 55.3286797072385 78.6393850568481
"3606" 721 54.0925361027899 73.3066905451752
"3607" 721.2 54.6928472210423 67.2596364204182
"3608" 721.4 56.6709073970332 61.9574469949257
"3609" 721.6 58.3292950269958 56.8421371863382
"3610" 721.8 58.9217705493782 51.0382104534265
"3611" 722 59.8634548572395 45.2141055351674
"3612" 722.2 61.0483441682753 39.8016988748811
"3613" 722.4 63.1308060906499 34.55693197506
"3614" 722.6 65.2069568514263 29.044896760947
"3615" 722.8 67.0191689132587 23.7629864980937
"3616" 723 66.0708906729858 19.1889051495696
"3617" 723.2 64.5563336806063 17.8124293880357
"3618" 723.4 65.5582416522899 18.0859855354062
"3619" 723.6 68.3398402580573 17.225641569646
"3620" 723.8 72.3553146106399 16.11280968888
"3621" 724 77.1268067669186 15.870975265745
"3622" 724.2 81.4116577255246 17.1728588528112
"3623" 724.4 85.5516448872799 19.66710594378
"3624" 724.6 89.7277877051536 21.9378484224318
"3625" 724.8 94.4181342362605 24.3416462365147
"3626" 725 100.39758816145 26.4697362095236
"3627" 725.2 105.948315395305 27.199612075553
"3628" 725.4 109.878492445168 25.6363473214392
"3629" 725.6 109.851479849345 24.3535113761667
"3630" 725.8 109.97094400552 24.8409947738446
"3631" 726 109.992780921941 26.1344252420802
"3632" 726.2 111.52241815349 28.5820314183136
"3633" 726.4 115.017489098077 31.28162886705
"3634" 726.6 117.298671092162 33.7086449892087
"3635" 726.8 117.422305487132 35.3367852054079
"3636" 727 118.360095141093 38.8557320620943
"3637" 727.2 120.232606817042 43.4234671441576
"3638" 727.4 122.764483229625 48.5197164539283
"3639" 727.6 124.400586877072 53.6794770065577
"3640" 727.8 125.530352062495 57.9040448822946
"3641" 728 123.297119786639 59.8546668541526
"3642" 728.2 120.443406733361 63.0225590742589
"3643" 728.4 117.044698625902 66.9873484006552
"3644" 728.6 113.878238898264 71.7111620830395
"3645" 728.8 111.634441330711 76.1598992366447
"3646" 729 110.218555168256 81.2898711077161
"3647" 729.2 108.966389319665 86.0934087088393
"3648" 729.4 106.728715608649 90.8054310905393
"3649" 729.6 102.752431258712 95.3940431631207
"3650" 729.8 97.5684218745883 98.5219640711155
"3651" 730 92.347288490072 101.746262587712
"3652" 730.2 86.5957015770865 104.648340754462
"3653" 730.4 80.375142027728 104.992774969002
"3654" 730.6 74.7939377976967 102.701801617233
"3655" 730.8 70.1170379593577 99.3981911014703
"3656" 731 66.4001734209172 93.7753988933318
"3657" 731.2 64.6668667536113 87.5368297109732
"3658" 731.4 63.9440386314596 80.6814330365357
"3659" 731.6 63.0786810204328 73.9113449319643
"3660" 731.8 63.3922583493863 67.5524910929931
"3661" 732 65.2322954272263 61.3732807377136
"3662" 732.2 67.4646940619377 57.3830246463717
"3663" 732.4 70.7285444090023 54.0779630732323
"3664" 732.6 73.4272771368455 49.4961586193611
"3665" 732.8 75.7684207708999 44.50513966485
"3666" 733 75.5573811479112 39.2711710948561
"3667" 733.2 74.6481291925013 33.9482375637758
"3668" 733.4 74.9488512046952 27.9506075891132
"3669" 733.6 77.9576737200199 22.73220873564
"3670" 733.8 82.6276706960207 20.0792749553077
"3671" 734 88.0760377639664 18.4702755518971
"3672" 734.2 92.2270926817899 15.8362145491618
"3673" 734.4 92.2245071128307 12.9142550450969
"3674" 734.6 90.8661659493061 11.088426257121
"3675" 734.8 90.5989010288989 11.2393787406757
"3676" 735 91.4876199594634 12.9298543264439
"3677" 735.2 94.0007929877899 13.6703702111538
"3678" 735.4 97.4362610562074 15.880049480017
"3679" 735.6 100.711789313643 17.7059107658971
"3680" 735.8 105.08641990029 20.9209472908889
"3681" 736 109.632390749499 25.4133919418045
"3682" 736.2 113.907411600665 28.5886079335179
"3683" 736.4 114.847938050852 30.703958488958
"3684" 736.6 116.835256492425 35.6019515705283
"3685" 736.8 119.193184696636 41.5607019806603
"3686" 737 122.203916255349 48.3088261253517
"3687" 737.2 125.023073462928 52.8465998596552
"3688" 737.4 124.190372444237 55.9377571789605
"3689" 737.6 122.451465661687 61.9143642950449
"3690" 737.8 120.589914877919 67.6429888851983
"3691" 738 117.999563562967 72.6797609626128
"3692" 738.2 115.365921326055 77.8307679054358
"3693" 738.4 112.182313304281 82.5316288331897
"3694" 738.6 108.938538729885 88.3401422716293
"3695" 738.8 105.21148851161 93.6518354949423
"3696" 739 101.805511206186 99.4399050476379
"3697" 739.2 98.7885062387395 105.288840558939
"3698" 739.4 97.7853366809951 109.638165677353
"3699" 739.6 98.7784481353426 111.867133165092
"3700" 739.8 99.5135574919694 111.993323842763
"3701" 740 100.002868130415 111.492158597925
"3702" 740.2 100.864948201303 110.787979372532
"3703" 740.4 101.732307142149 110.043213683609
"3704" 740.6 104.507031734131 108.986455863982
"3705" 740.8 106.445091809566 107.376779053991
"3706" 741 108.411841812529 105.902259357788
"3707" 741.2 109.499901340864 104.894969986955
"3708" 741.4 109.279325966038 103.967034657738
"3709" 741.6 110.005270927465 103.2784220017
"3710" 741.8 112.741337010395 101.125796435513
"3711" 742 115.096677655838 98.732235042834
"3712" 742.2 115.731239357757 95.9854238551674
"3713" 742.4 117.172814092286 91.4435607587458
"3714" 742.6 118.78192012019 87.0356702992
"3715" 742.8 121.847050153121 83.0891369905475
"3716" 743 123.458484324353 79.8367778318382
"3717" 743.2 123.29739007012 75.7983704974018
"3718" 743.4 123.19083230939 70.6563853215196
"3719" 743.6 123.554385788259 65.2825685434239
"3720" 743.8 125.300602147053 60.5407082806184
"3721" 744 125.075498102514 57.0637848858621
"3722" 744.2 123.993370033179 52.0655867561084
"3723" 744.4 121.601112097242 47.1637997900674
"3724" 744.6 119.679036765109 42.3398787279569
"3725" 744.8 117.340926331216 37.4297804066152
"3726" 745 113.639290909999 33.046314525163
"3727" 745.2 109.534747651845 28.44073974575
"3728" 745.4 105.052594131625 24.5366662069005
"3729" 745.6 99.2548212051429 21.8649544544265
"3730" 745.8 93.2921046958837 19.8814465691875
"3731" 746 87.2253095302491 18.514397048648
"3732" 746.2 81.4277916758299 18.21099102645
"3733" 746.4 75.5353058735399 18.7070319240312
"3734" 746.6 69.5094758161024 19.2166084480313
"3735" 746.8 63.2777698302899 19.6425825735625
"3736" 747 56.9025556887 19.3764326158905
"3737" 747.2 51.5442816047218 17.0071164885
"3738" 747.4 46.3009240442899 14.6779271267167
"3739" 747.6 41.3988254791273 11.6669233525753
"3740" 747.8 39.4038873143387 9.19801161689634
"3741" 748 38.6295900354735 9.39370457731329
"3742" 748.2 34.4742911069411 10.5655655739244
"3743" 748.4 31.496652298724 13.480328966283
"3744" 748.6 28.4924008106609 17.2403299379919
"3745" 748.8 24.8304818815478 22.1052284624921
"3746" 749 19.5924814901024 26.641297645375
"3747" 749.2 13.8531215934731 30.2274108998243
"3748" 749.4 8.63893190395994 33.22311542349
"3749" 749.6 6.63282673761411 36.8900504891621
"3750" 749.8 5.15647080033449 42.2831842077252
"3751" 750 4.07281782084397 48.3159457240608
"3752" 750.2 2.96177874851314 54.6316081422321
"3753" 750.4 1.48518122861345 60.3775919563172
"3754" 750.6 0.999702633453798 66.3479874906618
"3755" 750.8 1.10768941753373 72.8302244908451
"3756" 751 3.15895811569394 78.146362626282
"3757" 751.2 6.82991209535092 81.9291853091525
"3758" 751.4 11.0969191418309 85.6041570681517
"3759" 751.6 13.3547425100518 89.0318150042262
"3760" 751.8 13.2740909028689 90.8236342101711
"3761" 752 12.728384777756 91.443615192928
"3762" 752.2 11.5237287587899 91.554500622313
"3763" 752.4 10.8971928806102 92.3657213082422
"3764" 752.6 11.2492275209566 94.3186714407262
"3765" 752.8 13.1707361857899 98.1950928554405
"3766" 753 15.8844783115457 102.672132910311
"3767" 753.2 20.1735829008383 105.069336914274
"3768" 753.4 24.8964155229979 107.574406887282
"3769" 753.6 27.2847315930964 110.943850148613
"3770" 753.8 28.0741448544973 114.048042190787
"3771" 754 32.6224451577518 117.565576545922
"3772" 754.2 38.2978166152012 118.670715142573
"3773" 754.4 44.6183808097656 120.134995913445
"3774" 754.6 49.0731770034769 123.120349647235
"3775" 754.8 54.1597807847207 125.269098899435
"3776" 755 59.6650276153411 124.30482332325
"3777" 755.2 65.4347160952649 121.849301448225
"3778" 755.4 71.2808857033189 119.769171122027
"3779" 755.6 77.6966260593375 119.927924965321
"3780" 755.8 83.2097270189649 119.47658575835
"3781" 756 87.0580232185899 115.103782211775
"3782" 756.2 87.4654585480466 109.592492265285
"3783" 756.4 85.5299663279844 103.790829506389
"3784" 756.6 81.2372975623797 99.0023889969423
"3785" 756.8 76.7891285036434 94.1453610342673
"3786" 757 72.2548652565756 89.1508678528393
"3787" 757.2 66.8395431638572 84.0311493045945
"3788" 757.4 60.6615618789399 81.847544314225
"3789" 757.6 54.4659466935268 78.8619958046974
"3790" 757.8 50.4751210050268 74.0679535065395
"3791" 758 49.0199481397515 68.5796905592885
"3792" 758.2 50.7985212487899 62.5405087821357
"3793" 758.4 54.9674340973937 57.9348847350991
"3794" 758.6 60.025067871616 53.8137734282674
"3795" 758.8 65.289447300898 51.3630756141959
"3796" 759 71.3262868934288 48.8308781574722
"3797" 759.2 76.596059931205 46.0944415406462
"3798" 759.4 81.8382766037899 43.6823658716179
"3799" 759.6 87.0547687226156 42.5844101704885
"3800" 759.8 92.5206790648573 41.6137828685769
"3801" 760 97.1681149627899 39.0344716964786
"3802" 760.2 98.9341369124869 34.87414336125
"3803" 760.4 98.7657788474426 30.6540451480184
"3804" 760.6 97.8015793577899 29.8907847074265
"3805" 760.8 97.7029050962611 29.380271461875
"3806" 761 95.4602949538699 28.35028991274
"3807" 761.2 93.136977903699 28.6742956525833
"3808" 761.4 89.5911051279022 28.7163270495459
"3809" 761.6 85.0478295384566 28.1801608414318
"3810" 761.8 80.6553788049634 28.1976509447602
"3811" 762 76.5778265321197 26.7304057742394
"3812" 762.2 73.2332962621099 23.74117025316
"3813" 762.4 72.1325571826662 19.5592674685593
"3814" 762.6 70.9556168545858 14.6106768915765
"3815" 762.8 68.9156029457899 13.1136333598125
"3816" 763 65.4008972703061 14.2814985083145
"3817" 763.2 61.5774510433147 16.7072357494381
"3818" 763.4 58.3722215554099 20.53848179982
"3819" 763.6 55.9080181029282 25.3643070077713
"3820" 763.8 54.7403974158581 31.1435220477614
"3821" 764 52.3188357967899 37.0568294723833
"3822" 764.2 49.2225175232075 41.8962198568104
"3823" 764.4 44.2104915407899 45.6707959635
"3824" 764.6 38.2136952681233 46.9302606677046
"3825" 764.8 33.1845209839355 44.8442801572791
"3826" 765 28.3394408831491 41.3044548861917
"3827" 765.2 25.4957499580725 35.9874572886848
"3828" 765.4 24.9716796342169 29.6695921217444
"3829" 765.6 26.7134596986605 23.8582979159559
"3830" 765.8 30.3882984418899 18.7927575580167
"3831" 766 35.1533903840968 15.9213710538409
"3832" 766.2 40.6690529466252 13.8631042731441
"3833" 766.4 46.4999063895429 11.5879949689323
"3834" 766.6 51.9102868499023 9.55992755523876
"3835" 766.8 58.1700787618676 6.75590866072573
"3836" 767 63.4311037352479 3.61733849075467
"3837" 767.2 65.9532253338782 2.19005498733824
"3838" 767.4 66.769502359093 4.28797063661364
"3839" 767.6 68.6130913775654 7.45450657366836
"3840" 767.8 69.3122067409204 12.146753447087
"3841" 768 69.8197900190741 17.8609924139132
"3842" 768.2 70.9040143414636 21.8759190266921
"3843" 768.4 72.0892595647399 24.55521875025
"3844" 768.6 74.1652039221761 27.1434638672005
"3845" 768.8 78.467987465494 28.1781518430765
"3846" 769 82.7276606143699 27.44451764133
"3847" 769.2 86.8215298444566 26.879196533947
"3848" 769.4 91.2461636582454 24.7936097478639
"3849" 769.6 93.5100118351588 21.4643650282209
"3850" 769.8 94.7379151928809 19.999913459947
"3851" 770 97.4104304692268 21.5645487623082
"3852" 770.2 99.7750645883669 23.9084485467115
"3853" 770.4 101.487973128304 28.0913335126675
"3854" 770.6 103.2998043008 31.9205784600073
"3855" 770.8 104.556613315381 34.3529855526136
"3856" 771 106.591761653499 36.5765922027954
"3857" 771.2 109.810669503001 37.9561463286537
"3858" 771.4 113.79071269877 38.503020840415
"3859" 771.6 117.1022392665 37.1169505622763
"3860" 771.8 116.91850755933 37.2085547347095
"3861" 772 116.651425273871 38.5754593294932
"3862" 772.2 117.227820804457 40.6722095798398
"3863" 772.4 117.512324111685 44.5929745656974
"3864" 772.6 117.538996296737 49.6216902630658
"3865" 772.8 118.094473541964 54.9204407053891
"3866" 773 119.449818989995 59.7780627136603
"3867" 773.2 122.204576974405 64.0898640705833
"3868" 773.4 124.753226992201 66.7044769496786
"3869" 773.6 123.340196545685 69.1733368944342
"3870" 773.8 122.116431448013 73.6724809363393
"3871" 774 120.507884359281 78.9411382112678
"3872" 774.2 117.916001834155 82.9759516767457
"3873" 774.4 113.78045910511 87.1360192827172
"3874" 774.6 109.622999529098 92.0055113404808
"3875" 774.8 106.802096997 97.0799481513088
"3876" 775 104.652418261071 101.743428007556
"3877" 775.2 101.781762844454 104.663705782194
"3878" 775.4 97.6227188227311 105.911894208031
"3879" 775.6 92.0029437420207 105.597485163327
"3880" 775.8 86.1815683787387 104.653461987455
"3881" 776 80.7406357124537 103.100289863353
"3882" 776.2 75.9949806888682 99.2968015204239
"3883" 776.4 71.2398006286837 94.8666326270376
"3884" 776.6 66.7253192749425 91.1650754827754
"3885" 776.8 63.617840189711 86.1972157685921
"3886" 777 63.0349418122066 80.1132147696945
"3887" 777.2 63.0327928916926 73.3731007021261
"3888" 777.4 62.3058544585328 66.5406844955357
"3889" 777.6 61.4441472166548 60.3082094611689
"3890" 777.8 59.0232859881953 54.1691895808176
"3891" 778 55.6490486162185 47.1258189311357
"3892" 778.2 55.2560421344226 40.9851618289133
"3893" 778.4 57.9398627140552 34.7220503681173
"3894" 778.6 62.564968632421 29.6163525759976
"3895" 778.8 68.1964345444076 26.5373215531618
"3896" 779 74.3518792083354 25.5627905136136
"3897" 779.2 78.6890536115042 28.0572574126378
"3898" 779.4 81.3039086190969 31.5177494742104
"3899" 779.6 84.4912254900499 34.38494989821
"3900" 779.8 87.4067872005918 37.1996871677123
"3901" 780 89.9501401064288 39.8460531961111
"3902" 780.2 91.2839345825677 43.2290751193333
"3903" 780.4 93.2934244133733 46.7890333356111
"3904" 780.6 95.7767968006808 48.3617074487591
"3905" 780.8 97.925968729899 48.4207720004045
"3906" 781 98.3083508737899 48.5315435816912
"3907" 781.2 98.4179230934656 50.5642799819797
"3908" 781.4 98.5413752762364 54.4302799173482
"3909" 781.6 98.0469028416717 58.4791177070864
"3910" 781.8 96.9010326773305 63.0351324814932
"3911" 782 96.1756874106232 67.9223041781667
"3912" 782.2 96.9861969826874 73.0139862729423
"3913" 782.4 99.1420352650667 76.9858657899375
"3914" 782.6 102.291888918808 79.6808012591615
"3915" 782.8 105.908821936581 81.8127878719631
"3916" 783 109.45620304987 82.4913638129934
"3917" 783.2 113.658734023979 82.1339228776284
"3918" 783.4 117.12224340529 83.2470358928026
"3919" 783.6 117.552784460197 85.9667471712076
"3920" 783.8 116.728828675764 88.0410781909605
"3921" 784 116.032469912197 89.0986994935042
"3922" 784.2 115.770475633817 88.6731398615893
"3923" 784.4 115.619525090484 87.4666871090833
"3924" 784.6 116.415160175195 85.7457186457095
"3925" 784.8 117.999091488895 83.3777825009342
"3926" 785 120.752994595579 79.7504022445658
"3927" 785.2 123.144561866625 75.5150867003543
"3928" 785.4 124.496920716535 71.0355465098318
"3929" 785.6 124.817168792974 66.3706660124342
"3930" 785.8 124.997563258843 60.9239682555536
"3931" 786 124.832256660366 55.2885130483602
"3932" 786.2 124.656100985824 49.6375856287759
"3933" 786.4 122.929000359457 46.4408771528141
"3934" 786.6 119.522740060027 43.7246829886184
"3935" 786.8 115.822188495551 41.9357519805344
"3936" 787 112.013065121254 40.7528034426682
"3937" 787.2 108.074772808353 40.0874080424636
"3938" 787.4 103.480618409664 38.7479144126286
"3939" 787.6 99.4299554790546 36.1630722160735
"3940" 787.8 96.6461403013099 31.67909855577
"3941" 788 95.0052865284328 26.5519267626582
"3942" 788.2 94.1584851882474 21.1277745236649
"3943" 788.4 91.8445052749087 17.2483454741807
"3944" 788.6 88.0069528822999 13.27701633282
"3945" 788.8 84.4695902445592 11.5242690812308
"3946" 789 80.7678510546879 11.7404091237398
"3947" 789.2 76.4396839248482 13.9357429369879
"3948" 789.4 71.6919868941614 16.8242149147071
"3949" 789.6 66.3034938817017 20.9769424236323
"3950" 789.8 61.9339642933239 25.4531618483665
"3951" 790 57.5290804456649 30.1884279804062
"3952" 790.2 53.3282919617254 35.3590629566694
"3953" 790.4 48.9757785380157 40.3397625299597
"3954" 790.6 43.8712815744351 44.3054185433468
"3955" 790.8 37.8085419988212 46.6541194121562
"3956" 791 32.4392325772311 46.1035613202794
"3957" 791.2 28.5005745447899 43.51146544305
"3958" 791.4 25.1269241668471 41.16741343265
"3959" 791.6 22.7593186709226 38.563373399801
"3960" 791.8 22.0107964572389 36.4886689806582
"3961" 792 22.085914039632 35.1396595500711
"3962" 792.2 21.4553487951812 31.3431103824456
"3963" 792.4 21.7449832871448 26.3428460723468
"3964" 792.6 23.0393027819389 21.5424830777713
"3965" 792.8 25.1411698177577 17.1622496641532
"3966" 793 27.407014957632 13.7454914871868
"3967" 793.2 31.0477682173162 11.5288336077868
"3968" 793.4 36.2332596828248 10.3655864147965
"3969" 793.6 41.6737869298012 9.04462545231741
"3970" 793.8 47.2383089973405 7.26683319723876
"3971" 794 52.2690127544866 4.89644352380056
"3972" 794.2 57.4082697360471 1.77350829513572
"3973" 794.4 59.3338205070199 2.52622561773
"3974" 794.6 64.5392689254757 3.74993724179286
"3975" 794.8 69.1926696157525 5.62826080158645
"3976" 795 74.0101923528505 8.26421169509849
"3977" 795.2 79.6946330911099 10.54441222287
"3978" 795.4 85.2906575565399 12.0666128456562
"3979" 795.6 91.3325641724869 13.8116470359167
"3980" 795.8 97.0941062512949 15.4093292068738
"3981" 796 103.134435285182 15.7610836865799
"3982" 796.2 104.721141833267 17.9795385118107
"3983" 796.4 106.184823256903 21.8583090336085
"3984" 796.6 108.272373181025 27.1630515495441
"3985" 796.8 111.024131573423 32.4478111047729
"3986" 797 114.580264486893 36.3310095773013
"3987" 797.2 118.339045882294 40.3609531946674
"3988" 797.4 122.55736791439 44.8682129382
"3989" 797.6 122.288558675468 47.9215179257543
"3990" 797.8 120.706318271737 52.1125807718289
"3991" 798 119.493703749481 57.38468630895
"3992" 798.2 120.017001342441 63.1416154013051
"3993" 798.4 121.531267712082 69.0338085762942
"3994" 798.6 123.995065929529 74.2967389417122
"3995" 798.8 122.554200592415 75.0920155389107
"3996" 799 119.33936878779 77.8576117775743
"3997" 799.2 114.932026244878 80.1982694549934
"3998" 799.4 110.202508704999 81.9694373350227
"3999" 799.6 104.877652069242 83.9762725488587
"4000" 799.8 99.7558170163649 86.280860073025
"4001" 800 94.8344108386891 89.9051963365021
"4002" 800.2 89.2737645612353 93.2388545208214
"4003" 800.4 83.8664548477813 95.2358987246379
"4004" 800.6 78.0110499807812 96.3191021801804
"4005" 800.8 72.0217628412727 95.104111692569
"4006" 801 66.1368767761261 93.4700909266702
"4007" 801.2 60.7780218715592 91.43713752525
"4008" 801.4 58.5516729690221 86.8850722371964
"4009" 801.6 58.7850454288284 80.7066318756346
"4010" 801.8 60.677046564151 74.3521690678056
"4011" 802 62.0977321741174 67.1533359169314
"4012" 802.2 61.3414232607088 61.2998178321959
"4013" 802.4 59.1095741111899 57.9812231745457
"4014" 802.6 54.925919536212 55.7889871616629
"4015" 802.8 49.791069220588 54.031035810375
"4016" 803 44.7768087099199 51.98062727193
"4017" 803.2 41.7536945779136 49.4010143199201
"4018" 803.4 41.8370217544176 44.9165956028457
"4019" 803.6 43.6339677655652 39.2198577625534
"4020" 803.8 47.5940176679964 35.0153846804022
"4021" 804 52.9765605303218 32.471273209516
"4022" 804.2 58.7504385827593 31.2785090107806
"4023" 804.4 64.4298831986962 31.5419906222813
"4024" 804.6 70.4079116994847 31.8649598879447
"4025" 804.8 75.2466270992471 31.0595990958786
"4026" 805 77.1698359715475 27.5238880453712
"4027" 805.2 77.349347859432 23.983956647029
"4028" 805.4 77.3288019418837 21.0877097470937
"4029" 805.6 77.538892451919 17.9430524025403
"4030" 805.8 77.0643218555372 16.3361973974918
"4031" 806 78.8552351800627 16.7108286232197
"4032" 806.2 82.8302818463599 16.78927252449
"4033" 806.4 86.7048504919755 18.7673225098686
"4034" 806.6 91.2587971065756 20.9127865557398
"4035" 806.8 96.3113700483642 22.1864447104678
"4036" 807 98.052505059887 24.3585617907451
"4037" 807.2 98.3534243018957 26.8813865845673
"4038" 807.4 98.9604465745252 30.4565645245147
"4039" 807.6 100.691682260919 31.9415556921906
"4040" 807.8 104.226370164001 33.9407363629615
"4041" 808 107.880701731568 34.7255168750833
"4042" 808.2 110.049347024855 32.9453724059229
"4043" 808.4 109.429727757097 31.2680065243292
"4044" 808.6 107.903050761769 29.1650476142706
"4045" 808.8 105.265599829161 26.69544015105
"4046" 809 101.989683957876 25.3268632008786
"4047" 809.2 97.6542019271164 24.5825174926071
"4048" 809.4 92.8833617950099 24.11188717437
"4049" 809.6 88.039955750087 23.0681130032302
"4050" 809.8 83.2998161048312 21.2928783234046
"4051" 810 77.8474509152899 19.35753820545
"4052" 810.2 72.1502305127587 18.344754864
"4053" 810.4 67.4224368718614 18.9199783636684
"4054" 810.6 61.8559245001266 22.0010294901015
"4055" 810.8 55.7157886149774 25.5783528648437
"4056" 811 48.9952592710233 28.5129297533167
"4057" 811.2 44.2064481510346 32.1663404491436
"4058" 811.4 38.5568218154149 35.8654289430938
"4059" 811.6 31.8460583808837 38.9905662191875
"4060" 811.8 25.3332525697899 39.4101465104924
"4061" 812 19.2804356363409 37.490922807199
"4062" 812.2 15.0524980650546 33.3154386996029
"4063" 812.4 14.1232789427158 27.8297197470648
"4064" 812.6 18.4830996638589 19.9382797267672
"4065" 812.8 23.7647396439095 16.1015103833478
"4066" 813 29.0726120893657 12.4913805873712
"4067" 813.2 33.7906761413325 9.95910395376063
"4068" 813.4 39.3763663764462 7.63170466021875
"4069" 813.6 44.1224733301163 4.69380323192368
"4070" 813.8 45.011961710116 4.73573834804348
"4071" 814 48.6489654017566 5.39514144785
"4072" 814.2 53.8264810568899 4.94926198935
"4073" 814.4 59.3093017086723 3.97357282133823
"4074" 814.6 64.192773956401 2.55142134586111
"4075" 814.8 68.0275687471918 1.51354943022196
"4076" 815 70.8851013375172 2.84031005706818
"4077" 815.2 72.4507032782753 5.65388758576456
"4078" 815.4 75.2928839223765 9.26792303025
"4079" 815.6 78.2947151699415 12.07059391225
"4080" 815.8 81.0701176742741 14.5983616694605
"4081" 816 84.4871920024736 17.5667407068214
"4082" 816.2 88.5818500444236 20.5441956157946
"4083" 816.4 90.5881720343006 20.7090001994202
"4084" 816.6 91.0123315478487 21.0743614649853
"4085" 816.8 92.4652752943099 21.40985765586
"4086" 817 95.4184863037999 21.68885080275
"4087" 817.2 98.6972102053741 20.3322925068045
"4088" 817.4 101.644991369323 18.1974181938014
"4089" 817.6 103.805414123734 17.80332980725
"4090" 817.8 106.266321338827 20.8369769641472
"4091" 818 109.491661548136 24.6873752786706
"4092" 818.2 113.254776572658 28.6754131449605
"4093" 818.4 117.084017105592 32.521744838819
"4094" 818.6 117.209134539117 35.7264439190907
"4095" 818.8 116.971795611477 40.9242271361518
"4096" 819 117.231069339816 46.4180115395577
"4097" 819.2 117.051858472512 52.4899206978611
"4098" 819.4 116.33041291154 58.3388244211293
"4099" 819.6 117.043924170999 64.3994704131955
"4100" 819.8 119.452841540286 69.3370252343804
"4101" 820 123.147866898251 72.5739439368326
"4102" 820.2 123.007703511563 73.6830281777045
"4103" 820.4 122.254397184781 74.7990247265431
"4104" 820.6 120.915742131808 76.7687743532057
"4105" 820.8 117.732369638369 79.5157288453553
"4106" 821 113.754791528507 81.6018596593739
"4107" 821.2 109.282575427169 84.403004688569
"4108" 821.4 104.77080887871 87.8216244445686
"4109" 821.6 100.46212981679 91.9488732718093
"4110" 821.8 98.4440131601528 96.804601752604
"4111" 822 98.1137868096114 101.13842809042
"4112" 822.2 96.1105515236798 103.955230312919
"4113" 822.4 92.4804784397899 105.365919360889
"4114" 822.6 87.0911582792515 105.979667556327
"4115" 822.8 81.7480884526374 105.072627987369
"4116" 823 77.0339492711847 101.913628561434
"4117" 823.2 73.2561648590925 97.6451926989391
"4118" 823.4 70.4459195631846 92.623914429829
"4119" 823.6 69.6792471797624 86.8719863721674
"4120" 823.8 68.7994678067066 81.0509771228889
"4121" 824 68.8909682193177 74.8511294142222
"4122" 824.2 70.0802475765973 69.3266588990298
"4123" 824.4 71.2627552304215 62.9947215409342
"4124" 824.6 70.9289924823305 56.8995556857635
"4125" 824.8 70.8769521386107 50.0027973332123
"4126" 825 70.1444008692948 43.5159180534539
"4127" 825.2 68.4932933491233 36.371989507553
"4128" 825.4 67.3651831592157 31.2415186357054
"4129" 825.6 67.0785562002899 25.3116214030625
"4130" 825.8 67.5892868687587 18.7707289895312
"4131" 826 68.0920992322899 11.9631051142187
"4132" 826.2 68.4009131248524 8.137300117625
"4133" 826.4 70.8012357953724 5.80972894990048
"4134" 826.6 75.2673017064246 4.80300372741346
"4135" 826.8 80.6682306036135 4.51687132119117
"4136" 827 85.4526093028088 6.61427924489151
"4137" 827.2 89.7044138852311 10.6992335608971
"4138" 827.4 92.2867128601429 15.6114013768088
"4139" 827.6 93.6368879098112 20.2455024036543
"4140" 827.8 94.9797834164263 23.7947143924621
"4141" 828 96.8796064264533 27.4915904033985
"4142" 828.2 99.5801997755957 30.9595567145024
"4143" 828.4 103.716783776343 34.0021738238228
"4144" 828.6 108.862571543818 35.9534547488889
"4145" 828.8 113.632533300692 38.5731229506429
"4146" 829 117.93889885506 40.7549318949797
"4147" 829.2 120.287853314358 40.4898143791149
"4148" 829.4 119.197385388911 40.8375065623707
"4149" 829.6 119.432426389179 42.0409087662677
"4150" 829.8 118.418277316141 42.7897949063581
"4151" 830 116.472942400415 43.6779877714286
"4152" 830.2 113.418438752401 46.1366864470022
"4153" 830.4 110.845025666799 48.7470070473435
"4154" 830.6 107.559234547681 52.2495447011864
"4155" 830.8 104.192901701027 55.4818202890658
"4156" 831 101.218923563029 59.5029237667898
"4157" 831.2 98.222380705897 63.7835115174643
"4158" 831.4 95.1444841591263 68.3637441442227
"4159" 831.6 91.8047830851233 72.831061366891
"4160" 831.8 88.7307950798067 78.1089280214685
"4161" 832 85.8162182706967 82.4072687821652
"4162" 832.2 82.7603804274682 86.7645423551804
"4163" 832.4 81.886650248499 91.3363803489136
"4164" 832.6 82.7709065365966 94.655177506645
"4165" 832.8 84.7933880064649 98.001120125025
"4166" 833 88.993806645823 101.544440480622
"4167" 833.2 93.0873781988706 104.807357048105
"4168" 833.4 94.5773529540865 105.726872422843
"4169" 833.6 93.3894998466149 107.5079071509
"4170" 833.8 91.290396150167 109.578270622488
"4171" 834 88.1622740933697 110.983037052964
"4172" 834.2 83.5517977922649 113.218349072975
"4173" 834.4 78.3920173657815 115.129234274502
"4174" 834.6 73.3815269305399 115.8394833183
"4175" 834.8 67.926780475546 115.83777437264
"4176" 835 62.3909196772899 115.11970647815
"4177" 835.2 56.8316152057982 114.965043686052
"4178" 835.4 51.8394299426539 116.410463813442
"4179" 835.6 47.5308585136219 119.085740564442
"4180" 835.8 43.7452752891019 120.883526541114
"4181" 836 39.5070184079149 120.330723596039
"4182" 836.2 34.6636344381915 118.364445025754
"4183" 836.4 30.1416432430868 115.923682876758
"4184" 836.6 26.2377807989295 112.270521925064
"4185" 836.8 22.1300176527112 108.156864891455
"4186" 837 17.8662910137274 104.156645292281
"4187" 837.2 14.0088583084053 100.815305476558
"4188" 837.4 12.9482511299851 96.8591560275671
"4189" 837.6 12.036680415229 91.4775307862988
"4190" 837.8 11.9868497870672 86.3467249798298
"4191" 838 13.3274917818408 82.1060572351398
"4192" 838.2 14.3710419963158 77.7872956787069
"4193" 838.4 15.1281411663399 73.375834602725
"4194" 838.6 14.8690760723848 69.7944121837241
"4195" 838.8 13.6974016249387 66.6331843663327
"4196" 839 12.8507274483158 62.5197680135173
"4197" 839.2 13.3307692961057 57.4933065680132
"4198" 839.4 14.5252843500516 51.4830043654556
"4199" 839.6 15.9509410305122 45.0762900188333
"4200" 839.8 16.8488305045478 38.6798754010184
"4201" 840 18.441968630141 32.1053538970692
"4202" 840.2 20.1388445307899 26.4579117390565
"4203" 840.4 22.174104328919 20.1498475105081
"4204" 840.6 26.4774476332587 17.309677549625
"4205" 840.8 32.0810254730508 16.0475063495543
"4206" 841 37.4122668289945 16.2688095929318
"4207" 841.2 43.0843326163455 17.3975559085093
"4208" 841.4 48.6320730178899 18.77152520285
"4209" 841.6 54.0615994695457 19.0491259022616
"4210" 841.8 57.6930659866286 16.7759577830565
"4211" 842 60.384129074489 13.0081157695121
"4212" 842.2 63.2144233907899 9.53223608709112
"4213" 842.4 65.0858582034471 10.3489532275929
"4214" 842.6 67.0426381160373 11.9510798305902
"4215" 842.8 68.9908660422256 14.3119738210322
"4216" 843 72.7512944967389 17.10266208675
"4217" 843.2 77.2251653037311 20.0139926687206
"4218" 843.4 80.1162876769736 24.1847358182602
"4219" 843.6 80.8570531837797 28.7865238156071
"4220" 843.8 79.6159800833716 33.3181150468929
"4221" 844 79.8468229120087 38.69596729125
"4222" 844.2 82.677318123205 43.577806537684
"4223" 844.4 86.8004143646233 47.7197182370833
"4224" 844.6 92.2341311750677 49.9172669968333
"4225" 844.8 97.4180765889251 48.8806116020068
"4226" 845 101.557447343417 45.8288804987864
"4227" 845.2 103.704782692817 41.2404068266284
"4228" 845.4 103.433653706063 36.3218039407955
"4229" 845.6 101.852131689247 32.0132351622214
"4230" 845.8 98.7677605658647 28.8628072171472
"4231" 846 94.6695852048188 25.0329467415
"4232" 846.2 91.7807074912946 22.2192628154649
"4233" 846.4 92.1380313510078 21.9253498083193
"4234" 846.6 93.8011557239112 20.3898167093712
"4235" 846.8 96.9307195681588 19.3456645777063
"4236" 847 99.0610556254958 20.3212373376029
"4237" 847.2 99.0396572941563 22.2923962649629
"4238" 847.4 98.7419801091301 26.351869999817
"4239" 847.6 97.5442344473212 31.2473916943437
"4240" 847.8 95.2840287820176 36.3044893469332
"4241" 848 93.4739513127404 41.6777467534678
"4242" 848.2 91.8822065111788 47.5463206698889
"4243" 848.4 89.4535458712494 52.6232445857095
"4244" 848.6 86.3325397851583 57.5268313393289
"4245" 848.8 82.8463112497465 60.7063498028935
"4246" 849 78.780977392132 65.6465309520132
"4247" 849.2 73.4797139117649 70.1814267679
"4248" 849.4 68.195106051303 73.6772878887978
"4249" 849.6 62.7921137941233 76.5058920688141
"4250" 849.8 56.0366551486837 76.5252599081084
"4251" 850 50.0349398429251 74.0461171014392
"4252" 850.2 45.1160702063377 69.7790274801978
"4253" 850.4 40.9141085955937 64.2664696415958
"4254" 850.6 37.8286256995263 57.4854434852864
"4255" 850.8 36.2805013377511 50.7514099597646
"4256" 851 35.9562585150324 43.6720592566743
"4257" 851.2 36.7718096452185 36.4910688700962
"4258" 851.4 39.2694692597899 29.7603767766522
"4259" 851.6 42.4836125161595 23.1885012796304
"4260" 851.8 44.3109720999968 16.4678878822845
"4261" 852 44.787826179271 10.0661520789209
"4262" 852.2 44.1755417810658 6.53553856535345
"4263" 852.4 42.2374990655765 5.92704772964326
"4264" 852.6 39.2863616436566 6.27416095175
"4265" 852.8 36.3341631595851 7.49975388673193
"4266" 853 33.2667055689095 8.91066557592391
"4267" 853.2 29.9511368335652 10.8610653651152
"4268" 853.4 25.4484279143354 13.0289452159091
"4269" 853.6 21.5071276239899 16.22364258285
"4270" 853.8 17.1428458808013 19.7735958560114
"4271" 854 13.8772926263668 24.2857311654423
"4272" 854.2 10.6685518255399 28.9212371746304
"4273" 854.4 8.09457483385661 32.9844637514167
"4274" 854.6 5.8142866247247 37.752973778087
"4275" 854.8 3.32937282346883 43.2295620999564
"4276" 855 2.14735403558123 46.3196752003109
"4277" 855.2 1.26833261531205 49.8638103150199
"4278" 855.4 1.73837086760572 53.91956594575
"4279" 855.6 2.12196538354447 59.1288277751864
"4280" 855.8 1.4290978405018 63.926482896928
"4281" 856 1.30632069355464 67.9152564636366
"4282" 856.2 1.33246767855265 72.8883361293941
"4283" 856.4 2.60887617549725 77.6537139858354
"4284" 856.6 3.57248367274992 81.402556614642
"4285" 856.8 5.28142029687468 85.0274853579025
"4286" 857 6.77738090161921 88.8985764270305
"4287" 857.2 9.08125620626535 92.4928380698484
"4288" 857.4 11.5865764074277 96.8057468883366
"4289" 857.6 13.7135664442745 101.482654732027
"4290" 857.8 16.5692001308739 105.429097501036
"4291" 858 19.7988232011208 108.483596318912
"4292" 858.2 23.9094659295994 111.95365900344
"4293" 858.4 28.3853992002445 116.018414165932
"4294" 858.6 32.8052960230511 118.882967135989
"4295" 858.8 37.7311982407506 121.740891048951
"4296" 859 42.6727688109426 123.683412256769
"4297" 859.2 46.9958853477096 124.614474751155
"4298" 859.4 51.852995826313 125.707138719104
"4299" 859.6 54.2956315576754 125.883149083655
"4300" 859.8 56.252348040028 125.141984755536
"4301" 860 61.5282015012423 125.01155743094
"4302" 860.2 66.2803910625899 126.382763148894
"4303" 860.4 70.2261140861659 126.411412673466
"4304" 860.6 74.9612287655712 125.952984893063
"4305" 860.8 79.9077184475994 124.80833346006
"4306" 861 84.0032045201419 123.751423218186
"4307" 861.2 85.5448034718139 122.170716840738
"4308" 861.4 89.8291234316851 120.467588812887
"4309" 861.6 92.9027880364566 119.424414828512
"4310" 861.8 93.7678415651125 117.860118615484
"4311" 862 94.7295388041866 114.282800736564
"4312" 862.2 95.644551879431 111.467414737865
"4313" 862.4 97.3097128863781 110.083784363553
"4314" 862.6 99.9706488206693 108.786900297129
"4315" 862.8 101.132856823261 108.889062933334
"4316" 863 100.845571981551 108.865331075064
"4317" 863.2 99.0278708092427 108.242346334429
"4318" 863.4 96.5997090732224 105.615759997088
"4319" 863.6 93.5191416115916 102.25355818231
"4320" 863.8 90.2900252423426 98.8628743716974
"4321" 864 87.0998869525204 95.3686311854152
"4322" 864.2 85.2963134886381 91.102727931375
"4323" 864.4 85.0562757303899 87.3059278485357
"4324" 864.6 85.0946260072764 81.982427154277
"4325" 864.8 83.8031474147096 76.4944884275089
"4326" 865 80.9704864414359 71.6211495554535
"4327" 865.2 77.6673266916682 66.0170234030152
"4328" 865.4 75.577344874299 61.6373340274227
"4329" 865.6 74.3369064135445 56.2694085984682
"4330" 865.8 71.4715446056156 50.4734962645252
"4331" 866 66.5401114645399 46.4608845644135
"4332" 866.2 60.6076576445729 43.1884131561368
"4333" 866.4 54.7464348331125 40.5041420538307
"4334" 866.6 48.0619550623899 38.98897379255
"4335" 866.8 40.3512315343284 38.1079943789423
"4336" 867 32.849445326116 37.7238946829674
"4337" 867.2 25.0659305950999 37.90102791381
"4338" 867.4 17.9066988585116 38.9796490674974
"4339" 867.6 10.9962726911165 38.8909583080867
"4340" 867.8 7.14302859213013 39.6927935327861
"4341" 868 4.88027091622742 43.9868047943438
"4342" 868.2 2.82900949644479 49.0960633839491
"4343" 868.4 1.55833361850046 54.6470534833026
"4344" 868.6 2.39156907519533 60.3357541381419
"4345" 868.8 2.40184147078993 65.8102586865203
"4346" 869 1.86022941306492 73.21977679225
"4347" 869.2 3.04672899422436 76.6166055475205
"4348" 869.4 5.48364575246493 81.10547350115
"4349" 869.6 8.71536994095659 85.51331043375
"4350" 869.8 10.4117631596329 90.758053107936
"4351" 870 11.6081906781233 96.9575498685833
"4352" 870.2 14.448552645079 100.872265352438
"4353" 870.4 17.6192756213538 104.629613963318
"4354" 870.6 21.314436594069 109.150847042669
"4355" 870.8 25.2035903264384 112.722905335383
"4356" 871 31.2967259758446 114.615902500711
"4357" 871.2 36.0388008452899 116.885110459148
"4358" 871.4 40.1822565376246 120.952451781502
"4359" 871.6 44.712314116204 122.761164751523
"4360" 871.8 49.8060936966232 122.248318065679
"4361" 872 55.8196134293179 121.90471789521
"4362" 872.2 58.8715093525109 123.567122425134
"4363" 872.4 59.0899763064696 124.543687318875
"4364" 872.6 58.3753734270338 124.798863977616
"4365" 872.8 58.1930592840826 124.901400717201
"4366" 873 58.2182284044189 124.773304966282
"4367" 873.2 59.1271162021284 124.792840840465
"4368" 873.4 61.3744972616763 125.416626648341
"4369" 873.6 64.4283179523713 126.12981831618
"4370" 873.8 68.6363027352672 126.658719425591
"4371" 874 72.9646664899593 125.987658698879
"4372" 874.2 77.534906912137 124.914420032746
"4373" 874.4 82.868167104048 124.175374448202
"4374" 874.6 87.2207748400746 122.496806617904
"4375" 874.8 91.7324836821739 120.534976198698
"4376" 875 96.1383552422779 118.092066342642
"4377" 875.2 99.3827064877099 115.22416966557
"4378" 875.4 102.356342861351 111.425587396543
"4379" 875.6 106.373434146717 108.246948469396
"4380" 875.8 107.084150297205 107.693871510421
"4381" 876 105.931225956277 107.475269450967
"4382" 876.2 104.335626882564 105.11926719465
"4383" 876.4 102.355612481117 101.686574428432
"4384" 876.6 100.010338229413 99.8054897342406
"4385" 876.8 97.0244542874953 96.9344217674196
"4386" 877 94.7847051766024 92.9488053832768
"4387" 877.2 92.9110099932059 88.5217284742234
"4388" 877.4 92.0867032753304 83.5145998108986
"4389" 877.6 91.6963522427359 78.7046105944932
"4390" 877.8 92.0364613404908 73.5638600058855
"4391" 878 91.5199160662808 68.1691785623318
"4392" 878.2 90.9742408783455 62.1718746538611
"4393" 878.4 91.8852609516579 56.6729617393443
"4394" 878.6 93.585521884401 51.8741823980278
"4395" 878.8 94.0077669077349 46.7182912837638
"4396" 879 94.3479802042803 41.0331596176731
"4397" 879.2 93.7081324372999 36.04362148383
"4398" 879.4 93.5082421010654 29.90577225225
"4399" 879.6 93.5362524314566 23.7136454000076
"4400" 879.8 93.7474072297899 17.7222608147955
"4401" 880 92.7914518700627 12.8465399828864
"4402" 880.2 89.2388462184534 10.8811737083942
"4403" 880.4 85.1677654639099 10.68964153221
"4404" 880.6 79.7597215576962 11.6685061862813
"4405" 880.8 73.7540039947999 13.86939904197
"4406" 881 67.3642615702797 15.9132168840459
"4407" 881.2 61.0207086489747 16.5376968101413
"4408" 881.4 54.0925361027899 16.52938849725
"4409" 881.6 47.3631951066745 16.0590101674038
"4410" 881.8 40.5082440766788 15.3639681136574
"4411" 882 34.6414529151429 13.1526946485088
"4412" 882.2 31.8488863469328 11.2607312223214
"4413" 882.4 30.5844539683417 13.1732120805603
"4414" 882.6 25.6743487824823 16.3823952691731
"4415" 882.8 21.0756039997596 20.5326525532197
"4416" 883 15.5429511270658 24.8187928143879
"4417" 883.2 10.9222856408998 29.0532115294038
"4418" 883.4 7.9460320235508 34.6124315051739
"4419" 883.6 6.2893849209747 40.5071795015543
"4420" 883.8 4.78015531815626 46.9526205736856
"4421" 884 2.2580279324656 52.3340254774932
"4422" 884.2 2.3345709155687 55.6134569353739
"4423" 884.4 2.70386824483456 60.86254608525
"4424" 884.6 1.93507823236886 67.0646287786711
"4425" 884.8 1.59806861549484 72.6757412000287
"4426" 885 3.21968925219172 76.7060536807768
"4427" 885.2 5.97517920762458 80.6246860445492
"4428" 885.4 8.7766563336436 85.7199374998842
"4429" 885.6 10.133123586909 90.8456647741786
"4430" 885.8 10.8263943999966 94.6588403422748
"4431" 886 13.712863854069 97.2706036633663
"4432" 886.2 17.7140017536504 101.101315555994
"4433" 886.4 20.7643906208524 105.088214875219
"4434" 886.6 22.8086652004485 109.862678911348
"4435" 886.8 26.5631480566976 112.583583316396
"4436" 887 31.8063747828829 115.099856694948
"4437" 887.2 36.0992679011763 118.375205589432
"4438" 887.4 40.4125415785287 121.452715912802
"4439" 887.6 46.0964878077218 123.169857428886
"4440" 887.8 51.9580144773979 123.271402132578
"4441" 888 57.9371777001361 123.469901787773
"4442" 888.2 63.1244811179121 124.978748000983
"4443" 888.4 67.5724679127824 126.080678352378
"4444" 888.6 72.567281542813 125.774755604019
"4445" 888.8 77.920773172034 124.040004027313
"4446" 889 83.4339786500379 122.690813382564
"4447" 889.2 88.3599433751709 121.371725116655
"4448" 889.4 91.2000495889129 117.936160987439
"4449" 889.6 93.1117394803725 113.098570895459
"4450" 889.8 94.5075645037899 107.177017658013
"4451" 890 95.9668361191808 101.512855158886
"4452" 890.2 98.2602949541693 97.0677384703965
"4453" 890.4 100.24154846496 93.6039751998482
"4454" 890.6 99.5637621293354 89.7103679859682
"4455" 890.8 97.101249276651 86.7023223230833
"4456" 891 93.3228148785467 84.1825582274933
"4457" 891.2 87.980078295489 83.062946329958
"4458" 891.4 81.9070839432468 83.2696362127759
"4459" 891.6 76.2068362482395 82.6960301330573
"4460" 891.8 70.0558388567899 81.8586913006875
"4461" 892 64.0879374512636 82.1407184393816
"4462" 892.2 57.1827406731812 83.3813973458413
"4463" 892.4 50.8342551377387 86.2009120895321
"4464" 892.6 44.6276510204241 90.3247692594451
"4465" 892.8 38.3424481939363 93.9788057973964
"4466" 893 31.5768032927404 96.1243992708037
"4467" 893.2 24.4585649331739 97.377780642042
"4468" 893.4 17.8154437167321 97.6626044393244
"4469" 893.6 12.7319462146192 96.2159710247134
"4470" 893.8 12.6487615243099 95.714522867706
"4471" 894 10.2861927167179 92.666236101138
"4472" 894.2 7.68341421054193 88.385793299538
"4473" 894.4 5.639991748223 83.5316796794941
"4474" 894.6 3.48506558623994 78.25184496675
"4475" 894.8 2.05125169355718 72.2456509802069
"4476" 895 2.12091378257253 66.1133998325544
"4477" 895.2 4.02217671273729 60.9932926933816
"4478" 895.4 7.47720189072959 56.5959409220172
"4479" 895.6 10.5247610137545 51.8254544560819
"4480" 895.8 13.5277797538808 47.6564072144045
"4481" 896 17.3009240411899 44.2976692229357
"4482" 896.2 21.7452610353919 41.5419274410655
"4483" 896.4 26.0696549289774 39.953984334875
"4484" 896.6 31.7578075952093 36.1152087664758
"4485" 896.8 34.2847597791348 30.9468898055948
"4486" 897 33.8522565025486 25.6051221057328
"4487" 897.2 30.5317039985452 21.4286415138989
"4488" 897.4 26.4348138124636 18.1466234655237
"4489" 897.6 23.3148046566309 16.72047969375
"4490" 897.8 20.7723089257899 18.4842294729397
"4491" 898 17.8825724721944 20.6818646099579
"4492" 898.2 16.4876473432237 22.8883509639127
"4493" 898.4 13.2385021443248 26.3505872010872
"4494" 898.6 10.1934535292899 30.2021585978418
"4495" 898.8 7.24371280300733 34.408877839337
"4496" 899 5.51525158238567 38.2406010357606
"4497" 899.2 4.14296360790422 42.0992105051072
"4498" 899.4 2.53974610899346 46.5459260005686
"4499" 899.6 1.83511707454885 51.2260900331786
"4500" 899.8 1.04246112043857 56.2006095075743
"4501" 900 0.996508695327738 61.402097698897
"4502" 900.2 1.19772679726893 66.9967340737374
"4503" 900.4 1.61027273918663 72.590176045655
"4504" 900.6 3.5328071711314 77.5760346376646
"4505" 900.8 4.52394719403992 82.809370003275
"4506" 901 6.9869170917423 87.2422307830357
"4507" 901.2 9.65114620576556 92.6178636174451
"4508" 901.4 12.1949966741367 97.8602674205081
"4509" 901.6 15.5116307654669 102.55864516155
"4510" 901.8 19.9213717148687 106.691330833258
"4511" 902 23.9278455166969 111.77575867211
"4512" 902.2 28.4927780599284 115.614583679342
"4513" 902.4 33.8928183871515 118.022332755242
"4514" 902.6 39.6282634931179 120.950790642282
"4515" 902.8 43.8189819673388 122.885288720679
"4516" 903 48.7085875361521 123.51337474562
"4517" 903.2 54.6442631564996 124.696252064468
"4518" 903.4 60.2059547948438 126.324510277027
"4519" 903.6 65.384549802048 126.412990716895
"4520" 903.8 71.0297903641024 125.239378706133
"4521" 904 77.2399481758227 123.719019163488
"4522" 904.2 83.5700865223786 122.443225215411
"4523" 904.4 87.0833617943899 121.638718949682
"4524" 904.6 89.3473084582595 118.462417698085
"4525" 904.8 91.9169135642382 114.088033662103
"4526" 905 94.496547731703 110.55622715072
"4527" 905.2 94.8519092518412 108.321759657019
"4528" 905.4 93.3696532327716 106.28615068447
"4529" 905.6 90.9357551719826 104.687295902745
"4530" 905.8 87.1268921682002 103.190062739045
"4531" 906 82.096985592 101.203664055611
"4532" 906.2 77.1673101964478 98.9668011627763
"4533" 906.4 73.508756643773 94.7407480410127
"4534" 906.6 70.3867693941778 89.6151818068966
"4535" 906.8 68.5731897593034 84.0000747425473
"4536" 907 67.8854832754161 77.9143100495677
"4537" 907.2 67.2613559257042 71.9421956499357
"4538" 907.4 68.301897990634 67.4893784042408
"4539" 907.6 70.5659443959215 63.7121516470921
"4540" 907.8 73.7450425076707 59.9579308798005
"4541" 908 77.2369706266572 56.8716149017102
"4542" 908.2 80.2974172646007 53.1121626019797
"4543" 908.4 80.8222248019087 48.8370446500619
"4544" 908.6 79.0809136617805 44.0717592531651
"4545" 908.8 75.7429414252344 40.3804008011389
"4546" 909 71.1851109609534 36.8953002473077
"4547" 909.2 67.4893672683345 32.7021364941015
"4548" 909.4 65.2146352077293 27.5856548967652
"4549" 909.6 65.1992784951233 22.6327255006136
"4550" 909.8 65.9927982272599 17.71033209162
"4551" 910 64.3015300299512 15.9417316994113
"4552" 910.2 60.5258671374847 15.5598521107974
"4553" 910.4 55.901042144779 16.2941993323269
"4554" 910.6 50.8138357726251 18.2723082015907
"4555" 910.8 45.5827754617478 21.4776447434605
"4556" 911 40.3897010320004 25.5971686427447
"4557" 911.2 34.812942823757 29.4395937289203
"4558" 911.4 29.0393526828531 33.0638057101974
"4559" 911.6 22.697223313177 34.7015448611855
"4560" 911.8 16.1044681651337 34.2570780392187
"4561" 912 10.3344504430157 31.8988739791855
"4562" 912.2 12.6199555644531 32.1385220218816
"4563" 912.4 12.6305511632405 29.4143948898214
"4564" 912.6 13.8140727531795 26.6199963539903
"4565" 912.8 16.7136120521113 23.1720824708214
"4566" 913 19.5181917752394 18.7623642765758
"4567" 913.2 23.0358883639233 15.5017425071833
"4568" 913.4 26.3627989128215 12.8000929360816
"4569" 913.6 30.9813028529512 10.2295432448952
"4570" 913.8 34.5484925054741 7.18804621781842
"4571" 914 38.4316615115641 5.75431070750807
"4572" 914.2 43.4223284724847 3.93346141848158
"4573" 914.4 46.8590395165162 3.19323446782895
"4574" 914.6 51.6093556743899 3.63285596901667
"4575" 914.8 57.1801852363569 2.06161790863144
"4576" 915 60.3784520224053 1.37438668251923
"4577" 915.2 65.0057199299844 0.923607449749996
"4578" 915.4 69.5279518609566 1.18193443761111
"4579" 915.6 74.5842043319042 1.97005924010715
"4580" 915.8 80.2714218145246 2.82152001362755
"4581" 916 84.1954950736457 3.88062122123077
"4582" 916.2 88.1952781206723 6.47649280686764
"4583" 916.4 93.0524062935614 7.79015111065
"4584" 916.6 95.5249083221599 10.5100158075
"4585" 916.8 99.47392536059 14.4510442457929
"4586" 917 103.547272627033 18.1786260310068
"4587" 917.2 108.279324091242 20.7995417728846
"4588" 917.4 109.825885328335 23.02648917825
"4589" 917.6 112.301747535728 26.6555308392146
"4590" 917.8 115.89463309498 30.5910648190086
"4591" 918 118.065942927072 35.1060660099936
"4592" 918.2 119.724770655 40.7931530276282
"4593" 918.4 122.263050610867 45.9247675964551
"4594" 918.6 123.819399332597 49.3296303435441
"4595" 918.8 124.642994825928 53.79217181475
"4596" 919 125.078005367886 59.6794423295283
"4597" 919.2 124.63644174598 65.6892461347759
"4598" 919.4 123.092217311682 69.6286395318987
"4599" 919.6 120.799613436264 72.8090405423017
"4600" 919.8 117.851599199533 74.8069440390206
"4601" 920 115.696372639817 75.5348755910591
"4602" 920.2 113.35426144146 77.1428335584911
"4603" 920.4 110.85975931246 80.3339081773109
"4604" 920.6 109.248452182033 85.4255117758986
"4605" 920.8 109.282693500682 89.836103176196
"4606" 921 110.363665590944 94.1450794380449
"4607" 921.2 111.436900460165 97.16987342025
"4608" 921.4 111.359959762631 97.1292876794004
"4609" 921.6 109.073997053431 98.5124115700193
"4610" 921.8 105.39681745384 100.720984821875
"4611" 922 100.754497999098 102.644554537071
"4612" 922.2 95.8850811457984 104.411905884216
"4613" 922.4 91.1940584376361 106.009066201942
"4614" 922.6 85.4156834239741 107.726823907592
"4615" 922.8 79.7976904789129 108.563294431242
"4616" 923 74.6655105311746 106.819162214455
"4617" 923.2 70.690376920256 103.080745176394
"4618" 923.4 68.0977551643881 98.3095959136607
"4619" 923.6 65.762602774503 93.0223636249109
"4620" 923.8 65.3401729357811 87.5037028079137
"4621" 924 66.7850704026064 82.3068352190849
"4622" 924.2 69.0849107022717 77.7028920749864
"4623" 924.4 71.307071183905 73.5963222767987
"4624" 924.6 72.0212905472224 70.8027313878716
"4625" 924.8 73.4906235763455 67.3631854921111
"4626" 925 76.4968143302363 64.1486321964911
"4627" 925.2 79.453535421197 63.4160656137013
"4628" 925.4 82.0045610074774 63.3501439825446
"4629" 925.6 84.3218939041865 61.4259356473448
"4630" 925.8 85.1691475680445 58.3227703644955
"4631" 926 84.3395560149042 54.3363267457357
"4632" 926.2 83.0242627210955 50.5011567639167
"4633" 926.4 81.4751657630846 47.7557374110268
"4634" 926.6 78.6185719961265 45.5201279047212
"4635" 926.8 74.1924228575375 43.7125750129587
"4636" 927 69.8107414179768 42.5142194231846
"4637" 927.2 64.8736128253861 40.8310439290673
"4638" 927.4 60.7662698171723 37.5644076570735
"4639" 927.6 58.3950262736299 33.23840271921
"4640" 927.8 58.5198257205921 27.7638709288434
"4641" 928 60.9600353968193 22.8803606162206
"4642" 928.2 64.5520078248476 19.39575644475
"4643" 928.4 67.2181643727802 17.1750170058131
"4644" 928.6 66.3480504511623 16.0292987702394
"4645" 928.8 64.2050538808431 14.0004794712287
"4646" 929 61.4752756881536 13.4217437864924
"4647" 929.2 57.3474648558218 12.9962342470691
"4648" 929.4 52.6440141862233 12.5589380810833
"4649" 929.6 47.6527946508922 12.5512172246591
"4650" 929.8 42.7851966520399 13.21714109125
"4651" 930 36.5219128477417 13.4489063175271
"4652" 930.2 31.3732288124528 12.3597356477781
"4653" 930.4 30.9306355492237 12.7397968172621
"4654" 930.6 32.2168989954566 13.632351592287
"4655" 930.8 32.1590093653517 16.155794472632
"4656" 931 29.7675033347899 19.5627098059026
"4657" 931.2 26.5120471830943 22.8270896688587
"4658" 931.4 22.2967103408545 25.5538243577661
"4659" 931.6 17.5879047648573 26.474719083632
"4660" 931.8 15.1035391770458 25.603998340343
"4661" 932 16.5733449360756 25.5425232655
"4662" 932.2 17.5843305031269 23.40867157125
"4663" 932.4 19.2705000792169 19.4150802736096
"4664" 932.6 22.582016681611 16.8592722469974
"4665" 932.8 27.0673613511024 14.0491840093437
"4666" 933 30.5476647475794 11.0098701478184
"4667" 933.2 32.9050912667593 8.79214494916836
"4668" 933.4 37.0798858075073 8.00921362721739
"4669" 933.6 41.9256509988244 6.83864873911207
"4670" 933.8 46.5165866416888 5.70375015171067
"4671" 934 51.440159377919 4.13517239737904
"4672" 934.2 55.1971396415712 1.71583970190625
"4673" 934.4 56.5274148710712 2.3806778230625
"4674" 934.6 60.6934936555858 3.5468865962602
"4675" 934.8 65.3392439614471 5.82100182862143
"4676" 935 70.3380754684236 8.18948756485396
"4677" 935.2 75.4133302825878 11.0080726494415
"4678" 935.4 79.9264810596799 14.64522929976
"4679" 935.6 84.3281795114838 18.381803157199
"4680" 935.8 88.6504552515592 21.11557721325
"4681" 936 92.8088959028287 23.9949319410947
"4682" 936.2 95.9576334951167 27.99486028725
"4683" 936.4 98.6139042878488 32.5023643929265
"4684" 936.6 102.266580821576 36.9186336383665
"4685" 936.8 104.639570691925 41.11645578025
"4686" 937 106.366684782816 42.9334983855658
"4687" 937.2 107.81031679879 42.8468927263333
"4688" 937.4 109.793593175659 42.1570396166425
"4689" 937.6 111.693282333547 40.4691558713851
"4690" 937.8 113.15611209151 38.5599362700127
"4691" 938 113.830038449561 39.3547769401357
"4692" 938.2 115.255959841559 41.2634490083269
"4693" 938.4 116.618692894688 44.5096740322246
"4694" 938.6 117.222264099237 48.3041667503553
"4695" 938.8 119.030757928687 52.4382008583526
"4696" 939 121.743256948816 56.0325513599224
"4697" 939.2 124.669207145721 58.0093568409569
"4698" 939.4 122.917041149639 58.3901980384978
"4699" 939.6 121.929263602732 60.7596508255962
"4700" 939.8 120.108263501721 63.7783341697759
"4701" 940 117.916001834155 67.4526998706326
"4702" 940.2 115.846905795887 71.8240782597013
"4703" 940.4 113.88472672706 76.5664550444662
"4704" 940.6 112.317128030854 81.5698830150682
"4705" 940.8 109.984640532979 86.8337333861419
"4706" 941 106.920245640392 91.0225667938602
"4707" 941.2 102.899875557549 94.1222983036552
"4708" 941.4 98.3843666011899 97.7749955425
"4709" 941.6 94.1522064285461 102.346425182348
"4710" 941.8 91.3467395995079 107.511663644506
"4711" 942 91.1818764300399 112.2851870634
"4712" 942.2 92.4583071859649 115.110151918325
"4713" 942.4 91.8129453714454 114.61216397809
"4714" 942.6 88.9663087468719 115.768372332061
"4715" 942.8 84.6001813659899 118.148501942675
"4716" 943 79.3183851679317 120.161003203872
"4717" 943.2 73.6711468519339 120.84989449053
"4718" 943.4 68.2936560852445 120.18925590111
"4719" 943.6 62.4900000057387 118.931404207994
"4720" 943.8 56.7780097511014 117.306499831758
"4721" 944 51.8937340705585 114.845019463457
"4722" 944.2 47.8782503878399 111.33610078745
"4723" 944.4 43.1917561776834 108.723059202086
"4724" 944.6 37.8581936650276 105.054734757799
"4725" 944.8 33.3720195889621 102.144509814381
"4726" 945 28.7508702325704 98.9036764714207
"4727" 945.2 26.6229211073028 94.1091477600705
"4728" 945.4 27.0315924563848 88.415919815069
"4729" 945.6 29.2420033062421 83.0955913823804
"4730" 945.8 32.9304186009551 78.3465597337109
"4731" 946 36.0606637757368 73.8499831571084
"4732" 946.2 40.0473872177619 70.9243012355397
"4733" 946.4 43.3369774803162 70.313179119171
"4734" 946.6 46.564189522212 71.0517390582592
"4735" 946.8 50.763328782401 72.2147786476944
"4736" 947 55.2955676146856 71.2147039478152
"4737" 947.2 58.8815269289899 68.6938107563591
"4738" 947.4 62.8101579314354 65.0526548666864
"4739" 947.6 65.6126186844271 61.1635569965509
"4740" 947.8 67.2866945015042 56.6658194268786
"4741" 948 67.4060453403465 52.0867730233443
"4742" 948.2 65.5375208543226 47.4611597437921
"4743" 948.4 62.8053863814471 43.1365627146786
"4744" 948.6 60.9929929104598 38.7219408519393
"4745" 948.8 60.4436501270599 34.5492883272
"4746" 949 62.3702102643765 31.0192459549327
"4747" 949.2 65.9897145703937 28.2688778520425
"4748" 949.4 70.6647026927608 25.8093706806772
"4749" 949.6 75.0245752050712 25.6460309969375
"4750" 949.8 78.0490077682445 27.516167188947
"4751" 950 80.2434368328488 30.1305854246029
"4752" 950.2 82.6329864811536 31.8359863583106
"4753" 950.4 85.5713261869978 32.2064345784282
"4754" 950.6 89.2878178889899 31.1478650295
"4755" 950.8 91.6830585543193 29.9582286591323
"4756" 951 93.6997406020474 29.731708984151
"4757" 951.2 94.0791597170683 30.8001578523634
"4758" 951.4 94.8254919171295 32.5594160376085
"4759" 951.6 97.554169678988 35.3572795939104
"4760" 951.8 101.267617570432 37.5739639356537
"4761" 952 104.89638058179 39.4741044157365
"4762" 952.2 108.655334397403 41.2414462484009
"4763" 952.4 111.984143312512 40.893516051
"4764" 952.6 114.504678030236 38.8495227170089
"4765" 952.8 114.511819259286 37.1074178664326
"4766" 953 114.267128882111 34.5567954813482
"4767" 953.2 113.630126958672 34.0437652528227
"4768" 953.4 111.606578423111 33.6764110403304
"4769" 953.6 109.105399561901 30.9390802036944
"4770" 953.8 106.431174315961 27.7218728636786
"4771" 954 103.588814453243 24.9049516947877
"4772" 954.2 100.287499091682 22.0314377226014
"4773" 954.4 96.041409359256 19.4866639071626
"4774" 954.6 91.5526394141723 16.3195628697206
"4775" 954.8 86.8480750191042 12.7148442318786
"4776" 955 83.1297682989022 10.1219836839949
"4777" 955.2 81.8421949402538 10.6548117141263
"4778" 955.4 78.3263499979099 12.09989456238
"4779" 955.6 74.3947563663048 14.8871394025767
"4780" 955.8 69.9798231293899 18.43647863832
"4781" 956 64.6266763655252 20.9394735615735
"4782" 956.2 58.3436330318443 21.5559177964891
"4783" 956.4 52.4105789160658 20.3204621197672
"4784" 956.6 47.7505262877318 17.5915000312849
"4785" 956.8 46.1933114181514 16.5478069258283
"4786" 957 43.1426515606471 17.7851306456786
"4787" 957.2 37.9369582736017 18.5527070484265
"4788" 957.4 32.8791361322075 19.8094373866236
"4789" 957.6 29.2914048316004 23.10292565685
"4790" 957.8 26.945978394237 27.76555085145
"4791" 958 25.0187047322727 33.7056316769052
"4792" 958.2 22.7321701968511 39.9712085413622
"4793" 958.4 20.7300779661233 46.0812881633889
"4794" 958.6 17.7590728847089 52.1446558233041
"4795" 958.8 13.0018123471233 56.7532687314551
"4796" 959 7.99308092417835 59.3432921097707
"4797" 959.2 4.07735479556492 61.044082721925
"4798" 959.4 3.85305081206265 63.1082624606467
"4799" 959.6 4.01158628631935 67.5716134716113
"4800" 959.8 5.2037434890048 73.0765900003822
"4801" 960 7.52517789474116 78.1663976837622
"4802" 960.2 10.0184966963852 84.5790868064167
"4803" 960.4 11.282703281668 90.3931270858354
"4804" 960.6 12.1293825218143 95.9673971105671
"4805" 960.8 15.1578652648745 101.22100678605
"4806" 961 19.5143583713096 104.557729914856
"4807" 961.2 25.0028375413579 107.161649902842
"4808" 961.4 27.7162852938375 110.209572686179
"4809" 961.6 30.3796910630876 114.45560379067
"4810" 961.8 34.9274509107019 116.132235031338
"4811" 962 40.1542923267259 116.810990961306
"4812" 962.2 45.230214713229 118.497515254006
"4813" 962.4 49.3415531402899 122.273708831419
"4814" 962.6 53.137919991255 123.771545565576
"4815" 962.8 58.5799161396286 122.911706858444
"4816" 963 64.1615548329915 121.352156125718
"4817" 963.2 69.3212330877983 119.680095206275
"4818" 963.4 73.1673300715526 117.943753663487
"4819" 963.6 75.3235954046847 115.652079846645
"4820" 963.8 78.1718283727296 114.265946155397
"4821" 964 81.8252824623541 115.063849051481
"4822" 964.2 86.4086436850709 117.254979511878
"4823" 964.4 88.1901507853339 119.681945097522
"4824" 964.6 88.8323466043227 118.860290544283
"4825" 964.8 91.1965153131177 116.243665286023
"4826" 965 93.8188750076874 112.20564739443
"4827" 965.2 96.7505793006943 107.176405466537
"4828" 965.4 97.6456496605592 102.082713754199
"4829" 965.6 96.5213144752636 96.4524433140921
"4830" 965.8 94.7989581254899 90.9333516435682
"4831" 966 94.1332974667441 85.5501261688555
"4832" 966.2 94.6390382461484 79.6363547678066
"4833" 966.4 96.5846303273954 73.9408976989197
"4834" 966.6 100.08205117979 69.9352237625544
"4835" 966.8 104.77850112046 66.8079747902674
"4836" 967 110.549086339607 65.226072015763
"4837" 967.2 115.952001286106 63.5847575160921
"4838" 967.4 121.445209884682 62.1227150567635
"4839" 967.6 124.303729230711 61.093867007329
"4840" 967.8 123.912645366914 58.1331550131173
"4841" 968 123.842196432249 54.1410447331307
"4842" 968.2 123.306290159497 48.9752314652406
"4843" 968.4 121.04972265429 43.9492989564342
"4844" 968.6 117.657411601066 38.2742487886293
"4845" 968.8 114.861392161896 33.362324514604
"4846" 969 112.272209646481 28.2971318162591
"4847" 969.2 109.010379902651 23.0087955489444
"4848" 969.4 105.296039027363 18.8641754799409
"4849" 969.6 101.453315281908 15.3378786837794
"4850" 969.8 99.5521338493573 12.9721523777885
"4851" 970 99.90468114919 13.3882132100214
"4852" 970.2 101.2782986794 14.1357198253026
"4853" 970.4 101.034129349701 14.0735828234183
"4854" 970.6 100.237185317341 12.8323588180255
"4855" 970.8 98.8929978291753 12.9705341037179
"4856" 971 96.3686828962999 13.67448602154
"4857" 971.2 92.1778915637316 14.3327673646675
"4858" 971.4 87.9472488630712 13.3724026884062
"4859" 971.6 83.2073353676777 11.5883161306071
"4860" 971.8 78.8821094271233 8.67727751379546
"4861" 972 74.2671101547499 4.75817079285
"4862" 972.2 70.0593581034288 1.16777953416666
"4863" 972.4 67.2181643727802 1.40535515872573
"4864" 972.6 63.2402539777705 0.986067679026696
"4865" 972.8 58.6576110363225 1.61181270091304
"4866" 973 53.0210378176304 2.44149496804787
"4867" 973.2 47.4311578858952 4.19093166218684
"4868" 973.4 41.9385608117562 5.31727357451966
"4869" 973.6 36.1954266572405 6.42885382510715
"4870" 973.8 32.7761258087268 9.03459062189211
"4871" 974 28.9250609950477 13.5349697479716
"4872" 974.2 25.032033786045 18.4753988452806
"4873" 974.4 22.2629719489176 23.2379092254415
"4874" 974.6 19.4974618308524 28.5402664105937
"4875" 974.8 16.9550524815199 33.80403266085
"4876" 975 14.0344405243572 38.4497536342212
"4877" 975.2 10.1735446483042 42.6015073644786
"4878" 975.4 5.21581816857893 45.9644452792225
"4879" 975.6 3.39954789291493 48.7999143061875
"4880" 975.8 2.70720379453353 54.2086526276346
"4881" 976 3.98387819061045 59.3142174161731
"4882" 976.2 6.49008227213445 63.9392749297374
"4883" 976.4 7.78243295805949 69.3636118356326
"4884" 976.6 8.69709351723529 74.1811207387878
"4885" 976.8 9.92985060362864 79.3860636814597
"4886" 977 11.2141485786528 84.7828489245484
"4887" 977.2 13.1474246960539 90.13771738905
"4888" 977.4 15.0356553646699 95.913257712066
"4889" 977.6 17.9909582798364 101.350178509576
"4890" 977.8 22.5031432200982 105.5089208224
"4891" 978 27.4628995358375 108.483685530488
"4892" 978.2 33.1085171600319 111.008574586137
"4893" 978.4 38.1201838574328 112.987978019417
"4894" 978.6 42.7799593479868 115.779447580187
"4895" 978.8 46.2993790091802 119.600561998031
"4896" 979 48.3644218412309 122.80317754288
"4897" 979.2 51.9368229173624 124.051007535532
"4898" 979.4 56.9282790585321 124.009229128664
"4899" 979.6 61.9056042133786 123.149029796032
"4900" 979.8 65.9528588163883 121.134589046889
"4901" 980 70.1508585160399 118.8077665706
"4902" 980.2 74.9842965547486 116.645382802382
"4903" 980.4 79.5769684105462 115.922503611233
"4904" 980.6 83.977396866575 117.207601529275
"4905" 980.8 88.1317453681149 121.0371638631
"4906" 981 91.7883027106192 119.20905808325
"4907" 981.2 94.4948952158899 114.90313645545
"4908" 981.4 96.8612123852123 110.37493403356
"4909" 981.6 98.7164589087988 106.392983028312
"4910" 981.8 99.3689832944448 101.285943971409
"4911" 982 99.712338323799 95.9990055435136
"4912" 982.2 99.7155467798256 90.6898344532232
"4913" 982.4 99.466061664652 85.1508960955604
"4914" 982.6 98.7021260382494 79.6962189655203
"4915" 982.8 97.3834928570899 74.00962040445
"4916" 983 96.3203383145282 68.8062249827453
"4917" 983.2 95.502291761681 63.6021505657649
"4918" 983.4 95.085134981584 59.0602938202206
"4919" 983.6 95.001792170384 54.6189723382203
"4920" 983.8 97.490938164088 49.4668960785865
"4921" 984 100.089155453379 44.700159839222
"4922" 984.2 103.556543625573 40.1778254376934
"4923" 984.4 107.56377930452 36.7127505491959
"4924" 984.6 111.124161842546 33.1360443043891
"4925" 984.8 111.069462053065 31.8762906455161
"4926" 985 109.07471173121 29.56180809855
"4927" 985.2 106.221226116476 26.7609571327072
"4928" 985.4 102.308738289007 23.4447265139859
"4929" 985.6 97.5520327779415 20.2778642912197
"4930" 985.8 92.3328750856151 17.4421736300461
"4931" 986 87.6277572562748 13.2325828040985
"4932" 986.2 83.196705806401 9.59702453533333
"4933" 986.4 78.3573583936414 7.58026612650743
"4934" 986.6 73.2219656159503 8.02042201158962
"4935" 986.8 67.6188640666135 9.71005560254412
"4936" 987 62.0392822988409 12.9337541467806
"4937" 987.2 56.7876391651536 17.197242577947
"4938" 987.4 52.0858843741125 22.3689710827661
"4939" 987.6 47.5720759302566 27.6721284887167
"4940" 987.8 42.2274725651378 32.9175356753478
"4941" 988 36.633978930702 37.2806324951951
"4942" 988.2 30.5238598224199 40.0909330257
"4943" 988.4 24.4502032031599 41.29862938758
"4944" 988.6 18.6812843994908 42.6106579709509
"4945" 988.8 12.9517912104307 43.5270495794636
"4946" 989 7.76996242635693 43.2230556371985
"4947" 989.2 6.36099393953991 43.1467997430625
"4948" 989.4 5.95163251446917 45.3481042260142
"4949" 989.6 5.87136664340461 49.176179884617
"4950" 989.8 5.73735916446234 54.7772798794655
"4951" 990 5.94705772280718 60.516605126069
"4952" 990.2 5.11579140771555 66.3773432602748
"4953" 990.4 3.90657902547027 72.0178862612582
"4954" 990.6 3.48087827922213 78.1579187854195
"4955" 990.8 5.32388603204592 82.53993141621
"4956" 991 8.72551202182141 86.9532653554075
"4957" 991.2 11.9100381931178 91.4340048826844
"4958" 991.4 14.0586080555561 95.6503901964677
"4959" 991.6 16.1292128680634 100.594585957523
"4960" 991.8 19.4001275901592 105.84541374135
"4961" 992 24.2506043310627 108.733786129659
"4962" 992.2 29.031867263177 110.900700523597
"4963" 992.4 32.7452847821521 113.257645648423
"4964" 992.6 35.100964533668 117.48457655386
"4965" 992.8 38.5034192937434 120.296352178064
"4966" 993 43.3018660492118 120.853238586469
"4967" 993.2 48.4332549802151 120.431841120171
"4968" 993.4 53.2989319087339 121.23207688353
"4969" 993.6 58.1602479277823 123.076588304525
"4970" 993.8 62.0309967255854 125.431103254136
"4971" 994 64.8892414497655 125.013258978567
"4972" 994.2 68.6795863728141 122.19049169746
"4973" 994.4 72.4660936280094 119.010198951933
"4974" 994.6 76.9784677067643 116.187530617224
"4975" 994.8 81.2550524883934 115.392725279586
"4976" 995 84.6856453758916 113.211817424733
"4977" 995.2 86.0830486382501 109.18663485679
"4978" 995.4 85.9985968196007 104.930586157385
"4979" 995.6 84.4159008147172 99.80693193195
"4980" 995.8 83.1325984487088 94.849234385277
"4981" 996 82.0916623617899 89.5545353671389
"4982" 996.2 82.8601861466673 84.1540390926085
"4983" 996.4 83.7386697887899 78.8044600485203
"4984" 996.6 85.6770708374899 74.1937628301682
"4985" 996.8 88.3491889071812 69.9917202902152
"4986" 997 90.3480018392766 65.2221310815066
"4987" 997.2 93.6375319895952 62.4961221544447
"4988" 997.4 97.4633442404596 61.1149968402592
"4989" 997.6 100.275676145809 61.43581967475
"4990" 997.8 100.569699242356 61.2843889152594
"4991" 998 99.3017127392235 60.5649173190199
"4992" 998.2 97.4608192004796 57.7523721284224
"4993" 998.4 94.8020398441683 54.5238272968446
"4994" 998.6 90.814240843656 51.8641981357768
"4995" 998.8 86.6712031256432 49.2077362289931
"4996" 999 82.2787415662946 45.710978691736
"4997" 999.2 78.4356678535042 41.2256507496786
"4998" 999.4 75.4795610067799 36.27293091963
"4999" 999.6 73.7508301422642 31.1232398753119
"5000" 999.8 75.2015188654053 26.4031336175028
"5001" 1000 78.4589635738295 23.2497442395074
"5002" 1000.2 83.1102229335523 21.7285826356856
"5003" 1000.4 87.435798348699 20.1504701602197
"5004" 1000.6 90.0158448039858 16.9667312356314
"5005" 1000.8 89.7287091079099 12.66170268009
"5006" 1001 87.6458781771499 8.7137585604
"5007" 1001.2 83.7495291784185 6.91659135522143
"5008" 1001.4 78.9895684037008 5.62773033652723
"5009" 1001.6 74.371075099093 7.34156935240152
"5010" 1001.8 70.7821277373939 9.37387458474505
"5011" 1002 65.502347735084 13.6705143221618
"5012" 1002.2 60.9081209818093 17.9653553525024
"5013" 1002.4 56.1009516372531 21.2081055820816
"5014" 1002.6 51.1330473899697 22.1461814190927
"5015" 1002.8 44.7227714428334 22.2247369842391
"5016" 1003 37.3035452753072 21.748154967181
"5017" 1003.2 33.1840797782573 20.5630744059783
"5018" 1003.4 32.1858058713064 19.6666439650632
"5019" 1003.6 31.3553874182566 17.4169009432167
"5020" 1003.8 29.2311701470233 13.79041468075
"5021" 1004 27.8134519892723 14.31273061785
"5022" 1004.2 24.6364417352899 16.0558146624456
"5023" 1004.4 20.7150927868867 18.7937164385726
"5024" 1004.6 17.0513941534204 23.1552680280652
"5025" 1004.8 12.5045768542738 27.957874894379
"5026" 1005 9.85538358374782 32.0379477079342
"5027" 1005.2 7.62485757924154 38.2315951363145
"5028" 1005.4 5.6905218877794 44.3764045429974
"5029" 1005.6 2.6418911362636 49.9904627475395
"5030" 1005.8 2.1019629131569 54.7581465787087
"5031" 1006 3.57843272967688 60.3474306859891
"5032" 1006.2 4.59229466823729 65.854384534171
"5033" 1006.4 4.83234433371098 71.2887499644605
"5034" 1006.6 3.99692558672436 77.2493993457664
"5035" 1006.8 5.14987034624231 81.4215322737738
"5036" 1007 8.04704045134806 85.9740031632965
"5037" 1007.2 11.455433378704 90.7504035378281
"5038" 1007.4 15.2853006662423 94.7038870273214
"5039" 1007.6 16.9026016296139 98.557959871626
"5040" 1007.8 17.8410035237657 103.275545360032
"5041" 1008 19.7934084778915 105.763005662859
"5042" 1008.2 23.5839162789822 107.456459521073
"5043" 1008.4 28.1194823647579 109.17040056045
"5044" 1008.6 33.0165626510803 111.128777112968
"5045" 1008.8 37.8099672937099 113.02279908189
"5046" 1009 41.6917164463852 116.65510907606
"5047" 1009.2 44.4434429634674 121.453865956113
"5048" 1009.4 47.5135558861471 123.064247142798
"5049" 1009.6 52.4042798314643 122.459089750855
"5050" 1009.8 56.9523213311851 121.543247322218
"5051" 1010 62.1181635204346 121.278949500986
"5052" 1010.2 65.3392724637821 123.453188541998
"5053" 1010.4 66.387778360028 125.542366310107
"5054" 1010.6 66.9333466697438 124.851638131696
"5055" 1010.8 69.8252993556588 123.083092722676
"5056" 1011 73.9136370223399 121.37475831025
"5057" 1011.2 78.2428553037819 121.404552098952
"5058" 1011.4 82.7978193922818 120.974824276045
"5059" 1011.6 85.825986893626 117.945558915135
"5060" 1011.8 87.1754825487814 113.956749207699
"5061" 1012 87.2915787868334 108.877947946676
"5062" 1012.2 87.9420818335781 104.522026234742
"5063" 1012.4 88.5772360893812 100.559665079902
"5064" 1012.6 87.2167478820918 96.8561954184481
"5065" 1012.8 85.2657714553078 93.2115557784643
"5066" 1013 82.4100188269694 89.5000934308141
"5067" 1013.2 79.2897136003346 85.2437353529732
"5068" 1013.4 75.4744820798607 82.2444672228252
"5069" 1013.6 71.5042466356278 81.4246474455743
"5070" 1013.8 66.4975164448761 80.5218765941379
"5071" 1014 60.473856376632 78.8217660791184
"5072" 1014.2 55.1237059701291 75.9737055719544
"5073" 1014.4 51.1417437755354 71.5567043184682
"5074" 1014.6 49.2500527276788 65.9087691631944
"5075" 1014.8 49.9340286626723 60.4016790819265
"5076" 1015 52.9164437166012 56.3052013234387
"5077" 1015.2 56.102952051132 53.1786684996711
"5078" 1015.4 57.9430523879114 50.8186499252874
"5079" 1015.6 61.1205356269535 48.0177432950591
"5080" 1015.8 62.8378968905843 45.1394910012687
"5081" 1016 62.8860059277511 41.1263504700364
"5082" 1016.2 64.6952958160824 36.125249874184
"5083" 1016.4 68.2785187542471 33.3636129508214
"5084" 1016.6 73.2658099197701 30.8706881949728
"5085" 1016.8 77.8027357815252 28.7554781870441
"5086" 1017 82.1993513089399 25.78202423178
"5087" 1017.2 87.4462996301135 24.1917707882794
"5088" 1017.4 91.9762156936711 23.616790696151
"5089" 1017.6 94.1437928710176 20.7788026293193
"5090" 1017.8 93.1608192000199 17.95875064707
"5091" 1018 91.4542661198899 16.36887189219
"5092" 1018.2 91.5186467869736 17.3444509476275
"5093" 1018.4 93.7941482919453 17.8688821270849
"5094" 1018.6 97.2352621886599 19.05943593891
"5095" 1018.8 99.0637272844314 21.541025537533
"5096" 1019 99.2169198060471 23.9073285983072
"5097" 1019.2 99.9541401000303 26.1096721371635
"5098" 1019.4 100.812398364613 29.4673865661618
"5099" 1019.6 101.679932796565 33.1777215147704
"5100" 1019.8 102.358832917936 35.2006681242014
"5101" 1020 105.14976633979 37.5671137415556
"5102" 1020.2 108.369877014373 39.5027967875833
"5103" 1020.4 112.942530151735 40.9751641076864
"5104" 1020.6 116.593608958843 41.4490333788783
"5105" 1020.8 117.125577428422 39.7419401563026
"5106" 1021 115.799816407232 38.5234778926394
"5107" 1021.2 113.1747600175 36.9090969801184
"5108" 1021.4 109.573459364873 34.93784042675
"5109" 1021.6 104.815437909095 32.9773862996944
"5110" 1021.8 100.092910569419 30.2843148129357
"5111" 1022 95.7221106611265 26.8997607380769
"5112" 1022.2 93.0141242028505 22.5748190774318
"5113" 1022.4 91.0570466816135 17.9119895072206
"5114" 1022.6 89.265323439045 12.7621620519643
"5115" 1022.8 88.920533978384 7.76568134687376
"5116" 1023 86.8743185440399 6.35555164655555
"5117" 1023.2 83.3436861072017 6.71254663783824
"5118" 1023.4 80.6160629475546 8.63469926145588
"5119" 1023.6 78.1592630009841 12.8188798273471
"5120" 1023.8 77.6031146486471 17.8397281303929
"5121" 1024 77.6031146486471 23.7635552218929
"5122" 1024.2 76.7953775747281 28.6134441604562
"5123" 1024.4 74.9386858362083 33.0139290606276
"5124" 1024.6 72.076652996087 37.2656213055668
"5125" 1024.8 68.5749664314975 41.666894572684
"5126" 1025 64.0471411318536 43.9735587000409
"5127" 1025.2 58.316502810893 43.9992404972088
"5128" 1025.4 53.086671427093 42.2398403899773
"5129" 1025.6 49.4416813833706 38.4576169816371
"5130" 1025.8 46.6176562417899 33.3058776796293
"5131" 1026 45.1480188453899 27.96938146105
"5132" 1026.2 42.0963041224774 25.224037938
"5133" 1026.4 37.7078418164638 25.4525165425109
"5134" 1026.6 34.975389339641 28.8161458551862
"5135" 1026.8 34.8208215767218 33.1630085562273
"5136" 1027 36.4543813329987 39.1369469754808
"5137" 1027.2 37.0859562737593 44.678291687801
"5138" 1027.4 39.0467969270021 48.8218704916439
"5139" 1027.6 41.0922953760144 54.4122432482908
"5140" 1027.8 41.4775451509328 60.1200202931357
"5141" 1028 42.8713359693039 65.516598964493
"5142" 1028.2 46.7818061458856 70.1312999467891
"5143" 1028.4 51.4084409494625 73.9920332500819
"5144" 1028.6 56.4760800975357 76.8591464159873
"5145" 1028.8 61.3404704587986 78.5459592431022
"5146" 1029 65.5754203477476 80.5190286540382
"5147" 1029.2 69.8316899170207 81.3632016277116
"5148" 1029.4 73.6043606447103 80.3639945634624
"5149" 1029.6 77.2738459998175 78.6603243133968
"5150" 1029.8 80.7547190860268 80.1057648205132
"5151" 1030 83.7483328049848 83.4307402752839
"5152" 1030.2 85.3579964186975 87.61531359525
"5153" 1030.4 86.9116476958881 92.9863411540179
"5154" 1030.6 88.2797832430334 98.6321364891196
"5155" 1030.8 90.3121609696916 103.325516061602
"5156" 1031 93.7866216923375 106.681968534917
"5157" 1031.2 97.6212030554848 107.356005843852
"5158" 1031.4 100.30376371804 105.275325005125
"5159" 1031.6 101.067088314015 102.555460308275
"5160" 1031.8 101.21543882706 98.4885748303311
"5161" 1032 101.002241564106 93.5424931638816
"5162" 1032.2 100.84220845379 88.76186077425
"5163" 1032.4 100.592156718922 83.4247171807763
"5164" 1032.6 101.45033427299 79.9021780274318
"5165" 1032.8 103.509368976042 76.3359480140152
"5166" 1033 106.673414910922 72.13692667875
"5167" 1033.2 109.777277428688 67.8195611713856
"5168" 1033.4 112.066300592454 63.6156121728783
"5169" 1033.6 114.557804785531 59.0043489330776
"5170" 1033.8 117.206134635979 54.1760757500608
"5171" 1034 117.94574711879 49.0012425310714
"5172" 1034.2 116.748832814553 44.3750635521447
"5173" 1034.4 113.784541351635 41.1537954393362
"5174" 1034.6 109.806585676006 37.4392414043581
"5175" 1034.8 104.893990150111 34.023246712684
"5176" 1035 100.36077551359 30.46630642865
"5177" 1035.2 95.7111468542899 26.58460725708
"5178" 1035.4 90.6903080595199 23.75645754888
"5179" 1035.6 85.1361306359415 21.7371061554015
"5180" 1035.8 79.059206999919 19.5621907126694
"5181" 1036 72.8327399189532 18.0269195065561
"5182" 1036.2 69.2158650690199 16.12427516067
"5183" 1036.4 67.1150283927293 11.5880403857348
"5184" 1036.6 68.1815294998193 8.93070327172058
"5185" 1036.8 70.186257996937 7.53311471692647
"5186" 1037 72.5097446199453 7.81711414031796
"5187" 1037.2 75.9318545848099 8.68700579289
"5188" 1037.4 80.4803257453821 10.7521264982112
"5189" 1037.6 85.787093600832 12.5305537747026
"5190" 1037.8 91.1152980293409 13.5031279159439
"5191" 1038 96.676396066077 13.9449273643886
"5192" 1038.2 102.01285065575 15.29876119179
"5193" 1038.4 103.926275108304 16.3146383907072
"5194" 1038.6 104.196050500651 17.0814297315833
"5195" 1038.8 105.739375507444 20.54230362375
"5196" 1039 107.802180558854 24.628850220461
"5197" 1039.2 110.303451667683 28.9844396976964
"5198" 1039.4 114.669671079516 33.179688680781
"5199" 1039.6 118.763395279059 36.0688647914685
"5200" 1039.8 118.305644589224 39.5584142843031
"5201" 1040 116.975189170736 45.5308899089196
"5202" 1040.2 114.504678030236 50.9940507231429
"5203" 1040.4 113.702116832285 56.5498456871766
"5204" 1040.6 115.180587860616 60.9186462530298
"5205" 1040.8 118.026960502764 64.0049346499167
"5206" 1041 122.773773048249 66.3163921258986
"5207" 1041.2 123.354022036102 65.7888420684151
"5208" 1041.4 122.398096866504 66.59528198025
"5209" 1041.6 121.109644961925 69.0329858923581
"5210" 1041.8 118.95816897487 73.3020756556394
"5211" 1042 115.579344474512 77.5622549967717
"5212" 1042.2 111.320051960276 81.2869240607095
"5213" 1042.4 105.803411901356 84.2196399441703
"5214" 1042.6 99.6334899054926 86.3654738776014
"5215" 1042.8 93.3926671685899 87.3130420662409
"5216" 1043 86.1834999403034 88.4175523120878
"5217" 1043.2 79.3968705841413 88.6172512201419
"5218" 1043.4 72.558560051273 88.8687422909364
"5219" 1043.6 66.2910944265055 90.3894306203017
"5220" 1043.8 61.0669790917399 93.758895562725
"5221" 1044 57.391874187 99.1064783192332
"5222" 1044.2 56.336652576903 105.082710617928
"5223" 1044.4 58.1510029046543 110.617511519708
"5224" 1044.6 61.9651726769295 114.587317516738
"5225" 1044.8 66.6230651353137 116.912930531655
"5226" 1045 72.3703014512046 118.273798731274
"5227" 1045.2 78.2507050789363 119.153128952567
"5228" 1045.4 83.7999727947577 118.877216919435
"5229" 1045.6 89.826108121229 116.887999159909
"5230" 1045.8 95.0475669388719 114.875569200873
"5231" 1046 96.9337331366399 114.90313645545
"5232" 1046.2 95.2798402270856 115.790464272241
"5233" 1046.4 93.462885086273 116.988297680987
"5234" 1046.6 90.6928204437306 118.802044630818
"5235" 1046.8 88.0440983827059 120.62109891341
"5236" 1047 84.7633617941419 122.283842829066
"5237" 1047.2 80.9869004569099 123.277517050866
"5238" 1047.4 76.4368338600826 124.864114630079
"5239" 1047.6 72.0936450874746 125.322016461542
"5240" 1047.8 67.3891580971932 126.339019931153
"5241" 1048 62.7864608310183 126.501619755455
"5242" 1048.2 58.2075607159789 126.227772528974
"5243" 1048.4 53.0651360371493 125.081131309031
"5244" 1048.6 47.7978491377053 124.369500343604
"5245" 1048.8 43.0201677473946 122.64869962025
"5246" 1049 38.2429576653726 120.817032823352
"5247" 1049.2 33.5565949774976 118.048791536296
"5248" 1049.4 29.3845010159669 115.740997855488
"5249" 1049.6 25.708382266204 113.427554122477
"5250" 1049.8 21.9019065034388 110.085304365372
"5251" 1050 18.9887107386181 107.008084240055
"5252" 1050.2 16.2837612126471 102.611422730107
"5253" 1050.4 12.7247772517099 99.047153334666
"5254" 1050.6 12.5392513670243 96.7458898280156
"5255" 1050.8 11.6009805142777 92.32889644225
"5256" 1051 12.3524248033965 87.8095374343156
"5257" 1051.2 13.0503255983106 84.3904522460517
"5258" 1051.4 14.8767953784255 82.5432998034025
"5259" 1051.6 16.5949631654288 82.6540199379722
"5260" 1051.8 17.6882422712757 83.2147563272786
"5261" 1052 19.6936759743037 83.0606812236261
"5262" 1052.2 22.4225648881489 80.9352880081987
"5263" 1052.4 25.3652012088421 77.6686014017804
"5264" 1052.6 28.650605585711 74.1517654348289
"5265" 1052.8 32.9913846307721 71.4578704626161
"5266" 1053 36.2682822864975 72.3748893008066
"5267" 1053.2 40.0703492448971 73.8430980760714
"5268" 1053.4 43.6267993482542 75.7164742703303
"5269" 1053.6 47.4812599949734 74.7578563922133
"5270" 1053.8 50.2812888528725 71.0061576719381
"5271" 1054 52.7553503526172 66.0254827761409
"5272" 1054.2 53.9975164435399 60.3918955457222
"5273" 1054.4 52.8828627484919 55.0379394227019
"5274" 1054.6 51.6814122493212 49.1462670998438
"5275" 1054.8 50.9349597338669 43.2275585225357
"5276" 1055 50.4277778765583 38.3459686787132
"5277" 1055.2 52.9731836333834 34.5675574855467
"5278" 1055.4 57.0432541233706 31.5413485147661
"5279" 1055.6 62.8832657664731 29.3268226866163
"5280" 1055.8 68.8733719861233 29.2958245947349
"5281" 1056 74.6722106353524 30.5387618406562
"5282" 1056.2 80.0319234939239 31.4226817502397
"5283" 1056.4 85.2966158850078 30.9615038131114
"5284" 1056.6 91.3178849619076 29.7671374626323
"5285" 1056.8 97.0786846952605 29.6060213557794
"5286" 1057 101.530652777413 27.890300953316
"5287" 1057.2 101.517493799139 24.8149543571432
"5288" 1057.4 99.717485956545 22.7963997783826
"5289" 1057.6 99.223935494192 22.8807082654562
"5290" 1057.8 100.517481074605 23.8761956636578
"5291" 1058 102.306075679463 25.2098479976658
"5292" 1058.2 103.908419765742 27.2121213477404
"5293" 1058.4 105.768612325675 30.5304934715769
"5294" 1058.6 106.876853228045 34.023246712684
"5295" 1058.8 107.818605117977 36.6600423939603
"5296" 1059 109.787630660326 39.5865887606518
"5297" 1059.2 111.916025013163 42.3623271969788
"5298" 1059.4 115.480108781328 45.4347901695321
"5299" 1059.6 118.484467273842 48.1541506867109
"5300" 1059.8 119.439389481737 48.2102973906711
"5301" 1060 121.413964681415 47.5782955857054
"5302" 1060.2 121.23094855512 47.71547176605
"5303" 1060.4 119.911198809222 47.1246384449797
"5304" 1060.6 119.741166204047 45.0329153504214
"5305" 1060.8 120.582542662977 41.2552243872321
"5306" 1061 119.452487429754 38.3513206689911
"5307" 1061.2 116.176531516471 35.4119044275066
"5308" 1061.4 112.37238161871 32.0568165172766
"5309" 1061.6 108.838068377967 28.0484372582313
"5310" 1061.8 105.157005932876 23.6234216777929
"5311" 1062 102.790572728897 17.9282502658034
"5312" 1062.2 101.531566765996 14.5772607839853
"5313" 1062.4 98.1957349813455 11.6494855347778
"5314" 1062.6 94.0556120219726 7.93028465475
"5315" 1062.8 90.1507371648455 6.03706631905555
"5316" 1063 84.7534797495799 5.30851343877
"5317" 1063.2 78.6912254894299 5.73655771893
"5318" 1063.4 71.4532997039415 7.27208164458334
"5319" 1063.6 65.6663032255546 6.54018987236765
"5320" 1063.8 60.1661927220499 4.7390616732
"5321" 1064 55.1198773691365 2.25620051313119
"5322" 1064.2 52.6920289512356 3.92152368469565
"5323" 1064.4 49.071497266632 7.03919623317631
"5324" 1064.6 43.9188032844876 10.0811716107035
"5325" 1064.8 37.7206488140149 12.74578280655
"5326" 1065 31.4145107617899 14.42738533575
"5327" 1065.2 25.4237474833613 14.9005635366071
"5328" 1065.4 21.1569123084685 17.1845583138214
"5329" 1065.6 19.0013628128117 22.0004125361739
"5330" 1065.8 16.7244087224929 27.7337653851015
"5331" 1066 12.7399803971899 33.20400630384
"5332" 1066.2 8.36946790533633 38.4792659343943
"5333" 1066.4 4.62688515822741 44.2256687899688
"5334" 1066.6 2.88397826031769 48.88749777125
"5335" 1066.8 4.17887579992151 53.4066369446184
"5336" 1067 6.22884016058304 58.6682920013017
"5337" 1067.2 7.3815158165696 65.1993445956483
"5338" 1067.4 6.64501445106862 70.41710591025
"5339" 1067.6 3.65640997991188 75.0467950612256
"5340" 1067.8 4.05421724012043 77.6947655464449
"5341" 1068 5.68876152356594 82.347311490138
"5342" 1068.2 8.92652473928992 86.6234592896071
"5343" 1068.4 12.2721006486969 90.604631692436
"5344" 1068.6 14.1517938642002 94.4619315074551
"5345" 1068.8 14.2427528542515 97.8754409150192
"5346" 1069 15.8203989755009 101.582885739422
"5347" 1069.2 19.5596770839328 104.264513239512
"5348" 1069.4 24.4617281682819 105.870687093145
"5349" 1069.6 28.0282634918779 108.66591980169
"5350" 1069.8 28.1761171717412 110.757545002274
"5351" 1070 27.4273497433437 111.304304896903
"5352" 1070.2 27.1586435704219 111.53993139705
"5353" 1070.4 28.4579887031093 111.95294531083
"5354" 1070.6 31.4661624739976 113.37440688345
"5355" 1070.8 35.5777218430276 114.130000270266
"5356" 1071 40.4127952410095 114.110185669323
"5357" 1071.2 45.5950637184328 113.758409192607
"5358" 1071.4 50.7484828848151 114.502969008662
"5359" 1071.6 55.4671538399399 116.269438510425
"5360" 1071.8 60.0941003870319 116.537890820347
"5361" 1072 64.1456160514399 114.03685636465
"5362" 1072.2 66.2682726132943 110.353504316172
"5363" 1072.4 67.8964540341882 106.142704293073
"5364" 1072.6 69.0378891159551 100.928554172276
"5365" 1072.8 70.5044001310872 95.7513225561419
"5366" 1073 70.1304971604864 90.3076520602232
"5367" 1073.2 67.8628187565775 86.4620021261084
"5368" 1073.4 66.299168757156 82.7254263705268
"5369" 1073.6 64.327017219099 77.8870345007045
"5370" 1073.8 61.657753494903 72.9694196304587
"5371" 1074 60.1703390344535 68.5583097261136
"5372" 1074.2 61.3274843168342 63.1962261840996
"5373" 1074.4 64.7177701424953 58.6035751551964
"5374" 1074.6 68.9698998939328 53.9935000396339
"5375" 1074.8 72.1685282174115 49.2283631487905
"5376" 1075 74.7745509916201 43.768897734184
"5377" 1075.2 76.7164402139258 38.5623889791335
"5378" 1075.4 76.9399162106164 32.7955391217704
"5379" 1075.6 77.4795024475559 26.8605104186649
"5380" 1075.8 78.7159101664996 20.2320372724435
"5381" 1076 81.4880080559664 14.2138128220147
"5382" 1076.2 86.1217628427799 12.06167632308
"5383" 1076.4 88.8716129657008 12.9005477557946
"5384" 1076.6 89.7018452974501 13.5164554572888
"5385" 1076.8 91.3033416902462 15.38284131825
"5386" 1077 94.1274858667899 18.2837876727357
"5387" 1077.2 97.1282972008185 20.1255428237643
"5388" 1077.4 97.9527934391771 20.0224533795081
"5389" 1077.6 97.7027589121699 18.32564574435
"5390" 1077.8 96.5192938551839 16.4869237869167
"5391" 1078 94.4968956297689 15.1293940471026
"5392" 1078.2 91.3663263568193 14.1501157565147
"5393" 1078.4 87.4508941462851 12.8745374573956
"5394" 1078.6 82.715381150713 10.3997708864423
"5395" 1078.8 77.9396482084236 8.28030318299257
"5396" 1079 72.8038074022999 7.65511333179
"5397" 1079.2 66.8383414841662 7.06186030629951
"5398" 1079.4 61.2760223420899 6.73023194073
"5399" 1079.6 54.9594570388686 6.25340572816011
"5400" 1079.8 48.4909009527185 6.47890151942857
"5401" 1080 41.5848908415141 7.09343700111207
"5402" 1080.2 36.1792646893986 7.31546950079348
"5403" 1080.4 34.3028236998911 9.23356955672191
"5404" 1080.6 31.4778572012899 13.6996124809947
"5405" 1080.8 28.2111813369689 18.8104139375763
"5406" 1081 23.0732150831125 22.4840367494758
"5407" 1081.2 17.4487324000233 24.2197475386167
"5408" 1081.4 13.4579067115233 26.55530660695
"5409" 1081.6 11.1804319253706 30.7276698716048
"5410" 1081.8 8.22575475232116 36.5382291974375
"5411" 1082 6.16344447615076 43.4397569940541
"5412" 1082.2 3.92561127912629 49.8800138645864
"5413" 1082.4 1.80693577809427 55.5452258348152
"5414" 1082.6 1.57543195731288 61.479647930828
"5415" 1082.8 2.18370938346818 68.1073949264674
"5416" 1083 2.80725868358993 74.930043000925
"5417" 1083.2 3.56874956684256 79.2642930604868
"5418" 1083.4 6.7241310869062 83.186145552343
"5419" 1083.6 10.4558887786471 87.7154089838929
"5420" 1083.8 13.1428038975065 91.732049922998
"5421" 1084 15.7370035720457 95.543376259343
"5422" 1084.2 17.4367554229375 97.36096461675
"5423" 1084.4 19.6216025289222 100.268393482506
"5424" 1084.6 20.5981062171649 104.77530304095
"5425" 1084.8 22.171963589028 108.996295248083
"5426" 1085 26.0404635659989 111.909564517444
"5427" 1085.2 31.5219463231819 113.518107463218
"5428" 1085.4 36.6367294327656 114.955336977421
"5429" 1085.6 41.9722506784566 114.933188404301
"5430" 1085.8 47.4918371068899 115.212067223125
"5431" 1086 51.4604915415649 117.288591558425
"5432" 1086.2 51.5757128594622 120.418767058292
"5433" 1086.4 50.235209109104 122.213875024357
"5434" 1086.6 51.1304356507982 123.932116526771
"5435" 1086.8 54.1986045596271 124.977345828762
"5436" 1087 58.542379837513 124.778141517658
"5437" 1087.2 63.0059931704996 123.497308912234
"5438" 1087.4 68.5504880346561 121.130001082187
"5439" 1087.6 73.9885533487238 119.693366349862
"5440" 1087.8 79.437292043229 120.166067652713
"5441" 1088 82.0028775883175 122.213352747384
"5442" 1088.2 82.1601173851206 121.854541045548
"5443" 1088.4 82.6180931176348 119.366104296466
"5444" 1088.6 81.9972185792626 115.976721541241
"5445" 1088.8 80.7129457373782 111.370572140544
"5446" 1089 79.9275176377808 106.328353310686
"5447" 1089.2 78.680426993575 100.95240757153
"5448" 1089.4 77.115883627259 95.3908651130111
"5449" 1089.6 74.8034877961583 90.122966489671
"5450" 1089.8 73.2141914244271 84.0505326906305
"5451" 1090 73.1211026792621 78.8215798303889
"5452" 1090.2 75.2550277591484 72.5118980832028
"5453" 1090.4 78.2114245252984 67.3402137632161
"5454" 1090.6 80.7684256255677 61.6658368557222
"5455" 1090.8 81.5083970320541 55.8545145392406
"5456" 1091 80.6550129225635 49.7540182283349
"5457" 1091.2 78.632707721922 43.4263757781934
"5458" 1091.4 76.4519096572142 36.9163098854621
"5459" 1091.6 75.3047248337599 30.67395886218
"5460" 1091.8 76.513174858032 24.5994714483868
"5461" 1092 80.2426989593543 19.9993019069629
"5462" 1092.2 84.9694006133614 15.9506551592786
"5463" 1092.4 88.2474457767311 11.68841151925
"5464" 1092.6 86.7108847301299 7.80416446506
"5465" 1092.8 82.469280942887 5.73180826783252
"5466" 1093 77.8275420343042 6.54168862685
"5467" 1093.2 73.1040695255299 8.96217711585
"5468" 1093.4 68.3214994452365 12.937616104784
"5469" 1093.6 63.4816073831365 17.0704982219926
"5470" 1093.8 58.6420773876799 21.99077489322
"5471" 1094 53.6298316751378 26.0091735062283
"5472" 1094.2 48.1723982025617 30.1467133260978
"5473" 1094.4 42.5501480212636 35.0310392910079
"5474" 1094.6 37.4582782038817 40.22469686325
"5475" 1094.8 33.3674934437333 45.6689932163632
"5476" 1095 28.0554677044094 49.9517460868606
"5477" 1095.2 22.9029526474073 53.2454848265022
"5478" 1095.4 17.1799899294172 54.0631738752409
"5479" 1095.6 11.7632741182437 53.7038523541828
"5480" 1095.8 6.19595979452676 52.8735930806974
"5481" 1096 3.22587750731093 53.9993210949895
"5482" 1096.2 3.15866472165833 56.6920645335658
"5483" 1096.4 2.75898432797096 61.3732208345172
"5484" 1096.6 3.44222621444248 67.5766486334619
"5485" 1096.8 5.6026690005668 73.1966142229773
"5486" 1097 7.20690066213141 78.2409698580061
"5487" 1097.2 7.55962734945399 83.7606458658516
"5488" 1097.4 8.2025654307185 88.9165536476071
"5489" 1097.6 9.93705127417087 94.3520365702738
"5490" 1097.8 13.9007284885995 99.4902665206071
"5491" 1098 19.0480980256493 103.401237906117
"5492" 1098.2 23.8198665386102 106.178031855258
"5493" 1098.4 28.7140570338136 109.279337589006
"5494" 1098.6 31.8732615897819 113.523581301363
"5495" 1098.8 34.473515160851 118.023611932952
"5496" 1099 39.0001221941994 120.338552504557
"5497" 1099.2 44.3720997801443 120.317487333289
"5498" 1099.4 49.4886803546125 118.498116642508
"5499" 1099.6 54.9525445441374 117.477361590674
"5500" 1099.8 60.1354670372773 117.855896893468
"5501" 1100 65.6025841599399 118.6166753741
"5502" 1100.2 69.8290177347093 118.282368517427
"5503" 1100.4 74.0960448406482 119.595252889825
"5504" 1100.6 78.7681840475574 122.43835117139
"5505" 1100.8 82.457082318575 122.286521264349
"5506" 1101 85.8045810899028 118.932695008742
"5507" 1101.2 88.6003713107638 114.461134209633
"5508" 1101.4 89.5953360589263 109.027950759423
"5509" 1101.6 88.3128335592943 103.67694407672
"5510" 1101.8 86.1953598879445 98.46929355645
"5511" 1102 85.178784257423 92.6818599978647
"5512" 1102.2 83.7756685941616 86.5431736078075
"5513" 1102.4 82.2013874444953 79.9409546500982
"5514" 1102.6 81.572557910666 74.1239369078429
"5515" 1102.8 82.905801819016 68.9282562401283
"5516" 1103 85.8980546113917 64.9312666054181
"5517" 1103.2 89.251462541103 61.5172411410848
"5518" 1103.4 93.794083553632 59.1058480683026
"5519" 1103.6 97.888263959211 55.9679294731447
"5520" 1103.8 100.379504026138 51.6801986777804
"5521" 1104 100.876144046379 46.3225534372768
"5522" 1104.2 100.213761598552 41.2123167105074
"5523" 1104.4 98.432583696887 36.632924470784
"5524" 1104.6 98.0664826502445 32.2876564591288
"5525" 1104.8 99.355762299186 29.5879175887649
"5526" 1105 100.698782553035 28.6005833252123
"5527" 1105.2 99.9430976995964 29.1003125852823
"5528" 1105.4 97.2408692893444 28.3656907279827
"5529" 1105.6 93.255992426396 27.2845414962197
"5530" 1105.8 88.3345186137389 26.3881343085153
"5531" 1106 83.1078176180992 25.5638650657964
"5532" 1106.2 78.6565873950889 25.5678050904665
"5533" 1106.4 75.4882759411839 28.0566271386439
"5534" 1106.6 72.9247016456842 31.7468624339135
"5535" 1106.8 68.8845761182797 34.3944654598316
"5536" 1107 64.1091918487274 35.558886815375
"5537" 1107.2 60.1223253126962 33.5882588514687
"5538" 1107.4 57.3548777370399 30.6104210393438
"5539" 1107.6 56.0129334265794 27.0373928184711
"5540" 1107.8 55.9093955214163 22.5855094940192
"5541" 1108 54.8151031819218 21.5187586388324
"5542" 1108.2 52.2177661966888 21.8498827099129
"5543" 1108.4 48.9374465434796 24.3136091914569
"5544" 1108.6 47.0085172514708 27.5638886525904
"5545" 1108.8 44.8495248535482 32.0518733821731
"5546" 1109 43.1239623937138 36.8265968907065
"5547" 1109.2 41.1657311552573 41.8157387819348
"5548" 1109.4 37.1970404812005 45.9614557308079
"5549" 1109.6 32.476427438499 48.0907053882682
"5550" 1109.8 27.5558076471042 47.86834472325
"5551" 1110 23.2533778062066 44.9878218723056
"5552" 1110.2 20.7502248459643 41.8866643337271
"5553" 1110.4 17.9561072154471 40.42852747285
"5554" 1110.6 15.9591747396296 42.0634989427783
"5555" 1110.8 14.8096813386717 44.5537810603227
"5556" 1111 14.3691823384926 48.9598025483041
"5557" 1111.2 14.5202415844239 54.1231690658304
"5558" 1111.4 16.5690204003829 60.2909635682854
"5559" 1111.6 18.1998926434856 66.1931596363109
"5560" 1111.8 19.5549556101812 72.0488585621022
"5561" 1112 21.5844427655335 77.5740428595064
"5562" 1112.2 22.5460092317899 83.242144573709
"5563" 1112.4 22.4725486548908 89.3206820883845
"5564" 1112.6 21.8109811238726 95.287388244812
"5565" 1112.8 20.0466121148779 100.432182326898
"5566" 1113 21.9224427179618 104.544799285172
"5567" 1113.2 25.7538729280699 107.82511853709
"5568" 1113.4 31.0680849207743 110.450711577
"5569" 1113.6 35.9624858433726 113.19445013462
"5570" 1113.8 41.6033405597156 115.284055435581
"5571" 1114 47.8919143718974 116.980187212779
"5572" 1114.2 54.2481588517978 118.611208460604
"5573" 1114.4 60.4128760180641 119.894315223387
"5574" 1114.6 65.8294943547643 119.457313312891
"5575" 1114.8 71.5761534047899 117.27266729205
"5576" 1115 74.9902510745378 113.879552307241
"5577" 1115.2 79.284019322934 110.520346504538
"5578" 1115.4 84.1707249915335 108.756206308891
"5579" 1115.6 89.5963523119664 109.96495454388
"5580" 1115.8 92.1770543178151 112.575998959922
"5581" 1116 92.7328257315686 114.700141217201
"5582" 1116.2 92.6705177582899 113.931756206575
"5583" 1116.4 94.7176079610794 111.582172608908
"5584" 1116.6 97.4310026867149 107.918753223375
"5585" 1116.8 100.643760315887 103.301702433604
"5586" 1117 102.808132438273 98.2142856493966
"5587" 1117.2 105.012892783013 92.8191363570803
"5588" 1117.4 105.550960456623 87.6436234021389
"5589" 1117.6 105.172506087303 81.3566685953526
"5590" 1117.8 103.896173642316 75.8984060203816
"5591" 1118 101.691393156276 70.5961463105743
"5592" 1118.2 99.3629834881683 65.2249343008446
"5593" 1118.4 96.8670740851661 59.4740669326995
"5594" 1118.6 93.6507205589741 54.3118057701447
"5595" 1118.8 90.1930960971172 49.70282020965
"5596" 1119 86.4160378865952 45.4602574328429
"5597" 1119.2 82.6163621153842 42.1572417938915
"5598" 1119.4 77.7213852287602 39.702507058953
"5599" 1119.6 72.7586202754566 36.6731029080985
"5600" 1119.8 67.7327051469634 34.2696712090561
"5601" 1120 63.1995183462017 30.8050249416618
"5602" 1120.2 60.6460132074263 25.8793456270076
"5603" 1120.4 59.4020019604736 20.3434127865765
"5604" 1120.6 58.1880773341369 16.5215888565765
"5605" 1120.8 55.5452811153233 15.7692701822833
"5606" 1121 52.1440869981692 16.0944912914224
"5607" 1121.2 50.7511854478449 16.5167890777006
"5608" 1121.4 49.1430676298566 15.84146018985
"5609" 1121.6 48.4092426012958 14.8837560756265
"5610" 1121.8 49.4888869939585 11.8014917029466
"5611" 1122 51.708406470699 7.93462763648864
"5612" 1122.2 55.4575497023383 4.39817963557258
"5613" 1122.4 60.1773799423088 2.68789598095755
"5614" 1122.6 64.2998402676073 2.1644752834327
"5615" 1122.8 68.1160035490824 1.35746859400471
"5616" 1123 70.8499317233792 1.003228781625
"5617" 1123.2 71.0079550383657 1.83273829370455
"5618" 1123.4 71.844895875396 3.77839411261364
"5619" 1123.6 73.1628894621686 6.67427746998786
"5620" 1123.8 75.4872851855319 11.0185649594758
"5621" 1124 78.1135059611899 15.4914615773132
"5622" 1124.2 80.9716973114299 19.27345807899
"5623" 1124.4 84.6546593039599 21.79204004886
"5624" 1124.6 88.1343618514856 22.3535158340543
"5625" 1124.8 91.960779078994 21.4626612232194
"5626" 1125 96.2118273664919 19.6529945938846
"5627" 1125.2 100.479890500762 19.697573381278
"5628" 1125.4 104.024923021566 21.8370804224649
"5629" 1125.6 107.565297551667 26.1127922764387
"5630" 1125.8 111.140529618219 30.5791412303929
"5631" 1126 114.584017105324 35.3321032976896
"5632" 1126.2 117.416235855277 40.4402869310962
"5633" 1126.4 118.965958197053 46.4401894651974
"5634" 1126.6 121.147825547321 52.1602868180907
"5635" 1126.8 123.656589689985 57.7629821013432
"5636" 1127 125.239325101221 62.0420400222673
"5637" 1127.2 123.026798371316 64.4463441389079
"5638" 1127.4 119.859476396316 68.4290869712237
"5639" 1127.6 116.778839022737 73.2063668837237
"5640" 1127.8 114.243256948014 78.3045597795776
"5641" 1128 112.16855183639 84.1687232874682
"5642" 1128.2 110.640164821763 90.307501071604
"5643" 1128.4 108.593213820303 96.4283742475064
"5644" 1128.6 104.590033046503 101.101339840045
"5645" 1128.8 99.4601043192445 103.360596480415
"5646" 1129 93.6239628861489 105.140172898199
"5647" 1129.2 88.1891632305848 107.194811575096
"5648" 1129.4 82.0002773343145 109.409107923947
"5649" 1129.6 76.5912588099509 111.27823362286
"5650" 1129.8 72.6711418590042 114.11329284325
"5651" 1130 70.8888445362149 118.728145238725
"5652" 1130.2 71.3033550282335 123.306217715734
"5653" 1130.4 72.9596396434699 123.497654109234
"5654" 1130.6 74.5313384661155 122.915338499087
"5655" 1130.8 78.9519651498801 123.230114939927
"5656" 1131 83.1822346642219 122.589588743466
"5657" 1131.2 88.0911832124996 121.133325884565
"5658" 1131.4 92.2085522604729 119.553954389128
"5659" 1131.6 95.8061665135399 116.177283239855
"5660" 1131.8 99.5942835956399 112.8584606529
"5661" 1132 104.023030489667 110.408420902365
"5662" 1132.2 105.451802163326 109.084791704418
"5663" 1132.4 105.986154074883 106.109054815843
"5664" 1132.6 107.172593819622 101.765696986494
"5665" 1132.8 108.888918336222 97.9548967139797
"5666" 1133 111.467740174132 93.7067645433289
"5667" 1133.2 113.97392536214 89.42431025545
"5668" 1133.4 116.055183553712 85.8658407445345
"5669" 1133.6 119.449818989995 81.9936392503526
"5670" 1133.8 123.221368541764 77.8712958318398
"5671" 1134 123.561736634462 75.421718453069
"5672" 1134.2 122.860781116918 71.9948332249423
"5673" 1134.4 121.623089145149 67.2649177970449
"5674" 1134.6 120.54132687061 61.123867379609
"5675" 1134.8 120.432928374948 55.8271254336184
"5676" 1135 120.464212106014 49.8756952360163
"5677" 1135.2 121.73000833066 43.8737078851109
"5678" 1135.4 120.678381457221 40.9627042428362
"5679" 1135.6 118.269640218146 37.0675379645544
"5680" 1135.8 114.331666044158 33.9555646271974
"5681" 1136 108.988799616658 30.4718348532028
"5682" 1136.2 104.77090590355 26.9071103994808
"5683" 1136.4 101.367611275525 23.1351488782206
"5684" 1136.6 98.7840467779597 19.1325553627783
"5685" 1136.8 95.3237590127323 14.3906370287308
"5686" 1137 90.2438618451361 10.2417531662596
"5687" 1137.2 85.5682640119958 9.94610943351471
"5688" 1137.4 80.4715291818506 10.1172172369167
"5689" 1137.6 74.6559658654291 10.0795681122912
"5690" 1137.8 68.1513143822573 10.0073628775761
"5691" 1138 60.6023936088537 9.42648806564362
"5692" 1138.2 55.114816574721 9.72478474142242
"5693" 1138.4 48.2906128126815 9.3323875302741
"5694" 1138.6 41.6232092527779 9.08834335161145
"5695" 1138.8 35.3277548558461 10.2813504993286
"5696" 1139 31.2465049874638 13.4013086936739
"5697" 1139.2 28.1344182021856 17.8733265825247
"5698" 1139.4 25.5021764084566 23.4129180422833
"5699" 1139.6 23.3897002721636 29.1918051444478
"5700" 1139.8 22.5118448599248 35.2777966752051
"5701" 1140 23.0577982875523 41.4620596603886
"5702" 1140.2 23.4105018179076 47.5048967612794
"5703" 1140.4 20.8784570136007 53.0260854864392
"5704" 1140.6 16.961776949713 57.2171140289423
"5705" 1140.8 12.3377305063649 60.681009448575
"5706" 1141 7.46848296232383 63.34673163975
"5707" 1141.2 3.18533690671097 63.1656978746447
"5708" 1141.4 3.57781127073867 63.0086472151731
"5709" 1141.6 4.3964421812002 64.1551943941731
"5710" 1141.8 4.13980788784122 67.0689268262757
"5711" 1142 4.43416277772383 71.7057870370599
"5712" 1142.2 5.7773017470042 76.3257670337738
"5713" 1142.4 8.25623101899924 81.3463372883663
"5714" 1142.6 10.8881874313473 85.7513912687336
"5715" 1142.8 13.4550226459851 89.9394796925183
"5716" 1143 14.7466719977412 94.6188836263232
"5717" 1143.2 17.2555598167738 99.3273546710564
"5718" 1143.4 21.4338119087654 102.476569926332
"5719" 1143.6 26.3161440988061 105.445355075129
"5720" 1143.8 31.1873012184594 107.071871784341
"5721" 1144 35.8150448735077 108.499732103056
"5722" 1144.2 39.6559899075865 110.808602716208
"5723" 1144.4 43.7855217261915 113.513437013817
"5724" 1144.6 47.4350296546932 117.262188097403
"5725" 1144.8 50.580491643069 121.428086086017
"5726" 1145 55.0681710292624 123.206425107148
"5727" 1145.2 59.4522387573602 122.002771565414
"5728" 1145.4 64.0297533701609 119.243988732073
"5729" 1145.6 68.5700769121536 115.915761870291
"5730" 1145.8 72.4200568191459 112.758380687275
"5731" 1146 75.304229079016 109.087317431537
"5732" 1146.2 78.1325098930399 104.421454859845
"5733" 1146.4 80.2069656396749 99.8891180571704
"5734" 1146.6 80.0945825059741 95.1885594354868
"5735" 1146.8 79.2654365994823 90.3530624681827
"5736" 1147 77.8936766954656 85.0467724675203
"5737" 1147.2 76.7424074706788 80.0742887852222
"5738" 1147.4 76.8757404376767 75.0934319830896
"5739" 1147.6 76.1231492089 69.4073028902133
"5740" 1147.8 73.5799013068689 65.19394653925
"5741" 1148 69.6486117457185 61.2208420786875
"5742" 1148.2 65.392171256844 57.9772411723311
"5743" 1148.4 60.5369051354953 56.4230881094196
"5744" 1148.6 55.5500853712853 54.9369658635069
"5745" 1148.8 52.1530694130516 52.9510133703435
"5746" 1149 50.5981396544532 48.9953928005663
"5747" 1149.2 51.1663392845964 45.5053890676049
"5748" 1149.4 53.8187160094674 41.6095943518629
"5749" 1149.6 57.3891365257491 37.6703145426888
"5750" 1149.8 61.6046785752605 34.2334258200441
"5751" 1150 66.2477432822322 31.0706935847596
"5752" 1150.2 70.9514697043741 27.9570204463589
"5753" 1150.4 76.0238043781457 26.4367320696346
"5754" 1150.6 80.7093301572553 26.8180412355371
"5755" 1150.8 84.1413273547206 28.3467708075371
"5756" 1151 88.7068405438613 29.1180085442296
"5757" 1151.2 92.6481601914076 27.3466489736324
"5758" 1151.4 95.0346068804299 24.02016340005
"5759" 1151.6 94.7926234815399 20.9642966826875
"5760" 1151.8 93.5658576402951 20.0990508483634
"5761" 1152 93.7434480773212 21.5057217394375
"5762" 1152.2 95.6490547997305 22.0729251877946
"5763" 1152.4 98.6361850246043 23.0304292029201
"5764" 1152.6 101.555308372733 24.7517696952214
"5765" 1152.8 104.733489737361 27.2013768427357
"5766" 1153 108.404339071082 29.7940019297689
"5767" 1153.2 112.867759563195 31.6445299861689
"5768" 1153.4 115.693960476941 32.2096830930708
"5769" 1153.6 114.072400281726 33.5990439227864
"5770" 1153.8 113.938251314632 36.1447321941184
"5771" 1154 113.897230922888 40.0711414374911
"5772" 1154.2 114.760950263928 44.0893515786724
"5773" 1154.4 116.523845789299 48.2266407166875
"5774" 1154.6 118.70590439279 52.1736130478141
"5775" 1154.8 121.877380232675 55.5307884386434
"5776" 1155 124.39338742033 58.2079278419797
"5777" 1155.2 122.876767330395 59.5617849581974
"5778" 1155.4 120.616212672668 61.9758600126848
"5779" 1155.6 118.116953712033 65.7792709249257
"5780" 1155.8 116.286296641174 70.1953036285982
"5781" 1156 115.228888713568 74.5503377160278
"5782" 1156.2 115.170836715914 79.8160870619934
"5783" 1156.4 115.044805043226 85.0478318781731
"5784" 1156.6 113.121672110713 88.8696558081731
"5785" 1156.8 109.145464831328 91.825852950609
"5786" 1157 105.077830552561 94.682449031911
"5787" 1157.2 99.4805354238421 96.7544577756848
"5788" 1157.4 93.3815269326779 98.5997627181983
"5789" 1157.6 86.7273223190464 99.4597012620705
"5790" 1157.8 80.3967170886818 100.058621417791
"5791" 1158 74.4608528035592 98.3556187934039
"5792" 1158.2 68.7812648068503 95.3841591357155
"5793" 1158.4 64.1534411998487 91.0999177667206
"5794" 1158.6 60.7664592880781 86.3294965611737
"5795" 1158.8 58.903346258151 79.5187088250278
"5796" 1159 58.7977688589844 73.7470469455556
"5797" 1159.2 59.340544975213 67.7638781434615
"5798" 1159.4 60.4294224046306 62.6719936981261
"5799" 1159.6 60.7526296502211 57.4193982877638
"5800" 1159.8 59.1769842845446 52.6420191414764
"5801" 1160 57.7678596217414 48.0353176133956
"5802" 1160.2 54.7309206095957 44.391598099551
"5803" 1160.4 51.7706695777503 41.2123167105074
"5804" 1160.6 51.8078875924713 37.3604288190082
"5805" 1160.8 52.6326886106763 32.4160156971818
"5806" 1161 55.8789056966899 28.6530632974167
"5807" 1161.2 60.1664141270812 25.8576072933859
"5808" 1161.4 64.4111066241167 22.9508094964678
"5809" 1161.6 67.4066907568999 19.27727990292
"5810" 1161.8 67.4462267718208 15.2961607755077
"5811" 1162 65.824035475759 12.8297053320232
"5812" 1162.2 64.3283172180375 12.4540376332797
"5813" 1162.4 62.0511524108809 10.8198151715227
"5814" 1162.6 58.9892773775375 8.59261045232767
"5815" 1162.8 56.7569257399415 5.1179627022197
"5816" 1163 57.3251636855219 4.1734711318067
"5817" 1163.2 59.5302948202652 4.07251287590346
"5818" 1163.4 63.1176109077805 4.09403874765566
"5819" 1163.6 67.8048877056249 3.86913291554126
"5820" 1163.8 72.9760469984929 4.42063941210148
"5821" 1164 77.8944903505622 6.14613615673515
"5822" 1164.2 83.0227935210423 7.75774600159951
"5823" 1164.4 87.8342835127245 9.23577684766121
"5824" 1164.6 91.8199534298578 11.9357787639102
"5825" 1164.8 95.2466062979566 16.1613610076944
"5826" 1165 98.0470468108524 21.2827820101875
"5827" 1165.2 100.003024928532 26.46613071525
"5828" 1165.4 102.366401355229 30.802730929699
"5829" 1165.6 104.825581619996 33.8737247442794
"5830" 1165.8 107.816984845053 37.4421408440395
"5831" 1166 111.051907013204 40.5937005530431
"5832" 1166.2 115.321552007677 43.6011952222761
"5833" 1166.4 119.416913567178 45.2622561640862
"5834" 1166.6 122.368187530663 46.4011529941907
"5835" 1166.8 122.403618590044 49.6561810023686
"5836" 1167 123.833744986892 54.4852822562924
"5837" 1167.2 125.05955227464 60.04722364685
"5838" 1167.4 125.58663833848 65.3400104997931
"5839" 1167.6 125.037124210925 71.1504829346554
"5840" 1167.8 123.897063896431 77.0056690442757
"5841" 1168 121.775770307021 82.0067053150705
"5842" 1168.2 118.384299392251 87.2102655889936
"5843" 1168.4 114.831657445891 92.2047139279979
"5844" 1168.6 111.965193522918 97.6369852339167
"5845" 1168.8 110.200447163118 102.327729917376
"5846" 1169 109.749268686094 103.391138113259
"5847" 1169.2 107.166850334395 102.369565451329
"5848" 1169.4 102.924378378225 101.716182234372
"5849" 1169.6 98.4192071429149 100.015767310982
"5850" 1169.8 93.9193475655756 98.3676057411696
"5851" 1170 89.4755832327387 96.3303787621218
"5852" 1170.2 84.5090077405667 95.0303344880089
"5853" 1170.4 79.6311532906847 94.7661473169079
"5854" 1170.6 74.3055112032468 96.0463889718621
"5855" 1170.8 69.412628855713 98.3817509228398
"5856" 1171 64.6757602192555 100.863204993983
"5857" 1171.2 59.6345374252002 100.406990954122
"5858" 1171.4 56.0184807927983 96.7330935425357
"5859" 1171.6 52.4161178288792 92.0513592282857
"5860" 1171.8 50.3765887142631 85.9842137394107
"5861" 1172 49.6893609496201 79.8779228841368
"5862" 1172.2 49.1214085832157 73.9551310335668
"5863" 1172.4 50.3020221283845 68.3615843911419
"5864" 1172.6 53.2920164956572 63.9470623898164
"5865" 1172.8 55.9639709154471 61.0117792101357
"5866" 1173 57.7699636169215 56.97702508975
"5867" 1173.2 58.4290523611328 52.8767539877071
"5868" 1173.4 57.8471446944628 49.4256486797734
"5869" 1173.6 55.7286841401614 46.5143271023357
"5870" 1173.8 53.5780862304869 42.9501591810076
"5871" 1174 53.4141161700803 38.2850184815726
"5872" 1174.2 55.5674064659312 34.3548738055435
"5873" 1174.4 59.0677654611199 30.15801263163
"5874" 1174.6 62.3130940516185 26.05846949605
"5875" 1174.8 66.3391083392034 23.5189164923077
"5876" 1175 70.476508416188 22.4995969471238
"5877" 1175.2 75.6429948206899 22.46085923661
"5878" 1175.4 79.6960151952445 23.7792726796136
"5879" 1175.6 83.4480214193193 26.3687116738971
"5880" 1175.8 87.9232248796443 27.7944928190752
"5881" 1176 91.788057952582 28.0213481758738
"5882" 1176.2 95.3404761043444 26.8710170127847
"5883" 1176.4 96.5197455232017 24.6413971329853
"5884" 1176.6 95.72381614219 23.7289768149072
"5885" 1176.8 95.4678965266099 25.30429624053
"5886" 1177 97.1218233339245 26.8519879389519
"5887" 1177.2 99.2268742465399 29.1965299267788
"5888" 1177.4 102.543512828933 32.5883286678786
"5889" 1177.6 105.41709993768 36.8411554940298
"5890" 1177.8 107.812579171629 41.7431894068661
"5891" 1178 110.28619628162 46.3266598158941
"5892" 1178.2 113.108677969277 50.9552025128654
"5893" 1178.4 117.053388579746 55.5851057366935
"5894" 1178.6 121.561451717729 58.7555579360152
"5895" 1178.8 123.61638464046 59.2996930853036
"5896" 1179 120.549117605852 61.7554323839403
"5897" 1179.2 118.668905587418 65.9188529660907
"5898" 1179.4 116.438768663316 70.886452708671
"5899" 1179.6 114.040111469617 76.0510015311983
"5900" 1179.8 111.717044627954 81.632182339319
"5901" 1180 109.64736354429 86.4821763247763
"5902" 1180.2 108.204472422345 92.5306038163333
"5903" 1180.4 107.404249878918 98.068165369609
"5904" 1180.6 108.047032441132 101.843226541671
"5905" 1180.8 109.116971322036 102.403828904047
"5906" 1181 109.637361474895 102.077899940882
"5907" 1181.2 109.807396654606 101.202903409539
"5908" 1181.4 111.575225539339 100.721125744586
"5909" 1181.6 113.147660393585 99.3257740987116
"5910" 1181.8 116.048444004009 96.769047983689
"5911" 1182 117.985594072669 94.2141241066452
"5912" 1182.2 120.108043230126 91.2829799213508
"5913" 1182.4 121.55492359741 88.0954104856302
"5914" 1182.6 123.650147679188 83.5149499550975
"5915" 1182.8 124.056242129021 80.6543676167628
"5916" 1183 124.30970842922 76.3867317182665
"5917" 1183.2 125.288473200833 71.5933051714655
"5918" 1183.4 125.491134321146 68.1605681289717
"5919" 1183.6 125.563702558661 63.669609868319
"5920" 1183.8 125.876036517817 58.5178054579257
"5921" 1184 125.279029056202 54.3172711530315
"5922" 1184.2 124.054153784861 49.4141360092232
"5923" 1184.4 122.431974449534 44.8762159028398
"5924" 1184.6 120.803247416963 40.1969017801227
"5925" 1184.8 119.623335585549 36.5017132073017
"5926" 1185 117.367220343887 32.2732738018075
"5927" 1185.2 114.607665176442 27.7888141275457
"5928" 1185.4 112.398653497709 24.2384549650608
"5929" 1185.6 109.025466759981 20.50408538445
"5930" 1185.8 105.499059791238 16.8329913328107
"5931" 1186 101.698307908004 12.781774740648
"5932" 1186.2 98.2395747394757 12.0523947506786
"5933" 1186.4 93.5695499188861 11.2890799163077
"5934" 1186.6 88.5004096938465 9.16696919058962
"5935" 1186.8 83.5908614299566 5.96629180183333
"5936" 1187 79.9901878183771 2.55343419910321
"5937" 1187.2 75.6348502784685 0.904270840580353
"5938" 1187.4 70.2615694951661 0.116583161167435
"5939" 1187.6 65.2704678271328 0.550524637535719
"5940" 1187.8 59.4630472435999 1.2229836576
"5941" 1188 54.4290640626337 1.62029410365625
"5942" 1188.2 49.1351663535319 1.80509264650807
"5943" 1188.4 46.6607857325133 3.42947711165426
"5944" 1188.6 42.7178910600712 6.576722012875
"5945" 1188.8 38.1419026366899 9.14902184131667
"5946" 1189 33.1837395544135 10.7606824946735
"5947" 1189.2 28.0891785669135 12.2867345165309
"5948" 1189.4 22.4573242164899 15.2469542451833
"5949" 1189.6 19.1046450511269 19.3002108465
"5950" 1189.8 16.4605279438233 24.5764511054167
"5951" 1190 14.8616470857107 30.4771538497054
"5952" 1190.2 12.9769706061429 35.5560766507206
"5953" 1190.4 9.3247023590042 40.0024071040561
"5954" 1190.6 4.48435566935241 43.8195999974063
"5955" 1190.8 3.43049466267067 46.7393288466812
"5956" 1191 2.89628005166604 51.4770935137898
"5957" 1191.2 3.44137278566174 56.1718288515064
"5958" 1191.4 4.24274408652037 61.2347585027804
"5959" 1191.6 3.68028779524448 66.5447454654732
"5960" 1191.8 2.93203519971429 72.4147315274433
"5961" 1192 2.89277637691494 77.0352310157
"5962" 1192.2 5.21564944470927 81.0750632892339
"5963" 1192.4 8.06594018315579 85.3004690197622
"5964" 1192.6 11.293913768976 89.2299601393198
"5965" 1192.8 12.5931025510272 93.9472337504619
"5966" 1193 13.7353674418057 98.6534633395335
"5967" 1193.2 16.282193584223 103.059093444667
"5968" 1193.4 20.9735871287174 105.772059378823
"5969" 1193.6 25.421120211677 107.377841852637
"5970" 1193.8 29.7950896874754 109.088416272919
"5971" 1194 32.4584600847499 111.894596657754
"5972" 1194.2 32.3377072325358 113.663236527996
"5973" 1194.4 31.4968611331399 114.22794756115
"5974" 1194.6 30.7905483327149 114.530508622275
"5975" 1194.8 31.3039229097815 114.905727522521
"5976" 1195 32.9873565035216 116.679818506811
"5977" 1195.2 35.6888871794804 119.284887923131
"5978" 1195.4 39.5522477657179 121.17092770065
"5979" 1195.6 44.1805640890577 122.086961719778
"5980" 1195.8 48.4318567304211 121.090732050971
"5981" 1196 52.8671625771019 120.74288342049
"5982" 1196.2 56.3091779246831 122.671066528746
"5983" 1196.4 59.587471436162 125.315088408622
"5984" 1196.6 63.4175188456754 125.480544730723
"5985" 1196.8 66.7079795292149 123.1646458508
"5986" 1197 70.0558388567899 120.10081700025
"5987" 1197.2 72.7226201131178 116.592257326807
"5988" 1197.4 75.1508585165744 112.885476994474
"5989" 1197.6 76.3459690925467 108.335796848169
"5990" 1197.8 76.1336417884535 103.885860380877
"5991" 1198 75.8344418378455 99.3638834541389
"5992" 1198.2 76.7003044836172 94.9323692285045
"5993" 1198.4 79.0487708929506 90.4987432567232
"5994" 1198.6 81.0373966186828 85.5815572896428
"5995" 1198.8 83.2024874258792 80.4220949841428
"5996" 1199 84.712204543211 75.5463959215658
"5997" 1199.2 84.5795517290554 70.2818201074181
"5998" 1199.4 83.2272912590081 65.0596036374682
"5999" 1199.6 80.084335737634 60.8380022618463
"6000" 1199.8 76.4876868260227 57.5843436625345
"6001" 1200 74.0568452230667 54.0549222099375
"6002" 1200.2 73.3833197542994 49.3285699040519
"6003" 1200.4 74.6463031716249 44.9073588046675
"6004" 1200.6 77.8932011215955 41.8454333076389
"6005" 1200.8 81.3704875120976 38.5012012640481
"6006" 1201 86.2825624483147 36.1644819356361
"6007" 1201.2 91.347695051084 33.4465797168088
"6008" 1201.4 96.5710277310672 31.2907104288639
"6009" 1201.6 100.757336525139 28.9966976281238
"6010" 1201.8 102.302136676285 27.5162393464836
"6011" 1202 101.500760547602 26.9050728695866
"6012" 1202.2 99.9527460764807 26.7655725901778
"6013" 1202.4 97.9878178899199 26.72601474249
"6014" 1202.6 94.3848307772587 26.5178845809687
"6015" 1202.8 89.8813548312142 27.2459372140985
"6016" 1203 84.6590562921135 28.7067686663677
"6017" 1203.2 79.5904997183061 28.6359404303468
"6018" 1203.4 75.2354211333538 26.8035896367287
"6019" 1203.6 72.0037418714149 23.440520104
"6020" 1203.8 67.886069550421 20.2176341151335
"6021" 1204 62.3622470783584 17.4305343502184
"6022" 1204.2 56.8916568981962 17.5166930125
"6023" 1204.4 50.729958043684 18.5796846291088
"6024" 1204.6 44.5250393783072 20.5884290849741
"6025" 1204.8 38.9472286762464 23.8074705900326
"6026" 1205 32.9816465911595 26.4869014974783
"6027" 1205.2 26.7599245550508 28.6553711621087
"6028" 1205.4 19.8323295009512 29.0756556567016
"6029" 1205.6 14.489994643203 27.2803453785978
"6030" 1205.8 15.7045937657899 27.3564896967445
"6031" 1206 13.1619987458589 28.3594710759741
"6032" 1206.2 11.2612002157075 31.3911615528789
"6033" 1206.4 8.67121939221419 36.02069054025
"6034" 1206.6 6.30346503019809 41.6442314658214
"6035" 1206.8 3.05927478884399 47.0420044140608
"6036" 1207 1.95508237115835 51.6633488361974
"6037" 1207.2 1.38400376492553 57.2156191825551
"6038" 1207.4 0.636730512518747 62.9807434159449
"6039" 1207.6 0.765304529657703 68.6325352321922
"6040" 1207.8 2.1354871503726 74.0974922617382
"6041" 1208 3.96577160008501 79.4673102821926
"6042" 1208.2 6.08002182885445 85.2328378711452
"6043" 1208.4 7.7045514869996 90.7159223642661
"6044" 1208.6 9.85676969730173 95.9119817645492
"6045" 1208.8 13.1526372030756 100.187901047512
"6046" 1209 17.2892293138976 104.387240918827
"6047" 1209.2 20.7761774106449 109.195490396937
"6048" 1209.4 24.3092311793764 112.370962585438
"6049" 1209.6 28.7846437344227 116.046100674516
"6050" 1209.8 33.5830214349062 119.102402531715
"6051" 1210 38.9402672907348 121.349680725407
"6052" 1210.2 44.1964145542344 123.812232683383
"6053" 1210.4 50.3207633692021 125.839387740945
"6054" 1210.6 55.9870365957434 126.017237456227
"6055" 1210.8 61.9227740390338 126.094555505104
"6056" 1211 67.9821298133179 125.702082152058
"6057" 1211.2 73.3191702791571 124.585488518109
"6058" 1211.4 79.0317759481819 123.26528721429
"6059" 1211.6 84.3710957175686 122.61319633784
"6060" 1211.8 87.6831833744622 120.534385261216
"6061" 1212 90.4778792347563 116.067026364889
"6062" 1212.2 93.2204545472236 110.857414521763
"6063" 1212.4 96.2644471709846 106.89354049879
"6064" 1212.6 98.268342596211 104.411224024461
"6065" 1212.8 98.5751907428342 101.641069203843
"6066" 1213 97.4909063849378 99.0907553607196
"6067" 1213.2 95.0485773384386 97.070023966223
"6068" 1213.4 91.1188054098421 94.1655874787543
"6069" 1213.6 88.0993934365131 89.8060376694107
"6070" 1213.8 84.9371159414926 85.3118899833851
"6071" 1214 82.5949786174535 80.3851175967682
"6072" 1214.2 79.8783928495204 75.7144862097457
"6073" 1214.4 75.8248895969685 73.3107726001071
"6074" 1214.6 70.8093280845268 71.9257206194605
"6075" 1214.8 65.9416543124215 70.2528345308026
"6076" 1215 62.0941916185794 66.59528198025
"6077" 1215.2 57.9933431667373 62.1566022580395
"6078" 1215.4 54.2285275417165 57.3282355151216
"6079" 1215.6 51.4688864823336 51.7532473006383
"6080" 1215.8 50.579941226779 46.0918265667775
"6081" 1216 51.3080469578117 40.4656379370978
"6082" 1216.2 53.1588646684204 34.6498189131848
"6083" 1216.4 56.6976584272274 30.447197309
"6084" 1216.6 60.4046831864254 26.9268926656892
"6085" 1216.8 63.1362763813133 23.6444102435678
"6086" 1217 62.2302197623478 21.6989082341447
"6087" 1217.2 59.683370247048 19.5909571293468
"6088" 1217.4 56.7290815952426 19.6431692570605
"6089" 1217.6 53.5058929891595 20.936948486087
"6090" 1217.8 49.5949388982899 24.4238435526563
"6091" 1218 46.2744069300806 28.7992209050756
"6092" 1218.2 42.5260521268127 33.5061041135796
"6093" 1218.4 37.8317805024421 36.8224427342609
"6094" 1218.6 31.9266734641303 38.6797042106968
"6095" 1218.8 26.3467956017899 39.0090315918989
"6096" 1219 20.1903135128837 39.4483888774688
"6097" 1219.2 14.0921389421536 38.3909934624924
"6098" 1219.4 8.57618014532054 36.3092772451684
"6099" 1219.6 8.85104813052396 37.93160250525
"6100" 1219.8 6.88441838551157 41.5406651030644
"6101" 1220 4.30954386034762 46.291842352125
"6102" 1220.2 2.76191596900044 50.1882588983026
"6103" 1220.4 3.24344416700422 54.2187146640804
"6104" 1220.6 2.83526447789519 59.58860477525
"6105" 1220.8 1.20730861164706 65.002320073292
"6106" 1221 1.85283899512328 68.7511826587116
"6107" 1221.2 3.71203124386312 74.1985365792012
"6108" 1221.4 4.75708286072436 79.824431534668
"6109" 1221.6 5.62637958469316 83.9414312367339
"6110" 1221.8 7.98443649104592 87.994438529106
"6111" 1222 10.6751811040923 92.8147717325756
"6112" 1222.2 13.4567849516571 98.0088832048828
"6113" 1222.4 16.491685746349 102.186393492148
"6114" 1222.6 21.1111387184643 106.564449917948
"6115" 1222.8 23.9345223169593 110.922275336105
"6116" 1223 27.564190333835 114.164058925528
"6117" 1223.2 32.5735526470165 115.726620080367
"6118" 1223.4 37.8870864752174 117.665945302911
"6119" 1223.6 43.4681504528993 119.646975408562
"6120" 1223.8 48.2676100148132 122.867936031738
"6121" 1224 51.9902261418837 124.185391325438
"6122" 1224.2 57.009488816909 123.043014787631
"6123" 1224.4 61.7744506684973 121.026754830445
"6124" 1224.6 67.1014460901933 118.456469225326
"6125" 1224.8 72.2429015222391 117.318658732564
"6126" 1225 77.8284469834399 117.173936840525
"6127" 1225.2 82.7600421171443 118.304258822132
"6128" 1225.4 88.1574702026924 120.097709826323
"6129" 1225.6 91.3463237869819 118.055376832914
"6130" 1225.8 94.6046275965722 114.873548141153
"6131" 1226 96.007479350934 109.606995361945
"6132" 1226.2 96.2484994100485 104.744333088414
"6133" 1226.4 95.086731950647 99.8997476559643
"6134" 1226.6 93.2996134333244 95.1139957199741
"6135" 1226.8 90.4148336734856 90.8622022731717
"6136" 1227 88.2690713994596 86.2844999053393
"6137" 1227.2 85.7287041617616 81.969109562816
"6138" 1227.4 83.0061545974808 77.2998633696409
"6139" 1227.6 78.4548980226381 74.6074628620714
"6140" 1227.8 73.4798806129215 71.6407600632763
"6141" 1228 69.0775494954682 67.9146420673891
"6142" 1228.2 63.3768501587387 65.5793954484295
"6143" 1228.4 58.130038115132 65.1168395652237
"6144" 1228.6 52.2170078753507 65.9809327129977
"6145" 1228.8 46.7264103060643 67.559193325427
"6146" 1229 41.1315058850927 67.3912031106262
"6147" 1229.2 35.7714003882855 65.7463635674801
"6148" 1229.4 31.6745065830421 62.4211855836587
"6149" 1229.6 28.956893144374 57.6292153975686
"6150" 1229.8 26.4837608763845 52.609472247223
"6151" 1230 24.585880815689 46.8550354427271
"6152" 1230.2 23.6161335495569 44.3953086082209
"6153" 1230.4 21.5614245721328 44.5706566465072
"6154" 1230.6 17.2249083137899 46.3035602085141
"6155" 1230.8 12.9023190692645 49.5460606518432
"6156" 1231 9.33579782232036 53.7639235509196
"6157" 1231.2 6.97889014178146 59.5443407127839
"6158" 1231.4 5.49901119047588 65.4518933334236
"6159" 1231.6 3.54207738178995 71.2653643922744
"6160" 1231.8 3.81623246421616 76.0997195242008
"6161" 1232 6.11057754589149 80.8584483190078
"6162" 1232.2 9.14672902898041 86.0289533449405
"6163" 1232.4 12.4845675531259 91.611412696458
"6164" 1232.6 15.7950886793614 96.8089233824167
"6165" 1232.8 18.5008865951471 102.477962211917
"6166" 1233 20.6931258764149 107.387280833109
"6167" 1233.2 24.6750211458125 110.106603745709
"6168" 1233.4 29.3348935040582 111.267121526274
"6169" 1233.6 34.8495225295157 112.207517738371
"6170" 1233.8 40.8123308455781 113.305743606064
"6171" 1234 46.0075033365259 114.331391595522
"6172" 1234.2 51.5913734593061 116.217350748798
"6173" 1234.4 55.9114838655756 119.482045506821
"6174" 1234.6 59.0767491379945 122.454713102591
"6175" 1234.8 62.6179922988822 124.166649688858
"6176" 1235 67.6209600885087 123.713634934078
"6177" 1235.2 72.8696983458403 121.957131480536
"6178" 1235.4 78.4417008477423 119.218157664036
"6179" 1235.6 83.8040931607325 116.241401359463
"6180" 1235.8 89.3099891428149 113.15783686075
"6181" 1236 93.4496789641399 109.364676610225
"6182" 1236.2 96.957675943434 106.510670211877
"6183" 1236.4 99.1351886104215 107.223952337855
"6184" 1236.6 101.98244436479 109.129934189426
"6185" 1236.8 101.342311923527 110.060147991171
"6186" 1237 99.8838905228925 109.249450251994
"6187" 1237.2 99.1510328671386 107.057527991443
"6188" 1237.4 98.4303075703974 103.566963755418
"6189" 1237.6 97.0832656034597 99.1088354691399
"6190" 1237.8 95.5550431283792 94.5696682107321
"6191" 1238 93.9450016282303 90.437853286672
"6192" 1238.2 92.0174735547172 85.7982100358045
"6193" 1238.4 89.4398493437899 81.2035214841161
"6194" 1238.6 86.7142403793575 76.5079226058987
"6195" 1238.8 84.1809431118445 71.9145660137318
"6196" 1239 81.0646652187457 67.1871573676394
"6197" 1239.2 78.4915664815333 62.7768401953208
"6198" 1239.4 76.1040467325291 58.1440661072152
"6199" 1239.6 72.1685282174115 54.2690390348446
"6200" 1239.8 67.5231330302354 51.2454473232136
"6201" 1240 62.7596864500935 48.0457865485714
"6202" 1240.2 58.8505575585677 44.7118012551389
"6203" 1240.4 57.0115400349499 40.5495518973
"6204" 1240.6 56.2059403920427 35.7351036971291
"6205" 1240.8 58.1006380929717 31.5194312449167
"6206" 1241 61.4269248504434 28.2937950302896
"6207" 1241.2 66.3768252539841 26.2323686690461
"6208" 1241.4 70.6931424299415 25.4353963826136
"6209" 1241.6 74.5336402989462 25.8012925940937
"6210" 1241.8 76.9394852824566 28.2612298338864
"6211" 1242 78.5793845281266 30.7987924972797
"6212" 1242.2 82.1787637161024 32.64474606875
"6213" 1242.4 86.0951573381899 31.97720082231
"6214" 1242.6 89.7511518464757 29.5563483500786
"6215" 1242.8 91.8358352613487 26.0689607774265
"6216" 1243 92.9070973180552 21.1428759556071
"6217" 1243.2 92.6546811484149 16.4736535649375
"6218" 1243.4 92.5330425066091 15.342183616867
"6219" 1243.6 93.8650506174328 16.1238071822296
"6220" 1243.8 96.6905802650207 16.4154687454904
"6221" 1244 99.8993210658476 17.5362921095769
"6222" 1244.2 102.561442662276 19.9368838516612
"6223" 1244.4 105.282217986017 23.0925025006773
"6224" 1244.6 108.866090790457 26.7032253479444
"6225" 1244.8 112.248187360333 28.7410259116786
"6226" 1245 113.292351914439 29.1620659739797
"6227" 1245.2 112.366340330984 30.9595567145024
"6228" 1245.4 111.948175966129 34.8110306724977
"6229" 1245.6 111.368576800418 39.2201031445071
"6230" 1245.8 110.910898775031 43.4391237758036
"6231" 1246 111.615471888755 48.1055613809741
"6232" 1246.2 112.908849145574 52.681777024277
"6233" 1246.4 115.725818796489 57.456725998958
"6234" 1246.6 118.366660650674 62.4986657511508
"6235" 1246.8 120.933951575204 67.1652608939483
"6236" 1247 122.423648371513 70.449222077729
"6237" 1247.2 121.443137383816 74.4065536968289
"6238" 1247.4 119.10530906218 78.7927302178602
"6239" 1247.6 116.064845145944 83.9470159256859
"6240" 1247.8 111.886846493672 88.1131141911744
"6241" 1248 107.461138863985 92.6302923131525
"6242" 1248.2 102.964851011273 96.5188678186144
"6243" 1248.4 97.9156029488899 100.06172019395
"6244" 1248.6 92.7557077976175 103.74275164469
"6245" 1248.8 88.0905701824399 107.912383516825
"6246" 1249 83.4001123474286 111.567551301082
"6247" 1249.2 78.069700287773 115.06766921447
"6248" 1249.4 73.1025492109819 116.361544467138
"6249" 1249.6 67.2284246059363 115.645129589177
"6250" 1249.8 61.4324153550194 113.149483147242
"6251" 1250 56.0794512539363 109.374852604835
"6252" 1250.2 51.3681068812689 105.150741038779
"6253" 1250.4 47.6469050025916 100.27155201468
"6254" 1250.6 45.5702556300572 95.0349235007328
"6255" 1250.8 45.4387086177621 88.9317196155833
"6256" 1251 45.958142843631 82.1076009783715
"6257" 1251.2 47.9338544847344 75.9127471725556
"6258" 1251.4 50.8833503938595 71.1582074201544
"6259" 1251.6 54.7960149835531 67.2624249294342
"6260" 1251.8 58.997203035903 62.8631878294761
"6261" 1252 62.6609755509478 58.3180159423816
"6262" 1252.2 64.7705944139786 52.9701191203726
"6263" 1252.4 64.9055989774413 47.3669494737179
"6264" 1252.6 64.4478158304664 42.2067996661618
"6265" 1252.8 62.9634280644692 38.4471881863726
"6266" 1253 60.7683727566315 35.8012194630817
"6267" 1253.2 58.3044279373001 32.0584730781275
"6268" 1253.4 57.7380215243383 28.1838967397016
"6269" 1253.6 59.4018820113982 24.1809164065902
"6270" 1253.8 63.4044627092899 21.2294969650096
"6271" 1254 68.5432810156675 20.3902106306173
"6272" 1254.2 73.0052490799099 20.92830784068
"6273" 1254.4 77.6460092376799 23.13350024829
"6274" 1254.6 80.2830568748409 26.2477407763929
"6275" 1254.8 81.5722215578899 29.57327357034
"6276" 1255 82.8492074114806 32.352527572384
"6277" 1255.2 84.5654387826765 34.6613820290644
"6278" 1255.4 86.9427735673706 35.7330263734758
"6279" 1255.6 88.8472536194351 35.6549460996371
"6280" 1255.8 90.5989010288989 34.7757597749332
"6281" 1256 92.0146957964076 33.5852145064265
"6282" 1256.2 92.8754621213781 32.2213479274853
"6283" 1256.4 93.6894904851042 32.0678326469357
"6284" 1256.6 95.3201044104534 30.6113397470192
"6285" 1256.8 95.7017389672355 30.0192917749233
"6286" 1257 97.0224181519399 31.01792301588
"6287" 1257.2 99.8111040326216 32.232922467052
"6288" 1257.4 102.597809777076 34.72127040405
"6289" 1257.6 104.571952087902 37.6065688812967
"6290" 1257.8 106.848135744763 39.8803884010878
"6291" 1258 109.52011007733 41.536969150719
"6292" 1258.2 112.617978154527 43.4833046351447
"6293" 1258.4 113.735136827155 45.4323473835196
"6294" 1258.6 114.04994108954 47.011619192275
"6295" 1258.8 114.421967213044 48.5906046693432
"6296" 1259 116.527888551199 50.7696075848935
"6297" 1259.2 119.659268307265 53.6966262165
"6298" 1259.4 122.270425664114 54.6374490893581
"6299" 1259.6 123.417445232582 53.3883564561085
"6300" 1259.8 123.143579289655 52.2204036849797
"6301" 1260 122.157994765542 52.5737462957821
"6302" 1260.2 121.496571862655 52.9537807093851
"6303" 1260.4 120.895560965241 53.0903767125597
"6304" 1260.6 120.2122711009 53.0295601589931
"6305" 1260.8 119.907224370451 53.3758659938036
"6306" 1261 119.528857267686 54.6878079444326
"6307" 1261.2 119.555297520694 56.58210328365
"6308" 1261.4 119.914011488969 59.763771705375
"6309" 1261.6 121.04338801034 63.3531013463
"6310" 1261.8 123.110345068613 67.3403770657626
"6311" 1262 124.091425418756 68.6292696311314
"6312" 1262.2 123.057975993033 68.2204179216554
"6313" 1262.4 121.736352811013 69.0043959932678
"6314" 1262.6 120.021306979973 70.0083369159978
"6315" 1262.8 117.361010754175 72.3998812311987
"6316" 1263 114.476311355405 75.137221789609
"6317" 1263.2 111.752906207671 77.9169970903142
"6318" 1263.4 108.596462355662 79.7952738615577
"6319" 1263.6 104.424862736468 81.3043191230152
"6320" 1263.8 100.206559698807 82.7589614635086
"6321" 1264 95.8119503188856 85.3620991391283
"6322" 1264.2 92.0578047831261 88.1029256139052
"6323" 1264.4 88.3122827206899 91.943529195975
"6324" 1264.6 84.0245409003797 95.2818270685064
"6325" 1264.8 79.8767993521292 96.1052224683214
"6326" 1265 75.163964676471 94.1750131164828
"6327" 1265.2 70.694626482 90.8205071096534
"6328" 1265.4 66.7379392796998 86.9292648733894
"6329" 1265.6 63.174415113211 82.5128434009868
"6330" 1265.8 60.5343817196361 76.9044070427116
"6331" 1266 57.9272580653792 71.3077273796518
"6332" 1266.2 56.2154978590061 65.8274741096284
"6333" 1266.4 54.9383973831723 60.2030941130147
"6334" 1266.6 55.8295309952479 54.8047765662967
"6335" 1266.8 57.9554507115303 49.9335995777308
"6336" 1267 59.7344373382578 45.0668425947454
"6337" 1267.2 61.0299310225778 40.3636722788864
"6338" 1267.4 61.8399976125475 34.9590727819167
"6339" 1267.6 64.4247708950229 30.1506658244636
"6340" 1267.8 67.4506396556054 25.8427652587063
"6341" 1268 71.2929575576135 22.7454727128088
"6342" 1268.2 75.6500059800132 20.7408158375898
"6343" 1268.4 79.668507297421 18.0655390865898
"6344" 1268.6 81.7318545854299 14.8668950877
"6345" 1268.8 81.7546593036499 14.20954137174
"6346" 1269 82.2726521889328 15.6870273045153
"6347" 1269.2 84.9409593548103 16.8023759208214
"6348" 1269.4 88.7850604047998 18.8338348075173
"6349" 1269.6 92.4171320002899 20.0739428480147
"6350" 1269.8 96.6152733089718 21.9224067095833
"6351" 1270 100.57615340789 25.36544542341
"6352" 1270.2 103.84994612928 28.042633086375
"6353" 1270.4 106.691799667047 29.5781873439643
"6354" 1270.6 109.410911982988 30.5187776746856
"6355" 1270.8 111.133290025133 31.5800951168214
"6356" 1271 111.982444365859 35.3551660283017
"6357" 1271.2 112.09253610899 38.3172592836409
"6358" 1271.4 112.84522755262 42.7634799024643
"6359" 1271.6 113.842243250294 47.3272015119226
"6360" 1271.8 116.008024781942 51.5912107122054
"6361" 1272 118.319272675842 56.1017395517586
"6362" 1272.2 121.075806482319 60.5285379434685
"6363" 1272.4 123.993014538375 64.4730821882256
"6364" 1272.6 123.468454965981 65.0466124573109
"6365" 1272.8 121.330099503903 66.5454321029022
"6366" 1273 118.446912755188 69.0304264312234
"6367" 1273.2 114.673205634112 72.0883441711652
"6368" 1273.4 111.111058708312 74.9153588544093
"6369" 1273.6 107.189185338914 77.5399034293473
"6370" 1273.8 103.794605009058 80.5244652679821
"6371" 1274 100.629997881465 84.5387453316
"6372" 1274.2 97.6653845128649 88.828742693025
"6373" 1274.4 94.5148337673391 93.686374887332
"6374" 1274.6 91.1611972204511 98.7428224426798
"6375" 1274.8 87.0580232185899 103.217909789475
"6376" 1275 82.5095445191367 107.109697754323
"6377" 1275.2 77.4093941811204 108.816719905233
"6378" 1275.4 72.3616492545899 108.0557019142
"6379" 1275.6 67.1311659551289 105.558453063216
"6380" 1275.8 63.1884351079181 101.893255815788
"6381" 1276 60.0886042554623 97.5322877584397
"6382" 1276.2 56.6686246424566 93.4297123947372
"6383" 1276.4 52.6946197599255 89.1926256748348
"6384" 1276.6 48.1071238279464 84.5877643776587
"6385" 1276.8 45.2786435723589 79.2764891410862
"6386" 1277 43.3167931240602 73.6329469468446
"6387" 1277.2 42.9320452163354 67.7001365345591
"6388" 1277.4 44.4162221791661 61.2552472597087
"6389" 1277.6 48.2147543528203 55.2224604673409
"6390" 1277.8 52.1921429177899 50.9517774279393
"6391" 1278 56.4534091749246 47.0121091697019
"6392" 1278.2 60.7351948503588 43.6608321397638
"6393" 1278.4 64.574337780056 40.2632657285986
"6394" 1278.6 67.0711036779958 36.0731469471324
"6395" 1278.8 69.7935845972599 32.30587768029
"6396" 1279 72.4604947879087 28.2218993325965
"6397" 1279.2 74.4094668806081 23.250394014553
"6398" 1279.4 75.8197117952126 17.7862563670129
"6399" 1279.6 77.4692918673657 13.8386700334015
"6400" 1279.8 79.9527884633782 13.7379582738676
"6401" 1280 82.986190871093 14.6918246682803
"6402" 1280.2 85.5403887122611 16.4889653595288
"6403" 1280.4 89.3143864927414 18.974613710716
"6404" 1280.6 93.215053497838 21.6521024957308
"6405" 1280.8 96.6467250376745 24.4339493370865
"6406" 1281 100.100324191184 27.1276002415962
"6407" 1281.2 103.860258620859 29.6900851591708
"6408" 1281.4 108.334143125425 31.4014283479327
"6409" 1281.6 112.650228416742 31.6990896347885
"6410" 1281.8 113.944555649281 30.6145468719955
"6411" 1282 113.68119507245 30.7367559874885
"6412" 1282.2 113.546252807321 31.3634767777633
"6413" 1282.4 114.124415957601 32.6636830341689
"6414" 1282.6 114.28046704546 33.3587070898761
"6415" 1282.8 115.390957671825 34.6913604776413
"6416" 1283 117.361010754175 35.8573647312757
"6417" 1283.2 117.708197970665 35.9012585424375
"6418" 1283.4 116.739861261399 35.8747663538318
"6419" 1283.6 115.908388659195 36.4648484564392
"6420" 1283.8 115.035144924922 36.5235621099868
"6421" 1284 114.741750889343 36.9191544115132
"6422" 1284.2 113.76488211179 38.2582541231987
"6423" 1284.4 113.119465558394 40.2751737830802
"6424" 1284.6 112.521922244844 42.9068597834932
"6425" 1284.8 112.525495252007 45.7115066966674
"6426" 1285 112.958853278152 48.3856088241207
"6427" 1285.2 114.167132002615 51.60099276155
"6428" 1285.4 116.152555600636 54.8227576693782
"6429" 1285.6 118.46518792269 57.56303809235
"6430" 1285.8 120.635043020924 61.1612264428046
"6431" 1286 121.320975356764 64.7333677579423
"6432" 1286.2 121.29043912439 69.5164847928326
"6433" 1286.4 120.582542662977 74.4607321219018
"6434" 1286.6 118.195884341431 78.2044804821475
"6435" 1286.8 114.369702899364 81.8028178964935
"6436" 1287 110.502815896842 85.9602976673022
"6437" 1287.2 106.524541134228 90.1010784158368
"6438" 1287.4 103.051818157027 94.4330588263093
"6439" 1287.6 100.031792847625 98.9544440983078
"6440" 1287.8 98.1488925950485 103.531892393379
"6441" 1288 97.9849506300267 108.035251803697
"6442" 1288.2 98.9933513551628 110.530063006055
"6443" 1288.4 98.1912398091681 111.18858052483
"6444" 1288.6 95.797528362699 112.561400701977
"6445" 1288.8 91.6126322186399 114.11329284325
"6446" 1289 86.638407665902 114.868871827112
"6447" 1289.2 81.3093338339649 113.957235032775
"6448" 1289.4 76.0757940428222 112.216764086589
"6449" 1289.6 71.0433936059182 110.281669364712
"6450" 1289.8 66.0171170798875 107.637942379738
"6451" 1290 61.3894426337661 104.061289268631
"6452" 1290.2 58.3291022893503 99.7001844359741
"6453" 1290.4 55.9334387185204 94.5544165220674
"6454" 1290.6 54.3846335738177 88.8043254845833
"6455" 1290.8 53.6919126746007 82.9946940330338
"6456" 1291 53.6713678834115 77.4892017230608
"6457" 1291.2 55.7558160096615 72.4402182108096
"6458" 1291.4 58.0188841653703 67.9022092705982
"6459" 1291.6 60.3468658169953 63.4456895807946
"6460" 1291.8 61.932521805999 58.68410644515
"6461" 1292 63.6886167379042 54.1980131177929
"6462" 1292.2 66.1120871279184 50.2175392490298
"6463" 1292.4 69.3533720901917 47.5305227865804
"6464" 1292.6 71.9320452194354 43.9457636169136
"6465" 1292.8 75.1781830563587 40.3193658963784
"6466" 1293 78.3451729399328 38.0517169716214
"6467" 1293.2 80.0854867729647 35.2117996502112
"6468" 1293.4 79.9999370738103 32.4796536744949
"6469" 1293.6 78.4296990400559 30.4017962091223
"6470" 1293.8 76.4595880135172 28.6356913704621
"6471" 1294 73.3473198532099 27.16170267051
"6472" 1294.2 72.665450941759 26.1036484456005
"6473" 1294.4 74.0136142290291 23.695308366
"6474" 1294.6 76.3597693815778 21.2313900596136
"6475" 1294.8 78.991413087437 20.8682827236618
"6476" 1295 80.4343126589532 21.5367578096173
"6477" 1295.2 81.8659906710712 22.0272414632187
"6478" 1295.4 80.351830449186 22.8826977828639
"6479" 1295.6 79.5965883161777 22.2543247515765
"6480" 1295.8 77.9107973547899 21.227047077875
"6481" 1296 75.9796907445778 19.8802401853712
"6482" 1296.2 73.0120060334566 18.2897437619773
"6483" 1296.4 69.0304183673837 16.7324228935313
"6484" 1296.6 65.2837404144566 15.5295375903106
"6485" 1296.8 62.4583095065452 15.533274813367
"6486" 1297 61.0606444477899 17.135475726553
"6487" 1297.2 58.5556377214236 19.8592944956658
"6488" 1297.4 56.2079232642748 24.0649443673106
"6489" 1297.6 52.8562803256005 27.7494589612184
"6490" 1297.8 48.6733503752415 31.4797061933145
"6491" 1298 43.7163893126899 33.5152726305833
"6492" 1298.2 38.0942835890658 34.3162449254914
"6493" 1298.4 32.3422295854351 32.9550124200565
"6494" 1298.6 27.4739253528934 29.9189509554569
"6495" 1298.8 24.596666063976 25.1418242836919
"6496" 1299 23.0736478102135 19.4519597378382
"6497" 1299.2 23.721601295069 16.151650085564
"6498" 1299.4 26.2427740800847 14.9483602819974
"6499" 1299.6 29.7483074440324 11.9933853480076
"6500" 1299.8 33.5326573325712 8.9892483686875
"6501" 1300 37.6276862814085 6.3365446756933
"6502" 1300.2 42.1889743945482 5.02611844860165
"6503" 1300.4 46.9870660047689 4.27541408590263
"6504" 1300.6 51.9347980073212 2.70314421715625
"6505" 1300.8 56.2239574789076 1.20087702898529
"6506" 1301 59.8118146405042 1.18385546022143
"6507" 1301.2 63.6922365344471 3.25492004705001
"6508" 1301.4 68.5882084762949 4.72714212331931
"6509" 1301.6 74.893203327699 5.89776920106818
"6510" 1301.8 80.3659331458967 7.17519614042475
"6511" 1302 85.7030366057602 8.74951721004208
"6512" 1302.2 90.8955505234999 10.13547706236
"6513" 1302.4 95.3237590127323 12.0277208873942
"6514" 1302.6 100.147207517561 15.0552564099643
"6515" 1302.8 103.722991394042 19.2868166037547
"6516" 1303 107.10107348551 23.40867157125
"6517" 1303.2 110.707435376985 27.264316951958
"6518" 1303.4 115.457058304346 30.892799823737
"6519" 1303.6 118.842099237715 35.4537866573
"6520" 1303.8 118.846293799249 40.5758914946554
"6521" 1304 117.329757603652 45.3578017623362
"6522" 1304.2 115.607584789388 50.0078836554911
"6523" 1304.4 114.128143109985 53.8784165140553
"6524" 1304.6 113.861629401208 58.1698974072955
"6525" 1304.8 114.870565419426 61.6616547251591
"6526" 1305 116.5761534096 65.5376910478966
"6527" 1305.2 119.859246463686 69.2079598910173
"6528" 1305.4 122.803337503863 73.0333463566403
"6529" 1305.6 122.061081326307 75.7445966816379
"6530" 1305.8 119.621260443565 77.777301828775
"6531" 1306 115.750114278263 79.9000065365625
"6532" 1306.2 111.906361996968 82.1254902381737
"6533" 1306.4 108.674427204277 84.4337268364295
"6534" 1306.6 105.569236880345 87.2138615017626
"6535" 1306.8 103.382563104508 91.56453165625
"6536" 1307 102.008884617799 96.322425505337
"6537" 1307.2 100.933951573066 101.825250328086
"6538" 1307.4 97.9705031964566 105.790209617917
"6539" 1307.6 94.3111905413399 107.568419363125
"6540" 1307.8 89.0355838844354 107.03017915965
"6541" 1308 83.6184739805079 106.221389753609
"6542" 1308.2 77.8929975288147 105.040935596746
"6543" 1308.4 73.9006012674346 102.330914991837
"6544" 1308.6 70.5937467583069 97.7593411789449
"6545" 1308.8 66.509511913256 93.3059446503432
"6546" 1309 62.8900459333503 89.0946230302241
"6547" 1309.2 61.1740012342636 83.5856360830921
"6548" 1309.4 60.0007227725846 77.5147789231071
"6549" 1309.6 58.2965363311725 71.6666761691022
"6550" 1309.8 56.2195816860009 65.6485916489656
"6551" 1310 53.471857227689 59.8422242837546
"6552" 1310.2 49.7885980133328 55.38459845225
"6553" 1310.4 46.2252773252753 52.2207713930461
"6554" 1310.6 41.3843622696315 50.5549734265173
"6555" 1310.8 36.2514190927206 49.2419309475965
"6556" 1311 32.3687754742578 46.8725667451583
"6557" 1311.2 31.5350535010326 43.5084970361141
"6558" 1311.4 33.0039305165172 39.811631044553
"6559" 1311.6 35.4859591914717 34.5918495482386
"6560" 1311.8 39.9151942559835 30.2961736214436
"6561" 1312 44.814616532232 27.7132522081974
"6562" 1312.2 49.9695091492464 26.5118264361522
"6563" 1312.4 55.2077118838779 24.7904079151731
"6564" 1312.6 60.8786003109744 22.6554383112597
"6565" 1312.8 66.2115018096337 21.9953929304687
"6566" 1313 72.3363106787899 21.9773610406029
"6567" 1313.2 78.3167316813817 23.4593692356276
"6568" 1313.4 81.958505560392 25.6900664682398
"6569" 1313.6 83.6698936544756 28.3734028479357
"6570" 1313.8 84.7291777518808 30.1026540910682
"6571" 1314 86.8806531879899 32.0132351622214
"6572" 1314.2 89.8399321195794 32.3034638967553
"6573" 1314.4 93.7809435801134 31.2546512863676
"6574" 1314.6 95.8500217408861 29.2920755250288
"6575" 1314.8 96.6003874389692 28.4888130027311
"6576" 1315 97.056474703077 26.9769685672797
"6577" 1315.2 97.0145478367293 28.3886239648864
"6578" 1315.4 99.9954986188889 30.4355300247252
"6579" 1315.6 101.989824532499 33.5160971880655
"6580" 1315.8 104.341800432205 37.1600267307028
"6581" 1316 107.171040803836 41.37124404225
"6582" 1316.2 110.602084882469 44.5378981556786
"6583" 1316.4 114.551947607878 46.390347327312
"6584" 1316.6 119.316122387973 47.7877007320665
"6585" 1316.8 121.538927510597 50.6560280604265
"6586" 1317 121.346963639636 53.6925430712757
"6587" 1317.2 120.334344759936 57.4064311692414
"6588" 1317.4 119.210372401899 62.0125676496409
"6589" 1317.6 118.181536643595 66.7262148371111
"6590" 1317.8 117.274617273276 72.07322961325
"6591" 1318 116.531193582825 77.8048577331978
"6592" 1318.2 115.668496302188 84.1530002213771
"6593" 1318.4 114.875372738155 90.0180776834152
"6594" 1318.6 112.7188537262 91.94671404925
"6595" 1318.8 109.167264213343 94.0017825309079
"6596" 1319 104.045728394219 95.4356003763845
"6597" 1319.2 98.5444603301081 96.40550863425
"6598" 1319.4 92.7726049955007 96.5097401959773
"6599" 1319.6 87.1110624408153 96.1658349301652
"6600" 1319.8 81.4512874461172 96.8328580373318
"6601" 1320 75.4066850594247 98.2898339979978
"6602" 1320.2 70.7773440660103 100.774695483038
"6603" 1320.4 66.0567505892247 103.936163438928
"6604" 1320.6 60.820870321418 106.721274713076
"6605" 1320.8 55.1433417462605 107.267196475645
"6606" 1321 49.4229985625042 105.504018881048
"6607" 1321.2 45.0994357909635 101.544440480622
"6608" 1321.4 42.4720449054682 95.9335964620239
"6609" 1321.6 40.168129765917 89.6687342491652
"6610" 1321.8 37.1290264093162 84.2360166466184
"6611" 1322 34.4988270574451 78.406694729431
"6612" 1322.2 33.2531817749694 72.595872201968
"6613" 1322.4 34.0433880010399 66.1619144453303
"6614" 1322.6 35.4435833571578 60.0585208622406
"6615" 1322.8 36.4583216049975 54.069794873816
"6616" 1323 36.0972744817515 48.1696808408077
"6617" 1323.2 34.5907012383199 42.36491826405
"6618" 1323.4 34.0764383173008 35.7423620583913
"6619" 1323.6 32.6304869808878 31.3472645388913
"6620" 1323.8 30.1134175999248 29.8413594893848
"6621" 1324 25.7896348725513 28.7071092923864
"6622" 1324.2 22.3457527456286 27.8345902514758
"6623" 1324.4 21.234529099724 27.6294771203159
"6624" 1324.6 20.0970489418415 26.540991183982
"6625" 1324.8 20.4183951224964 25.402666665163
"6626" 1325 21.5503684544312 23.6496126450978
"6627" 1325.2 23.1140837537577 19.9772490104436
"6628" 1325.4 26.190763319232 15.9219196410079
"6629" 1325.6 31.057467193699 12.9391902599773
"6630" 1325.8 36.0303546533566 11.3147220683167
"6631" 1326 41.4924873343364 9.53900589040116
"6632" 1326.2 46.1317681673834 7.11342228729396
"6633" 1326.4 50.099710000411 4.27139111334473
"6634" 1326.6 52.6294376936932 3.20231859941129
"6635" 1326.8 55.8979096285399 3.83844055578261
"6636" 1327 59.79371565779 5.11410227400758
"6637" 1327.2 64.7027313167268 6.47195710251316
"6638" 1327.4 69.8824049156346 8.15848093794902
"6639" 1327.6 75.0649884406484 10.1404526444575
"6640" 1327.8 80.0338628725778 12.58017043625
"6641" 1328 84.0164195619823 14.7103472997981
"6642" 1328.2 87.6344758180399 15.8223510702
"6643" 1328.4 89.5386697894099 16.6631523348
"6644" 1328.6 92.5588451690683 17.7429160956418
"6645" 1328.8 96.1825905482611 17.7898554280096
"6646" 1329 97.3039506268724 17.447414245384
"6647" 1329.2 98.4477130406899 19.20848707218
"6648" 1329.4 100.395264130651 22.9274048541389
"6649" 1329.6 103.273277471582 26.8627350853443
"6650" 1329.8 105.888204834533 31.17971356225
"6651" 1330 108.870037609117 35.459918243979
"6652" 1330.2 111.195290642841 39.7347194363269
"6653" 1330.4 113.001390814658 44.2677842839342
"6654" 1330.6 115.452300198471 48.8303900573534
"6655" 1330.8 119.446898038034 53.0390476873676
"6656" 1331 123.789069903888 57.2520099822744
"6657" 1331.2 123.777988272755 59.3766472986724
"6658" 1331.4 122.178588691534 62.7571254693526
"6659" 1331.6 120.216128357507 67.1296609014358
"6660" 1331.8 117.642351013816 71.5502431807237
"6661" 1332 115.012319689636 76.40463006725
"6662" 1332.2 112.330170860412 80.9839326140068
"6663" 1332.4 109.528792003687 86.2793084778398
"6664" 1332.6 107.442356611086 91.8591998201283
"6665" 1332.8 106.359790701087 98.0508362244534
"6666" 1333 107.473167153848 103.341645287374
"6667" 1333.2 108.643650132212 104.177648850517
"6668" 1333.4 107.529626541005 103.156299351983
"6669" 1333.6 105.542839118226 103.748637005737
"6670" 1333.8 102.33211671083 106.103769039018
"6671" 1334 97.7984892875704 107.783979554299
"6672" 1334.2 92.9290397140872 108.74208083352
"6673" 1334.4 87.2624496945357 108.347088998581
"6674" 1334.6 81.861614765711 106.881999670434
"6675" 1334.8 77.0381455416778 104.151291444103
"6676" 1335 72.0785182119551 101.420406295441
"6677" 1335.2 66.8726802719149 98.306866039425
"6678" 1335.4 62.3405673792258 93.8510929818911
"6679" 1335.6 59.1992336870976 88.7389951609936
"6680" 1335.8 56.6723618955244 83.1102963609491
"6681" 1336 54.2963964626354 77.4040949313682
"6682" 1336.2 53.4360366388808 71.6331407970682
"6683" 1336.4 53.7518995884975 65.7407798374104
"6684" 1336.6 55.8453259336152 60.7289677731335
"6685" 1336.8 58.0660854896081 55.3695427822227
"6686" 1337 60.9009012525291 50.4439217195544
"6687" 1337.2 64.2682777933808 46.2562299018682
"6688" 1337.4 66.5132191081484 41.8760132405519
"6689" 1337.6 67.5972051736962 36.7412635937187
"6690" 1337.8 67.0412935888193 32.7459119963088
"6691" 1338 67.1900459338099 31.08671584662
"6692" 1338.2 70.1988387400177 30.1933550430223
"6693" 1338.4 74.5336402989462 29.1453885328437
"6694" 1338.6 78.8432569442299 29.48154979602
"6695" 1338.8 82.3463025047305 30.6663530541609
"6696" 1339 86.2547903657299 31.23576697989
"6697" 1339.2 90.3960471779268 31.4063410163447
"6698" 1339.4 93.6536057712995 32.3826081453462
"6699" 1339.6 97.3698395468287 34.0392789105218
"6700" 1339.8 101.076962906055 35.8071180265147
"6701" 1340 104.977915602929 36.8720869602995
"6702" 1340.2 108.024629052052 35.2920437349042
"6703" 1340.4 108.529032476855 34.4598147856612
"6704" 1340.6 109.390323184011 31.8350583707596
"6705" 1340.8 110.240190600743 28.1895569780236
"6706" 1341 111.135428995817 25.1458642667045
"6707" 1341.2 110.5076081927 27.01647336117
"6708" 1341.4 110.187671410613 27.9686320838088
"6709" 1341.6 109.690000570876 28.5424100618365
"6710" 1341.8 109.616595273676 29.0940896461643
"6711" 1342 109.759713833214 29.9886986205425
"6712" 1342.2 110.048557661123 31.8733038310278
"6713" 1342.4 110.045794888061 35.0170152838668
"6714" 1342.6 110.595297763951 39.26924088075
"6715" 1342.8 111.551090752421 43.8353147339605
"6716" 1343 112.998282826993 48.1436455995636
"6717" 1343.2 115.30452269218 52.3055470826568
"6718" 1343.4 118.403129885349 56.1694758525636
"6719" 1343.6 122.360506671636 59.5984043237885
"6720" 1343.8 124.456232047402 61.913547666
"6721" 1344 122.971231319123 63.8089436791474
"6722" 1344.2 121.280524029512 66.8046514651109
"6723" 1344.4 118.593533317503 69.95848703865
"6724" 1344.6 114.921500722661 73.5832893557069
"6725" 1344.8 111.422156030281 77.0229308927069
"6726" 1345 108.211868805112 80.7004033490212
"6727" 1345.2 105.026294466188 85.312502735733
"6728" 1345.4 102.1531576509 90.5367417180127
"6729" 1345.6 99.7453148435004 95.9830965156711
"6730" 1345.8 97.7824157290336 100.612726573998
"6731" 1346 93.9152752944649 104.128777826125
"6732" 1346.2 88.7456561307569 105.429435054093
"6733" 1346.4 82.9953301535952 105.665821838091
"6734" 1346.6 76.6717839449086 104.502593231708
"6735" 1346.8 70.8777183026104 102.510627373712
"6736" 1347 66.0571603038891 100.167320452952
"6737" 1347.2 61.9783693360084 96.40550863425
"6738" 1347.4 58.5996352732149 91.56453165625
"6739" 1347.6 55.192763736211 86.4117743050132
"6740" 1347.8 52.0579975164958 80.6750098030399
"6741" 1348 49.008150827132 75.7978317064342
"6742" 1348.2 45.7539413101725 70.3306994561804
"6743" 1348.4 42.8079004644271 64.9684702011969
"6744" 1348.6 40.5889875467333 58.9011572004198
"6745" 1348.8 40.5126431349774 52.0643889130625
"6746" 1349 42.9529973268857 46.33961515125
"6747" 1349.2 46.6971762403112 41.6070587102713
"6748" 1349.4 51.0886888103706 37.8165368385403
"6749" 1349.6 55.1727595974215 34.7494312119553
"6750" 1349.8 59.5001895816909 32.1610267693589
"6751" 1350 63.3398862418384 28.5217525183762
"6752" 1350.2 65.8480996027293 24.4741497577955
"6753" 1350.4 65.7837549769099 20.35503425118
"6754" 1350.6 63.7418794584634 16.7321791547602
"6755" 1350.8 60.2402158041685 15.2789470754927
"6756" 1351 56.2153157243325 14.7729757975053
"6757" 1351.2 50.6927118113834 14.3538887217115
"6758" 1351.4 45.3763507306888 14.0344674822725
"6759" 1351.6 40.1246461930399 14.3318397375
"6760" 1351.8 34.7512844624524 14.0213165431875
"6761" 1352 29.0859830201692 14.1484361178707
"6762" 1352.2 23.7204095146551 15.4043122392051
"6763" 1352.4 19.3758078731763 18.0798329779432
"6764" 1352.6 15.269564000549 22.2897520351175
"6765" 1352.8 11.8087877365399 26.4069834401428
"6766" 1353 9.10960291059213 31.3967035656017
"6767" 1353.2 6.78704983101574 36.8960115048629
"6768" 1353.4 3.99817174618992 41.75724825918
"6769" 1353.6 2.20684460485081 47.5094256063457
"6770" 1353.8 1.02647216571366 52.7233566478856
"6771" 1354 1.5962047017643 57.2432461583782
"6772" 1354.2 1.11416126095371 62.9513705435431
"6773" 1354.4 0.60114104303584 68.3182353913156
"6774" 1354.6 1.69410883637613 73.66565625075
"6775" 1354.8 2.45613841893277 78.7887202331071
"6776" 1355 4.1765888253767 83.1270393766302
"6777" 1355.2 5.95422999141197 87.819946687565
"6778" 1355.4 8.18207738228594 91.351528669218
"6779" 1355.6 11.3233772292085 95.2204469505291
"6780" 1355.8 14.0839384576219 99.395703677082
"6781" 1356 16.2566127385756 103.269625740274
"6782" 1356.2 18.5974145029566 107.094482863869
"6783" 1356.4 21.7121933072085 109.69893807139
"6784" 1356.6 25.9580128738663 112.699315236578
"6785" 1356.8 30.1446356257667 116.507117444366
"6786" 1357 33.870031523477 118.74713279909
"6787" 1357.2 38.8864669409668 120.271329144819
"6788" 1357.4 44.3711751922046 120.809252655567
"6789" 1357.6 49.3616385967168 120.486106567177
"6790" 1357.8 52.3404662883265 119.053699386909
"6791" 1358 55.9162467557636 117.579754197303
"6792" 1358.2 58.512588527902 116.535977782784
"6793" 1358.4 62.1790367589623 116.796257171121
"6794" 1358.6 65.6116122745458 117.347298184541
"6795" 1358.8 70.0309156674785 118.615944424168
"6796" 1359 73.4795872188859 120.91104367341
"6797" 1359.2 76.1519438705477 123.262779142336
"6798" 1359.4 79.5452401987486 123.455178168564
"6799" 1359.6 83.7629948215579 121.748787478866
"6800" 1359.8 86.6253827425337 117.791929981382
"6801" 1360 88.2184000488156 112.894882308301
"6802" 1360.2 89.3022346648761 107.857801721043
"6803" 1360.4 91.384358799156 103.387161992089
"6804" 1360.6 92.8403759102236 100.332179061445
"6805" 1360.8 94.5757837463284 96.6700964447885
"6806" 1361 96.3494840523284 92.4954887674039
"6807" 1361.2 96.8127307005103 87.80640479175
"6808" 1361.4 96.1154123136445 83.7726433529045
"6809" 1361.6 94.2413932258908 79.5684457793326
"6810" 1361.8 90.8928933365687 75.219751910781
"6811" 1362 87.3874247039899 71.2678771503196
"6812" 1362.2 84.0096823821291 67.3164435392152
"6813" 1362.4 79.0326052106626 63.7601835012682
"6814" 1362.6 73.5672075490744 61.5567856615252
"6815" 1362.8 67.9839057559758 60.4871279823916
"6816" 1363 62.619078977082 61.8467503008518
"6817" 1363.2 57.7243986341233 65.0828849891474
"6818" 1363.4 52.8134888634943 69.3702584859457
"6819" 1363.6 48.9319856435227 73.9588823971035
"6820" 1363.8 45.594367603713 79.4947543730449
"6821" 1364 41.6982644523265 84.9711085835183
"6822" 1364.2 36.9235740658473 89.0751250308074
"6823" 1364.4 31.4546816746436 91.4619949166647
"6824" 1364.6 25.3708309661035 91.9035295980636
"6825" 1364.8 19.106454624228 90.1452978662665
"6826" 1365 13.4746011377665 86.9375370076641
"6827" 1365.2 8.71291465260387 83.479448319064
"6828" 1365.4 4.60933819448593 79.387691038746
"6829" 1365.6 3.0485881837496 76.0820352516532
"6830" 1365.8 3.70994544646493 73.121046340725
"6831" 1366 3.8567326468473 68.3996840980205
"6832" 1366.2 4.36987576915433 62.9094890714873
"6833" 1366.4 5.59840026402072 57.302043449609
"6834" 1366.6 7.28856680364706 51.8061883082679
"6835" 1366.8 9.52479666790103 46.1980661168055
"6836" 1367 12.4593069421745 41.1544290308365
"6837" 1367.2 16.6319856400699 37.30482338073
"6838" 1367.4 21.0805513942848 33.1720527037655
"6839" 1367.6 24.0231330255854 28.3466418080796
"6840" 1367.8 26.9054654055731 23.6020650713223
"6841" 1368 28.8937593416865 18.4622649675948
"6842" 1368.2 31.7510387216337 12.8110722986875
"6843" 1368.4 33.9358382768339 8.55395592244781
"6844" 1368.6 36.8500439575964 8.26931742273387
"6845" 1368.8 41.4781484503566 7.11071574531667
"6846" 1369 46.3765310849835 5.89814279089516
"6847" 1369.2 51.1262702183769 5.0722250201413
"6848" 1369.4 55.7695841093466 3.74006841809536
"6849" 1369.6 59.3391117978488 3.10804210777941
"6850" 1369.8 62.4294011592292 3.72806423078271
"6851" 1370 66.1052137933573 5.21458476602885
"6852" 1370.2 68.7052681660909 7.67240430219174
"6853" 1370.4 69.1376290802751 9.49496207559654
"6854" 1370.6 70.4202441479343 13.6846906854356
"6855" 1370.8 71.6751322165087 19.0533847176875
"6856" 1371 73.9301888339512 23.3840146426694
"6857" 1371.2 75.7728550216649 24.2009038234062
"6858" 1371.4 78.4175688707899 24.5197585282191
"6859" 1371.6 82.6326409551199 24.92975749539
"6860" 1371.8 86.8715509811491 23.9578268543956
"6861" 1372 90.4412103681938 21.8578930150385
"6862" 1372.2 93.3404543457293 18.4248587494015
"6863" 1372.4 93.8878983431365 17.7932391830124
"6864" 1372.6 94.4367655419958 17.9532052554853
"6865" 1372.8 93.5523001961299 18.48234052548
"6866" 1373 94.3357137669285 20.3322925068045
"6867" 1373.2 95.5395579550618 22.8595162881044
"6868" 1373.4 98.0266744729064 25.7722655939782
"6869" 1373.6 100.96890133279 28.1971921423676
"6870" 1373.8 104.874023014908 29.0926979455735
"6871" 1374 107.884627045126 28.0830562240962
"6872" 1374.2 109.061852996014 25.973222582222
"6873" 1374.4 108.667565811837 24.0444516268949
"6874" 1374.6 108.351425637136 23.02648917825
"6875" 1374.8 108.183155842704 23.5506250315072
"6876" 1375 108.269433195166 24.6463815228922
"6877" 1375.2 107.882712729647 25.4324183379929
"6878" 1375.4 107.488154906476 25.95655419125
"6879" 1375.6 107.988403958894 27.317027363816
"6880" 1375.8 107.805535935431 28.7123536476934
"6881" 1376 108.012538124886 30.9935221400192
"6882" 1376.2 109.360232486743 34.5526815353621
"6883" 1376.4 111.13487368612 37.8565309637679
"6884" 1376.6 113.497538663731 41.2287353533347
"6885" 1376.8 115.852199216626 44.854742575168
"6886" 1377 118.69032739947 48.8081374929221
"6887" 1377.2 122.51302540674 51.616917027925
"6888" 1377.4 123.044043318549 52.8762519418707
"6889" 1377.6 121.601112097242 55.123163539937
"6890" 1377.8 120.19567690746 59.4054757119375
"6891" 1378 118.699236346527 64.0909815629605
"6892" 1378.2 118.431403154957 68.9131474192778
"6893" 1378.4 118.812593133 73.2331867007763
"6894" 1378.6 120.690043718146 76.5028746936992
"6895" 1378.8 120.163964681281 77.4018186099052
"6896" 1379 117.712365499579 77.956826979171
"6897" 1379.2 113.934560074736 79.2141256348393
"6898" 1379.4 109.410360486161 80.9106483387414
"6899" 1379.6 104.940447670138 83.2484643395805
"6900" 1379.8 100.325691331713 85.6652034360962
"6901" 1380 96.244909461903 88.7319508478413
"6902" 1380.2 92.6410288985227 92.8769108506035
"6903" 1380.4 88.6454226844867 96.6686506097582
"6904" 1380.6 85.3286654202399 101.001251910075
"6905" 1380.8 83.6594867394149 105.950513899425
"6906" 1381 83.348928135595 110.902528897538
"6907" 1381.2 83.5797844569293 116.488880122143
"6908" 1381.4 85.6390629737899 120.428401908536
"6909" 1381.6 86.6465730115518 120.115982968226
"6910" 1381.8 86.68506451198 119.67441515682
"6911" 1382 86.442835829085 119.536941338447
"6912" 1382.2 85.0791256960667 120.172476198938
"6913" 1382.4 82.5771494741179 121.944464864082
"6914" 1382.6 78.9591809285149 123.7506588534
"6915" 1382.8 74.929095179255 125.27953655811
"6916" 1383 70.1152261438212 126.173934089016
"6917" 1383.2 65.2927899058137 126.15810460994
"6918" 1383.4 60.6715163194328 125.791088184917
"6919" 1383.6 56.2289458607657 125.774992689871
"6920" 1383.8 52.1124490100319 125.180144287863
"6921" 1384 47.8496696714356 123.296704412581
"6922" 1384.2 43.2742002642777 122.167087661591
"6923" 1384.4 39.9140826281419 121.085318844618
"6924" 1384.6 35.8147707543753 118.457121992957
"6925" 1384.8 31.4451941934227 117.109045455047
"6926" 1385 28.0208824227747 113.892541181135
"6927" 1385.2 24.2739051892284 110.593295008235
"6928" 1385.4 20.6037176143647 109.252253797376
"6929" 1385.6 19.6011251359502 108.174392400372
"6930" 1385.8 18.0682077896337 105.192717873305
"6931" 1386 15.4783564818613 102.180709239583
"6932" 1386.2 13.2768046426271 99.5992498718779
"6933" 1386.4 10.9757083984643 95.7655753250407
"6934" 1386.6 9.22230772057734 92.0630740429193
"6935" 1386.8 7.76215685133754 87.4333219795357
"6936" 1387 5.60362390887792 83.111676276138
"6937" 1387.2 3.80261515715283 79.0686057259839
"6938" 1387.4 3.30944304362613 74.6112282058448
"6939" 1387.6 2.79480412938314 69.6851294626398
"6940" 1387.8 2.71190562202677 65.9415489395921
"6941" 1388 2.13127701733229 61.5038351853686
"6942" 1388.2 2.5902282734769 57.5658075299804
"6943" 1388.4 1.85506167721097 53.7117123635921
"6944" 1388.6 2.4709466775172 52.7846000513864
"6945" 1388.8 4.34094636881771 49.9172669968333
"6946" 1389 6.83370180411068 45.9862767124387
"6947" 1389.2 10.2893781376757 43.23119835485
"6948" 1389.4 14.2066367846723 41.2026341629853
"6949" 1389.6 18.2780428704774 40.511333658
"6950" 1389.8 22.1738488997274 40.9930427158437
"6951" 1390 26.6982661693383 41.2520688874436
"6952" 1390.2 30.6121225281233 40.4072951176833
"6953" 1390.4 33.7913793395508 38.7125839170326
"6954" 1390.6 36.149483085735 35.1513305913379
"6955" 1390.8 38.2915141151495 31.0823787205871
"6956" 1391 40.4983901860899 26.46613071525
"6957" 1391.2 41.3466432061853 22.1421368967733
"6958" 1391.4 39.9058800008132 19.5290758841686
"6959" 1391.6 40.401067019949 18.9875161613182
"6960" 1391.8 43.4631459062394 18.0795889902051
"6961" 1392 47.2975746924233 18.5592016511833
"6962" 1392.2 51.7943862046504 20.6267392687151
"6963" 1392.4 56.5438297841158 22.8933694683287
"6964" 1392.6 61.2674899645246 25.7251648512704
"6965" 1392.8 65.8551780874462 27.9510685547187
"6966" 1393 71.0001579445941 28.7868052459407
"6967" 1393.2 74.6391400676723 28.2758767526912
"6968" 1393.4 77.867746376489 26.9225232816481
"6969" 1393.6 80.9656470800654 24.5942169536173
"6970" 1393.8 84.8824913473088 22.3775002090047
"6971" 1394 89.3615978597017 22.51691265425
"6972" 1394.2 94.1034142197799 23.63415918312
"6973" 1394.4 95.6124725927611 24.794082745875
"6974" 1394.6 96.7066739264322 26.6309249581032
"6975" 1394.8 96.2812648097899 26.2063951083568
"6976" 1395 97.2390629750299 25.00237215006
"6977" 1395.2 99.012614230584 22.2096679853677
"6978" 1395.4 98.9034234872748 19.6794979183409
"6979" 1395.6 97.7568642240252 17.1213965177794
"6980" 1395.8 97.5381585202652 16.9721146356757
"6981" 1396 98.4842448708482 17.9468028091529
"6982" 1396.2 99.683156768681 19.064657836953
"6983" 1396.4 103.009387605146 21.2405214571154
"6984" 1396.6 106.393448729973 23.2964712356904
"6985" 1396.8 109.407798827635 27.03940430475
"6986" 1397 112.768459739114 30.8422912693311
"6987" 1397.2 116.639835904482 34.2110405768141
"6988" 1397.4 119.063243282277 37.6147504358398
"6989" 1397.6 120.726493386072 42.2956681210449
"6990" 1397.8 122.191032233756 47.1331294418008
"6991" 1398 122.82342296029 52.7562563810921
"6992" 1398.2 123.068399898887 58.9279591047544
"6993" 1398.4 122.968682899143 65.2774116595604
"6994" 1398.6 123.320692510365 71.726080606275
"6995" 1398.8 121.657297634886 76.2528648851022
"6996" 1399 117.843291138381 80.2641183490239
"6997" 1399.2 113.020967514585 83.6856946313269
"6998" 1399.4 109.636441744376 87.2166578232414
"6999" 1399.6 106.959821993677 92.3743152193891
"7000" 1399.8 105.848201441969 97.6663838795321
"7001" 1400 105.317634404465 103.549134530075
"7002" 1400.2 103.370957449959 106.222048325419
"7003" 1400.4 99.2657083681464 107.684874215485
"7004" 1400.6 93.5281734652595 107.239548644511
"7005" 1400.8 87.9227833311489 105.100974704045
"7006" 1401 81.8710420035313 102.955324128078
"7007" 1401.2 76.1760794730976 101.680932264122
"7008" 1401.4 70.5041367363284 99.8288175903526
"7009" 1401.6 64.1613989778916 97.542339311733
"7010" 1401.8 58.7452228660658 94.0662888150259
"7011" 1402 53.5335969307311 90.5314616023424
"7012" 1402.2 48.586186773479 87.1785337175357
"7013" 1402.4 43.218421878112 83.9262818526483
"7014" 1402.6 37.4083945544796 80.73603052125
"7015" 1402.8 34.5420448904924 77.0847673286219
"7016" 1403 33.7379676677363 70.703742705
"7017" 1403.2 34.09400595036 64.4486313429322
"7018" 1403.4 35.9801905881824 58.2051283245771
"7019" 1403.6 38.7233368493433 53.4044236587451
"7020" 1403.8 42.3566385970552 48.6249098685765
"7021" 1404 46.3354766476536 43.4602182585341
"7022" 1404.2 47.9856546318911 38.8892055798455
"7023" 1404.4 48.3427418384062 34.68305216475
"7024" 1404.6 47.9813840854079 29.1929376765421
"7025" 1404.8 46.2091072949023 23.9196794899803
"7026" 1405 42.5303712022331 19.7041081481932
"7027" 1405.2 42.4710728373429 18.2649461878147
"7028" 1405.4 44.599307617721 15.5893076684914
"7029" 1405.6 47.9235674560976 12.577370565239
"7030" 1405.8 53.2919449312367 10.5567721640904
"7031" 1406 58.8286140207017 9.97233763695588
"7032" 1406.2 63.5138792866081 10.8429777407955
"7033" 1406.4 68.3435654012142 13.3792790761591
"7034" 1406.6 74.1203532606266 15.515435209699
"7035" 1406.8 78.34155314339 19.0918304465071
"7036" 1407 82.2515659954792 22.8854898487937
"7037" 1407.2 86.7868251944335 25.6828460088045
"7038" 1407.4 91.0794042484958 26.7883629289559
"7039" 1407.6 95.5325098948999 27.0967316637
"7040" 1407.8 99.9127092128097 26.326123303953
"7041" 1408 103.466902437601 24.1658253687028
"7042" 1408.2 105.46712572976 23.7076063142896
"7043" 1408.4 108.344148929722 25.6015821951626
"7044" 1408.6 109.625480228826 28.5333900228409
"7045" 1408.8 109.745902450179 31.6999062638333
"7046" 1409 110.166339420194 36.0522468846262
"7047" 1409.2 111.076689570099 40.9334714829955
"7048" 1409.4 112.164551008632 45.6322424764868
"7049" 1409.6 113.976036910123 50.8768061245577
"7050" 1409.8 115.67160994074 55.9387629221
"7051" 1410 116.731513597047 61.6877894825243
"7052" 1410.2 118.277887909682 67.7177275668987
"7053" 1410.4 118.774387030087 73.7913288394392
"7054" 1410.6 119.746989355007 79.8487027044587
"7055" 1410.8 121.769871650711 82.9721327680132
"7056" 1411 121.590429762879 81.7972691303839
"7057" 1411.2 121.088832195199 80.1677419194848
"7058" 1411.4 121.609568214195 79.179756272277
"7059" 1411.6 122.97931028532 77.9743473161804
"7060" 1411.8 122.931863475366 76.6032785427076
"7061" 1412 123.630543973919 74.370716872319
"7062" 1412.2 124.671206390451 72.0559558327754
"7063" 1412.4 124.876398438694 69.1575656759283
"7064" 1412.6 125.362153343328 65.4095366070962
"7065" 1412.8 125.517313650606 61.6704930739605
"7066" 1413 125.206223646098 57.6384946160962
"7067" 1413.2 125.76903239704 53.0214373222
"7068" 1413.4 124.503714109739 49.9509148817161
"7069" 1413.6 122.808240755782 46.3554078121178
"7070" 1413.8 121.592447554871 41.8222881276824
"7071" 1414 120.643626729638 37.2730203458839
"7072" 1414.2 118.229195593841 35.1041005638178
"7073" 1414.4 115.466973399225 31.3048921431457
"7074" 1414.6 113.285503650709 27.0548981855473
"7075" 1414.8 111.61110316879 23.2276378061447
"7076" 1415 107.981523392033 20.5887852661419
"7077" 1415.2 104.16789652754 17.2583660246389
"7078" 1415.4 100.071394769407 13.361203613222
"7079" 1415.6 97.0097488640399 10.3790829506389
"7080" 1415.8 92.8279789079042 9.62826642936429
"7081" 1416 87.8207143501699 8.56470742713
"7082" 1416.2 82.9047108377025 7.03048630229854
"7083" 1416.4 78.2845413478399 4.42185028701
"7084" 1416.6 73.3510489266295 2.56170368138207
"7085" 1416.8 68.2212285128092 1.89253781149039
"7086" 1417 63.5311555882899 3.56349694213888
"7087" 1417.2 58.675407360463 6.05612099676923
"7088" 1417.4 52.9608412847562 7.19383206599157
"7089" 1417.6 47.4902712398461 7.50301332774438
"7090" 1417.8 41.9511351986233 6.26991448071667
"7091" 1418 38.2169438034823 6.11386833637088
"7092" 1418.2 33.5601159706609 8.75834650625
"7093" 1418.4 29.1633783433478 11.8225106045132
"7094" 1418.6 24.8758912765999 15.48603056436
"7095" 1418.8 19.893632506919 19.3731542602178
"7096" 1419 15.594691509308 23.1922550354548
"7097" 1419.2 12.8581352778225 28.5930588154239
"7098" 1419.4 9.41745964541492 34.1495892411875
"7099" 1419.6 5.7139553075042 39.1093482469439
"7100" 1419.8 3.26145857503291 44.5108545417547
"7101" 1420 2.01515277053776 50.5469447994065
"7102" 1420.2 2.07103228673437 58.2863536583611
"7103" 1420.4 1.72761501906818 64.5780236102413
"7104" 1420.6 1.32007919625148 70.5347004927116
"7105" 1420.8 2.98753641960961 75.8083837656025
"7106" 1421 5.43940541649155 81.750046709129
"7107" 1421.2 7.65128821951944 87.9849654179877
"7108" 1421.4 9.71684698448041 94.0790491467024
"7109" 1421.6 12.1395150776504 98.6156486743895
"7110" 1421.8 16.4707365301364 101.888471784218
"7111" 1422 20.9900623115712 104.135744692664
"7112" 1422.2 25.5075819712939 106.167975681042
"7113" 1422.4 29.0254450435042 109.539236901631
"7114" 1422.6 30.3725885248939 113.777991490458
"7115" 1422.8 31.7389681348387 117.077536769445
"7116" 1423 35.0242832526822 118.516230001581
"7117" 1423.2 40.1472699214328 120.288875003155
"7118" 1423.4 45.524561867162 122.005803656831
"7119" 1423.6 51.0792726686539 122.366394225954
"7120" 1423.8 55.2016180271506 122.064983888865
"7121" 1424 58.5515074295461 121.82529852964
"7122" 1424.2 62.1495999077661 122.539504650821
"7123" 1424.4 66.7020249639019 124.047996755154
"7124" 1424.6 70.785344627806 124.714744760903
"7125" 1424.8 74.8219043048852 122.063293256369
"7126" 1425 78.7536714671453 118.99848927168
"7127" 1425.2 80.6469376827731 115.039309005561
"7128" 1425.4 79.9883363352058 111.696186499321
"7129" 1425.6 78.7365634411292 107.840269339098
"7130" 1425.8 78.1618150215937 103.474097005717
"7131" 1426 77.115883627259 98.7831566190199
"7132" 1426.2 76.4940404644073 93.6072688524587
"7133" 1426.4 76.5277334257066 88.9564906966111
"7134" 1426.6 76.7774097075197 84.7506671900608
"7135" 1426.8 78.2620821556536 83.0187017230773
"7136" 1427 79.6778296145268 81.8926351316447
"7137" 1427.2 80.0866098419638 81.6898248411718
"7138" 1427.4 79.4832099091077 79.8287938126332
"7139" 1427.6 78.2750393819149 76.5422612266339
"7140" 1427.8 76.3184189673588 73.0538137959014
"7141" 1428 73.9346770897453 69.2773834168393
"7142" 1428.2 72.5025950824774 65.3804879453571
"7143" 1428.4 70.8960126859478 61.2782532495658
"7144" 1428.6 69.5056297822757 56.7058575823357
"7145" 1428.8 69.5188470210285 52.1950701632684
"7146" 1429 71.1747619470236 47.4683033399229
"7147" 1429.2 73.8421460406185 43.4277492998214
"7148" 1429.4 76.4470640925569 39.5271212333083
"7149" 1429.6 77.3958521046609 35.4946760638629
"7150" 1429.8 78.502892646443 31.6372924817602
"7151" 1430 79.9933115533524 27.2663251005938
"7152" 1430.2 80.7356722410077 21.9783255855668
"7153" 1430.4 80.9872309600725 16.2178267638261
"7154" 1430.6 79.9762752003051 11.7772013681288
"7155" 1430.8 76.6958126451799 9.13798101663
"7156" 1431 75.6495214235475 7.30682549849243
"7157" 1431.2 76.6240728024462 4.55832124984375
"7158" 1431.4 78.3673698055258 3.87410359696698
"7159" 1431.6 81.3960697280496 3.95779266597116
"7160" 1431.8 84.8717344047522 4.71057826843868
"7161" 1432 88.7206809424076 5.44235221404412
"7162" 1432.2 92.6303171332226 6.831510274875
"7163" 1432.4 95.7491547179899 8.80566432633572
"7164" 1432.6 96.6111443815258 11.0093767643915
"7165" 1432.8 98.9707736411328 14.0361033619643
"7166" 1433 102.318009287547 17.1284852214122
"7167" 1433.2 106.342384883453 19.2671373701827
"7168" 1433.4 107.832940527183 20.5013555102143
"7169" 1433.6 110.026861021295 23.3771152268739
"7170" 1433.8 112.694051864938 27.2570821025022
"7171" 1434 116.296645594616 30.6954052956384
"7172" 1434.2 117.509482944146 34.9372865392239
"7173" 1434.4 120.000748562909 39.7226776182076
"7174" 1434.6 122.836923021167 44.171826495873
"7175" 1434.8 122.200695249951 47.4181468196314
"7176" 1435 121.293744156016 52.2451639543891
"7177" 1435.2 121.268720345133 57.3246290757643
"7178" 1435.4 121.647382540007 62.3680123811544
"7179" 1435.6 123.406535057226 67.8920889035064
"7180" 1435.8 124.169090782566 70.9385884278014
"7181" 1436 121.964665576112 73.5609715083196
"7182" 1436.2 119.150953736969 77.3813184049167
"7183" 1436.4 115.522339740995 81.2684726585064
"7184" 1436.6 112.523941604662 84.8485743912244
"7185" 1436.8 109.80572964304 89.503931587325
"7186" 1437 107.177899452377 94.3935236396963
"7187" 1437.2 104.002014749527 99.8289560020551
"7188" 1437.4 100.033787225885 104.598164534988
"7189" 1437.6 94.9224836825149 107.447394938675
"7190" 1437.8 89.1797955395268 108.618582824592
"7191" 1438 83.5486304702899 107.912383516825
"7192" 1438.2 78.3753379111233 105.32309780425
"7193" 1438.4 73.5770632541205 101.977159388399
"7194" 1438.6 69.3020162267399 98.7559303512
"7195" 1438.8 64.3192282424086 96.6516600060127
"7196" 1439 59.5345711325627 96.1032371052409
"7197" 1439.2 53.7714351853244 96.2473641957672
"7198" 1439.4 49.1234752338145 96.5903345456189
"7199" 1439.6 44.5779008898899 94.06145662385
"7200" 1439.8 40.9218450291204 89.6849284183602
"7201" 1440 39.3067984116381 83.8037266936339
"7202" 1440.2 39.5206516633725 77.6519847759978
"7203" 1440.4 41.7908837891739 71.6353122879375
"7204" 1440.6 45.5626297007368 67.1465716267898
"7205" 1440.8 48.8438311156471 65.0119549235357
"7206" 1441 53.5555442670285 63.3449785095069
"7207" 1441.2 57.7378357576536 61.1891383119954
"7208" 1441.4 61.1862161508696 58.900901944188
"7209" 1441.6 63.2677677608952 56.5076782913289
"7210" 1441.8 64.9973377243536 53.8859802203045
"7211" 1442 65.3765688446673 50.586887405533
"7212" 1442.2 65.0605196276471 47.1512977573357
"7213" 1442.4 64.1266121195899 43.5660629277643
"7214" 1442.6 64.8971016283821 39.6606995454247
"7215" 1442.8 67.0524723722605 36.7438395779853
"7216" 1443 69.7689167484664 33.7051148650147
"7217" 1443.2 72.8104681863345 30.1441632498639
"7218" 1443.4 76.8782503909399 27.07380072012
"7219" 1443.6 80.7733037892256 25.8569092769035
"7220" 1443.8 84.9000211796233 24.1447265503611
"7221" 1444 87.796568177937 21.1005896684265
"7222" 1444.2 87.7160583537596 18.6526240139167
"7223" 1444.4 88.5808716241699 18.37150763151
"7224" 1444.6 90.7756596990715 17.9950394218616
"7225" 1444.8 94.3516348065591 18.488073261375
"7226" 1445 98.3534243018957 19.9396313886346
"7227" 1445.2 102.847210437964 21.1611585995711
"7228" 1445.4 107.691302276093 21.4823178934015
"7229" 1445.6 107.11350596429 22.1070881384858
"7230" 1445.8 105.49817175704 21.9240399676731
"7231" 1446 105.004442155055 21.3741123614559
"7232" 1446.2 104.493805078425 20.5583767150444
"7233" 1446.4 103.955233480647 20.5186447137072
"7234" 1446.6 103.441222371561 19.8088774124214
"7235" 1446.8 102.034612020849 17.9831803451324
"7236" 1447 99.6693943739042 14.2399339715643
"7237" 1447.2 97.1434802363177 10.9665114435833
"7238" 1447.4 94.3571167099774 8.12820053683928
"7239" 1447.6 90.8764768524505 6.10527607166285
"7240" 1447.8 86.9436572143034 3.87605251279054
"7241" 1448 83.1900657184031 3.12055529378774
"7242" 1448.2 78.2531117682419 1.80434187464423
"7243" 1448.4 74.5679650611753 0.807316476956422
"7244" 1448.6 70.1259504500229 0.956383609667474
"7245" 1448.8 64.9753381768908 0.786278914038992
"7246" 1449 59.8339162828572 0.312360609663462
"7247" 1449.2 56.4332184019384 1.38966815672525
"7248" 1449.4 51.536402851757 2.98501248159066
"7249" 1449.6 46.3548858260862 3.71920088002778
"7250" 1449.8 41.7105928768105 3.96464982429124
"7251" 1450 37.2759955922593 5.57869299169898
"7252" 1450.2 32.3614420739033 8.27897683805412
"7253" 1450.4 27.8792403190559 10.7194029696223
"7254" 1450.6 23.7598087499512 14.6965568060887
"7255" 1450.8 18.9833444175008 18.2376977478886
"7256" 1451 15.1344758102899 21.7453095653523
"7257" 1451.2 11.7683770768589 26.59352484625
"7258" 1451.4 8.44266576523674 31.5239487672925
"7259" 1451.6 5.36073322549962 36.8384786715081
"7260" 1451.8 2.82853352553521 42.5286077040708
"7261" 1452 1.32982480232839 48.1623311794039
"7262" 1452.2 1.57404308342553 52.5257877837076
"7263" 1452.4 2.16512582844781 58.0531702489868
"7264" 1452.6 1.52572800245095 63.6479431867754
"7265" 1452.8 0.99871783586493 68.9839219365
"7266" 1453 1.8552821084924 73.3229555099194
"7267" 1453.2 2.71026593851944 78.6872822833648
"7268" 1453.4 4.86475103854994 82.469609855898
"7269" 1453.6 7.79650599595122 86.6136258716613
"7270" 1453.8 10.0520642763259 90.816473319018
"7271" 1454 12.2838860327899 95.4966969595571
"7272" 1454.2 13.6563922219566 100.369892663226
"7273" 1454.4 16.6634285091309 102.723099403386
"7274" 1454.6 20.6662404689527 105.954143150831
"7275" 1454.8 24.7845826213647 109.062667255967
"7276" 1455 27.5468864162545 113.00185428303
"7277" 1455.2 31.024031963081 115.948148610638
"7278" 1455.4 34.5681888882823 119.157120475996
"7279" 1455.6 39.3809208901884 120.701389332107
"7280" 1455.8 44.3549842457651 120.460889668035
"7281" 1456 49.4144015457149 118.976563794175
"7282" 1456.2 54.3057509479363 119.414131562421
"7283" 1456.4 57.8665981936259 120.677076389695
"7284" 1456.6 60.770636529454 122.77609375125
"7285" 1456.8 63.1524846499455 125.137131645783
"7286" 1457 66.3025623164149 125.122932508266
"7287" 1457.2 70.5792258323309 123.719019163488
"7288" 1457.4 74.9999262880883 121.037780286315
"7289" 1457.6 79.2511867216891 118.745514732637
"7290" 1457.8 84.0626712498391 116.304054210775
"7291" 1458 88.9850543935335 115.354568991455
"7292" 1458.2 93.560029526395 114.55114325988
"7293" 1458.4 95.4437463972855 111.425614893657
"7294" 1458.6 96.271519203713 106.861626924788
"7295" 1458.8 97.1118070165677 102.134705803389
"7296" 1459 95.4834420852764 97.7448685520608
"7297" 1459.2 93.3247239078164 94.1496178720288
"7298" 1459.4 89.8794185500595 90.3803201254761
"7299" 1459.6 86.6631637457066 87.29682826775
"7300" 1459.8 82.6360993283034 83.5628029956013
"7301" 1460 78.5242576110004 80.3069134484079
"7302" 1460.2 74.3406569952771 76.7280151690192
"7303" 1460.4 70.9798231294968 72.3939113912845
"7304" 1460.6 69.6931950196523 67.594566218828
"7305" 1460.8 70.0995647176837 63.0237367854889
"7306" 1461 72.4779763525808 59.8376023949318
"7307" 1461.2 75.2546536046247 57.9180799965717
"7308" 1461.4 76.2219360302631 56.0204316596518
"7309" 1461.6 76.2203523692757 52.6802030427357
"7310" 1461.8 75.0110696849675 48.7898686241285
"7311" 1462 72.2084660463445 45.1444265767773
"7312" 1462.2 69.1486700345163 42.2005077251745
"7313" 1462.4 65.3847789721637 40.8211871401752
"7314" 1462.6 62.2319559706201 38.9880123274104
"7315" 1462.8 60.6507557216135 35.7434209610147
"7316" 1463 61.6039871041198 32.5337687072088
"7317" 1463.2 63.5945020277899 28.297421348375
"7318" 1463.4 67.4064671812311 25.4881934155147
"7319" 1463.6 71.3408666295042 23.12840448305
"7320" 1463.8 75.5083688361824 21.5227621927079
"7321" 1464 78.0797211934566 21.7564082964621
"7322" 1464.2 82.0412312157802 21.5645487623082
"7323" 1464.4 86.406672770084 20.73339482025
"7324" 1464.6 89.3594480936553 20.2777158132115
"7325" 1464.8 91.4608444039919 20.0388518175865
"7326" 1465 90.7683146750185 19.0299532971643
"7327" 1465.2 89.7431444177597 17.80332980725
"7328" 1465.4 88.1793844761879 18.0893166319439
"7329" 1465.6 86.2994016158506 19.2973155253409
"7330" 1465.8 83.305906984285 21.1117932291609
"7331" 1466 80.3331652012699 23.69913018993
"7332" 1466.2 78.0675954723642 26.2315237017253
"7333" 1466.4 76.7421201852389 28.9308171680663
"7334" 1466.6 74.7857063394566 31.5387333859773
"7335" 1466.8 71.4390116285528 33.1956928517861
"7336" 1467 67.2888663794299 34.32380071533
"7337" 1467.2 64.2391452062311 34.8329276129853
"7338" 1467.4 62.4897874847338 37.1208043443995
"7339" 1467.6 58.9515806385546 39.8949708771324
"7340" 1467.8 54.8795676238505 41.7572868634621
"7341" 1468 50.9610186370725 41.9694425704239
"7342" 1468.2 45.7961959618222 40.7383828753468
"7343" 1468.4 41.1698624447899 39.0902186019237
"7344" 1468.6 37.0789085132093 38.8356898865403
"7345" 1468.8 34.568904891994 41.3517449405663
"7346" 1469 32.7538354826471 45.6844453346786
"7347" 1469.2 31.7798839753346 51.1271320921339
"7348" 1469.4 31.4829933990872 57.2748519095203
"7349" 1469.6 31.9190199049506 63.3126082118036
"7350" 1469.8 31.9343067793694 69.8170438352593
"7351" 1470 31.2652708450018 76.0105719501737
"7352" 1470.2 31.4200191478334 81.3973722273978
"7353" 1470.4 31.6108847242399 87.2395009088
"7354" 1470.6 30.2566480154508 93.2948762877457
"7355" 1470.8 26.863951780003 98.6798071368566
"7356" 1471 22.8632649535833 102.251951687498
"7357" 1471.2 19.9202993145149 102.580939134475
"7358" 1471.4 17.5563368852539 102.676357338594
"7359" 1471.6 17.3420992268649 102.6159725205
"7360" 1471.8 18.7262189299399 102.326150872475
"7361" 1472 18.981993160249 104.215186550225
"7362" 1472.2 20.5065628869119 107.522976944445
"7363" 1472.4 22.852995823213 111.007815911412
"7364" 1472.6 26.6456360568357 114.403090179418
"7365" 1472.8 30.5590956840305 117.643930188107
"7366" 1473 35.3429425888275 120.261735902566
"7367" 1473.2 40.1602785652587 122.62978955393
"7368" 1473.4 45.5729272703438 124.390079395535
"7369" 1473.6 50.7947109366395 125.727231477648
"7370" 1473.8 56.2386944214892 126.422631019799
"7371" 1474 61.5954624789884 126.854650891815
"7372" 1474.2 66.6178548221081 126.925088972227
"7373" 1474.4 71.0870358145522 124.608689652111
"7374" 1474.6 76.003907099072 122.478840778917
"7375" 1474.8 81.5152097623399 120.85244237315
"7376" 1475 86.5342895154841 120.517743247159
"7377" 1475.2 89.130037345563 120.206800352931
"7378" 1475.4 91.7325817669835 117.354651579581
"7379" 1475.6 95.408026288418 113.502643289696
"7380" 1475.8 98.9513970831681 110.40815765509
"7381" 1476 102.383979053879 106.422385870137
"7382" 1476.2 104.082878937685 102.295810954434
"7383" 1476.4 104.129555261527 98.0884521543026
"7384" 1476.6 102.900111704574 94.8905514007365
"7385" 1476.8 101.619486387114 90.7313051778176
"7386" 1477 100.700940287825 86.1609912148075
"7387" 1477.2 101.330382849937 81.3741699297454
"7388" 1477.4 103.09240852594 76.7687743532057
"7389" 1477.6 105.090344016011 72.527564434427
"7390" 1477.8 105.323831338764 67.7584457850326
"7391" 1478 104.294885417939 62.8913273864089
"7392" 1478.2 101.66571216729 58.8007726493289
"7393" 1478.4 98.2520429275677 54.7653214265556
"7394" 1478.6 93.8660378346717 52.5205467616773
"7395" 1478.8 89.0034627605677 51.7007848308333
"7396" 1479 84.0512578266965 52.0223458733341
"7397" 1479.2 78.9842315659536 53.6705683260682
"7398" 1479.4 74.4335303008078 55.9487724609643
"7399" 1479.6 70.6972215567274 57.375131749125
"7400" 1479.8 68.1205760720652 55.6206866583234
"7401" 1480 65.4575660609417 52.024578247125
"7402" 1480.2 64.3833444819409 48.5678106123255
"7403" 1480.4 65.0092391766232 43.5971026088889
"7404" 1480.6 67.5778751939958 39.8387675840441
"7405" 1480.8 70.996810239654 35.5531664478422
"7406" 1481 74.3801297645446 31.2758600762123
"7407" 1481.2 77.5964555889692 27.6018614114292
"7408" 1481.4 80.9867542728188 23.8349519326731
"7409" 1481.6 84.2108887014263 19.9227048957046
"7410" 1481.8 87.1183886491723 16.8441269385441
"7411" 1482 90.4182695974533 17.2861853150718
"7412" 1482.2 94.079677233205 18.3501631054104
"7413" 1482.4 97.9055631358371 18.7575839583255
"7414" 1482.6 99.1318545872899 19.4426278703066
"7415" 1482.8 98.3774560805172 18.9074122759167
"7416" 1483 98.2456316267602 16.9304908106955
"7417" 1483.2 97.2873553194958 14.04520294275
"7418" 1483.4 95.6103096648817 11.5649172085867
"7419" 1483.6 93.5579490712853 10.428495251195
"7420" 1483.8 91.0076737214149 10.3777219022308
"7421" 1484 86.7503405124471 10.1232836241071
"7422" 1484.2 82.338776195087 9.40414645745792
"7423" 1484.4 77.7201430223142 8.34771688011407
"7424" 1484.6 73.4028578744532 5.48509730361734
"7425" 1484.8 69.2774085713957 2.92516523873077
"7426" 1485 64.8786512091103 1.89143179448301
"7427" 1485.2 59.4213937276675 1.44098361442347
"7428" 1485.4 53.9605087867794 2.77886829436579
"7429" 1485.6 49.0616027463706 4.90775615957258
"7430" 1485.8 43.7397123199604 7.96502850865909
"7431" 1486 38.4735398787782 10.5043954781912
"7432" 1486.2 32.7513390712382 13.6740028024224
"7433" 1486.4 27.2656670318998 16.2228026215467
"7434" 1486.6 22.1379248004847 18.8104139375763
"7435" 1486.8 18.5433060858837 23.4166337044375
"7436" 1487 15.8829980239736 29.4338939915051
"7437" 1487.2 12.6150436571068 35.290381611052
"7438" 1487.4 9.04203883484874 40.9028832665147
"7439" 1487.6 5.2075128639172 46.9545813654409
"7440" 1487.8 2.51878874371301 53.1764335149167
"7441" 1488 2.39217845459501 59.6026397218856
"7442" 1488.2 3.04797515368992 66.36597254445
"7443" 1488.4 4.07102015161492 72.869442932
"7444" 1488.6 5.68407094069689 79.4680145196686
"7445" 1488.8 7.0413137587982 86.0328889762996
"7446" 1489 8.44991819448039 91.5160005587262
"7447" 1489.2 10.1600878474159 93.2926184561508
"7448" 1489.4 13.9717943104907 95.8788793525571
"7449" 1489.6 18.1951903627168 97.4184473343964
"7450" 1489.8 23.0266045331205 99.0397244669938
"7451" 1490 26.4167300709979 102.043463295786
"7452" 1490.2 28.7848610049851 105.506421065933
"7453" 1490.4 29.1163850140276 108.434856086053
"7454" 1490.6 27.8977616527738 110.620227960992
"7455" 1490.8 28.0603704736882 113.15675724947
"7456" 1491 30.8874297003014 115.354170027647
"7457" 1491.2 34.2436602059207 117.384382145388
"7458" 1491.4 39.6652536255916 117.435015845771
"7459" 1491.6 44.1873563194073 116.883838248737
"7460" 1491.8 49.1901658865696 115.699241813072
"7461" 1492 53.4547770339255 116.392352254614
"7462" 1492.2 57.0326485344594 118.256234210895
"7463" 1492.4 59.2726401070641 121.965497224161
"7464" 1492.6 62.2357957191443 124.834461915124
"7465" 1492.8 66.2638915248597 124.461843996343
"7466" 1493 70.0558388567899 122.115106169914
"7467" 1493.2 73.9288715792775 119.162732944705
"7468" 1493.4 78.6186021994511 116.212663894605
"7469" 1493.6 83.9380553032818 113.349972271439
"7470" 1493.8 89.1294517902399 111.05583369925
"7471" 1494 92.452208127947 108.114187401614
"7472" 1494.2 94.467556226211 103.764195938066
"7473" 1494.4 95.2110433845531 99.9960116421711
"7474" 1494.6 93.8774341319215 96.7541662559342
"7475" 1494.8 91.2202176960531 94.4107847409605
"7476" 1495 88.6692311898725 90.6482289158463
"7477" 1495.2 86.7757132372711 85.9027038152972
"7478" 1495.4 85.6257268812636 80.7729077696974
"7479" 1495.6 83.8423275988808 76.4034719387864
"7480" 1495.8 81.3280809559251 72.8926837531959
"7481" 1496 77.888763810616 68.2237113069456
"7482" 1496.2 76.945627967499 63.4196937329591
"7483" 1496.4 78.3500782716965 58.5158747562687
"7484" 1496.6 80.2850706352803 52.9249117690962
"7485" 1496.8 80.9046853886346 47.9017393012791
"7486" 1497 80.4957970143863 43.4714940735069
"7487" 1497.2 78.2510582298185 39.5986457051929
"7488" 1497.4 76.3310147207287 35.5176137168112
"7489" 1497.6 74.6088641958524 31.1080543635625
"7490" 1497.8 74.8258257511399 26.32854505377
"7491" 1498 77.109221254963 22.5303870334904
"7492" 1498.2 80.1386796798465 20.2502585875896
"7493" 1498.4 81.0819585079415 18.5252298829167
"7494" 1498.6 79.5017931931794 16.0466317903026
"7495" 1498.8 76.3689450173599 14.20954137174
"7496" 1499 74.857624409384 13.331921941953
"7497" 1499.2 73.6534148664137 13.1540746897649
"7498" 1499.4 70.7849693032797 13.1131458822704
"7499" 1499.6 67.3872016182793 13.9029009879096
"7500" 1499.8 62.8189880411839 15.7804654240985
"7501" 1500 58.0772314906932 16.14720610425
"7502" 1500.2 53.5266412432566 14.78408890255
"7503" 1500.4 51.6533501246801 11.4476226123049
"7504" 1500.6 51.5499410828589 7.22522403318103
"7505" 1500.8 52.9192498755291 3.74704911397826
"7506" 1501 55.6781166793657 3.4618389992197
"7507" 1501.2 59.6089067792487 1.41389954107569
"7508" 1501.4 63.0913503083328 2.47599593179286
"7509" 1501.6 67.6351438483239 3.52776611791019
"7510" 1501.8 72.4255128078817 4.97032101916836
"7511" 1502 77.7117085449328 6.40545490308673
"7512" 1502.2 82.6759256387317 7.63900972416262
"7513" 1502.4 87.289796661937 9.82246218872058
"7514" 1502.6 91.2273478841365 13.6535605895272
"7515" 1502.8 94.5197465113861 17.4517710034327
"7516" 1503 97.3340826342799 21.74999998563
"7517" 1503.2 101.185386252246 25.0672689466966
"7518" 1503.4 105.015969187201 27.2412108954463
"7519" 1503.6 109.249268947432 30.2038043935803
"7520" 1503.8 112.716389320066 34.2053241735
"7521" 1504 114.344829687212 39.0814443600517
"7522" 1504.2 114.112195349049 43.6906958066638
"7523" 1504.4 113.160828563701 48.5269268826161
"7524" 1504.6 113.252298995836 53.21889822525
"7525" 1504.8 115.005320572544 56.3701657748045
"7526" 1505 117.512787975773 59.18094355605
"7527" 1505.2 118.296336896023 62.1474696479224
"7528" 1505.4 117.575670551185 65.8711469198289
"7529" 1505.6 115.04062431946 69.0312793199804
"7530" 1505.8 112.673794300402 72.6673694828276
"7531" 1506 111.861064794925 76.9279789297365
"7532" 1506.2 111.99803006952 81.4969522226284
"7533" 1506.4 114.225685415055 85.3425121076748
"7534" 1506.6 115.637633214099 86.0692120962954
"7535" 1506.8 114.198305118895 86.8107190836711
"7536" 1507 111.99803006952 88.8513809744122
"7537" 1507.2 109.140059705269 91.5720254286617
"7538" 1507.4 105.415716680831 94.4219504292583
"7539" 1507.6 101.315696247341 97.1148132449873
"7540" 1507.8 97.4053956937984 100.156078219792
"7541" 1508 93.9846879607984 104.564131074648
"7542" 1508.2 90.5863160521178 108.917283041152
"7543" 1508.4 88.0472661410112 110.536859247553
"7544" 1508.6 84.6482596893028 110.667118273891
"7545" 1508.8 80.1546224762528 110.255672215283
"7546" 1509 74.5550603289694 109.148188250429
"7547" 1509.2 69.3605730573997 106.830077158762
"7548" 1509.4 64.2881455403149 104.15107179905
"7549" 1509.6 59.2315825476051 101.142643337401
"7550" 1509.8 55.945812101385 98.3416888566384
"7551" 1510 51.2089642948065 96.3233867977376
"7552" 1510.2 46.7895965775756 95.7674005316518
"7553" 1510.4 42.4182241749365 96.4681074744827
"7554" 1510.6 36.8519198965768 97.573984311209
"7555" 1510.8 32.0898482269679 99.1099348898009
"7556" 1511 27.7829943858637 100.969768852291
"7557" 1511.2 24.9663499922059 104.287638307482
"7558" 1511.4 23.4617892547978 107.275137008392
"7559" 1511.6 23.615746685927 108.012757763589
"7560" 1511.8 24.5186487692775 108.714308514589
"7561" 1512 26.7843651250588 110.649028911183
"7562" 1512.2 30.2541191654945 113.745587056045
"7563" 1512.4 34.3012985047185 117.158619212869
"7564" 1512.6 37.9493488030342 120.506338776029
"7565" 1512.8 42.6325893205172 122.344690898545
"7566" 1513 47.5713443703254 123.651803013951
"7567" 1513.2 53.3933074652556 124.809537475838
"7568" 1513.4 57.6868230558372 126.179623566077
"7569" 1513.6 62.2458358964996 125.022956368161
"7570" 1513.8 66.9785355063426 122.994004764803
"7571" 1514 71.1729395464073 121.646163198033
"7572" 1514.2 75.7600835620883 121.33058131321
"7573" 1514.4 80.9926016364649 120.31738702295
"7574" 1514.6 86.5639209904899 120.39382350155
"7575" 1514.8 90.0115123343997 119.684455694055
"7576" 1515 93.0505963952899 116.317859076318
"7577" 1515.2 96.0975601352399 110.9985063403
"7578" 1515.4 100.085245117916 105.783429538116
"7579" 1515.6 103.662792023106 101.494568919987
"7580" 1515.8 107.554783703858 97.6492208284195
"7581" 1516 111.867793958416 92.9858070481891
"7582" 1516.2 115.735541935563 88.890325444166
"7583" 1516.4 119.259917321298 84.4930777744703
"7584" 1516.6 120.482938721921 79.5760734337237
"7585" 1516.8 119.943682608861 73.9379189289491
"7586" 1517 118.567693979335 68.3602697588318
"7587" 1517.2 117.195680428073 62.225550548781
"7588" 1517.4 116.545086956512 55.8906362503889
"7589" 1517.6 116.652801041138 49.7178345179464
"7590" 1517.8 115.671885360042 43.8072413819804
"7591" 1518 113.371583348286 38.7557871440674
"7592" 1518.2 110.319309421229 33.5204318944556
"7593" 1518.4 107.77685075528 27.4684581233066
"7594" 1518.6 105.001760640024 22.5121502568294
"7595" 1518.8 104.989205067394 19.5263038958243
"7596" 1519 105.798587447396 19.1390379686439
"7597" 1519.2 104.296126941479 19.6870313753374
"7598" 1519.4 100.710498035028 19.0760097892203
"7599" 1519.6 96.2114544478919 18.0503184285765
"7600" 1519.8 91.0868567707899 16.0685214939265
"7601" 1520 86.3172425025546 13.28083815675
"7602" 1520.2 81.9789056994799 8.83605692616
"7603" 1520.4 78.3843581161006 4.02126377100728
"7604" 1520.6 74.8935387898676 2.28474571349271
"7605" 1520.8 70.2364702882355 1.82104234288366
"7606" 1521 64.6653004954919 2.94721422294231
"7607" 1521.2 58.8587222107699 4.48299946989
"7608" 1521.4 52.1378459696471 5.44609910025001
"7609" 1521.6 45.5584448464295 7.4236707849593
"7610" 1521.8 39.0816656979782 9.74902321908529
"7611" 1522 32.5489879055627 11.8433112012614
"7612" 1522.2 26.2187256262791 14.6849430353804
"7613" 1522.4 20.1235300069548 18.1673130386786
"7614" 1522.6 16.1588340880582 23.2735095054329
"7615" 1522.8 13.0479216602287 29.6639833913724
"7616" 1523 10.6355858213103 36.2780786824745
"7617" 1523.2 8.85586909523223 42.9403967519712
"7618" 1523.4 7.37679934437922 49.0251289306339
"7619" 1523.6 3.97260893520585 54.4466168859491
"7620" 1523.8 2.68523343697414 56.6719496707763
"7621" 1524 3.07428829009762 60.6306234365064
"7622" 1524.2 4.32108153035191 66.2857458272417
"7623" 1524.4 5.71889139369903 71.2067389536384
"7624" 1524.6 6.15791270702522 76.3618085106113
"7625" 1524.8 6.64960031790192 81.940669423986
"7626" 1525 8.27633688426194 87.60002629953
"7627" 1525.2 10.2039281373962 93.2818446662657
"7628" 1525.4 12.5372717907899 99.0341777763476
"7629" 1525.6 15.8831155498354 102.908399957568
"7630" 1525.8 20.9774307298852 105.781110037131
"7631" 1526 26.0396920630939 107.877095342538
"7632" 1526.2 30.5186823732702 110.486070971628
"7633" 1526.4 34.1567985620803 114.053705265847
"7634" 1526.6 37.9538124394053 118.175205712442
"7635" 1526.8 42.5673823562207 120.938678400288
"7636" 1527 47.9233258295007 121.48741262444
"7637" 1527.2 53.4580246592032 119.920780666357
"7638" 1527.4 58.9048220712577 119.207003339202
"7639" 1527.6 64.5060465555103 118.746984455555
"7640" 1527.8 70.1165236811849 118.350485872645
"7641" 1528 75.1948853016051 116.718984564712
"7642" 1528.2 79.4415823886577 113.104668235829
"7643" 1528.4 81.5705690420769 108.279749418502
"7644" 1528.6 81.7321285159791 103.522364547142
"7645" 1528.8 81.0422628546012 99.0050700055047
"7646" 1529 78.6456160529899 95.1393217496152
"7647" 1529.2 75.8182175143577 92.1432033021483
"7648" 1529.4 75.0274031711203 88.1442267284196
"7649" 1529.6 76.3685994913263 83.6962068743046
"7650" 1529.8 78.8790929300042 79.3062588902946
"7651" 1530 81.8016023493426 74.661341958829
"7652" 1530.2 84.8133749003072 70.4335792892586
"7653" 1530.4 87.7159212402542 66.2745217575536
"7654" 1530.6 90.0933178775794 62.5253747425132
"7655" 1530.8 94.1842792263416 59.9960463493966
"7656" 1531 96.4595317811262 57.3451152116217
"7657" 1531.2 96.7360017504864 53.2393722820179
"7658" 1531.4 96.4713041282899 48.6433256868333
"7659" 1531.6 94.1570870067432 44.5680033108014
"7660" 1531.8 90.9252942920652 40.9119239185528
"7661" 1532 86.3918400800812 37.5234465515607
"7662" 1532.2 82.5083121391198 33.6409156395077
"7663" 1532.4 78.7529323740252 29.0477353111029
"7664" 1532.6 76.0230734576899 24.26093830764
"7665" 1532.8 74.3911108100712 18.806558588875
"7666" 1533 72.0842177052695 15.0708556913112
"7667" 1533.2 69.8125885291099 14.905113327
"7668" 1533.4 68.8775950820899 14.905113327
"7669" 1533.6 69.5517345592952 12.9408969756079
"7670" 1533.8 71.6033018788613 9.1782271625051
"7671" 1534 74.7643858549647 6.64830390929854
"7672" 1534.2 79.5910155364792 5.43496757424028
"7673" 1534.4 84.2603463493782 4.70796251769117
"7674" 1534.6 89.20540831536 5.8104225029229
"7675" 1534.8 92.5657297228553 8.54999161910046
"7676" 1535 96.5537740212239 12.32538217425
"7677" 1535.2 100.653979033561 15.5466337723929
"7678" 1535.4 104.628917837234 19.33205937925
"7679" 1535.6 108.073883234567 23.0844990057589
"7680" 1535.8 111.383288450588 25.9752542471766
"7681" 1536 115.567819236021 30.0690980612244
"7682" 1536.2 116.821753884585 34.358033804891
"7683" 1536.4 116.771575615201 39.7708552715625
"7684" 1536.6 117.326481063678 44.3298629121983
"7685" 1536.8 119.105987168579 49.0685315363553
"7686" 1537 122.529048329672 54.7990136652164
"7687" 1537.2 124.556623083659 58.3157076794385
"7688" 1537.4 124.259088726303 62.2627541445597
"7689" 1537.6 122.929734810929 67.3330601649978
"7690" 1537.8 120.551072476687 72.2332889060449
"7691" 1538 117.459520393979 78.3258712861149
"7692" 1538.2 115.671717307587 83.2979480878856
"7693" 1538.4 113.436780040534 89.0950454245577
"7694" 1538.6 110.696666663104 94.913764455121
"7695" 1538.8 107.272133825187 98.5185666583574
"7696" 1539 102.118639209715 99.80693193195
"7697" 1539.2 95.3988213656247 99.9946998032935
"7698" 1539.4 89.2298058865004 100.679916977013
"7699" 1539.6 82.8998755554106 101.729704729836
"7700" 1539.8 75.9901758949916 101.499132796418
"7701" 1540 71.3613263490943 98.309773948937
"7702" 1540.2 67.8328579210588 93.0686388331828
"7703" 1540.4 64.4365728011434 87.519767997
"7704" 1540.6 60.176988232916 82.2904530272332
"7705" 1540.8 55.5375197497629 78.0573106856284
"7706" 1541 49.8847628737014 76.14984180525
"7707" 1541.2 42.9391940308244 76.0081707457759
"7708" 1541.4 37.2572882403782 76.8210697055609
"7709" 1541.6 33.2044537445848 78.201213965968
"7710" 1541.8 30.2689516205798 77.4023723369307
"7711" 1542 25.9321643614263 74.974867836688
"7712" 1542.2 22.2197750683649 70.566794014175
"7713" 1542.4 19.1865006013577 65.3127037800127
"7714" 1542.6 17.860502000874 58.8809785517962
"7715" 1542.8 17.298134473212 52.8893097395436
"7716" 1543 17.949873121401 46.72179754425
"7717" 1543.2 20.4811589442419 41.3859433650577
"7718" 1543.4 24.2919954705087 36.1679900042187
"7719" 1543.6 27.9910488357682 31.1063234650435
"7720" 1543.8 32.2680206834741 26.3213037031658
"7721" 1544 36.3385535847796 22.033602961384
"7722" 1544.2 40.8960423514674 18.0416801168629
"7723" 1544.4 44.8946330873899 13.57384465805
"7724" 1544.6 48.2034055734493 9.4737135495577
"7725" 1544.8 48.7296683016031 6.42045421207418
"7726" 1545 48.5224181467555 6.53114566428448
"7727" 1545.2 49.8390718055765 7.61036793251966
"7728" 1545.4 53.4852365414964 7.96767206276087
"7729" 1545.6 57.5009832345964 9.21860917308871
"7730" 1545.8 61.8208017217899 12.0294990312823
"7731" 1546 66.2824808420373 15.4734618856624
"7732" 1546.2 68.7675723187478 19.1845503854605
"7733" 1546.4 71.8916186734999 22.09396413933
"7734" 1546.6 75.5023657249999 24.9947285022
"7735" 1546.8 78.3111468524299 28.27385343414
"7736" 1547 81.008308967892 32.0974712814949
"7737" 1547.2 84.1265051326675 36.1649838927092
"7738" 1547.4 87.3673450778843 40.2066693918821
"7739" 1547.6 91.3402425287899 43.0367177732133
"7740" 1547.8 95.5763917011717 46.6731561487773
"7741" 1548 97.1364417430399 50.7313003279554
"7742" 1548.2 97.2210956212809 55.6092753741955
"7743" 1548.4 96.9318498641142 61.0450295701959
"7744" 1548.6 96.2045516903954 66.7215073577546
"7745" 1548.8 96.0994880703551 72.1385883413283
"7746" 1549 97.2701419715421 76.7078957419314
"7747" 1549.2 100.040875994115 79.923892936125
"7748" 1549.4 103.834522468815 81.9991757184534
"7749" 1549.6 108.257135434549 82.7151893421428
"7750" 1549.8 112.731759271217 82.2612857078591
"7751" 1550 116.556610153471 80.5161910916482
"7752" 1550.2 119.433011350529 77.5888415980239
"7753" 1550.4 121.826381941941 73.5484322394517
"7754" 1550.6 124.77119289416 71.8141591955861
"7755" 1550.8 122.416672138237 73.4913274399079
"7756" 1551 123.290392731117 74.6955194248075
"7757" 1551.2 123.375944682595 75.5624133123056
"7758" 1551.4 122.377735510951 75.9621629515446
"7759" 1551.6 122.519466515294 77.4762395221323
"7760" 1551.8 122.545018020303 80.0102051362248
"7761" 1552 122.272033517338 83.3149308427109
"7762" 1552.2 121.528401401468 87.15669472365
"7763" 1552.4 119.790915202687 90.0586676975064
"7764" 1552.6 117.386623173451 93.7428660119442
"7765" 1552.8 115.873181559764 97.9930354974808
"7766" 1553 113.777446694831 101.095928911977
"7767" 1553.2 110.690536362508 104.203262297879
"7768" 1553.4 107.204000877861 107.579793839107
"7769" 1553.6 103.84482968609 111.39979785295
"7770" 1553.8 100.408681258462 113.08120132882
"7771" 1554 96.2220722351752 116.68936924634
"7772" 1554.2 91.944777053782 119.646411162904
"7773" 1554.4 88.3854376411447 121.876115858056
"7774" 1554.6 83.4551190595995 123.934773704631
"7775" 1554.8 78.3906341642309 124.993955354722
"7776" 1555 72.8224577726271 126.189071400366
"7777" 1555.2 67.326993017704 126.514315282781
"7778" 1555.4 61.5496161378147 126.727417500366
"7779" 1555.6 55.6452604570457 126.17129547511
"7780" 1555.8 50.3654083833713 125.208432857087
"7781" 1556 45.0167189526081 123.73154973375
"7782" 1556.2 39.5862014572899 121.738741541679
"7783" 1556.4 35.0564437527361 119.477565713204
"7784" 1556.6 30.8962217113354 116.032890771727
"7785" 1556.8 27.1914147951233 112.044654811298
"7786" 1557 23.9815370069207 108.044432433381
"7787" 1557.2 20.970521978419 103.204656690363
"7788" 1557.4 18.7202996724785 98.2005128243238
"7789" 1557.6 17.0507056051649 94.491411815975
"7790" 1557.8 17.231296190042 90.8815278278634
"7791" 1558 17.9639501079566 88.7264735156389
"7792" 1558.2 19.7679799213536 86.0309938569954
"7793" 1558.4 21.9910271512147 82.4271030566482
"7794" 1558.6 23.809689486431 78.2502117086603
"7795" 1558.8 25.1964691075067 73.7992509810465
"7796" 1559 26.7902206782899 68.8282179986111
"7797" 1559.2 25.8716973055399 64.6229478449464
"7798" 1559.4 23.4562815977143 60.8207950675273
"7799" 1559.6 21.0422198419204 56.7183596150674
"7800" 1559.8 22.7035192975737 52.9709961324932
"7801" 1560 25.747992466139 49.7323852626934
"7802" 1560.2 29.6154718799899 48.4652772227929
"7803" 1560.4 31.7132269994321 46.72179754425
"7804" 1560.6 32.6327115214053 44.23761198975
"7805" 1560.8 31.5852707291378 40.8478203300978
"7806" 1561 28.9473336444215 37.6942471243342
"7807" 1561.2 25.357773772177 35.2645447304436
"7808" 1561.4 21.1484284103212 31.9002866157188
"7809" 1561.6 18.1791482960452 27.3727974560904
"7810" 1561.8 17.2025507469076 23.4761155229559
"7811" 1562 19.621056242703 21.198660342163
"7812" 1562.2 22.7180448253794 17.3903046246395
"7813" 1562.4 26.5588394729584 13.9828468681026
"7814" 1562.6 31.0370443490992 10.6942119608273
"7815" 1562.8 35.4226127519718 8.03258600237121
"7816" 1563 40.1937513997672 7.18329179570455
"7817" 1563.2 44.9169906542723 7.29855964043823
"7818" 1563.4 50.2590547962738 7.81316424399194
"7819" 1563.6 55.7169198013971 8.33521599971428
"7820" 1563.8 61.3730715474598 7.96924499578398
"7821" 1564 65.4948952127899 5.21036042793224
"7822" 1564.2 68.1972891914597 2.17826432707569
"7823" 1564.4 70.0483863344958 3.15675162845588
"7824" 1564.6 73.6377920721536 5.3727509642197
"7825" 1564.8 77.1216817084471 8.05221903727857
"7826" 1565 81.1814416777122 11.1602824519005
"7827" 1565.2 85.1122212987404 14.5655007550025
"7828" 1565.4 89.2609888087311 17.2450437625735
"7829" 1565.6 93.9655279596147 18.2748194261057
"7830" 1565.8 98.9125784505592 17.7384077981827
"7831" 1566 103.048776096373 16.1295124749444
"7832" 1566.2 104.184769177313 18.2509951647827
"7833" 1566.4 106.485177767087 21.7491047836284
"7834" 1566.6 110.104485148249 25.8153877217635
"7835" 1566.8 113.397687496383 30.3818808265805
"7836" 1567 115.586638337411 35.1146546947759
"7837" 1567.2 117.7357036615 40.0134908039605
"7838" 1567.4 120.080034849636 45.2649313281987
"7839" 1567.6 121.626337680508 49.7890562367885
"7840" 1567.8 121.859890275264 54.9688912879342
"7841" 1568 121.87434754371 60.8896032458164
"7842" 1568.2 122.591880802117 67.109251405319
"7843" 1568.4 122.816135316808 73.6605830331438
"7844" 1568.6 121.597100862277 80.0500621235577
"7845" 1568.8 118.4200332812 85.9003926010192
"7846" 1569 114.818881693387 90.0914701078803
"7847" 1569.2 111.28170168339 94.16337192865
"7848" 1569.4 107.290439122893 95.5521876016034
"7849" 1569.6 101.66684335371 96.4874048613214
"7850" 1569.8 95.5832357745303 96.0453752254615
"7851" 1570 89.3638336163899 94.8468691358413
"7852" 1570.2 83.6701871514926 93.2929601363041
"7853" 1570.4 77.822224457082 91.4337553801792
"7854" 1570.6 72.5343348426051 88.6719355053088
"7855" 1570.8 66.8851828586583 85.6541144732763
"7856" 1571 60.7910160129951 84.6199182586603
"7857" 1571.2 54.7271021749986 85.1759929303631
"7858" 1571.4 49.7040651175966 87.5157534760651
"7859" 1571.6 45.4936630075848 91.3326090075064
"7860" 1571.8 40.4618127258625 95.0154742855161
"7861" 1572 35.2753670313158 96.5570637211293
"7862" 1572.2 29.2227239550899 96.08702330675
"7863" 1572.4 24.1392988780939 93.030073739274
"7864" 1572.6 18.5840695197019 89.003400046626
"7865" 1572.8 13.3744193527976 84.8929990112654
"7866" 1573 8.92004045808128 80.705937419439
"7867" 1573.2 4.55863691090896 75.9071863176309
"7868" 1573.4 2.31560514138657 70.0959442354601
"7869" 1573.6 3.04282154505265 64.1240517611059
"7870" 1573.8 4.57924112004416 58.1678363312161
"7871" 1574 6.41533239911105 51.8093815097821
"7872" 1574.2 8.4867194593328 45.4442164019357
"7873" 1574.4 10.4738085635127 39.736562915755
"7874" 1574.6 13.1216103755654 34.4646622258929
"7875" 1574.8 15.7907971679961 29.409329143817
"7876" 1575 17.9148336657356 23.8656287802717
"7877" 1575.2 19.615868111662 19.0669018275174
"7878" 1575.4 22.7299182496932 17.4375853666371
"7879" 1575.6 27.5881162566729 15.9723779883032
"7880" 1575.8 32.5317116038809 15.2047790669659
"7881" 1576 37.3166514352037 15.1104814519741
"7882" 1576.2 42.5400224695307 14.23629413925
"7883" 1576.4 47.4200444754566 13.4039858167167
"7884" 1576.6 52.1461993462845 11.4896206774698
"7885" 1576.8 55.8440325021611 8.58235873765206
"7886" 1577 60.1332033723919 4.86354923907524
"7887" 1577.2 65.7693964506232 3.15654346811111
"7888" 1577.4 70.7675547358782 4.05600431786765
"7889" 1577.6 75.6673772238182 6.19243641488208
"7890" 1577.8 79.8048558958399 9.52780705749
"7891" 1578 83.1001376786299 13.63244595831
"7892" 1578.2 86.1548839811471 17.4224473543622
"7893" 1578.4 89.8089641739534 20.1013239395192
"7894" 1578.6 94.2502195933212 21.49775960625
"7895" 1578.8 98.0635753114501 20.3326598839005
"7896" 1579 99.635106856651 19.4877633171389
"7897" 1579.2 100.112156418364 21.1458490859629
"7898" 1579.4 101.309162207819 24.7554095275357
"7899" 1579.6 101.880839184602 29.383582447953
"7900" 1579.8 101.649385765357 34.1412987726108
"7901" 1580 100.970155717731 38.6997512753391
"7902" 1580.2 98.8920853536684 43.2500098246612
"7903" 1580.4 97.2911880452471 48.2832856070786
"7904" 1580.6 96.9158603912095 53.1574760549464
"7905" 1580.8 97.3005666090172 58.2880265105864
"7906" 1581 98.8525794148856 62.0423265158152
"7907" 1581.2 100.982237425316 66.3304362868552
"7908" 1581.4 102.114793175888 70.3454467115625
"7909" 1581.6 101.528461548373 74.1504616937222
"7910" 1581.8 99.665617194903 78.1770701507283
"7911" 1582 97.6566341148662 82.1708339119195
"7912" 1582.2 97.2475664292815 87.0096516673602
"7913" 1582.4 98.3565614383651 91.6265376492146
"7914" 1582.6 101.583202099034 95.3810028916702
"7915" 1582.8 105.399931092392 97.55205581325
"7916" 1583 109.47861714663 98.5219640711155
"7917" 1583.2 111.398173960387 97.6548275491828
"7918" 1583.4 111.385259341007 98.0272913106326
"7919" 1583.6 110.901408312697 99.3010260863009
"7920" 1583.8 110.030609503265 102.721072678575
"7921" 1584 107.900362977253 105.805300382746
"7922" 1584.2 104.897427630377 109.042795860638
"7923" 1584.4 100.495846470072 111.326032541613
"7924" 1584.6 95.2541101461618 113.246802183638
"7925" 1584.8 90.264426725756 115.559971957996
"7926" 1585 85.174173401261 117.599259518795
"7927" 1585.2 79.5288157332052 118.601236932801
"7928" 1585.4 73.712973458475 117.58804299903
"7929" 1585.6 68.1034691060464 116.272460037891
"7930" 1585.8 62.3004247637185 115.927142613202
"7931" 1586 56.5318932566506 116.914919511061
"7932" 1586.2 50.2822477668649 118.307744606425
"7933" 1586.4 44.4811075303339 120.623642513874
"7934" 1586.6 40.4881340958852 119.982522450036
"7935" 1586.8 35.2502124921443 116.594970639266
"7936" 1587 31.0838732483021 111.211192395591
"7937" 1587.2 27.8612174577434 106.00154561818
"7938" 1587.4 24.3722407315217 102.153780398884
"7939" 1587.6 21.7209604831802 97.5116625522012
"7940" 1587.8 21.0581800373797 92.3386959907885
"7941" 1588 21.9607554013651 87.2940098135243
"7942" 1588.2 22.310098353652 82.778729518319
"7943" 1588.4 21.3392595593149 78.019350677675
"7944" 1588.6 18.7360274108948 73.0060834112177
"7945" 1588.8 17.0530466692334 67.0306375757543
"7946" 1589 14.7871625730313 61.0865840397673
"7947" 1589.2 10.8840842233509 55.1577747555915
"7948" 1589.4 7.9112696413575 49.8722199730338
"7949" 1589.6 8.26107352830479 44.0994965704975
"7950" 1589.8 11.6178434689042 38.9070775654786
"7951" 1590 16.5255636217099 35.18371109958
"7952" 1590.2 21.4760052428443 32.0576252910978
"7953" 1590.4 26.2101381143292 28.4371612589242
"7954" 1590.6 28.8916699538769 23.1054181507174
"7955" 1590.8 30.5768472559311 17.1453765894971
"7956" 1591 30.7512362776135 11.4306257482853
"7957" 1591.2 32.1192399012274 11.1191189963438
"7958" 1591.4 35.9221858089377 9.55021684326137
"7959" 1591.6 40.0463332870647 7.3066133870522
"7960" 1591.8 45.1162108459814 5.96245190781383
"7961" 1592 49.9653778597138 4.39925167594565
"7962" 1592.2 54.9041623588837 2.67925781759375
"7963" 1592.4 56.3450021304847 2.45300751717631
"7964" 1592.6 55.8514106463537 4.23856536917553
"7965" 1592.8 55.502505240048 5.16254442157258
"7966" 1593 56.1523171033061 6.53100395779839
"7967" 1593.2 58.6121668514638 8.6863411278587
"7968" 1593.4 62.2719835051675 11.8574037338418
"7969" 1593.6 66.4764169676801 15.3954407377995
"7970" 1593.8 69.7074334395399 19.0056119185625
"7971" 1594 73.5590164827239 22.9075078672217
"7972" 1594.2 77.1002089347802 26.6516561487451
"7973" 1594.4 79.5539264283511 29.8784735098929
"7974" 1594.6 81.2149476391099 32.35938321531
"7975" 1594.8 83.2427576624185 35.15441044945
"7976" 1595 86.3507788528782 37.4932168191618
"7977" 1595.2 90.2000066177899 38.9709957422874
"7978" 1595.4 94.2084285394844 40.98906164925
"7979" 1595.6 97.7388140782853 42.0234084926904
"7980" 1595.8 101.888329654676 40.7306335549357
"7981" 1596 104.372488406466 39.1952145613851
"7982" 1596.2 106.127452896601 39.3882221917783
"7983" 1596.4 108.512886400517 41.3781928130318
"7984" 1596.6 109.567634404919 44.9855033967414
"7985" 1596.8 109.887413209764 49.0752364906184
"7986" 1597 111.064671273277 53.3883878082326
"7987" 1597.2 113.468891668816 56.4217896072943
"7988" 1597.4 117.423944244264 58.8188419328517
"7989" 1597.6 119.459274548272 58.8049033800803
"7990" 1597.8 121.657103221261 57.1242241906954
"7991" 1598 122.364161273915 55.0513263059732
"7992" 1598.2 122.090570186074 52.8993146724828
"7993" 1598.4 120.60629757779 52.0034329098074
"7994" 1598.6 118.385838172158 50.2955381665132
"7995" 1598.8 115.733757934087 47.3140080991689
"7996" 1599 112.711613346544 44.2667614943008
"7997" 1599.2 109.893461658808 40.6271721266748
"7998" 1599.4 105.974982119222 37.9350455898716
"7999" 1599.6 101.986030012309 35.7034070441745
"8000" 1599.8 97.8015793577899 32.7021364941015
"8001" 1600 93.9171756876499 29.45861885244
"8002" 1600.2 90.6770440907593 24.9919986279643
"8003" 1600.4 87.8888213705778 20.2006557269773
"8004" 1600.6 84.6815571767323 15.0962045235
"8005" 1600.8 80.5650131698399 11.97759619662
"8006" 1601 75.0501431897058 10.2823136808294
"8007" 1601.2 70.3568912425325 10.9442279817253
"8008" 1601.4 64.9305360245172 13.248024516947
"8009" 1601.6 58.9043316472099 16.78927252449
"8010" 1601.8 53.1463829000452 20.2129762425479
"8011" 1602 47.9521545672566 23.62524159395
"8012" 1602.2 44.4865486560847 28.3287670095553
"8013" 1602.4 42.8183430448016 33.7898119206453
"8014" 1602.6 40.3933577025319 40.006893994121
"8015" 1602.8 38.429295430632 46.6775448461132
"8016" 1603 36.9626553540375 53.5443208569134
"8017" 1603.2 35.8046452564239 60.2653860961875
"8018" 1603.4 33.9153180255291 66.7614482380761
"8019" 1603.6 31.2909852047649 73.21977679225
"8020" 1603.8 27.1161483266851 78.6740948686936
"8021" 1604 22.0506608442244 82.8255031124877
"8022" 1604.2 16.7233291288965 86.5752762634795
"8023" 1604.4 10.9224568166506 89.4291136407172
"8024" 1604.6 9.68082646005883 88.569163769376
"8025" 1604.8 8.78464965578168 87.2489238631178
"8026" 1605 6.20262784078993 83.7503400402339
"8027" 1605.2 3.94344042246192 79.944148602954
"8028" 1605.4 2.35858048771678 75.5905504984207
"8029" 1605.6 1.32702893173256 71.1658074834221
"8030" 1605.8 0.897103916109611 66.9179441645041
"8031" 1606 2.19420591909548 62.7274546140556
"8032" 1606.2 4.28912849589337 58.6814707045086
"8033" 1606.4 6.52045221828132 55.5284659622586
"8034" 1606.6 9.25625107822583 54.2184521761731
"8035" 1606.8 12.6434198786007 52.2927084620338
"8036" 1607 15.6367225806114 49.1650349852143
"8037" 1607.2 17.1923301449042 45.0875128351357
"8038" 1607.4 18.6007929797299 40.82090139633
"8039" 1607.6 20.5370221505042 35.9702928620522
"8040" 1607.8 23.1118081118695 31.8079982537727
"8041" 1608 26.1611758023248 27.6393417821337
"8042" 1608.2 28.0191416045899 23.3457238829912
"8043" 1608.4 27.8583727098589 19.0113776012155
"8044" 1608.6 25.8441109528545 14.5897101155726
"8045" 1608.8 26.3423240884135 15.9673555663676
"8046" 1609 27.5881162566729 15.8219444931862
"8047" 1609.2 30.0595637611163 14.38916709645
"8048" 1609.4 33.8174523668233 12.73304339345
"8049" 1609.6 37.5612037374493 11.8298050053049
"8050" 1609.8 42.0698187576865 11.1876207973879
"8051" 1610 46.5946211728808 10.2841807570909
"8052" 1610.2 51.1980910979438 8.72194818310715
"8053" 1610.4 56.3109542697695 6.66674286564795
"8054" 1610.6 60.7819201139899 4.08480181470714
"8055" 1610.8 64.8947710491057 1.68797223575
"8056" 1611 66.3462713596699 2.81668423641
"8057" 1611.2 68.9735196904757 4.59801817102143
"8058" 1611.4 71.3788048817323 6.53384898801923
"8059" 1611.6 75.0081506022553 9.5252339483094
"8060" 1611.8 79.2373463231429 12.0930752294853
"8061" 1612 83.5904391203599 15.29493936786
"8062" 1612.2 88.3109028972553 18.2775891464183
"8063" 1612.4 92.9293332111043 20.63147951545
"8064" 1612.6 97.1212385975599 23.89786503429
"8065" 1612.8 101.049181968988 27.506726339755
"8066" 1613 103.990406975356 31.2398051334764
"8067" 1613.2 106.191463344901 35.8225218920278
"8068" 1613.4 109.383797108513 40.1155018938214
"8069" 1613.6 113.926331444321 43.7387455918075
"8070" 1613.8 117.94574711879 47.191144342671
"8071" 1614 121.393603325861 48.0560235769554
"8072" 1614.2 121.710335523361 47.8465057293643
"8073" 1614.4 120.391031801082 49.0960633839491
"8074" 1614.6 119.182730319208 51.4643336028409
"8075" 1614.8 117.357129760604 54.6664563155509
"8076" 1615 114.696579301604 57.9403727440819
"8077" 1615.2 112.351680634217 62.0334139619864
"8078" 1615.4 110.74077817392 66.9109978701196
"8079" 1615.6 110.824957611918 72.2300223898654
"8080" 1615.8 112.343579645697 77.0490944946618
"8081" 1616 115.164109660392 80.5263375268606
"8082" 1616.2 118.538800854109 84.139430624431
"8083" 1616.4 119.906152720158 84.8394625303026
"8084" 1616.6 118.180404364242 85.7077249554065
"8085" 1616.8 116.095364280764 88.275751590171
"8086" 1617 112.837232557078 91.4241821898941
"8087" 1617.2 108.463272405944 93.609370784609
"8088" 1617.4 103.529431097843 94.2699807014342
"8089" 1617.6 98.3016828275267 94.2733331785658
"8090" 1617.8 93.1708965143404 93.8108758744335
"8091" 1618 87.5159114644625 94.7550218397013
"8092" 1618.2 82.4884111144478 96.7441088245395
"8093" 1618.4 77.3316299079328 98.3581716169727
"8094" 1618.6 72.0421628640682 100.99169735025
"8095" 1618.8 66.6791071644346 104.087058880333
"8096" 1619 60.7674708434924 107.090822977382
"8097" 1619.2 54.5405962846192 109.862678911348
"8098" 1619.4 48.0419294137738 113.535909765653
"8099" 1619.6 42.379477789528 118.095876033798
"8100" 1619.8 39.3971756818219 119.724749525538
"8101" 1620 35.4189802987976 118.49565094965
"8102" 1620.2 32.4519957551758 113.669921143234
"8103" 1620.4 28.0729860781649 109.2659461587
"8104" 1620.6 23.4946855097419 105.874459603218
"8105" 1620.8 19.7759961253339 104.902187595426
"8106" 1621 16.6797135476014 103.660708816119
"8107" 1621.2 13.9587040917655 100.34540517347
"8108" 1621.4 10.9536108032899 96.265981728869
"8109" 1621.6 9.77114393262325 93.1266263577976
"8110" 1621.8 8.78536692528599 88.3014363165413
"8111" 1622 8.19351593936136 83.3900749170833
"8112" 1622.2 6.94758196930992 78.516315182706
"8113" 1622.4 7.35522403266799 74.4657535369086
"8114" 1622.6 8.77143518051407 71.4549287877931
"8115" 1622.8 10.2393250889278 68.2525039085173
"8116" 1623 11.4774583160247 64.7176032668152
"8117" 1623.2 12.1527084501085 60.3958100654801
"8118" 1623.4 10.8505386305442 55.696606112072
"8119" 1623.6 7.82779166796235 51.2684501506293
"8120" 1623.8 3.51418170201011 48.4959653502867
"8121" 1624 3.8623288259288 45.4124689756389
"8122" 1624.2 5.25447468182219 41.3589155779597
"8123" 1624.4 7.4983504669263 36.5592202758409
"8124" 1624.6 9.17618423614287 32.4686424170735
"8125" 1624.8 11.8915467945964 29.1989402996048
"8126" 1625 14.9398013864607 25.5666038634329
"8127" 1625.2 17.3077459654438 20.8852878225961
"8128" 1625.4 20.4596201180452 17.3140821339415
"8129" 1625.6 23.7417622470708 14.3479429282163
"8130" 1625.8 26.7435809920647 13.4215316750522
"8131" 1626 31.2592098133383 12.2925062694758
"8132" 1626.2 36.0659493193614 9.77189981222803
"8133" 1626.4 39.9100512322618 5.99146049250842
"8134" 1626.6 42.049595020318 4.51426113080056
"8135" 1626.8 45.3859924799652 4.56747359881701
"8136" 1627 50.031246397318 3.13153382129495
"8137" 1627.2 54.1933732921981 1.66717319395408
"8138" 1627.4 58.2840575201731 1.41353908439019
"8139" 1627.6 63.1194037315399 0.506037798138884
"8140" 1627.8 66.9598585029744 1.08996192178398
"8141" 1628 72.076460998392 1.56967768553571
"8142" 1628.2 77.4306980238426 1.13816598617105
"8143" 1628.4 81.9768099387712 3.11014316546495
"8144" 1628.6 87.4566667527107 4.48496714161634
"8145" 1628.8 91.6737077480446 6.39073859992924
"8146" 1629 95.9322835158172 9.24360233251363
"8147" 1629.2 100.808672103466 12.2766726535735
"8148" 1629.4 103.945032235844 15.9665380639227
"8149" 1629.6 106.103482178929 20.1141177945556
"8150" 1629.8 107.68362391979 25.0924373970142
"8151" 1630 109.999288208179 29.3997344541111
"8152" 1630.2 112.637982293316 33.72759618225
"8153" 1630.4 116.42543257079 36.9563784679397
"8154" 1630.6 120.025813841281 38.8835841023591
"8155" 1630.8 119.670973627607 40.9525050725283
"8156" 1631 120.170141764839 45.0834254824549
"8157" 1631.2 121.098747290077 50.0517693510848
"8158" 1631.4 121.472602939601 55.184899544196
"8159" 1631.6 122.595157342092 60.5034264228621
"8160" 1631.8 123.460108360688 66.8576275212076
"8161" 1632 124.598747533969 72.6840681388141
"8162" 1632.2 123.744468978861 75.4260627600996
"8163" 1632.4 120.957387166205 77.1214919569449
"8164" 1632.6 117.625680898158 78.7647739678816
"8165" 1632.8 113.181189919254 80.7053194360982
"8166" 1633 109.166273017276 81.8309314309257
"8167" 1633.2 104.864131485317 81.7505510553954
"8168" 1633.4 99.6848518834656 81.9411101388176
"8169" 1633.6 95.8389914867354 83.7656945821227
"8170" 1633.8 92.6840919953256 87.0147412633928
"8171" 1634 91.6253015065399 91.5463324946786
"8172" 1634.2 91.9347244994823 96.4904380549167
"8173" 1634.4 94.1521802415103 101.471044758419
"8174" 1634.6 96.6896137586329 106.617043151349
"8175" 1634.8 95.7959858357631 110.754410085723
"8176" 1635 92.1627077760686 114.650018936152
"8177" 1635.2 87.0396677148608 117.118590610778
"8178" 1635.4 81.6482372852899 118.280751669652
"8179" 1635.6 75.3256593237661 118.023079387512
"8180" 1635.8 69.5115662486059 116.87519760333
"8181" 1636 63.7798296276494 114.788165884333
"8182" 1636.2 59.0995224447569 111.196914803002
"8183" 1636.4 55.7608458722766 106.332104417038
"8184" 1636.6 52.5754980947641 100.711649907103
"8185" 1636.8 50.8782503881606 95.2853188616638
"8186" 1637 48.8069565527338 89.4726485892687
"8187" 1637.2 45.3609998473845 84.9882400289527
"8188" 1637.4 41.5126119299417 82.6264684294821
"8189" 1637.6 36.8567961727465 82.5239794554587
"8190" 1637.8 31.7956029418219 84.077833365642
"8191" 1638 26.1168320567143 86.3981108477962
"8192" 1638.2 20.0739777767419 88.725171264522
"8193" 1638.4 13.8536417043021 89.5106896906159
"8194" 1638.6 8.65444658930633 87.8878534984549
"8195" 1638.8 7.57815052707563 84.9521696186309
"8196" 1639 5.33825545664475 80.0795397977903
"8197" 1639.2 3.77261688292107 74.7119588676517
"8198" 1639.4 3.41001616045941 68.4478949361483
"8199" 1639.6 3.76378992003992 62.5632577341
"8200" 1639.8 4.54657092243277 56.8086828452143
"8201" 1640 5.96900152263397 50.9889165560023
"8202" 1640.2 7.30485588808994 45.2121770919
"8203" 1640.4 8.50944174654241 39.7630508043787
"8204" 1640.6 11.0809567383672 34.8426231638892
"8205" 1640.8 13.4321235993057 29.8695654992289
"8206" 1641 16.1907408596271 24.5241108810523
"8207" 1641.2 20.2890474285734 20.7885551656314
"8208" 1641.4 24.8182184747247 18.4486087751413
"8209" 1641.6 29.4434362864005 16.1391601591342
"8210" 1641.8 34.2390167112605 13.0537768526735
"8211" 1642 38.0743331012233 9.90489368525001
"8212" 1642.2 40.300487171652 5.56470742911207
"8213" 1642.4 41.475577870203 5.50425729048913
"8214" 1642.6 44.7568545814774 4.9763332421875
"8215" 1642.8 49.0787328061942 3.42947711165426
"8216" 1643 54.0615092752797 2.47443600365816
"8217" 1643.2 57.1663759534792 1.59459110089077
"8218" 1643.4 58.5069911054462 3.1291183426875
"8219" 1643.6 61.0030567755172 5.63526008264394
"8220" 1643.8 64.2764078177017 8.11388207883824
"8221" 1644 68.8930240168592 9.81281673908169
"8222" 1644.2 74.1544187980477 10.4972107273222
"8223" 1644.4 79.833167875943 10.3442734431888
"8224" 1644.6 84.565899763437 8.7171307579853
"8225" 1644.8 89.0148523224172 6.45367086361363
"8226" 1645 90.5980134923843 6.56380232506132
"8227" 1645.2 92.4307485246684 8.78573029141822
"8228" 1645.4 96.1592212107532 11.2244163815711
"8229" 1645.6 100.133712353751 13.3531930758131
"8230" 1645.8 104.339629306184 15.9578680379931
"8231" 1646 107.184988643726 19.6709978929197
"8232" 1646.2 109.580592972925 23.0884647014392
"8233" 1646.4 110.074211982416 26.2446792351939
"8234" 1646.6 110.02744218129 28.9240880663088
"8235" 1646.8 109.482932360907 30.1619157709628
"8236" 1647 108.426888809923 30.5979470306833
"8237" 1647.2 107.802398493852 32.5850300698437
"8238" 1647.4 108.878156778933 35.2454062573072
"8239" 1647.6 111.195957752781 37.35832891575
"8240" 1647.8 114.558974978379 38.8256363174464
"8241" 1648 117.154772658006 39.1366821228176
"8242" 1648.2 119.232167120944 41.3189797833782
"8243" 1648.4 120.045681588215 44.72170968755
"8244" 1648.6 119.332700741527 48.1398953709079
"8245" 1648.8 117.382416281808 50.3491179349554
"8246" 1649 115.426464825755 52.9077408787367
"8247" 1649.2 112.994809742912 56.3095906208152
"8248" 1649.4 111.477683234268 60.297727858427
"8249" 1649.6 111.198479572047 64.6808637547638
"8250" 1649.8 112.459833340498 69.1995336847633
"8251" 1650 115.149454289433 72.4849856438036
"8252" 1650.2 118.655451476374 74.5771443473296
"8253" 1650.4 120.761634064216 74.9135648470239
"8254" 1650.6 119.790856138408 75.3229380822136
"8255" 1650.8 118.530737716607 77.0105830207891
"8256" 1651 116.260619710498 78.3211789407013
"8257" 1651.2 112.858801789656 79.8146979666964
"8258" 1651.4 108.347905501574 79.6824466270338
"8259" 1651.6 103.144607889463 79.8908194598077
"8260" 1651.8 98.7980017304656 81.4177612763311
"8261" 1652 94.992302475616 84.3019584141978
"8262" 1652.2 92.0972058646639 88.5659521526281
"8263" 1652.4 90.7089814882073 93.3380795147804
"8264" 1652.6 90.2779714664053 97.437727746968
"8265" 1652.8 89.1117472725335 101.805059878942
"8266" 1653 86.6762267120442 105.289629854581
"8267" 1653.2 83.1861184929832 106.544582707368
"8268" 1653.4 77.6194037330899 106.8327182566
"8269" 1653.6 72.2815535870187 105.257241516191
"8270" 1653.8 67.5209342282032 101.61392818844
"8271" 1654 63.2562964609679 97.5747276501229
"8272" 1654.2 59.5328142205272 92.3116226617754
"8273" 1654.4 56.9931362272636 87.10573707125
"8274" 1654.6 54.4792827860531 80.8868919921711
"8275" 1654.8 52.3874126762487 75.0348509706262
"8276" 1655 50.3087175290846 68.4823075456875
"8277" 1655.2 49.9869341922256 62.3950596413391
"8278" 1655.4 52.3176405809503 56.8856859014859
"8279" 1655.6 56.4253123243771 52.3107767593142
"8280" 1655.8 60.2014363774808 47.3958283100864
"8281" 1656 62.0741874797899 42.1166889078045
"8282" 1656.2 61.8506118109664 36.72135826075
"8283" 1656.4 60.2377679267602 31.3777420629134
"8284" 1656.6 59.4776502649162 26.7799225747658
"8285" 1656.8 59.5999500781429 22.5281533128676
"8286" 1657 60.0711730627999 20.74868211597
"8287" 1657.2 61.195015683093 22.0304986995227
"8288" 1657.4 64.5587015174426 22.8414324405868
"8289" 1657.6 68.810887402943 24.7892079704541
"8290" 1657.8 73.6209764718499 27.29164468413
"8291" 1658 78.0488925928999 28.31589349737
"8292" 1658.2 81.7520732015837 27.5338774008479
"8293" 1658.4 84.5882573303194 24.7837788088088
"8294" 1658.6 87.4287536431589 21.6944165657548
"8295" 1658.8 90.9637836883328 19.2774618945357
"8296" 1659 94.9600390716471 18.9316778246786
"8297" 1659.2 99.9975892604566 19.6949396311894
"8298" 1659.4 104.249095145444 21.53597784555
"8299" 1659.6 107.209397363533 24.9163635803326
"8300" 1659.8 109.411906023884 28.8277294644481
"8301" 1660 111.913306366405 33.0999755552133
"8302" 1660.2 114.316822393346 37.6457965417891
"8303" 1660.4 117.252662545437 42.6012932566954
"8304" 1660.6 118.581453865631 47.8176125471881
"8305" 1660.8 119.40271522729 53.0177495973553
"8306" 1661 121.847655327992 57.8611871090298
"8307" 1661.2 124.97720190329 62.5985610229449
"8308" 1661.4 124.420304074294 64.295540971937
"8309" 1661.6 122.530235457117 67.5524290352854
"8310" 1661.8 120.41625825929 71.9056057566711
"8311" 1662 118.602549675711 76.8672719114079
"8312" 1662.2 117.389971753365 81.9546875857217
"8313" 1662.4 117.391734190281 87.3853563926822
"8314" 1662.6 118.194874292622 91.6523158473592
"8315" 1662.8 116.129815853123 93.6224368493269
"8316" 1663 112.787072968739 96.8693539317372
"8317" 1663.2 108.17772614789 99.313279674325
"8318" 1663.4 102.672587153027 100.951467624671
"8319" 1663.6 96.5919377826421 102.237944283946
"8320" 1663.8 91.556494167083 101.858197086103
"8321" 1664 86.1381227493291 99.8285335454674
"8322" 1664.2 81.528464605563 96.5500313879055
"8323" 1664.4 76.7471392308655 92.3331785979139
"8324" 1664.6 72.3632189008784 88.9072930122942
"8325" 1664.8 66.5729364377354 87.1532203382591
"8326" 1665 60.5336917652236 87.3413598445155
"8327" 1665.2 54.7528422094425 89.4225828774025
"8328" 1665.4 50.4976256611649 93.2015462396
"8329" 1665.6 47.2576737167382 99.021481220819
"8330" 1665.8 46.0732192752764 105.140614319304
"8331" 1666 45.2969110076129 111.723243659887
"8332" 1666.2 45.1079881542101 118.482162159309
"8333" 1666.4 46.3632569407579 121.52253550221
"8334" 1666.6 48.8558971041232 123.106711853131
"8335" 1666.8 51.4025221835574 124.509246463692
"8336" 1667 54.8382964587218 125.723530691205
"8337" 1667.2 59.5793855993313 126.870905104821
"8338" 1667.4 64.6360915749884 127.1434757537
"8339" 1667.6 68.7771246826969 127.006763962134
"8340" 1667.8 73.5944004307202 126.274988372436
"8341" 1668 77.7253931416192 125.57876463325
"8342" 1668.2 80.4931545525321 124.537715718984
"8343" 1668.4 83.7539955402818 123.204507885339
"8344" 1668.6 85.4799602885341 122.790907022297
"8345" 1668.8 83.6939546550252 122.962367522628
"8346" 1669 82.4749895341489 122.45924168184
"8347" 1669.2 81.3733589853167 122.240355932491
"8348" 1669.4 79.9116710989968 123.128624062034
"8349" 1669.6 77.317179913669 124.098321546387
"8350" 1669.8 74.3479463916924 125.131331587787
"8351" 1670 69.7612042544643 126.147594241436
"8352" 1670.2 66.0619966711709 126.537253809345
"8353" 1670.4 62.1490061091206 126.769448361573
"8354" 1670.6 58.9267594279387 126.638978599506
"8355" 1670.8 55.0638481751233 126.373461355202
"8356" 1671 50.3007992241471 125.408905791917
"8357" 1671.2 46.6711487907011 124.66152689005
"8358" 1671.4 44.0679620519149 123.656904735117
"8359" 1671.6 40.3386335557412 122.328660705787
"8360" 1671.8 36.9048816738637 121.043742412488
"8361" 1672 32.5076051364178 118.48617045618
"8362" 1672.2 29.5365324707669 116.637656546758
"8363" 1672.4 25.7690760735499 114.034818058554
"8364" 1672.6 22.4888545495343 111.422690482506
"8365" 1672.8 20.7300779661233 109.645398677464
"8366" 1673 18.7364518163207 107.10661563825
"8367" 1673.2 16.1111895169992 104.532069130366
"8368" 1673.4 14.0059346265822 102.026529675912
"8369" 1673.6 12.6845890919527 99.7147933860407
"8370" 1673.8 11.8302437886286 97.2746653667177
"8371" 1674 10.1671403928823 94.7268459696115
"8372" 1674.2 9.60116431996493 92.121880979375
"8373" 1674.4 11.2755782437238 90.2747976853822
"8374" 1674.6 12.6057544280872 89.9669403918176
"8375" 1674.8 12.8320763746169 90.6764475699519
"8376" 1675 15.1242951325131 88.0282070734018
"8377" 1675.2 17.1315556661057 85.4563183225132
"8378" 1675.4 18.8629463334271 82.8701640609226
"8379" 1675.6 18.694769945374 79.6571262436659
"8380" 1675.8 17.6185611878256 75.5424447878036
"8381" 1676 15.8692945084899 72.121002412375
"8382" 1676.2 15.0435874405725 68.9980460684152
"8383" 1676.4 16.6430180111262 66.4532318872765
"8384" 1676.6 19.6902832564926 64.202338168223
"8385" 1676.8 22.7343667864094 60.7441710077721
"8386" 1677 25.0148083063575 56.8272509087095
"8387" 1677.2 25.5338496282066 52.1785128220833
"8388" 1677.4 24.9872835540592 48.6915068004808
"8389" 1677.6 23.7003221293455 46.3962347650278
"8390" 1677.8 20.4887028480285 43.8361451640757
"8391" 1678 16.4683366873088 42.9901109710896
"8392" 1678.2 13.2881305048633 42.1426213492225
"8393" 1678.4 8.9960213185472 40.8183782504345
"8394" 1678.6 7.85347444594145 39.1707999613409
"8395" 1678.8 8.53852779735242 35.7420158786875
"8396" 1679 10.2043753292037 31.3905728135603
"8397" 1679.2 12.1954956520923 26.7638774632849
"8398" 1679.4 16.0067075541745 22.5708101712115
"8399" 1679.6 19.7947581889604 18.7920819830796
"8400" 1679.8 22.5823997395878 15.6308532966862
"8401" 1680 26.9209569470452 12.9108530741649
"8402" 1680.2 31.4720984340627 9.71959313106818
"8403" 1680.4 35.2018191659389 6.93823674100532
"8404" 1680.6 39.1264289125319 5.04336926676613
"8405" 1680.8 42.3685719922515 5.13111361151374
"8406" 1681 47.1150431000862 5.98398543113889
"8407" 1681.2 51.8796338162566 5.99389386355
"8408" 1681.4 57.5247613702445 4.68173431425001
"8409" 1681.6 62.2415615584688 1.86270088331422
"8410" 1681.8 64.0391223201296 2.4607498417217
"8411" 1682 68.352937512584 3.85367246275
"8412" 1682.2 73.7900135069033 5.07573678126031
"8413" 1682.4 79.8000117563488 6.84368765504412
"8414" 1682.6 83.4609200155976 9.27159786095192
"8415" 1682.8 84.755939081937 12.2916601983971
"8416" 1683 84.9189139773689 15.3426115926711
"8417" 1683.2 85.6921922456287 19.6361614984113
"8418" 1683.4 84.866775530524 23.2460407657181
"8419" 1683.6 83.5714351885099 27.2496046209
"8420" 1683.8 81.45819796679 31.148830136553
"8421" 1684 81.2325262760712 34.7268438972812
"8422" 1684.2 83.2856467669111 38.2211346211591
"8423" 1684.4 86.5798516792355 40.5803913676262
"8424" 1684.6 90.2037697726117 41.2917803763787
"8425" 1684.8 92.8677966698757 40.5486419392214
"8426" 1685 94.7609502617899 40.98906164925
"8427" 1685.2 97.3703362888861 40.3533159378173
"8428" 1685.4 98.7855212498366 39.0567188958575
"8429" 1685.6 99.4648937890176 37.375356844151
"8430" 1685.8 99.7291210168614 34.7181505477806
"8431" 1686 99.8665426742745 31.4069216515593
"8432" 1686.2 99.6756304590374 28.3656907279827
"8433" 1686.4 98.1299968208287 25.5941611778228
"8434" 1686.6 95.438637642856 22.3955276803726
"8435" 1686.8 93.2786435774899 18.71547178521
"8436" 1687 92.2322638197083 15.1683511997296
"8437" 1687.2 91.4907687216612 12.8627079149035
"8438" 1687.4 92.8718465412553 11.3112744383688
"8439" 1687.6 93.7354550713937 9.92051749376886
"8440" 1687.8 94.459755870205 11.7989800103066
"8441" 1688 96.4820610708465 13.1654623399953
"8442" 1688.2 99.6106074858188 14.7360711147115
"8443" 1688.4 103.713093692489 16.5739146012888
"8444" 1688.6 106.731715261357 19.5489737104122
"8445" 1688.8 108.961110449707 23.6882309142778
"8446" 1689 111.24996926136 28.198452776979
"8447" 1689.2 114.662654064704 32.1230890668103
"8448" 1689.4 117.434717018622 37.0484078995777
"8449" 1689.6 119.670473706857 42.325094216376
"8450" 1689.8 122.400397584646 47.7744185419195
"8451" 1690 124.503714109739 53.0861060378517
"8452" 1690.2 125.214751051415 56.4483394461
"8453" 1690.4 124.363741647079 61.5062216945132
"8454" 1690.6 123.83696599229 66.0361632941944
"8455" 1690.8 123.575661929352 65.9639985632411
"8456" 1691 122.422602568763 67.2175966732765
"8457" 1691.2 121.279003130002 70.5084238271615
"8458" 1691.4 119.095812649712 74.0017131825258
"8459" 1691.6 115.549599189877 76.1365485046239
"8460" 1691.8 110.734525411384 77.9023718776554
"8461" 1692 106.003276261474 79.8006894015395
"8462" 1692.2 101.149576395016 81.4538687550587
"8463" 1692.4 96.0774044499444 80.6908635111682
"8464" 1692.6 91.8743185445744 77.4018186099052
"8465" 1692.8 90.2874583395775 72.8556325062942
"8466" 1693 91.1720661407368 67.4983147141526
"8467" 1693.2 92.5621775860609 61.6876314383621
"8468" 1693.4 92.4876497348277 57.7510045271462
"8469" 1693.6 91.4211852014844 55.4730665987778
"8470" 1693.8 89.7249083215399 52.693397434875
"8471" 1694 87.7904514851107 48.8274062000236
"8472" 1694.2 87.2068873514149 44.7006406581923
"8473" 1694.4 88.5770708377999 40.8552978117
"8474" 1694.6 89.2600271929512 37.2124420883145
"8475" 1694.8 88.085313775758 34.8863406716649
"8476" 1695 86.9937987096315 32.5507771305371
"8477" 1695.2 86.4658319676765 28.5346436670541
"8478" 1695.4 86.131164788011 24.5310809149026
"8479" 1695.6 84.0338764971394 21.6684430050655
"8480" 1695.8 81.3302868870303 20.685622021125
"8481" 1696 77.9870716390858 19.7428404547194
"8482" 1696.2 73.9476857335712 19.570923374875
"8483" 1696.4 69.2386697872399 19.47983657121
"8484" 1696.6 64.4486993769239 19.0982845821572
"8485" 1696.8 62.8753336264076 17.0314712488382
"8486" 1697 62.9217628402999 14.88982603128
"8487" 1697.2 63.3706779415566 12.68208574105
"8488" 1697.4 62.9383662754952 13.3029645058184
"8489" 1697.6 61.0619372322695 13.339335461801
"8490" 1697.8 58.2179729752274 13.631172017
"8491" 1698 53.8153022734487 12.9054001589206
"8492" 1698.2 48.8421474893481 11.4321419301453
"8493" 1698.4 44.2546867311388 8.46356241242442
"8494" 1698.6 40.2114032732247 6.04845178486956
"8495" 1698.8 36.9758912778934 7.15493761607759
"8496" 1699 32.7263950894996 8.62273339905646
"8497" 1699.2 29.7028090987048 11.7968320562713
"8498" 1699.4 25.2520038756486 14.8760342318804
"8499" 1699.6 20.6285338608573 17.1434568365646
"8500" 1699.8 16.4355142215592 20.8383899831621
"8501" 1700 13.1401551460313 25.3942628544224
"8502" 1700.2 9.71104602848223 29.8007770893379
"8503" 1700.4 6.76252862862865 34.9522236350887
"8504" 1700.6 4.20139746638177 40.3455912936888
"8505" 1700.8 2.36417602027642 45.3066897647635
"8506" 1701 1.75268061290498 50.8311038052677
"8507" 1701.2 0.881526922789929 56.3521349126896
"8508" 1701.4 0.561460702158341 61.7710673879079
"8509" 1701.6 0.541619198643594 67.5647202454207
"8510" 1701.8 0.814454222142866 72.9928225420651
"8511" 1702 2.02809747773992 77.93335963925
"8512" 1702.2 3.32577246642408 82.0627937880061
"8513" 1702.4 5.38469861396593 86.66750126061
"8514" 1702.6 7.47558962502802 91.5251001395119
"8515" 1702.8 9.76586506266493 96.4473098334844
"8516" 1703 12.1778175759527 101.24648561225
"8517" 1703.2 15.5392160382403 105.647904214586
"8518" 1703.4 18.8583760437976 109.131307094296
"8519" 1703.6 23.1131578229384 112.600487537625
"8520" 1703.8 26.6525731518576 115.712903360318
"8521" 1704 31.432886064851 118.700454033532
"8522" 1704.2 35.8030377809854 121.19851379819
"8523" 1704.4 42.5634841137899 124.038453776614
"8524" 1704.6 48.4348770024082 125.390104622456
"8525" 1704.8 54.7999817410016 126.996837989272
"8526" 1705 60.3795511509102 127.908257314393
"8527" 1705.2 65.3428637579899 127.787269288266
"8528" 1705.4 71.4336239159149 127.329438667852
"8529" 1705.6 77.446586727829 126.009715092023
"8530" 1705.8 82.7413434453019 124.925487529482
"8531" 1706 86.5674993389808 123.394587394884
"8532" 1706.2 87.9195347957899 122.864760066426
"8533" 1706.4 89.6870549613509 122.310017662226
"8534" 1706.6 90.8666524810995 121.135136016226
"8535" 1706.8 94.0353455911536 119.702841946382
"8536" 1707 96.6096527521579 118.20519233097
"8537" 1707.2 98.7533209853997 115.95584698186
"8538" 1707.4 99.7019725427899 114.391548445171
"8539" 1707.6 99.3185303780289 114.297056058763
"8540" 1707.8 99.2518794200268 113.925554123882
"8541" 1708 98.9352621888416 112.687796446371
"8542" 1708.2 98.7366400753651 110.54625717525
"8543" 1708.4 99.7675033422727 107.762256122793
"8544" 1708.6 102.054528244221 105.192408997448
"8545" 1708.8 103.697671034328 102.26563866025
"8546" 1709 103.701358560952 98.6917168230068
"8547" 1709.2 102.688304690647 95.6820919617857
"8548" 1709.4 102.454149101781 92.4062428789286
"8549" 1709.6 103.509669433463 90.6588751976864
"8550" 1709.8 105.790204654735 89.7821825757454
"8551" 1710 107.262455700412 90.0151435765203
"8552" 1710.2 107.292888872407 89.5798025312313
"8553" 1710.4 106.919740384643 89.3051592741029
"8554" 1710.6 106.808396966698 88.7127731274427
"8555" 1710.8 106.267578732383 87.7404529628695
"8556" 1711 106.295658182888 84.7694197045178
"8557" 1711.2 107.426904138658 80.9405316262763
"8558" 1711.4 108.986750675219 77.7195194907857
"8559" 1711.6 109.765496093628 74.4214133251959
"8560" 1711.8 109.022616549221 72.3315241357363
"8561" 1712 108.574958776471 70.217559351073
"8562" 1712.2 107.896328478111 66.3849063510757
"8563" 1712.4 106.51284597546 63.5071117510982
"8564" 1712.6 103.47108569304 61.4145873195833
"8565" 1712.8 100.783998212087 58.4317283423851
"8566" 1713 98.0054397176354 55.1992978980682
"8567" 1713.2 96.9318498641142 52.4510903546284
"8568" 1713.4 97.4617013458573 49.0553150399712
"8569" 1713.6 99.0981092877432 46.1253072673248
"8570" 1713.8 100.782381260929 42.5461010281389
"8571" 1714 103.030324719136 38.9067033771098
"8572" 1714.2 104.402152915196 35.4493089427946
"8573" 1714.4 106.433749940425 31.7652365874231
"8574" 1714.6 108.196371514988 28.1354745639198
"8575" 1714.8 107.523394690466 25.5406498223971
"8576" 1715 107.228282186354 21.9291337924084
"8577" 1715.2 108.217128795579 21.4662032618739
"8578" 1715.4 109.342148881244 22.5574471504773
"8579" 1715.6 110.333901983195 24.2866581497635
"8580" 1715.8 112.010411974924 25.89285712575
"8581" 1716 112.070817329733 26.6845206541071
"8582" 1716.2 111.24996926136 26.8518849063154
"8583" 1716.4 111.183215898205 26.7906251998726
"8584" 1716.6 110.21636032387 25.9385160842058
"8585" 1716.8 109.633747019911 25.0981320561939
"8586" 1717 109.155564823081 23.7700076519045
"8587" 1717.2 108.732233730799 23.4223209424286
"8588" 1717.4 107.758218792472 22.5050066606986
"8589" 1717.6 106.394811814326 20.2539296363045
"8590" 1717.8 103.633071588333 17.3374312710214
"8591" 1718 100.455025543201 14.8685023968294
"8592" 1718.2 96.6540342422323 12.3474311584615
"8593" 1718.4 92.6501564027364 9.00858497785714
"8594" 1718.6 89.1653481059566 5.67611628122222
"8595" 1718.8 85.4835762586536 4.05634494388636
"8596" 1719 82.3274518865955 2.37802377866666
"8597" 1719.2 79.8611367709342 2.3555664799327
"8598" 1719.4 76.8351260840496 4.30322675195192
"8599" 1719.6 73.3281349315328 7.23325676656429
"8600" 1719.8 69.0179318095976 9.73462652939423
"8601" 1720 64.0611332256909 11.7767044813292
"8602" 1720.2 58.4715272078006 12.2725271624521
"8603" 1720.4 52.9652574180513 11.7347366577955
"8604" 1720.6 47.4299811718487 10.4279589995912
"8605" 1720.8 42.5381455379899 7.38248989145
"8606" 1721 39.3644889190399 6.70556380445455
[truncated: 18,664 more chars]
