# Supplementary material for: Adaptive switch to sexually dimorphic movements by partner-seeking termites
Source: Sci Adv. 2019 Jun 19;5(6):eaau6108. doi: 10.1126/sciadv.aau6108 (PMC6584256; doi:10.1126/sciadv.aau6108)
Supplement: Data file S1 [file aau6108_Data_file_S1.zip › Dataset/CfExperimetns/170703_172_M_03_set2_before-position_5FPS.txt]

"time" "x" "y"
"1" 0 93.6690960392007 86.7090985495933
"2" 0.2 94.864572590817 80.8309913560999
"3" 0.4 94.9101604045786 75.2197711018578
"4" 0.6 97.499997209961 69.1223520076765
"5" 0.8 99.5228265724561 66.3448558279563
"6" 1 100.753869448454 68.3439003706525
"7" 1.2 105.281782449 73.068630204115
"8" 1.4 110.0707732752 78.419183706115
"9" 1.6 114.613281481038 84.8342948310098
"10" 1.8 117.463977767894 90.45291685751
"11" 2 113.265139307064 93.5558930302406
"12" 2.2 110.600266883629 100.195271794224
"13" 2.4 108.392172476903 104.174101892543
"14" 2.6 102.739648963194 107.637027650965
"15" 2.8 96.314333780501 113.829146782351
"16" 3 89.5568206736188 120.048998023629
"17" 3.2 84.097404848404 121.839418513417
"18" 3.4 76.0450058153299 122.702937228678
"19" 3.6 67.3044042230094 124.635186739629
"20" 3.8 60.5198308745964 125.416091909453
"21" 4 53.131319359109 123.930991794127
"22" 4.2 44.8383866684763 120.664631132678
"23" 4.4 37.1661101789298 115.527880788977
"24" 4.6 30.031660116797 110.869526330959
"25" 4.8 23.211529054469 104.739320747239
"26" 5 14.1425798986789 99.1677678265996
"27" 5.2 13.317321976085 95.331518961151
"28" 5.4 13.995331161483 90.7366974193326
"29" 5.6 13.9430514374197 83.3500070712413
"30" 5.8 12.7229699468071 74.9694159689586
"31" 6 9.06421256459478 66.5664930109591
"32" 6.2 3.7459837149872 59.0862143687864
"33" 6.4 2.87800349528362 53.676827370327
"34" 6.6 3.75333259917102 46.7423511875424
"35" 6.8 7.53266854684576 39.1488611770829
"36" 7 10.215880298165 32.048993963425
"37" 7.2 13.2893678053637 25.4441835994085
"38" 7.4 17.1072704601983 24.6211467160268
"39" 7.6 24.0128899554026 22.240711827317
"40" 7.8 31.5048292404631 18.4752543726995
"41" 8 38.088699265188 14.0895786513237
"42" 8.2 44.3595572768016 8.6538207490341
"43" 8.4 51.244102233525 3.43659062615245
"44" 8.6 58.8540414844024 1.63369326043193
"45" 8.8 68.3281496863712 1.16615772414765
"46" 9 75.7899067510696 2.07995349720506
"47" 9.2 84.5874752249577 4.66827138308034
"48" 9.4 92.7184238728305 8.40407705368717
"49" 9.6 98.3838883010498 12.7924124534724
"50" 9.8 103.674635470251 18.7886350141489
"51" 10 108.400351346497 23.2345464155607
"52" 10.2 112.963025518679 29.0291324206509
"53" 10.4 118.12642481107 36.1728683251819
"54" 10.6 121.900305465336 43.8736545499937
"55" 10.8 124.610591038721 52.0465511834382
"56" 11 125.7895534495 61.6201799828788
"57" 11.2 125.095960107242 70.758963335268
"58" 11.4 123.731432953375 78.845954044965
"59" 11.6 120.909608690205 87.0884587420838
"60" 11.8 117.201703443084 93.8930362552404
"61" 12 113.139703925622 100.523503755449
"62" 12.2 111.821838816842 102.083731050239
"63" 12.4 106.168632602 104.426695549765
"64" 12.6 99.1224929610705 109.902484852446
"65" 12.8 93.550100382244 117.107096740322
"66" 13 86.9665062029029 121.247385272546
"67" 13.2 78.616098741475 124.523119715015
"68" 13.4 70.5678314313234 124.480791987618
"69" 13.6 62.120685895675 124.147307028565
"70" 13.8 55.0086906380964 125.170403228239
"71" 14 46.2442226307849 123.098111033924
"72" 14.2 39.7942332939 118.13111919209
"73" 14.4 34.3653412570734 112.087603259771
"74" 14.6 28.9152548273299 107.322426290874
"75" 14.8 21.5949520504059 104.484022908715
"76" 15 16.1333483525328 98.8319036122384
"77" 15.2 15.3835204058071 91.1256049927022
"78" 15.4 15.4415915688613 83.2458429366486
"79" 15.6 13.933049368025 75.7775126482925
"80" 15.8 10.4406874657545 68.4053784810018
"81" 16 4.92267275451676 63.2983426316612
"82" 16.2 3.32280104575511 62.5166757977371
"83" 16.4 4.90866051299458 60.9102451189802
"84" 16.6 8.39546887851632 56.7594119984845
"85" 16.8 14.1265756464975 52.4213140788021
"86" 17 21.3851737119231 48.761458958448
"87" 17.2 27.9736013701427 44.2191051733032
"88" 17.4 34.9546327059293 40.3749593680341
"89" 17.6 41.9060107933185 35.6288798220302
"90" 17.8 49.8163161926598 34.3106119513048
"91" 18 57.6871534923601 35.2912796646995
"92" 18.2 66.225535175275 34.65611485434
"93" 18.4 73.6713273854842 31.0426063273272
"94" 18.6 77.6970582549332 23.4652554130517
"95" 18.8 78.5989817248442 13.5490079955447
"96" 19 79.4887775775972 5.13827086440052
"97" 19.2 78.6239847268005 6.68822832441903
"98" 19.4 75.673023162305 7.20713841842495
"99" 19.6 70.1752797569706 5.08443686395753
"100" 19.8 63.5780266302897 1.72566871239142
"101" 20 60.8296593364219 2.24235273187475
"102" 20.2 54.7634970512197 3.46517049369916
"103" 20.4 48.75775448315 5.98519707644223
"104" 20.6 43.4459370950767 9.8367729273184
"105" 20.8 35.6721040678288 12.1192464738732
"106" 21 27.4547600082533 15.0118013822584
"107" 21.2 19.0331743342808 18.6707437362731
"108" 21.4 15.5575790261702 25.3003515160214
"109" 21.6 11.4586598740862 33.8465771494394
"110" 21.8 9.68274691772695 43.9889598936573
"111" 22 9.49604441000328 52.8146250376932
"112" 22.2 8.42863618704714 63.1051690400557
"113" 22.4 9.4599390224914 72.7034693798788
"114" 22.6 10.4605127299796 82.366401363405
"115" 22.8 15.199471386509 91.347649696519
"116" 23 21.44276977075 97.732133965715
"117" 23.2 28.9612380151202 102.203061325096
"118" 23.4 36.4649692114685 108.382899740529
"119" 23.6 41.151240720869 114.410064019711
"120" 23.8 40.880624731325 120.573901654015
"121" 24 42.9278517145507 119.077183940574
"122" 24.2 49.2253925582192 117.21132830205
"123" 24.4 57.3115200269788 114.875208896543
"124" 24.6 63.9167241566566 113.230635745004
"125" 24.8 70.8933088316521 112.289612460664
"126" 25 72.0241248212043 107.400867776045
"127" 25.2 70.640782008425 100.429415157524
"128" 25.4 67.9851584947194 92.6328299998538
"129" 25.6 65.994942295039 83.7550928360467
"130" 25.8 63.279925738525 74.4723758043501
"131" 26 60.2111426694139 64.9741486694094
"132" 26.2 57.9671131397119 56.9416047589346
"133" 26.4 55.1343188710544 47.6887217999502
"134" 26.6 52.1677341901057 38.2781149256343
"135" 26.8 49.4575902880756 28.8999398706307
"136" 27 43.654314877618 22.1059412919591
"137" 27.2 36.1843563857998 22.3631061886545
"138" 27.4 29.37374399615 24.6730474977945
"139" 27.6 20.904716501761 24.9149369413723
"140" 27.8 14.1274077619455 25.9846279828627
"141" 28 11.8264433055037 30.4056909889277
"142" 28.2 8.96542158243501 37.552420422625
"143" 28.4 7.4477269939716 46.3496283230111
"144" 28.6 6.14810535578816 55.8529896380307
"145" 28.8 5.58442551392156 65.3926945212581
"146" 29 8.10355266634553 73.9861945989329
"147" 29.2 10.8173627260628 82.6048838136519
"148" 29.4 13.5328852745982 92.1563103540199
"149" 29.6 16.549510705133 99.639478895047
"150" 29.8 23.5436091893107 104.890470850477
"151" 30 28.9741941175004 111.03437851333
"152" 30.2 34.9077039145959 117.416533412002
"153" 30.4 43.9351297140726 119.856248049382
"154" 30.6 53.298553959389 122.457296486719
"155" 30.8 60.8527568987355 125.068711421914
"156" 31 64.4006704373712 123.405317878394
"157" 31.2 71.4775780895578 120.607734193723
"158" 31.4 80.7894801653596 118.870030229475
"159" 31.6 91.1139358683365 118.533924815313
"160" 31.8 94.2065998461531 114.978246055347
"161" 32 98.1556007829115 108.512996118954
"162" 32.2 101.70702769267 100.366876220488
"163" 32.4 103.984537862954 91.1588242956346
"164" 32.6 107.120186618204 82.3515675426614
"165" 32.8 110.350855032704 72.7014621194114
"166" 33 112.828464627433 62.2879310870774
"167" 33.2 114.132143862234 52.4585760652422
"168" 33.4 115.028830612228 42.3931563847014
"169" 33.6 114.652176107093 32.360007797296
"170" 33.8 110.921097522488 26.8782064365544
"171" 34 106.267058626393 20.1190624011017
"172" 34.2 100.737580364011 14.2944379091864
"173" 34.4 94.0532708339456 8.99735932679439
"174" 34.6 86.6804768053072 5.90177742720506
"175" 34.8 78.2101942483712 5.64210151908996
"176" 35 70.0092667346404 5.16069869713804
"177" 35.2 64.8453137146308 1.58141359346495
"178" 35.4 62.9274435702181 2.68539095146248
"179" 35.6 56.4598480205671 3.1352867439518
"180" 35.8 50.5320008791457 5.71183882355978
"181" 36 42.9741153388009 9.09437264666323
"182" 36.2 34.6334297685372 11.0124632548735
"183" 36.4 27.9514816497165 12.1300542172788
"184" 36.6 22.0400458274399 16.5170201965022
"185" 36.8 16.6956209348513 23.5880792282886
"186" 37 13.355253056222 31.6744166140028
"187" 37.2 13.0953250252495 39.7431054985823
"188" 37.4 14.7635915748028 49.449758316715
"189" 37.6 17.9101785290656 58.1314961901339
"190" 37.8 22.222695502594 64.7996528769477
"191" 38 27.7896769417302 71.3991137847791
"192" 38.2 33.256961950884 76.5536763160098
"193" 38.4 40.6054196441639 78.1559025020483
"194" 38.6 47.1065795272355 75.7901711395307
"195" 38.8 52.5783015787462 71.8378676128521
"196" 39 56.4465725466432 65.7515745708604
"197" 39.2 62.393075585525 60.6855700448663
"198" 39.4 69.6833458228393 57.8850697050721
"199" 39.6 76.360965495275 61.4955811479372
"200" 39.8 83.082134843817 67.786057818038
"201" 40 86.8862847415781 73.833333204622
"202" 40.2 87.0089511366207 75.4664093045454
"203" 40.4 90.5154705916601 74.7615949125663
"204" 40.6 91.9984865604179 71.0840116347507
"205" 40.8 89.841207342459 67.5601560529319
"206" 41 85.9753858793874 62.9997019657838
"207" 41.2 82.2145350698269 55.9252260320734
"208" 41.4 78.9335347883028 48.2041268136038
"209" 41.6 74.6120392918518 40.9339021241754
"210" 41.8 69.5244479498549 32.749963752483
"211" 42 63.8311050677827 24.3301310324727
"212" 42.2 59.3072886316636 16.0617747064625
"213" 42.4 54.0109112362024 8.06515843815044
"214" 42.6 48.9365836171317 6.99101212809136
"215" 42.8 40.6722853303028 7.89332095440014
"216" 43 32.4786510969368 10.2355966631914
"217" 43.2 24.385211885525 13.9784549664025
"218" 43.4 17.4217958693769 19.4201306593261
"219" 43.6 12.6436428091702 27.7413874455053
"220" 43.8 8.643621669775 36.3639924230587
"221" 44 4.5531086896408 45.2155796995307
"222" 44.2 2.20368566493042 53.8517420054582
"223" 44.4 0.803368595230355 62.6077521328578
"224" 44.6 3.1762206415012 68.6286414194054
"225" 44.8 6.84871407750762 74.2766588985106
"226" 45 7.89810327885273 81.869423578383
"227" 45.2 9.19156837145 90.23817420964
"228" 45.4 15.4166336275754 94.5231935651057
"229" 45.6 22.244609001941 99.4254567549669
"230" 45.8 26.6880412744074 106.075379007299
"231" 46 29.0258494372831 114.186524305199
"232" 46.2 34.2857968688421 115.053075020825
"233" 46.4 42.3537571036974 113.366468870163
"234" 46.6 50.8242357502275 113.133663265992
"235" 46.8 59.9429818924672 114.131759432835
"236" 47 68.7841457757519 113.963109740139
"237" 47.2 78.3467153233301 113.743848854367
"238" 47.4 88.618501538525 114.053282056523
"239" 47.6 97.2148887979772 111.501223976711
"240" 47.8 99.7098872182523 105.331772944097
"241" 48 98.7739359973145 97.0683434936623
"242" 48.2 96.1584399049574 88.286031306296
"243" 48.4 89.9021633502797 80.597623346215
"244" 48.6 82.8707085657797 74.0320182740168
"245" 48.8 75.1857223413934 68.3879016330044
"246" 49 66.6047577793088 63.6610900924582
"247" 49.2 58.9758231128614 59.3760773785422
"248" 49.4 51.7474496176602 53.3593809045663
"249" 49.6 44.7258247847497 48.5372441761251
"250" 49.8 37.0663772429313 46.7864247654962
"251" 50 28.9940933756331 49.6752803594312
"252" 50.2 22.7624413571163 56.380552930641
"253" 50.4 18.3469191046641 65.7855631235976
"254" 50.6 13.7739107517201 74.3708467968491
"255" 50.8 9.86876310262585 84.2877709895511
"256" 51 11.707750251396 90.9936008590295
"257" 51.2 18.9682928237435 94.1345879386099
"258" 51.4 28.0273567374728 97.0048796439628
"259" 51.6 36.7076026168345 101.675285639524
"260" 51.8 45.897662739725 107.25803011124
"261" 52 55.8513969308177 112.573550227215
"262" 52.2 63.5011509964712 118.5953728041
"263" 52.4 69.024998889399 123.666870658152
"264" 52.6 72.7200902591348 120.997098742849
"265" 52.8 78.6877289461404 115.996859183318
"266" 53 85.6466797819819 110.157454639284
"267" 53.2 92.7188414105674 103.92694348841
"268" 53.4 99.3447915685515 95.9559441127017
"269" 53.6 104.619133444373 86.9957660861703
"270" 53.8 106.489045741255 77.1235509629987
"271" 54 106.17883195992 68.3607742492425
"272" 54.2 106.055941062198 59.866907374514
"273" 54.4 103.207942063369 51.6078616459948
"274" 54.6 97.5272606188615 44.6153296351682
"275" 54.8 89.6435621049796 41.9624577993059
"276" 55 80.3760118812309 41.8398324325679
"277" 55.2 71.7216075693697 46.0639191554285
"278" 55.4 64.7631885954967 52.3341537355829
"279" 55.6 61.4530596708018 58.7586294605007
"280" 55.8 57.8708436545528 66.2339350759649
"281" 56 52.3920498849859 72.3856868844498
"282" 56.2 45.5371110785709 76.0815598399397
"283" 56.4 36.7635356312114 77.6761952234523
"284" 56.6 28.5467508601352 80.5263690017573
"285" 56.8 20.7194947832192 85.3259460100249
"286" 57 14.563979905445 93.854766194599
"287" 57.2 14.5951218324766 97.8112416115778
"288" 57.4 18.8456405698793 100.356753995333
"289" 57.6 26.209589343125 101.58442170965
"290" 57.8 35.3782555402943 102.342821553061
"291" 58 44.3569069877183 102.504061183635
"292" 58.2 54.1505227712623 104.46782873952
"293" 58.4 64.1104679453028 104.208002291548
"294" 58.6 72.9606191178286 100.689497721072
"295" 58.8 81.1167799658725 95.7553657126556
"296" 59 88.1074714383569 90.0686811357696
"297" 59.2 94.9239086702943 83.5178888106765
"298" 59.4 101.161096559525 77.52397003302
"299" 59.6 106.963181947357 70.8130776564008
"300" 59.8 113.05453072264 63.5617586246132
"301" 60 117.932494433633 55.2668497849447
"302" 60.2 120.951398003318 47.3741125616287
"303" 60.4 119.221870310303 47.1991286690483
"304" 60.6 115.294020614288 41.9737343132939
"305" 60.8 109.794311314239 35.8549846228578
"306" 61 103.402784847137 30.6604239343272
"307" 61.2 96.57063224469 25.292491621312
"308" 61.4 89.0709761063822 20.289241730815
"309" 61.6 81.8653871700099 14.5032319264877
"310" 61.8 75.2583788832231 8.27501371237533
"311" 62 72.5566598786361 5.05644238907606
"312" 62.2 71.1739577412633 2.34309953091589
"313" 62.4 65.7490890824399 4.29938093091708
"314" 62.6 57.6792742288185 5.56524962484539
"315" 62.8 49.4092398480078 7.60957208535288
"316" 63 41.0648166861788 10.6925438470996
"317" 63.2 32.556902581025 15.2868988535483
"318" 63.4 25.0859818724938 20.7104385764337
"319" 63.6 17.718632592545 26.973611784385
"320" 63.8 10.2796404286985 33.9128740951639
"321" 64 5.01295640791677 40.6536532407098
"322" 64.2 4.7709614549577 49.6592236667246
"323" 64.4 6.23406151518047 59.8216746040553
"324" 64.6 8.40913337902081 69.8065910732738
"325" 64.8 10.2101479646234 80.2561653065674
"326" 65 13.046199215025 90.12988919829
"327" 65.2 16.9604199069204 97.2625532735405
"328" 65.4 23.4012986397427 100.246113308917
"329" 65.6 31.9404335722323 103.985321493459
"330" 65.8 40.351555268621 108.811856327047
"331" 66 47.88357361805 115.548203186065
"332" 66.2 53.3907291591621 123.03836166565
"333" 66.4 55.8475992109296 123.174492380123
"334" 66.6 58.934359988825 120.27134059289
"335" 66.8 63.2622989031859 115.761726827371
"336" 67 68.5925094881889 109.014008331627
"337" 67.2 71.5672672731122 100.642914546041
"338" 67.4 72.2063440132107 91.043942088215
"339" 67.6 70.7724018327194 81.0682738857427
"340" 67.8 69.4399389634169 72.9195446399987
"341" 68 66.9086887498828 62.1862495329764
"342" 68.2 67.0462713258842 52.6983086572149
"343" 68.4 68.557951077665 43.151392480075
"344" 68.6 68.6132872577186 35.0973711387311
"345" 68.8 68.322302322725 26.3518613755623
"346" 69 66.6914906864425 15.4217352533696
"347" 69.2 62.427282662855 9.07601032019496
"348" 69.4 61.2897405130687 7.20747236420524
"349" 69.6 62.199235480655 5.28093915770496
"350" 69.8 60.8228517215553 3.46240723982102
"351" 70 54.5701383646349 5.46308476632485
"352" 70.2 48.4582359920359 6.54978470246496
"353" 70.4 40.4970511183526 7.20981808807703
"354" 70.6 32.1465904160818 9.39443774127178
"355" 70.8 24.1929882070422 13.3510937824908
"356" 71 17.4811952322544 20.6444465431326
"357" 71.2 12.0266549413882 28.6892084316992
"358" 71.4 7.29802068878308 37.3781370324408
"359" 71.6 2.99171156771944 46.9443404070483
"360" 71.8 0.894419515686027 56.6464471069353
"361" 72 2.19728794486711 65.3237375347413
"362" 72.2 6.01259709359281 73.4495170635794
"363" 72.4 9.5406889904363 81.4359589179569
"364" 72.6 12.1647174043555 89.6825522645624
"365" 72.8 14.9224604230726 98.0536524868102
"366" 73 21.6134188986226 102.285697355483
"367" 73.2 29.7860067112831 105.784675891344
"368" 73.4 37.7626804937814 110.7606337476
"369" 73.6 44.5510101380616 117.299561769922
"370" 73.8 52.0890539540998 123.06199931175
"371" 74 52.2617991304103 123.765437899822
"372" 74.2 54.1190560262173 122.245704634676
"373" 74.4 58.497269556275 118.206347622896
"374" 74.6 63.4196127589609 111.368205756984
"375" 74.8 67.5512856590964 103.310176987358
"376" 75 70.0225440053048 94.1843827303893
"377" 75.2 71.5115693142661 88.0501800097149
"378" 75.4 75.2139424657571 79.2804590274828
"379" 75.6 77.0559131992015 69.5817779009208
"380" 75.8 76.4852219727558 58.8977480513592
"381" 76 73.8885912242015 48.9514224513326
"382" 76.2 69.733584211222 38.9706259349119
"383" 76.4 66.0426061714128 29.7634652568782
"384" 76.6 61.8632690006159 21.8959519526998
"385" 76.8 56.6134015294054 19.2822742083889
"386" 77 47.3991868831992 17.9798294728891
"387" 77.2 37.687964180525 17.728619697715
"388" 77.4 27.3924274749756 18.3690901914787
"389" 77.6 18.684032330525 21.0366206326816
"390" 77.8 11.3375123600908 26.8356238256492
"391" 78 10.1862741727566 34.6150470094781
"392" 78.2 10.8266374310058 43.9852850629553
"393" 78.4 11.3124231356006 53.3631133240301
"394" 78.6 13.1951489511466 62.1599051974312
"395" 78.8 16.7399132846312 71.722874680445
"396" 79 20.8828343627564 80.9734886748679
"397" 79.2 24.48339886675 90.6171717493649
"398" 79.4 25.3639143758 99.9073887525399
"399" 79.6 23.168960247125 107.732573249215
"400" 79.8 25.4145915274 108.84408704219
"401" 80 31.6870478142323 111.119392829459
"402" 80.2 40.4427490123349 112.059762326984
"403" 80.4 49.5534443188023 112.440803401635
"404" 80.6 58.949432072706 112.559273298741
"405" 80.8 66.5352885277453 112.117954267198
"406" 81 74.7361293221 109.197605755715
"407" 81.2 80.5556367775507 102.885063238856
"408" 81.4 84.3144628991639 93.7439899202427
"409" 81.6 83.6809033893899 84.5261828994852
"410" 81.8 79.4547707308553 75.9202718575728
"411" 82 71.8109533164985 68.915694271684
"412" 82.2 63.1865730908408 63.6407940146886
"413" 82.4 52.8025476480202 61.4662406441955
"414" 82.6 42.2784284953599 61.6591870950305
"415" 82.8 33.0169977731829 65.3807296459781
"416" 83 24.765290522525 72.446487390592
"417" 83.2 18.6067805750372 81.0419492177516
"418" 83.4 12.7475660002393 90.5010004346673
"419" 83.6 12.5871971452053 95.1894724166576
"420" 83.8 17.0380224852494 98.5842702986638
"421" 84 24.668713163943 102.266111972289
"422" 84.2 32.769877679344 106.869368189163
"423" 84.4 39.34447357345 113.548115329365
"424" 84.6 45.709462511404 121.170599325667
"425" 84.8 49.5043926999397 122.597293315166
"426" 85 57.097313243325 119.605706258415
"427" 85.2 64.5416192855911 116.418536726488
"428" 85.4 71.0059880031076 111.690653510632
"429" 85.6 77.4607147688555 105.216816105728
"430" 85.8 82.5338192146602 97.0349093298366
"431" 86 85.4692785462393 88.3231674332864
"432" 86.2 86.9187054119417 78.8211829639372
"433" 86.4 86.3842074948521 69.1035771716916
"434" 86.6 82.618942492796 60.1312204313551
"435" 86.8 77.4352868678764 51.4587981934312
"436" 87 70.0430897204368 44.3614868491267
"437" 87.2 61.127413724315 38.809800495595
"438" 87.4 51.8287211811997 34.7265269719258
"439" 87.6 42.9638176417393 32.3561958107507
"440" 87.8 34.2208023918917 32.7398948005483
"441" 88 25.7352828773688 36.5630457527462
"442" 88.2 19.046350283553 43.5259312252149
"443" 88.4 14.2297774267355 51.8099022173465
"444" 88.6 10.0536260386457 61.201866901465
"445" 88.8 7.84867577736109 71.1495733684445
"446" 89 10.1225999818301 80.9020737270794
"447" 89.2 11.9236172297873 90.8382318930756
"448" 89.4 16.5125994617627 96.2702341017805
"449" 89.6 23.7472227448464 96.7209430509025
"450" 89.8 33.0886639768278 96.2004825099764
"451" 90 42.4999689425434 94.0897136972608
"452" 90.2 50.5614897389129 89.8062422120339
"453" 90.4 56.9599872119804 83.3786827238489
"454" 90.6 61.5986769928764 75.8771543299717
"455" 90.8 66.0938412615776 67.8012181349781
"456" 91 69.3313035345344 59.7146005136112
"457" 91.2 72.9109526337213 51.7017769969626
"458" 91.4 75.513390134765 43.288978141555
"459" 91.6 76.7298052478476 33.7535685310859
"460" 91.8 76.7800522029145 23.6403778715413
"461" 92 75.1957244107882 14.0455883209623
"462" 92.2 72.8433930610978 7.69354899996252
"463" 92.4 75.289143738935 6.12174042230495
"464" 92.6 76.1939892008648 5.70471635289456
"465" 92.8 75.1101965112699 6.30994575175577
"466" 93 70.5237774084074 5.06789120803849
"467" 93.2 63.9655577895838 4.18737294965613
"468" 93.4 57.2738914434313 5.9247572472462
"469" 93.6 50.1887923183382 10.1500688387205
"470" 93.8 43.8522280518698 15.9253338089046
"471" 94 37.8310526085721 23.2073167079561
"472" 94.2 33.3901519006019 32.1108571134128
"473" 94.4 30.1059831228446 41.4022579280294
"474" 94.6 27.0645781186339 50.8138845808387
"475" 94.8 25.6781579631768 60.7650870237507
"476" 95 25.734491046875 71.14816367929
"477" 95.2 25.0868955230635 81.4273184558047
"478" 95.4 22.7435276887351 90.4091125110469
"479" 95.6 19.1457807572936 98.8381466484877
"480" 95.8 18.3750253085738 102.4845564868
"481" 96 23.0308046790726 104.826773784977
"482" 96.2 30.5375416925738 107.689072814239
"483" 96.4 38.6211653868177 110.693710001483
"484" 96.6 45.1598275444059 114.978872748239
"485" 96.8 51.480257759981 120.457718206543
"486" 97 53.778973356557 122.827249043143
"487" 97.2 56.0244408631104 121.836035703093
"488" 97.4 62.684975978741 120.671740346623
"489" 97.6 71.0289606819512 119.906022259035
"490" 97.8 80.4132744927015 119.294393541652
"491" 98 88.4735562956013 116.671754644808
"492" 98.2 96.5268044066303 112.090793520268
"493" 98.4 103.447956257777 105.561520327635
"494" 98.6 107.495740509525 97.613347546269
"495" 98.8 108.961588960011 88.8056153005514
"496" 99 106.900283978225 79.4962431772968
"497" 99.2 102.750516314252 70.6365604304786
"498" 99.4 95.732426215959 63.7671760771206
"499" 99.6 86.6506177544315 59.3704274434206
"500" 99.8 77.0242932117536 56.8549971601292
"501" 100 67.5010482958615 55.8093447721963
"502" 100.2 57.8712054462633 54.0770227104673
"503" 100.4 49.5596040566168 49.434159035368
"504" 100.6 43.2513130210085 42.7111687610172
"505" 100.8 36.6517974201321 36.0961235136792
"506" 101 27.0683860729179 33.4572450858221
"507" 101.2 17.9323212484584 33.3131683900483
"508" 101.4 9.25808213292501 35.5161928624465
"509" 101.6 7.40969970877764 39.3460627375623
"510" 101.8 7.85882966930277 47.9457998257427
"511" 102 8.27118829271467 56.9945659026632
"512" 102.2 10.6406587817045 66.825991133497
"513" 102.4 13.353507975244 76.7347384979588
"514" 102.6 15.9880508121437 86.2202388906895
"515" 102.8 18.0306740123763 96.0396871427191
"516" 103 20.5096559475906 104.731501671395
"517" 103.2 25.5043323166917 107.128967723763
"518" 103.4 33.8138293016303 107.461022601557
"519" 103.6 43.8710291502929 106.68498401126
"520" 103.8 53.4244973275754 105.166491467644
"521" 104 63.0219329667432 101.933824031788
"522" 104.2 72.5296370919446 97.7787693172417
"523" 104.4 80.0294030541768 91.1383502388667
"524" 104.6 84.1143920832353 82.8907177042149
"525" 104.8 87.1620940179852 74.0768476497194
"526" 105 87.1898130905161 65.3069152834203
"527" 105.2 84.3853321319379 56.358844604848
"528" 105.4 79.8357040149073 48.1196137136267
"529" 105.6 74.3290804585856 40.6692143482453
"530" 105.8 67.080712108525 33.5081200147604
"531" 106 62.5753581971474 28.3283313729598
"532" 106.2 58.516273488125 22.5018766376571
"533" 106.4 54.411424208525 15.870205314171
"534" 106.6 51.8286171070932 10.2022323446581
"535" 106.8 50.4184632467834 8.63139048905765
"536" 107 49.225753609456 7.7984668313184
"537" 107.2 44.0901776659917 7.23558977434829
"538" 107.4 36.4224276199646 7.28160098796221
"539" 107.6 30.196736851267 9.54868364108592
"540" 107.8 24.1107106476917 14.734857619215
"541" 108 19.545543907725 21.868928955215
"542" 108.2 15.9342797424332 30.1573471108884
"543" 108.4 12.7257407563779 38.8011077195973
"544" 108.6 9.85140842997634 48.0985913609318
"545" 108.8 7.15072175735695 57.1303397693158
"546" 109 4.98536478865 66.21164110304
"547" 109.2 3.80942940115213 76.1766151560031
"548" 109.4 7.451948449901 81.285551653615
"549" 109.6 14.156535606581 85.150180011631
"550" 109.8 21.2611508935982 89.8010725174833
"551" 110 28.1983585364031 94.8533373225076
"552" 110.2 34.9488850775168 100.325815302231
"553" 110.4 41.4275514479572 106.369024203003
"554" 110.6 47.889908262 111.97798266479
"555" 110.8 54.620916370651 118.523959558648
"556" 111 58.7852522158481 122.364279171992
"557" 111.2 59.5032713454774 121.530570913953
"558" 111.4 64.0347597823149 117.781722053391
"559" 111.6 69.4309723808216 112.33495613441
"560" 111.8 72.750218443775 105.146017410876
"561" 112 72.6200063181361 97.413648638215
"562" 112.2 69.3378457686039 89.3341787511097
"563" 112.4 65.0432602635159 81.3480905906513
"564" 112.6 59.6440585472233 72.9407967830081
"565" 112.8 55.5014610542609 65.5482902482716
"566" 113 52.7318386126393 56.7094038675578
"567" 113.2 50.8967185330412 47.1504997265698
"568" 113.4 51.5506172633637 38.7219396400859
"569" 113.6 54.791502845525 30.366117492915
"570" 113.8 59.827544785775 21.817971302815
"571" 114 63.8262887792125 13.9426253670587
"572" 114.2 66.1477918177068 5.6242470386089
"573" 114.4 65.2495428677209 3.8380627232665
"574" 114.6 61.503691574945 5.27329550984495
"575" 114.8 55.4714212961583 5.06988954734829
"576" 115 48.8859799372992 7.28846518786012
"577" 115.2 41.4299288567036 10.3352103093221
"578" 115.4 33.5523466303107 14.4846191476078
"579" 115.6 26.4518894742125 19.7271151277775
"580" 115.8 18.7440447468934 24.5012939989307
"581" 116 11.198483595504 29.1277124405097
"582" 116.2 9.72447029374375 35.3209529754962
"583" 116.4 8.15298556760991 45.4224212131206
"584" 116.6 9.46539775310683 55.2068149094513
"585" 116.8 12.2783966810853 64.1044762827839
"586" 117 13.679663610025 73.1578060958149
"587" 117.2 13.9785959815498 83.8414358884546
"588" 117.4 12.602774138525 93.3494651419223
"589" 117.6 13.9548571586726 96.1887853950756
"590" 117.8 20.51791175405 97.413648638215
"591" 118 28.3911734489498 98.4418207397371
"592" 118.2 36.452708610275 99.3552716883667
"593" 118.4 44.3539587371404 101.336734569779
"594" 118.6 51.722603437682 105.846929541603
"595" 118.8 57.1739469847689 112.178939138508
"596" 119 59.9712522043101 119.580227432215
"597" 119.2 59.5057040044444 122.945898183473
"598" 119.4 61.1073408212985 122.094270986168
"599" 119.6 65.9104134804742 120.347831052054
"600" 119.8 72.2185795238391 117.031291968157
"601" 120 78.8719632731946 111.933256247058
"602" 120.2 85.8429693069872 106.406175532333
"603" 120.4 92.1251400938033 100.118835315624
"604" 120.6 97.9504322838145 92.6933608369518
"605" 120.8 102.724006127189 85.302420391077
"606" 121 106.77243934578 77.0120576227968
"607" 121.2 106.953091364074 69.1964123125601
"608" 121.4 104.928542698209 60.6671467989781
"609" 121.6 99.8918431295434 53.7081116772517
"610" 121.8 92.337588762254 50.2944885591869
"611" 122 83.5751503937173 51.0372851799457
"612" 122.2 74.6350629572614 55.5577278339331
"613" 122.4 66.8454253332393 61.7068936350721
"614" 122.6 61.8683652547993 69.4331624675158
"615" 122.8 58.0877020595078 77.9058732162063
"616" 123 55.2882722921303 86.7527713597939
"617" 123.2 55.8613538237472 96.012313197215
"618" 123.4 60.149091312677 104.928883214167
"619" 123.6 66.2704907129847 109.480133062368
"620" 123.8 74.6778781396902 110.178540564415
"621" 124 83.274062458604 107.642056366662
"622" 124.2 90.8222908284987 104.296284189347
"623" 124.4 97.7777179783732 98.5670205028042
"624" 124.6 102.861084645016 90.4058133047513
"625" 124.8 105.449530992091 81.6071617428187
"626" 125 106.178134567925 70.839232911615
"627" 125.2 103.947144681685 61.8346311464791
"628" 125.4 99.0038934846601 54.3854201218095
"629" 125.6 91.5212589720838 49.4085425684502
"630" 125.8 83.3997294843327 45.5654622647823
"631" 126 74.7403030828334 41.8257553460748
"632" 126.2 65.7275799163188 38.9909628299263
"633" 126.4 56.375163833025 37.8847598618712
"634" 126.6 46.9085731924211 37.5648785759552
"635" 126.8 38.4976969289163 36.073374561715
"636" 127 28.9210953996129 35.3069098724567
"637" 127.2 19.1121209006197 36.5782576177307
"638" 127.4 10.8573644754085 39.9230273067392
"639" 127.6 4.86977233713248 45.4618457766729
"640" 127.8 3.56423742881448 52.7888255397676
"641" 128 5.83607498578144 61.106321303215
"642" 128.2 10.174136068203 68.9864040334607
"643" 128.4 15.9710572319388 76.2354725847322
"644" 128.6 22.4282780768391 80.9829642713885
"645" 128.8 29.9522460392309 86.902027022341
"646" 129 37.3241282203199 91.0047438940611
"647" 129.2 46.2909615032294 94.8114850406584
"648" 129.4 54.7385410682381 99.9072321204117
"649" 129.6 63.1595151510457 104.703540894777
"650" 129.8 71.5831821160635 103.655961057215
"651" 130 79.4032616028408 99.3212081260834
"652" 130.2 86.2703886031606 94.2233973068166
"653" 130.4 93.8050613460825 92.046184410861
"654" 130.6 102.642092627835 89.9215558650943
"655" 130.8 110.725316744034 87.0716612966029
"656" 131 117.088043965638 81.7707571264671
"657" 131.2 122.016273494913 75.3557941456719
"658" 131.4 124.978265631534 67.1026312623529
"659" 131.6 123.741072628951 59.1488827860237
"660" 131.8 119.750708453876 50.6152424611339
"661" 132 113.545923089695 43.908113618215
"662" 132.2 106.460683592412 37.8580942271395
"663" 132.4 99.0047320475658 33.6827846952966
"664" 132.6 91.0657425583924 29.5099769349905
"665" 132.8 83.1431112728319 24.9276494272447
"666" 133 75.442442122525 20.3964026763032
"667" 133.2 66.8542005975856 18.1860804408513
"668" 133.4 58.0949522756207 18.4076033108107
"669" 133.6 48.8340905015362 20.3373365937543
"670" 133.8 40.203316059098 23.7683897623723
"671" 134 32.1355110486989 28.1223191247367
"672" 134.2 23.7489004595362 32.6745277745296
"673" 134.4 15.2894084255544 37.3173407820679
"674" 134.6 7.6402379724118 43.1149048780263
"675" 134.8 2.46510146668431 50.8550395936309
"676" 135 2.33742993412671 58.8261822805709
"677" 135.2 5.74879408948369 66.1568142487274
"678" 135.4 11.0121929517519 74.1230039824503
"679" 135.6 17.7094717228327 81.9630271092406
"680" 135.8 25.4455993433738 88.6652046169376
"681" 136 33.4815476685166 93.4729948885427
"682" 136.2 40.595720257086 99.4426332124345
"683" 136.4 47.5009035357977 106.058551197231
"684" 136.6 54.5200181048107 112.95269942662
"685" 136.8 59.5131301409397 118.999185907898
"686" 137 61.898973357425 122.5700696913
"687" 137.2 64.6953551981725 122.358881387879
"688" 137.4 67.720673574243 119.841548726574
"689" 137.6 74.1561873001352 115.732492831503
"690" 137.8 80.0358711201148 110.329453611907
"691" 138 84.0842300795776 102.941883428189
"692" 138.2 85.3772753841083 94.3809605752427
"693" 138.4 85.400502411925 85.5332359643864
"694" 138.6 83.1940782726027 76.812904502914
"695" 138.8 80.1659562749763 67.7725292377548
"696" 139 75.8068242966401 60.1694671186043
"697" 139.2 69.1007596792472 53.6466871879927
"698" 139.4 61.4624157453942 47.6549297888411
"699" 139.6 53.4104250259309 43.7643222228288
"700" 139.8 44.4886569354179 41.9835522820364
"701" 140 34.6638602426554 41.1331371125193
"702" 140.2 25.0826377340007 42.490699306312
"703" 140.4 15.5870952883028 44.6901720335205
"704" 140.6 6.50040046669166 49.0286499392427
"705" 140.8 1.95048171924182 54.75803500533
"706" 141 3.31050677186984 60.9053460793098
"707" 141.2 6.10374356040104 69.1384686205621
"708" 141.4 9.67741479309058 76.9982170383707
"709" 141.6 14.4156889070726 85.3445713227626
"710" 141.8 18.4908776133611 92.8055314242559
"711" 142 21.794342509975 101.929770582165
"712" 142.2 25.996745306405 108.879120428215
"713" 142.4 33.0404985703787 113.934492407166
"714" 142.6 41.0628003538871 115.78805558443
"715" 142.8 50.1193166736226 115.991441546727
"716" 143 58.6534883180928 114.547079646435
"717" 143.2 66.1083442622 111.713639842965
"718" 143.4 74.8865225069129 109.132810464948
"719" 143.6 83.7489470354225 105.331683857292
"720" 143.8 91.4806589267163 100.560837561441
"721" 144 97.9070899831039 95.4222772220571
"722" 144.2 105.308911250264 90.6008320673454
"723" 144.4 111.124586543739 85.0609677216078
"724" 144.6 114.957626229089 78.546251185497
"725" 144.8 118.144610391788 70.5770691999255
"726" 145 121.475299500236 62.1556466453992
"727" 145.2 124.050276698858 54.2956350689842
"728" 145.4 122.509407258985 47.713026822861
"729" 145.6 120.031487266795 39.7798551568906
"730" 145.8 116.377938566984 32.4013248127555
"731" 146 112.176708986262 26.1567472065044
"732" 146.2 106.420563103957 20.8256743148636
"733" 146.4 99.3091447694368 16.6982259910973
"734" 146.6 91.9164755449937 13.6440453725275
"735" 146.8 84.0425052752379 12.9286358806803
"736" 147 75.5889307638688 14.7905925515275
"737" 147.2 68.2670181573432 19.6800661589422
"738" 147.4 63.794375610828 26.1771668399422
"739" 147.6 60.9727817314724 34.5265416132044
"740" 147.8 56.2521972151721 40.5359160329208
"741" 148 49.5553131123867 46.924915060832
"742" 148.2 44.6747038312603 54.5942330773914
"743" 148.4 40.8011537435886 63.093669746815
"744" 148.6 38.0949510396135 71.9427141100468
"745" 148.8 37.2051615875791 81.1760615626474
"746" 149 37.4848187021285 91.7632796382581
"747" 149.2 37.9662360397571 100.689497721072
"748" 149.4 38.4279402879586 109.383060043764
"749" 149.6 41.8351125342427 115.289921859183
"750" 149.8 47.6435723496863 116.92344337765
"751" 150 53.5336235468821 120.46895315562
"752" 150.2 51.2307661409987 124.183178533873
"753" 150.4 47.5362920892427 122.693164665521
"754" 150.6 44.5776436004298 121.909720113358
"755" 150.8 40.1631104263543 121.273637222337
"756" 151 36.7868099927992 120.138090441352
"757" 151.2 32.5023951795948 118.587738272099
"758" 151.4 30.5258573645563 116.606370686684
"759" 151.6 27.0697043059108 114.473428054884
"760" 151.8 25.2136645396109 112.775589356848
"761" 152 22.853111953432 110.778181776378
"762" 152.2 16.8926780987627 106.698801202576
"763" 152.4 11.8178963027689 101.297616046752
"764" 152.6 8.29204893055 94.66512026189
"765" 152.8 5.98878277499223 88.5795966032969
"766" 153 3.20301423355862 81.6221290887948
"767" 153.2 1.39045434702501 74.8098272759522
"768" 153.4 1.05168860535111 69.9330729189367
"769" 153.6 1.91348291387013 63.2370726978167
"770" 153.8 1.42706742673603 56.9093275011874
"771" 154 2.66389538781473 52.2946954758224
"772" 154.2 3.61442799325474 45.4196277671068
"773" 154.4 4.54262826040544 42.0428973741171
"774" 154.6 7.35685361026128 36.7138450554787
"775" 154.8 9.1558540857319 32.060459435215
"776" 155 12.792813457025 29.6678384123712
"777" 155.2 16.0802752310767 23.6744112945598
"778" 155.4 17.6486456986974 20.7004172708701
"779" 155.6 22.2968228155573 19.6785717996343
"780" 155.8 27.5633162332059 16.801624106183
"781" 156 30.3735619662584 11.2357654877483
"782" 156.2 33.6864621258171 9.42581456439473
"783" 156.4 39.2494920747057 7.00679196156435
"784" 156.6 44.9017015766474 3.73606432951087
"785" 156.8 48.4924467828845 4.42738416605765
"786" 157 54.7569502421614 5.63775853735132
"787" 157.2 61.7157077176042 7.33969138106644
"788" 157.4 68.3537319023231 6.76659971387842
"789" 157.6 74.2080915014107 4.03375061521496
"790" 157.8 77.2763529056735 3.33623621478921
"791" 158 82.0789132254368 6.45049221800907
"792" 158.2 87.474539366378 9.41427920686202
"793" 158.4 92.7722180714535 10.9351326711231
"794" 158.6 95.467518577265 11.162726185975
"795" 158.8 98.2993279985838 13.4197005609502
"796" 159 103.409297553855 15.9763494807527
"797" 159.2 106.241355568931 19.4597924184823
"798" 159.4 110.501613151994 23.9061076695247
"799" 159.6 114.322183180734 28.6242922836059
"800" 159.8 116.380211730155 33.618093557946
"801" 160 119.74890783281 39.3680503634391
"802" 160.2 121.54281346865 44.723436056615
"803" 160.4 123.556499324294 52.2115977464714
"804" 160.6 124.555936873814 59.8524948560044
"805" 160.8 124.746153220091 67.7387077870468
"806" 161 122.655543688814 75.2034876415044
"807" 161.2 118.866150980473 82.6248516916932
"808" 161.4 114.173200485054 89.1405238956267
"809" 161.6 110.148117234396 95.7647165393843
"810" 161.8 107.209869397935 102.956926594805
"811" 162 106.882457281091 103.968245785419
"812" 162.2 104.538461991814 104.075020698662
"813" 162.4 100.453819791542 103.631590006067
"814" 162.6 94.3970422320294 104.489096126321
"815" 162.8 88.1450702538408 105.395896688504
"816" 163 80.9243879129946 106.253693554563
"817" 163.2 73.6569314633979 105.420045888181
"818" 163.4 67.6414658077511 103.282640864632
"819" 163.6 62.0000028070891 102.901395819753
"820" 163.8 60.1465945359397 105.371121064825
"821" 164 58.2750334937316 108.923339878645
"822" 164.2 54.7410236515484 114.99105291627
"823" 164.4 51.3739624345 120.758623143965
"824" 164.6 51.5393783789363 121.022657754183
"825" 164.8 52.858899606542 120.639326097562
"826" 165 55.9018113047927 120.461955315278
"827" 165.2 61.2558090388766 121.77479039202
"828" 165.4 67.723298390813 123.499890054823
"829" 165.6 73.9394967595492 123.497596960465
"830" 165.8 81.4958896825494 122.056645051898
"831" 166 87.953363923775 120.100786208887
"832" 166.2 94.8613679698794 117.681352707939
"833" 166.4 96.5139165861217 115.392279192954
"834" 166.6 97.6916607961404 110.006068510138
"835" 166.8 100.179802623998 103.733555664279
"836" 167 102.848514646206 97.3312817431719
"837" 167.2 104.595140385051 89.8202879351886
"838" 167.4 106.176777144221 81.935261721715
"839" 167.6 109.452192490543 74.2425727581884
"840" 167.8 114.030889711508 67.6499485364063
"841" 168 119.297238247171 61.4648286807194
"842" 168.2 123.457951083534 56.5860261032494
"843" 168.4 122.075512177808 49.1098527370999
"844" 168.6 120.590978606163 40.7814662823787
"845" 168.8 116.531616118204 33.8170959388205
"846" 169 112.179824895731 26.5884647989907
"847" 169.2 107.235506487795 21.3077061618906
"848" 169.4 100.749048691375 17.2732154443738
"849" 169.6 93.2163460210687 13.6897310105256
"850" 169.8 85.646286597185 9.56902560716496
"851" 170 78.478003503365 7.56638986784495
"852" 170.2 71.4490308650658 8.95792376039862
"853" 170.4 65.8363622474557 12.1377832060565
"854" 170.6 59.6743498249434 15.9659009055109
"855" 170.8 54.5488020291274 15.4976875361668
"856" 171 49.0428134609 12.221718853124
"857" 171.2 46.0204573762943 7.73518009174243
"858" 171.4 45.2934552569889 4.81124881678196
"859" 171.6 45.6311806391767 6.40700307811383
"860" 171.8 42.1472588867227 7.76521359183123
"861" 172 36.936544346456 10.7197460421805
"862" 172.2 31.8701695891727 16.2910927422263
"863" 172.4 27.1011904790875 20.7223817762149
"864" 172.6 21.3069925946569 25.433164752204
"865" 172.8 16.3348228826846 31.3570812012894
"866" 173 11.6138316655541 36.7282793419528
"867" 173.2 5.90241878522605 41.9026410611325
"868" 173.4 4.21944874742274 44.6985362946468
"869" 173.6 5.59085610639415 50.0480344926729
"870" 173.8 7.35638953378144 57.3106295026509
"871" 174 8.20750579783271 65.4475213057534
"872" 174.2 6.24958976720795 73.4573376623613
"873" 174.4 5.79225937472015 79.7866509513125
"874" 174.6 9.97238865071548 84.0402980768102
"875" 174.8 16.1384636440628 87.9907650998788
"876" 175 21.5083565111592 92.8958177486052
"877" 175.2 24.1123349153712 98.8737813704458
"878" 175.4 23.821428573975 105.566873022215
"879" 175.6 25.4720483185994 109.251827224694
"880" 175.8 31.1895465088909 111.538861309581
"881" 176 38.5228910224594 112.653954719731
"882" 176.2 46.2366181143611 113.675196196108
"883" 176.4 54.1018440283879 115.447109778884
"884" 176.6 61.122092623397 117.543959642311
"885" 176.8 66.24137178515 121.604599795137
"886" 177 71.2464946299298 123.453615653334
"887" 177.2 75.8874377719052 119.469678806141
"888" 177.4 81.8196810921888 113.979278569284
"889" 177.6 86.7083627474481 106.762417943907
"890" 177.8 91.3167174480385 99.069772341215
"891" 178 94.4113071935161 91.0939897825364
"892" 178.2 97.8094940332523 83.4153498982422
"893" 178.4 99.342402520796 75.2970750171308
"894" 178.6 98.2634328223966 67.1370893395452
"895" 178.8 97.030908704125 58.5475191862721
"896" 179 97.2532977577483 50.746581096846
"897" 179.2 96.5107226479956 42.5292594944502
"898" 179.4 93.1154715505547 35.9012032856605
"899" 179.6 88.9084584368549 28.203175283184
"900" 179.8 85.8035441332438 19.7470204607462
"901" 180 85.1898755005875 14.8582706836212
"902" 180.2 87.185605077035 13.134787333855
"903" 180.4 89.2679562968939 6.97371031800136
"904" 180.6 87.9068649415888 10.0768402974384
"905" 180.8 83.6962950316339 13.2578424964328
"906" 181 77.3807125600095 17.502068279184
"907" 181.2 72.430254285076 22.3811053594394
"908" 181.4 66.3105197550003 27.8488851440367
"909" 181.6 59.0238368346187 32.0087055694962
"910" 181.8 51.0212975152836 35.113525678146
"911" 182 42.9256332025982 36.0826960834954
"912" 182.2 34.6561741225948 35.5045449535289
"913" 182.4 26.7697052292303 35.9426279535834
"914" 182.6 19.175447133919 38.684954247215
"915" 182.8 12.0518344628736 43.0490797990865
"916" 183 6.88159044473552 49.2083799632413
"917" 183.2 4.62112276152501 57.1738656278728
"918" 183.4 4.70664045485002 65.4186126375649
"919" 183.6 6.51209250924401 73.1719142061902
"920" 183.8 9.59698558425 81.3428790125649
"921" 184 12.8530698263055 88.9932072965076
"922" 184.2 16.4065770056441 96.2762010400007
"923" 184.4 20.8589267533583 102.215194099477
"924" 184.6 25.6892215181592 104.38614693002
"925" 184.8 32.3342002546578 107.950536645223
"926" 185 38.3868184485573 113.773520751473
"927" 185.2 44.1432680152869 119.619658948953
"928" 185.4 45.9126166533119 122.133331123158
"929" 185.6 48.805264312775 120.077064543115
"930" 185.8 54.1722367904129 116.440401393172
"931" 186 58.997706428325 111.516178939915
"932" 186.2 63.413115688243 105.037697401138
"933" 186.4 68.201888028879 98.4553493200203
"934" 186.6 73.9054574588671 92.5492043202939
"935" 186.8 80.0650504421445 88.2108319005778
"936" 187 84.5870691580379 82.9658475763432
"937" 187.2 88.5705636924169 76.9445105626744
"938" 187.4 89.9749890878181 70.4796739591201
"939" 187.6 92.2816732296112 65.8572438093012
"940" 187.8 97.0786447710339 61.7444294058132
"941" 188 102.598060529236 57.4521212297939
"942" 188.2 102.809288032123 54.7985259196822
"943" 188.4 100.471982021413 51.9982362363925
"944" 188.6 96.1889769354977 48.567264427424
"945" 188.8 90.6541150078423 45.5250391270611
"946" 189 83.4675310580393 42.8489224147578
"947" 189.2 75.6994824828039 40.8690286277246
"948" 189.4 68.5115963889956 36.8302455753032
"949" 189.6 63.414296973828 30.5355902914271
"950" 189.8 60.8300991496985 22.5916956576231
"951" 190 61.8110801726188 17.1593271748087
"952" 190.2 63.2267964666863 10.7815300701182
"953" 190.4 61.3312064038034 7.66776670260671
"954" 190.6 59.4418767570544 7.00877826268554
"955" 190.8 56.4680719442917 7.41818802878162
"956" 191 50.8902359163181 7.75893072169771
"957" 191.2 44.9258057517831 8.39391748589238
"958" 191.4 37.6745496403956 9.41278045237966
"959" 191.6 30.6482468169598 11.5430807501389
"960" 191.8 24.0719602616239 14.0432894795007
"961" 192 19.6538881628698 18.4688235278356
"962" 192.2 15.0325625679179 24.5806040293578
"963" 192.4 11.0072792007888 31.6194797509842
"964" 192.6 7.41881499676213 39.0461231753077
"965" 192.8 5.17495163258215 47.2785983412435
"966" 193 4.02833956620391 56.0257498586553
"967" 193.2 4.04421768750714 64.5220764406525
"968" 193.4 3.67255043670452 73.3198252983175
"969" 193.6 7.6738178460012 77.9011142400483
"970" 193.8 13.490688937567 80.7357228663746
"971" 194 20.4944068909724 82.8236681615834
"972" 194.2 26.8477381807099 85.8486167290301
"973" 194.4 32.7247706457 90.2318045030899
"974" 194.6 37.573940589425 96.553738253965
"975" 194.8 41.4547597781104 101.608333439434
"976" 195 44.6807383957728 108.466498729578
"977" 195.2 45.98900937013 116.786120861543
"978" 195.4 47.189930105525 121.606757600139
"979" 195.6 51.9304384599187 122.643705196577
"980" 195.8 57.1608640261782 121.349362057876
"981" 196 63.91022281155 118.905038537915
"982" 196.2 71.8295107110423 115.435525273646
"983" 196.4 79.502948894475 112.586289640315
"984" 196.6 87.6699574618381 111.112394933398
"985" 196.8 95.9166501565502 109.672389764946
"986" 197 102.37418087595 107.509633519965
"987" 197.2 105.824012520769 105.886911936678
"988" 197.4 106.714280893038 102.114830286622
"989" 197.6 105.739160862849 95.8126142891609
"990" 197.8 102.711953140855 88.86231759484
"991" 198 98.0237807927092 82.7029789848465
"992" 198.2 91.7914794456232 77.1921052371614
"993" 198.4 84.5067417382523 72.2556240226422
"994" 198.6 77.5428766954197 68.542115581057
"995" 198.8 71.661415192369 63.2486464603067
"996" 199 67.144058548025 57.0438640146594
"997" 199.2 64.8528297834684 49.3740429369697
"998" 199.4 63.5554519996512 40.8209704048557
"999" 199.6 60.929772833075 32.614623905065
"1000" 199.8 55.3292736829825 30.0601005271724
"1001" 200 48.1312876599552 31.7093849114126
"1002" 200.2 43.6340833015917 37.334576458615
"1003" 200.4 41.7246614286629 44.8745518533874
"1004" 200.6 40.2936579290302 53.7030149480912
"1005" 200.8 39.5990137759082 61.9671246369813
"1006" 201 38.3284670688028 72.9008945982983
"1007" 201.2 35.4889377807393 80.8535490558132
"1008" 201.4 31.4657090747992 87.9238132507392
"1009" 201.6 27.6723784757953 93.6228124698096
"1010" 201.8 23.2543221705168 101.439094334977
"1011" 202 24.0594301966679 109.055045656739
"1012" 202.2 29.289746617373 111.805108829023
"1013" 202.4 35.7300801092561 113.584138963887
"1014" 202.6 44.320336396175 116.089628242815
"1015" 202.8 53.0167808227589 118.532307967538
"1016" 203 61.122092623397 120.139742455567
"1017" 203.2 66.7129937524031 119.505655257971
"1018" 203.4 75.8685908973432 119.820275877405
"1019" 203.6 84.80187855865 119.083390321315
"1020" 203.8 90.2315181931104 117.95828264241
"1021" 204 92.9150426524381 114.694939452128
"1022" 204.2 95.5956593748821 108.445752893295
"1023" 204.4 95.1565208995513 100.739305952741
"1024" 204.6 92.4603774909034 92.9858418148095
"1025" 204.8 89.1499077809972 85.1555022553261
"1026" 205 87.0740001681705 77.1649305799968
"1027" 205.2 84.6465085752818 69.0185297637015
"1028" 205.4 81.7702378087953 61.3197925497555
"1029" 205.6 77.5090470662131 53.8799184410773
"1030" 205.8 72.8505663082166 46.1297720149065
"1031" 206 67.1798085188319 39.0646139841555
"1032" 206.2 61.154019228905 31.636236978985
"1033" 206.4 54.8506261890583 25.3934999128816
"1034" 206.6 46.6720207540085 22.4261032864018
"1035" 206.8 37.6324470762441 23.0598493708554
"1036" 207 31.2052746191093 25.4817692545857
"1037" 207.2 28.6301350897722 30.6047309944621
"1038" 207.4 27.0788126607859 38.1255278458671
"1039" 207.6 27.1116943529842 46.2636051016027
"1040" 207.8 28.059305376525 55.016881841415
"1041" 208 30.34924956331 63.6494415257944
"1042" 208.2 32.8521422365518 72.1486625866792
"1043" 208.4 35.7775689261303 81.2077741841623
"1044" 208.6 39.0782518263934 89.562147196057
"1045" 208.8 42.7056409765502 98.3610755788452
"1046" 209 48.3392155078822 105.709433121191
"1047" 209.2 55.3003684586986 111.71864085224
"1048" 209.4 61.775827879037 117.418603817407
"1049" 209.6 69.0253004838738 120.347554872424
"1050" 209.8 76.872551340677 121.423875296047
"1051" 210 83.72459644393 119.397032566149
"1052" 210.2 89.4960814808665 116.286623069776
"1053" 210.4 93.2273830286331 109.757107006728
"1054" 210.6 95.9700225436566 101.299169633715
"1055" 210.8 96.9731930592472 92.6646785326038
"1056" 211 94.0163155759195 84.4720411835086
"1057" 211.2 89.0121544125607 77.0385498114025
"1058" 211.4 82.4037022037953 70.9673156595393
"1059" 211.6 74.1888494250513 67.0335008718465
"1060" 211.8 65.5389050185518 63.6416919996346
"1061" 212 56.4373479525342 61.1273588661324
"1062" 212.2 46.5449481760705 60.0640056859422
"1063" 212.4 37.1324646341404 59.1255875548784
"1064" 212.6 27.5887318259536 59.3694388207417
"1065" 212.8 17.4837840031566 62.3869675674781
"1066" 213 9.69093201869856 69.0910906379588
"1067" 213.2 4.63046895751681 77.4179911421576
"1068" 213.4 7.40633901346102 83.306532147799
"1069" 213.6 13.013259066485 86.278382435767
"1070" 213.8 20.033311491875 90.145813464665
"1071" 214 26.6812607008447 93.5573656399937
"1072" 214.2 34.1618564893653 97.7797729474755
"1073" 214.4 42.632101860189 101.9465824306
"1074" 214.6 51.2781709068695 105.892316852669
"1075" 214.8 60.9653852431805 108.525842585946
"1076" 215 69.899628666275 110.042140986224
"1077" 215.2 78.9805725238665 112.906017837386
"1078" 215.4 85.7399214738041 116.20576428782
"1079" 215.6 87.104268248717 118.525404027535
"1080" 215.8 87.3249565974746 116.676925892114
"1081" 216 89.8416636975977 112.475109307806
"1082" 216.2 93.3966329750964 106.712282753617
"1083" 216.4 94.5621450516112 99.4761156900942
"1084" 216.6 95.1001997230786 91.1349378960721
"1085" 216.8 95.4910143475523 82.6544594976331
"1086" 217 93.5900658528554 74.2711398049471
"1087" 217.2 89.8091903659409 66.0882209924982
"1088" 217.4 84.881061608025 58.8486142038261
"1089" 217.6 78.0910404231288 53.653764639715
"1090" 217.8 70.7015235476091 49.233664533757
"1091" 218 61.5775670537095 46.3199442536518
"1092" 218.2 51.9831440276917 44.2223524746816
"1093" 218.4 42.2911387841917 42.6893764316483
"1094" 218.6 32.7865334242125 41.4119848639337
"1095" 218.8 23.745656486727 42.0008764839169
"1096" 219 17.5504644657882 45.7855008118992
"1097" 219.2 10.9817549943968 51.6889551577534
"1098" 219.4 7.21887761962936 58.6869405892671
"1099" 219.6 5.94367281547624 67.6624582888247
"1100" 219.8 7.32692067731071 76.6453720916197
"1101" 220 12.2138564634552 83.4180701534708
"1102" 220.2 19.31432940355 88.35911077739
"1103" 220.4 28.3309434984487 93.1837316445031
"1104" 220.6 36.4478771021776 97.410409804376
"1105" 220.8 44.584110970253 101.746068245263
"1106" 221 52.8101092952627 106.244568030567
"1107" 221.2 60.5043771278173 110.407850000215
"1108" 221.4 66.8418648776234 113.756644902813
"1109" 221.6 72.8530909674258 114.757148803198
"1110" 221.8 79.3954642906782 113.366681429892
"1111" 222 87.4379032943923 111.202654091852
"1112" 222.2 92.387614688775 107.68480045009
"1113" 222.4 96.2709776674089 101.682489474313
"1114" 222.6 99.5371242014341 93.7481720508058
"1115" 222.8 101.903325595931 85.4542241327338
"1116" 223 104.181180864336 77.1614248938366
"1117" 223.2 105.707831656347 68.6678178077103
"1118" 223.4 106.201578670768 60.2669487578411
"1119" 223.6 107.882667410255 51.9959193944041
"1120" 223.8 110.503565199355 44.5325723496346
"1121" 224 113.038553965775 36.6927736124391
"1122" 224.2 113.841243849154 30.1386279732721
"1123" 224.4 110.872638555394 25.3811970528785
"1124" 224.6 106.77702483146 19.2127017938972
"1125" 224.8 100.911437062672 13.6707419367444
"1126" 225 94.4011265157393 10.3696587222966
"1127" 225.2 87.2843479555862 8.99692196376597
"1128" 225.4 79.0645248526724 8.80767805058337
"1129" 225.6 71.3365586153413 10.8883348270823
"1130" 225.8 64.589930107385 14.850786278425
"1131" 226 58.5177639925838 20.2165521384208
"1132" 226.2 52.5945647898987 26.1219330209073
"1133" 226.4 46.904871127775 32.5506498958019
"1134" 226.6 42.6582232797558 40.4558726616655
"1135" 226.8 38.0334902141614 48.0966782283665
"1136" 227 33.667499332259 55.9591309094168
"1137" 227.2 29.6749301637727 64.1076802794352
"1138" 227.4 27.0524894000471 72.8322182636663
"1139" 227.6 25.8214382394985 82.258256575976
"1140" 227.8 24.9912832256061 91.426124481215
"1141" 228 24.9958300236562 101.072575154805
"1142" 228.2 26.620074271085 108.866890591639
"1143" 228.4 32.3325938772217 109.878433406633
"1144" 228.6 39.3896006470938 108.153324507564
"1145" 228.8 46.3625022763038 103.812667112162
"1146" 229 53.2403711107412 98.604955917296
"1147" 229.2 60.3583442615853 93.8191573385339
"1148" 229.4 66.3259231768555 88.2607042092489
"1149" 229.6 73.0823668101799 82.4544209900822
"1150" 229.8 78.5396305395071 75.5917164664739
"1151" 230 82.9404572049076 68.2381770891106
"1152" 230.2 87.3085876645786 60.8230968512596
"1153" 230.4 91.3646552941466 53.307734635242
"1154" 230.6 90.5293556034425 47.7860377159948
"1155" 230.8 86.1515760455439 42.9238136815263
"1156" 231 79.3105340844937 39.290076369465
"1157" 231.2 71.27986268569 36.6505881758851
"1158" 231.4 62.4450863463776 34.7799888843518
"1159" 231.6 55.3161766161663 32.8829824114541
"1160" 231.8 50.4037061361583 29.0624508856816
"1161" 232 47.2115254826273 23.6698187161695
"1162" 232.2 43.8944247470662 17.4700845495091
"1163" 232.4 39.569353433675 13.6344908127025
"1164" 232.6 36.6925201312393 13.1560803528935
"1165" 232.8 31.8674576115832 13.5068374494591
"1166" 233 25.5085554126584 14.5522593647816
"1167" 233.2 19.456858892425 17.868753241815
"1168" 233.4 14.9435023298055 23.6757505936662
"1169" 233.6 12.3590280561011 30.7768250935084
"1170" 233.8 10.6357692336384 38.8412418924624
"1171" 234 10.2411204717289 46.6056534212344
"1172" 234.2 9.59981049303852 54.9569721689987
"1173" 234.4 8.25187395181447 63.4966374980307
"1174" 234.6 6.92736262671144 72.4681504103675
"1175" 234.8 6.06978314025452 81.2178865741986
"1176" 235 8.55161850764405 87.6588980359292
"1177" 235.2 14.9721353191782 91.3418799752311
"1178" 235.4 22.4401035667603 94.1988202735679
"1179" 235.6 29.573285280575 97.64614292729
"1180" 235.8 35.9433409287217 102.049959635264
"1181" 236 41.1526479541696 108.064219127438
"1182" 236.2 46.7951197384087 114.730362491587
"1183" 236.4 50.343062478077 120.989716097599
"1184" 236.6 52.0227761590712 123.008109510969
"1185" 236.8 55.4388242741656 121.852421190598
"1186" 237 60.6683489974578 120.277148266509
"1187" 237.2 67.5210217863611 118.718750726682
"1188" 237.4 74.5172647120124 116.590212239921
"1189" 237.6 82.2785343583149 113.979167823879
"1190" 237.8 90.0673483086276 110.796565425574
"1191" 238 97.034047996702 105.540943243339
"1192" 238.2 102.523325302755 98.6582780242681
"1193" 238.4 105.232864920719 90.1097184608816
"1194" 238.6 104.78844898837 81.0317528605936
"1195" 238.8 101.976537998907 72.8393207683149
"1196" 239 96.2404356340786 67.0096743379471
"1197" 239.2 88.4396410034662 63.1671087164502
"1198" 239.4 80.3858548352043 60.74937737013
"1199" 239.6 71.2087884159417 58.208104822965
"1200" 239.8 61.8282858352166 56.8808841918224
"1201" 240 52.8946953080439 57.6774962490357
"1202" 240.2 43.8245736303405 58.9319632226518
"1203" 240.4 34.9992597484139 61.9556155098816
"1204" 240.6 26.261636147471 65.3309861339447
"1205" 240.8 18.0644083340712 69.9511138269292
"1206" 241 10.763193535445 75.953342906479
"1207" 241.2 6.34847201423233 82.0735309614589
"1208" 241.4 8.84489987270243 85.9450947321424
"1209" 241.6 13.5102487136878 90.2973532274708
"1210" 241.8 20.1980645870044 94.5551770211488
"1211" 242 26.8317684900796 97.8151007317023
"1212" 242.2 33.2315421617 102.165449724515
"1213" 242.4 40.0400901717955 106.927484109862
"1214" 242.6 46.958842294229 112.092509988559
"1215" 242.8 54.3681632254519 117.203239378191
"1216" 243 60.5216960369372 122.76313575865
"1217" 243.2 62.7468410861173 123.187441249223
"1218" 243.4 65.3145274817877 120.759162949605
"1219" 243.6 70.4391470704911 115.952733532554
"1220" 243.8 74.8706998993455 110.028934123394
"1221" 244 78.2463555761829 103.568796651794
"1222" 244.2 82.0519643724982 96.1783805465542
"1223" 244.4 84.9920631671489 88.2062086013526
"1224" 244.6 87.6391998251736 80.6010664308366
"1225" 244.8 89.559817789039 72.5003571319065
"1226" 245 91.849169953025 64.4539559678261
"1227" 245.2 94.4905421321764 56.12392515227
"1228" 245.4 95.333224125525 47.7699757036721
"1229" 245.6 94.9953764481917 39.3064831893665
"1230" 245.8 92.7916098386475 31.2609962661843
"1231" 246 90.1012258916569 22.6822914839073
"1232" 246.2 86.5478647973687 15.117040012215
"1233" 246.4 81.7806382093194 8.68304109703738
"1234" 246.6 80.4683616935765 9.07829553450361
"1235" 246.8 74.6300403623394 8.60155254942114
"1236" 247 67.3098375279931 8.82864886498091
"1237" 247.2 59.8217272556168 10.3150612375823
"1238" 247.4 52.1574695007343 13.4046258792382
"1239" 247.6 44.1139448572459 17.2753336036917
"1240" 247.8 36.4751289793115 20.8440503282936
"1241" 248 28.534403672775 23.7889405010007
"1242" 248.2 21.2841157336387 27.6957627878854
"1243" 248.4 15.0207982291536 33.8585365984721
"1244" 248.6 9.88348425380682 40.9201421820331
"1245" 248.8 6.84176739066388 49.4745293977427
"1246" 249 5.14936764684704 58.2464310233929
"1247" 249.2 4.80956511096198 66.964310251383
"1248" 249.4 7.11480942867137 75.0699609303857
"1249" 249.6 11.441253823853 82.517707688647
"1250" 249.8 17.8610274078872 88.1269174193331
"1251" 250 23.996011361237 94.408166299663
"1252" 250.2 28.970480562293 101.584022910631
"1253" 250.4 32.4159056672992 109.165757222965
"1254" 250.6 33.7357905568047 115.726015163825
"1255" 250.8 36.5878991823787 116.650162419215
"1256" 251 42.8363020817068 116.699646089934
"1257" 251.2 50.0920559693979 116.360826596266
"1258" 251.4 56.8740824846242 115.44255028486
"1259" 251.6 63.3019592826989 112.009692725658
"1260" 251.8 70.2160854444728 107.217457849954
"1261" 252 76.4914162139064 102.245988725978
"1262" 252.2 83.1792249098611 97.2627026510637
"1263" 252.4 89.3104395699866 91.2138009295483
"1264" 252.6 95.4136465617598 86.8288580146932
"1265" 252.8 102.66444331123 83.9621933417328
"1266" 253 110.174858028378 82.4096950371632
"1267" 253.2 116.530943196104 79.2532800164518
"1268" 253.4 121.110352198987 74.0972561490355
"1269" 253.6 122.794481525498 67.7389230144604
"1270" 253.8 122.754944785543 59.5167131199406
"1271" 254 121.621435930065 51.1763433753566
"1272" 254.2 120.010420150406 42.7388946023421
"1273" 254.4 117.657188117177 35.346545546456
"1274" 254.6 113.009184252916 29.2740023517059
"1275" 254.8 107.801715764468 23.0647512226206
"1276" 255 101.89173316269 17.077425426147
"1277" 255.2 95.5439728569385 12.8337452027534
"1278" 255.4 87.7407941706075 10.6858255999057
"1279" 255.6 80.0530180284013 9.98844123329743
"1280" 255.8 72.3526119084667 11.8159241322247
"1281" 256 66.2908207914944 16.4182800645721
"1282" 256.2 60.753746514828 22.2395300635786
"1283" 256.4 54.7402562877273 27.5730369556082
"1284" 256.6 48.938291835725 33.7015955933914
"1285" 256.8 44.0629195011159 40.6421913507604
"1286" 257 39.4588800276459 48.0491228434677
"1287" 257.2 34.701119797308 55.7269238470263
"1288" 257.4 30.2522439366705 62.8157189155422
"1289" 257.6 26.2492497226381 70.5013615207019
"1290" 257.8 24.4843628343076 78.7398845837193
"1291" 258 22.5664884902936 87.1199922846034
"1292" 258.2 20.958169508575 95.6587944836899
"1293" 258.4 21.0201254164762 102.782845183776
"1294" 258.6 25.0687404020653 106.089805382529
"1295" 258.8 31.4853363397351 107.18981001882
"1296" 259 39.4273070956098 106.725295925291
"1297" 259.2 47.727838007042 105.011952824469
"1298" 259.4 55.4616414949724 101.848975883294
"1299" 259.6 63.3826496944709 98.6566021866204
"1300" 259.8 71.8650353023408 96.3777332045571
"1301" 260 79.8078855480681 94.3990202796374
"1302" 260.2 87.8153788533859 91.9301621299541
"1303" 260.4 95.1069868415964 89.568672553331
"1304" 260.6 101.635382721935 88.9762373465996
"1305" 260.8 105.932083660814 85.5291172067676
"1306" 261 106.069848012855 80.9113013480168
"1307" 261.2 105.686183728336 74.951419313781
"1308" 261.4 102.250429081641 69.2345218400542
"1309" 261.6 96.4204793780341 64.6779894850695
"1310" 261.8 89.1595143731736 60.9376101567555
"1311" 262 81.6561519607523 57.4860117258877
"1312" 262.2 74.0085629031885 54.2734716040654
"1313" 262.4 66.5704213458861 50.3485946854372
"1314" 262.6 58.8808674399139 47.1425090552705
"1315" 262.8 50.418598106146 45.1391432209307
"1316" 263 42.3887068634216 46.4252459307322
"1317" 263.2 34.5579048169956 50.3677454371561
"1318" 263.4 29.9563645383934 56.479902861636
"1319" 263.6 26.5343838147432 64.5390140694331
"1320" 263.8 24.269535778612 73.4591209100062
"1321" 264 21.8580223517882 82.0358360356623
"1322" 264.2 19.4190604384424 91.2576694319588
"1323" 264.4 17.2635689498725 99.6128168148845
"1324" 264.6 20.3360276661471 102.261647339971
"1325" 264.8 25.9765980485738 104.724828888044
"1326" 265 33.4431921460648 105.946800651834
"1327" 265.2 40.6376342864737 105.942522382856
"1328" 265.4 48.1071446675415 104.346626759165
"1329" 265.6 55.9485563953303 103.93104218964
"1330" 265.8 63.9375769558796 104.452753440197
"1331" 266 72.2151077311566 103.85710968511
"1332" 266.2 80.4319382007076 103.345784042606
"1333" 266.4 89.4499235569625 103.473969441501
"1334" 266.6 98.0949159585166 101.884219151291
"1335" 266.8 103.087478027397 100.079125840676
"1336" 267 106.014408385833 96.3128326857278
"1337" 267.2 109.321608471584 91.3180000507023
"1338" 267.4 111.545387891846 85.8219201648132
"1339" 267.6 112.259392759925 77.4915228067422
"1340" 267.8 111.060261780849 70.3923205277285
"1341" 268 108.514939473623 62.5804533905007
"1342" 268.2 104.332787254491 55.528435170896
"1343" 268.4 98.7550941785158 49.7425310673159
"1344" 268.6 91.9957717130108 44.8726691815007
"1345" 268.8 84.8440572522775 40.6765912061159
"1346" 269 77.6998788756159 36.3455347506695
"1347" 269.2 70.5167765541311 31.713020896124
"1348" 269.4 64.468304943545 27.256426755205
"1349" 269.6 57.6658475378375 23.556901190965
"1350" 269.8 50.9475257213205 19.4440974844763
"1351" 270 44.9271363596645 14.475625375901
"1352" 270.2 38.669833992775 11.2269692263221
"1353" 270.4 33.4663764624179 10.8993843180364
"1354" 270.6 27.8625270750995 12.9391424748001
"1355" 270.8 22.505475148188 17.3298206789323
"1356" 271 17.2944975285895 22.7442499198279
"1357" 271.2 12.5045515694127 28.5478167669678
"1358" 271.4 9.85116317274375 34.8909977833712
"1359" 271.6 9.31920818176213 42.7891466119057
"1360" 271.8 8.74580223088154 51.2726021650671
"1361" 272 8.26730087240636 59.4091723715878
"1362" 272.2 8.15616309264697 68.1875706824589
"1363" 272.4 8.57144826739387 76.5909735048461
"1364" 272.6 9.01829268389088 84.910380756654
"1365" 272.8 12.7975251756655 91.6303762284381
"1366" 273 18.723879284404 95.8386873251262
"1367" 273.2 25.6861314479396 100.461786260434
"1368" 273.4 32.971948452629 105.693248000167
"1369" 273.6 40.5277387122567 110.053632172556
"1370" 273.8 47.5824703371808 114.539805544207
"1371" 274 54.2243542543766 119.323448636918
"1372" 274.2 60.030506777933 121.454449887487
"1373" 274.4 65.3099581485483 122.077744930657
"1374" 274.6 72.1690516906878 123.440565866936
"1375" 274.8 78.0705340753349 121.996504544984
"1376" 275 84.3974656186714 117.31199046563
"1377" 275.2 88.5094354948641 111.458020749676
"1378" 275.4 90.7222701345513 103.971093907583
"1379" 275.6 91.1866964408708 95.7599061339252
"1380" 275.8 90.5650725018521 87.5733449679813
"1381" 276 89.5456092418614 79.3724966097757
"1382" 276.2 88.4963334052036 71.462781684956
"1383" 276.4 86.256330570254 63.5887209586822
"1384" 276.6 82.3845014643661 56.2843939148972
"1385" 276.8 76.6108320066361 50.3238236044094
"1386" 277 70.3148997696639 44.5910877094094
"1387" 277.2 63.451612350254 39.1504785950748
"1388" 277.4 57.2558836854282 34.6782033528601
"1389" 277.6 49.7222612652961 34.3627630075041
"1390" 277.8 41.9499695707048 37.0116538074509
"1391" 278 35.1565666564279 41.9638070751858
"1392" 278.2 28.5904856123324 48.024463429059
"1393" 278.4 23.2833325342223 55.2929414170315
"1394" 278.6 19.87177807115 63.2731589778132
"1395" 278.8 18.7162423845081 71.985564168359
"1396" 279 18.7717427852173 80.6106894109329
"1397" 279.2 18.1305844906829 89.6057293987676
"1398" 279.4 17.5723023173 98.4742047787899
"1399" 279.6 19.9419116291679 104.362695164905
"1400" 279.8 25.0901964541541 106.336374668336
"1401" 280 32.5936328694746 107.273312054265
"1402" 280.2 40.5177933602057 107.199444869064
"1403" 280.4 48.1214343060414 107.400513137264
"1404" 280.6 56.0064550697814 108.856254814959
"1405" 280.8 63.229248586925 111.49388496699
"1406" 281 70.310873751509 114.611856323215
"1407" 281.2 77.633914814649 117.640888677653
"1408" 281.4 84.927177815981 120.057191058679
"1409" 281.6 88.2563793725644 118.442708183758
"1410" 281.8 91.2462865977836 114.414175775112
"1411" 282 93.8356493250378 109.307034047728
"1412" 282.2 94.4079136342571 103.224868417492
"1413" 282.4 93.5985062438327 96.1723724900098
"1414" 282.6 91.1694797778493 89.0538391769176
"1415" 282.8 87.5029003539972 82.7208588628816
"1416" 283 83.1090733679574 76.7861286700798
"1417" 283.2 78.2332047071639 70.4060928662149
"1418" 283.4 73.0319138937639 64.3497984261088
"1419" 283.6 67.8924434748613 57.9135763563831
"1420" 283.8 64.2018426705339 51.3709073100989
"1421" 284 60.9301313978269 44.081177343347
"1422" 284.2 57.8095530125943 36.4006891854229
"1423" 284.4 53.7974510256789 29.1961913909732
"1424" 284.6 48.3126911366629 23.0550122438356
"1425" 284.8 42.0415922043432 18.4017818672036
"1426" 285 34.7083353595991 15.1406315179557
"1427" 285.2 27.2422074827497 14.6861901983835
"1428" 285.4 22.0337363621074 16.0675962204457
"1429" 285.6 18.9905473603637 21.2689436930859
"1430" 285.8 16.2531997290525 27.4028740084347
"1431" 286 14.5992311548547 34.1225644348084
"1432" 286.2 12.7630033678485 42.0534049463032
"1433" 286.4 11.0491193592092 50.2711152139518
"1434" 286.6 9.48989869003741 58.5668614356778
"1435" 286.8 9.60576062382009 67.0708727480674
"1436" 287 11.969309743525 74.9194849359292
"1437" 287.2 14.067915981154 82.9924275346101
"1438" 287.4 15.0940458768443 91.4207717866351
"1439" 287.6 15.929222369549 100.076695552639
"1440" 287.8 19.7404713766746 103.670004504727
"1441" 288 25.6308477546847 105.237147036097
"1442" 288.2 33.3121870519866 105.194490177753
"1443" 288.4 41.1610965531112 103.894275940206
"1444" 288.6 48.1597859378698 103.785551638749
"1445" 288.8 55.7867935136013 103.392535904978
"1446" 289 62.6611667669804 101.743911644617
"1447" 289.2 69.9847332306468 99.7432995729367
"1448" 289.4 77.7813028365859 98.8127685291106
"1449" 289.6 85.6472781066728 96.7656002326932
"1450" 289.8 93.4049155604064 93.7440498986471
"1451" 290 100.371450425758 90.7353407881201
"1452" 290.2 107.484818709611 90.343274367715
"1453" 290.4 113.122006014334 91.6343861910237
"1454" 290.6 114.051004817784 90.4454093175684
"1455" 290.8 115.133190878976 85.6167266312769
"1456" 291 114.514752243409 80.2563890667507
"1457" 291.2 111.231468374093 74.9578507359987
"1458" 291.4 106.576376254835 70.5289774704539
"1459" 291.6 99.2713597849082 66.7104724678598
"1460" 291.8 91.9646143988427 64.6424013879813
"1461" 292 84.4267771418965 62.6932881922435
"1462" 292.2 77.6175338862913 59.4561505969906
"1463" 292.4 70.5843030333941 56.291537511028
"1464" 292.6 63.1567198194975 52.6457147499214
"1465" 292.8 56.4660002368363 48.0904869755734
"1466" 293 49.3877761368728 44.1532088485084
"1467" 293.2 41.7978254861074 40.6994614396216
"1468" 293.4 35.3543630866863 37.0781444013763
"1469" 293.6 32.2828458796092 38.3041128450676
"1470" 293.8 26.3404241047077 41.9384043619842
"1471" 294 20.4045668748018 47.6889894346792
"1472" 294.2 15.5188947155078 54.7706597364994
"1473" 294.4 12.5685047532217 62.2653990524773
"1474" 294.6 11.4903488595006 71.1207428693857
"1475" 294.8 11.9713531770573 79.6175104351343
"1476" 295 14.3536281876562 87.4267841391658
"1477" 295.2 20.3120857047612 93.8656719346953
"1478" 295.4 27.2625014019878 97.413648638215
"1479" 295.6 34.4555837000926 97.6822092387014
"1480" 295.8 42.6747366678306 96.8899172107705
"1481" 296 51.157820014206 96.0430635046977
"1482" 296.2 59.1709675006872 93.9499055088636
"1483" 296.4 67.4380509980122 90.795686858574
"1484" 296.6 75.0948488391148 86.7582728607278
"1485" 296.8 82.5274977404481 82.7992552511893
"1486" 297 88.9855860340891 77.4389022006509
"1487" 297.2 95.1355395470853 71.7184720605684
"1488" 297.4 99.2503375935159 65.4944700519331
"1489" 297.6 100.010494867516 59.230153192124
"1490" 297.8 99.6031165610115 53.3869255815393
"1491" 298 96.0602281227773 47.5549194430093
"1492" 298.2 90.4182856725544 43.492209249362
"1493" 298.4 83.3309369708485 39.6329164573032
"1494" 298.6 76.300152913355 36.000759907045
"1495" 298.8 69.6733447354838 31.5718963761222
"1496" 299 64.354281352445 26.560854799945
"1497" 299.2 60.2886401848724 22.0995793818676
"1498" 299.4 54.4638488481112 20.6213450516287
"1499" 299.6 47.1362719450074 20.6084764355561
"1500" 299.8 40.943971170825 23.970932116715
"1501" 300 36.0065293407533 29.7632109207693
"1502" 300.2 33.4327359619381 37.5107126919106
"1503" 300.4 32.1544663771427 45.4705651660679
"1504" 300.6 32.5160530078895 53.751989086514
"1505" 300.8 32.7082301864972 62.4722694856038
"1506" 301 33.1860618781949 70.4271190820111
"1507" 301.2 34.4296536833341 78.9438159001422
"1508" 301.4 36.5018567098871 86.9365795887322
"1509" 301.6 37.6257694944705 95.2282602273331
"1510" 301.8 38.7263933137571 103.948285089956
"1511" 302 40.8627386778191 112.171027594812
"1512" 302.2 44.1088008268939 119.821440909764
"1513" 302.4 48.3206640506 121.08666303129
"1514" 302.6 54.8794549268143 119.542325046132
"1515" 302.8 61.2308516542027 116.737548476017
"1516" 303 67.9545681200891 113.360780626471
"1517" 303.2 74.7407584849866 109.3592983066
"1518" 303.4 81.4570198518934 104.779040896294
"1519" 303.6 88.3045235340468 100.112188665311
"1520" 303.8 94.8769150274318 95.2403911322573
"1521" 304 101.135545054517 89.6190547910637
"1522" 304.2 107.39635213031 83.7407440610598
"1523" 304.4 112.222695512215 77.2436433800598
"1524" 304.6 115.544072349157 69.1824387131886
"1525" 304.8 118.209351059143 61.2835149581513
"1526" 305 119.645471373626 53.5012423085636
"1527" 305.2 119.428006356908 45.3072335091106
"1528" 305.4 117.792105027174 36.9909566133771
"1529" 305.6 115.169249036754 29.9293067691641
"1530" 305.8 111.174570182918 27.1992422681776
"1531" 306 105.327884579969 22.8420785670205
"1532" 306.2 98.6188724686476 18.2045449418282
"1533" 306.4 91.4371045000399 14.2643822641357
"1534" 306.6 84.3646921466462 10.9323358302756
"1535" 306.8 76.7968804268858 8.33757089652424
"1536" 307 69.3156728963211 7.18149880351592
"1537" 307.2 61.5232048905353 8.01054884890567
"1538" 307.4 54.0798662485888 11.422610213215
"1539" 307.6 46.8267438523917 16.1149607050483
"1540" 307.8 40.042799214112 21.2098027991715
"1541" 308 33.4585784964612 26.7627609450128
"1542" 308.2 27.3709407339583 32.646472437815
"1543" 308.4 21.8147831651951 39.1603838907407
"1544" 308.6 17.1568695187953 46.0944723529447
"1545" 308.8 14.4064200341068 54.112383511315
"1546" 309 13.2920692937623 62.431004343359
"1547" 309.2 12.6677448457045 71.1279929418816
"1548" 309.4 11.0100636596679 78.9778979663578
"1549" 309.6 10.2449981869657 86.9554541721387
"1550" 309.8 13.8991663887576 92.1964145756336
"1551" 310 19.2853042726644 96.2263771058625
"1552" 310.2 25.6532328555164 97.1138331402581
"1553" 310.4 31.9339041195076 97.0846394477193
"1554" 310.6 38.935832979879 97.6876023889495
"1555" 310.8 45.9463394774461 97.1488029448202
"1556" 311 53.1611655341829 95.502736673215
"1557" 311.2 60.0398930677511 92.7177901920497
"1558" 311.4 66.3631697120068 88.6686206092968
"1559" 311.6 71.9783920888145 83.5779755161886
"1560" 311.8 77.3586719174 77.7107813419471
"1561" 312 82.1038203394197 71.3112616917413
"1562" 312.2 87.1016111223899 64.8833851331339
"1563" 312.4 91.8640425953424 58.8664001477193
"1564" 312.6 92.6611561320705 52.3995115135968
"1565" 312.8 90.6479780342043 46.0750156766395
"1566" 313 86.8746113217015 39.1195930470973
"1567" 313.2 81.0975515397068 33.4849574454877
"1568" 313.4 74.7276275631145 27.9892112066255
"1569" 313.6 68.2746965136462 21.8766498116392
"1570" 313.8 61.0264098482271 17.4521473283107
"1571" 314 53.3949348305017 15.3866415452615
"1572" 314.2 46.7450653372182 16.9338540395445
"1573" 314.4 40.1768662228153 20.9977174786988
"1574" 314.6 34.5812344520033 26.9217679119432
"1575" 314.8 31.0427183336218 34.0494516740537
"1576" 315 27.3746765496212 41.6738165514457
"1577" 315.2 23.2116357432092 50.8209214635307
"1578" 315.4 21.1330607654555 59.3183723690063
"1579" 315.6 20.5549366557578 67.7022622582667
"1580" 315.8 20.5348500411337 76.1310743358497
"1581" 316 20.3576559085754 84.5575467963746
"1582" 316.2 19.6230501395838 93.209642315215
"1583" 316.4 19.0766755505663 101.023850912587
"1584" 316.6 21.0440554951529 105.679453882168
"1585" 316.8 26.4273804351202 107.890299316167
"1586" 317 33.0609199040033 109.15163309105
"1587" 317.2 40.5128729690385 109.12357943635
"1588" 317.4 47.9732226009076 108.762804047737
"1589" 317.6 56.2918132547355 107.675581137978
"1590" 317.8 64.021023021879 105.615350434896
"1591" 318 71.5434687713 103.796094601315
"1592" 318.2 78.6042557114815 100.919756678345
"1593" 318.4 84.5162734909043 97.4235326656201
"1594" 318.6 91.6128601917598 94.5323257275106
"1595" 318.8 99.3653121736993 92.887066350481
"1596" 319 106.630192699012 93.5174175166574
"1597" 319.2 109.860310190861 94.7251931840081
"1598" 319.4 108.842869378892 93.1325045845177
"1599" 319.6 108.197981038839 89.5479710070435
"1600" 319.8 106.65789420595 84.3869978277527
"1601" 320 105.096424039967 78.1996824910203
"1602" 320.2 102.106156954228 72.7405042396744
"1603" 320.4 97.1738565185439 69.557599880498
"1604" 320.6 91.2755967371886 67.9578092940877
"1605" 320.8 83.8444296868614 66.7390468523832
"1606" 321 76.5312837524212 65.7033265020357
"1607" 321.2 69.2828646962341 63.6321994824059
"1608" 321.4 62.1407820075164 59.9400060694046
"1609" 321.6 55.4445470490977 55.602894844015
"1610" 321.8 48.6876657245943 50.927404103512
"1611" 322 42.1020592602296 47.3520981369536
"1612" 322.2 34.4906016259683 44.3375763072562
"1613" 322.4 27.2564990145448 40.6955111265615
"1614" 322.6 19.9440756379706 37.6145666030519
"1615" 322.8 13.483160369127 33.8894751731435
"1616" 323 11.7976613268154 33.9549334478279
"1617" 323.2 8.65998036568986 36.2308673060831
"1618" 323.4 5.5066251179399 42.830684531566
"1619" 323.6 3.50343388831314 50.2173619365539
"1620" 323.8 2.71406153026184 57.5929252693202
"1621" 324 3.55115348929811 64.928145233215
"1622" 324.2 6.30830110137869 72.0715380909955
"1623" 324.4 8.7560105140492 79.2075889974811
"1624" 324.6 10.595958935165 86.159141529151
"1625" 324.8 11.903429446445 93.435894291871
"1626" 325 14.8540091422943 98.0662985708765
"1627" 325.2 18.9568307070815 100.079679040997
"1628" 325.4 24.0753998872981 100.577091134896
"1629" 325.6 29.5621450446629 99.8945395169132
"1630" 325.8 36.0234818736629 99.1664161647322
"1631" 326 43.0701491651857 98.9287288390364
"1632" 326.2 50.1650284020423 99.766047160646
"1633" 326.4 57.0913006999148 101.225756066698
"1634" 326.6 63.399523816301 104.406057700543
"1635" 326.8 70.7455353888665 108.083683902947
"1636" 327 78.3499904632729 109.971070122501
"1637" 327.2 86.8374718924176 109.994082285479
"1638" 327.4 94.9928712217708 108.1633381498
"1639" 327.6 102.400483419308 105.432832240902
"1640" 327.8 105.808276532928 100.747306822534
"1641" 328 106.795005559304 94.4441252660557
"1642" 328.2 105.837421218329 87.1459091691346
"1643" 328.4 103.325433242442 79.4900021516872
"1644" 328.6 99.2640669022861 71.7465496959406
"1645" 328.8 94.446373972525 65.664965342242
"1646" 329 88.4216751015071 60.2122874910185
"1647" 329.2 81.8386226137536 54.9040470396721
"1648" 329.4 74.8004503222077 50.1810496263977
"1649" 329.6 67.090847538845 46.934998170775
"1650" 329.8 58.9144511078393 44.978224318615
"1651" 330 51.0038226354216 42.8230670541805
"1652" 330.2 43.0859349352216 41.3187205510352
"1653" 330.4 35.3699021636569 39.4647183237754
"1654" 330.6 27.5621735361011 37.8596618333454
"1655" 330.8 19.3333333354 35.563798037715
"1656" 331 10.9957025103402 34.1666167531606
"1657" 331.2 7.16315407565404 36.9219838536988
"1658" 331.4 4.04195531466787 42.5249773387864
"1659" 331.6 1.98796535744392 48.8592693041068
"1660" 331.8 2.8576948511196 55.0327200306744
"1661" 332 5.25566082499111 61.857730753859
"1662" 332.2 7.91098375063978 68.7906935165674
"1663" 332.4 10.5880483554031 75.5826446283125
"1664" 332.6 12.729467017525 83.00855727539
"1665" 332.8 13.4719974561859 90.5775687912497
"1666" 333 14.822916018144 97.2043582801435
"1667" 333.2 18.875591963573 101.727723490399
"1668" 333.4 24.8462908877873 105.101153494133
"1669" 333.6 30.238422895325 109.496727175303
"1670" 333.8 35.447339312404 114.460832635659
"1671" 334 41.6938723546202 118.721833644763
"1672" 334.2 48.1965446207047 121.512039996832
"1673" 334.4 55.770585414437 121.940585891383
"1674" 334.6 62.5482743623 121.363745266215
"1675" 334.8 68.9073741918119 120.45423470801
"1676" 335 77.831066402208 119.322331996288
"1677" 335.2 85.169523493682 118.209424468893
"1678" 335.4 90.911135876909 114.899257482751
"1679" 335.6 94.2285878664754 110.591044866281
"1680" 335.8 96.030034960025 104.041682176076
"1681" 336 96.1039391394417 95.5345852059649
"1682" 336.2 95.0255414193821 87.8863875555721
"1683" 336.4 92.6559406447703 82.0542430327433
"1684" 336.6 89.1526661094439 74.7030624739988
"1685" 336.8 83.829510712325 69.0974077023059
"1686" 337 77.5616684621614 62.8296164571059
"1687" 337.2 72.6586540448614 58.9973693709331
"1688" 337.4 65.9028107470115 54.9569721689987
"1689" 337.6 59.1895556450964 50.54853269659
"1690" 337.8 53.217977288345 45.429199542355
"1691" 338 46.1938619533871 41.1801220543874
"1692" 338.2 39.2500456117118 37.1674241592589
"1693" 338.4 31.491029881612 33.7512011085954
"1694" 338.6 23.7459887232977 32.4339558647377
"1695" 338.8 16.1527869748343 33.5458487358438
"1696" 339 10.1755392784755 36.8358473556704
"1697" 339.2 6.56579695277742 44.8283197683509
"1698" 339.4 5.40795222057764 52.4904550750571
"1699" 339.6 6.01581809899111 60.1670594899099
"1700" 339.8 7.44775800307963 68.0723180294082
"1701" 340 9.44592264939278 76.0019590336943
"1702" 340.2 11.4804946985644 83.6039242171362
"1703" 340.4 13.8171717347933 91.4634105683369
"1704" 340.6 17.3642317091313 97.2060062357189
"1705" 340.8 22.466574925949 102.914017638271
"1706" 341 25.7004046294298 108.512104003191
"1707" 341.2 29.7541967262967 113.832444986309
"1708" 341.4 35.6598883284078 116.206273494012
"1709" 341.6 43.3143741675906 118.107885426395
"1710" 341.8 50.8949242987202 119.474583518703
"1711" 342 58.4957613077155 119.983642180382
"1712" 342.2 66.035749242533 121.191508401103
"1713" 342.4 73.5325469716 121.739557952665
"1714" 342.6 81.267066021166 120.896633452548
"1715" 342.8 88.5099076422393 118.19602061387
"1716" 343 95.2356083007218 114.286061496395
"1717" 343.2 99.7953902706436 109.649962881893
"1718" 343.4 102.984807212499 103.377705455294
"1719" 343.6 104.013496235296 96.3398981055007
"1720" 343.8 103.131874677303 88.658840857826
"1721" 344 100.027587704047 81.4127203082769
"1722" 344.2 96.5687702757727 74.7807371995452
"1723" 344.4 92.6932184577142 68.7981723479177
"1724" 344.6 88.5506303533464 62.4541967070989
"1725" 344.8 83.0736160024783 56.8951713840841
"1726" 345 77.2092319078523 52.0763936722422
"1727" 345.2 71.0769674918393 47.2240008565293
"1728" 345.4 64.3920076764139 42.1918315755761
"1729" 345.6 57.919550028035 36.929463122035
"1730" 345.8 50.6636720669436 31.8871441639708
"1731" 346 43.1585342254351 28.620817898215
"1732" 346.2 35.6284683102692 25.8077777264824
"1733" 346.4 28.5330265762641 23.9972417742041
"1734" 346.6 21.750000002325 25.6865064141816
"1735" 346.8 16.9593744292992 30.5235108870214
"1736" 347 13.526365226435 37.109088846745
"1737" 347.2 11.444777543553 44.6546194138878
"1738" 347.4 10.9291505604746 53.0130470985091
"1739" 347.6 10.2724559379021 61.1564435842642
"1740" 347.8 10.90192223795 69.2404365675649
"1741" 348 12.986046713651 77.1451353422234
"1742" 348.2 16.5642441599396 84.2827316234345
"1743" 348.4 18.9330493685595 91.5062949257236
"1744" 348.6 18.9035605087923 97.3543444737839
"1745" 348.8 19.1959124303556 102.412840907941
"1746" 349 22.9262003434927 105.898714186029
"1747" 349.2 28.9118861442217 107.503890341928
"1748" 349.4 35.9100756801779 108.853852170827
"1749" 349.6 43.465159462925 109.739861643754
"1750" 349.8 51.0344423364188 109.508199411383
"1751" 350 58.8294322967301 109.045712753369
"1752" 350.2 66.5515830256427 108.635037555375
"1753" 350.4 72.2590151205335 109.141465969173
"1754" 350.6 79.1856408202523 111.317507266198
"1755" 350.8 85.0598620420976 115.850866984392
"1756" 351 87.700231551533 118.152394011967
"1757" 351.2 87.3308213286888 115.132415099887
"1758" 351.4 90.0760204856294 111.956519523154
"1759" 351.6 93.179445182525 107.548071404318
"1760" 351.8 96.0396979762199 102.116435372418
"1761" 352 98.627238979525 96.339406236269
"1762" 352.2 101.467177585782 90.2570296684096
"1763" 352.4 103.288142142736 83.2623813157562
"1764" 352.6 105.33168917093 76.4418202079177
"1765" 352.8 107.279353556897 69.5583018351353
"1766" 353 109.352324007394 62.610048288757
"1767" 353.2 109.362426414791 56.1589877571324
"1768" 353.4 106.90936550318 50.8415110133477
"1769" 353.6 102.843808343334 46.0379118628422
"1770" 353.8 97.2699944738023 41.9593618123239
"1771" 354 90.6546370938821 38.9592416108986
"1772" 354.2 83.572763714678 36.1357716871027
"1773" 354.4 76.5368529496314 33.1622831426937
"1774" 354.6 72.0606203226834 28.7040655481754
"1775" 354.8 69.3017966434938 22.4023918787775
"1776" 355 66.9777741443375 15.6704082687462
"1777" 355.2 65.6594939708319 12.6561890262645
"1778" 355.4 62.2340630945352 11.3329143454701
"1779" 355.6 57.705439062525 9.1719805655483
"1780" 355.8 53.5109998184893 9.75738692942924
"1781" 356 47.9457683041046 10.6973322628627
"1782" 356.2 41.9909973208464 13.3790200821435
"1783" 356.4 36.1330970291614 16.7557917882604
"1784" 356.6 30.6830740319444 21.2566152287956
"1785" 356.8 26.6842241288421 26.6260122371906
"1786" 357 23.913246105514 33.841177398204
"1787" 357.2 21.918501531395 41.894012407105
"1788" 357.4 21.5955781158458 49.7381978586018
"1789" 357.6 22.5730512412571 56.5167202444203
"1790" 357.8 23.406425307056 63.9608517429672
"1791" 358 24.9861909269353 71.0757286830098
"1792" 358.2 27.1768239434905 78.1101431159132
"1793" 358.4 30.1062216302815 84.9644726018845
"1794" 358.6 31.0065818248408 91.7814870571623
"1795" 358.8 29.4316341246847 98.2197644419376
"1796" 359 25.6038767216202 103.765156026644
"1797" 359.2 24.6804795869961 106.263855788512
"1798" 359.4 27.5055348892831 108.983912374683
"1799" 359.6 32.0450224811944 111.634532197102
"1800" 359.8 38.4104277054011 113.395821436397
"1801" 360 44.7524009955085 113.591650431157
"1802" 360.2 52.2376411267355 112.982552437268
"1803" 360.4 59.235499216602 113.23991952783
"1804" 360.6 66.9076681762323 112.713373053922
"1805" 360.8 74.4029374349922 111.977303925567
"1806" 361 82.0605345475759 110.362506326469
"1807" 361.2 89.6553827324461 110.005552744425
"1808" 361.4 96.9582435322027 108.468511245653
"1809" 361.6 101.411148294393 105.700972107478
"1810" 361.8 102.182775831461 99.9381561883067
"1811" 362 101.161096559525 93.8607678736594
"1812" 362.2 97.7509465664417 88.5031369199372
"1813" 362.4 92.7688245121946 83.6038973482953
"1814" 362.6 86.4321776357819 80.7518988076095
"1815" 362.8 79.2443496684454 79.0824223544981
"1816" 363 71.9117116261829 77.3457205285834
"1817" 363.2 63.7471057298375 73.5340737613042
"1818" 363.4 57.9822470334494 68.8077782646771
"1819" 363.6 53.2542205012304 63.8498449101078
"1820" 363.8 49.9156369022965 57.870510375815
"1821" 364 47.2379400386197 51.5195776977518
"1822" 364.2 45.6204289103838 44.1868819519326
"1823" 364.4 42.4702723054151 36.4114589862919
"1824" 364.6 37.0504129184605 30.6837809227956
"1825" 364.8 30.9874767484688 25.7308319376644
"1826" 365 26.3566087719426 22.5730965144787
"1827" 365.2 24.0731473204092 23.4714130241097
"1828" 365.4 18.4501377846789 25.0551821657205
"1829" 365.6 12.925840979975 29.270527966315
"1830" 365.8 8.81766111438069 35.385840256782
"1831" 366 6.954805592705 42.738635495635
"1832" 366.2 7.65119411760835 49.9133314045205
"1833" 366.4 9.49826628000401 57.2780741397192
"1834" 366.6 11.5608344267491 64.5624362192236
"1835" 366.8 14.224442989725 72.51765058754
"1836" 367 16.2416139588468 80.3084940575976
"1837" 367.2 16.2264052116182 88.3740633936133
"1838" 367.4 14.512590760806 95.4427245619174
"1839" 367.6 16.8245706910481 99.7772997456919
"1840" 367.8 21.9038854992567 103.910749319215
"1841" 368 28.3343216260616 107.095602594215
"1842" 368.2 34.9446546634685 110.016421258997
"1843" 368.4 42.1735203262771 112.025018473074
"1844" 368.6 48.4055784445012 115.109300072834
"1845" 368.8 52.891109660525 118.697356477843
"1846" 369 58.0207205782044 121.584496928329
"1847" 369.2 63.3712624652459 122.720640894075
"1848" 369.4 69.8475211112024 121.216831066755
"1849" 369.6 76.474989086375 117.73619738599
"1850" 369.8 82.1226121061614 112.271383982612
"1851" 370 86.5346221149733 105.880965448646
"1852" 370.2 90.268757500884 99.0011755014457
"1853" 370.4 93.2727978302092 91.8150118284781
"1854" 370.6 95.4158007341589 84.4842817893132
"1855" 370.8 97.2696492302406 77.9539029395911
"1856" 371 98.1821018370926 70.9432140671879
"1857" 371.2 98.8737142168523 63.7677005126513
"1858" 371.4 101.035566000516 56.7094706534718
"1859" 371.6 104.181895465768 50.1160850105976
"1860" 371.8 108.194263409957 44.3109545189447
"1861" 372 112.405089570775 38.2178424335483
"1862" 372.2 115.348262606006 34.4233755765515
"1863" 372.4 113.130054378386 31.2040877768261
"1864" 372.6 111.264277783052 25.6536927743786
"1865" 372.8 108.314108025228 22.0066523400798
"1866" 373 103.75888173902 17.3902655607929
"1867" 373.2 98.050355870292 13.3261011608751
"1868" 373.4 92.3578610581008 10.9053128327907
"1869" 373.6 85.2210639261577 10.1122705800721
"1870" 373.8 78.166339021025 11.37483741409
"1871" 374 71.831695071025 13.4946382850679
"1872" 374.2 65.4452222159796 16.7268385766695
"1873" 374.4 58.712518172127 19.7838250151741
"1874" 374.6 52.6968472460583 23.8520309277816
"1875" 374.8 46.0240709156261 28.3374017416082
"1876" 375 39.8552210893761 32.9711919461937
"1877" 375.2 33.2814274828063 37.6419147996525
"1878" 375.4 26.8973506862679 42.3211467291864
"1879" 375.6 20.8145648737085 47.4494367093159
"1880" 375.8 15.0378542196437 52.8149066754183
"1881" 376 9.11041223625452 57.9705460950756
"1882" 376.2 3.69347320681314 63.7103437097573
"1883" 376.4 1.75415028415432 69.3792522413443
"1884" 376.6 4.14274792530087 75.5963054791977
"1885" 376.8 8.88104412502102 79.955556925975
"1886" 377 14.5883573628526 83.1015769555253
"1887" 377.2 21.3998078906276 85.3471378711893
"1888" 377.4 27.4357560764033 88.0152850955715
"1889" 377.6 32.93381389605 91.58218229169
"1890" 377.8 38.150393188875 96.4709320688149
"1891" 378 44.2466765280953 100.098400985736
"1892" 378.2 50.9159469075906 103.832433255076
"1893" 378.4 57.0304035666031 108.702958231442
"1894" 378.6 62.092053305021 112.957770926311
"1895" 378.8 65.4674213348073 117.398089252828
"1896" 379 71.3772965955565 119.778841904168
"1897" 379.2 78.1423844850796 118.803016179223
"1898" 379.4 84.1464472531782 114.775208475062
"1899" 379.6 89.0252523605776 109.029981899136
"1900" 379.8 92.2088872344714 101.873580670813
"1901" 380 93.0457138102472 94.8020689527149
"1902" 380.2 90.9300707035523 87.9945898434604
"1903" 380.4 88.2073255584977 84.9649257825877
"1904" 380.6 83.3720589242214 81.88748892259
"1905" 380.8 76.8327297683934 79.7527991090571
"1906" 381 70.501419841525 77.3189007115307
"1907" 381.2 63.989405860925 73.7216635973715
"1908" 381.4 57.6173048858294 69.5708304768758
"1909" 381.6 51.5899395518764 66.6772322209987
"1910" 381.8 44.9453147587137 63.2696178673659
"1911" 382 38.4207283996061 60.3798304480528
"1912" 382.2 31.4149849061445 58.3667837958698
"1913" 382.4 24.086832394796 58.5489138883738
"1914" 382.6 16.7479052565763 61.5701666007021
"1915" 382.8 10.7740351227955 66.2469877533215
"1916" 383 5.7040452272631 72.2502745721197
"1917" 383.2 5.77371895340307 76.6701555027028
"1918" 383.4 8.50225095723234 81.9678870479467
"1919" 383.6 12.6182244896226 86.839935765215
"1920" 383.8 16.5568180234444 91.893578752223
"1921" 384 20.0957529822393 98.5268306876673
"1922" 384.2 22.5934125968107 104.214068678739
"1923" 384.4 25.005500221109 109.255187902927
"1924" 384.6 30.1127045769327 112.962592304192
"1925" 384.8 36.9122299132054 114.712100885313
"1926" 385 44.206312805075 116.15651016159
"1927" 385.2 51.130585413941 118.345013938039
"1928" 385.4 57.868619490677 120.390454105375
"1929" 385.6 62.4986529846917 122.373798733429
"1930" 385.8 68.4170203322631 124.654760317048
"1931" 386 72.5405198854302 122.463068758724
"1932" 386.2 78.0844255216716 119.224402445629
"1933" 386.4 84.2587759964662 114.213615846475
"1934" 386.6 88.3571974755875 108.357031980635
"1935" 386.8 91.1931211752468 101.298615746189
"1936" 387 92.3570932224704 94.7800645119058
"1937" 387.2 92.5101031580737 87.7440958808079
"1938" 387.4 91.3059602196135 80.9933343194981
"1939" 387.6 88.7178013626061 73.8870514186744
"1940" 387.8 84.7840798909144 66.8018536024362
"1941" 388 80.3788151235617 60.1000245436645
"1942" 388.2 77.0122820686795 53.1604019142059
"1943" 388.4 73.1631543461231 46.3583670910935
"1944" 388.6 68.1681593199417 40.4260073708816
"1945" 388.8 63.0344582854625 34.449099391465
"1946" 389 58.9527761702054 27.4624506452046
"1947" 389.2 54.8666832352613 20.4353949975886
"1948" 389.4 49.8591187153659 14.8535657867377
"1949" 389.6 45.3543230518318 13.1337450182377
"1950" 389.8 39.8684153085776 11.9103956358597
"1951" 390 33.4143970669396 11.9819015200442
"1952" 390.2 26.7024655111057 12.495186606473
"1953" 390.4 21.0169287921112 15.8111183811115
"1954" 390.6 16.7793200701046 21.394096285124
"1955" 390.8 14.5314710518122 28.157320102449
"1956" 391 13.3480263679368 35.5075947446267
"1957" 391.2 13.1517766141917 43.1366713804927
"1958" 391.4 12.4163204675439 50.769369220847
"1959" 391.6 10.3989568315502 57.5606964135343
"1960" 391.8 8.19508800944435 65.0637583404085
"1961" 392 5.40704807871144 71.992041836037
"1962" 392.2 5.606286588629 79.0902959882229
"1963" 392.4 8.64310243666435 84.3411312120756
"1964" 392.6 13.411581478061 88.901682381319
"1965" 392.8 19.447305003189 92.8995107012232
"1966" 393 24.621982183984 96.9907418918625
"1967" 393.2 27.5095871218809 102.372303245698
"1968" 393.4 28.8609654901974 109.001023432879
"1969" 393.6 29.4041191331234 112.365751603699
"1970" 393.8 33.789877679453 114.578224272631
"1971" 394 39.271625168025 115.29023007079
"1972" 394.2 46.0133388466381 114.013657795041
"1973" 394.4 51.9680615420964 112.989989865526
"1974" 394.6 58.1050089116789 111.315941498112
"1975" 394.8 64.3746821544994 109.447494243446
"1976" 395 70.9269779735507 107.007406657369
"1977" 395.2 77.5831149056284 104.530148369939
"1978" 395.4 84.5409912486039 103.045810219268
"1979" 395.6 92.0979486972432 102.830215462642
"1980" 395.8 99.0260461290728 103.388987269641
"1981" 396 105.539853749426 102.947397006281
"1982" 396.2 109.610537028217 102.561678137087
"1983" 396.4 109.906046356285 98.828671051967
"1984" 396.6 111.399464843713 93.9057602453221
"1985" 396.8 111.934475978206 87.6696886892503
"1986" 397 110.9956312919 81.5824779743303
"1987" 397.2 108.166399144231 76.0780535794535
"1988" 397.4 103.875943966668 70.4356665037685
"1989" 397.6 99.2304316246754 65.2460668698698
"1990" 397.8 94.1861399507953 59.7876198931339
"1991" 398 88.8648488032472 54.418129425715
"1992" 398.2 84.0862430746759 49.0170990038848
"1993" 398.4 79.4564136254577 42.6770453330707
"1994" 398.6 75.935277421835 35.893748837005
"1995" 398.8 74.5923737731057 29.1755987912795
"1996" 399 76.8875327736187 24.4048683754337
"1997" 399.2 81.8213670787774 21.2665897144674
"1998" 399.4 87.8621834426765 18.5991462595483
"1999" 399.6 94.4695197869577 15.7442111186765
"2000" 399.8 97.892420281325 13.9248991442255
"2001" 400 101.234898236612 16.9215840620111
"2002" 400.2 104.928346579201 19.1861584318032
"2003" 400.4 107.731027284811 22.07594441809
"2004" 400.6 110.728120989957 24.7852216297285
"2005" 400.8 113.645481338822 28.2317493359717
"2006" 401 115.691536487313 31.1337516858167
"2007" 401.2 116.518850298644 33.1422299374353
"2008" 401.4 118.251299131999 35.6274951032149
"2009" 401.6 119.262754775603 37.9327749867889
"2010" 401.8 120.139260366339 39.9113926609099
"2011" 402 121.249078782882 41.7512755916323
"2012" 402.2 120.8016601265 42.283838447965
"2013" 402.4 120.168614057044 43.3708949714508
"2014" 402.6 119.80176741133 42.7750950194981
"2015" 402.8 119.625452487355 42.5943616422775
"2016" 403 119.549160247719 42.7049468254372
"2017" 403.2 119.460155300907 42.4488717540331
"2018" 403.4 119.688319610576 41.6474075986048
"2019" 403.6 118.785605080413 41.6776181004477
"2020" 403.8 118.644713861525 41.1767366994351
"2021" 404 118.447636049747 40.9815873310761
"2022" 404.2 118.254174344608 41.232836867215
"2023" 404.4 118.064415228248 41.2123628104471
"2024" 404.6 118.875064550616 42.1979439202453
"2025" 404.8 119.065515209632 42.1746434785364
"2026" 405 119.037898658422 42.4946976992753
"2027" 405.2 119.008409798654 42.5540018637063
"2028" 405.4 119.087046758034 42.2904277995684
"2029" 405.6 119.070664058163 41.9378974887839
"2030" 405.8 118.995555680294 41.5823540984201
"2031" 406 119.15263713097 41.2258880964331
"2032" 406.2 119.240512806012 40.9264023358906
"2033" 406.4 119.514385319067 40.2870973862319
"2034" 406.6 119.460572315085 39.381229066646
"2035" 406.8 119.487913526802 39.2127299327864
"2036" 407 119.321828744248 38.429095446299
"2037" 407.2 119.232108118707 37.3889032120001
"2038" 407.4 119.084474267971 36.3623802555951
"2039" 407.6 118.753307757811 35.021570076778
"2040" 407.8 117.979576246775 33.6913239570684
"2041" 408 116.783639156215 32.2581399833184
"2042" 408.2 115.447981039614 30.7023470029471
"2043" 408.4 115.4298820569 30.168656589865
"2044" 408.6 115.227200066651 29.2535063975511
"2045" 408.8 114.730846244153 28.5734399156116
"2046" 409 114.083770217525 27.7139444232997
"2047" 409.2 113.515249231088 26.6039225805343
"2048" 409.4 113.552970741715 26.1531057227236
"2049" 409.6 113.39646134895 25.881844081715
"2050" 409.8 112.759936998822 25.6087024279607
"2051" 410 112.285349349769 24.8549230988979
"2052" 410.2 111.433134853403 24.1077423356584
"2053" 410.4 110.060179129284 22.7826523775598
"2054" 410.6 108.817455409363 21.5969252701068
"2055" 410.8 107.999056765189 20.7721813001513
"2056" 411 107.170447982363 19.2143107119447
"2057" 411.2 107.075653594946 18.2985408100834
"2058" 411.4 106.683804406716 17.8765076671802
"2059" 411.6 106.703097881935 17.785783730856
"2060" 411.8 106.531772951916 17.6006716791889
"2061" 412 106.342168505999 17.4201918016097
"2062" 412.2 105.385687427419 16.4992099644804
"2063" 412.4 104.277741382925 15.4970068551106
"2064" 412.6 104.433228098061 15.0012271658513
"2065" 412.8 104.11188888678 14.438376732524
"2066" 413 103.150293164385 13.6585558021682
"2067" 413.2 102.206312811275 12.5043228791167
"2068" 413.4 101.237112286925 11.8464852309059
"2069" 413.6 99.8186169701213 10.9738088709764
"2070" 413.8 97.8264443669778 10.0741553548942
"2071" 414 96.3976811182446 9.172377432
"2072" 414.2 95.1686417873848 8.90449257709345
"2073" 414.4 94.1261225283861 8.45008048988162
"2074" 414.6 92.8908669581361 8.30499272957606
"2075" 414.8 90.8954864005525 8.05309388593973
"2076" 415 88.6009053053306 7.22568134193717
"2077" 415.2 86.135321110125 6.6216713906721
"2078" 415.4 83.189831194959 5.69347981248854
"2079" 415.6 79.522196466477 4.67929587518611
"2080" 415.8 74.7675589016981 4.33018695850342
"2081" 416 69.4890720253646 3.94481508979986
"2082" 416.2 65.0252089501699 4.00755742940187
"2083" 416.4 59.8933276267943 4.3118128049938
"2084" 416.6 54.2570172622438 5.0409604634337
"2085" 416.8 48.508075165759 5.36867847728942
"2086" 417 43.0424786050745 6.91201801451166
"2087" 417.2 37.7763545612227 9.00508437842426
"2088" 417.4 33.0861518658799 12.7335369160859
"2089" 417.6 29.3014464293293 16.9725632246063
"2090" 417.8 25.6807487449766 21.7538632885053
"2091" 418 22.560834427925 27.2851910089939
"2092" 418.2 21.1756589508583 32.8205777501816
"2093" 418.4 22.3703864227186 38.5616696043117
"2094" 418.6 24.556247272175 44.118313934365
"2095" 418.8 27.3836100218583 49.2409734909094
"2096" 419 30.7369764948493 54.9810737613501
"2097" 419.2 34.2707117078614 60.0153642904695
"2098" 419.4 36.5613025065607 65.7095717331882
"2099" 419.6 38.4243665397125 71.3604114011167
"2100" 419.8 37.9738948982681 76.3690731998113
"2101" 420 36.4865291669572 81.7053045191471
"2102" 420.2 34.3630745913065 87.0240684587612
"2103" 420.4 32.5697866026182 92.4679493660878
"2104" 420.6 33.0823054027603 96.7681136718872
"2105" 420.8 34.5930381363821 101.004236162366
"2106" 421 36.2517653964512 106.347945235231
"2107" 421.2 38.5526430797 111.06711462814
"2108" 421.4 42.4419636401441 114.778681970953
"2109" 421.6 47.0722867178821 116.826087647739
"2110" 421.8 52.4518384489103 118.505731032223
"2111" 422 57.7339449603 119.242632985065
"2112" 422.2 61.4718680416098 117.883078500588
"2113" 422.4 62.5568493071592 117.95828264241
"2114" 422.6 66.257208395025 119.395202622905
"2115" 422.8 70.4807954193622 122.009603883843
"2116" 423 73.4364715383583 122.931906354953
"2117" 423.2 77.5066090291592 121.571925919313
"2118" 423.4 82.9016162547234 119.466520273967
"2119" 423.6 87.713110964208 115.646545240849
"2120" 423.8 91.3649828198033 111.414817522641
"2121" 424 94.3424208410378 106.102581675651
"2122" 424.2 96.908147673094 101.367259600284
"2123" 424.4 101.040900751243 96.5839535286252
"2124" 424.6 105.64667978412 91.9543708347581
"2125" 424.8 111.033311501603 87.9974651968874
"2126" 425 116.520941126709 85.9414718939518
"2127" 425.2 117.075957918613 86.105546068862
"2128" 425.4 115.462419091734 87.5985099088968
"2129" 425.6 114.529379654008 88.0666533887236
"2130" 425.8 112.803505334999 89.5018026076886
"2131" 426 110.075077584551 92.9123893428817
"2132" 426.2 106.488585353777 96.935117742778
"2133" 426.4 102.827107918375 101.48707597694
"2134" 426.6 101.265945838697 106.276326544853
"2135" 426.8 99.9226736673 108.356804491115
"2136" 427 97.2629346709548 109.814045951587
"2137" 427.2 92.8611679499153 112.918446533093
"2138" 427.4 88.0909786026888 116.91483470862
"2139" 427.6 83.163612940301 120.234523689031
"2140" 427.8 77.3953665012567 122.581757445532
"2141" 428 72.3678222541104 122.532042662703
"2142" 428.2 66.440913069575 121.128066123865
"2143" 428.4 60.3805280486234 121.265589132494
"2144" 428.6 54.9682836069204 123.052458165517
"2145" 428.8 50.7632678423597 123.456218945475
"2146" 429 45.3509342388096 121.817464363546
"2147" 429.2 39.8973643874763 119.676549823947
"2148" 429.4 35.5856542196188 116.546654687777
"2149" 429.6 31.0350916604384 113.730128440152
"2150" 429.8 26.9432014424774 110.523111356834
"2151" 430 22.9905926348006 106.510793315687
"2152" 430.2 18.810725209525 103.146384533215
"2153" 430.4 15.709766171144 101.068646920477
"2154" 430.6 13.441987769021 97.389188965063
"2155" 430.8 10.8537943942811 91.6715912214345
"2156" 431 8.026627349045 86.4343128521109
"2157" 431.2 5.6562962850616 81.1879863923125
"2158" 431.4 3.68961856100861 75.1530905672477
"2159" 431.6 1.59305824856633 70.1176135943637
"2160" 431.8 1.85105811898265 65.7767196990285
"2161" 432 2.89040753947143 60.0143716089292
"2162" 432.2 2.79407808541974 53.8616182218728
"2163" 432.4 2.37520354288864 50.1689560926331
"2164" 432.6 3.48088685052501 47.284058089715
"2165" 432.8 4.66607829923469 42.1369242485053
"2166" 433 6.22145386468291 38.6782492929518
"2167" 433.2 9.245412845025 35.00644871459
"2168" 433.4 12.0698803794322 30.8075315901222
"2169" 433.6 13.8425544544536 26.3140741690364
"2170" 433.8 15.6215596346974 23.5601958667667
"2171" 434 19.1961382835355 20.7036079042781
"2172" 434.2 22.40563565115 16.3870002556212
"2173" 434.4 26.1262172550089 13.3047557615375
"2174" 434.6 30.3077559214151 11.91818738216
"2175" 434.8 34.6262196046917 9.36307176204829
"2176" 435 39.1602687954303 6.63124989676232
"2177" 435.2 43.7535490266693 3.79472245189537
"2178" 435.4 48.294158566704 2.37896790306759
"2179" 435.6 51.180755794025 3.08125728692426
"2180" 435.8 57.2054065294505 4.06356626289581
"2181" 436 62.8060456430346 5.46203481469573
"2182" 436.2 67.326419510222 6.33842625785132
"2183" 436.4 72.1310903482408 6.49849180235179
"2184" 436.6 77.181935351195 7.22624753807495
"2185" 436.8 82.2936978121366 7.74920663001107
"2186" 437 87.5915582981693 8.42762319114765
"2187" 437.2 93.2159912053135 8.8980015209938
"2188" 437.4 95.1970588817399 11.1797279447664
"2189" 437.6 98.5644845628241 15.4015932580935
"2190" 437.8 101.817596023434 19.6028575946998
"2191" 438 103.518315029381 24.1632482567823
"2192" 438.2 106.07259816969 28.2163724531955
"2193" 438.4 107.626196543347 33.1426788847001
"2194" 438.6 107.387475685652 37.7167588516149
"2195" 438.8 105.962640441626 41.7517634191783
"2196" 439 103.853616249675 45.0439454030187
"2197" 439.2 101.276930048896 48.2868318923007
"2198" 439.4 97.6885599214796 51.7463270601059
"2199" 439.6 94.2355928994984 55.8606142984097
"2200" 439.8 89.6000959314729 59.5244185287106
"2201" 440 84.247597213025 62.433722650331
"2202" 440.2 78.9449956977109 64.3193591204716
"2203" 440.4 73.8554471118934 65.2600404692413
"2204" 440.6 68.9969419034 67.5215257571435
"2205" 440.8 65.056874579884 70.393026801497
"2206" 441 60.6991044188957 72.8024203993357
"2207" 441.2 54.9250439882547 73.1743329019988
"2208" 441.4 50.0353836852277 71.7179081070528
"2209" 441.6 45.2795348511303 68.3007372275834
"2210" 441.8 40.3451210802661 65.7675815606971
"2211" 442 36.0333114935853 63.0238226198184
"2212" 442.2 30.8365466451303 61.4113967221886
"2213" 442.4 25.4603892910926 62.1840067897825
"2214" 442.6 21.578964615675 65.1701940821149
"2215" 442.8 18.0073069524518 69.3403322093125
"2216" 443 16.7959994264031 73.7338761418491
"2217" 443.2 16.8666815368023 78.4522633586183
"2218" 443.4 17.670489298525 83.0709337919711
"2219" 443.6 18.5859475209766 87.7080651256585
"2220" 443.8 20.8449632908879 92.8336241543601
"2221" 444 24.3821218153055 95.592844717093
"2222" 444.2 29.435696813981 98.4592996654629
"2223" 444.4 34.3026875069064 101.63384913041
"2224" 444.6 38.315093931575 106.31531354184
"2225" 444.8 39.1270653445507 110.512378517959
"2226" 445 39.5688661533712 115.212895300241
"2227" 445.2 38.7104766198878 115.856485709268
"2228" 445.4 36.7801730557895 115.126697067504
"2229" 445.6 34.5656652947564 113.323175196405
"2230" 445.8 30.3879414335168 110.628947252364
"2231" 446 25.650113589461 108.050549000191
"2232" 446.2 21.4455411774781 104.080939916098
"2233" 446.4 17.3193405315329 100.052813667042
"2234" 446.6 14.2393110796572 94.6467744541819
"2235" 446.8 10.189429297086 90.1086827362394
"2236" 447 7.81201550471107 86.674027129494
"2237" 447.2 6.28976068006161 81.4800607414345
"2238" 447.4 4.28121503737868 75.8591831078003
"2239" 447.6 1.98274355635001 69.9538437011649
"2240" 447.8 1.92752198626414 65.928466105328
"2241" 448 3.8382257400122 60.3158243877791
"2242" 448.2 5.153232853325 54.3632945606323
"2243" 448.4 5.61355031369167 48.4872248824927
"2244" 448.6 4.05688231072089 42.8482469819572
"2245" 448.8 6.40972811211324 40.4774646081091
"2246" 449 9.09404819485133 35.2828604540886
"2247" 449.2 11.0595632870913 29.6706683271788
"2248" 449.4 13.98055919765 27.4304789866837
"2249" 449.6 18.5908758018485 24.0833387028914
"2250" 449.8 22.1987380060089 19.5881630615053
"2251" 450 25.8146380638076 14.8580975937693
"2252" 450.2 28.6492190943688 12.6129491247462
"2253" 450.4 33.8078207324701 9.94427831941276
"2254" 450.6 39.3898718550917 7.11244211438162
"2255" 450.8 44.550036094188 5.56524962484539
"2256" 451 49.8077750996936 5.324868661979
"2257" 451.2 55.6563756623719 6.09155581289862
"2258" 451.4 60.9658415200556 5.87316587404148
"2259" 451.6 66.3608123848615 4.54332713921495
"2260" 451.8 72.1670585742603 3.14199169821495
"2261" 452 77.1124846184341 4.31170144648769
"2262" 452.2 82.176168641375 7.46320062173496
"2263" 452.4 87.101987776895 10.696463666515
"2264" 452.6 91.8850264282137 13.5750902945451
"2265" 452.8 96.9019800684368 15.3680813880091
"2266" 453 102.120342643382 17.9488295527292
"2267" 453.2 107.334710308179 21.1379009511589
"2268" 453.4 110.918632602508 24.8879502148615
"2269" 453.6 113.003546722893 29.639970946215
"2270" 453.8 114.89143732115 35.16569137834
"2271" 454 116.103144541064 41.468792953328
"2272" 454.2 116.836861562055 47.347755155215
"2273" 454.4 117.530918203534 52.7448352094063
"2274" 454.6 118.998120313472 57.0766437910571
"2275" 454.8 120.535525232147 62.9369428495175
"2276" 455 122.422760484012 68.6519736778304
"2277" 455.2 122.05541952513 74.7307883659518
"2278" 455.4 119.404871135525 78.814105512215
"2279" 455.6 115.068076431294 82.0479565299073
"2280" 455.8 109.693687612176 84.9874614749856
"2281" 456 104.305383465616 86.9279535284513
"2282" 456.2 97.7849025407683 88.0209137904312
"2283" 456.4 91.0427868988493 89.7045821704041
"2284" 456.6 84.6228030469866 90.5866298230868
"2285" 456.8 77.6505180136678 90.046400544581
"2286" 457 71.4629863077814 87.6336991968304
"2287" 457.2 66.0169287969216 84.4754567648443
"2288" 457.4 60.0021535613199 81.1333319996509
"2289" 457.6 53.3157020117683 78.1840210264582
"2290" 457.8 47.6869560154481 75.8089106270868
"2291" 458 42.2422397782618 71.9415273924781
"2292" 458.2 38.0113644242881 66.4065876482413
"2293" 458.4 34.4966732824709 60.2248916400798
"2294" 458.6 30.7506730223088 55.346040731242
"2295" 458.8 25.6076269612818 52.0096917328906
"2296" 459 20.2363161096745 50.5909477986168
"2297" 459.2 14.693206642025 51.8725217009114
"2298" 459.4 9.73318042917501 54.9627393357399
"2299" 459.6 5.68410691703721 59.5838060790686
"2300" 459.8 3.35951720173508 64.1509339802234
"2301" 460 4.37407164747502 66.88682999734
"2302" 460.2 6.41844377377924 71.214721714681
"2303" 460.4 8.75872678545186 76.5489757195564
"2304" 460.6 11.1529580473879 81.2140465607311
"2305" 460.8 13.021758462777 86.4657781993646
"2306" 461 15.3644745573718 91.6315988860537
"2307" 461.2 17.5967581968119 96.8904973297642
"2308" 461.4 20.1796263167689 101.832049962166
"2309" 461.6 24.0594301966679 105.463744439977
"2310" 461.8 28.6373416369625 108.401392436965
"2311" 462 32.9460307093821 112.197434221405
"2312" 462.2 37.9135393065494 116.199622199825
"2313" 462.4 41.722878990917 119.158298070343
"2314" 462.6 47.0029072841441 119.270841685501
"2315" 462.8 53.8568832463447 119.326483384403
"2316" 463 60.282878992901 119.616916941943
"2317" 463.2 65.6448594798583 120.46895315562
"2318" 463.4 70.9003044527516 123.318448963746
"2319" 463.6 71.5640052782992 122.976719344199
"2320" 463.8 73.846111847125 120.994302286315
"2321" 464 78.774464840225 119.223523865415
"2322" 464.2 84.43446920955 117.287133074215
"2323" 464.4 89.8074654799097 115.676740597728
"2324" 464.6 94.1897396791661 113.256252108728
"2325" 464.8 98.7113460168443 110.854264728173
"2326" 465 103.524610772802 108.965834080408
"2327" 465.2 101.029796666743 108.031370392833
"2328" 465.4 98.8631899376626 102.466169998885
"2329" 465.6 98.0523401606665 96.2634959649414
"2330" 465.8 99.1792579523107 90.6503852192328
"2331" 466 101.323043109203 85.4662947005193
"2332" 466.2 105.654769648304 81.6156490125247
"2333" 466.4 110.653147389647 77.5667508034671
"2334" 466.6 115.240531286655 75.1606633901454
"2335" 466.8 118.824387399016 74.9065800759059
"2336" 467 121.259514114219 74.8684261770761
"2337" 467.2 118.394847350164 74.8684261770761
"2338" 467.4 117.142159997497 73.0682730243084
"2339" 467.6 116.854436917151 69.1607259407383
"2340" 467.8 116.642262523997 65.1404687848816
"2341" 468 117.501172918899 59.6573515349715
"2342" 468.2 118.18658336157 54.2509246287775
"2343" 468.4 118.671862335596 48.5454874761346
"2344" 468.6 119.011338387481 43.6510705928344
"2345" 468.8 118.680144920906 38.0037195297489
"2346" 469 116.400916293972 35.0206967423992
"2347" 469.2 113.574736328686 31.1630132802239
"2348" 469.4 111.287477388168 27.6960730008667
"2349" 469.6 109.410612880696 23.1647092591007
"2350" 469.8 107.426858944243 21.3407998878654
"2351" 470 103.281339152201 18.5941504112738
"2352" 470.2 98.9928384303536 16.8714391877007
"2353" 470.4 93.8038600861679 14.3513752861027
"2354" 470.6 87.8662625694625 12.9712451181837
"2355" 470.8 82.8566711371952 12.0934622860341
"2356" 471 76.8321854380862 12.3585670940313
"2357" 471.2 70.4570120282673 12.6715980336376
"2358" 471.4 64.0152668815869 12.0924144071325
"2359" 471.6 57.4880607543461 11.2335305029939
"2360" 471.8 52.0425620058273 9.90276860384286
"2361" 472 47.5529265565924 9.80799695739472
"2362" 472.2 42.9673491505616 11.8560609760076
"2363" 472.4 39.1826554496261 15.8627966667206
"2364" 472.6 35.291816251612 20.678070774128
"2365" 472.8 31.6401194950745 25.8783442429512
"2366" 473 29.4014145562613 31.79167181816
"2367" 473.2 26.9486311372917 37.8866176929483
"2368" 473.4 24.8142115352082 43.9308175227496
"2369" 473.6 22.3943237869536 49.4515782328721
"2370" 473.8 21.2120783105709 56.2080754039397
"2371" 474 21.0090178667683 62.5455306750528
"2372" 474.2 20.0722856571945 69.2293165713844
"2373" 474.4 21.0667101725586 75.9439906785091
"2374" 474.6 22.931411099 82.062655852715
"2375" 474.8 25.6156359476776 87.473667586376
"2376" 475 30.6689709906808 91.7842899478789
"2377" 475.2 36.2219465806679 93.3413186018788
"2378" 475.4 42.5723080682882 94.8825284038728
"2379" 475.6 49.1260571794737 96.254035394497
"2380" 475.8 54.8727162294994 97.3025870881124
"2381" 476 60.5957545732708 99.0719315637743
"2382" 476.2 65.5863858433968 99.6642782858816
"2383" 476.4 69.9883660340044 102.123020108984
"2384" 476.6 74.3887281776714 104.31778910363
"2385" 476.8 76.6763668852225 108.529054202694
"2386" 477 77.8921839385988 113.252289449756
"2387" 477.2 78.4726007326572 116.491182966479
"2388" 477.4 78.6333848037792 117.802107654613
"2389" 477.6 77.577217133675 118.643880569365
"2390" 477.8 75.3311995946226 119.676549823947
"2391" 478 72.180100488275 122.052084522425
"2392" 478.2 69.0625507157393 124.421204410215
"2393" 478.4 66.9880100019397 123.398944188288
"2394" 478.6 62.438685021965 121.500311774647
"2395" 478.8 57.1976458297589 120.615818432602
"2396" 479 52.1870295624758 121.397160120248
"2397" 479.2 47.8769953339481 122.793499397977
"2398" 479.4 46.0033431412323 120.931848090386
"2399" 479.6 41.382328532165 118.873954369951
"2400" 479.8 35.945683708517 116.498308615063
"2401" 480 31.091760738396 115.484095171755
"2402" 480.2 28.2066226776878 113.610479200471
"2403" 480.4 25.3472859354313 109.750974012246
"2404" 480.6 21.2583464601217 105.47801829219
"2405" 480.8 17.7154448362347 100.918014612739
"2406" 481 13.6786890494173 96.5140500823842
"2407" 481.2 10.313180429237 94.077960712111
"2408" 481.4 11.1572291584594 91.4490971933625
"2409" 481.6 9.80715441183081 86.1597985038431
"2410" 481.8 7.00144575087246 80.9506562346641
"2411" 482 4.70212312678732 77.3146139374937
"2412" 482.2 3.14753919348404 73.5021879351904
"2413" 482.4 1.45270860653362 67.6923782308615
"2414" 482.6 1.31086523073015 63.3308188214457
"2415" 482.8 2.80074613168291 58.3204128068728
"2416" 483 4.68331744757954 52.809488989724
"2417" 483.2 5.42187095792306 47.1585192130499
"2418" 483.4 4.68741554704827 41.6594590733545
"2419" 483.6 5.93610747114569 39.3746397150425
"2420" 483.8 7.94249175985456 34.6705914601354
"2421" 484 10.5163850247803 31.2107134763107
"2422" 484.2 14.2865633691057 27.6304312668924
"2423" 484.4 18.4535591144718 23.7337621919809
"2424" 484.6 22.3311698898229 19.1800996370873
"2425" 484.8 25.2649444610531 14.3855973050127
"2426" 485 27.3548372801074 13.0185366894787
"2427" 485.2 32.1911279787508 9.33909974815044
"2428" 485.4 36.6649865724293 7.1250911770341
"2429" 485.6 42.0358967202723 5.87886561145672
"2430" 485.8 46.411455788778 6.37135617561255
"2431" 486 51.8296705401226 6.72456323584911
"2432" 486.2 57.2789063698917 6.61985147451496
"2433" 486.4 62.4156545144557 7.57051441050209
"2434" 486.6 66.9693759421311 10.2490400367301
"2435" 486.8 71.6636892966989 13.786325230791
"2436" 487 75.0484411911294 18.6420776150501
"2437" 487.2 77.685175640142 22.9775289462575
"2438" 487.4 79.3996554145556 25.0563821104394
"2439" 487.6 80.8403266035553 25.4977314746089
"2440" 487.8 81.0443571537724 25.0432754977613
"2441" 488 81.7732077190862 26.4018201266129
"2442" 488.2 83.5068317062189 29.7439661551945
"2443" 488.4 84.069688063791 33.3005193273958
"2444" 488.6 83.9773190711583 38.0012724108483
"2445" 488.8 82.8478845402269 42.9379583129073
"2446" 489 81.6311973027674 47.4944514272756
"2447" 489.2 81.8653871700099 52.3315679770635
"2448" 489.4 83.7865759033306 56.6192169113261
"2449" 489.6 87.3457611485709 61.1974840758572
"2450" 489.8 90.7789485277881 65.8165516730834
"2451" 490 95.1385777932432 68.291350291615
"2452" 490.2 100.097543180551 68.4616561298992
"2453" 490.4 102.598785316873 66.9553735786932
"2454" 490.6 104.636101240668 66.2896700082775
"2455" 490.8 108.016208552984 67.6653975074041
"2456" 491 111.60359606083 70.4795064332319
"2457" 491.2 112.697601070819 74.9965637378788
"2458" 491.4 112.096692431104 78.837572852136
"2459" 491.6 109.94917565329 82.1595861697802
"2460" 491.8 106.698449115818 86.7784351502494
"2461" 492 102.800588307262 91.5124933835878
"2462" 492.2 99.6117929629403 96.6622391875709
"2463" 492.4 95.2390166001148 100.066059775959
"2464" 492.6 89.8111620891112 102.329304934387
"2465" 492.8 84.0350108567369 105.180372184096
"2466" 493 78.0858138860674 107.949575116427
"2467" 493.2 73.1204674608526 109.370027122672
"2468" 493.4 70.1460355792453 106.835416275817
"2469" 493.6 66.0616606904815 102.980218275389
"2470" 493.8 62.3046090062233 97.4894261816546
"2471" 494 59.5668498232173 91.8507715845483
"2472" 494.2 58.3343787118464 86.7296033481882
"2473" 494.4 58.4946543362957 80.3767289355819
"2474" 494.6 59.4646601823536 74.049565012815
"2475" 494.8 59.5071687665339 67.8976686053742
"2476" 495 58.7260205878028 62.3024106442705
"2477" 495.2 56.7094922637194 57.1429483387705
"2478" 495.4 55.8173461570396 51.6408136862926
"2479" 495.6 53.8985025527677 46.7132581726616
"2480" 495.8 51.117409354525 42.7492379749246
"2481" 496 47.6154529273837 38.3456981374867
"2482" 496.2 45.8575196027834 32.8935311682711
"2483" 496.4 43.4971206210364 27.1311751618627
"2484" 496.6 40.956640458725 21.6056477511483
"2485" 496.8 41.4930696259455 16.3214936143968
"2486" 497 44.5954802790467 12.9014899078671
"2487" 497.2 49.5873492004481 10.406257036226
"2488" 497.4 55.4396369423039 8.38124295944653
"2489" 497.6 61.4146553318616 7.12022030389812
"2490" 497.8 67.5887136524764 6.35776587879748
"2491" 498 74.175513332525 5.9978465378169
"2492" 498.2 78.1983258370102 7.01426874940307
"2493" 498.4 81.8324373303405 9.64898706900136
"2494" 498.6 86.7553709649956 13.2098749334208
"2495" 498.8 91.5233882641678 16.6678685661231
"2496" 499 96.1985603934118 20.2668876663187
"2497" 499.2 100.609982535875 22.975983953605
"2498" 499.4 103.124836184025 24.4205584614208
"2499" 499.6 104.281542169295 24.393880631635
"2500" 499.8 107.711863656054 24.637877861362
"2501" 500 108.813346451125 24.8608711175578
"2502" 500.2 108.427921142167 26.0682602642333
"2503" 500.4 109.782132559516 28.9065617434486
"2504" 500.6 111.826636557446 33.4550899219518
"2505" 500.8 112.677815613401 37.2892557146663
"2506" 501 113.243412864158 42.3828903067012
"2507" 501.2 112.285183810293 47.7981844041078
"2508" 501.4 110.79975743292 53.4190912405044
"2509" 501.6 108.756116219577 58.7703961597925
"2510" 501.8 105.238008435038 63.4778120495227
"2511" 502 100.807690107578 67.626889324136
"2512" 502.2 95.0658905276351 71.0115071768388
"2513" 502.4 88.890947287171 73.8536260750468
"2514" 502.6 82.3190500549139 75.2081438597427
"2515" 502.8 76.4352535925068 74.9725933983331
"2516" 503 70.3401743591614 72.5787418639968
"2517" 503.2 65.3092541543657 68.0633937138433
"2518" 503.4 63.1218502197727 62.8208826809856
"2519" 503.6 62.8446541641389 56.9666427097298
"2520" 503.8 63.5051575234139 50.6847736422427
"2521" 504 64.5081428154972 44.8741857782983
"2522" 504.2 63.6690538668821 40.2422825016843
"2523" 504.4 61.7037172733191 34.3910226552738
"2524" 504.6 60.3414266164128 29.119994901317
"2525" 504.8 57.6025010983375 26.5068715369337
"2526" 505 55.6981487608687 26.0012760795274
"2527" 505.2 56.2999399361188 25.5832640871837
"2528" 505.4 57.3592434047925 22.6525509935754
"2529" 505.6 59.2089474122903 17.9236107145517
"2530" 505.8 63.3874227267675 13.2678948986089
"2531" 506 67.5651260576427 11.6474233855679
"2532" 506.2 72.9548761713904 10.41938143159
"2533" 506.4 78.7599669953085 10.2878831082253
"2534" 506.6 84.662581030974 11.598102128368
"2535" 506.8 89.637112285685 13.941192183085
"2536" 507 94.5379440731884 16.6558602084526
"2537" 507.2 100.281485999611 17.8978719003292
"2538" 507.4 104.073739992045 18.5904799921333
"2539" 507.6 105.215268687525 21.1009243369007
"2540" 507.8 108.642824684255 24.6474982448636
"2541" 508 112.660142340341 28.1280037598728
"2542" 508.2 115.531374069751 31.8776765516063
"2543" 508.4 118.124948204089 36.4049259539329
"2544" 508.6 119.270532996585 41.7863424019046
"2545" 508.8 119.576411051339 47.6521482115866
"2546" 509 120.103829306957 53.271582246715
"2547" 509.2 120.840346702052 58.4924667225185
"2548" 509.4 123.417179529595 63.8148313057802
"2549" 509.6 123.136850166068 65.1093524023098
"2550" 509.8 120.818496943314 66.0076428695834
"2551" 510 117.821210148025 69.1220941248202
"2552" 510.2 113.596578510098 71.4808360804695
"2553" 510.4 109.685717417954 73.7968241564917
"2554" 510.6 104.923875065825 74.979542169115
"2555" 510.8 99.3618252137268 74.6685368639856
"2556" 511 92.4611314281947 73.6517213229764
"2557" 511.2 86.5480731738145 73.527249075715
"2558" 511.4 80.9785722388278 73.6096461971416
"2559" 511.6 75.0903928835339 74.7634230990911
"2560" 511.8 69.9264290829866 77.2429112298816
"2561" 512 65.8846454372877 81.4202871413166
"2562" 512.2 63.366207957844 86.7982032050598
"2563" 512.4 62.0747191203455 91.7789082285996
"2564" 512.6 60.365989521525 97.3777169602406
"2565" 512.8 56.9714580031944 102.539946355893
"2566" 513 52.0798493765082 105.388093023249
"2567" 513.2 46.5174832862173 106.687288071779
"2568" 513.4 40.3171031819217 106.702891760636
"2569" 513.6 34.3886260963149 106.030416372828
"2570" 513.8 28.7872701976644 104.343053993264
"2571" 514 23.8088631326972 101.204146142559
"2572" 514.2 21.4457327493718 98.0732214777472
"2573" 514.4 18.3626650276958 93.4022870986784
"2574" 514.6 15.2128454035484 88.8115589957696
"2575" 514.8 12.3741089422811 84.1211585792394
"2576" 515 10.0596463478665 78.6463181201662
"2577" 515.2 8.47022421249959 72.7985114619438
"2578" 515.4 7.71509622763027 66.5876214133465
"2579" 515.6 6.04873520293966 60.0436678202394
"2580" 515.8 2.69739141460395 54.7433197074781
"2581" 516 3.2297634653643 52.5686396310185
"2582" 516.2 3.90612334538639 47.5596582642051
"2583" 516.4 6.03658803035259 42.3486337387322
"2584" 516.6 8.63851308594438 37.2178669966666
"2585" 516.8 11.9274887931755 32.4277997935353
"2586" 517 16.2096428365862 28.7612114303374
"2587" 517.2 20.4852745667424 24.607902771715
"2588" 517.4 25.6629230482059 21.0096961993213
"2589" 517.6 30.5284394205141 18.193885219628
"2590" 517.8 35.2433674925477 17.2726066151581
"2591" 518 40.9470292748009 16.5974476724563
"2592" 518.2 45.8682930268659 17.7807354785786
"2593" 518.4 50.8784205145932 20.7600209512831
"2594" 518.6 55.5784891997838 23.656943052662
"2595" 518.8 60.3292077179444 25.2962420279246
"2596" 519 65.3949211471372 26.4993156350313
"2597" 519.2 70.3984818773375 26.5984360685899
"2598" 519.4 75.9769277058062 27.4026115205275
"2599" 519.6 81.2012093497977 30.4815442964574
"2600" 519.8 84.644610046723 35.0535908497001
"2601" 520 86.9288450235448 40.9679579809773
"2602" 520.2 86.9264206834193 46.6385128297438
"2603" 520.4 85.4926211594596 52.2125441203178
"2604" 520.6 82.9449640662159 57.1420475721877
"2605" 520.8 78.6168025908028 59.9031545104372
"2606" 521 72.8911096626629 62.4011288932925
"2607" 521.2 69.464538647604 63.6508514460834
"2608" 521.4 64.7219210522341 63.5731349307604
"2609" 521.6 59.190997156994 62.567407973799
"2610" 521.8 53.288948981497 61.2384778316355
"2611" 522 47.0921955988679 58.9369812439007
"2612" 522.2 41.8975143676759 55.5214106734319
"2613" 522.4 36.4944462176091 52.7697446185234
"2614" 522.6 30.2607394391489 50.3210640475452
"2615" 522.8 24.3350128202609 47.5460573402621
"2616" 523 18.481323724125 46.8054201403864
"2617" 523.2 12.6061982703899 48.5252900958095
"2618" 523.4 7.3081134735337 51.9871170737193
"2619" 523.6 3.67414717442331 56.6237752700624
"2620" 523.8 2.74740176157764 61.575668101636
"2621" 524 3.69448476222749 66.6874476538844
"2622" 524.2 5.09938837975001 72.2246440862399
"2623" 524.4 7.20882481510001 78.9542390563149
"2624" 524.6 8.48955024488941 84.5684336328082
"2625" 524.8 9.98783311596501 89.461197404671
"2626" 525 14.232551333981 93.915915377479
"2627" 525.2 18.1045681790332 97.7833004609527
"2628" 525.4 20.256037573157 102.476800980679
"2629" 525.6 22.9191942856679 107.508116923167
"2630" 525.8 27.4582507877808 111.06555923468
"2631" 526 33.2753439070616 113.194985012581
"2632" 526.2 39.7005117174267 114.480285335461
"2633" 526.4 46.6059068340372 115.739760458654
"2634" 526.6 51.0924698114148 118.439698873577
"2635" 526.8 54.232027091861 122.408377140415
"2636" 527 57.2591346024114 123.749489901306
"2637" 527.2 61.71843600485 123.249178405015
"2638" 527.4 66.1745359231352 120.943776478427
"2639" 527.6 71.23307121775 118.28399214929
"2640" 527.8 76.6259390165982 116.128157199508
"2641" 528 82.3147582907202 114.761000671703
"2642" 528.2 87.3096823611137 115.558065957497
"2643" 528.4 88.8334640463365 117.550275049723
"2644" 528.6 88.9151482795982 118.390179818239
"2645" 528.8 88.7535708062192 116.778609394273
"2646" 529 91.5077718852772 113.035776720224
"2647" 529.2 93.9194212899586 108.929852604277
"2648" 529.4 97.2549102313653 104.732923206677
"2649" 529.6 100.897965195448 100.222852552574
"2650" 529.8 104.278408187551 96.1162399882939
"2651" 530 108.036447618114 94.1855723544828
"2652" 530.2 111.86227611506 93.5588779501977
"2653" 530.4 114.798833415949 94.6995058811471
"2654" 530.6 113.584710441986 94.7981917400324
"2655" 530.8 112.170040939999 96.6291689894255
"2656" 531 110.877465818217 99.1743008589585
"2657" 531.2 108.401754291281 102.651795554038
"2658" 531.4 105.348296210475 106.58284121694
"2659" 531.6 101.71537790515 110.669007968765
"2660" 531.8 97.6715556875408 114.87065699879
"2661" 532 94.420021853693 116.996674455535
"2662" 532.2 89.0816225668023 119.198045039215
"2663" 532.4 84.1204055431628 122.523332789333
"2664" 532.6 78.6353070166782 123.670195460529
"2665" 532.8 72.7299683524594 125.143800628674
"2666" 533 67.6651340987508 125.615010702328
"2667" 533.2 62.766819578575 124.427574116765
"2668" 533.4 57.2962833713283 121.732352874764
"2669" 533.6 52.3609159316006 120.354227068459
"2670" 533.8 47.074386199877 119.564940136495
"2671" 534 41.5435076422962 119.923543819147
"2672" 534.2 36.2963859450573 119.324411798191
"2673" 534.4 31.6803646391064 116.667938344471
"2674" 534.6 27.1526594611813 112.306818765434
"2675" 534.8 23.6157844008665 107.331747812654
"2676" 535 20.7729684614384 103.856581735955
"2677" 535.2 17.686705987037 100.413016058479
"2678" 535.4 13.8636699342869 96.891939339834
"2679" 535.6 11.1994068634481 91.4326575135739
"2680" 535.8 8.90168052577092 85.4093623269363
"2681" 536 6.55859678915917 79.3889326886784
"2682" 536.2 2.73023154245 75.119675713215
"2683" 536.4 2.64154652715002 72.457138375315
"2684" 536.6 2.7830375498037 66.3848240262068
"2685" 536.8 1.97048739740327 59.3981321727628
"2686" 537 1.52331369358697 53.0974017755689
"2687" 537.2 4.22360932466264 50.3245703080315
"2688" 537.4 8.72126310225953 45.6972683606663
"2689" 537.6 12.606574924895 41.118182149315
"2690" 537.8 14.3585721898837 35.7908919234106
"2691" 538 13.3712847891624 29.7295668185666
"2692" 538.2 14.4987478044901 28.811909094715
"2693" 538.4 17.8358568458513 25.3662330988781
"2694" 538.6 22.2091572714921 21.3719518507644
"2695" 538.8 26.7530581068354 16.127407258077
"2696" 539 29.2322821438958 11.044722004406
"2697" 539.2 34.2254895643382 9.73848780010507
"2698" 539.4 40.1819633266823 8.25779646443968
"2699" 539.6 46.1564578566037 7.76396528247338
"2700" 539.8 51.9620285478583 7.55407510184829
"2701" 540 57.3491153403375 6.05613244483995
"2702" 540.2 63.8636602184035 4.97908650319626
"2703" 540.4 69.8564379120705 5.98326686233617
"2704" 540.6 75.1433424391126 7.71898702331804
"2705" 540.8 80.2920365527003 9.40925760679227
"2706" 541 85.6670745716168 10.5646497391333
"2707" 541.2 89.758737449525 13.3902819395516
"2708" 541.4 91.2384610751269 16.502296582312
"2709" 541.6 93.555797558378 19.384743400715
"2710" 541.8 95.8813903445646 20.2544290771952
"2711" 542 98.55323026803 20.4095724248486
"2712" 542.2 100.296603973407 18.2494368803326
"2713" 542.4 100.25751338477 16.1962846314414
"2714" 542.6 98.8030576687495 15.1040406110925
"2715" 542.8 96.1352023498745 11.6526617507489
"2716" 543 93.002075151925 8.63085882815782
"2717" 543.2 88.7234756382679 5.99926006492925
"2718" 543.4 83.8804338695153 4.84016783280719
"2719" 543.6 78.3922348147137 3.61671511090363
"2720" 543.8 74.048820453525 1.06364744675781
"2721" 544 70.6268199360454 3.19008948236801
"2722" 544.2 64.3472172646462 4.91006781936647
"2723" 544.4 58.8443821890454 4.82021438312311
"2724" 544.6 53.5969699863822 3.65716796423693
"2725" 544.8 51.7732313164074 3.95431662765025
"2726" 545 47.9457683041046 7.32283545194223
"2727" 545.2 42.2308088418107 9.22961124385781
"2728" 545.4 35.6143706039807 10.9678615430631
"2729" 545.6 28.629423332025 12.6408165909025
"2730" 545.8 22.5692806198583 15.0066317653483
"2731" 546 18.4857304329598 19.710152322291
"2732" 546.2 13.4708549761176 25.2189227704001
"2733" 546.4 9.73565920289458 30.6646628694758
"2734" 546.6 5.94139592163027 37.2219332269939
"2735" 546.8 4.03030745450522 42.8977898664229
"2736" 547 2.467343818525 49.4204920974312
"2737" 547.2 1.59776996720681 55.4048548767331
"2738" 547.4 3.27985352186386 62.2970879326447
"2739" 547.6 6.05839491824769 68.685736828257
"2740" 547.8 8.56066799900119 74.8284891280721
"2741" 548 10.9473903228308 80.9703301426943
"2742" 548.2 13.4185526764762 87.0139375051174
"2743" 548.4 13.4508834938143 93.3454591986778
"2744" 548.6 13.6817070435573 98.2828053706827
"2745" 548.8 17.1931812427576 100.453331856959
"2746" 549 21.6677992682337 103.513520375309
"2747" 549.2 26.9047654307992 105.550435069828
"2748" 549.4 31.6378599751644 109.173588829379
"2749" 549.6 34.8903361803119 114.110633512723
"2750" 549.8 36.8876359936714 117.843317207117
"2751" 550 41.0626946590492 119.423039512513
"2752" 550.2 46.8397789202573 120.341582908034
"2753" 550.4 53.453626043285 121.096727167639
"2754" 550.6 58.6932476034781 122.06739878666
"2755" 550.8 63.9341756839859 124.757604537387
"2756" 551 66.677321981789 124.548598541215
"2757" 551.2 71.7299253813365 122.903961194289
"2758" 551.4 78.0048056003 121.37329982604
"2759" 551.6 83.5579383958879 120.480205325409
"2760" 551.8 89.5517027448177 119.838122868142
"2761" 552 92.504425523213 117.192351840751
"2762" 552.2 96.2543436638283 113.318074943633
"2763" 552.4 100.07420501863 109.395401906478
"2764" 552.6 104.3569244323 106.65927769554
"2765" 552.8 107.139898771116 105.053973173058
"2766" 553 106.951303543011 105.126158190647
"2767" 553.2 105.007213409167 105.229103262041
"2768" 553.4 103.57168539239 103.28410791808
"2769" 553.6 101.900892477971 99.2836124896792
"2770" 553.8 99.6577498078196 94.9055766841525
"2771" 554 97.9389884746872 89.5703018701609
"2772" 554.2 97.3105802744035 84.1158444406542
"2773" 554.4 98.702569880552 78.6453943657555
"2774" 554.6 99.6895994511397 73.2730451904627
"2775" 554.8 101.697874283709 67.8146280435044
"2776" 555 105.024137189034 62.6053987929994
"2777" 555.2 107.710899967827 57.5480714373529
"2778" 555.4 110.452661810471 52.0465511834382
"2779" 555.6 112.529214350876 46.5041994229177
"2780" 555.8 112.454861773239 41.1202295549917
"2781" 556 111.516572406209 35.332477115636
"2782" 556.2 110.126480879349 28.8531248429797
"2783" 556.4 109.681192672275 23.6312144340483
"2784" 556.6 108.375351069439 24.263938618015
"2785" 556.8 104.161525030458 22.8513336961957
"2786" 557 98.9514236993191 20.4113902211267
"2787" 557.2 93.4237814491678 17.4400329927966
"2788" 557.4 88.2960105737977 14.0747243949422
"2789" 557.6 84.9418992776438 9.92036852983872
"2790" 557.8 82.4440868178485 5.2777168355679
"2791" 558 80.3284844749024 4.48203373656401
"2792" 558.2 75.1652230506537 3.33623621478921
"2793" 558.4 69.0973492752879 1.60406873531804
"2794" 558.6 62.7402628020154 0.662705917984189
"2795" 558.8 56.2009611244 1.37439813058995
"2796" 559 51.2747312811954 3.76636293366551
"2797" 559.2 45.4566044532723 7.21440408369847
"2798" 559.4 40.1332893872479 11.8738617133836
"2799" 559.6 36.21515946215 17.2291767977718
"2800" 559.8 32.7019863618154 23.6195708844408
"2801" 560 28.6045118108733 29.5011256573723
"2802" 560.2 24.0913366507312 35.7404424770912
"2803" 560.4 19.4326720700705 40.6421913507604
"2804" 560.6 13.7699182716135 44.9599607352327
"2805" 560.8 7.69694432391388 47.7900958878538
"2806" 561 4.02023653541074 47.6389417403578
"2807" 561.2 4.76969895598864 48.9042798103422
"2808" 561.4 2.16217923171632 52.5055557981367
"2809" 561.6 2.23907820032673 55.7920092350339
"2810" 561.8 1.62500737976825 61.3886542421879
"2811" 562 1.26982069267283 66.9620202290063
"2812" 562.2 2.54969418987501 72.5367597071899
"2813" 562.4 5.36570304220535 77.4775113509035
"2814" 562.6 8.93991953195243 81.3188385071988
"2815" 562.8 11.6815665946098 85.3943362617489
"2816" 563 13.097185373647 89.8694303438735
"2817" 563.2 13.47378768165 95.02819353524
"2818" 563.4 14.0066129751863 97.8667197008843
"2819" 563.6 16.9465299899536 100.510539298953
"2820" 563.8 19.4227335524363 104.403887890828
"2821" 564 22.7631440016352 108.111746332034
"2822" 564.2 26.9872887080635 110.878228330061
"2823" 564.4 31.923438186025 113.620002017572
"2824" 564.6 36.7190751960414 117.224480222903
"2825" 564.8 41.4412407209 120.899951008043
"2826" 565 46.3710614973543 121.460067657947
"2827" 565.2 52.3379870912323 119.772872215678
"2828" 565.4 58.6081258254 118.255328469815
"2829" 565.6 64.0762809779536 118.041863009971
"2830" 565.8 69.9722907586427 118.465796420694
"2831" 566 76.1996530505018 119.959447171006
"2832" 566.2 80.6911471096679 122.652852544191
"2833" 566.4 81.576404552189 121.622610140407
"2834" 566.6 85.507937973317 119.445699229879
"2835" 566.8 89.5990405432225 115.954312123837
"2836" 567 93.4861753106303 112.483033344662
"2837" 567.2 97.9175441234318 108.590864216545
"2838" 567.4 103.009953658152 106.100200994367
"2839" 567.6 106.947879411147 105.818218199593
"2840" 567.8 105.003346053561 105.585403077633
"2841" 568 103.713521199378 106.039109887129
"2842" 568.2 103.07773242132 107.271994467907
"2843" 568.4 101.94342508735 109.936491715515
"2844" 568.6 99.6622380636137 111.807130697167
"2845" 568.8 96.4530257012024 115.798471011158
"2846" 569 92.379440954646 118.421351788925
"2847" 569.2 87.61446047245 121.35419070639
"2848" 569.4 81.9985492153439 123.814326857026
"2849" 569.6 77.30166012185 124.554968247765
"2850" 569.8 71.6323855418665 124.849994412117
"2851" 570 67.2375699587155 126.040929790072
"2852" 570.2 63.6392350510988 124.977770572699
"2853" 570.4 57.9945849073395 123.784233755215
"2854" 570.6 52.4650537690492 124.339014648279
"2855" 570.8 48.4711629302508 123.762658942707
"2856" 571 43.1095817628556 121.750139035446
"2857" 571.2 37.1025204735331 120.024052146667
"2858" 571.4 32.0139330995964 118.051497860215
"2859" 571.6 27.858144164067 115.872182993261
"2860" 571.8 24.762274025406 112.015442605691
"2861" 572 21.1021704304935 107.666368425231
"2862" 572.2 16.719785934509 104.617022381479
"2863" 572.4 14.0991467251392 101.816269433168
"2864" 572.6 11.6395214096395 98.2305270354668
"2865" 572.8 8.82935343038901 93.276906416383
"2866" 573 7.44586719170902 88.531729824895
"2867" 573.2 5.89438619547502 83.801585740865
"2868" 573.4 5.93556138115 79.97657695759
"2869" 573.6 7.39212342273015 78.3077955043945
"2870" 573.8 8.53464432046569 74.9555747987065
"2871" 574 7.94364351330001 71.05898778759
"2872" 574.2 4.42621063998655 66.8553897791124
"2873" 574.4 1.66083549123234 65.3507208872637
"2874" 574.6 2.70072543773552 64.1704854014781
"2875" 574.8 2.85986550614107 59.6083028163667
"2876" 575 3.55548172320724 53.9662969704392
"2877" 575.2 3.9278311736639 48.3916792842427
"2878" 575.4 3.85700633505625 42.7177747066837
"2879" 575.6 7.11589424055693 39.3747799140128
"2880" 575.8 10.5412606617533 34.0752253113563
"2881" 576 13.362931412525 28.5242223483358
"2882" 576.2 15.8378620720599 22.1948209182382
"2883" 576.4 19.2585698050599 19.4662163914708
"2884" 576.6 24.9917203488229 16.6186644499596
"2885" 576.8 28.8743628980917 12.913121545915
"2886" 577 31.3066439066829 9.8616968607518
"2887" 577.2 35.2336265990463 7.38936623602346
"2888" 577.4 39.8155782898185 4.7136475534867
"2889" 577.6 44.0709342802467 5.46135288734897
"2890" 577.8 49.0582684657178 5.66685128249206
"2891" 578 55.057557891425 6.23926150815246
"2892" 578.2 61.0839158358584 5.42736519979072
"2893" 578.4 66.8297627520443 4.10602228568611
"2894" 578.6 72.2353023855536 5.12934014181496
"2895" 578.8 77.3846678619118 6.42900064429986
"2896" 579 81.8585314947393 7.77627819836801
"2897" 579.2 86.2283916481596 7.54198899198419
"2898" 579.4 89.587702062875 6.21346419662496
"2899" 579.6 89.8712096992495 8.95402394006189
"2900" 579.8 92.407885549415 13.390849537165
"2901" 580 95.7505653739956 17.5637567046561
"2902" 580.2 98.8949673276005 20.9266931183848
"2903" 580.4 103.113657400584 23.6486999030091
"2904" 580.6 108.348383585195 24.344196920545
"2905" 580.8 111.699229244918 24.0118802302507
"2906" 581 112.225220552195 26.2120169441691
"2907" 581.2 112.303978907727 29.0875213973592
"2908" 581.4 113.087347844849 33.2861975605122
"2909" 581.6 114.242411735577 37.9859481892932
"2910" 581.8 116.919987273458 42.7101805712486
"2911" 582 120.297089630856 45.7672042417912
"2912" 582.2 121.92415342856 48.6634095877548
"2913" 582.4 122.222120681709 53.868323176136
"2914" 582.6 122.418351757454 60.0348456656971
"2915" 582.8 121.512899872219 66.1277733001316
"2916" 583 119.694134522976 72.2132857157105
"2917" 583.2 117.634504852657 77.8284772355307
"2918" 583.4 113.951708996195 82.0972034136641
"2919" 583.6 109.282776908051 85.3480834416623
"2920" 583.8 103.393194736816 86.8341451228968
"2921" 584 97.0039864673375 87.9785208110275
"2922" 584.2 90.6885726864714 88.4255377171257
"2923" 584.4 84.6259940861445 89.0394574429229
"2924" 584.6 78.7648740708801 88.9770616076916
"2925" 584.8 73.1395467821179 86.7193059243565
"2926" 585 68.2826126951445 84.2807793283123
"2927" 585.2 62.543737387579 83.0215549198366
"2928" 585.4 56.5944399697558 83.3284308722663
"2929" 585.6 50.1201089993199 83.4721575841637
"2930" 585.8 44.7999440999826 81.5174521564862
"2931" 586 40.3551247027772 77.1114552570236
"2932" 586.2 38.1771088611859 71.4817424418758
"2933" 586.4 37.4211782141693 65.2772541498977
"2934" 586.6 37.7208556010346 58.9638950039938
"2935" 586.8 39.2161154014528 52.7495289779263
"2936" 587 40.8383937716583 45.7638214597816
"2937" 587.2 41.868829187525 39.8051440198012
"2938" 587.4 44.2675476965917 34.1157514153483
"2939" 587.6 46.3838292600195 28.4066277658743
"2940" 587.8 46.2104966947942 22.9566788429842
"2941" 588 44.3437598470599 17.3953210991684
"2942" 588.2 40.254668062488 13.8714085091038
"2943" 588.4 35.7734940089694 11.6254971625853
"2944" 588.6 31.4538007897319 10.904247887077
"2945" 588.8 28.7004949470738 11.7442027146418
"2946" 589 24.499235476625 13.5331063167816
"2947" 589.2 20.2127002551624 17.016752493171
"2948" 589.4 16.0145388447721 20.6219652258973
"2949" 589.6 14.0391178248622 24.9456453515754
"2950" 589.8 11.0013192073452 29.3121815529678
"2951" 590 8.39815421671251 33.1313663489337
"2952" 590.2 5.49045155891862 37.8582476524277
"2953" 590.4 2.93269650869809 43.334840028715
"2954" 590.6 1.19337653524723 48.8906396306594
"2955" 590.8 0.547890642878995 54.558488446153
"2956" 591 0.661394416052276 60.5434708698877
"2957" 591.2 0.171175533640058 66.6428927841088
"2958" 591.4 0.534492127334934 72.3191105193306
"2959" 591.6 1.69228149993676 76.6441231295511
"2960" 591.8 3.22647937575887 81.4359589179569
"2961" 592 5.37230180000533 85.9150744362228
"2962" 592.2 8.55873744084501 89.928988653703
"2963" 592.4 11.8303562633315 92.2079545916262
"2964" 592.6 13.7875237637683 92.2765663827555
"2965" 592.8 14.5329774127015 91.3361992122738
"2966" 593 15.4856347436948 90.2315040452338
"2967" 593.2 18.8326085249886 90.2981073576331
"2968" 593.4 23.2144339411946 91.3738018916971
"2969" 593.6 27.73940585705 93.84979782349
"2970" 593.8 30.327107910625 98.4296168329399
"2971" 594 31.4943349132381 104.269668436119
"2972" 594.2 30.52715490192 109.945377188517
"2973" 594.4 29.2273519195006 111.83404283263
"2974" 594.6 29.63979904205 114.16916171799
"2975" 594.8 32.1351079960616 115.624795023361
"2976" 595 36.4542168588345 117.350830139715
"2977" 595.2 41.8013958809605 118.578539708626
"2978" 595.4 47.3033406665653 120.55417611115
"2979" 595.6 52.6857445905331 122.280161111796
"2980" 595.8 57.642092623025 123.320155135144
"2981" 596 62.3636121252925 125.46109603768
"2982" 596.2 64.0359961454605 124.437642362602
"2983" 596.4 66.7995157185494 122.15296744363
"2984" 596.6 71.2200742758526 118.331545303361
"2985" 596.8 76.360965495275 113.987625081315
"2986" 597 80.2665171306019 111.234278593625
"2987" 597.2 83.2637653429144 110.610778704463
"2988" 597.4 87.6092170906931 110.526679819887
"2989" 597.6 90.4994035113712 113.171322688061
"2990" 597.8 91.842835309075 115.42399390834
"2991" 598 91.6043735427538 117.384298089384
"2992" 598.2 89.8154158427619 117.46816683932
"2993" 598.4 87.0670330038857 120.087715527838
"2994" 598.6 83.7160809940953 122.270433182942
"2995" 598.8 79.9008248644774 123.502146750858
"2996" 599 75.7826174905486 124.852538869506
"2997" 599.2 71.9158270609859 125.244289928473
"2998" 599.4 67.3431473578821 126.213821825001
"2999" 599.6 62.4465241438531 126.357993308074
"3000" 599.8 57.0875516608447 125.488391310887
"3001" 600 51.3736964761662 125.207936104711
"3002" 600.2 45.6935575189108 123.609693764711
"3003" 600.4 40.4203405236825 121.17817113838
"3004" 600.6 35.0554523095004 119.599023287608
"3005" 600.8 29.3885908179078 116.498881888652
"3006" 601 23.9203464756558 112.315822100653
"3007" 601.2 19.4266475135866 107.982461736946
"3008" 601.4 15.1054457790789 103.178723043392
"3009" 601.6 11.4022082851441 98.0111877764768
"3010" 601.8 9.29110535876272 93.2441013834363
"3011" 602 6.40215240763246 86.3556274986034
"3012" 602.2 3.50847320321049 80.8596032123843
"3013" 602.4 2.24724178297416 75.2826970164438
"3014" 602.6 1.53004074910907 69.5515375449937
"3015" 602.8 0.53279864005544 63.6652816737367
"3016" 603 2.27617331360536 58.5470642072328
"3017" 603.2 3.6657899712277 52.2816954179987
"3018" 603.4 3.42105965766388 47.0681958121872
"3019" 603.6 3.74288280418519 43.9860343002829
"3020" 603.8 7.12055292875327 39.774727954791
"3021" 604 10.5102063617834 33.4431867447206
"3022" 604.2 11.6344785633107 28.4160773305364
"3023" 604.4 13.5307583431484 25.2903713306435
"3024" 604.6 17.5874836191802 21.0430635542494
"3025" 604.8 21.5907700884909 16.0696006735559
"3026" 605 26.3060394058476 14.0691205475375
"3027" 605.2 31.7182508059054 11.5389265936932
"3028" 605.4 36.7441734077497 8.39521035855203
"3029" 605.6 39.8580905917831 4.9501664607956
"3030" 605.8 42.8610344714829 4.45482174294127
"3031" 606 46.6871177419938 2.91905196896496
"3032" 606.2 50.281236353125 3.06980169064829
"3033" 606.4 55.5245116454536 2.71821122162312
"3034" 606.6 61.334538820796 1.48229619714953
"3035" 606.8 65.6508924740965 1.18740174544353
"3036" 607 70.9113085677015 1.63949032965613
"3037" 607.2 77.1035265360806 1.80081459685384
"3038" 607.4 81.8899807171785 3.82058617819515
"3039" 607.6 87.1279970797015 7.03125957992084
"3040" 607.8 91.3643032805904 10.072470544486
"3041" 608 94.2443824956288 12.3816716899885
"3042" 608.2 98.0583392247846 15.0423184546092
"3043" 608.4 102.609196166495 16.952789439925
"3044" 608.6 105.139252960125 18.5530417169007
"3045" 608.8 108.731286659773 21.9939855792241
"3046" 609 111.623088696947 26.3540809466287
"3047" 609.2 114.805919627825 31.2405044829604
"3048" 609.4 117.579194263781 36.244866661138
"3049" 609.6 119.904126972262 39.8628101533251
"3050" 609.8 120.672921101445 44.1042780323212
"3051" 610 120.809229489186 50.1104804198675
"3052" 610.2 120.769081957614 56.0765280239114
"3053" 610.4 122.592197249314 62.5545914240571
"3054" 610.6 124.326402204371 66.8423237143945
"3055" 610.8 123.058960487736 67.8917350175307
"3056" 611 121.148565233341 71.217392332057
"3057" 611.2 118.406751584447 75.8386217220758
"3058" 611.4 117.343123812176 80.8932738766489
"3059" 611.6 117.465159470835 85.9943023094391
"3060" 611.8 118.43883793315 89.9260585886899
"3061" 612 116.211560877653 92.8731911487278
"3062" 612.2 112.719385366756 97.4985780588816
"3063" 612.4 108.484796682559 102.16041819161
"3064" 612.6 103.840650950375 105.993643361065
"3065" 612.8 99.13084317355 109.00332970594
"3066" 613 94.4754510267217 113.101922606608
"3067" 613.2 91.12385322075 117.847667250615
"3068" 613.4 87.2805011334763 120.111554173703
"3069" 613.6 80.9826594132218 121.935974641526
"3070" 613.8 74.6482940761104 123.336800709752
"3071" 614 69.0648691804672 123.278868607446
"3072" 614.2 62.542066411229 122.824191583999
"3073" 614.4 56.3639249485976 120.776088468376
"3074" 614.6 50.0767178484536 117.587419240144
"3075" 614.8 44.6789187823939 114.057378589108
"3076" 615 39.344717213602 110.858629232984
"3077" 615.2 33.2765596723939 108.619111095272
"3078" 615.4 27.0972984308979 108.730134071622
"3079" 615.6 22.9875033494605 109.760605624973
"3080" 615.8 21.8399311770906 107.456900703444
"3081" 616 18.0679371205492 103.016935658167
"3082" 616.2 15.2817154993153 97.318103039965
"3083" 616.4 13.4674530377 92.11723764189
"3084" 616.6 13.4466775528809 86.317403905859
"3085" 616.8 15.3542835875763 80.9177419318047
"3086" 617 18.177260814525 76.2799952307014
"3087" 617.2 20.0765328236046 71.6991996649495
"3088" 617.4 21.3245786507355 66.7284254528729
"3089" 617.6 20.2790051822214 60.6558920543221
"3090" 617.8 16.9401421137015 56.4269957015259
"3091" 618 11.3715792374737 53.7239947375739
"3092" 618.2 5.53661652195109 51.246015563815
"3093" 618.4 4.67933300322771 50.6359009688636
"3094" 618.6 5.96195573094167 48.8163263875761
"3095" 618.8 7.66175185752501 44.7170045082538
"3096" 619 9.96965203477242 39.857768257349
"3097" 619.2 13.2620942231168 34.0961656509905
"3098" 619.4 16.8276482508619 28.6087489805413
"3099" 619.6 20.2756116229625 22.888082003215
"3100" 619.8 23.3047636252891 17.0866391611588
"3101" 620 25.7957259383917 13.4014657147483
"3102" 620.2 30.4912578147207 12.0457336800628
"3103" 620.4 36.8830917727603 10.3659883031561
"3104" 620.6 42.5094111599969 8.41668127950709
"3105" 620.8 47.4212823193511 6.40023507042147
"3106" 621 52.7536344088441 4.19367090732134
"3107" 621.2 58.1494791530007 1.98678666565184
"3108" 621.4 61.5713817702964 1.41307134892925
"3109" 621.6 64.7061255764107 3.24026717070067
"3110" 621.8 68.6662546734359 5.34553176610604
"3111" 622 74.0637254981132 8.00544999345025
"3112" 622.2 80.1071661035782 10.0931033779915
"3113" 622.4 85.8826879830894 12.6486210580862
"3114" 622.6 90.3884755833779 15.3905627052444
"3115" 622.8 94.718763662375 16.390981322215
"3116" 623 99.7713140686765 16.8194888537604
"3117" 623.2 103.568261260525 17.5027846473059
"3118" 623.4 106.084190602931 20.9194821298376
"3119" 623.6 109.273925519206 25.5227730133654
"3120" 623.8 113.810893247371 29.365583587138
"3121" 624 116.797201182542 34.4565768730671
"3122" 624.2 119.849369880491 40.1316333619607
"3123" 624.4 122.709622674186 46.1526254686302
"3124" 624.6 122.26512392922 51.354192614037
"3125" 624.8 121.290211701238 57.2882813573041
"3126" 625 120.636733146516 64.2320273031078
"3127" 625.2 120.712210585206 70.4664952559132
"3128" 625.4 122.37215172263 75.6828918713202
"3129" 625.6 122.052201468021 77.247711588441
"3130" 625.8 119.189063773839 79.5288081793505
"3131" 626 115.512341646249 83.1477024167494
"3132" 626.2 111.305044047861 86.7285997179545
"3133" 626.4 106.901936494038 89.4243749619367
"3134" 626.6 101.774332679727 91.5331783728116
"3135" 626.8 96.8860240271148 95.0748230537021
"3136" 627 93.0828150205758 99.7779973406726
"3137" 627.2 90.1060506867836 105.722821010163
"3138" 627.4 89.6492232659826 111.849131058562
"3139" 627.6 90.1702275441283 117.239755091612
"3140" 627.8 89.0904325128 118.71713219469
"3141" 628 85.2763224495333 120.360384879083
"3142" 628.2 80.1096443102024 122.760971219118
"3143" 628.4 74.7070054102811 123.995521582239
"3144" 628.6 70.82765400495 122.739601881015
"3145" 628.8 65.2228798125641 121.858392790488
"3146" 629 59.807912624773 121.399541964182
"3147" 629.2 53.8644817796714 121.618533528215
"3148" 629.4 47.7615212340366 120.694185414913
"3149" 629.6 42.0498190146679 118.464012189167
"3150" 629.8 36.496037574893 116.880491008063
"3151" 630 31.4998088718688 113.79971873809
"3152" 630.2 27.8467545134093 109.248668692521
"3153" 630.4 25.1206485977689 103.870356058166
"3154" 630.6 23.5308202387151 98.3927936120166
"3155" 630.8 19.9161205788 94.566389810365
"3156" 631 14.7522944973569 92.4902401636855
"3157" 631.2 10.4762184587812 92.8495696474298
"3158" 631.4 11.1628014162323 91.3795168723125
"3159" 631.6 10.3537137741283 87.830662023653
"3160" 631.8 9.41644823167501 82.8524994649149
"3161" 632 9.33023265384704 77.6373292173844
"3162" 632.2 10.1721872246006 71.996913695341
"3163" 632.4 10.9317387517147 66.0285669509908
"3164" 632.6 11.8921923389163 60.431686296441
"3165" 632.8 12.0574439202207 54.2602714807802
"3166" 633 9.78750140251617 48.7953132455158
"3167" 633.2 6.46334064494337 43.0852515271639
"3168" 633.4 7.00161527747237 39.3621546277939
"3169" 633.6 9.44389835545836 33.9119208057483
"3170" 633.8 12.9498024592641 28.3424894163563
"3171" 634 17.2757409597461 23.6806075971202
"3172" 634.2 22.215085474267 18.6429807992472
"3173" 634.4 26.843592856759 14.8256598189703
"3174" 634.6 31.2870944074114 12.378066195715
"3175" 634.8 36.3241526007015 9.62860109783849
"3176" 635 41.5924083606159 7.45312490410132
"3177" 635.2 46.0074632348583 4.98071365564829
"3178" 635.4 47.2776405602173 3.81256080534683
"3179" 635.6 47.1171490899293 4.27905208022559
"3180" 635.8 48.3345347364905 6.0413064037322
"3181" 636 51.8588506350364 7.49655472148768
"3182" 636.2 56.2985588364204 9.47170241638937
"3183" 636.4 61.2201447380089 10.8678293201504
"3184" 636.6 66.8185456559409 11.2031391360466
"3185" 636.8 72.5711814016092 10.2036495281728
"3186" 637 78.2848783979112 8.27055146698723
"3187" 637.2 84.0682143049082 5.52199980914019
"3188" 637.4 87.4129995989493 6.94065305894223
"3189" 637.6 92.4757352308518 9.92036852983872
"3190" 637.8 97.487003068525 13.6632481643326
"3191" 638 101.997269560925 18.0070668697578
"3192" 638.2 105.466218044006 22.5646969014457
"3193" 638.4 110.219045385226 27.0385113552336
"3194" 638.6 114.173788842078 30.4143931636097
"3195" 638.8 116.701725656861 36.0305437762925
"3196" 639 120.155198789603 41.7171542100684
"3197" 639.2 122.474737049756 47.8409990983175
"3198" 639.4 124.083538251162 54.6734813785601
"3199" 639.6 124.322758195142 61.8873027149976
"3200" 639.8 123.367604055203 68.4242832978758
"3201" 640 121.170926181585 74.5024731130253
"3202" 640.2 119.085876565186 79.3282318266078
"3203" 640.4 118.094600044814 84.3456927793202
"3204" 640.6 118.359654883775 90.3603360816882
"3205" 640.8 115.91764964105 93.41665777809
"3206" 641 111.695609448375 96.171555860965
"3207" 641.2 106.193744940516 98.3759293063042
"3208" 641.4 100.176197134951 100.012488910615
"3209" 641.6 94.0982439745772 101.551188458085
"3210" 641.8 87.835408484706 103.330886378112
"3211" 642 81.9572957711026 105.577855274887
"3212" 642.2 75.0378766265586 108.313875880585
"3213" 642.4 68.6052852406931 110.154132277131
"3214" 642.6 61.8660757947267 110.359675748996
"3215" 642.8 54.6407820067147 109.010907460284
"3216" 643 48.1825321657895 106.162782758959
"3217" 643.2 41.3847974190379 103.704958799907
"3218" 643.4 35.1624829892192 100.970155865636
"3219" 643.6 28.9648479215086 97.7269128947723
"3220" 643.8 23.1683214594998 94.4975006311225
"3221" 644 16.701542159933 91.717602252943
"3222" 644.2 11.0438578539547 88.6921269979571
"3223" 644.4 7.6198534250998 84.2599538366165
"3224" 644.6 4.84669788754941 78.7115687726296
"3225" 644.8 2.70795382402081 71.8877187259124
"3226" 645 3.48088685052501 64.733815202876
"3227" 645.2 4.73157296373015 58.9046893982406
"3228" 645.4 5.11762188193041 51.9752608866744
"3229" 645.6 5.26688743603957 45.6038160803606
"3230" 645.8 5.64681442575789 39.814050175393
"3231" 646 8.68796417742501 35.8143398286816
"3232" 646.2 13.1263518527597 30.0520519617966
"3233" 646.4 17.6678220800197 25.0001425961097
"3234" 646.6 21.3174343154536 19.3821435204905
"3235" 646.8 24.9737207428153 14.5910255358279
"3236" 647 29.5081867055144 10.6338508063852
"3237" 647.2 32.366863262525 8.09996328631699
"3238" 647.4 34.8084553762967 8.82626243468235
"3239" 647.6 39.3520922668493 9.84739899882307
"3240" 647.8 45.131170821775 10.5672496193578
"3241" 648 50.6499563182146 10.2936346384908
"3242" 648.2 56.4158389152303 7.99906056644653
"3243" 648.4 61.4465335953039 5.11292589801304
"3244" 648.6 65.4790351611672 1.98726324474707
"3245" 648.8 67.083245966105 2.91140832110496
"3246" 649 70.6293427484764 5.11474547438
"3247" 649.2 75.3235859164528 7.6520066039263
"3248" 649.4 80.3711641240104 10.2092738781567
"3249" 649.6 84.9230835035349 12.4253659968288
"3250" 649.8 89.1793942843891 16.2574030100984
"3251" 650 94.2236612273356 18.9536148415939
"3252" 650.2 99.0999008742558 21.881178390888
"3253" 650.4 104.261936132674 25.0563048862744
"3254" 650.6 109.409158196104 27.8743121025421
"3255" 650.8 113.411323398217 30.00622907284
"3256" 651 114.103261429679 32.9816169978304
"3257" 651.2 115.758807042534 38.1009705316574
"3258" 651.4 117.140504340517 43.4741098837912
"3259" 651.6 119.60491252342 48.2160467322939
"3260" 651.8 122.506699334093 53.2132832376133
"3261" 652 123.098024617171 56.520132587215
"3262" 652.2 121.486894819622 61.6001144835512
"3263" 652.4 118.838029719999 67.1125152897581
"3264" 652.6 114.914561574507 71.1952600494008
"3265" 652.8 110.233714394581 73.4175485740205
"3266" 653 104.359494146355 73.2460205223753
"3267" 653.2 98.6007486502796 71.9116598689422
"3268" 653.4 93.1400030598175 69.1213350733942
"3269" 653.6 88.6117144200071 65.4468213380007
"3270" 653.8 84.1093867995705 61.259194260415
"3271" 654 79.5840659723126 57.781672698622
"3272" 654.2 74.6557945192796 54.7447216524604
"3273" 654.4 69.0360429136224 51.085025458445
"3274" 654.6 63.8166428441068 47.3929221652968
"3275" 654.8 58.528942776025 45.7890504935679
"3276" 655 52.6489026859662 46.3023739037738
"3277" 655.2 47.8827817875562 48.82871192809
"3278" 655.4 42.7929419519956 51.9864002780973
"3279" 655.6 38.681747772681 56.2536567902608
"3280" 655.8 33.4018988364982 59.6390139015185
"3281" 656 28.2058284452815 62.558614396615
"3282" 656.2 24.2281545975085 66.696923250405
"3283" 656.4 20.318679476647 70.9622769991174
"3284" 656.6 16.0013106177 74.15466517089
"3285" 656.8 11.684250765775 73.762928218065
"3286" 657 7.83369219331073 71.5162417220721
"3287" 657.2 5.84120712567627 68.2136291663158
"3288" 657.4 5.07404980395001 63.373936835015
"3289" 657.6 5.1289864575164 59.5677077038098
"3290" 657.8 5.60030840260976 57.4172895606133
"3291" 658 5.12570991754226 59.2382401236374
"3292" 658.2 3.42420845728817 60.1944475234255
"3293" 658.4 3.07365973945357 61.2701137573578
"3294" 658.6 3.05784280238588 63.1102863725976
"3295" 658.8 2.10506500750021 65.7872659844216
"3296" 659 1.83704674550001 69.7882313308649
"3297" 659.2 2.10873855084704 74.3013303632319
"3298" 659.4 2.967935194086 78.7457476858247
"3299" 659.6 4.10637059172974 82.3370046308921
"3300" 659.8 5.33183891201282 86.8679003305564
"3301" 660 7.00665697098844 87.6881942472394
"3302" 660.2 9.95458396040307 89.9253594745564
"3303" 660.4 12.6985663153299 92.0693094840686
"3304" 660.6 14.660996588042 95.5804686853505
"3305" 660.8 14.9503186611721 98.049548754299
"3306" 661 14.0950500985496 100.912810383961
"3307" 661.2 15.1471022043928 101.121765409967
"3308" 661.4 17.2316993273543 104.187287798703
"3309" 661.6 19.678318044917 108.356294914591
"3310" 661.8 23.5235068840823 110.78419754752
"3311" 662 27.9405931513203 113.311834324979
"3312" 662.2 31.8226597595477 116.380897551419
"3313" 662.4 35.3191019778273 119.212858310261
"3314" 662.6 40.381961559581 120.375166809655
"3315" 662.8 45.3889421025096 123.27857705063
"3316" 663 50.460374191339 125.090764261517
"3317" 663.2 54.981542164025 124.992423255667
"3318" 663.4 61.1446872168421 125.639216589532
"3319" 663.6 66.4351817250488 125.940834401429
"3320" 663.8 70.609108788675 123.911627886215
"3321" 664 75.5010768433845 120.916286541628
"3322" 664.2 81.15312364345 119.542009192915
"3323" 664.4 86.7959197280289 120.498067037451
"3324" 664.6 88.8835984029872 119.914235573996
"3325" 664.8 92.5150800853299 117.203239378191
"3326" 665 97.2356942429676 113.944603456748
"3327" 665.2 100.582857265628 110.022401091036
"3328" 665.4 103.652723179858 106.128713805087
"3329" 665.6 107.454941107813 102.599021614427
"3330" 665.8 110.929117530425 100.05389200319
"3331" 666 111.9078200207 97.967813108065
"3332" 666.2 111.080470273373 93.9808317868042
"3333" 666.4 111.121896154417 88.9195588766744
"3334" 666.6 110.853101803025 83.6759288025604
"3335" 666.8 109.644994706846 78.2806425886525
"3336" 667 107.909219996443 73.2145543905331
"3337" 667.2 106.337076543398 66.9398143745513
"3338" 667.4 104.429772837725 61.5915267760671
"3339" 667.6 103.210679489889 55.3807290043458
"3340" 667.8 102.866314228228 49.0142081120798
"3341" 668 103.783290458828 43.1998489999948
"3342" 668.2 106.193619253136 37.4994810837427
"3343" 668.4 109.778515838416 32.3314614957059
"3344" 668.6 112.873149373747 30.3901808287705
"3345" 668.8 113.75552048557 31.9874973420059
"3346" 669 114.488948387157 33.2358505684036
"3347" 669.2 115.350699007525 33.6855953766204
"3348" 669.4 114.306700956535 34.0522176756573
"3349" 669.6 113.973653976899 34.1749638899439
"3350" 669.8 114.557258011076 34.8231846998675
"3351" 670 114.34058010739 35.2831866410528
"3352" 670.2 113.773430779975 35.7455392062517
"3353" 670.4 113.604391756444 36.4297338200528
"3354" 670.6 113.176915925736 36.6265332884255
"3355" 670.8 112.511151269938 36.5274352946829
"3356" 671 111.671998502743 36.3721717053331
"3357" 671.2 110.452291604007 35.8266931989604
"3358" 671.4 108.752488621748 35.155454349956
"3359" 671.6 105.848733082525 33.1851676203292
"3360" 671.8 101.894911749773 30.8760724153239
"3361" 672 98.2918754762897 27.2756857503032
"3362" 672.2 95.3792942633432 23.4555649503968
"3363" 672.4 93.056478564672 18.268171311362
"3364" 672.6 92.5589086323209 14.156384269266
"3365" 672.8 92.5593168800513 11.6961723471518
"3366" 673 92.5096036242478 10.4766141909377
"3367" 673.2 92.4518660774107 11.7501951215007
"3368" 673.4 89.9276612881917 11.7198631855483
"3369" 673.6 85.585474015265 12.332204308555
"3370" 673.8 80.7408716832303 12.5208817215202
"3371" 674 75.2237302050934 11.9335277280676
"3372" 674.2 69.5468329017329 10.276063034215
"3373" 674.4 64.2540266478175 7.57554782329986
"3374" 674.6 59.4594589213017 3.98675083872951
"3375" 674.8 58.1612722044941 3.01853759188506
"3376" 675 56.1319952426863 5.00358980605367
"3377" 675.2 51.3622540195587 8.01732214974304
"3378" 675.4 46.4384109823659 10.8797374958854
"3379" 675.6 41.0562472739388 13.078733916215
"3380" 675.8 35.4587389163228 14.0248858329678
"3381" 676 29.6544838984796 13.9198247129309
"3382" 676.2 25.2482139671838 14.1248645448973
"3383" 676.4 21.3404514999924 16.9434841294867
"3384" 676.6 16.5914154670422 20.590594744146
"3385" 676.8 12.8529524818668 25.0505570623415
"3386" 677 9.40684409407341 30.0796861725698
"3387" 677.2 7.39147371565834 34.9183344406483
"3388" 677.4 6.35213307568805 40.7800338146389
"3389" 677.6 4.08675477683194 46.7423177009575
"3390" 677.8 1.88722379363026 51.1997513793992
"3391" 678 1.50513324611984 55.6931689609822
"3392" 678.2 1.84757595098447 61.5642515578906
"3393" 678.4 2.34398496265658 67.7039962981623
"3394" 678.6 2.79419015342417 74.2321989518788
"3395" 678.8 4.11744131574453 80.1004755179223
"3396" 679 6.11980681798844 85.0067031483857
"3397" 679.2 8.63909692409643 89.1936939951197
"3398" 679.4 12.0002104457201 93.4364660118735
"3399" 679.6 15.710297074637 97.459510525375
"3400" 679.8 19.6327325504384 101.337789114372
"3401" 680 23.363560509269 105.632098817287
"3402" 680.2 26.8255580548345 110.007468445644
"3403" 680.4 30.086391440525 115.140342913535
"3404" 680.6 33.9597119015555 118.13318569994
"3405" 680.8 39.8547116859423 120.341582908034
"3406" 681 45.745003055773 120.568848002537
"3407" 681.2 51.2389936496944 119.87302845911
"3408" 681.4 56.520860643875 120.134391902065
"3409" 681.6 61.3846411373556 120.994918709529
"3410" 681.8 66.3024558518107 122.780246675191
"3411" 682 69.5607002754069 124.193499939845
"3412" 682.2 71.4260735148718 123.084593406739
"3413" 682.4 75.87003058915 121.108957004215
"3414" 682.6 80.7550258721889 119.076003602795
"3415" 682.8 84.440677160621 116.064149416615
"3416" 683 87.6541697901035 113.143138862512
"3417" 683.2 92.23875055595 110.84417489889
"3418" 683.4 97.6695267077623 110.67991204269
"3419" 683.6 99.3531549348764 112.260229526647
"3420" 683.8 98.5988422997491 111.801497864344
"3421" 684 98.354849289675 109.930122008965
"3422" 684.2 98.3206874598018 106.97162080601
"3423" 684.4 99.4474086698934 102.975408199504
"3424" 684.6 101.08774805063 98.0405618618202
"3425" 684.8 102.892565905858 93.0680932807705
"3426" 685 105.22527075692 88.2479761604781
"3427" 685.2 106.641139452998 84.0893806640786
"3428" 685.4 107.081420553876 78.7796746659987
"3429" 685.6 107.850480570725 73.6352571433019
"3430" 685.8 109.622847267472 68.6326324636097
"3431" 686 112.425551031321 64.6406629021973
"3432" 686.2 115.685754555294 60.2061396337522
"3433" 686.4 118.998352245516 55.6294814452671
"3434" 686.6 121.570983013649 53.1853375474096
"3435" 686.8 120.741588375822 53.6699588089099
"3436" 687 119.435413168855 53.3398291026078
"3437" 687.2 117.507782982151 51.8608307177715
"3438" 687.4 115.119736767932 48.8189882610114
"3439" 687.6 112.811333041482 44.7887947846932
"3440" 687.8 110.33481275257 40.0723921466513
"3441" 688 107.8284573226 35.6143985103084
"3442" 688.2 106.166732208815 30.141903822355
"3443" 688.4 104.453857028584 25.0525209021853
"3444" 688.6 104.509589351495 19.834444683145
"3445" 688.8 104.201725655525 19.703228728215
"3446" 689 104.353757110325 19.7068685605292
"3447" 689.2 104.483265386636 20.9700925864927
"3448" 689.4 104.027975421468 21.3520727665864
"3449" 689.6 102.841640336849 21.6553564414797
"3450" 689.8 100.703526161583 21.5894039687489
"3451" 690 97.0971788254481 21.0139183452342
"3452" 690.2 92.8187583127189 19.8033241168578
"3453" 690.4 88.3940741528679 17.741359110815
"3454" 690.6 85.197793805525 14.4051316330973
"3455" 690.8 82.7156476047087 10.2916623155619
"3456" 691 81.1659792444074 6.24441347668554
"3457" 691.2 79.4213156526288 2.6684701169508
"3458" 691.4 77.005807648826 2.32815346328291
"3459" 691.6 73.1016989309036 1.40794731314699
"3460" 691.8 68.7314457966721 0.597855964420836
"3461" 692 63.9099660016602 0.084532554214953
"3462" 692.2 59.0513941037824 0.517168068403073
"3463" 692.4 53.7806554066952 1.48586799521495
"3464" 692.6 48.6876209251321 2.46407292967924
"3465" 692.8 45.3735543034408 3.27609078347811
"3466" 693 40.716063211569 5.12290043848969
"3467" 693.2 35.4200224234811 6.77342439946771
"3468" 693.4 30.618501532325 9.20192936125706
"3469" 693.6 26.1834333939121 12.6677851065375
"3470" 693.8 21.6633584205573 16.4485141555698
"3471" 694 16.8138726734682 20.2692640148172
"3472" 694.2 12.2754842011083 24.7936858794233
"3473" 694.4 9.15700627561294 29.7421662381161
"3474" 694.6 7.27745012455834 34.2686243725483
"3475" 694.8 6.23318042880087 40.0072174689736
"3476" 695 5.78770075627749 46.3374314034229
"3477" 695.2 4.89784668144605 51.9775260739255
"3478" 695.4 2.61166353286415 56.9255782563106
"3479" 695.6 1.6918960246457 61.8673914134132
"3480" 695.8 3.33835736165001 68.37734133004
"3481" 696 5.52960340606161 74.0570222302394
"3482" 696.2 7.56979734857339 79.8116837477069
"3483" 696.4 8.45411918550806 85.5983827936048
"3484" 696.6 8.74725644479701 91.041903782119
"3485" 696.8 11.3689804091865 95.4204204654919
"3486" 697 15.3628690024536 100.058593453263
"3487" 697.2 19.8541956932573 104.160522064246
"3488" 697.4 24.8068616234469 108.135656241832
"3489" 697.6 29.4393873485326 112.333349079452
"3490" 697.8 33.991923891588 115.836645566924
"3491" 698 37.3110266892853 119.757105233934
"3492" 698.2 41.7109503690789 121.297108336153
"3493" 698.4 47.3238922480742 122.130198480592
"3494" 698.6 53.3762506849884 121.5936761368
"3495" 698.8 58.3158683886159 121.374273706793
"3496" 699 63.666339019475 121.93383400244
"3497" 699.2 69.3859286334547 123.249775565004
"3498" 699.4 75.0574145449391 124.306748745645
"3499" 699.6 79.0207434367202 122.911117881776
"3500" 699.8 84.0874853462573 120.254312912782
"3501" 700 89.359811937963 117.801973818504
"3502" 700.2 95.4813730566137 116.507357707852
"3503" 700.4 97.9752341632079 114.770322193483
"3504" 700.6 99.7591671607545 111.156551573387
"3505" 700.8 101.985132596046 106.451138166803
"3506" 701 103.786215959144 101.902672339045
"3507" 701.2 105.780250445228 97.6271198847555
"3508" 701.4 107.087632474516 94.105910758976
"3509" 701.6 110.073618496635 90.1813326757658
"3510" 701.8 113.5928353114 86.30169556174
"3511" 702 116.587621589341 83.2527852344255
"3512" 702.2 119.83367780291 82.5738656348047
"3513" 702.4 118.919215099358 84.0443423349372
"3514" 702.6 117.162755873222 84.4650286625361
"3515" 702.8 116.053268609252 83.9643027900059
"3516" 703 114.878480094889 81.5079123186331
"3517" 703.2 113.828080952634 78.0682707816331
"3518" 703.4 113.646857391815 73.5647529554019
"3519" 703.6 113.791924121257 68.4087348837507
"3520" 703.8 114.155676986687 63.1652859069447
"3521" 704 113.773706066288 57.8108362828728
"3522" 704.2 114.330307711795 52.0682241714582
"3523" 704.4 114.118962683914 46.1799756210483
"3524" 704.6 112.82885540743 40.3828105103701
"3525" 704.8 110.847965605228 35.1695648485393
"3526" 705 107.390163110358 30.3477161184372
"3527" 705.2 103.196710028842 25.4567886638592
"3528" 705.4 98.5632775260493 21.4112995525936
"3529" 705.6 93.03691569365 16.8466603292534
"3530" 705.8 88.6076421488964 12.7402295109864
"3531" 706 84.2111250205856 7.80152855024526
"3532" 706.2 80.2097141694679 3.60425040212925
"3533" 706.4 75.2348065708306 1.37970621938162
"3534" 706.6 69.3511488510003 1.31180472711595
"3535" 706.8 63.0139961311191 2.38645620842287
"3536" 707 57.1293450278269 4.16835573476212
"3537" 707.2 51.3366307406598 6.54012278803518
"3538" 707.4 45.6033227720017 9.90721258515681
"3539" 707.6 40.2297400654625 13.008667144165
"3540" 707.8 33.6926137463464 15.435525339715
"3541" 708 27.0948047492992 17.2580833106343
"3542" 708.2 20.6185898873902 18.709840785361
"3543" 708.4 16.2649435938544 21.6606020821679
"3544" 708.6 11.425904142031 26.8066026832511
"3545" 708.8 8.1804474091956 31.8176612090738
"3546" 709 6.15778477778308 38.3849616161504
"3547" 709.2 5.40762211927749 44.4832791997595
"3548" 709.4 4.26140548007857 51.4050307380453
"3549" 709.6 3.39679865649846 57.6193297352238
"3550" 709.8 2.27512014004226 64.8358943107667
"3551" 710 2.92158414079331 70.9405267816296
"3552" 710.2 5.33183891201282 75.9430768038247
"3553" 710.4 8.61506384868895 82.2798524039281
"3554" 710.6 11.7641879394298 88.1138770752149
"3555" 710.8 15.4301883893787 94.1884021021662
"3556" 711 18.404294453693 100.067523175207
"3557" 711.2 21.9056512536679 106.437399584048
"3558" 711.4 26.0510252867516 111.005009989277
"3559" 711.6 31.1853785071994 114.442985033285
"3560" 711.8 37.399104416405 116.898835762927
"3561" 712 44.130760588208 117.874388946386
"3562" 712.2 49.9190193351316 119.016351770412
"3563" 712.4 54.2431926806725 122.095739412371
"3564" 712.6 56.3203266167414 124.725429200663
"3565" 712.8 57.8830086094699 124.494430957955
"3566" 713 61.8853142814078 123.88276515341
"3567" 713.2 66.9147007498353 122.782652311491
"3568" 713.4 72.4416008728225 122.056516656281
"3569" 713.6 78.3656485501836 122.274147226776
"3570" 713.8 83.202380961275 122.092152031368
"3571" 714 87.7162010344275 119.22290243063
"3572" 714.2 92.9097119562669 115.924837770134
"3573" 714.4 97.9128614853317 113.410711659501
"3574" 714.6 101.643381216559 109.66596653145
"3575" 714.8 104.285471795881 106.048379652944
"3576" 715 106.802096997 103.738767242365
"3577" 715.2 110.030719265445 102.9975701501
"3578" 715.4 110.763579148856 101.914556985529
"3579" 715.6 111.745807509256 99.8448425163746
"3580" 715.8 114.621122773284 95.9145711484305
"3581" 716 118.670926181318 91.9642548621632
"3582" 716.2 119.634174776029 88.3233930427274
"3583" 716.4 120.148503251395 83.668375790841
"3584" 716.6 120.723374017861 78.3383504389229
"3585" 716.8 121.751443590047 73.3560978301541
"3586" 717 122.707855396888 68.0769222941265
"3587" 717.2 122.90093928793 63.2050297889132
"3588" 717.4 123.280315809221 57.3152084583667
"3589" 717.6 124.154257128962 52.8524662611141
"3590" 717.8 122.318807352525 48.0631221985227
"3591" 718 120.063455670327 42.4914030234736
"3592" 718.2 117.017197646679 36.2154680155227
"3593" 718.4 114.395041515068 30.1857889040339
"3594" 718.6 111.540943230162 24.6907653259495
"3595" 718.8 107.461079250176 20.4327404029036
"3596" 719 102.714621862214 15.281539229914
"3597" 719.2 97.7693471988679 10.5636097870435
"3598" 719.4 92.7482021136212 7.60446111391688
"3599" 719.6 86.7001801159307 5.1526556714508
"3600" 719.8 79.6776040776679 2.60329651570067
"3601" 720 73.6908258963507 0.952916401306698
"3602" 720.2 67.3159988838107 1.05272794981496
"3603" 720.4 61.1716578297289 2.53594194879748
"3604" 720.6 55.1521897153311 5.29989228454148
"3605" 720.8 49.8136987609444 9.19526766476335
"3606" 721 44.8418887480584 13.6052963243483
"3607" 721.2 39.4532182945917 17.1638390502816
"3608" 721.4 34.5456861467227 19.6217557374591
"3609" 721.6 28.2088945589588 20.037830180721
"3610" 721.8 22.2493351971663 20.3000425375737
"3611" 722 17.8403412901514 20.2002058326655
"3612" 722.2 15.8265736619949 22.7499437888776
"3613" 722.4 11.8563546465853 27.4558522906366
"3614" 722.6 9.04863454359948 32.9671261760554
"3615" 722.8 5.72935205046184 38.1592858329834
"3616" 723 2.99748586560268 43.5741678379237
"3617" 723.2 1.43796417665001 49.9718467642953
"3618" 723.4 1.34711204631449 55.5512666961886
"3619" 723.6 3.59458558808912 60.583678714497
"3620" 723.8 6.97761031092501 66.2275653694149
"3621" 724 9.17562439472839 72.0956845188844
"3622" 724.2 10.0710638954572 77.8251815800455
"3623" 724.4 9.98374487516366 83.7289496754166
"3624" 724.6 7.87018207781534 88.2258606258521
"3625" 724.8 8.49662544478143 88.9174400553688
"3626" 725 10.4375720670906 92.5204609507887
"3627" 725.2 12.9981785270169 97.2965282274569
"3628" 725.4 15.7780767673203 101.710943576829
"3629" 725.6 20.1301127697359 105.284217294059
"3630" 725.8 24.339602449085 108.304318109143
"3631" 726 29.3109084150331 110.466410205594
"3632" 726.2 34.240321740966 112.466218164089
"3633" 726.4 37.8624265057054 116.124922682387
"3634" 726.6 39.9205520797533 120.744830472302
"3635" 726.8 44.0600401175023 122.796929239965
"3636" 727 49.5499532701529 124.039022017215
"3637" 727.2 55.5454293221972 123.643264839764
"3638" 727.4 61.1057124602024 123.50376119261
"3639" 727.6 67.6073775476738 123.240966221364
"3640" 727.8 73.7106237599961 123.171478513546
"3641" 728 79.718326788775 122.36060434129
"3642" 728.2 85.8825635812771 121.159493518992
"3643" 728.4 88.388615266146 120.597325736167
"3644" 728.6 89.866426396675 118.26488302964
"3645" 728.8 93.0365096267301 114.033682959446
"3646" 729 95.5476274592173 109.584687922984
"3647" 729.2 97.7675373005964 104.982224956733
"3648" 729.4 100.404244317151 100.088925389215
"3649" 729.6 101.794560954525 94.8322412468992
"3650" 729.8 104.20869957547 89.2475679657654
"3651" 730 107.460036152716 83.6863519587331
"3652" 730.2 111.15983193113 78.8275154207413
"3653" 730.4 116.560834437973 75.6589043194305
"3654" 730.6 122.445500231525 72.9605648378184
"3655" 730.8 122.873516714633 71.3047379524582
"3656" 731 123.297400624801 67.8109865597236
"3657" 731.2 123.118205783737 62.932679641445
"3658" 731.4 122.514905895673 57.7132063184063
"3659" 731.6 121.204358487693 51.6058757993477
"3660" 731.8 121.084127658998 45.2561751498877
"3661" 732 120.098927777003 39.7738971235019
"3662" 732.2 116.852446495672 34.0735063500684
"3663" 732.4 112.936747188007 28.8630942366346
"3664" 732.6 109.289200255369 23.7190657384535
"3665" 732.8 105.108335248369 18.6174567309764
"3666" 733 100.142633415719 13.7082835538751
"3667" 733.2 94.6892988506076 9.5152045087012
"3668" 733.4 90.8675907207727 6.15620696288468
"3669" 733.6 87.3627515319662 6.29312299736201
"3670" 733.8 81.7113032315058 5.76337093225342
"3671" 734 75.7392654390393 5.61707767192925
"3672" 734.2 69.3520411454425 5.73321458958609
"3673" 734.4 62.906181745475 6.77527231433496
"3674" 734.6 56.0437619337461 7.24676469812022
"3675" 734.8 50.2441334385607 7.37784655396495
"3676" 735 43.2344605693041 6.61422243151728
"3677" 735.2 36.9109145226584 5.94466258021496
"3678" 735.4 33.469091309825 8.29720753268162
"3679" 735.6 30.0297839839505 11.8291872270447
"3680" 735.8 26.3529106624938 17.2110810405274
"3681" 736 22.1005633752063 23.9002353736875
"3682" 736.2 19.0241026899461 30.4351785218255
"3683" 736.4 16.764635213675 35.920501604515
"3684" 736.6 14.3561557752514 42.7976213819508
"3685" 736.8 13.0030339420914 49.4514493892504
"3686" 737 11.1376846916276 57.9737322870868
"3687" 737.2 9.84559351757586 63.768642718859
"3688" 737.4 8.60434687728502 70.874903268295
"3689" 737.6 8.08233067715615 78.5238139678051
"3690" 737.8 10.2414981968478 83.6611011105772
"3691" 738 15.124271437647 87.6229435947759
"3692" 738.2 20.8517689635843 90.8355771112404
"3693" 738.4 26.1084497736182 94.2331138083336
"3694" 738.6 30.5553594361782 98.0793857098924
"3695" 738.8 33.8624572487689 102.422413008264
"3696" 739 36.31651376535 107.235736138315
"3697" 739.2 37.5462399429996 113.445876141181
"3698" 739.4 39.7005117174267 117.963783868379
"3699" 739.6 43.9408707892347 120.227471807457
"3700" 739.8 50.1018711590762 120.979556666428
"3701" 740 55.9102827044363 119.678855146538
"3702" 740.2 60.5087874275165 117.128430216105
"3703" 740.4 65.6317288453401 114.178288062249
"3704" 740.6 70.849825258775 112.173796229939
"3705" 740.8 75.9143730968 110.48747133209
"3706" 741 81.4067530416019 109.552022761189
"3707" 741.2 86.1286643656352 108.655640893325
"3708" 741.4 91.8169598990419 108.273458500325
"3709" 741.6 96.147990399094 106.371872143103
"3710" 741.8 99.020311757961 102.842598528523
"3711" 742 101.229315802063 98.0800179388304
"3712" 742.2 103.70965956298 92.9639536340007
"3713" 742.4 105.251942941972 88.2546811147413
"3714" 742.6 106.150492485234 82.7552166739695
"3715" 742.8 105.812058828078 77.5133443851623
"3716" 743 104.58522842439 73.1708898173771
"3717" 743.2 103.569445306123 68.4177919431308
"3718" 743.4 103.737959979186 63.2451401998205
"3719" 743.6 105.300118046855 59.1287903889764
"3720" 743.8 108.361859100507 56.9474819902968
"3721" 744 112.319119402882 55.7148196876792
"3722" 744.2 117.57782645942 54.0661193268992
"3723" 744.4 122.294112977805 52.6238154789183
"3724" 744.6 120.049647394721 53.22380944759
"3725" 744.8 118.623982299507 53.000580186224
"3726" 745 117.212380479497 51.2438923282983
"3727" 745.2 114.864288847079 48.6137343320275
"3728" 745.4 112.254011115507 45.568746847976
"3729" 745.6 108.734515326414 41.5371672912705
"3730" 745.8 105.090966240204 37.6814250077338
"3731" 746 101.199880093913 33.4487954750925
"3732" 746.2 97.4385616736133 28.7894277774797
"3733" 746.4 94.0240643758584 23.8223056305483
"3734" 746.6 91.8452108005562 19.1060687391525
"3735" 746.8 91.0204417909064 14.8543717008747
"3736" 747 90.963586728815 13.318234882495
"3737" 747.2 90.7632309901679 11.7111969181333
"3738" 747.4 91.2521777504644 11.3260995079119
"3739" 747.6 91.1105635295765 12.9434597358747
"3740" 747.8 89.534491053695 13.826537465185
"3741" 748 85.9657877524528 13.5778037077613
"3742" 748.2 81.3543455476985 13.3647207409088
"3743" 748.4 76.1219766553432 13.2408719011241
"3744" 748.6 70.9148387098408 12.7099614317413
"3745" 748.8 66.1324351051008 10.9207545456392
"3746" 749 61.5000752927677 7.45236593641883
"3747" 749.2 57.246810840545 4.26433399232495
"3748" 749.4 55.2852132399786 3.54650089767887
"3749" 749.6 54.1649995977228 5.12710024500617
"3750" 749.8 51.4096667913091 7.73976169885132
"3751" 750 48.4582359920359 10.8867240317258
"3752" 750.2 44.8811545552378 14.7931336578639
"3753" 750.4 40.1146200936789 18.0121066375776
"3754" 750.6 34.5275276880793 20.3415841020302
"3755" 750.8 28.6621407238547 22.9216804553468
"3756" 751 23.244975974525 26.3835479346981
"3757" 751.2 18.0996103402992 30.5563867917956
"3758" 751.4 13.8957867565544 36.1220840823914
"3759" 751.6 10.3009894957586 41.8293271441402
"3760" 751.8 6.16607203599722 47.3831424138261
"3761" 752 3.03353765830378 53.1447518065601
"3762" 752.2 2.09938363082065 59.2818157922845
"3763" 752.4 4.20561306514366 64.7176210336811
"3764" 752.6 6.72292513878143 70.8666716475227
"3765" 752.8 9.17907366035178 76.4447752962937
"3766" 753 11.963129603086 82.2102466142394
"3767" 753.2 14.8612579402027 87.9033082636447
"3768" 753.4 16.7182157735824 93.6826713426166
"3769" 753.6 17.0003782029878 99.9025719909753
"3770" 753.8 18.5875044227155 103.895583351239
"3771" 754 22.6534019669363 105.738444150255
"3772" 754.2 27.7272826591457 106.572847367008
"3773" 754.4 33.4422076989153 107.365926725849
"3774" 754.6 37.8508550249536 108.101909175223
"3775" 754.8 42.8391112364519 109.028264776703
"3776" 755 47.7378768072 110.713595914615
"3777" 755.2 51.7294176974363 113.878312697941
"3778" 755.4 56.4375126908006 116.78156896379
"3779" 755.6 61.7711287249796 116.987072517727
"3780" 755.8 67.5692312606013 116.713859484715
"3781" 756 73.6069659499052 116.949170131645
"3782" 756.2 80.9541058833184 117.179742980314
"3783" 756.4 86.8209165094349 118.111018068961
"3784" 756.6 90.0862848927933 118.244142643678
"3785" 756.8 91.7401309997873 115.54225116519
"3786" 757 93.2054334653968 110.989289880164
"3787" 757.2 95.2151205942538 106.440278547461
"3788" 757.4 97.0069037375776 101.624359915478
"3789" 757.6 99.2309580898903 96.6326672264323
"3790" 757.8 100.319996612831 91.3270401571039
"3791" 758 100.625366671182 86.0355328237578
"3792" 758.2 100.817373270412 80.7604662788845
"3793" 758.4 101.354591138361 74.597359776115
"3794" 758.6 101.189250532636 68.2191602840483
"3795" 758.8 101.740264006382 62.4130211040435
"3796" 759 104.252178571941 56.868493529507
"3797" 759.2 107.201992418392 51.7716009078167
"3798" 759.4 111.049868177047 46.9216048762946
"3799" 759.6 115.369427520073 42.3594440952758
"3800" 759.8 117.748118102448 38.9985398004457
"3801" 760 116.360937007899 39.7273705713106
"3802" 760.2 115.171581488939 39.5525522083356
"3803" 760.4 113.377429387702 39.0209139909141
"3804" 760.6 110.835825501343 36.4034411738513
"3805" 760.8 107.424941547731 33.7540520002738
"3806" 761 103.622199812971 30.3198267542249
"3807" 761.2 100.352018272842 26.3050196356803
"3808" 761.4 98.0802668384577 23.0056765856765
"3809" 761.6 97.6651257300894 20.3111888385318
"3810" 761.8 98.0828359153072 15.6076966157694
"3811" 762 97.9231189404673 13.3518963317246
"3812" 762.2 97.005813768477 13.3077983633015
"3813" 762.4 94.9765160196027 11.7380034501567
"3814" 762.6 91.6449220873474 8.46873321311215
"3815" 762.8 88.028088121826 5.80118957831204
"3816" 763 83.4458122787822 4.36861518812925
"3817" 763.2 79.0036409688716 2.76107063324466
"3818" 763.4 73.9467281335541 1.94968157895282
"3819" 763.6 68.6888336023666 1.15666137946248
"3820" 763.8 63.1459236549673 0.453240567974574
"3821" 764 59.0363414844953 0.494464163868419
"3822" 764.2 56.5483969532903 2.2892309845823
"3823" 764.4 51.9511302356863 5.05701315131173
"3824" 764.6 46.8686731623464 7.52798963692924
"3825" 764.8 42.0153655295009 10.1793662841788
"3826" 765 36.9895696850375 13.5007269751525
"3827" 765.2 30.5442134350932 16.3562374683059
"3828" 765.4 24.7983408387859 17.9446358328889
"3829" 765.6 18.4637594840818 19.0097993106127
"3830" 765.8 15.2070166513028 22.5766741274372
"3831" 766 11.3156896632296 27.8217092583059
"3832" 766.2 7.62043896219891 33.3191688382476
"3833" 766.4 4.51310041206185 39.7081302677728
"3834" 766.6 2.75330774541073 45.8081060862721
"3835" 766.8 2.73849026049696 52.180397937729
"3836" 767 3.85446841680707 58.7740287510611
"3837" 767.2 5.89986190465213 65.307088792376
"3838" 767.4 5.56032534386386 70.4018814899836
"3839" 767.6 3.27357123034319 73.8857424774133
"3840" 767.8 3.25731118170147 75.1057587073074
"3841" 768 5.11522498962501 79.1771787855649
"3842" 768.2 7.68647241928113 83.1796848794101
"3843" 768.4 10.2456735590653 87.5878625988278
"3844" 768.6 12.5183122191917 92.3374824952919
"3845" 768.8 13.1777648970635 97.6651703840355
"3846" 769 15.1831517600328 101.659456160449
"3847" 769.2 18.8460813618041 105.12247489082
"3848" 769.4 23.7306320106917 107.502050535977
"3849" 769.6 28.006601138861 109.897254323167
"3850" 769.8 32.074962869309 113.419447257055
"3851" 770 34.9254414042811 117.451813292337
"3852" 770.2 39.2202497092179 119.303370895554
"3853" 770.4 44.9413976647855 119.487090546526
"3854" 770.6 50.39209262225 118.592922916965
"3855" 770.8 56.1342396696808 118.778270935428
"3856" 771 60.7521011527631 120.963363711644
"3857" 771.2 63.5245404510558 123.128643957992
"3858" 771.4 68.4802725062281 124.187316747832
"3859" 771.6 72.478842296957 123.227776191007
"3860" 771.8 78.04914810795 121.873321790215
"3861" 772 82.1789725001725 119.386003593149
"3862" 772.2 83.9383806947877 116.636127472579
"3863" 772.4 85.1726646394424 115.155123857066
"3864" 772.6 87.9558003252943 114.174143155164
"3865" 772.8 91.6916159881148 112.374292740266
"3866" 773 94.6309523910681 111.87068605618
"3867" 773.2 96.6813662994994 113.504507338369
"3868" 773.4 96.4766273585 114.46853792584
"3869" 773.6 95.2076234265164 115.29055953837
"3870" 773.8 94.1414141221887 115.809135678277
"3871" 774 92.6466853836532 117.019278747497
"3872" 774.2 90.6274886198107 119.047099052064
"3873" 774.4 88.3357984200953 120.543579745149
"3874" 774.6 85.3997105814313 122.371950381082
"3875" 774.8 82.0979721349103 123.602540486412
"3876" 775 78.5957979533833 124.632859226286
"3877" 775.2 74.9138628158775 125.056086636838
"3878" 775.4 70.234858024109 126.049810980919
"3879" 775.6 66.8375435181863 125.602682238038
"3880" 775.8 62.383953698237 126.257718202711
"3881" 776 58.0192018956734 125.653344520981
"3882" 776.2 53.9202456622481 125.107172807907
"3883" 776.4 49.312035828775 124.826549372488
"3884" 776.6 44.638842293981 123.707797276615
"3885" 776.8 40.1037670323659 122.075994271351
"3886" 777 35.6036619776218 120.418563003957
"3887" 777.2 31.4488271700789 117.757511404061
"3888" 777.4 27.3504285535488 115.215461848667
"3889" 777.6 23.7402299560705 111.930788929897
"3890" 777.8 19.4617316954635 109.034933249977
"3891" 778 16.8584577748557 104.735300308837
"3892" 778.2 12.8364290383201 100.966065307576
"3893" 778.4 11.6868469313283 97.6172704049773
"3894" 778.6 9.43854223374453 92.8864962268247
"3895" 778.8 7.30948385250064 89.6177492558003
"3896" 779 6.19967516519436 85.8587954821101
"3897" 779.2 3.89468214080726 81.5099297036988
"3898" 779.4 2.30357009689088 76.7447276769467
"3899" 779.6 0.909021406825016 71.074912053965
"3900" 779.8 0.119669686794572 65.1707479696411
"3901" 780 1.40402858406072 60.7412006241882
"3902" 780.2 2.20710979679528 55.0327200306744
"3903" 780.4 2.39802129982689 49.3560154656018
"3904" 780.6 3.16607424210078 44.7226639709725
"3905" 780.8 5.4453382327722 38.7250332996644
"3906" 781 7.47171253902501 34.5021802793816
"3907" 781.2 11.1898731183728 29.9750728994976
"3908" 781.4 14.9118540299766 25.6743149328279
"3909" 781.6 17.8403412901514 20.6621845494787
"3910" 781.8 20.5599043131379 17.9649152632795
"3911" 782 24.957330254904 15.9444313682886
"3912" 782.2 30.0005672321702 13.2472229281827
"3913" 782.4 34.6180982662943 10.4818535535227
"3914" 782.6 39.0527920133887 7.55301348408995
"3915" 782.8 42.3129210686513 4.48298255084653
"3916" 783 43.2951457930412 5.22961165137625
"3917" 783.2 47.3583740469227 5.95045322253314
"3918" 783.4 52.5067119481046 6.0894286381695
"3919" 783.6 57.6248163213432 6.0257315726695
"3920" 783.8 63.6469432539786 6.04841656319433
"3921" 784 69.268698128855 6.07970035907495
"3922" 784.2 74.7926707232973 7.72565775815555
"3923" 784.4 79.108934040785 11.021318700565
"3924" 784.6 81.6860255657437 15.5629194707149
"3925" 784.8 83.6440657509756 20.32620002816
"3926" 785 83.1733749600303 24.8231318035623
"3927" 785.2 80.8656730144127 27.9032509562558
"3928" 785.4 77.7507585333162 28.5956190591161
"3929" 785.6 74.7226595022723 27.2684801999073
"3930" 785.8 71.1968535795141 25.4096549657258
"3931" 786 66.1201732401883 25.4736628864701
"3932" 786.2 61.8713990249368 27.249457546862
"3933" 786.4 58.5231840087978 31.0992128103968
"3934" 786.6 56.8486294890817 36.1817252401428
"3935" 786.8 56.517059857505 42.249442032595
"3936" 787 57.151791181295 48.314676609505
"3937" 787.2 59.2453334190977 53.650290254324
"3938" 787.4 62.7873627697026 57.5845284107103
"3939" 787.6 67.3035558331946 60.0109592661346
"3940" 787.8 71.1896703463628 62.3699333593501
"3941" 788 74.8179471348878 64.9179987980026
"3942" 788.2 78.4158689087946 67.5070455546758
"3943" 788.4 81.6438961228071 70.406092866215
"3944" 788.6 84.8342403266554 71.8240449329976
"3945" 788.8 87.8814794859076 73.2763380263976
"3946" 789 90.1224333866543 72.5223729561891
"3947" 789.2 91.342398437025 70.9324317758729
"3948" 789.4 91.7148318140853 69.3298321043184
"3949" 789.6 92.2592547982092 68.8840682484781
"3950" 789.8 93.7948105948108 69.514333949215
"3951" 790 96.7735221183671 71.8979451897676
"3952" 790.2 99.4160398609511 75.0377003593541
"3953" 790.4 101.174550670569 79.0046330178698
"3954" 790.6 102.078527752284 83.2037119053788
"3955" 790.8 102.410398514186 86.0179666765019
"3956" 791 101.547728276473 89.005635992215
"3957" 791.2 99.3321711524225 91.7854412609586
"3958" 791.4 97.4336586984197 95.8580992491623
"3959" 791.6 97.5798383677922 99.2388990323701
"3960" 791.8 99.4707468318145 101.255587431004
"3961" 792 101.821402666178 101.620893795054
"3962" 792.2 104.129641776094 101.393617006698
"3963" 792.4 103.123211916346 100.552770686702
"3964" 792.6 102.489659723093 99.6413243884041
"3965" 792.8 101.708549275204 97.8519311989948
"3966" 793 101.186435135325 94.8075287011864
"3967" 793.2 99.9771347876312 91.5794483910911
"3968" 793.4 98.7078617207068 87.2128531305059
"3969" 793.6 99.1079614923661 82.8978613003458
"3970" 793.8 100.038136950207 79.524038260424
"3971" 794 102.069980256699 75.8751782987976
"3972" 794.2 105.505788565232 73.168129413327
"3973" 794.4 109.702685214248 71.2887522024292
"3974" 794.6 113.8462210694 69.647415318206
"3975" 794.8 117.844896208012 68.833052292128
"3976" 795 121.235249834762 66.4233500338992
"3977" 795.2 122.676146242012 62.4749915824201
"3978" 795.4 123.103850727757 57.4244034277953
"3979" 795.6 122.596221070335 51.8416929487667
"3980" 795.8 120.314345016918 47.4774241814114
"3981" 796 116.845025272653 43.888514521138
"3982" 796.2 112.771994390711 40.2452505065424
"3983" 796.4 108.226296643572 36.8609560351402
"3984" 796.6 103.098035767314 33.92359860109
"3985" 796.8 97.6038557239133 31.6856980595548
"3986" 797 91.9569242057828 30.3307886050397
"3987" 797.2 86.5876892133779 28.6807680775091
"3988" 797.4 81.6695890842826 26.5053032379725
"3989" 797.6 76.4951685191642 25.7721800617304
"3990" 797.8 72.404346884105 28.169842674475
"3991" 798 68.7211889747518 31.3079147232253
"3992" 798.2 66.2540724326735 35.9693149992645
"3993" 798.4 65.2234484142484 41.2694287984596
"3994" 798.6 64.4558324601172 47.1288351436907
"3995" 798.8 65.7308570704523 52.7017830426059
"3996" 799 67.5839643778861 56.806769381965
"3997" 799.2 70.3199408526872 59.7187582007015
"3998" 799.4 73.4730465659268 61.2905878141257
"3999" 799.6 76.6179317042033 62.3525682369106
"4000" 799.8 79.8474560692943 65.3331932394714
"4001" 800 83.0906911863671 68.4381887899781
"4002" 800.2 85.0244246026829 71.3447864630571
"4003" 800.4 86.4826614102507 75.4263235329672
"4004" 800.6 89.1364848137285 78.4431969361176
"4005" 800.8 93.1489031491946 79.9253918156703
"4006" 801 96.813128013844 79.6158099573012
"4007" 801.2 100.171581487335 78.0574283030857
"4008" 801.4 101.726256967586 75.642545537841
"4009" 801.6 103.352332527621 74.1437258922497
"4010" 801.8 105.105245924183 75.2135450728992
"4011" 802 107.033137153176 77.9013090322975
"4012" 802.2 106.806991949143 80.4447503890149
"4013" 802.4 105.758395551412 81.667734046615
"4014" 802.6 104.669785458497 82.2502083233538
"4015" 802.8 104.360091754275 80.5657748134649
"4016" 803 104.233694886675 79.1653323219813
"4017" 803.2 106.033636203228 77.9051311721068
"4018" 803.4 108.17289210418 75.8598795433357
"4019" 803.6 110.686400646446 72.7092446556097
"4020" 803.8 112.176649977003 68.6315940857371
"4021" 804 111.959592414478 64.9424324254766
"4022" 804.2 110.316619125136 61.5426180173477
"4023" 804.4 107.800905096334 57.8527859749802
"4024" 804.6 105.603059064986 53.2134240564758
"4025" 804.8 103.923705171053 48.3209047670205
"4026" 805 102.963854865296 43.0771298829764
"4027" 805.2 101.444292406701 37.4260004820385
"4028" 805.4 101.638134032494 32.1228565606027
"4029" 805.6 101.517905075892 28.0397446680415
"4030" 805.8 99.899235484685 26.572320271735
"4031" 806 96.816797738615 26.140454167645
"4032" 806.2 92.9701884048508 26.6798466438779
"4033" 806.4 88.4696047528961 28.1992352585139
"4034" 806.6 82.6908921572271 28.6411467489064
"4035" 806.8 77.4372085745352 27.7199594004292
"4036" 807 72.9124237206765 25.3934999128816
"4037" 807.2 69.8833121591311 21.3902358569119
"4038" 807.4 66.9775292483085 16.8598442579572
"4039" 807.6 63.1762679284341 13.368266032124
"4040" 807.8 57.5560748262303 12.4283533526886
"4041" 808 52.6857798221457 14.3746397315598
"4042" 808.2 48.2457040971917 18.3570974106483
"4043" 808.4 43.9321132169536 23.5516514328194
"4044" 808.6 39.8155308037319 28.4055657458356
"4045" 808.8 35.13826999065 33.0597071502462
"4046" 809 29.1464120156863 36.1411811153117
"4047" 809.2 22.9425478117508 37.5959399015698
"4048" 809.4 16.0342388140816 39.1993380969131
"4049" 809.6 11.209152469525 42.6754893236744
"4050" 809.8 7.80844887531449 48.1389397582676
"4051" 810 6.25939274859398 54.8464372799391
"4052" 810.2 6.71981784409024 61.8274828621802
"4053" 810.4 9.221594583773 68.688819980335
"4054" 810.6 12.855095250483 74.5180328424418
"4055" 810.8 14.2873599618386 80.6462058537997
"4056" 811 14.5908777782173 86.954263831497
"4057" 811.2 15.6712138665006 94.1573303628979
"4058" 811.4 18.033337703981 100.064465716063
"4059" 811.6 21.8272223285726 103.831886285739
"4060" 811.8 27.5940725093775 105.383091325035
"4061" 812 34.078814098088 105.828084517711
"4062" 812.2 40.3622111669845 105.315527844837
"4063" 812.4 45.923001315525 103.508967829138
"4064" 812.6 50.6745448659852 101.854405116171
"4065" 812.8 54.5686981272836 99.5782506399477
"4066" 813 59.0203056986331 98.7771101483771
"4067" 813.2 63.6375808571179 99.7710037525601
"4068" 813.4 68.3976792624998 102.42055914819
"4069" 813.6 72.0740868188639 106.210160741562
"4070" 813.8 75.7174583720616 110.295991738849
"4071" 814 77.33966798555 114.45579851274
"4072" 814.2 77.1787576445578 118.471271964002
"4073" 814.4 76.3455349523199 120.129002150369
"4074" 814.6 77.0790648873119 122.700339427526
"4075" 814.8 77.570882489725 120.306373978915
"4076" 815 80.165552651645 119.925720315487
"4077" 815.2 84.8362555898421 118.874898950825
"4078" 815.4 89.448339895975 117.637466934465
"4079" 815.6 94.2975098397 115.592791131915
"4080" 815.8 96.901175196029 113.309378727871
"4081" 816 99.2381563367369 109.866964749105
"4082" 816.2 102.166050243796 105.782795278147
"4083" 816.4 104.544805487153 103.173441693781
"4084" 816.6 107.454941107813 101.811984991554
"4085" 816.8 109.307448679225 101.08578446429
"4086" 817 107.881577913752 101.975516656479
"4087" 817.2 106.304827446925 101.650413452044
"4088" 817.4 104.487656373268 98.7495338834719
"4089" 817.6 103.441568381525 94.3975065096744
"4090" 817.8 104.157444649273 90.2709194486518
"4091" 818 106.35435284508 86.8445682790695
"4092" 818.2 109.287693179449 83.0623758976811
"4093" 818.4 112.437864467734 79.2549999829802
"4094" 818.6 115.723261965262 75.5418037235624
"4095" 818.8 118.943347076311 71.3331126587596
"4096" 819 119.699346475903 66.4224439589987
"4097" 819.2 119.123943447308 61.4918270213715
"4098" 819.4 116.828408870552 56.6317433745512
"4099" 819.6 115.230793247043 51.637070048081
"4100" 819.8 114.840440531553 45.8470756671049
"4101" 820 114.446728195201 40.258443919296
"4102" 820.2 115.977436347003 34.7627933467813
"4103" 820.4 114.914970227413 34.0749535441121
"4104" 820.6 112.728268529817 31.0830195097548
"4105" 820.8 110.386641657616 26.8419325780695
"4106" 821 108.357252086725 21.7997721412435
"4107" 821.2 104.556465716725 18.9315842775864
"4108" 821.4 100.19429458968 17.459607819147
"4109" 821.6 94.7535082246462 15.4451764102453
"4110" 821.8 89.8163251217977 12.7312953771241
"4111" 822 84.6784784401191 9.29222717104664
"4112" 822.2 80.4979752749289 6.32562002964765
"4113" 822.4 77.1202002483114 5.16669259575864
"4114" 822.6 72.2285799062597 5.79906928764352
"4115" 822.8 67.821745929091 8.00099614758288
"4116" 823 62.8663107512015 11.1003779995091
"4117" 823.2 57.7185001840714 13.1168208213593
"4118" 823.4 51.9137645939536 13.7451032168303
"4119" 823.6 46.5854676948744 12.7947831422993
"4120" 823.8 41.6541965454544 10.0647386522032
"4121" 824 40.4887817555607 9.50259866742924
"4122" 824.2 38.980231546325 10.5865862285275
"4123" 824.4 34.7948950259485 12.6680751880502
"4124" 824.6 30.2952258564591 15.4292256299402
"4125" 824.8 26.6256754299461 19.8949904201413
"4126" 825 24.1613877992917 25.6865064141816
"4127" 825.2 22.6860368024662 32.1908510751797
"4128" 825.4 22.9376783531207 38.3908635405447
"4129" 825.6 24.2911330149804 45.0016850199674
"4130" 825.8 26.6443708867587 50.3730681166262
"4131" 826 28.9984599291122 54.4304013374168
"4132" 826.2 33.4454647999574 58.5756541063231
"4133" 826.4 37.3977223122704 62.2702404091695
"4134" 826.6 40.0880903882472 66.6408885499927
"4135" 826.8 40.7575516488679 72.3315641604721
"4136" 827 40.7389590575341 78.339272842124
"4137" 827.2 39.9942040457114 84.030787215537
"4138" 827.4 37.5079269314197 88.6737407561886
"4139" 827.6 33.8565263075411 92.6302044935698
"4140" 827.8 29.010034292046 94.6709279355091
"4141" 828 23.6096042604275 95.7078101523857
"4142" 828.2 19.124923549445 97.618498400863
"4143" 828.4 17.8695781083821 99.6339463499292
"4144" 828.6 19.0177599142323 101.403259960264
"4145" 828.8 21.3139312865411 104.234371506836
"4146" 829 24.6880387670372 106.567383026654
"4147" 829.2 29.073861951557 108.365467292023
"4148" 829.4 34.1353283255911 109.855106869843
"4149" 829.6 38.6235423639096 110.747567682882
"4150" 829.8 43.6063315280964 112.161392744568
"4151" 830 47.6139847831696 115.136172664025
"4152" 830.2 50.2614599037201 119.257081343825
"4153" 830.4 52.2504932481621 121.044232566691
"4154" 830.6 55.28243775165 120.66626239899
"4155" 830.8 59.2896235743184 119.213837700083
"4156" 831 64.34058595693 117.31871839595
"4157" 831.2 69.3786588103871 114.990744040413
"4158" 831.4 74.7634982324994 113.501240822189
"4159" 831.6 80.7832738987299 113.427717433428
"4160" 831.8 86.274683277025 114.898493117965
"4161" 832 89.758737449525 115.176821599824
"4162" 832.2 91.0528895027812 113.001004914703
"4163" 832.4 92.0034753825763 109.467093340523
"4164" 832.6 93.1661090899987 104.87626273311
"4165" 832.8 94.5563967358671 99.4318398714255
"4166" 833 96.6578434229268 94.7144854876525
"4167" 833.2 99.7760642382538 89.9384201378421
"4168" 833.4 103.542272977653 85.3536709035483
"4169" 833.6 105.778718596762 81.3117009752413
"4170" 833.8 106.878946230183 77.2216788747149
"4171" 834 108.592991336579 74.3939841455542
"4172" 834.2 111.640901159716 70.9318831887059
"4173" 834.4 115.484240150255 67.038756106269
"4174" 834.6 118.743127080034 62.6657619603667
"4175" 834.8 123.31610770773 59.4044663737021
"4176" 835 121.971214069115 58.3722472609842
"4177" 835.2 120.708994165231 55.6646050285728
"4178" 835.4 118.637926743007 51.6746058188221
"4179" 835.6 115.378728405534 46.8573441199495
"4180" 835.8 111.796511277007 42.2053545636882
"4181" 836 107.826046944061 37.3803018520632
"4182" 836.2 103.719318154717 32.6447575168207
"4183" 836.4 98.9902628058904 28.0254953245034
"4184" 836.6 94.1519993419073 24.8551972613032
"4185" 836.8 89.6889270876271 20.6807836926231
"4186" 837 86.0462521770099 15.4915015487907
"4187" 837.2 83.7511679728617 10.6465459662047
"4188" 837.4 83.470505742327 5.76933798408624
"4189" 837.6 83.075688082275 5.87300338152745
"4190" 837.8 80.8670901050923 6.41749079719573
"4191" 838 76.4446956900597 6.23855201113575
"4192" 838.2 71.5111236953735 6.17242784473011
"4193" 838.4 65.4529005722826 7.57762371394223
"4194" 838.6 60.5113137062603 8.66115507947966
"4195" 838.8 54.8989163733728 10.2843713471063
"4196" 839 49.0949025512118 11.1831706416969
"4197" 839.2 43.8720671801838 11.7193636007208
"4198" 839.4 38.4577436984997 11.9112231460377
"4199" 839.6 33.7103970491297 13.1513189443429
"4200" 839.8 28.9043886463382 16.2565875136875
"4201" 840 23.9274827742992 20.6607394547633
"4202" 840.2 19.2286810990095 25.3308972986789
"4203" 840.4 15.549363159391 30.9257323302253
"4204" 840.6 13.1845271543413 37.2979181474496
"4205" 840.8 12.6915775583848 44.2510062324953
"4206" 841 13.5075631062507 51.2236934063477
"4207" 841.2 15.6501302900471 57.3656688549141
"4208" 841.4 19.4376925338071 63.1576934639329
"4209" 841.6 23.9576234189 68.02700746979
"4210" 841.8 28.8327987430513 71.5559925223465
"4211" 842 33.3827098014159 73.1276947557604
"4212" 842.2 35.3790752641698 72.0860285563178
"4213" 842.4 38.2423908161489 70.2997362981324
"4214" 842.6 42.709186540892 68.8586632382884
"4215" 842.8 48.1768009524724 68.5890502608992
"4216" 843 53.3278666907619 68.9812900852939
"4217" 843.2 56.9878864734985 67.9044328955158
"4218" 843.4 60.3993297528408 66.2858984715044
"4219" 843.6 62.6049778344719 63.9811446133919
"4220" 843.8 65.9664934851768 61.6011110084382
"4221" 844 68.9469533000554 58.0455388340584
"4222" 844.2 68.6678923426639 55.2992721651316
"4223" 844.4 68.8966433741917 54.2907352947149
"4224" 844.6 71.7219699883196 52.93717265284
"4225" 844.8 75.7165594425432 52.5906027100968
"4226" 845 81.1838792278615 52.7911754069159
"4227" 845.2 86.3587612785432 53.8900228462968
"4228" 845.4 90.7322722039461 53.9923648300044
"4229" 845.6 93.1345267981523 51.8262379240968
"4230" 845.8 93.3423360269536 48.2467937368435
"4231" 846 92.355941469025 45.8752288763032
"4232" 846.2 90.5481315417558 43.9595612480419
"4233" 846.4 88.4118568426803 41.7782816416907
"4234" 846.6 85.6400006812654 38.22315052234
"4235" 846.8 83.7049076127724 33.8413505861016
"4236" 847 82.8730409772726 32.0233543485159
"4237" 847.2 79.5039234550827 29.8959841517823
"4238" 847.4 74.931869820155 27.577459965325
"4239" 847.6 70.134871511991 25.0698611011179
"4240" 847.8 68.1096118531311 22.3978076202756
"4241" 848 68.0295609044399 19.285809660683
"4242" 848.2 70.1381474027597 19.1910523239905
"4243" 848.4 74.1067371982107 17.8614735771864
"4244" 848.6 79.1961711374679 16.5038161239578
"4245" 848.8 82.552446492005 18.015256492465
"4246" 849 86.927151603875 20.873980792105
"4247" 849.2 91.5477944681311 23.1351494087907
"4248" 849.4 96.5853925801075 24.6171790433897
"4249" 849.6 101.986519862101 24.1543024567907
"4250" 849.8 106.552309070758 24.0865763035936
"4251" 850 109.807885551275 25.9844671316872
"4252" 850.2 111.625243538552 27.4777138038366
"4253" 850.4 110.997810641883 30.458098393004
"4254" 850.6 110.321340407222 34.956630596848
"4255" 850.8 110.039438313137 40.0491846015159
"4256" 851 111.711672295534 45.0478361116257
"4257" 851.2 114.766566353021 49.2349921047194
"4258" 851.4 119.113025039257 52.2342300371435
"4259" 851.6 122.097999763411 52.7419866449864
"4260" 851.8 119.233104828419 55.083273782763
"4261" 852 118.779254971967 57.1627401506663
"4262" 852.2 117.356669591692 61.0992438514927
"4263" 852.4 115.845352074229 66.2508286455106
"4264" 852.6 114.856921632961 71.9870866970868
"4265" 852.8 113.576998701525 77.6340335618992
"4266" 853 110.820572550309 83.1696075585663
"4267" 853.2 107.117904224366 87.859088813215
"4268" 853.4 102.025206965012 91.2236004780868
"4269" 853.6 96.2856050780078 94.3298320878012
"4270" 853.8 90.4840541818 97.719394552615
"4271" 854 84.3442273749742 100.458152446859
"4272" 854.2 78.0556204615511 101.95663412718
"4273" 854.4 71.6603842650728 102.531569379258
"4274" 854.6 65.0238807598902 103.678116558258
"4275" 854.8 59.1927495832225 105.205030868618
"4276" 855 53.6763961006077 108.313743169149
"4277" 855.2 50.179882049925 113.25192397479
"4278" 855.4 49.2443206693095 119.148624902189
"4279" 855.6 50.5868829237125 122.706359974957
"4280" 855.8 53.112822198775 123.914523207374
"4281" 856 56.0486860294481 125.110112672469
"4282" 856.2 60.6739506735558 125.912695697769
"4283" 856.4 64.4953855464313 126.375908107746
"4284" 856.6 65.119466438336 125.619912965687
"4285" 856.8 68.6947155082225 124.314150518618
"4286" 857 74.162844044625 123.21414501899
"4287" 857.2 80.0219261878421 123.026083317069
"4288" 857.4 85.5502860898395 122.159958584965
"4289" 857.6 89.5380466280411 119.614130709013
"4290" 857.8 92.4731323821 115.09913887429
"4291" 858 95.5307791232877 110.990840091232
"4292" 858.2 99.5226063008611 107.562357561576
"4293" 858.4 104.132319991377 106.320160057693
"4294" 858.6 105.753713423275 106.280280155815
"4295" 858.8 104.697480399438 105.632231750293
"4296" 859 104.355090719578 103.025695356478
"4297" 859.2 105.321416775336 98.832199502323
"4298" 859.4 105.674102357417 94.1874783477555
"4299" 859.6 106.975272466066 90.1866140174312
"4300" 859.8 109.408466629649 86.9898775300203
"4301" 860 111.740502794629 82.0366231389889
"4302" 860.2 113.427882304118 76.8231494472061
"4303" 860.4 115.365671802316 71.2237315615422
"4304" 860.6 118.012370642445 66.1288067333477
"4305" 860.8 120.629195240552 60.3284279369318
"4306" 861 122.994502707192 54.2303047453944
"4307" 861.2 122.64554161942 51.5584664324781
"4308" 861.4 120.769698968389 47.233100437315
"4309" 861.6 117.86773894872 42.2779196940911
"4310" 861.8 114.130446541367 37.6322764278992
"4311" 862 109.935176038195 33.3007494653282
"4312" 862.2 105.436981225775 28.6832900201477
"4313" 862.4 100.532504967563 22.4177036733688
"4314" 862.6 97.6866403324038 16.7036760073968
"4315" 862.8 97.1292819984074 11.7898050613914
"4316" 863 96.6622065705454 12.9786385275721
"4317" 863.2 94.3270612612337 12.5246312881761
"4318" 863.4 90.0680171247309 11.3851413511561
"4319" 863.6 85.3324049894625 9.67890304515245
"4320" 863.8 80.137757001828 8.31496550245738
"4321" 864 75.7393785576812 7.5808809502462
"4322" 864.2 70.7778406684341 7.55832157288163
"4323" 864.4 65.1672578019786 8.0420690462665
"4324" 864.6 59.2050690588515 8.80583076726597
"4325" 864.8 53.6925798298511 8.85534152980191
"4326" 865 49.585309422432 8.59623809754054
"4327" 865.2 45.4380733993526 9.88070193800806
"4328" 865.4 40.8624846145591 13.28574937909
"4329" 865.6 37.1692686288544 17.7038902487561
"4330" 865.8 34.3540135277098 23.0417857917041
"4331" 866 33.5512943638738 28.7674692815754
"4332" 866.2 34.1274574086285 33.8176198628012
"4333" 866.4 36.1542350923956 39.7400774027914
"4334" 866.6 39.296963743825 44.290296011215
"4335" 866.8 43.180309319591 48.4649036885996
"4336" 867 46.996164525878 53.0055533260973
"4337" 867.2 49.6991871264959 57.7668635003023
"4338" 867.4 53.3908426832472 61.4955811479372
"4339" 867.6 56.6044443087374 65.4320848487636
"4340" 867.8 58.9951076000378 69.9259149878304
"4341" 868 60.4827673056467 74.5624648619715
"4342" 868.2 61.3461923222092 79.4946583699255
"4343" 868.4 61.1961612812881 84.5669562700044
"4344" 868.6 61.937666047498 88.5855796683771
"4345" 868.8 64.9362033761836 91.1278357842394
"4346" 869 69.880624734425 92.368841050615
"4347" 869.2 74.6407820088526 92.1718194376719
"4348" 869.4 79.0994149542007 90.8408000955393
"4349" 869.6 81.9376365312578 88.873848960146
"4350" 869.8 83.890454355844 86.103026610896
"4351" 870 86.3311814527953 84.3884595146204
"4352" 870.2 90.4271516042491 82.0505753747753
"4353" 870.4 93.9138344133386 79.6194955268421
"4354" 870.6 97.531345576175 75.769385781315
"4355" 870.8 100.617190923818 71.7184720605684
"4356" 871 103.362247622499 67.158096413241
"4357" 871.2 105.748028486397 63.1217617859585
"4358" 871.4 108.749563139628 58.7143866711632
"4359" 871.6 111.190062275323 54.1274781100301
"4360" 871.8 114.397168391893 50.3817469592939
"4361" 872 117.649109644251 49.241756394861
"4362" 872.2 119.864420760261 50.4608044654695
"4363" 872.4 121.831266005659 52.2308176943489
"4364" 872.6 122.452053311473 53.9568748134736
"4365" 872.8 122.471268274711 54.3857410873251
"4366" 873 121.401140012741 54.072099421242
"4367" 873.2 120.158180145795 53.9378191209987
"4368" 873.4 119.502506014754 53.2908666793893
"4369" 873.6 119.735374298134 51.6514612329106
"4370" 873.8 120.109327229965 49.6869749744391
"4371" 874 120.605119462893 46.7644241343202
"4372" 874.2 120.72514429563 44.2601237170307
"4373" 874.4 120.256771528801 42.4156254800339
"4374" 874.6 119.951234176213 39.9497959764292
"4375" 874.8 119.571974674206 37.5724520514994
"4376" 875 118.564188726567 37.2328770760709
"4377" 875.2 117.102041746643 35.7056444440805
"4378" 875.4 115.355067727491 32.6732691343356
"4379" 875.6 114.155034961963 29.0439484047507
"4380" 875.8 113.27488491314 27.6506625929073
"4381" 876 111.998295261464 26.021977625815
"4382" 876.2 111.38717781881 23.9456729355684
"4383" 876.4 110.259228932713 23.0484621145632
"4384" 876.6 108.82164701906 21.7876602854391
"4385" 876.8 107.089644584873 19.4928009225453
"4386" 877 105.753713423275 17.0845715909927
"4387" 877.2 104.208636176198 15.5397569014422
"4388" 877.4 102.242593044807 13.5107158331513
"4389" 877.6 99.8480976317068 12.6000408179119
"4390" 877.8 97.0200493144965 11.1751016158435
"4391" 878 93.432830940525 8.69425257429828
"4392" 878.2 90.3599527480523 6.0129921595695
"4393" 878.4 86.4516980939456 4.27187048624299
"4394" 878.6 81.9928063800115 2.17104183491766
"4395" 878.8 78.0068417358554 1.0115523467596
"4396" 879 73.1412608876116 0.828073299570727
"4397" 879.2 68.0189920440894 0.46040830706644
"4398" 879.4 62.8346907637536 0.32112165464353
"4399" 879.6 58.0890369461639 0.463176221353839
"4400" 879.8 53.8257928392699 1.50146727656189
"4401" 880 50.0834319872024 2.57488234086012
"4402" 880.2 45.3730706868987 3.64456854468749
"4403" 880.4 40.3965245726197 4.19332852667811
"4404" 880.6 38.549475757725 5.87247257264829
"4405" 880.8 34.8053453044014 8.2663848328217
"4406" 881 30.4622933892063 10.9816305289842
"4407" 881.2 26.1837283224631 13.7235846205552
"4408" 881.4 21.8126796371987 17.2358055593729
"4409" 881.6 17.6941571989976 20.9645706186655
"4410" 881.8 14.5899244037098 25.933078677878
"4411" 882 12.9022300343432 31.1841422310634
"4412" 882.2 12.1316349947437 35.6832300355275
"4413" 882.4 11.4315114000148 40.012193101817
"4414" 882.6 10.7798043795806 44.6123200645761
"4415" 882.8 9.74019989949798 49.3895043358366
"4416" 883 7.59787309500401 53.462673443215
"4417" 883.2 3.98336369266061 56.3387578922319
"4418" 883.4 3.04792770750762 58.1651785396932
"4419" 883.6 3.39007160097634 62.1175826793831
"4420" 883.8 5.47785739410698 67.0426789649773
"4421" 884 8.25441685081314 70.7580461433844
"4422" 884.2 10.5421825197482 75.0007043346778
"4423" 884.4 10.7183506441553 78.8601386856015
"4424" 884.6 8.91233317926693 82.1109423378521
"4425" 884.8 8.20428346033953 83.7968598295537
"4426" 885 9.61467623625673 85.3733496717516
"4427" 885.2 13.1851526952185 87.3906071701827
"4428" 885.4 17.2718702402079 90.6462238255808
"4429" 885.6 21.0524562338143 94.5077990385455
"4430" 885.8 23.7231394210734 99.0194311120295
"4431" 886 24.6087875543485 104.048848839375
"4432" 886.2 26.999031364566 107.867276879535
"4433" 886.4 31.567177810277 109.346911677247
"4434" 886.6 36.6062019059866 110.345786192805
"4435" 886.8 42.2689119633145 109.750764482425
"4436" 887 48.494866759225 108.74854144394
"4437" 887.2 54.219732374212 107.190871248702
"4438" 887.4 59.4780376913163 105.183582854163
"4439" 887.6 64.673547407525 104.422600738411
"4440" 887.8 70.0763181152936 104.845674842587
"4441" 888 74.599934477175 106.94591449029
"4442" 888.2 79.9140776714922 109.380343238707
"4443" 888.4 84.6494836406726 109.7813214871
"4444" 888.6 88.5322652091216 107.591262112307
"4445" 888.8 91.2200742779905 103.907454643413
"4446" 889 91.9797187022555 99.8197360515367
"4447" 889.2 91.4102295802064 98.1002240875867
"4448" 889.4 92.6226633195513 98.6037780199255
"4449" 889.6 95.7066347162618 98.7244671966623
"4450" 889.8 100.285263178612 99.2215375233628
"4451" 890 104.047003378516 101.347083355551
"4452" 890.2 104.070548072844 103.214027434631
"4453" 890.4 103.195451887074 103.653872628838
"4454" 890.6 101.421997996788 102.709141964952
"4455" 890.8 100.214355227361 101.391819910806
"4456" 891 100.697330883186 99.0650973272333
"4457" 891.2 101.198425711373 95.7996104963489
"4458" 891.4 101.066948640268 92.7187658471416
"4459" 891.6 100.189037036578 88.2920033822769
"4460" 891.8 99.3784268461622 83.3337787084893
"4461" 892 98.3220743927163 78.1616260064845
"4462" 892.2 98.0459422405838 72.8115938103914
"4463" 892.4 96.7383633289796 68.0029763041695
"4464" 892.6 96.8909956986206 62.488824568328
"4465" 892.8 97.1771813916977 56.7181725544968
"4466" 893 95.9505639722886 51.1834766267786
"4467" 893.2 94.0284058763848 45.9904718903551
"4468" 893.4 91.6901574620352 39.938096515419
"4469" 893.6 90.3653275974644 33.623932861124
"4470" 893.8 90.5545270957438 27.23540672359
"4471" 894 92.2939428261101 20.9324465666937
"4472" 894.2 93.715356060695 16.578250694785
"4473" 894.4 92.236850162765 13.799784697675
"4474" 894.6 89.1904645359522 12.2463431379334
"4475" 894.8 84.3072173913779 9.95008393430319
"4476" 895 78.2323526790303 9.31054962032022
"4477" 895.2 72.2906335612801 9.48829932619454
"4478" 895.4 66.3153303859064 8.8064338322665
"4479" 895.6 60.0544284619434 8.43924765561291
"4480" 895.8 53.6683491204576 8.28356156958574
"4481" 896 46.8425464050412 8.78020936698915
"4482" 896.2 39.9065627360366 9.50281028558705
"4483" 896.4 33.7434895453177 9.76337933628812
"4484" 896.6 30.8771297542836 10.4298145716287
"4485" 896.8 29.6204885951702 13.1855806067311
"4486" 897 26.7488259093688 17.5096610350587
"4487" 897.2 23.5170777260137 22.7143627336695
"4488" 897.4 20.5272093766218 27.8523436241182
"4489" 897.6 16.5460899974 32.6695626240587
"4490" 897.8 12.602774138525 37.793195330215
"4491" 898 8.89962264775437 43.4663247969489
"4492" 898.2 6.04814528044319 49.9952368230877
"4493" 898.4 4.75431271124296 56.265344325215
"4494" 898.6 6.1383472393055 62.3647267435808
"4495" 898.8 9.47632083417016 66.9746703054085
"4496" 899 13.3986653014737 70.5563526104714
"4497" 899.2 18.5281026332943 73.3034927174201
"4498" 899.4 22.5190880858283 76.9324315444937
"4499" 899.6 26.219242133906 81.7927016227388
"4500" 899.8 29.8515461038421 86.529218372532
"4501" 900 32.8777886434103 91.8406775140592
"4502" 900.2 37.0473477681621 96.4920959325133
"4503" 900.4 41.1981021810544 100.487165865954
"4504" 900.6 44.6826886765754 105.918009786652
"4505" 900.8 48.2398194552709 111.6922334521
"4506" 901 51.872498913365 117.085340770711
"4507" 901.2 53.3334425570336 121.128725059025
"4508" 901.4 53.666470080005 120.203949097591
"4509" 901.6 56.3678945694758 119.786981841543
"4510" 901.8 60.641673226229 118.332784101463
"4511" 902 65.0505106458611 116.106126826994
"4512" 902.2 69.5553771139103 113.224095666666
"4513" 902.4 74.12166885895 109.968340248265
"4514" 902.6 77.4319497902114 106.126111665079
"4515" 902.8 78.84731324565 104.598677626615
"4516" 903 83.4013537520122 102.852398077061
"4517" 903.2 88.8904543563785 100.645725599706
"4518" 903.4 95.1147079672498 99.2193727886278
"4519" 903.6 101.713647855332 99.1864610830553
"4520" 903.8 107.954602953634 99.5525853923158
"4521" 904 107.219219530142 100.112188665311
"4522" 904.2 106.472367857603 101.561645472586
"4523" 904.4 105.545906201013 102.938203880117
"4524" 904.6 104.014853659 104.79295367639
"4525" 904.8 101.911830396244 108.771730334314
"4526" 905 100.111207209779 111.845732937813
"4527" 905.2 96.2540650509397 113.580274579508
"4528" 905.4 91.4169837609524 116.100518386271
"4529" 905.6 87.6246893647299 119.323350741838
"4530" 905.8 85.9548859292266 120.988754477384
"4531" 906 81.9977768940089 121.873321790215
"4532" 906.2 77.0996667171863 123.183221121062
"4533" 906.4 74.032204993984 123.665193337723
"4534" 906.6 70.0842603618909 122.774402228995
"4535" 906.8 64.5839353711592 122.848974403239
"4536" 907 59.5687514048909 124.390132670947
"4537" 907.2 55.150297078853 124.979700280519
"4538" 907.4 50.829563133437 123.423453576223
"4539" 907.6 45.5500746958879 121.793186772328
"4540" 907.8 40.481387658964 121.447638962239
"4541" 908 36.1520726392054 119.652278211223
"4542" 908.2 31.0723097094348 117.019892754298
"4543" 908.4 26.7329283894558 114.273771898638
"4544" 908.6 22.838785064754 110.375758348894
"4545" 908.8 19.2821405732459 107.602216464006
"4546" 909 17.1195225921762 103.581894701982
"4547" 909.2 13.847756130588 99.3697002559315
"4548" 909.4 10.3635511608506 95.6982718510289
"4549" 909.6 10.9743071328421 94.3996899291906
"4550" 909.8 10.1746684657895 89.9058176616778
"4551" 910 8.81125797918356 83.9409424914833
"4552" 910.2 6.52151594652503 80.5159604417278
"4553" 910.4 4.07904339400043 76.7131465649035
"4554" 910.6 1.83490114029115 72.8615120040375
"4555" 910.8 2.01955002205948 68.5193418570943
"4556" 911 2.71745303655087 62.4834957883357
"4557" 911.2 2.8619977424896 56.8549649492238
"4558" 911.4 2.70313334333056 51.1943501662427
"4559" 911.6 2.70638698644953 46.60862882913
"4560" 911.8 4.43504259549375 41.9135992547462
"4561" 912 7.09163390202501 36.3382964477718
"4562" 912.2 8.87800349592501 33.0116689466816
"4563" 912.4 14.2915771544735 29.885565817318
"4564" 912.6 19.4927102815888 27.9702946760873
"4565" 912.8 24.4638488449043 25.8488973236977
"4566" 913 28.4874399331457 23.1824063748356
"4567" 913.2 32.726285451862 20.4579004825084
"4568" 913.4 37.1516309927583 17.027951977215
"4569" 913.6 40.6936435168009 12.6570154135943
"4570" 913.8 42.3338665786779 8.58097171467378
"4571" 914 42.1677674413452 4.55620969178799
"4572" 914.2 42.0567332327834 7.68237578284417
"4573" 914.4 44.275993888525 7.10940892078638
"4574" 914.6 48.2424555618327 6.81122265811606
"4575" 914.8 53.4800227134591 6.24424877839078
"4576" 915 58.7394164298476 6.77066968766657
"4577" 915.2 64.800240286525 7.33475736259731
"4578" 915.4 70.7429281421188 7.20666069043371
"4579" 915.6 77.2678036024862 6.81044793652563
"4580" 915.8 83.3195411236512 5.67874279220524
"4581" 916 85.8726273038719 5.97066138245985
"4582" 916.2 89.3565183093988 9.3261728147198
"4583" 916.4 93.3233584528454 13.6860205018557
"4584" 916.6 97.1780275779026 18.360390592266
"4585" 916.8 100.758213204305 23.568366662755
"4586" 917 103.403936833307 28.2613394097496
"4587" 917.2 105.629788107166 32.2274323253606
"4588" 917.4 108.590558218619 34.3932142302244
"4589" 917.6 112.176589914007 35.9710042778757
"4590" 917.8 116.343880683971 36.1928065595275
"4591" 918 116.367635598784 36.9742330595007
"4592" 918.2 116.530943196104 39.4258516932939
"4593" 918.4 117.531386172614 43.9486993590645
"4594" 918.6 118.009065106542 48.4086407633701
"4595" 918.8 118.393531457942 53.2101007313193
"4596" 919 117.742471115749 58.4524753406075
"4597" 919.2 116.207328840764 63.38539061927
"4598" 919.4 114.589410547105 68.0777376326703
"4599" 919.6 112.840810350579 73.2328653405663
"4600" 919.8 109.572836920499 77.8955267781623
"4601" 920 106.968964854736 83.1153336720307
"4602" 920.2 105.01522729963 88.9553488352413
"4603" 920.4 101.336763156458 93.8648121317864
"4604" 920.6 96.0429189816182 97.8670853756726
"4605" 920.8 89.5031673315423 100.560064028861
"4606" 921 82.9940045155513 102.261330570478
"4607" 921.2 76.9649600249424 102.308906593771
"4608" 921.4 71.1508539271552 100.724825505299
"4609" 921.6 65.7654682375504 97.413648638215
"4610" 921.8 60.98361730665 93.5504216156399
"4611" 922 57.1089734728967 89.1172467795512
"4612" 922.2 54.9543936899536 83.3855074094382
"4613" 922.4 53.4071797364516 77.599770630481
"4614" 922.6 52.9635055913822 71.960301264415
"4615" 922.8 52.2552771743287 66.0032564509065
"4616" 923 50.8044034181721 60.9114832205091
"4617" 923.2 49.945500223775 56.6744754766957
"4618" 923.4 48.5318403953413 51.7038544713476
"4619" 923.6 46.2720806310676 46.7419554046086
"4620" 923.8 43.1071499080734 42.9341649392795
"4621" 924 39.0378986498698 39.2823887925943
"4622" 924.2 35.229583209291 37.6346302948213
"4623" 924.4 30.656509396025 38.175377723215
"4624" 924.6 25.512778508625 38.914263683015
"4625" 924.8 20.409589342505 40.671028749505
"4626" 925 15.0513576653519 41.6885158742534
"4627" 925.2 9.00546421055533 42.3291984794574
"4628" 925.4 7.2399063373382 41.0732442195886
"4629" 925.6 9.34554108810566 37.3863560086343
"4630" 925.8 11.573874393919 33.9250462616695
"4631" 926 14.2229073184644 29.6978773693968
"4632" 926.2 16.9499235492125 24.7432590359025
"4633" 926.4 19.6158380212347 20.0237687997634
"4634" 926.6 22.1004695170419 15.7468536935633
"4635" 926.8 25.0725881439293 15.2200395223852
"4636" 927 30.1648859416446 14.849789280878
"4637" 927.2 35.3932394096375 13.7109272913025
"4638" 927.4 40.4643922727567 12.7928739149467
"4639" 927.6 44.7503555982692 13.520169393401
"4640" 927.8 49.470401927525 16.5320248243935
"4641" 928 54.1506725854669 19.2840131575987
"4642" 928.2 57.5643492654568 21.0423147642945
"4643" 928.4 59.3567170360082 23.5450921844397
"4644" 928.6 61.5192865540714 25.681559494318
"4645" 928.8 65.2397062105562 27.2314256569962
"4646" 929 69.3639683894041 27.3146780715886
"4647" 929.2 73.9458824893375 26.4153070052775
"4648" 929.4 78.8411725193719 26.503215455368
"4649" 929.6 83.529248589095 25.693300767835
"4650" 929.8 86.771319362705 23.591297606335
"4651" 930 88.382852783585 19.922346633535
"4652" 930.2 88.4380601654038 16.6303278713665
"4653" 930.4 87.8348342457415 14.2357878276686
"4654" 930.6 86.4148132795553 11.8626990293968
"4655" 930.8 84.7328432398745 10.3762467683023
"4656" 931 81.2014329912434 8.40967717325379
"4657" 931.2 76.8799190188712 6.26682273841688
"4658" 931.4 72.5703268558745 3.81606743991398
"4659" 931.6 70.3214449106091 2.44668167481308
"4660" 931.8 68.3673213457483 2.47657381007903
"4661" 932 65.4408759765628 1.84641742257344
"4662" 932.2 64.3074166104149 1.42976782743514
"4663" 932.4 66.1902763080061 2.35118662087533
"4664" 932.6 67.7326269227968 3.04057112790427
"4665" 932.8 69.6898682864212 2.9316711989225
"4666" 933 72.8548360484038 3.15357298285132
"4667" 933.2 77.1107740935151 4.61143885281892
"4668" 933.4 82.0059089254128 6.09545563323536
"4669" 933.6 87.052577554085 7.78041200792495
"4670" 933.8 91.9795890931721 8.47381076918554
"4671" 934 93.4535403534385 10.9118087456477
"4672" 934.2 95.5902296800679 15.8377268104435
"4673" 934.4 97.6463099559805 20.3225407907991
"4674" 934.6 100.227189051468 23.8489977341864
"4675" 934.8 103.865084577039 26.5133549882435
"4676" 935 108.192551344025 28.8437576274649
"4677" 935.2 112.589895922534 31.984022956615
"4678" 935.4 115.715487124646 36.5642812561719
"4679" 935.6 117.628986469542 41.924718785577
"4680" 935.8 119.385379923371 47.8997963895483
"4681" 936 121.897929313813 53.9290655160285
"4682" 936.2 123.672703288279 60.6528845657573
"4683" 936.4 123.941406059718 67.193189507325
"4684" 936.6 121.272214004264 72.425566786328
"4685" 936.8 116.804864176224 77.1850389697813
"4686" 937 112.048835922083 81.7407883801442
"4687" 937.2 107.75912833692 85.8308401486097
"4688" 937.4 102.572817211239 90.0269301180469
"4689" 937.6 97.0097204122922 93.7631478499046
"4690" 937.8 90.7304167475946 95.6456396549454
"4691" 938 83.7135211972405 97.2324414691201
"4692" 938.2 76.4088957658701 98.2016884397105
"4693" 938.4 69.329510710775 97.8418344674094
"4694" 938.6 61.917977289275 96.3890044638788
"4695" 938.8 54.6997597262491 95.2193945542667
"4696" 939 47.1399197585513 95.0099225348729
"4697" 939.2 39.8097944844728 95.1571108569367
"4698" 939.4 32.5306902612319 96.5471489023615
"4699" 939.6 26.1738172361132 99.1447100653326
"4700" 939.8 20.2687150347911 101.651558238013
"4701" 940 18.829729141375 100.29594085209
"4702" 940.2 16.3620393128863 97.8279471986939
"4703" 940.4 12.9379615979266 93.6429829812937
"4704" 940.6 10.2891208482155 88.4899930810245
"4705" 940.8 8.77031454877502 82.5913414963649
"4706" 941 8.37829355022992 76.2495154651986
"4707" 941.2 7.72193097505 70.558965823415
"4708" 941.4 8.30373342086114 64.7097552943578
"4709" 941.6 11.0180394825589 60.5006593753251
"4710" 941.8 15.6367931712728 56.5899224155019
"4711" 942 20.3061536562929 52.7631431703132
"4712" 942.2 25.5039339114118 49.9689494921112
"4713" 942.4 30.3122872342137 47.8344968821489
"4714" 942.6 33.982197469775 45.245751993715
"4715" 942.8 38.9899356817378 42.9607891759915
"4716" 943 44.740075412688 41.4363905330519
"4717" 943.2 49.8854303242491 40.0116103700425
"4718" 943.4 55.4596410810934 38.1552628604255
"4719" 943.6 60.6093402000003 36.5028567558288
"4720" 943.8 65.695958941055 34.070738822395
"4721" 944 69.439733515505 30.478224328195
"4722" 944.2 72.781891663525 26.4126529608816
"4723" 944.4 76.4261750653485 22.4684307481561
"4724" 944.6 81.2652970167626 19.4333045298585
"4725" 944.8 85.4698108692603 19.5945690282444
"4726" 945 88.1104372380454 20.4857926757864
"4727" 945.2 92.2986860333231 21.50267082859
"4728" 945.4 94.699759730525 22.4143350785587
"4729" 945.6 95.3911408702107 22.9463193202435
"4730" 945.8 97.1261203222826 26.1038187039119
"4731" 946 98.116666677155 30.516442567495
"4732" 946.2 98.7490590554866 35.1767158704457
"4733" 946.4 99.4411447476463 39.5882944488513
"4734" 946.6 100.386034240937 40.6633101639208
"4735" 946.8 100.297616937603 40.7838653181567
"4736" 947 100.222078750466 40.7944511811267
"4737" 947.2 100.236580956012 41.1880767671339
"4738" 947.4 100.203590762467 41.997201653215
"4739" 947.6 100.275408726516 43.7012442495269
"4740" 947.8 101.079397413254 45.6297202857477
"4741" 948 102.203790165454 47.5371552791796
"4742" 948.2 103.667464175214 48.8909067043093
"4743" 948.4 106.067877521876 49.740698967242
"4744" 948.6 107.946720665965 49.4129425816095
"4745" 948.8 109.98095707348 48.6683318167417
"4746" 949 111.83228744411 47.0335882728336
"4747" 949.2 113.419458860682 44.7455915576584
"4748" 949.4 114.809991898936 43.0686772907328
"4749" 949.6 116.42321975906 41.1339965931632
"4750" 949.8 116.713778643195 41.6081945746257
"4751" 950 118.627117628331 42.9455801839927
"4752" 950.2 120.041584065884 45.3225151239329
"4753" 950.4 121.750313664705 48.9026168566509
"4754" 950.6 123.14346281947 53.2090433096786
"4755" 950.8 123.192663364089 58.2121879681893
"4756" 951 122.336906335239 63.3106947485542
"4757" 951.2 122.250415621383 68.6586512463034
"4758" 951.4 123.319356243089 73.9894611151124
"4759" 951.6 121.692514252563 74.0933116766678
"4760" 951.8 118.52144511439 76.5037957311068
"4761" 952 115.300021855925 78.9293141176411
"4762" 952.2 113.070227185525 82.5379339568303
"4763" 952.4 112.069708655104 86.8732725471589
"4764" 952.6 112.345803800474 92.1806897186765
"4765" 952.8 113.246930411499 96.5654719239255
"4766" 953 111.062632333679 97.5933070280868
"4767" 953.2 106.977257887063 99.7067429962149
"4768" 953.4 101.232564337422 101.52292599201
"4769" 953.6 96.1331071327708 102.58930511291
"4770" 953.8 90.9157909993303 104.725846281277
"4771" 954 85.771027159689 107.347258213649
"4772" 954.2 80.5122342149676 110.075789888264
"4773" 954.4 75.1081432653317 112.909699446828
"4774" 954.6 72.1793020037435 116.513133437971
"4775" 954.8 70.5067881838555 120.357547553571
"4776" 955 70.0731769695333 120.745725804256
"4777" 955.2 67.5853895273515 120.41092139386
"4778" 955.4 62.5784797986958 119.797729607093
"4779" 955.6 57.518017365492 117.378730507248
"4780" 955.8 53.15399738445 113.56403959574
"4781" 956 50.0050888236437 109.102599963105
"4782" 956.2 47.1532558510776 104.195709875399
"4783" 956.4 44.5197978321468 99.228212100778
"4784" 956.6 40.8112190671772 94.4990924759454
"4785" 956.8 37.3512278442355 89.6794838956623
"4786" 957 34.6964831841371 84.2085880249046
"4787" 957.2 30.6711278051404 79.1538231948816
"4788" 957.4 26.1065597621862 75.6071425120001
"4789" 957.6 20.6252604104093 72.9476584218679
"4790" 957.8 14.3180855524642 71.8306915833106
"4791" 958 7.5044779387664 72.6278025818443
"4792" 958.2 4.57750718022992 74.4889703433461
"4793" 958.4 5.02859445344392 73.7321126107014
"4794" 958.6 3.05683217288038 71.4663068324712
"4795" 958.8 2.55214631011372 68.6297666363843
"4796" 959 2.28768916223812 63.4745990827887
"4797" 959.2 2.72717158732163 58.3630290415963
"4798" 959.4 3.69093030781447 53.0503187560307
"4799" 959.6 4.55899452278462 47.6931892411957
"4800" 959.8 6.70955485114607 41.9127192294992
"4801" 960 9.89661424308501 36.960037713475
"4802" 960.2 13.109545654525 32.0759011480635
"4803" 960.4 15.8729556786537 27.3039914352051
"4804" 960.6 18.5766188026772 21.7789222322258
"4805" 960.8 20.7037525294669 17.537528501215
"4806" 961 24.2240915937533 16.6194599267258
"4807" 961.2 30.0568297687583 14.4715764151483
"4808" 961.4 35.7700961156629 13.0963055204908
"4809" 961.6 40.9924125657368 11.3866401056385
"4810" 961.8 45.5234314663712 9.13791546824793
"4811" 962 49.0734309066584 5.87247257264829
"4812" 962.2 51.3910120613016 3.1121760505341
"4813" 962.4 53.0093563475917 3.70252587461496
"4814" 962.6 56.8635444472347 4.56387457969883
"4815" 962.8 62.3853188786474 5.76787072494965
"4816" 963 68.155067722445 7.13834558768496
"4817" 963.2 73.5816404622125 8.7672387951837
"4818" 963.4 76.8728455951057 11.2869971060214
"4819" 963.6 79.7317144383601 13.0143801799366
"4820" 963.8 80.3860766278343 13.7866250152768
"4821" 964 82.6574723031271 14.5853645063068
"4822" 964.2 87.501070345745 15.622794712285
"4823" 964.4 91.7832379445658 16.1530922816741
"4824" 964.6 96.2864957879036 17.3223189983606
"4825" 964.8 100.840638100878 19.6320378903032
"4826" 965 105.373930797675 23.2524054058878
"4827" 965.2 109.264791535562 26.9413191253067
"4828" 965.4 111.873932478507 31.593723415445
"4829" 965.6 113.556247281689 36.7883192106891
"4830" 965.8 114.080283257553 42.7966290440773
"4831" 966 112.970442528614 48.2068200031973
"4832" 966.2 110.326326148236 53.1609505013728
"4833" 966.4 106.265009684954 57.5301860544292
"4834" 966.6 101.383901277766 60.9514715405339
"4835" 966.8 96.5933046517953 65.0486531949717
"4836" 967 94.2363305152355 70.0105005646886
"4837" 967.2 93.7934183653712 74.9694159689586
"4838" 967.4 95.436578842604 79.5315356183729
"4839" 967.6 98.078594393347 82.3789819576556
"4840" 967.8 100.92395347832 83.6681485549329
"4841" 968 104.27708607493 86.4983877071029
"4842" 968.2 106.133530298128 91.156596402405
"4843" 968.4 105.845399059393 95.9486161317149
"4844" 968.6 102.98230669515 99.21946044514
"4845" 968.8 100.191573934635 102.450035257834
"4846" 969 95.9459191960988 106.61108721074
"4847" 969.2 91.5937072625824 108.600315239879
"4848" 969.4 86.2485994489956 109.967858505753
"4849" 969.6 81.301987776275 112.204107247315
"4850" 969.8 76.4951996170726 115.06076897531
"4851" 970 73.3094325039512 117.603529973338
"4852" 970.2 73.054281353375 119.382766529165
"4853" 970.4 73.4561909534093 123.512599988289
"4854" 970.6 73.0154472317685 120.869677592945
"4855" 970.8 74.4789632120653 120.098022932408
"4856" 971 78.715172572853 120.891877404991
"4857" 971.2 81.973460034975 121.35419070639
"4858" 971.4 85.8096277089884 119.561584388654
"4859" 971.6 90.9492316926903 117.824083543719
"4860" 971.8 94.283193544373 116.663411408839
"4861" 972 97.4141546631 113.981255374765
"4862" 972.2 101.612246811574 110.286670217069
"4863" 972.4 105.519539290369 107.344125571084
"4864" 972.6 107.186733487574 106.104414111556
"4865" 972.8 106.074725785606 104.571821566566
"4866" 973 104.792204966579 100.242480814974
"4867" 973.2 103.888512704664 96.2494078299094
"4868" 973.4 103.61778665868 91.604476264615
"4869" 973.6 104.717795731452 86.4530783582333
"4870" 973.8 107.449670371707 82.0603395957877
"4871" 974 111.768745792161 79.2078691898513
"4872" 974.2 116.278311217247 77.4903143248671
"4873" 974.4 119.417865276961 77.4487017491893
"4874" 974.6 119.623003222847 76.5664299313541
"4875" 974.8 120.047304937888 74.1816941469141
"4876" 975 121.620372250346 70.2101018954457
"4877" 975.2 122.868921169236 66.1216270920571
"4878" 975.4 123.921301065282 61.7226334504852
"4879" 975.6 125.246941909413 57.6699744420167
"4880" 975.8 124.063357084596 55.6238641434539
"4881" 976 123.018952210157 50.9315532088728
"4882" 976.2 122.56219104113 45.7754433805044
"4883" 976.4 120.843972299551 41.5366228719073
"4884" 976.6 118.063028295334 37.3877496611193
"4885" 976.8 115.119156849353 32.3602749331719
"4886" 977 112.859446112498 26.7809309797017
"4887" 977.2 110.148228694407 24.1909765248059
"4888" 977.4 106.283440759094 20.1356675215177
"4889" 977.6 102.85683201691 15.6339661976188
"4890" 977.8 100.084834280495 12.9362038488585
"4891" 978 95.6444211972435 10.3762467683023
"4892" 978.2 90.7491346670923 7.58241212970534
"4893" 978.4 86.0726918001288 4.18638320613005
"4894" 978.6 82.6663266572043 3.09031294696024
"4895" 978.8 76.7998658260965 2.40674557072924
"4896" 979 70.7873837684107 1.58050363538639
"4897" 979.2 64.715356057595 1.26802403120496
"4898" 979.4 58.2867358014662 1.29102991250907
"4899" 979.6 52.1829631473776 1.89621119612022
"4900" 979.8 46.993625754547 4.67352114122594
"4901" 980 42.1527959852836 8.37832977242185
"4902" 980.2 36.8198300210137 12.2260618348627
"4903" 980.4 31.017792935591 15.6392159557644
"4904" 980.6 24.866644825725 17.512049675015
"4905" 980.8 18.4984125310599 19.0929219610987
"4906" 981 16.2113859167834 23.0469668182824
"4907" 981.2 12.5431539601721 30.4455514804797
"4908" 981.4 9.39656623036659 36.0676985855813
"4909" 981.6 5.24270969911875 42.1445011171837
"4910" 981.8 2.16911102371086 48.3962201271619
"4911" 982 1.57083064933009 54.3889799211641
"4912" 982.2 2.81154482607368 61.0792641426486
"4913" 982.4 4.40574486722501 67.667119049715
"4914" 982.6 5.35910878170001 74.259765328965
"4915" 982.8 7.76817387588502 80.484497357887
"4916" 983 11.0206581861348 86.0693566313613
"4917" 983.2 13.8333566107791 91.489821546715
"4918" 983.4 16.4993526853299 97.2582899418735
"4919" 983.6 20.5120295846679 100.716796463429
"4920" 983.8 24.905159460941 103.332889540999
"4921" 984 28.2416195194762 106.399595634605
"4922" 984.2 31.162774140509 109.888081945735
"4923" 984.4 32.840403859443 113.769175473076
"4924" 984.6 33.698658806573 115.578013412719
"4925" 984.8 37.8046812422809 116.724392070349
"4926" 985 42.695500223 117.006865986015
"4927" 985.2 48.4966467418225 116.762816733405
"4928" 985.4 54.1224387985746 117.359779314207
"4929" 985.6 58.837501239396 117.672397583288
"4930" 985.8 62.8697843844742 116.172974233605
"4931" 986 68.0628436829217 113.866442730256
"4932" 986.2 72.6136775888863 110.8895925124
"4933" 986.4 77.2704393766679 107.042075648417
"4934" 986.6 80.850227641946 102.888243794083
"4935" 986.8 83.8328157439511 98.2012767003106
"4936" 987 86.2362229387571 94.0013058435721
"4937" 987.2 87.5715576566068 88.6755693800786
"4938" 987.4 87.9271203988393 83.3820950666435
"4939" 987.6 86.7279379734474 78.3539491252408
"4940" 987.8 85.3279108163899 74.1280673421879
"4941" 988 82.5067013131946 70.183153136965
"4942" 988.2 79.2107431389353 67.1363101705483
"4943" 988.4 74.6430436913126 64.4140591824539
"4944" 988.6 70.3779479679233 61.2779794966811
"4945" 988.8 65.6508924740964 59.2977796220542
"4946" 989 60.7563405541196 58.6514019679988
"4947" 989.2 55.361620801025 58.8556916555483
"4948" 989.4 49.6369125684965 58.3218495827864
"4949" 989.6 44.6170901012173 58.7764786381957
"4950" 989.8 40.7673049895528 60.3879599534094
"4951" 990 37.8352018507142 62.8106481909177
"4952" 990.2 37.3489751259034 63.4235172535663
"4953" 990.4 34.6508543311639 61.0001595273816
"4954" 990.6 32.4017328622498 57.1547657352241
"4955" 990.8 31.9685116141308 52.8636760388015
"4956" 991 32.131214507585 47.722293900355
"4957" 991.2 33.4023836306781 42.5392766800211
"4958" 991.4 34.3800270321294 37.0036317051161
"4959" 991.6 35.8878115151734 31.5060849750391
"4960" 991.8 36.8167726979632 27.6932741129565
"4961" 992 36.8985700882943 24.4798086729622
"4962" 992.2 35.2362481374591 21.1955599770721
"4963" 992.4 33.2209725591542 16.6529265578666
"4964" 992.6 29.8692036479536 14.3288763226216
"4965" 992.8 26.4734086323368 13.9764878511444
"4966" 993 24.3983180454216 15.9560841163874
"4967" 993.2 21.4039700765563 19.36881913434
"4968" 993.4 18.367300133025 24.1245544511561
"4969" 993.6 14.9923774503567 28.6018979777694
"4970" 993.8 10.949432067575 33.906400393405
"4971" 994 6.61007795902985 38.9805581045839
"4972" 994.2 3.51475524392104 44.6270705951456
"4973" 994.4 3.17054741297455 50.6892213986003
"4974" 994.6 4.21570554872501 57.443740036965
"4975" 994.8 5.03094668315979 64.3000367786323
"4976" 995 4.36877546974632 71.256083215674
"4977" 995.2 4.2893592054996 77.7830767401387
"4978" 995.4 6.84126464114405 83.1515723534054
"4979" 995.6 11.416928791085 88.556189498047
"4980" 995.8 15.456479314689 93.0655407571986
"4981" 996 17.9962709873821 97.5198104140483
"4982" 996.2 19.9305614196691 101.76016365013
"4983" 996.4 22.6969556141994 103.430799337308
"4984" 996.6 26.8619538233529 106.138058183338
"4985" 996.8 30.2654367488639 110.227813666322
"4986" 997 32.0350485794298 114.881810553191
"4987" 997.2 35.4374198102573 116.817680685963
"4988" 997.4 40.7914161917316 117.681949595909
"4989" 997.6 46.3432508653787 118.259678513313
"4990" 997.8 52.1714525691562 119.464319657289
"4991" 998 56.9003262508153 120.221307575312
"4992" 998.2 61.8951431075948 121.21561255575
"4993" 998.4 67.3552133463583 122.837877353501
"4994" 998.6 71.6616073870132 124.223593041656
"4995" 998.8 76.1613505521994 124.750059027448
"4996" 999 77.8547991546316 123.007338398953
"4997" 999.2 78.8961538828275 119.365049110106
"4998" 999.4 80.2731542243957 114.648097757034
"4999" 999.6 81.8626893691466 110.211594176782
"5000" 999.8 82.3299277263432 105.095514737515
"5001" 1000 82.6444450133712 98.8672483380868
"5002" 1000.2 82.752509123233 93.0642100771707
"5003" 1000.4 84.6622284533886 87.171160505815
"5004" 1000.6 87.2215458463934 81.8514497934255
"5005" 1000.8 89.2530971199446 76.6290686760453
"5006" 1001 90.3027032052314 71.4638147795636
"5007" 1001.2 89.2542694404159 68.3955818533422
"5008" 1001.4 87.250218445325 65.7237794877331
"5009" 1001.6 86.2350177494876 61.5456524652617
"5010" 1001.8 86.6790348487867 56.7737302498598
"5011" 1002 88.4586553827773 50.8266864709346
"5012" 1002.2 88.4320478675439 46.3959046669885
"5013" 1002.4 88.7162360451822 41.6514175833578
"5014" 1002.6 90.978789874295 37.388081993635
"5015" 1002.8 93.9132603727725 33.0367273302051
"5016" 1003 95.8516307018413 27.7316588614394
"5017" 1003.2 95.448514645415 22.761961813525
"5018" 1003.4 94.2731408522597 19.183252683317
"5019" 1003.6 91.731345575555 16.826669250235
"5020" 1003.8 89.2736847127822 15.5210613991007
"5021" 1004 91.565090559391 13.8811856073593
"5022" 1004.2 93.7100500123963 12.4215820127397
"5023" 1004.4 94.8386346171212 13.2453262413688
"5024" 1004.6 97.1389051582629 14.5876741086421
"5025" 1004.8 100.474740962612 15.8455365477392
"5026" 1005 104.190866265896 17.5338886689007
"5027" 1005.2 103.735094457624 18.8165151233338
"5028" 1005.4 105.74296196336 22.3200678044443
"5029" 1005.6 108.672008340241 25.5247898888663
"5030" 1005.8 111.220976080121 27.0430006794076
"5031" 1006 110.306952770579 27.0163404645393
"5032" 1006.2 109.264520703719 27.2182456209916
"5033" 1006.4 107.812472707025 29.6387460026477
"5034" 1006.6 106.428412764742 33.9028670090168
"5035" 1006.8 106.406181750125 38.1207802385007
"5036" 1007 106.95211288327 42.5322570034149
"5037" 1007.2 108.271188303404 46.870027163965
"5038" 1007.4 109.85663476776 51.4720016744584
"5039" 1007.6 112.452053310404 56.137950194215
"5040" 1007.8 112.940170778764 60.7681067961353
"5041" 1008 111.816634488051 65.142703769636
"5042" 1008.2 109.759542215867 68.7164443918992
"5043" 1008.4 105.46424773669 71.9337146631628
"5044" 1008.6 100.784266457884 75.1033431323175
"5045" 1008.8 96.3621906384468 78.6302148535541
"5046" 1009 92.9538700565006 83.4469018371174
"5047" 1009.2 91.4512243715507 88.610387534497
"5048" 1009.4 92.1171741201404 93.6506219994457
"5049" 1009.6 93.97444299825 98.974226742965
"5050" 1009.8 95.3409358659859 102.514952753476
"5051" 1010 94.0875976780117 106.112525760303
"5052" 1010.2 90.8366653872463 110.194830305756
"5053" 1010.4 86.2491403578718 114.004679456917
"5054" 1010.6 81.0671871306903 116.617524253422
"5055" 1010.8 75.9226490026056 119.423039512513
"5056" 1011 70.3839971731836 121.618533528215
"5057" 1011.2 67.7359842941726 123.671458622854
"5058" 1011.4 67.6362915369267 123.812427538305
"5059" 1011.6 67.7876370804242 122.583089091501
"5060" 1011.8 65.480435661484 119.620951785567
"5061" 1012 62.2328771517482 115.319367530091
"5062" 1012.2 59.4966142483871 109.478751424129
"5063" 1012.4 57.8287383822661 103.787904978608
"5064" 1012.6 58.0168430548334 97.6779616950561
"5065" 1012.8 59.6348902472957 91.7124690875911
"5066" 1013 59.840094552091 87.1163569928565
"5067" 1013.2 58.8245594936917 82.126352918215
"5068" 1013.4 58.6171541730857 75.7185471888505
"5069" 1013.6 58.3581336266589 69.8180324579382
"5070" 1013.8 57.2516482050159 64.1742036033877
"5071" 1014 55.9601558508801 58.7739371664953
"5072" 1014.2 53.4769189359012 53.7607055845452
"5073" 1014.4 50.3584702812846 51.1438552703015
"5074" 1014.6 45.8456519788724 48.1282118314465
"5075" 1014.8 41.3956700679944 44.524285231419
"5076" 1015 38.6670797997533 39.1225253928237
"5077" 1015.2 37.9313853300643 34.1989631623386
"5078" 1015.4 39.7677203178171 30.9611482823161
"5079" 1015.6 43.6452836865467 28.1389357505193
"5080" 1015.8 47.696701621525 24.4825633847633
"5081" 1016 53.2085379727448 21.985123602171
"5082" 1016.2 58.972367852525 21.3553713646212
"5083" 1016.4 64.6226090334941 22.0291566251325
"5084" 1016.6 69.9754524347674 24.1465816003665
"5085" 1016.8 74.3034989960046 26.8308003636537
"5086" 1017 77.596221065525 28.5491586995275
"5087" 1017.2 80.918108352905 30.734286531505
"5088" 1017.4 85.5582807602054 31.7846577083077
"5089" 1017.6 90.5649648613432 31.1455379489422
"5090" 1017.8 95.969222378105 30.604344517885
"5091" 1018 100.611274065224 29.7747860945548
"5092" 1018.2 102.467386243972 27.0846673088751
"5093" 1018.4 102.107414798586 27.6419629936945
"5094" 1018.6 104.449940275607 29.8570609449598
"5095" 1018.8 107.542797864582 32.5736757915292
"5096" 1019 111.467733472768 35.9236003806744
"5097" 1019.2 115.201648561643 40.2276008251225
"5098" 1019.4 118.008159396306 44.799872535215
"5099" 1019.6 118.40590339049 48.4740094637902
"5100" 1019.8 118.687679272664 54.087458572641
"5101" 1020 118.605395381835 60.0026049096374
"5102" 1020.2 118.541359144446 65.6187555223202
"5103" 1020.4 119.156993763568 71.2956362331106
"5104" 1020.6 120.495958946913 76.8449876080512
"5105" 1020.8 121.344582800215 78.7262474908357
"5106" 1021 121.418963058089 77.8733488525227
"5107" 1021.2 120.08697654657 77.5606382589828
"5108" 1021.4 118.236993141834 79.944438892724
"5109" 1021.6 115.204842499769 82.9742197396603
"5110" 1021.8 111.215002766082 87.0049942479889
"5111" 1022 107.648421671397 91.2595321560611
"5112" 1022.2 104.006895429836 95.7596660130469
"5113" 1022.4 99.6655025732811 100.315749085873
"5114" 1022.6 94.9447690998308 104.371895016554
"5115" 1022.8 89.3335647369487 107.275897677918
"5116" 1023 83.6263762475082 109.187435636013
"5117" 1023.2 77.4630311158071 110.943558653651
"5118" 1023.4 70.7255687812943 111.64912614842
"5119" 1023.6 64.233289653 112.30920740539
"5120" 1023.8 57.4118823916714 113.378308274264
"5121" 1024 50.487193494884 113.174589204241
"5122" 1024.2 43.5638573025331 113.55469051032
"5123" 1024.4 37.6062943907564 115.93212277176
"5124" 1024.6 36.192988208325 116.981387159815
"5125" 1024.8 35.8917861056702 118.023758815562
"5126" 1025 36.4823048975824 117.152429443895
"5127" 1025.2 34.8613289389704 116.060295476517
"5128" 1025.4 31.253993013389 113.743537926319
"5129" 1025.6 27.0663867666878 109.62274663475
"5130" 1025.8 23.7088514763754 105.039240637128
"5131" 1026 20.7543793775982 101.148471698264
"5132" 1026.2 17.5528459108822 97.8837936454769
"5133" 1026.4 15.5116017716944 93.0956040205295
"5134" 1026.6 15.0994975988181 88.2906913432408
"5135" 1026.8 15.7667620903934 82.9644722011097
"5136" 1027 16.8677273395516 77.8682322740822
"5137" 1027.2 19.2756329915946 74.4860283833715
"5138" 1027.4 22.744701529243 70.5988173208047
"5139" 1027.6 25.3236361308613 65.5775170868079
"5140" 1027.8 28.2205508588886 60.1543397061059
"5141" 1028 32.3354806227727 55.4752669623159
"5142" 1028.2 36.524923551305 53.630833696135
"5143" 1028.4 42.1608896138513 53.7000288241307
"5144" 1028.6 48.2322076049271 52.4303869796479
"5145" 1028.8 53.841306253025 52.1034021020734
"5146" 1029 60.3534456721191 51.9225919189476
"5147" 1029.2 66.5362751420115 51.1558067467285
"5148" 1029.4 73.2045851780068 51.127886460524
"5149" 1029.6 79.217889916725 51.2787740546435
"5150" 1029.8 83.6741742258989 52.9110014672323
"5151" 1030 84.8580775016577 55.5291640814716
"5152" 1030.2 84.5751888001536 55.093318320015
"5153" 1030.4 86.1142450984783 52.9804807043832
"5154" 1030.6 86.9117333195439 49.640849513215
"5155" 1030.8 86.908147672025 45.0096981627444
"5156" 1031 85.3219779146438 39.7305951838387
"5157" 1031.2 83.037742937822 34.9249353906704
"5158" 1031.4 80.4577746498616 30.2597923912727
"5159" 1031.6 77.0317478422577 25.6541743723536
"5160" 1031.8 72.5740169397289 21.893665679681
"5161" 1032 68.3238075846537 17.5261765489476
"5162" 1032.2 65.369091313235 13.910617591645
"5163" 1032.4 62.2265242726823 13.5439372035745
"5164" 1032.6 58.0815585470563 15.0812104128712
"5165" 1032.8 53.3075788053229 17.9034478136618
"5166" 1033 48.0537451896159 21.02494283734
"5167" 1033.2 41.7380494414605 24.1168189441504
"5168" 1033.4 35.6018507524455 26.0324007819877
"5169" 1033.6 28.9634318312068 25.8673674759195
"5170" 1033.8 21.9510003901317 23.5407980002487
"5171" 1034 18.4662344598846 20.7452840919004
"5172" 1034.2 20.3774938131584 20.098150534315
"5173" 1034.4 21.8369573874568 17.5896442820786
"5174" 1034.6 23.9485257919505 16.0738512514277
"5175" 1034.8 28.1741207981188 13.9426253670587
"5176" 1035 31.9067680703671 10.9599683690571
"5177" 1035.2 34.6264516429316 7.7183808656765
"5178" 1035.4 37.3208427697864 6.91025218677178
"5179" 1035.6 40.8268158456374 7.74249436151832
"5180" 1035.8 45.8253104208744 8.75193806935954
"5181" 1036 50.065858458825 10.4077036362483
"5182" 1036.2 54.2559374933887 12.7776205156695
"5183" 1036.4 58.7176759823704 15.780277498349
"5184" 1036.6 64.0605173478476 17.7019080250859
"5185" 1036.8 69.4347475376863 19.6456958948601
"5186" 1037 75.106705993175 21.240875889385
"5187" 1037.2 79.8166804711566 22.3691185432465
"5188" 1037.4 84.7824501403497 22.4389191908232
"5189" 1037.6 89.6517250177483 21.0031435989043
"5190" 1037.8 94.3558790589536 18.5712408784721
"5191" 1038 98.3787733333308 19.140468246613
"5192" 1038.2 103.327900004104 21.605806497729
"5193" 1038.4 108.292949474553 25.310974155064
"5194" 1038.6 113.209252999649 29.351361233507
"5195" 1038.8 115.941197991386 34.283763964928
"5196" 1039 117.044382758367 40.4248898785044
"5197" 1039.2 118.00782533466 46.5661749461068
"5198" 1039.4 119.505776968357 52.6611050614362
"5199" 1039.6 119.96498702163 58.581906023136
"5200" 1039.8 119.177502665177 64.97591803234
"5201" 1040 117.097491091437 70.4173666831176
"5202" 1040.2 114.275433803705 75.0478123572663
"5203" 1040.4 112.877282067048 80.5800920437838
"5204" 1040.6 113.050735973371 86.2192976911124
"5205" 1040.8 114.33278725556 91.5688937659563
"5206" 1041 114.820589329604 93.3973810345834
"5207" 1041.2 112.765062598716 94.0836768313802
"5208" 1041.4 108.81017912915 96.69705665134
"5209" 1041.6 103.489477453416 99.356676770694
"5210" 1041.8 97.7887039074996 101.109158048495
"5211" 1042 91.6165356148612 101.943827865586
"5212" 1042.2 85.3574907118275 103.409737106543
"5213" 1042.4 79.1644446854158 106.075379007299
"5214" 1042.6 74.6112931490853 110.236526858525
"5215" 1042.8 71.7254196394672 115.742610841347
"5216" 1043 71.5405143785334 119.287970308156
"5217" 1043.2 71.3474705928131 119.275777051351
"5218" 1043.4 68.0537549578939 119.260697890526
"5219" 1043.6 62.8689723663065 119.076003602795
"5220" 1043.8 57.1523164932323 117.669315467215
"5221" 1044 50.8844232973809 115.952733532554
"5222" 1044.2 44.7492598497482 114.539210083223
"5223" 1044.4 37.7658491471234 114.160755793772
"5224" 1044.6 31.5506288125742 112.447200310403
"5225" 1044.8 26.4032484581679 110.662638262215
"5226" 1045 21.4018962347869 108.172386320524
"5227" 1045.2 17.7233611299187 103.344999005168
"5228" 1045.4 14.1757149593404 97.9663431757842
"5229" 1045.6 10.968435999425 92.0471708698399
"5230" 1045.8 8.66179482864798 86.2144514662887
"5231" 1046 6.89860183835178 80.3297947400968
"5232" 1046.2 5.09382560418047 73.9238837440805
"5233" 1046.4 3.96403766027078 67.6876316640285
"5234" 1046.6 4.61145974533009 60.8407369284183
"5235" 1046.8 6.67623822353385 54.3555597419052
"5236" 1047 9.75714190846415 48.2084963707541
"5237" 1047.2 14.7507414815709 43.9747325674535
"5238" 1047.4 19.6729748034959 40.1419473182635
"5239" 1047.6 24.9533294271461 36.5098670842465
"5240" 1047.8 30.3590565496772 32.812361751878
"5241" 1048 36.5822808728887 30.4926430275672
"5242" 1048.2 42.8274719719584 30.620905754915
"5243" 1048.4 49.352446488456 32.5568572560081
"5244" 1048.6 54.8792133002173 35.1641164508963
"5245" 1048.8 60.200021850035 38.018682942085
"5246" 1049 64.619762694742 41.8349544109036
"5247" 1049.2 68.8691727499425 44.6168207741664
"5248" 1049.4 73.4515540239536 47.5370264355578
"5249" 1049.6 77.8531260701639 51.0209525990483
"5250" 1049.8 80.9512788521341 55.0574163376422
"5251" 1050 84.3131860043657 59.7297882594008
"5252" 1050.2 87.5974428272623 63.9079125739353
"5253" 1050.4 91.1390230259987 65.2399256064518
"5254" 1050.6 93.7307304127683 64.7387755790258
"5255" 1050.8 95.9233462198145 65.7830269017676
"5256" 1051 98.9896907811859 69.4943939982758
"5257" 1051.2 101.272884393937 73.7279751224586
"5258" 1051.4 102.814601057243 78.5658502825739
"5259" 1051.6 101.623088695878 81.4245869724477
"5260" 1051.8 101.713036841082 82.4620087590237
"5261" 1052 103.716797739353 84.3140176505598
"5262" 1052.2 106.445523223078 84.4261522304781
"5263" 1052.4 109.38029708465 82.8395325622953
"5264" 1052.6 110.533035582393 80.1618013191097
"5265" 1052.8 110.826429617972 77.7614276928992
"5266" 1053 110.940417165579 77.7226476871609
"5267" 1053.2 109.93132230488 79.0153168032336
"5268" 1053.4 109.56943999127 80.6084398290357
"5269" 1053.6 109.594294351422 83.0834421588047
"5270" 1053.8 109.712865892025 87.3505919004946
"5271" 1054 107.933704686068 91.5754831175598
"5272" 1054.2 105.083114908568 95.3478869105339
"5273" 1054.4 100.713146737346 97.9527987997685
"5274" 1054.6 95.4761596813199 99.7263420932919
"5275" 1054.8 89.9008538094467 101.740617992006
"5276" 1055 83.4435847116789 102.871997174138
"5277" 1055.2 76.7353591953968 103.038589499292
"5278" 1055.4 69.772935787275 101.81830071754
"5279" 1055.6 62.7601600810891 100.252251198189
"5280" 1055.8 57.075223202884 99.2265651178304
"5281" 1056 50.0372988776267 98.349671617681
"5282" 1056.2 42.2363432414837 97.9348064468513
"5283" 1056.4 34.5195500255336 98.2175495338357
"5284" 1056.6 26.9102560478555 99.2680640755541
"5285" 1056.8 19.4071087618909 98.7466262528247
"5286" 1057 14.2632816264021 97.222557441715
"5287" 1057.2 10.7259517217111 92.9548540532149
"5288" 1057.4 7.42458278803702 86.954080906591
"5289" 1057.6 5.39673038662258 81.0450563916784
"5290" 1057.8 3.95519986033493 74.397424689529
"5291" 1058 2.35039654560194 67.3159685604201
"5292" 1058.2 0.988512779578102 61.3532178933831
"5293" 1058.4 2.84632077831631 58.0854187359367
"5294" 1058.6 5.07856253702943 52.3364191346397
"5295" 1058.8 6.84458278797502 46.617786784585
"5296" 1059 8.46706698938639 40.8014626810565
"5297" 1059.2 10.9003385769625 34.2420839285899
"5298" 1059.4 12.6556964803858 27.8129133459238
"5299" 1059.6 14.9333662203492 25.7859484995886
"5300" 1059.8 19.4523633386541 22.0702938719569
"5301" 1060 23.9651249709461 17.7507460467834
"5302" 1060.2 29.5327986431554 13.7447836663345
"5303" 1060.4 35.2865582467523 11.1142585097718
"5304" 1060.6 41.4395639033838 9.08005695729731
"5305" 1060.8 47.2267119091057 8.56240649786012
"5306" 1061 52.9203464787558 8.40714913437979
"5307" 1061.2 58.711303738222 7.71273870136647
"5308" 1061.4 64.0047551904962 5.58697905856111
"5309" 1061.6 67.5103161436795 1.74992128492404
"5310" 1061.8 67.1494882428393 3.52417409121496
"5311" 1062 65.7792307151614 4.03375061521496
"5312" 1062.2 64.6656291025875 2.3895701119962
"5313" 1062.4 62.8901014954481 1.93419734084957
"5314" 1062.6 60.5146100141981 1.4932176566188
"5315" 1062.8 58.8258792111813 3.4166852931837
"5316" 1063 54.4394300028303 4.20942041690969
"5317" 1063.2 50.0664343355477 4.44778154096495
"5318" 1063.4 45.4603587798508 3.27224861867563
"5319" 1063.6 43.0131519655895 5.25837806805367
"5320" 1063.8 37.8338083086762 7.68077794686612
"5321" 1064 32.366863262525 9.20348664095689
"5322" 1064.2 28.528069028825 11.1763148932816
"5323" 1064.4 23.6419469953917 14.696639379915
"5324" 1064.6 18.6502475627917 17.945189720415
"5325" 1064.8 15.6388239738383 22.7038977174318
"5326" 1065 12.5173632088621 28.2858715313161
"5327" 1065.2 9.01681482422065 32.4883375491171
"5328" 1065.4 6.90572587305761 36.4140153902584
"5329" 1065.6 4.93593536994926 42.0666893610331
"5330" 1065.8 2.43819324459581 48.2406414539052
"5331" 1066 2.01775227446305 52.6678693515778
"5332" 1066.2 2.98285277445604 58.2432480315167
"5333" 1066.4 4.57154728713371 64.4229998094237
"5334" 1066.6 4.39863770572014 70.5210583015077
"5335" 1066.8 2.98865386162338 75.8109455060182
"5336" 1067 4.1359817370616 80.0072603001174
"5337" 1067.2 6.48166899264597 85.6060619641585
"5338" 1067.4 8.68527070676911 91.0038179524669
"5339" 1067.6 10.708462211717 96.419974416415
"5340" 1067.8 14.6405803692096 101.791106970346
"5341" 1068 18.7552970749625 105.994837681043
"5342" 1068.2 22.7989332765581 110.938483405372
"5343" 1068.4 27.3315579087808 114.703698603703
"5344" 1068.6 32.9428285816712 117.390028333869
"5345" 1068.8 38.6019628075964 120.123169085763
"5346" 1069 44.1641478312828 123.079584968121
"5347" 1069.2 49.8592516099942 124.772028247892
"5348" 1069.4 55.9407169920447 125.634959516593
"5349" 1069.6 61.609347543339 126.032888300075
"5350" 1069.8 66.3051044834275 125.834968546922
"5351" 1070 71.3419189412324 123.846377233752
"5352" 1070.2 76.7644096222545 121.751148730158
"5353" 1070.4 82.0095308587895 120.777311125992
"5354" 1070.6 87.0506771609 120.813362809629
"5355" 1070.8 90.2945860197217 119.08840254942
"5356" 1071 94.7153367238447 115.871178634576
"5357" 1071.2 99.9697576385082 113.458885910719
"5358" 1071.4 102.179962821735 110.192671678106
"5359" 1071.6 104.327344866059 105.847571954927
"5360" 1071.8 106.981453314262 100.940738688867
"5361" 1072 110.115880308844 96.6525785280167
"5362" 1072.2 114.222581545821 93.674907837128
"5363" 1072.4 117.109073562033 92.7288322078924
"5364" 1072.6 118.303287289305 90.8744431173082
"5365" 1072.8 120.123507213886 86.7253881012065
"5366" 1073 122.169374726012 81.5579791029842
"5367" 1073.2 123.946488747135 76.001718128698
"5368" 1073.4 124.059167427209 71.6196895878465
"5369" 1073.6 123.294124084827 66.0483350058012
"5370" 1073.8 122.724673035693 61.63731807933
"5371" 1074 121.35235370918 56.6554183900468
"5372" 1074.2 121.537534598692 50.8617099352983
"5373" 1074.4 122.078875705569 46.6544154157017
"5374" 1074.6 120.856080476798 42.2751524844877
"5375" 1074.8 118.848327417061 36.6057000376792
"5376" 1075 116.396727393115 32.0963911131893
"5377" 1075.2 113.238773962052 27.6892483152775
"5378" 1075.4 109.685223809334 22.5232715371695
"5379" 1075.6 105.847601896105 17.4078594750185
"5380" 1075.8 101.711305634039 13.0095771022435
"5381" 1076 97.2028001237412 9.97307158751225
"5382" 1076.2 91.4451057709716 8.39483513857417
"5383" 1076.4 85.507760849292 6.63605402904019
"5384" 1076.6 79.5181281356382 3.3138535919225
"5385" 1076.8 76.5297868316124 1.84578733619554
"5386" 1077 71.656022986226 1.97049102963763
"5387" 1077.2 65.6276223534638 1.70035811373536
"5388" 1077.4 60.1162938473794 1.07029102418583
"5389" 1077.6 56.3569752513864 1.44046018614565
"5390" 1077.8 51.4701338471955 3.23608963588541
"5391" 1078 45.694954133325 5.12084719974829
"5392" 1078.2 39.613695941325 6.58587970624829
"5393" 1078.4 33.2618871496541 7.70352348563431
"5394" 1078.6 29.2966724947583 10.709203079615
"5395" 1078.8 23.9011117268197 14.7898382441729
"5396" 1079 19.0265207726569 19.8768207308963
"5397" 1079.2 15.0178571444625 25.7026960849962
"5398" 1079.4 11.806609414704 31.6219554264044
"5399" 1079.6 8.42578748496378 37.3837141948578
"5400" 1079.8 6.99932909018216 44.0282280845864
"5401" 1080 7.52505690913027 51.1863414708728
"5402" 1080.2 9.52937964278362 57.7062158758356
"5403" 1080.4 11.6192373147092 63.9257545708728
"5404" 1080.6 13.2759642667708 69.9936813573844
"5405" 1080.8 13.9413119470902 76.1543376119454
"5406" 1081 12.839943208013 82.624718758687
"5407" 1081.2 11.0701989893315 88.4477729830778
"5408" 1081.4 13.2219344987992 94.069552699465
"5409" 1081.6 17.9851780624927 98.008497040223
"5410" 1081.8 22.132105725389 101.901998661607
"5411" 1082 25.6954016585982 106.564275852727
"5412" 1082.2 30.0170120067869 110.635339519858
"5413" 1082.4 35.7072291698177 112.231761095264
"5414" 1082.6 41.6208117718555 112.464509487969
"5415" 1082.8 47.6453691619302 111.791613836939
"5416" 1083 54.1666277982538 111.981923245961
"5417" 1083.2 60.0095315907792 112.11147659952
"5418" 1083.4 64.9640140081592 114.2048165388
"5419" 1083.6 69.216247276949 118.314439346599
"5420" 1083.8 71.0613206293637 122.061330870642
"5421" 1084 71.1594054389121 122.671589853013
"5422" 1084.2 73.24748799385 121.618533528215
"5423" 1084.4 77.9854951534202 121.201420486392
"5424" 1084.6 83.4982551847933 120.31041330502
"5425" 1084.8 88.4160006253693 117.321592142436
"5426" 1085 91.9579958875507 112.622547969907
"5427" 1085.2 95.174858026775 108.15615873479
"5428" 1085.4 97.6598636915674 103.250027216062
"5429" 1085.6 99.8357788774642 98.4771126883019
"5430" 1085.8 101.50513325681 95.3314135315253
"5431" 1086 103.312613129686 93.4143828828935
"5432" 1086.2 107.25917239033 92.7158491348787
"5433" 1086.4 111.738878287559 92.6525628949099
"5434" 1086.6 113.121801277861 94.0450321477017
"5435" 1086.8 112.32631258832 95.5974656424201
"5436" 1087 111.931112450445 97.4373236537105
"5437" 1087.2 111.390454358784 99.8780661379046
"5438" 1087.4 109.18901837929 102.056333881876
"5439" 1087.6 107.375382274475 105.643309500815
"5440" 1087.8 105.348403577322 106.051618486783
"5441" 1088 101.363805165925 108.484198622115
"5442" 1088.2 97.8120429957955 111.165949501084
"5443" 1088.4 95.8203364016802 115.639795173353
"5444" 1088.6 94.626784632221 116.568630175375
"5445" 1088.8 91.4628605186972 118.154875064879
"5446" 1089 87.3035520605169 120.920947923788
"5447" 1089.2 82.9746354287869 122.759014320024
"5448" 1089.4 77.9264533239021 124.106895939469
"5449" 1089.6 72.785945835653 125.441376611263
"5450" 1089.8 68.0417239467933 124.9059235428
"5451" 1090 62.806601142581 123.882072447823
"5452" 1090.2 57.395041508975 123.854300527265
"5453" 1090.4 52.2274338866865 124.974878902638
"5454" 1090.6 47.7615444336116 123.811317546845
"5455" 1090.8 41.9384619149143 122.398457902734
"5456" 1091 36.8709447482337 120.338573597853
"5457" 1091.2 31.6957869190719 117.549883469402
"5458" 1091.4 26.8925523513157 114.493350154843
"5459" 1091.6 21.8336762293855 110.72485400061
"5460" 1091.8 17.8885189042459 106.698606930168
"5461" 1092 13.6023510263833 102.878555927097
"5462" 1092.2 12.9074403475488 100.02219513012
"5463" 1092.4 10.3132528251679 94.7019735640721
"5464" 1092.6 7.89470328020243 90.5836794213762
"5465" 1092.8 7.484381826925 85.260248540815
"5466" 1093 6.63010984281072 80.1255156842738
"5467" 1093.2 5.14056356542501 75.9764012441899
"5468" 1093.4 1.87239405874102 72.865309171039
"5469" 1093.6 1.65334207095001 70.88063600419
"5470" 1093.8 2.13477501115 66.8040238121899
"5471" 1094 3.96081665487246 61.8350589169861
"5472" 1094.2 5.62374399361121 57.2976760764219
"5473" 1094.4 7.28858374119773 52.3334981911695
"5474" 1094.6 8.50138011926137 47.2643699058331
"5475" 1094.8 11.4589184309822 43.041833527415
"5476" 1095 14.8571621324956 39.0596428678032
"5477" 1095.2 17.1043304954938 34.353553793215
"5478" 1095.4 16.9144188915895 28.9249200173763
"5479" 1095.6 14.3502088476592 24.971442121154
"5480" 1095.8 16.9193815158821 25.6543545620721
"5481" 1096 19.3706259973637 22.3702865030214
"5482" 1096.2 23.1656188964701 18.3144927067644
"5483" 1096.4 27.0746813712533 14.2308199704758
"5484" 1096.6 30.8628961827831 9.69251572447303
"5485" 1096.8 35.4364113852533 6.18837309169321
"5486" 1097 39.4701106784584 4.99769953978162
"5487" 1097.2 43.7866972523871 5.94905548128392
"5488" 1097.4 49.0946920104905 6.03252060159427
"5489" 1097.6 54.1113621266829 6.51458369258337
"5490" 1097.8 58.9995163265964 7.39019598503128
"5491" 1098 63.8798537832015 8.58621735536201
"5492" 1098.2 69.0346558918652 10.1815024421325
"5493" 1098.4 74.1027323169293 11.642161800683
"5494" 1098.6 79.9930434906883 11.2588177590721
"5495" 1098.8 84.556651054222 8.94035487282102
"5496" 1099 86.6590670118551 5.74182143959359
"5497" 1099.2 85.5449810220154 7.75880400339765
"5498" 1099.4 87.0405993182523 9.22602656051799
"5499" 1099.6 90.308559943826 10.9365335774577
"5500" 1099.8 94.8314701492874 13.5189373985813
"5501" 1100 99.2678746695627 16.0592758490451
"5502" 1100.2 103.17588234401 19.5337821656227
"5503" 1100.4 106.763737208636 23.6701404185205
"5504" 1100.6 110.279528587189 29.4095033819513
"5505" 1100.8 111.730072236103 34.7111923628113
"5506" 1101 112.661090548754 40.7700104830315
"5507" 1101.2 114.260703376128 46.1616718665943
"5508" 1101.4 115.509065106275 51.9134698144471
"5509" 1101.6 115.352902361942 58.2382916931367
"5510" 1101.8 113.787437720881 63.972689250715
"5511" 1102 109.996257858209 68.4918284240834
"5512" 1102.2 104.82491765493 70.4301944585663
"5513" 1102.4 98.9523376879023 71.3062646031867
"5514" 1102.6 92.8098274254425 71.1412388148296
"5515" 1102.8 86.9929866534982 70.5243874164292
"5516" 1103 81.2456486862772 70.8468991071088
"5517" 1103.2 75.9437052524815 70.9466870916758
"5518" 1103.4 69.5420092214614 70.5114825564059
"5519" 1103.6 64.0390093440589 68.6171769758166
"5520" 1103.8 59.3232096712943 65.8297036987534
"5521" 1104 56.1082038379893 62.3245276809025
"5522" 1104.2 54.5499575435063 58.1917340818318
"5523" 1104.4 53.651266934525 54.1858224809502
"5524" 1104.6 53.9507228303432 50.1388447525786
"5525" 1104.8 53.788095243845 46.201207976215
"5526" 1105 52.0016472832157 43.5535113979057
"5527" 1105.2 48.4772932308476 42.215004522344
"5528" 1105.4 44.2560646716037 42.4309142565071
"5529" 1105.6 42.1415915034897 42.7076112778502
"5530" 1105.8 38.2176482384718 44.3350194827362
"5531" 1106 33.7010168454638 45.9906176780313
"5532" 1106.2 28.7136802466997 46.9210466581761
"5533" 1106.4 23.5461703661099 45.3791552818376
"5534" 1106.6 18.8296699390951 42.0079170474112
"5535" 1106.8 14.8905551650827 37.8630171135515
"5536" 1107 11.7029961407291 33.6905843359701
"5537" 1107.2 11.4841336046273 32.2558936134536
"5538" 1107.4 13.3588880227697 30.2308628729809
"5539" 1107.6 15.4635810836863 26.0318403972472
"5540" 1107.8 17.5651491519407 21.5440023514284
"5541" 1108 20.6375547873637 16.8964483581182
"5542" 1108.2 25.0117151333272 14.097886964215
"5543" 1108.4 29.8575268849121 12.0513618920214
"5544" 1108.6 33.570445613025 9.74100768401495
"5545" 1108.8 35.2446015140965 6.94981627316001
"5546" 1109 35.8815230181542 7.59649209902394
"5547" 1109.2 38.4175404147664 8.20261372966323
"5548" 1109.4 42.2094191349666 9.13447926291626
"5549" 1109.6 46.5549206754153 9.36255389972715
"5550" 1109.8 51.3878772984576 9.3012832228554
"5551" 1110 56.6650217834644 9.09477200130587
"5552" 1110.2 62.0166870323794 8.01636325424408
"5553" 1110.4 67.7214160966108 7.54254896618639
"5554" 1110.6 73.4230344148281 8.01385210191193
"5555" 1110.8 79.496614250525 8.98950844391793
"5556" 1111 84.9346624414481 11.371162583388
"5557" 1111.2 89.3749687286706 15.0960137964188
"5558" 1111.4 92.0748416437438 19.1976332708087
"5559" 1111.6 92.3638597739625 23.2304537302774
"5560" 1111.8 92.0559160247998 27.3692755563029
"5561" 1112 92.4490979977015 30.8726965079502
"5562" 1112.2 92.8497851402291 34.1156647526741
"5563" 1112.4 93.3792803421848 36.4693470410603
"5564" 1112.6 95.6185906102629 38.668875376312
"5565" 1112.8 98.9516674734128 41.0471033678131
"5566" 1113 101.648288266952 44.5230798324059
"5567" 1113.2 103.322793807463 48.4670035918578
"5568" 1113.4 104.687004629552 52.4799187183578
"5569" 1113.6 106.234320105568 55.908640758415
"5570" 1113.8 107.381166079821 59.271845816815
"5571" 1114 110.16629303792 62.0450149000571
"5572" 1114.2 113.57357456966 63.5371390460798
"5573" 1114.4 117.664511060841 64.0497962247413
"5574" 1114.6 119.827575414058 63.2565437385981
"5575" 1114.8 118.403771154141 63.5836821721257
"5576" 1115 117.752355322482 65.5695469884237
"5577" 1115.2 117.727046521741 69.1700254870528
"5578" 1115.4 116.733859796608 73.7884654819397
"5579" 1115.6 114.725972052456 77.467681334577
"5580" 1115.8 111.101614757987 80.7642156713688
"5581" 1116 107.718279305682 84.4925604296584
"5582" 1116.2 103.441568381525 88.4111300475483
"5583" 1116.4 98.130213069602 92.0696281685739
"5584" 1116.6 93.4448449204302 95.8387936049908
"5585" 1116.8 88.0375683372567 99.4457403863613
"5586" 1117 82.1439445830207 102.318876569241
"5587" 1117.2 76.6245417674555 104.027065699693
"5588" 1117.4 71.5500961929116 103.075728964761
"5589" 1117.6 66.4375021074481 99.9060004831637
"5590" 1117.8 61.6107470577 95.4868124068399
"5591" 1118 57.2801916599685 90.7404117239193
"5592" 1118.2 54.3979700974808 85.2920407044804
"5593" 1118.4 52.5144551553899 79.0034751664041
"5594" 1118.6 50.5273825180393 72.3643226513007
"5595" 1118.8 47.1322395981232 67.2041778772417
"5596" 1119 43.5042134146168 62.1581994490865
"5597" 1119.2 39.2849918479195 57.1933346005728
"5598" 1119.4 34.5148306055709 53.3434605866829
"5599" 1119.6 31.0738854693661 50.176619223028
"5600" 1119.8 25.9903983621755 47.2512819297975
"5601" 1120 20.7029821545892 45.7068252476553
"5602" 1120.2 15.5730183017472 44.927266666215
"5603" 1120.4 10.70935487347 45.3421741570865
"5604" 1120.6 5.53059664291786 46.8802641923489
"5605" 1120.8 3.36340799908865 48.9008054249513
"5606" 1121 3.34838237157089 52.1793821052517
"5607" 1121.2 2.85075647865658 57.093406176715
"5608" 1121.4 2.63553953719743 62.7009443912494
"5609" 1121.6 1.9222450450124 68.5380024578536
"5610" 1121.8 2.63661381259878 74.2007672273133
"5611" 1122 4.73854542986648 79.3671824711906
"5612" 1122.2 7.25150824933452 84.3041859195959
"5613" 1122.4 10.2896393086578 89.331088186254
"5614" 1122.6 12.565080389401 94.5836038107108
"5615" 1122.8 15.4489443969901 98.3853992188661
"5616" 1123 19.0728820129942 102.329102185107
"5617" 1123.2 22.533468766061 107.231149949599
"5618" 1123.4 25.8824913646159 112.124775447556
"5619" 1123.6 29.6974047104703 116.185372894395
"5620" 1123.8 34.8765428121815 118.652486966765
"5621" 1124 40.8297432363718 119.543242039344
"5622" 1124.2 46.7362878613637 120.252128736038
"5623" 1124.4 53.161725650069 120.867417731839
"5624" 1124.6 57.5365152238583 123.107831583477
"5625" 1124.8 60.1586739013432 125.049489101738
"5626" 1125 63.3624234271762 124.649328784331
"5627" 1125.2 67.8153264633718 123.21712439786
"5628" 1125.4 72.9284784656738 121.503773525909
"5629" 1125.6 78.698449112825 120.23312235359
"5630" 1125.8 84.6561817478 119.815906574565
"5631" 1126 91.2730665071786 119.282305724286
"5632" 1126.2 94.6261961233637 116.344005556005
"5633" 1126.4 98.0456978955906 111.839467652682
"5634" 1126.6 100.521135093807 106.445565874497
"5635" 1126.8 103.534977538076 101.714819976384
"5636" 1127 107.30303957592 97.9885280360889
"5637" 1127.2 112.199759732396 96.2835748382236
"5638" 1127.4 115.11201867298 95.07278148109
"5639" 1127.6 115.27027657129 92.0996517129367
"5640" 1127.8 116.360908016393 87.1383062299255
"5641" 1128 117.507754490499 81.480596461077
"5642" 1128.2 118.923219759327 75.3360260908615
"5643" 1128.4 120.258381057209 69.1857911903202
"5644" 1128.6 121.739639905668 63.1264282376435
"5645" 1128.8 124.352680535043 56.3597524758667
"5646" 1129 123.018952210157 52.2524291987149
"5647" 1129.2 121.298822309728 45.819025583215
"5648" 1129.4 119.074802845499 39.472786373136
"5649" 1129.6 116.307062067587 32.9195242831973
"5650" 1129.8 113.346748164908 26.341016840841
"5651" 1130 109.079401497025 22.5872903050205
"5652" 1130.2 103.800531538692 17.4596765322705
"5653" 1130.4 98.6174933734481 12.1024538930707
"5654" 1130.6 94.066295335525 8.08488398101496
"5655" 1130.8 88.1187685158028 5.71464539924273
"5656" 1131 81.5727041639495 2.46656243763005
"5657" 1131.2 76.5721202936083 1.20276992632606
"5658" 1131.4 70.8680982701693 1.0154896653688
"5659" 1131.6 63.9024263266885 0.908919575013036
"5660" 1131.8 57.1425047238755 0.839703949318044
"5661" 1132 52.5195721164913 1.44722033749585
"5662" 1132.2 46.5717802343602 3.21618828000617
"5663" 1132.4 40.1307167688846 5.29910355683293
"5664" 1132.6 34.4612549184937 8.42884813471495
"5665" 1132.8 28.9998622934489 12.7436319629323
"5666" 1133 23.6079724255924 17.0737566085857
"5667" 1133.2 17.8840993852111 20.4483362618545
"5668" 1133.4 13.6056322289226 24.4628576466607
"5669" 1133.6 10.1928249786459 29.7715648837314
"5670" 1133.8 7.04940294235835 36.009677496215
"5671" 1134 4.26083988686875 42.5107592438087
"5672" 1134.2 2.52900849414448 49.2316099596486
"5673" 1134.4 2.22187636546251 56.653213956206
"5674" 1134.6 2.6362676571917 63.0302993329329
"5675" 1134.8 1.95732376716604 70.3178969293688
"5676" 1135 2.19975972063707 76.6571910873529
"5677" 1135.2 5.49378331207701 80.597623346215
"5678" 1135.4 10.2055852547691 83.333086300837
"5679" 1135.6 15.1611185774914 85.4150484680637
"5680" 1135.8 19.197300917243 87.2547833200098
"5681" 1136 23.118283095525 89.7317825389149
"5682" 1136.2 24.9249874288275 91.4978505885847
"5683" 1136.4 28.1641904648775 93.4947127886822
"5684" 1136.6 30.7250481666316 96.458192655715
"5685" 1136.8 31.7213848876198 101.693432504655
"5686" 1137 30.9679183633149 108.32029911408
"5687" 1137.2 29.6787264508395 110.660583518167
"5688" 1137.4 30.5188947171112 111.554397179215
"5689" 1137.6 34.0367169463939 113.881950605436
"5690" 1137.8 39.0720838836 115.134172260315
"5691" 1138 45.5973692050374 115.369904044868
"5692" 1138.2 50.3528453716902 115.578943943763
"5693" 1138.4 56.1808659303569 115.594611048072
"5694" 1138.6 60.7543758882955 115.930698843322
"5695" 1138.8 65.4127554653124 117.30217962512
"5696" 1139 68.9385281784512 121.115222289346
"5697" 1139.2 71.2774137254 123.50058276041
"5698" 1139.4 72.4138790150012 122.040147437953
"5699" 1139.6 75.9589592446019 119.563894851318
"5700" 1139.8 80.4951259239996 116.645843974096
"5701" 1140 84.630791248689 113.051800325559
"5702" 1140.2 88.5965135182027 108.879120428215
"5703" 1140.4 92.6588332679788 105.121528833173
"5704" 1140.6 97.5936918087355 101.104725960083
"5705" 1140.8 102.848903388237 97.601501000876
"5706" 1141 105.564210939008 93.7149003940963
"5707" 1141.2 105.593022684543 88.9951172107562
"5708" 1141.4 104.657820019925 83.7176214272513
"5709" 1141.6 102.893313356472 78.7137685417813
"5710" 1141.8 101.769895084277 72.8186896833831
"5711" 1142 99.7582608629614 67.3914844753695
"5712" 1142.2 96.9180368664704 62.4404852933241
"5713" 1142.4 94.6149207490518 57.1684777181971
"5714" 1142.6 93.0904177540385 51.3899365009987
"5715" 1142.8 91.9065403133269 45.1664311196961
"5716" 1143 91.7774570026476 38.8964765779319
"5717" 1143.2 91.8702854328583 32.4503626846392
"5718" 1143.4 92.3827418857366 28.6281675596188
"5719" 1143.6 95.0376074078583 25.8413095854877
"5720" 1143.8 98.0060748640395 24.2795227544285
"5721" 1144 97.717584108305 23.923796288245
"5722" 1144.2 96.0525127288799 22.6374032293117
"5723" 1144.4 92.860179127445 21.019210101445
"5724" 1144.6 88.3701333202874 19.1873455640664
"5725" 1144.8 83.0202599477125 17.7206575645275
"5726" 1145 77.5396136089505 16.6796510020341
"5727" 1145.2 71.1388433889937 15.5987490700587
"5728" 1145.4 64.8415821733566 14.1461626349097
"5729" 1145.6 58.3733308702967 12.8890274385302
"5730" 1145.8 51.4226240175705 12.3693802322377
"5731" 1146 45.441568375325 11.8477881254275
"5732" 1146.2 39.9777062131836 10.9099265152881
"5733" 1146.4 36.0703124206104 10.0709895550442
"5734" 1146.6 32.7871855199133 9.35882529101495
"5735" 1146.8 29.7921370118799 11.9075298086343
"5736" 1147 25.2509465586917 15.3930606293816
"5737" 1147.2 20.5217751907448 19.0032609754677
"5738" 1147.4 15.7971429079183 23.4377375796644
"5739" 1147.6 11.1465177877722 28.5306400302037
"5740" 1147.8 6.84281953656625 34.0462318689469
"5741" 1148 4.082678025775 39.735955827965
"5742" 1148.2 3.67277121095218 46.6093639299043
"5743" 1148.4 4.85188479113214 52.7631431703132
"5744" 1148.6 6.36679366951617 58.8605769762061
"5745" 1148.8 8.16422869966061 64.4066929851387
"5746" 1149 10.8657205330622 69.719638540496
"5747" 1149.2 13.1567870670335 75.4543552099099
"5748" 1149.4 14.2047584762936 81.7031096069588
"5749" 1149.6 14.38597641045 88.457841228915
"5750" 1149.8 14.5127491379031 95.3582139195595
"5751" 1150 14.5343213101644 100.320740939067
"5752" 1150.2 17.9358460372179 103.182496255388
"5753" 1150.4 22.4788799718219 106.642756269176
"5754" 1150.6 28.4919152072567 108.897763471776
"5755" 1150.8 33.7092044805012 110.990223170501
"5756" 1151 38.0502266314156 114.202801730707
"5757" 1151.2 42.741489738077 117.412488899119
"5758" 1151.4 46.493119271025 121.755027240001
"5759" 1151.6 51.3936569854273 124.565839852177
"5760" 1151.8 57.3163109341679 124.642627542667
"5761" 1152 63.1274648163386 122.514610890334
"5762" 1152.2 68.8357200225414 120.037593246789
"5763" 1152.4 74.3485572648177 119.250866995971
"5764" 1152.6 80.4295345413432 119.286483940074
"5765" 1152.8 86.3504913111807 117.227612865469
"5766" 1153 91.3908398319368 113.28867022308
"5767" 1153.2 96.3773481972836 109.402973880689
"5768" 1153.4 101.330020398192 108.500204551394
"5769" 1153.6 102.66175186768 108.803342884775
"5770" 1153.8 101.921253833525 107.343857823856
"5771" 1154 100.938527988309 102.141003823701
"5772" 1154.2 100.369556645773 97.4241674196737
"5773" 1154.4 98.6702240634714 92.77968712309
"5774" 1154.6 97.9615254880523 87.9077302086877
"5775" 1154.8 98.4865982606351 82.5120415717012
"5776" 1155 99.7025041833455 76.0473663081893
"5777" 1155.2 102.029847729811 69.4699734928846
"5778" 1155.4 103.145176783864 63.473047131426
"5779" 1155.6 103.212817349997 57.7799189937705
"5780" 1155.8 105.430194107257 52.5618149454292
"5781" 1156 109.366722847614 47.9961002861971
"5782" 1156.2 114.45384678513 44.5752565673992
"5783" 1156.4 120.102232808629 41.551876082241
"5784" 1156.6 117.861218425604 42.8017961647939
"5785" 1156.8 117.453115972552 43.753174810242
"5786" 1157 118.345848608499 44.9860639574457
"5787" 1157.2 119.338770503003 46.1181248473019
"5788" 1157.4 121.560834438508 47.9506808269305
"5789" 1157.6 121.583988654325 49.914746894865
"5790" 1157.8 122.695637454166 53.3516118931124
"5791" 1158 123.699434880089 56.3470072297021
"5792" 1158.2 123.975160975517 59.6089181568707
"5793" 1158.4 124.84825822369 63.8115079806237
"5794" 1158.6 123.979150872051 66.4367599424255
"5795" 1158.8 123.585736142525 71.2063893301893
"5796" 1159 123.633645214416 76.2362478025679
"5797" 1159.2 122.927151607723 80.0408231357236
"5798" 1159.4 120.964846063038 83.897685226641
"5799" 1159.6 120.013669660277 88.8399108837459
"5800" 1159.8 118.271023100777 91.7676263954082
"5801" 1160 115.690606731671 95.9097764576296
"5802" 1160.2 113.339318672327 100.265803190934
"5803" 1160.4 110.109667989053 104.442747210271
"5804" 1160.6 107.355089940466 105.624092420037
"5805" 1160.8 103.272289660844 107.366448939954
"5806" 1161 99.070664056025 109.976353750054
"5807" 1161.2 95.684923557629 114.098203187023
"5808" 1161.4 94.109877685901 116.929410354367
"5809" 1161.6 91.580074278029 119.164412988631
"5810" 1161.8 88.1315257848688 121.019383005856
"5811" 1162 84.2726411542227 122.880624221378
"5812" 1162.2 80.8343713429581 123.74210341268
"5813" 1162.4 77.0635124246904 125.156479197798
"5814" 1162.6 73.8720634529847 125.112625782497
"5815" 1162.8 69.5716575843476 125.830758827409
"5816" 1163 65.2962916358404 126.127305810761
"5817" 1163.2 61.5213079181202 126.341215956001
"5818" 1163.4 58.022171260025 126.477709667786
"5819" 1163.6 55.2061340858887 125.706727004851
"5820" 1163.8 50.9577962786195 125.111339545081
"5821" 1164 46.0257522331392 124.085164773325
"5822" 1164.2 41.0374071690875 122.966124570199
"5823" 1164.4 36.205657496225 120.744413798584
"5824" 1164.6 31.3916227288273 117.864850645029
"5825" 1164.8 26.9964391626242 115.017378098994
"5826" 1165 23.435015293025 111.273731984356
"5827" 1165.2 19.5881587852068 106.846604974533
"5828" 1165.4 14.9392265349669 103.368583598913
"5829" 1165.6 13.0457004241628 100.227353657546
"5830" 1165.8 10.659812146181 95.576115692671
"5831" 1166 8.13388078942345 90.9016189574884
"5832" 1166.2 5.83360502501261 86.9652242080993
"5833" 1166.4 3.98970180005726 82.302033534352
"5834" 1166.6 2.32591920940873 77.629043828494
"5835" 1166.8 3.08131700137117 73.1989641996765
"5836" 1167 4.52449259957586 68.5912663051048
"5837" 1167.2 5.67039968247373 63.9416573470098
"5838" 1167.4 6.41785813643411 59.2775311747274
"5839" 1167.6 4.8989953784914 54.8243989443242
"5840" 1167.8 2.00316732218879 52.530280191327
"5841" 1168 4.12435331491974 52.698308657215
"5842" 1168.2 4.61778873839341 49.664316853136
"5843" 1168.4 5.9821662616393 45.5678771535292
"5844" 1168.6 6.90159458352501 40.4483572184255
"5845" 1168.8 7.70445732235647 35.3283336045745
"5846" 1169 9.71913404476414 32.6171163989323
"5847" 1169.2 13.7701585235964 28.6091184372047
"5848" 1169.4 17.4579722111702 24.6305049562472
"5849" 1169.6 20.077653999525 20.6566299666666
"5850" 1169.8 21.1916243136592 16.5121611053613
"5851" 1170 24.7039875165573 14.4184270357633
"5852" 1170.2 29.0785424705025 10.8042476897093
"5853" 1170.4 33.3910751685461 7.75768221297285
"5854" 1170.6 38.4398588754598 5.64002444086713
"5855" 1170.8 43.4318492003565 5.43222326675428
"5856" 1171 48.1091900647808 6.48534697341263
"5857" 1171.2 51.5629697042666 9.05222053977675
"5858" 1171.4 55.5015398597008 12.3717664859402
"5859" 1171.6 59.317541308576 14.979246360317
"5860" 1171.8 63.7068256568946 15.6515414748889
"5861" 1172 67.2492259378745 14.2759913803703
"5862" 1172.2 69.3266313271614 10.9091732610028
"5863" 1172.4 70.9241475665052 7.76728158313575
"5864" 1172.6 71.7121734870627 6.1333501138659
"5865" 1172.8 72.8739232831759 7.21499839594137
"5866" 1173 75.935277421835 8.27342729489496
"5867" 1173.2 79.7148772301884 10.6317575385912
"5868" 1173.4 84.2111250205856 13.0092462083968
"5869" 1173.6 89.0700801171389 16.0163668973932
"5870" 1173.8 94.2600609151721 18.6016441836855
"5871" 1174 99.142878997055 19.884128394235
"5872" 1174.2 104.118108355385 19.589847951625
"5873" 1174.4 105.412760528319 20.2727554315091
"5874" 1174.6 105.098416032137 21.8676921189916
"5875" 1174.8 104.983195750291 23.4774286840093
"5876" 1175 104.735371418586 25.9494015754271
"5877" 1175.2 104.546899111576 29.6893686704803
"5878" 1175.4 104.631073745469 34.1058429829372
"5879" 1175.6 104.592983075966 37.7444858095385
"5880" 1175.8 104.999890793225 42.5600520865422
"5881" 1176 106.078574146198 47.3071694143654
"5882" 1176.2 107.856815214675 51.679155609215
"5883" 1176.4 110.31197289611 56.2092045386726
"5884" 1176.6 113.110235463104 60.2514396346623
"5885" 1176.8 116.875382275491 63.7750087026115
"5886" 1177 119.938865914781 68.0708847459009
"5887" 1177.2 120.609527154491 72.3029698845794
"5888" 1177.4 118.726627360878 76.4562158634477
"5889" 1177.6 115.538120704558 80.5376112349174
"5890" 1177.8 110.84309973363 83.5947379018465
"5891" 1178 105.475502709255 86.3785624259177
"5892" 1178.2 100.343448399256 89.9081002983746
"5893" 1178.4 94.8754263274578 93.5083226727696
"5894" 1178.6 88.7504296604589 95.594334106248
"5895" 1178.8 83.297400620525 97.8755908349715
"5896" 1179 78.6534145852477 101.415323106097
"5897" 1179.2 74.4683608069349 106.034680978674
"5898" 1179.4 70.91633902025 111.548027472665
"5899" 1179.6 70.8927102377285 115.119178083834
"5900" 1179.8 72.6827851372105 118.516897387175
"5901" 1180 74.4391162581863 121.842500629489
"5902" 1180.2 73.2269985039055 120.500170891472
"5903" 1180.4 71.22040192985 120.401919577165
"5904" 1180.6 67.8014076661152 120.338326933084
"5905" 1180.8 63.3371418774282 119.577145316142
"5906" 1181 58.446339018917 117.626511039199
"5907" 1181.2 53.7223385495738 115.525365457703
"5908" 1181.4 49.8847499498283 113.468441786781
"5909" 1181.6 46.011686330825 112.13722532854
"5910" 1181.8 42.0492054898301 111.554397179215
"5911" 1182 36.737767588025 111.02252668229
"5912" 1182.2 32.0485860299153 112.697837184288
"5913" 1182.4 29.286705988277 112.933311253159
"5914" 1182.6 26.094045437477 110.328356062471
"5915" 1182.8 23.412210574805 106.393406144143
"5916" 1183 21.2974656031201 101.254423761256
"5917" 1183.2 20.0470729597664 95.9738753128615
"5918" 1183.4 19.372105725094 90.0895843309822
"5919" 1183.6 19.678571430675 83.93853443169
"5920" 1183.8 19.7680827038815 78.0187230247541
"5921" 1184 19.8080255647302 71.7420979836252
"5922" 1184.2 20.8203363936629 65.1093524023098
"5923" 1184.4 22.1590370116679 58.8405256875721
"5924" 1184.6 23.1114348317953 52.7878288573771
"5925" 1184.8 24.3330442294662 47.2316016828326
"5926" 1185 25.2811115298821 41.7086149482966
"5927" 1185.2 25.2664931207668 36.3736607276435
"5928" 1185.4 24.8271637890134 30.2828669096336
"5929" 1185.6 25.2160814640832 24.4034796312731
"5930" 1185.8 28.1358779957008 19.171253236127
"5931" 1186 33.0751916314796 16.0478857648627
"5932" 1186.2 38.943107586432 14.666716572401
"5933" 1186.4 44.7101487543665 14.6012491403613
"5934" 1186.6 49.6118265366413 16.3420975277615
"5935" 1186.8 53.6640785739745 19.7404449912037
"5936" 1187 57.8782020793432 24.4901597112453
"5937" 1187.2 61.8190792765862 27.7004602987456
"5938" 1187.4 65.9919451796188 29.2856560193712
"5939" 1187.6 70.4876216071785 30.9933759220862
"5940" 1187.8 74.7437116989493 32.9715204932756
"5941" 1188 78.8582297437192 36.4499911917101
"5942" 1188.2 82.2512794196393 40.723260343215
"5943" 1188.4 86.0880680903899 44.3247268574312
"5944" 1188.6 88.6959249645806 48.8658685496316
"5945" 1188.8 88.8924320877142 53.4213564277555
"5946" 1189 87.0608578386768 58.4515186089828
"5947" 1189.2 85.1876131277482 63.4267144035721
"5948" 1189.4 82.817862153282 69.5607673240654
"5949" 1189.6 82.7731542246629 75.1976497071891
"5950" 1189.8 84.4645447536135 80.7532020194716
"5951" 1190 87.3758096471163 85.2436319150323
"5952" 1190.2 92.2325826131566 87.9294908329781
"5953" 1190.4 96.6968395863408 88.0401225783202
"5954" 1190.6 102.222011711499 87.2309803586323
"5955" 1190.8 107.364398350562 86.4180157533709
"5956" 1191 112.073804812849 87.576755874242
"5957" 1191.2 111.881935354904 89.5130160656805
"5958" 1191.4 110.000361271294 91.0504751205739
"5959" 1191.6 108.785026866407 92.9141735744082
"5960" 1191.8 107.469752226653 93.8792781320098
"5961" 1192 105.183076234664 96.7808548399691
"5962" 1192.2 102.848903388237 98.8678850319184
"5963" 1192.4 99.4044305901973 100.342643112299
"5964" 1192.6 95.016491928025 102.974402456365
"5965" 1192.8 90.5508341047855 106.605295770702
"5966" 1193 87.1578687599713 110.761605603653
"5967" 1193.2 85.325551330567 114.380619917366
"5968" 1193.4 84.5781698090712 114.277848181433
"5969" 1193.6 81.7036254956258 114.746744226627
"5970" 1193.8 77.1943346378775 117.731968318526
"5971" 1194 72.1454107714059 120.305160701477
"5972" 1194.2 66.9880100019397 121.174207656678
"5973" 1194.4 61.1014262337689 120.462664827434
"5974" 1194.6 54.9561038300526 118.972346775632
"5975" 1194.8 49.2429532943597 115.938962113081
"5976" 1195 43.819899524125 112.68502009184
"5977" 1195.2 38.6319299756971 109.574567077772
"5978" 1195.4 32.3088851653555 106.424084378266
"5979" 1195.6 26.6965844097201 104.181073450849
"5980" 1195.8 20.5090380172771 102.356751489827
"5981" 1196 17.0723810558041 98.207639966308
"5982" 1196.2 14.947099171541 91.9346818521669
"5983" 1196.4 14.1394713863957 86.1524467479219
"5984" 1196.6 14.7554609015336 79.6718194459305
"5985" 1196.8 17.4237715867882 74.0468830311097
"5986" 1197 21.534622108025 68.9276504511886
"5987" 1197.2 25.9767911779625 63.9180917660007
"5988" 1197.4 30.7507027973685 59.1854393627454
"5989" 1197.6 35.4749829576185 55.0914133610467
"5990" 1197.8 39.7881925251848 50.6061555573902
"5991" 1198 43.530203848226 45.8505457805758
"5992" 1198.2 47.2144513079121 41.2163989148279
"5993" 1198.4 49.8333983785924 35.6160439453723
"5994" 1198.6 51.8099970930583 29.7843509613483
"5995" 1198.8 53.3964889470855 23.9254342127864
"5996" 1199 56.3157357299889 19.0977782705758
"5997" 1199.2 59.4827591650679 16.5911720995007
"5998" 1199.4 63.343272178025 15.3530938431855
"5999" 1199.6 67.3452766499662 14.0454305573326
"6000" 1199.8 67.6840712649507 11.1842192156011
"6001" 1200 66.7889345690099 6.89432792039677
"6002" 1200.2 64.0942042423891 3.5934369197198
"6003" 1200.4 60.0510672222964 1.6787791078721
"6004" 1200.6 58.1455988586384 2.51027440944176
"6005" 1200.8 55.2807530059186 3.70984426086389
"6006" 1201 51.3512034302054 5.48499303536959
"6007" 1201.2 46.4624677680412 6.37615883037625
"6008" 1201.4 40.7989782093028 6.37402798469643
"6009" 1201.6 36.8229576273526 6.60799064162875
"6010" 1201.8 32.746941899525 7.98296867621496
"6011" 1202 29.617358228908 10.113432228683
"6012" 1202.2 25.1821509631057 13.1280477733762
"6013" 1202.4 20.9810293106554 16.7108513685302
"6014" 1202.6 17.3710334027068 19.5613579914195
"6015" 1202.8 13.3239489882173 23.9611325681765
"6016" 1203 11.3521928167831 28.2838398742795
"6017" 1203.2 9.15491793145357 33.5267918818272
"6018" 1203.4 5.6764474876633 37.602104133715
"6019" 1203.6 3.40779480494809 42.7027691479842
"6020" 1203.8 1.47958783269315 48.112119941215
"6021" 1204 1.24999050291631 53.017347872241
"6022" 1204.2 0.970367432446062 58.8601616250571
"6023" 1204.4 0.331191710864147 64.8782953558671
"6024" 1204.6 1.96368770118895 70.0437505427969
"6025" 1204.8 3.26689299607963 76.1752270843578
"6026" 1205 3.71383827320243 81.3958914090133
"6027" 1205.2 5.81697993647624 86.3490022847759
"6028" 1205.4 9.26416339111701 91.014386649823
"6029" 1205.6 13.41044124215 95.3235886764962
"6030" 1205.8 15.369746615885 98.3492311362789
"6031" 1206 17.3163477863597 101.870437016428
"6032" 1206.2 18.5387990302079 105.936626719508
"6033" 1206.4 20.015827874573 107.350390856215
"6034" 1206.6 24.2924367851549 109.336535575743
"6035" 1206.8 29.392074560336 111.566434419939
"6036" 1207 33.5372641447155 114.202375187858
"6037" 1207.2 37.641233200566 117.434367274797
"6038" 1207.4 41.8978428239372 120.706352651284
"6039" 1207.6 46.5901185065094 121.604599795137
"6040" 1207.8 51.7753949519121 120.353838566433
"6041" 1208 56.3373688985334 117.380269959904
"6042" 1208.2 60.3251901198131 114.330077779223
"6043" 1208.4 64.5176177102943 110.842296652087
"6044" 1208.6 68.5717092960953 108.269523718719
"6045" 1208.8 70.2113598290776 105.560168067952
"6046" 1209 70.9636776432818 101.913760238674
"6047" 1209.2 71.90201543047 97.5398740157195
"6048" 1209.4 71.6201632105518 93.2164670008042
"6049" 1209.6 69.3312383409432 89.387818385215
"6050" 1209.8 67.4881838004439 84.8877067847555
"6051" 1210 65.9664644803968 79.5490716525996
"6052" 1210.2 64.5116008578468 74.3165388003889
"6053" 1210.4 61.3255503702989 69.9696294956584
"6054" 1210.6 57.5031563145418 66.7876713302486
"6055" 1210.8 52.2419488026401 64.6440450472681
"6056" 1211 47.3029264570655 64.2188698011609
"6057" 1211.2 41.4584788006754 64.7184522388256
"6058" 1211.4 35.6132229969012 64.5424565797287
"6059" 1211.6 31.8545833604815 65.7190966204671
"6060" 1211.8 30.7798682518934 67.268174271057
"6061" 1212 31.0349062691445 66.7849428770822
"6062" 1212.2 30.238422895325 64.2332681550331
"6063" 1212.4 29.3981409356872 60.2937533325123
"6064" 1212.6 30.7480098086361 55.278039809965
"6065" 1212.8 33.2396364289694 51.4739095092705
"6066" 1213 36.3874990402015 47.3552489276267
"6067" 1213.2 39.5674739239316 42.9883559911051
"6068" 1213.4 43.3487098379718 39.5008187883001
"6069" 1213.6 47.1292792591952 36.5937931394171
"6070" 1213.8 49.8922474477118 34.6475402493688
"6071" 1214 52.170960664104 32.0242526821939
"6072" 1214.2 56.0209408856168 29.1706925656945
"6073" 1214.4 60.5709338846132 26.4326363539797
"6074" 1214.6 65.4262521592309 24.4280522338326
"6075" 1214.8 69.7717175865154 21.6312899031573
"6076" 1215 72.6435637242087 17.5180293995313
"6077" 1215.2 73.8933931071229 13.4832431156789
"6078" 1215.4 74.688619492475 11.449362980725
"6079" 1215.6 77.7216839165735 10.8808759474091
"6080" 1215.8 81.9780891978616 9.86080716489765
"6081" 1216 87.4708131052309 9.52668579303848
"6082" 1216.2 92.9674782503519 10.41938143159
"6083" 1216.4 97.9265497915862 12.7719480497252
"6084" 1216.6 102.239204231785 15.4502246625227
"6085" 1216.8 104.432614547161 19.9056306185888
"6086" 1217 107.055901080544 24.6547741972716
"6087" 1217.2 110.680990722119 28.7253772321489
"6088" 1217.4 115.434049585814 31.829138513136
"6089" 1217.6 115.070641064472 33.7132306610834
"6090" 1217.8 114.817715171732 35.8229792007839
"6091" 1218 115.553631849109 40.1437861544185
"6092" 1218.2 116.512237261012 44.838203512684
"6093" 1218.4 118.667071428407 49.3967666403746
"6094" 1218.6 121.845893416258 52.9651773971546
"6095" 1218.8 122.268567072922 53.8382664846115
"6096" 1219 120.205036687104 54.7131474132939
"6097" 1219.2 117.827376615587 56.3611717688875
"6098" 1219.4 113.606056701296 59.8510800491416
"6099" 1219.6 110.371216388257 63.4028280040096
"6100" 1219.8 108.570948217144 66.6259820587548
"6101" 1220 107.783367586174 70.5231577433501
"6102" 1220.2 107.219016589604 73.9396037628992
"6103" 1220.4 106.177506338773 77.5780665882976
"6104" 1220.6 103.012341644913 81.7540545526201
"6105" 1220.8 98.0496053447623 84.6591209802997
"6106" 1221 92.7077404455339 86.4327295250542
"6107" 1221.2 86.0427900609982 87.285815223715
"6108" 1221.4 79.8209015279654 87.3401622612517
"6109" 1221.6 73.6447138567146 88.1325469047581
"6110" 1221.8 67.8058026035161 89.6437440948132
"6111" 1222 60.9186325971629 91.3514451630425
"6112" 1222.2 54.9863330712141 93.8616005150385
"6113" 1222.4 48.700821216244 97.3188926730083
"6114" 1222.6 43.5187829605483 102.204260494657
"6115" 1222.8 39.594438623717 108.099468346495
"6116" 1223 36.662060867647 113.319271969654
"6117" 1223.2 33.7750234586234 115.83985220892
"6118" 1223.4 31.720729579625 115.637379077765
"6119" 1223.6 29.936199075904 113.946119251538
"6120" 1223.8 26.425474008941 112.294302292063
"6121" 1224 22.0104569907808 109.827169775192
"6122" 1224.2 20.1195601056558 106.744778756538
"6123" 1224.4 16.9368966604444 102.033740631013
"6124" 1224.6 14.5628490929713 96.8609055078431
"6125" 1224.8 12.8791949654341 92.685325974405
"6126" 1225 12.2635303964093 89.1572455365455
"6127" 1225.2 11.5976074952192 85.5786285839092
"6128" 1225.4 9.63152447626309 81.2406603884054
"6129" 1225.6 8.74327643435429 76.3066161532637
"6130" 1225.8 7.87433821381314 70.647925792859
"6131" 1226 6.53126155260194 64.8040176183944
"6132" 1226.2 4.75431271124296 59.2672726941637
"6133" 1226.4 4.59468250851632 53.1403109030323
"6134" 1226.6 7.06448542795359 47.5989035849007
"6135" 1226.8 10.782581032892 42.3688652647562
"6136" 1227 15.1240878691191 38.0656421846308
"6137" 1227.2 20.7906383930463 34.7926569681511
"6138" 1227.4 26.2396614990195 31.4850859424567
"6139" 1227.6 31.6526495600305 27.4238730410172
"6140" 1227.8 36.9630719347003 24.3695312791737
"6141" 1228 41.9152832431584 20.3826640935483
"6142" 1228.2 45.5704646087424 15.2527424561063
"6143" 1228.4 46.7889680269316 10.2508641951161
"6144" 1228.6 46.3471470408728 9.13367001166061
"6145" 1228.8 46.9802315471802 9.43701893004254
"6146" 1229 50.112603762456 9.74012910380116
"6147" 1229.2 55.8857951850195 10.3096614863468
"6148" 1229.4 61.0839158358584 12.2167002964483
"6149" 1229.6 67.2448957374332 14.8349530078578
"6150" 1229.8 72.761620802885 17.973216429235
"6151" 1230 76.573809531995 20.820475257085
"6152" 1230.2 79.4134720486813 25.19710062759
"6153" 1230.4 80.2257446970148 29.6776692094701
"6154" 1230.6 80.7556247355875 34.7158308532462
"6155" 1230.8 80.7225541679073 40.2249244778326
"6156" 1231 81.0461656167558 45.7161303235611
"6157" 1231.2 82.6313580566393 51.0203459603293
"6158" 1231.4 84.3561911093107 56.2505575064382
"6159" 1231.6 84.4712718091356 61.6271716441176
"6160" 1231.8 83.949925006171 66.7511214263743
"6161" 1232 83.7385633241857 71.8961492198757
"6162" 1232.2 85.6616185828809 75.9531356211132
"6163" 1232.4 89.2317376587267 78.2210269527696
"6164" 1232.6 93.9194212899586 78.7983221685512
"6165" 1232.8 97.4740089270891 77.2331116813432
"6166" 1233 100.081404148224 76.907703073976
"6167" 1233.2 100.878473983294 78.043207693856
"6168" 1233.4 100.370933077341 79.7058644292149
"6169" 1233.6 99.8123219273392 82.4375102647282
"6170" 1233.8 98.690585419025 85.0969524274422
"6171" 1234 97.9453007873424 89.0322225934671
"6172" 1234.2 95.9991738741148 91.4849217724457
"6173" 1234.4 93.2052132257114 92.2606640003929
"6174" 1234.6 88.85605068665 93.687370306465
"6175" 1234.8 84.2228094758294 94.7217552614323
"6176" 1235 78.9810293168555 95.3133071392932
"6177" 1235.2 73.4770782303455 96.6002861095227
"6178" 1235.4 67.5539780697482 97.9916600259753
"6179" 1235.6 62.6645603262393 99.8287844326351
"6180" 1235.8 59.3060954362323 102.627486487434
"6181" 1236 56.8583767558225 105.906941652901
"6182" 1236.2 55.5001240331521 109.177093141401
"6183" 1236.4 54.3497020367045 112.887135780446
"6184" 1236.6 53.0038448494657 117.691987304088
"6185" 1236.8 52.124617742575 121.879691496765
"6186" 1237 51.7570040501218 121.682230593715
"6187" 1237.2 50.5985718500488 121.891520951786
"6188" 1237.4 47.6238781556431 122.102029363979
"6189" 1237.6 42.905683709261 121.650127272703
"6190" 1237.8 39.5946396570457 120.521470019934
"6191" 1238 36.1912204007111 117.613025037238
"6192" 1238.2 32.3463974897635 114.320809731623
"6193" 1238.4 27.8326438976891 111.479752180582
"6194" 1238.6 23.165919618029 108.759879521599
"6195" 1238.8 18.722938017777 105.162622354554
"6196" 1239 15.3510350522173 100.72981586363
"6197" 1239.2 12.7305054837463 95.4620123198625
"6198" 1239.4 11.532219310975 89.655346060315
"6199" 1239.6 12.1414821175507 84.4292468247534
"6200" 1239.8 13.5258222569536 79.2969185633158
"6201" 1240 15.6597859343957 74.0543972039908
"6202" 1240.2 18.1605906988671 69.7087776228465
"6203" 1240.4 21.2112218642618 64.8845630305044
"6204" 1240.6 25.5684132076641 60.0827371550063
"6205" 1240.8 29.6763065953408 56.1312452399518
"6206" 1241 33.8396679809 52.4153466931669
"6207" 1241.2 36.7358084197931 47.5880966600912
"6208" 1241.4 40.1667379000902 42.4292339235628
"6209" 1241.6 43.9096862166337 37.5605625692584
"6210" 1241.8 47.8065021166584 32.5275712488816
"6211" 1242 52.81192661115 29.1224322890275
"6212" 1242.2 58.4562610717566 28.2466814503307
"6213" 1242.4 64.1955103589271 29.1409011546686
"6214" 1242.6 69.6929364178034 30.5435499372253
"6215" 1242.8 75.0171160287393 30.5668282462456
"6216" 1243 79.834884237455 28.544381419615
"6217" 1243.2 82.3010779798454 25.2999126386518
"6218" 1243.4 84.129772835555 20.954239094635
"6219" 1243.6 86.5638190058319 21.223129004007
"6220" 1243.8 89.4727376830696 23.7319104550862
"6221" 1244 93.4440097239662 26.8935033573032
"6222" 1244.2 96.8899158368023 31.3869102673536
"6223" 1244.4 100.442333988565 36.1244583469179
"6224" 1244.6 103.629864220039 41.0540175824168
"6225" 1244.8 106.797217609093 45.6227697597825
"6226" 1245 110.519699489867 48.9234194070571
"6227" 1245.2 113.453554357884 51.4276338633945
"6228" 1245.4 116.153471159007 52.350870118124
"6229" 1245.6 119.384326344336 52.4986097491609
"6230" 1245.8 122.242576891432 53.9452596852234
"6231" 1246 122.08508083437 56.0292258927581
"6232" 1246.2 120.568861961338 58.1409954146703
"6233" 1246.4 119.518227921999 61.703062232636
"6234" 1246.6 118.701392254762 67.1374276629255
"6235" 1246.8 117.596929510876 72.9711909093231
"6236" 1247 115.99416547192 78.6632440412939
"6237" 1247.2 113.156120662813 83.6097388164692
"6238" 1247.4 109.805449149756 86.6798764724201
"6239" 1247.6 105.256771527197 88.0073492242925
"6240" 1247.8 99.7029766975795 88.8353911080604
"6241" 1248 93.9098571718903 90.4346658095193
"6242" 1248.2 87.3923348052467 93.0800326341106
"6243" 1248.4 81.590214076 96.99643285919
"6244" 1248.6 76.0198293415742 101.063177227108
"6245" 1248.8 70.9493340357849 106.270048501199
"6246" 1249 66.3122471047545 110.811960891174
"6247" 1249.2 61.024792492325 114.44305909964
"6248" 1249.4 55.098606384221 116.531940665647
"6249" 1249.6 48.4903644503019 116.229024796074
"6250" 1249.8 42.1168466031945 113.889596377122
"6251" 1250 36.5819976548283 109.56203650751
"6252" 1250.2 31.1493755960372 104.805615410142
"6253" 1250.4 26.4082110824605 100.523503755449
"6254" 1250.6 21.8350068372669 95.7215669143682
"6255" 1250.8 18.5418891004275 89.8166083871174
"6256" 1251 17.4729343007623 83.4380806230031
"6257" 1251.2 17.9340557343018 76.7416759882685
"6258" 1251.4 19.2812987600964 70.2616370212417
"6259" 1251.6 22.8886522523375 64.7609404362775
"6260" 1251.8 27.520860640775 60.4905830033816
"6261" 1252 32.827141978892 55.9310808255269
"6262" 1252.2 37.5387744351605 52.4054212158505
"6263" 1252.4 42.5962915250089 48.8682657510214
"6264" 1252.6 47.0270392610965 44.9496656343029
"6265" 1252.8 50.2973862146239 40.8758533133139
"6266" 1253 50.9000158916955 36.1993210321354
"6267" 1253.2 50.6524047217118 30.0949499855007
"6268" 1253.4 50.4623144679884 23.8901455946174
"6269" 1253.6 49.7138230770643 17.4774099225408
"6270" 1253.8 46.9733261511057 12.9965441542795
"6271" 1254 44.7017408888855 11.035983838901
"6272" 1254.2 46.2814494609884 12.2615471734589
"6273" 1254.4 48.5137995153003 11.6587903437206
"6274" 1254.6 51.9088839694014 11.6974380014397
"6275" 1254.8 56.7710790799 13.0667907164337
"6276" 1255 61.8459294157778 14.5598656810281
"6277" 1255.2 66.763979911025 17.0916490427149
"6278" 1255.4 71.1581543571577 20.6105869265619
"6279" 1255.6 74.107099177865 25.234681896235
"6280" 1255.8 76.1534735863005 29.7361665145211
"6281" 1256 78.476607296127 32.7000299704394
"6282" 1256.2 81.6028833639 35.1298617789962
"6283" 1256.4 85.095172573535 38.095119420685
"6284" 1256.6 88.6044245519694 42.3404580617427
"6285" 1256.8 91.4246896060951 47.1727370500093
"6286" 1257 92.5933426114502 53.394809279972
"6287" 1257.2 92.4973397714804 58.9736070565632
"6288" 1257.4 92.6057415795061 64.8993012790263
"6289" 1257.6 93.2875710016716 71.6097477591115
"6290" 1257.8 92.9845330609866 77.7100230435483
"6291" 1258 92.4769784159268 84.1908203089739
"6292" 1258.2 90.1702275441283 89.4036110460827
"6293" 1258.4 86.6206522927558 95.4047411878304
"6294" 1258.6 82.2489078288009 100.490875837025
"6295" 1258.8 77.459392756205 104.834101980703
"6296" 1259 76.2184360064 107.484154693765
"6297" 1259.2 76.5278919236872 112.34974972681
"6298" 1259.4 78.3502480389282 115.807717359376
"6299" 1259.6 79.7602171761863 116.365580368513
"6300" 1259.8 82.983684920144 117.129407007263
"6301" 1260 86.8713658684444 118.556964896118
"6302" 1260.2 85.8742049391691 117.853928996037
"6303" 1260.4 84.0739405943957 117.270659695206
"6304" 1260.6 82.8006311739197 116.542883151004
"6305" 1260.8 79.8019233195906 116.312881236322
"6306" 1261 75.3485146432664 116.278962278887
"6307" 1261.2 70.7164783420124 116.802178945282
"6308" 1261.4 65.475577751703 117.351909750995
"6309" 1261.6 59.920967475962 117.030203734383
"6310" 1261.8 54.3010787977831 116.162160707723
"6311" 1262 48.564547842675 115.573682012265
"6312" 1262.2 42.496113442086 116.072228068825
"6313" 1262.4 36.7079267033019 116.453280580397
"6314" 1262.6 31.612787246717 115.596358167583
"6315" 1262.8 26.5599475453521 113.47967690335
"6316" 1263 22.8975603453922 109.318033020176
"6317" 1263.2 19.3065233265565 103.718153467624
"6318" 1263.4 16.403560508525 97.8960755933133
"6319" 1263.6 14.6642175934403 92.1375883145116
"6320" 1263.8 15.3648973367233 87.4933797992236
"6321" 1264 16.4428789882147 83.009326033077
"6322" 1264.2 17.7983133639446 79.345293540581
"6323" 1264.4 20.1753578299403 76.0211511317319
"6324" 1264.6 24.2935857855339 72.9642125145989
"6325" 1264.8 28.7027718409197 69.3634724782939
"6326" 1265 32.0034547411829 65.2399256064518
"6327" 1265.2 35.7277438026639 61.0072369791038
"6328" 1265.4 40.8105710217603 57.1795845594502
"6329" 1265.6 45.7685943692437 53.9961363667774
"6330" 1265.8 51.7252915335731 52.26835346509
"6331" 1266 57.6075400196614 51.1174633043513
"6332" 1266.2 63.8052943743782 49.9809567803801
"6333" 1266.4 69.1717257720204 49.8547314028755
"6334" 1266.6 74.4676108035528 48.9968014064927
"6335" 1266.8 77.8995865831305 46.8744099895728
"6336" 1267 81.2510843873911 44.099204814715
"6337" 1267.2 85.3161201736476 42.2531917466395
"6338" 1267.4 87.029772835865 38.125694012125
"6339" 1267.6 87.0329209619493 33.5853285790028
"6340" 1267.8 86.0654480677675 27.9915680996392
"6341" 1268 84.4683499567372 22.1739027839725
"6342" 1268.2 81.845500227185 16.910749376695
"6343" 1268.4 79.7158903872558 13.95456856684
"6344" 1268.6 80.8728989992408 15.0312165976465
"6345" 1268.8 82.2813488186438 15.1119947000961
"6346" 1269 84.2994261180705 16.7191177202453
"6347" 1269.2 87.1694517349625 19.6793423286525
"6348" 1269.4 90.3159401115347 23.7748935753218
"6349" 1269.6 92.9297856856721 27.3805985640679
"6350" 1269.8 96.3552945628423 31.5165844913303
"6351" 1270 101.250737747497 35.6515317317055
"6352" 1270.2 105.944970942535 37.2897435240515
"6353" 1270.4 110.206301315499 38.9229801235571
"6354" 1270.6 114.339340335508 40.9396107208615
"6355" 1270.8 117.265290532413 45.0085353359908
"6356" 1271 119.77494770313 50.277820168215
"6357" 1271.2 118.618945818339 53.8545723377319
"6358" 1271.4 117.480933256198 59.1379128720114
"6359" 1271.6 115.834224123709 65.2682525003801
"6360" 1271.8 115.008740351817 71.4184816240734
"6361" 1272 115.348395500634 77.9883599176422
"6362" 1272.2 113.952592634844 82.1229707731442
"6363" 1272.4 110.332131947137 84.7456201805857
"6364" 1272.6 104.469433217238 87.3672366900498
"6365" 1272.8 98.5812707667905 89.9255794514716
"6366" 1273 92.2968897033894 93.2582248227997
"6367" 1273.2 85.6597859418785 95.9672859612581
"6368" 1273.4 79.4608803615763 98.158414327138
"6369" 1273.6 72.7357239194826 99.6387274855963
"6370" 1273.8 65.275338582775 99.8022885944649
"6371" 1274 58.947029276725 97.83086441724
"6372" 1274.2 52.0435006647374 95.2490757929052
"6373" 1274.4 44.9761387461566 93.5013078256623
"6374" 1274.6 37.7805883861805 93.399127703341
"6375" 1274.8 31.5680539237453 95.1561814524438
"6376" 1275 25.0674841929267 98.7356238008871
"6377" 1275.2 20.5384482610492 103.775136212021
"6378" 1275.4 19.717846223165 106.002051373711
"6379" 1275.6 20.3911651916267 106.258903852478
"6380" 1275.8 22.0894143120331 108.441459945909
"6381" 1276 24.9641008864942 112.398138308377
"6382" 1276.2 29.18370467765 115.749446102379
"6383" 1276.4 32.8508696518297 118.514296851738
"6384" 1276.6 37.549485917432 120.714923994378
"6385" 1276.8 42.4677409791614 123.268866588897
"6386" 1277 47.8464295694341 125.07265167101
"6387" 1277.2 53.2918127196878 126.355817608889
"6388" 1277.4 57.1612355595477 125.819644530056
"6389" 1277.6 62.2870071286878 125.914382131703
"6390" 1277.8 66.8321619565937 126.269878021139
"6391" 1278 71.438947146125 125.554032221261
"6392" 1278.2 77.0482007051994 124.234557195029
"6393" 1278.4 82.403455666301 123.811750887511
"6394" 1278.6 88.247544788813 121.616495222119
"6395" 1278.8 93.6030442741433 119.008412554139
"6396" 1279 98.145806039325 115.41125449524
"6397" 1279.2 102.846111850225 111.97798266479
"6398" 1279.4 104.672150853779 109.020089343666
"6399" 1279.6 107.174713638161 104.846772298681
"6400" 1279.8 110.161614198735 101.078103347568
"6401" 1280 111.810025451047 97.596284472038
"6402" 1280.2 113.953743315393 93.0520758900307
"6403" 1280.4 116.819036989781 88.4405286931637
"6404" 1280.6 119.852590885889 83.7490086715455
"6405" 1280.8 122.461205960327 80.4491723340579
"6406" 1281 121.73717186257 78.4018117791604
"6407" 1281.2 120.928549211286 74.0937583750734
"6408" 1281.4 119.869788753998 70.029597711206
"6409" 1281.6 119.126599276293 66.0678677266257
"6410" 1281.8 118.296906052195 60.8214872556017
"6411" 1282 118.72276572448 56.2642068776167
"6412" 1282.2 121.055212585657 52.084805342136
"6413" 1282.4 121.94820108031 49.0729336208131
"6414" 1282.6 121.05530269439 44.0423939184582
"6415" 1282.8 119.76798197623 38.6019205725453
"6416" 1283 117.160441253241 33.0455674999305
"6417" 1283.2 114.114587404309 27.8254653506204
"6418" 1283.4 111.526574475604 23.5753398151886
"6419" 1283.6 107.452755425579 19.6088205775632
"6420" 1283.8 103.779416058858 15.0391880432705
"6421" 1284 99.0013973885343 11.8619413752617
"6422" 1284.2 94.1278982950388 8.43878253942597
"6423" 1284.4 90.0532127899034 5.76562217989063
"6424" 1284.6 84.285605076725 4.00827178901495
"6425" 1284.8 78.8762972297608 1.43899656965835
"6426" 1285 74.2801221316993 0.623327915600276
"6427" 1285.2 68.7151756861191 1.01665396816545
"6428" 1285.4 62.8946226529064 0.839703949318044
"6429" 1285.6 56.7763579498584 0.66359678603314
"6430" 1285.8 52.6864519329096 1.88064980776441
"6431" 1286 47.4490746307523 3.81370620712405
"6432" 1286.2 41.8097058439917 5.88521198574829
"6433" 1286.4 35.3113805192836 7.59639338214599
"6434" 1286.6 30.2866479266863 9.27334793860206
"6435" 1286.8 24.790629098325 12.3568338405483
"6436" 1287 20.3902549074924 16.6983888991932
"6437" 1287.2 15.8625073899721 20.9861625651091
"6438" 1287.4 12.1746395819043 26.2179010134908
"6439" 1287.6 10.057899786438 32.3055546655084
"6440" 1287.8 9.39586063883751 38.5695033159962
"6441" 1288 9.40079090417594 45.1015322227716
"6442" 1288.2 10.9778507913507 50.1492572837195
"6443" 1288.4 12.3991605829893 55.649985174581
"6444" 1288.6 11.4560411568071 60.6620751028047
"6445" 1288.8 8.83263927150887 65.0668404564811
"6446" 1289 4.52691523611476 67.7928799226252
"6447" 1289.2 3.03908604170451 67.5380916606252
"6448" 1289.4 3.54157167491995 68.3613635367192
"6449" 1289.6 2.93294014885001 71.8329071334149
"6450" 1289.8 3.04161563891026 76.2401175375019
"6451" 1290 4.76326599162259 80.8741618257028
"6452" 1290.2 6.64105680816211 85.969751660723
"6453" 1290.4 8.90926802896855 91.4590003859892
"6454" 1290.6 11.0379191252516 96.0312232635353
"6455" 1290.8 15.9993498945726 99.4762202829769
"6456" 1291 20.6671845735815 101.648476121941
"6457" 1291.2 24.2924367851549 105.045259257491
"6458" 1291.4 26.8253806138275 109.042912882358
"6459" 1291.6 28.073494978973 114.003421953559
"6460" 1291.8 30.2942469451344 115.403093308723
"6461" 1292 35.2023705544298 116.601631321691
"6462" 1292.2 40.0302374069153 117.945853946703
"6463" 1292.4 44.7102235141298 119.398382583933
"6464" 1292.6 48.5540883142924 121.180060705238
"6465" 1292.8 52.1848217996431 123.991876157711
"6466" 1293 56.8804846672044 124.487332661421
"6467" 1293.2 61.3548119917689 123.116191360947
"6468" 1293.4 65.9179984286702 120.902455227352
"6469" 1293.6 70.6126623694275 119.608191997556
"6470" 1293.8 75.6249657617623 119.065252851817
"6471" 1294 80.7059553682523 117.536657115926
"6472" 1294.2 85.134447366025 114.09909494594
"6473" 1294.4 89.0552585687618 110.387735137425
"6474" 1294.6 92.6869954702381 106.110790572832
"6475" 1294.8 94.9856595902152 101.269294018923
"6476" 1295 95.4834616988525 96.2840121845689
"6477" 1295.2 94.8174832021622 90.9605158431353
"6478" 1295.4 93.9035605168095 87.1737962464563
"6479" 1295.6 93.5879409138801 82.2620812447009
"6480" 1295.8 94.0405082893569 76.393617023215
"6481" 1296 96.258082142225 71.3349118940513
"6482" 1296.2 98.1886867060635 65.7284416971893
"6483" 1296.4 100.094858259268 60.4028351284893
"6484" 1296.6 101.578840647039 55.4596625237555
"6485" 1296.8 100.295570950515 50.0457358107496
"6486" 1297 97.8763802654516 44.4761278169856
"6487" 1297.2 94.6412860940635 38.7633506355226
"6488" 1297.4 90.729229503224 33.7042147759819
"6489" 1297.6 86.478252902991 28.6876070542732
"6490" 1297.8 83.0302166281785 23.2967522848387
"6491" 1298 80.676858439104 17.919710894215
"6492" 1298.2 79.6260027226952 12.1585146082469
"6493" 1298.4 80.162731449391 8.40455131591598
"6494" 1298.6 79.8037485026462 8.36901149742708
"6495" 1298.8 76.991896032695 7.65046999430496
"6496" 1299 72.1372484850838 6.33433874562672
"6497" 1299.2 66.589143738005 6.02237300012496
"6498" 1299.4 60.4886815727671 5.83470133029916
"6499" 1299.6 54.563455663325 6.77205393628864
"6500" 1299.8 48.5292548263822 7.74182978539352
"6501" 1300 41.8085728182445 8.82656639734911
"6502" 1300.2 35.4420449618887 9.71023455626691
"6503" 1300.4 29.1887589148442 10.5566011737575
"6504" 1300.6 26.1352442910525 13.4133185020281
"6505" 1300.8 21.226063644654 17.5457474774085
"6506" 1301 15.9849928956263 21.7947500941263
"6507" 1301.2 11.842616864525 26.7565135421174
"6508" 1301.4 8.7811043269316 32.5812354432589
"6509" 1301.6 5.31997702955728 38.5287936995375
"6510" 1301.8 2.36157269935987 44.7881850002608
"6511" 1302 1.48195475963611 50.7484707077427
"6512" 1302.2 2.53069025802501 56.9535001221346
"6513" 1302.4 4.04117518610259 63.0139385924132
"6514" 1302.6 6.60318573629361 68.1877504363224
"6515" 1302.8 9.88092067355726 73.0526032005375
"6516" 1303 12.4205876844258 78.2066144908348
"6517" 1303.2 14.1263937181511 83.0967638639193
"6518" 1303.4 13.497798025654 88.3892127776988
"6519" 1303.6 12.4096696697266 94.1157844405537
"6520" 1303.8 14.2819740183857 98.1028300026412
"6521" 1304 18.0040478940172 101.304145966957
"6522" 1304.2 22.931791177637 102.849810996247
"6523" 1304.4 27.7623040372299 104.643787679559
"6524" 1304.6 32.4410249477933 106.791099549386
"6525" 1304.8 35.6085256871862 110.129899168942
"6526" 1305 38.5099228589153 113.701454362654
"6527" 1305.2 42.124242031589 116.987502078103
"6528" 1305.4 44.4100161076325 121.004725442488
"6529" 1305.6 46.0259392797125 120.849192408973
"6530" 1305.8 50.1457482659961 120.483567633851
"6531" 1306 54.8200087433 118.350874068065
"6532" 1306.2 58.9536754605414 115.702015936035
"6533" 1306.4 62.8561966138023 112.745906992686
"6534" 1306.6 68.0451070409129 110.394671297008
"6535" 1306.8 73.1160020877905 109.305270707135
"6536" 1307 78.407055491125 107.630657944415
"6537" 1307.2 82.845238104094 104.447781474896
"6538" 1307.4 86.4699578384589 100.625875858719
"6539" 1307.6 90.6164370285958 98.4857886256574
"6540" 1307.8 94.0674165114453 98.9356139200734
"6541" 1308 97.2057019304064 101.216039565181
"6542" 1308.2 96.5701467073408 100.866700083741
"6543" 1308.4 96.2098018829304 98.8804026870258
"6544" 1308.6 96.1460766677816 95.0765863942946
"6545" 1308.8 95.5290222112523 90.6003788866422
"6546" 1309 93.7214091649139 85.7995503620483
"6547" 1309.2 92.5604599736965 80.1826824623864
"6548" 1309.4 92.5213460610528 74.995820308076
"6549" 1309.6 93.4245426213381 70.1322550145327
"6550" 1309.8 95.0764142356602 65.6339775806474
"6551" 1310 97.5485734396278 60.656274746972
"6552" 1310.2 99.9733508189 55.9400343121257
"6553" 1310.4 99.7341346592092 51.0991770654518
"6554" 1310.6 97.7298310866083 46.4984609485483
"6555" 1310.8 94.2156973154778 41.892642319281
"6556" 1311 90.233835745775 37.384260169705
"6557" 1311.2 86.3982401936735 32.4577777645714
"6558" 1311.4 82.8036902260714 27.6752119773902
"6559" 1311.6 77.7536273697371 25.0151779480938
"6560" 1311.8 71.9750580656829 24.758764242636
"6561" 1312 67.0234566728231 26.324048709513
"6562" 1312.2 60.5710491298034 27.6200516320088
"6563" 1312.4 54.2084276637637 27.3917540661809
"6564" 1312.6 48.7011951621679 25.2994709114292
"6565" 1312.8 45.0433496215591 21.2334059607945
"6566" 1313 42.9023014364464 16.2707441648666
"6567" 1313.2 43.8790228676583 11.6349337648816
"6568" 1313.4 44.5025505662662 9.20595233381496
"6569" 1313.6 47.0866478672098 7.16044569997582
"6570" 1313.8 49.6523544665144 5.46219119047027
"6571" 1314 49.4960252064239 6.4327681832599
"6572" 1314.2 47.8561353568958 6.46712165678799
"6573" 1314.4 44.8788772437664 6.18187923793909
"6574" 1314.6 40.7243227300419 6.49288676193405
"6575" 1314.8 36.0615811756878 9.32949501434286
"6576" 1315 31.1894457457315 11.8837215786823
"6577" 1315.2 26.4986161747778 15.4670238885886
"6578" 1315.4 21.5826540236899 19.1292551709622
"6579" 1315.6 16.3190985891917 22.6927443356816
"6580" 1315.8 11.4115520689031 27.5022352845564
"6581" 1316 8.66960082754749 33.4818344024397
"6582" 1316.2 7.94779041939098 40.586672821318
"6583" 1316.4 8.47982587621072 46.9692125945293
"6584" 1316.6 8.62021102909024 52.8943848414497
"6585" 1316.8 9.60401811270298 59.1986481720539
"6586" 1317 9.53132785574122 64.8041941868366
"6587" 1317.2 7.79703408425383 70.6349704575031
"6588" 1317.4 6.63097859398101 77.136579595207
"6589" 1317.6 8.51616863350101 82.554397198375
"6590" 1317.8 12.5255706653844 87.4351052209806
"6591" 1318 17.0799716421691 90.5505597334099
"6592" 1318.2 22.0419171483184 92.7295454248348
"6593" 1318.4 26.4920270888957 95.2457519606805
"6594" 1318.6 30.2347148110616 99.0200575583857
"6595" 1318.8 31.8131280068957 103.202394021844
"6596" 1319 31.8535946758071 107.974295446497
"6597" 1319.2 31.0413789402141 112.639923640005
"6598" 1319.4 34.1730220747151 115.401489366603
"6599" 1319.6 38.924777450107 116.948807677133
"6600" 1319.8 44.6002417652877 117.011832197901
"6601" 1320 49.4112093529103 118.258252269543
"6602" 1320.2 53.183010053741 120.580016572303
"6603" 1320.4 57.7692842928872 122.393932451546
"6604" 1320.6 61.880123929086 121.087206786727
"6605" 1320.8 66.6697865096815 118.540026658224
"6606" 1321 70.9416239126267 114.281495271639
"6607" 1321.2 72.7667815036443 108.682769840986
"6608" 1321.4 73.0692130141143 103.95852211834
"6609" 1321.6 71.3060908297683 99.4209669726204
"6610" 1321.8 69.8389970741822 93.923049448815
"6611" 1322 70.1655093641764 88.5182657846278
"6612" 1322.2 71.9724649365806 83.2552064679094
"6613" 1322.4 74.8706121010926 78.2700981419987
"6614" 1322.6 78.6769664072554 74.4428251563367
"6615" 1322.8 83.4617589500385 71.1704576522149
"6616" 1323 88.8424764496143 69.3403044666882
"6617" 1323.2 94.4867846322061 68.6082981037408
"6618" 1323.4 99.8410020078018 67.9173575213221
"6619" 1323.6 105.451475750067 67.8398568544607
"6620" 1323.8 109.488890980936 66.2964946938667
"6621" 1324 109.993720460074 62.8954760456663
"6622" 1324.2 109.132382155516 58.9383048192877
"6623" 1324.4 106.632918316335 54.7541863574908
"6624" 1324.6 103.148663743837 51.6008491250223
"6625" 1324.8 98.3575807416535 49.24464207827
"6626" 1325 93.278905012768 46.9584291660841
"6627" 1325.2 87.4820287823468 45.7774017582348
"6628" 1325.4 81.2213107071005 44.6869003813093
"6629" 1325.6 75.071925212242 43.1653817978565
"6630" 1325.8 69.1248529831596 39.8511005232919
"6631" 1326 64.4506166685154 35.5331744485323
"6632" 1326.2 60.694124078135 30.126616526635
"6633" 1326.4 58.3824541346812 25.0458200970274
"6634" 1326.6 58.0545183780676 19.1475734759809
"6635" 1326.8 58.1161907123355 14.5363909730255
"6636" 1327 59.5782357788319 13.5719131758288
"6637" 1327.2 61.4371202257977 14.2831875183968
"6638" 1327.4 63.9839201898755 15.9772787318541
"6639" 1327.6 67.2573143034947 19.2863024813059
"6640" 1327.8 70.1402103567165 23.7866172037788
"6641" 1328 72.9283803048688 29.098545889465
"6642" 1328.2 75.5446137991379 32.0029266018601
"6643" 1328.4 77.564547845775 34.608342055215
"6644" 1328.6 79.6135615234481 38.1423042468977
"6645" 1328.8 83.747590850758 40.4387880118557
"6646" 1329 88.0995480149289 41.08951846984
"6647" 1329.2 92.8362673840687 40.6873920927392
"6648" 1329.4 96.378440377275 41.2292981413538
"6649" 1329.6 100.296330486351 43.7678631987654
"6650" 1329.8 104.931340896195 46.296753574465
"6651" 1330 109.402801740788 49.5000454736886
"6652" 1330.2 114.346125382888 52.3364191346397
"6653" 1330.4 119.169424192251 53.5370806347725
"6654" 1330.6 120.688072405397 53.9465373903159
"6655" 1330.8 120.055962365864 55.4699618377541
"6656" 1331 119.064110978215 59.1492838769908
"6657" 1331.2 117.617093842969 63.8983760076316
"6658" 1331.4 114.797251167683 68.0425964884518
"6659" 1331.6 111.525026536293 71.2307423749203
"6660" 1331.8 106.911851588916 74.712014494015
"6661" 1332 101.8357361402 78.47969591834
"6662" 1332.2 98.3638511521303 82.914185044136
"6663" 1332.4 95.2583100753337 88.9192295381454
"6664" 1332.6 93.6090992939163 95.5824964769715
"6665" 1332.8 94.0296210810776 102.066886896847
"6666" 1333 96.9771161538611 107.942460301108
"6667" 1333.2 98.4195457352627 109.308292459699
"6668" 1333.4 96.7279379745164 109.057032921508
"6669" 1333.6 94.7807600957873 111.758018945977
"6670" 1333.8 92.292595029525 116.610964225061
"6671" 1334 88.7410062231779 119.450727613099
"6672" 1334.2 83.6966428862813 120.4441523374
"6673" 1334.4 77.6904554383349 121.686968391975
"6674" 1334.6 72.633914380853 123.643590634591
"6675" 1334.8 69.6205551788715 125.036106790554
"6676" 1335 65.8850480629625 125.342821326668
"6677" 1335.2 60.7658639208688 125.40552312552
"6678" 1335.4 55.4404175916226 125.769717894459
"6679" 1335.6 49.631555269613 124.747333385575
"6680" 1335.8 43.7632368821786 123.007831728491
"6681" 1336 38.0107293722631 121.312180975096
"6682" 1336.2 33.0941003396195 119.053598150522
"6683" 1336.4 28.605923846404 116.103600502344
"6684" 1336.6 25.1483385238766 112.942794153785
"6685" 1336.8 23.1867381188556 109.489379410586
"6686" 1337 20.3823202085488 104.775209493858
"6687" 1337.2 17.9430386852813 99.8384192828788
"6688" 1337.4 15.1313964755911 95.9322970488183
"6689" 1337.6 11.593285278653 93.264676579807
"6690" 1337.8 10.1337593706116 91.9367041086087
"6691" 1338 10.0606088287545 88.4104339047559
"6692" 1338.2 9.20698959483649 82.6150451584445
"6693" 1338.4 8.18202343440207 77.6560719771412
"6694" 1338.6 9.10850279836372 73.0587674326827
"6695" 1338.8 10.7343203347855 68.1847246155847
"6696" 1339 13.475302487812 63.864681183128
"6697" 1339.2 16.4861862991772 60.0162706518758
"6698" 1339.4 21.1812156560776 56.7648634178202
"6699" 1339.6 26.1708643499212 56.1415556884885
"6700" 1339.8 31.5705080230964 56.7567216876435
"6701" 1340 36.6582966002886 57.1455219575786
"6702" 1340.2 41.6116042513735 56.6552475746392
"6703" 1340.4 45.7006423850352 54.4493279884088
"6704" 1340.6 50.8379397684956 53.6724990707444
"6705" 1340.8 56.3483634163135 53.9955238949938
"6706" 1341 60.9961198933934 55.9334490891886
"6707" 1341.2 65.6859692636046 58.5832410804008
"6708" 1341.4 70.1179170726601 61.6193409118366
"6709" 1341.6 74.1235367667814 65.3691249174457
"6710" 1341.8 75.8158527132618 70.4463225917939
"6711" 1342 78.4649722358107 75.2599163112066
"6712" 1342.2 82.4235446089609 78.7585747371637
"6713" 1342.4 87.161533430025 80.7183125229518
"6714" 1342.6 91.8878220178047 80.6915495275455
"6715" 1342.8 96.5759660931704 80.4378016182331
"6716" 1343 99.070664056025 79.1512606692581
"6717" 1343.2 99.8741636307355 80.4836391237413
"6718" 1343.4 102.854780310367 82.9510622925834
"6719" 1343.6 105.012560081125 86.521450437715
"6720" 1343.8 107.322879886483 90.142466669698
"6721" 1344 108.129204904525 92.8601250840098
"6722" 1344.2 107.205680497078 93.018551118715
"6723" 1344.4 105.368869788614 94.4475074111265
"6724" 1344.6 105.299730606858 94.1332497649649
"6725" 1344.8 106.153480818498 92.7792567375123
"6726" 1345 109.15956557533 92.2626416953919
"6727" 1345.2 112.553626049603 90.0829949793788
"6728" 1345.4 114.223799189051 86.6354346601886
"6729" 1345.6 115.23782716987 81.3793600591695
"6730" 1345.8 115.028830612228 75.9976622917285
"6731" 1346 115.196613073606 70.2098370427825
"6732" 1346.2 116.311453339942 64.3301005626872
"6733" 1346.4 117.935459976409 58.4105704954471
"6734" 1346.6 119.978265630999 52.9388199907408
"6735" 1346.8 122.033748374775 48.4270665428538
"6736" 1347 120.308755625197 44.9454658277864
"6737" 1347.2 120.024999437999 39.536483438636
"6738" 1347.4 117.797104865737 37.1370591864804
"6739" 1347.6 116.42321975906 32.4887672894391
"6740" 1347.8 114.070195980489 29.3135234855275
"6741" 1348 110.897218073391 24.8433544245453
"6742" 1348.2 107.75939866312 19.8547244515663
"6743" 1348.4 104.265072095025 16.4936043721872
"6744" 1348.6 99.6078905910154 12.4001151799265
"6745" 1348.8 96.3608441440805 9.70632817057606
"6746" 1349 91.7213253205795 7.59731189782404
"6747" 1349.2 86.5578791242015 6.50294862489142
"6748" 1349.4 81.1100092810556 6.21635006367413
"6749" 1349.6 75.2179072181587 5.79960985679912
"6750" 1349.8 69.409327224545 4.04649002831496
"6751" 1350 64.4213134029705 0.902171249542226
"6752" 1350.2 62.1797661463923 2.45302343872516
"6753" 1350.4 58.2518021032125 4.7304372691212
"6754" 1350.6 53.7119177808548 7.7064963068107
"6755" 1350.8 49.0433472792104 11.3109614242487
"6756" 1351 44.1536697294905 14.4185687422494
"6757" 1351.2 38.7307440307558 16.2978856110996
"6758" 1351.4 32.4729317193622 16.6620641823661
"6759" 1351.6 26.6229782426936 16.038858218552
"6760" 1351.8 21.8409207743132 16.4494327470267
"6761" 1352 18.1374023806823 19.860682148552
"6762" 1352.2 13.6905854099388 25.176783460146
"6763" 1352.4 9.91119685201479 31.4481876423476
"6764" 1352.6 6.16232075111841 37.52440771316
"6765" 1352.8 3.60130780482205 44.0859608704031
"6766" 1353 2.16418585806072 51.1729914280096
"6767" 1353.2 2.48710325836905 57.9261430421966
"6768" 1353.4 3.70624321051617 64.6372807571265
"6769" 1353.6 3.92803818817207 70.8471548995931
"6770" 1353.8 4.44207745318616 77.0063722648844
"6771" 1354 6.55714831874376 82.6488679086446
"6772" 1354.2 10.1248971329669 88.0575866452382
"6773" 1354.4 13.8516039458107 93.3673683821673
"6774" 1354.6 16.7681887944275 98.7870195138735
"6775" 1354.8 20.8112941593157 104.201089431727
"6776" 1355 26.3226859131592 106.809742592947
"6777" 1355.2 32.6784031289185 109.47745515824
"6778" 1355.4 37.8596125972347 112.660876849271
"6779" 1355.6 41.317715163875 117.210696595615
"6780" 1355.8 44.4395972913282 121.828182137498
"6781" 1356 49.5065998929536 123.753901819263
"6782" 1356.2 55.2144935867024 122.91815913882
"6783" 1356.4 61.2154548905578 120.548213984977
"6784" 1356.6 66.573940592525 118.623165641341
"6785" 1356.8 71.4059239202873 115.689485365772
"6786" 1357 76.3984942682561 112.52430543708
"6787" 1357.2 82.1735474093957 110.269473616543
"6788" 1357.4 88.0202908142033 108.852533826963
"6789" 1357.6 93.6762146291303 108.362838949952
"6790" 1357.8 97.0487703231316 110.357727719166
"6791" 1358 97.1928179088131 110.945496417486
"6792" 1358.2 97.1884485449685 109.480642281545
"6793" 1358.4 98.7484234724815 106.473033014893
"6794" 1358.6 100.858322052084 102.012792689571
"6795" 1358.8 101.930999439602 97.0445323099329
"6796" 1359 101.665564568634 91.7504004510331
"6797" 1359.2 101.274764936946 85.787445935271
"6798" 1359.4 101.863043591822 80.1982255301068
"6799" 1359.6 103.018147443814 75.3308817725044
"6800" 1359.8 102.604664459669 70.7784757106765
"6801" 1360 102.12826094832 66.1429392681078
"6802" 1360.2 100.985134227581 61.2584865152427
"6803" 1360.4 99.2008761816639 55.8265423184372
"6804" 1360.6 98.2109623770965 50.0193920739007
"6805" 1360.8 99.2499464319684 43.7674993415451
"6806" 1361 102.194910452165 38.515520052985
"6807" 1361.2 106.645595770067 33.8463584679252
"6808" 1361.4 110.77405890064 29.4122398447813
"6809" 1361.6 110.933024880899 27.5207040940654
"6810" 1361.8 109.198539296085 25.4336271162241
"6811" 1362 105.992002599899 20.6057030394112
"6812" 1362.2 102.537497837205 16.1720613106907
"6813" 1362.4 99.3539302100156 11.8696915031395
"6814" 1362.6 95.966688520525 9.60997372070067
"6815" 1362.8 92.0740788712498 8.00751249961863
"6816" 1363 87.1503546465838 6.93758742477378
"6817" 1363.2 81.143621677525 6.4654797628326
"6818" 1363.4 75.2640880695638 6.36147638746738
"6819" 1363.6 68.9296363114312 5.5425748542462
"6820" 1363.8 62.3770722744934 5.08240546197285
"6821" 1364 56.7156509453375 3.5122308914337
"6822" 1364.2 54.5296708955917 2.83624578381495
"6823" 1364.4 53.1782801862584 3.62184292498162
"6824" 1364.6 50.4315203199388 5.64155240645633
"6825" 1364.8 47.557878573259 8.77985962332134
"6826" 1365 43.7519460708432 12.3389793600672
"6827" 1365.2 40.0568263832227 16.4576410419243
"6828" 1365.4 35.2793263065134 19.5195441672382
"6829" 1365.6 30.1034736264576 21.8746545341363
"6830" 1365.8 25.2307800891879 22.52737053117
"6831" 1366 19.4943098643492 21.2669566878523
"6832" 1366.2 18.6107641595371 21.3271201812029
"6833" 1366.4 17.6949640592409 23.4222687570672
"6834" 1366.6 15.635724878222 27.6827338426695
"6835" 1366.8 13.1866062716487 32.0762195338954
"6836" 1367 10.892420272025 36.5529053001017
"6837" 1367.2 7.7587106934944 41.2718350705823
"6838" 1367.4 5.6781033520393 46.7326234941007
"6839" 1367.6 5.2879273878408 53.0100890304518
"6840" 1367.8 6.19058540913707 59.6171278408357
"6841" 1368 7.45238650663518 65.8512128773251
"6842" 1368.2 8.15585408562501 72.06540142249
"6843" 1368.4 7.61190547890206 78.0977745788871
"6844" 1368.6 8.91870483028091 83.8567062723488
"6845" 1368.8 12.703114898693 88.577591712055
"6846" 1369 16.9566830778177 92.8212455743613
"6847" 1369.2 19.9935469622057 97.4939390569124
"6848" 1369.4 22.4129928163675 102.047986317113
"6849" 1369.6 26.726496289445 105.674903245303
"6850" 1369.8 31.7888924426242 106.873452498008
"6851" 1370 37.2345370346303 106.428459645031
"6852" 1370.2 43.442960179702 106.281633013843
"6853" 1370.4 49.3286776899996 103.923704654571
"6854" 1370.6 54.6892968254914 101.251530651954
"6855" 1370.8 60.3270070972173 99.0828384059329
"6856" 1371 65.338685022275 96.6690519070253
"6857" 1371.2 70.9120795182836 92.7681557577839
"6858" 1371.4 73.7331804360164 88.2215031514046
"6859" 1371.6 74.819994499612 83.203110268928
"6860" 1371.8 74.1790002924975 77.378876219848
"6861" 1372 73.0387326818614 71.0708586043422
"6862" 1372.2 73.5918211399893 65.1021747157417
"6863" 1372.4 72.7684914551693 58.7470799925803
"6864" 1372.6 69.9048115567795 54.456347665015
"6865" 1372.8 65.5295803737412 51.142034408242
"6866" 1373 59.7759626850393 48.112119941215
"6867" 1373.2 54.3361611120894 46.2352638330169
"6868" 1373.4 48.9316091344151 43.265543221193
"6869" 1373.6 43.9940000610734 39.4082241522472
"6870" 1373.8 38.7260284149121 34.9247726386666
"6871" 1374 36.307011799425 30.9818557927483
"6872" 1374.2 36.9666785853091 29.2201493781468
"6873" 1374.4 37.0913291108157 29.8962405353196
"6874" 1374.6 34.952281897932 30.0206720121103
"6875" 1374.8 30.9490418301205 31.0770912554734
"6876" 1375 26.9371684482393 33.6983839766435
"6877" 1375.2 23.3597913961188 37.8250438629649
"6878" 1375.4 20.2571355781083 42.6801757444094
"6879" 1375.6 17.8526103120875 48.4431171922953
"6880" 1375.8 17.3829939192558 54.6459689292342
"6881" 1376 17.1337115743408 60.1273979807939
"6882" 1376.2 16.7738935394481 65.819904150215
"6883" 1376.4 17.3046090014129 72.2686829194563
"6884" 1376.6 17.5921700642341 78.7909429429422
"6885" 1376.8 17.543796419525 85.371664424876
"6886" 1377 17.9653962521637 92.3521406435259
"6887" 1377.2 19.0360723795496 98.8421336481166
"6888" 1377.4 22.0323441326679 104.386960713667
"6889" 1377.6 26.1196977289774 107.960062768858
"6890" 1377.8 31.2560908117576 111.509957366075
"6891" 1378 37.2677146306714 114.394354148337
"6892" 1378.2 43.4736056548583 116.198216573524
"6893" 1378.4 50.4410159674672 117.321876928124
"6894" 1378.6 56.5801081961132 117.544062414047
"6895" 1378.8 63.0367571481863 118.846683806941
"6896" 1379 69.018606385709 120.971371342735
"6897" 1379.2 73.7924883495018 123.639063698959
"6898" 1379.4 73.5018780246714 122.218218096093
"6899" 1379.6 75.357622313703 119.625571105961
"6900" 1379.8 77.9539421356426 115.286295840274
"6901" 1380 79.7581362484608 110.348243571949
"6902" 1380.2 80.8336765985429 104.852555930536
"6903" 1380.4 81.6077783160432 99.5886138929241
"6904" 1380.6 83.6074647717618 94.6277401418728
"6905" 1380.8 85.4489171906857 88.7804213677685
"6906" 1381 88.1950806008145 83.3231872541886
"6907" 1381.2 91.5774608447564 78.9236012942315
"6908" 1381.4 94.6542802354994 73.5615474955996
"6909" 1381.6 95.7052404884068 68.0307713872968
"6910" 1381.8 96.5164067751691 62.434243177198
"6911" 1382 96.0130671637304 56.5030708732417
"6912" 1382.2 94.5977015779972 50.9855653404372
"6913" 1382.4 90.7594949616259 46.5728715877562
"6914" 1382.6 86.0440066199778 44.4994146790829
"6915" 1382.8 81.2032418558779 43.4135246390385
"6916" 1383 75.9181380266948 44.0955993204414
"6917" 1383.2 69.987046752785 43.804924372105
"6918" 1383.4 64.0281308541288 43.3204180516206
"6919" 1383.6 58.9351052410544 41.2890401603032
"6920" 1383.8 54.6727282714625 37.8170817297775
"6921" 1384 51.1582780251702 34.0124662811827
"6922" 1384.2 49.4488065504227 28.76413629559
"6923" 1384.4 47.5214880654612 24.5143900585341
"6924" 1384.6 45.1977938012491 23.7622693159391
"6925" 1384.8 40.4737678267182 24.034629182215
"6926" 1385 35.8897426721379 25.4647310398924
"6927" 1385.2 31.7136031051813 28.4257456351212
"6928" 1385.4 27.5898749195987 31.5937946184992
"6929" 1385.6 25.778833554525 32.0165304245253
"6930" 1385.8 23.4571128881994 29.7718090585289
"6931" 1386 23.2361369364552 27.0698684196452
"6932" 1386.2 24.1928829366816 24.568763610986
"6933" 1386.4 25.2889544223917 22.416723718515
"6934" 1386.6 26.9739697130917 19.180912791115
"6935" 1386.8 29.1800500753712 15.4166262103908
"6936" 1387 32.2181368393511 13.0635020092476
"6937" 1387.2 35.4636403389909 12.3259504148513
"6938" 1387.4 40.198250992339 10.7426810721801
"6939" 1387.6 44.6147905761879 9.91964574636102
"6940" 1387.8 47.8722399478503 10.9345218558897
"6941" 1388 52.1350836760576 12.7270153371497
"6942" 1388.2 56.4197942790364 14.3584658685331
"6943" 1388.4 59.8861739372271 16.8992025895022
"6944" 1388.6 63.6213297071987 20.3536092917413
"6945" 1388.8 67.9060973994359 23.5956870278783
"6946" 1389 72.5925054011023 26.6783857358541
"6947" 1389.2 76.7429833089944 28.5116229287864
"6948" 1389.4 82.0097872788515 30.1768462125721
"6949" 1389.6 87.1091507973616 30.9800592088496
"6950" 1389.8 90.5753420458518 32.0491074829476
"6951" 1390 92.9558695137015 34.9717900171855
"6952" 1390.2 94.2786922209074 38.6887011334208
"6953" 1390.4 94.5828124576019 41.9825023304073
"6954" 1390.6 96.2882015813835 44.5498915989131
"6955" 1390.8 99.6042359887366 46.1571100077919
"6956" 1391 104.075032776525 46.8063300984649
"6957" 1391.2 108.409498884614 45.4943396564185
"6958" 1391.4 112.445500230456 43.0943286951891
"6959" 1391.6 115.58726712672 39.0040032655601
"6960" 1391.8 116.75459307212 36.9634119364041
"6961" 1392 116.123641801424 38.4032846548205
"6962" 1392.2 117.541807102373 39.75188009434
"6963" 1392.4 119.308963442076 41.4864345298598
"6964" 1392.6 121.41994321962 44.0794367599046
"6965" 1392.8 121.064321613141 45.9316328954382
"6966" 1393 120.245044964683 47.029269827715
"6967" 1393.2 119.180128984951 50.1559649124758
"6968" 1393.4 119.055609685309 54.609220622215
"6969" 1393.6 119.853757111982 59.600654461827
"6970" 1393.8 121.640829243282 64.7559910021339
"6971" 1394 123.8676277983 69.170369795515
"6972" 1394.2 120.819985346498 71.1249597482864
"6973" 1394.4 116.843471625308 74.9579405555976
"6974" 1394.6 113.215980055171 79.3529939601619
"6975" 1394.8 111.076776399136 85.1026405805158
"6976" 1395 110.042041140141 90.7288691035096
"6977" 1395.2 111.059246148517 95.9367404076387
"6978" 1395.4 111.497936071781 99.7394081580099
"6979" 1395.6 108.922366205828 102.915148127366
"6980" 1395.8 105.43466367311 107.288247377678
"6981" 1396 101.807843272485 111.036601679021
"6982" 1396.2 97.2824252229267 113.158310172789
"6983" 1396.4 92.0113986395494 115.817439806825
"6984" 1396.6 86.7613693365982 119.309903300581
"6985" 1396.8 83.5206214073345 121.518438139572
"6986" 1397 78.3111308827393 123.635607269048
"6987" 1397.2 73.0260072108665 125.362678110044
"6988" 1397.4 67.543141116875 124.822495922865
"6989" 1397.6 61.5247658538421 124.321774844556
"6990" 1397.8 55.6713699264541 123.865485130105
"6991" 1398 49.5756544731558 123.934166847853
"6992" 1398.2 43.904088985654 123.106168219247
"6993" 1398.4 37.8883157101064 120.954898985331
"6994" 1398.6 32.512813459133 117.519499969159
"6995" 1398.8 26.9093982533876 113.319438001849
"6996" 1399 21.636483182741 109.998150474919
"6997" 1399.2 18.2837980082296 106.452841296897
"6998" 1399.4 14.3236026131313 101.455152211435
"6999" 1399.6 10.977713509462 96.3453435239236
"7000" 1399.8 8.10370376101339 91.3372448549359
"7001" 1400 5.44779379700001 86.177486284015
"7002" 1400.2 4.15590650983701 81.893986023271
"7003" 1400.4 3.90146567015615 76.7037486372068
"7004" 1400.6 3.23477035607421 70.9459516016822
"7005" 1400.8 3.15462465770199 64.5493449852858
"7006" 1401 3.88351252531314 58.7808386068251
"7007" 1401.2 5.9914980307085 53.7151241982241
"7008" 1401.4 8.59812740867955 48.4074426994422
"7009" 1401.6 12.5675816721361 44.4884646594372
"7010" 1401.8 16.4802736279195 40.5070409465636
"7011" 1402 19.3297573267186 37.0000641275375
"7012" 1402.2 22.864897337525 32.5468733899422
"7013" 1402.4 28.5191008812104 30.158135838597
"7014" 1402.6 34.3600663472576 29.9895641429126
"7015" 1402.8 39.1817616143157 31.3094265931568
"7016" 1403 44.4054409605467 35.8864375216606
"7017" 1403.2 47.3777336673368 40.927090952815
"7018" 1403.4 50.8403556960525 45.7938267441161
"7019" 1403.6 53.442223684175 49.648493161075
"7020" 1403.8 57.2603322221445 53.1312232262769
"7021" 1404 62.2509592256033 56.4736060350237
"7022" 1404.2 66.0525937895604 59.9056598030822
"7023" 1404.4 68.816404550825 62.6663203437331
"7024" 1404.6 72.6420926246285 64.987449397646
"7025" 1404.8 76.5299827652684 65.9157315938875
"7026" 1405 80.3280362689625 67.0233237091257
"7027" 1405.2 82.9303161249609 69.7070584038047
"7028" 1405.4 84.5674967325 73.35845185214
"7029" 1405.6 85.6565094019043 78.1496792255339
"7030" 1405.8 84.8584378796321 81.1401858505632
"7031" 1406 84.9664415916989 82.7577846979541
"7032" 1406.2 86.471219666243 83.2631005486765
"7033" 1406.4 89.4997458119232 83.255989371861
"7034" 1406.6 93.5081618415521 82.0850359027555
"7035" 1406.8 96.3634372731829 79.8198486516886
"7036" 1407 98.9009860930786 76.1240419424382
"7037" 1407.2 99.7640507586601 72.1964968694582
"7038" 1407.4 100.255016237391 67.8764094077864
"7039" 1407.6 101.756895504012 64.545962840215
"7040" 1407.8 104.636590402363 61.8190398198906
"7041" 1408 108.468193959147 60.2834240786474
"7042" 1408.2 111.47072958815 60.5159859997417
"7043" 1408.4 112.468436010275 62.6657619603667
"7044" 1408.6 113.965814778456 65.6035537725684
"7045" 1408.8 114.555591973801 68.4534483410598
"7046" 1409 113.53783908438 72.2347777102968
"7047" 1409.2 112.3582804761 76.4849349401265
"7048" 1409.4 111.50127162148 81.4745954444382
"7049" 1409.6 111.763979915835 87.6449348861029
"7050" 1409.8 111.504433142499 90.2142469786252
"7051" 1410 108.769222379473 92.8307545980167
"7052" 1410.2 106.30014300434 97.3751092372402
"7053" 1410.4 104.034233374813 102.003076188054
"7054" 1410.6 102.995389112003 105.937977664693
"7055" 1410.8 102.166263202831 106.263855788512
"7056" 1411 98.7181979695763 106.344303872933
"7057" 1411.2 94.0435555880122 106.716686717394
"7058" 1411.4 88.643840114325 107.496894106865
"7059" 1411.6 83.3005679425 109.318630180165
"7060" 1411.8 78.0337905887939 111.859500770265
"7061" 1412 73.2408937333447 114.909457366944
"7062" 1412.2 69.5226151795734 119.090170976675
"7063" 1412.4 67.0513947480953 124.068501650835
"7064" 1412.6 66.6314314787939 123.475918547417
"7065" 1412.8 64.2502077874519 123.485945058239
"7066" 1413 59.6497660684685 124.835235335965
"7067" 1413.2 54.9741762989669 124.972258093145
"7068" 1413.4 49.7439433708205 124.557284504692
"7069" 1413.6 44.3730569813073 123.241781326441
"7070" 1413.8 38.761837154906 121.582135205072
"7071" 1414 34.0801408108481 118.551274835677
"7072" 1414.2 29.2614145540134 115.254752286634
"7073" 1414.4 25.0401166138942 111.045800610069
"7074" 1414.6 22.0065530823 106.031861600365
"7075" 1414.8 20.3001650223065 100.557821434408
"7076" 1415 19.2380452590335 96.3610276405455
"7077" 1415.2 19.0736927819031 91.90251429882
"7078" 1415.4 17.5032962368939 88.7456266592723
"7079" 1415.6 15.377348188625 86.521450437715
"7080" 1415.8 12.476081259525 83.2138637926052
"7081" 1416 10.7606188091944 77.6973521219166
"7082" 1416.2 11.1800018955958 71.9630069804716
"7083" 1416.4 11.2069681095423 66.2723729603184
"7084" 1416.6 11.0479069871614 60.228249358967
"7085" 1416.8 13.1695580708934 54.4080719943202
"7086" 1417 17.1706283031977 49.6860165232968
"7087" 1417.2 22.8100783033423 46.8259291955419
"7088" 1417.4 28.7279622379139 44.3433768991316
"7089" 1417.6 33.9228101827438 43.0123736346212
"7090" 1417.8 39.398318047025 44.3206968833854
"7091" 1418 44.0625439293402 47.0777349862476
"7092" 1418.2 48.3144926706693 50.5076549406376
"7093" 1418.4 52.8066477411917 53.4095925552983
"7094" 1418.6 57.5933214704896 56.9936328971265
"7095" 1418.8 61.0839158358584 61.1520525297278
"7096" 1419 64.4468338345776 65.524886162636
"7097" 1419.2 67.4134186255511 68.5405996783541
"7098" 1419.4 69.7524743267285 68.932604997038
"7099" 1419.6 70.6766585900484 68.9321308645514
"7100" 1419.8 71.8750373717355 71.0195961812939
"7101" 1420 73.6654077933934 75.0056914907413
"7102" 1420.2 75.7288781967859 79.3912563143976
"7103" 1420.4 76.2106616706432 84.0164185708695
"7104" 1420.6 76.1359189338934 89.0995053518992
"7105" 1420.8 77.9220027543821 92.2686386080805
"7106" 1421 81.5542813542836 93.3018932376632
"7107" 1421.2 86.2438221911148 92.5367399822406
"7108" 1421.4 89.6208328113215 89.8105865190645
"7109" 1421.6 90.6225525336159 85.6598028607695
"7110" 1421.8 89.8697338656401 81.2267023293831
"7111" 1422 88.6151380107639 76.7994744317105
"7112" 1422.2 86.1446563748934 72.2901850141623
"7113" 1422.4 82.7883667316857 67.507876385965
"7114" 1422.6 79.1030815024808 63.3757406457194
"7115" 1422.8 75.2673755988159 58.6360332902786
"7116" 1423 71.8815873994808 53.2394518685424
"7117" 1423.2 69.304602644758 47.997094172448
"7118" 1423.4 68.1787170598584 41.7810176733362
"7119" 1423.6 69.2266543785972 35.7286224030809
"7120" 1423.8 71.9105549242801 30.9919086629496
"7121" 1424 74.403560514725 26.270396181265
"7122" 1424.2 78.071319361775 22.0171471268592
"7123" 1424.4 82.2926382831092 18.6689397438585
"7124" 1424.6 86.5337137672577 17.2991375036011
"7125" 1424.8 90.7371577031884 17.0266906491853
"7126" 1425 95.8586269472603 16.9530142530973
"7127" 1425.2 100.112225705496 18.0740537836957
"7128" 1425.4 103.603453726914 19.1547262197427
"7129" 1425.6 106.151848755647 20.3271027903084
"7130" 1425.8 105.068895361302 20.3760676336907
"7131" 1426 104.704877374982 19.7614660452435
"7132" 1426.2 103.985080832435 19.207665558625
"7133" 1426.4 103.344685591701 17.8297856252738
"7134" 1426.6 102.524908139349 16.3872344360091
"7135" 1426.8 101.667868075525 15.3118780949208
"7136" 1427 100.614248724658 14.3552751064394
"7137" 1427.2 98.7225722350101 13.6665127780565
"7138" 1427.4 95.9455730406917 11.5535430700761
"7139" 1427.6 92.7034588520764 8.47230501117757
"7140" 1427.8 89.9333681746331 6.19256467297171
"7141" 1428 86.8750215522865 5.37781713493973
"7142" 1428.2 82.8287599710201 3.61941048040912
"7143" 1428.4 78.8619546396854 1.57239985778099
"7144" 1428.6 74.7632275212194 0.742735564381617
"7145" 1428.8 69.976887641553 0
"7146" 1429 66.112162809254 0.378610594934577
"7147" 1429.2 61.0441690502897 0.545399557538481
"7148" 1429.4 57.5684039076883 0.971091710765973
"7149" 1429.6 53.7049736984489 2.11729977495408
"7150" 1429.8 48.805264312775 3.63356687761713
"7151" 1430 43.4702841187048 3.65013682748461
"7152" 1430.2 39.5448066883687 4.2128986119337
"7153" 1430.4 35.4361004279766 5.8583633301827
"7154" 1430.6 31.2688583111917 8.38445321027557
"7155" 1430.8 26.8137143345671 10.9841062044044
"7156" 1431 22.6046260969707 14.2723615349323
"7157" 1431.2 18.2324094795015 17.7803267273561
"7158" 1431.4 14.6771792296214 21.8980914671306
"7159" 1431.6 11.7962658112323 26.5281362584954
"7160" 1431.8 9.28315114940798 30.8854518652469
"7161" 1432 6.0068261255875 35.5757412374962
"7162" 1432.2 5.07067813862179 40.6040851884085
"7163" 1432.4 3.9385325563005 46.3377016880007
"7164" 1432.6 1.47529332849822 51.2105271987507
"7165" 1432.8 1.26547353395745 55.3839146620798
"7166" 1433 1.59040876040327 60.6643190573976
"7167" 1433.2 1.00370766376184 65.9338883726886
"7168" 1433.4 1.19716649316604 70.9875327461637
"7169" 1433.6 3.73728910564404 76.4057497975959
"7170" 1433.8 6.08714036138214 81.2831250987388
"7171" 1434 8.07861229810564 85.6399652409569
"7172" 1434.2 9.9986416022047 89.81777357734
"7173" 1434.4 11.6465445517869 93.0943809585959
"7174" 1434.6 12.4451805573299 95.1982336283857
"7175" 1434.8 14.0219387266782 98.5663600493601
"7176" 1435 15.652826671806 102.685238835876
"7177" 1435.2 18.950087376425 105.063176227338
"7178" 1435.4 22.9584551558635 107.229856409192
"7179" 1435.6 26.8289987468609 109.807704211207
"7180" 1435.8 30.0719945224568 113.230788130329
"7181" 1436 32.2105405973073 117.086795529497
"7182" 1436.2 35.3213807923297 118.609842449988
"7183" 1436.4 39.8375892586398 119.511309295772
"7184" 1436.6 44.9341788452811 119.278831561313
"7185" 1436.8 49.6091607950012 118.230456282334
"7186" 1437 53.7831950564589 117.179742980314
"7187" 1437.2 57.8007204839217 115.616269554405
"7188" 1437.4 61.6621551297558 113.30524985142
"7189" 1437.6 64.0287711483286 110.31571674476
"7190" 1437.8 66.2495631350853 106.217022380422
"7191" 1438 68.9232197539819 102.612647053336
"7192" 1438.2 71.4819125572641 99.0852811919454
"7193" 1438.4 75.2190625727092 96.0827152169781
"7194" 1438.6 79.3745706514883 95.1380855826462
"7195" 1438.8 84.2062843176989 95.3465403908585
"7196" 1439 87.2514960205754 97.413648638215
"7197" 1439.2 90.07813126213 100.5706679014
"7198" 1439.4 92.0894676036903 104.570882543488
"7199" 1439.6 92.8798916804826 105.284014866944
"7200" 1439.8 95.0863914474733 103.871213209594
"7201" 1440 97.7627463934073 100.708767421559
"7202" 1440.2 99.1119769513511 96.2405148579628
"7203" 1440.4 99.1551259753583 91.6419867587427
"7204" 1440.6 98.0548175171341 87.0356594755695
"7205" 1440.8 96.1672855789417 82.253747049215
"7206" 1441 95.0289349786411 77.147744780831
"7207" 1441.2 93.1115739973464 71.7767172220632
"7208" 1441.4 90.5711991231122 66.4603810657012
"7209" 1441.6 86.4422990771179 62.1108183892415
"7210" 1441.8 81.5100037870655 59.3813359077825
"7211" 1442 77.1603510689654 55.9486121279581
"7212" 1442.2 72.4702047576666 53.4017948319406
"7213" 1442.4 68.3976206581305 49.5076116147379
"7214" 1442.6 63.9737764590297 45.8726025541963
"7215" 1442.8 60.3225519630107 41.5567819431864
"7216" 1443 58.0315791470795 35.4433412108783
"7217" 1443.2 57.224006122325 29.4093205195623
"7218" 1443.4 57.3462582199992 22.6713806463593
"7219" 1443.6 58.9422626139507 17.4732007717001
"7220" 1443.8 61.575906515975 14.357770991455
"7221" 1444 61.017190919585 12.251946006025
"7222" 1444.2 58.7255126552982 11.1743886589985
"7223" 1444.4 54.6985947342584 10.5350977672483
"7224" 1444.6 50.6533433033565 11.3367265293947
"7225" 1444.8 45.4205985194905 12.5999076996977
"7226" 1445 40.0126311928738 13.5379453186568
"7227" 1445.2 34.3034544129536 14.5346668419292
"7228" 1445.4 28.2227800591057 15.1951202860537
"7229" 1445.6 23.3148754939733 15.1565761218356
"7230" 1445.8 21.0843115489706 18.0069481795737
"7231" 1446 17.3062472714 21.8501093676809
"7232" 1446.2 12.4954578174897 26.3052422229797
"7233" 1446.4 9.21884820910567 31.2344523277633
"7234" 1446.6 6.46968704147956 37.2503226128854
"7235" 1446.8 3.91855315979775 43.3058868171241
"7236" 1447 2.45121927028863 49.7277091479877
"7237" 1447.2 1.0860550846489 56.5404254576397
"7238" 1447.4 1.0918211322393 62.7135347594917
"7239" 1447.6 2.04361469380231 69.225288441904
"7240" 1447.8 2.84637540693823 75.7587520563306
"7241" 1448 3.84242506620795 81.6416337856296
"7242" 1448.2 6.05697539019167 85.8025835556435
"7243" 1448.4 10.2154051998688 89.865546376465
"7244" 1448.6 14.606548712789 93.212699774359
"7245" 1448.8 18.9196182625498 94.8994570280662
"7246" 1449 23.3498252536974 95.3445922347322
"7247" 1449.2 27.5850192141148 95.8391878397021
"7248" 1449.4 32.0744950802173 97.4169151543945
"7249" 1449.6 36.2910939761661 99.3572257650099
"7250" 1449.8 40.4412167461104 101.599011917654
"7251" 1450 42.8717257591048 104.925620211551
"7252" 1450.2 43.7266273528612 108.977960702267
"7253" 1450.4 42.7568005164454 113.776466490728
"7254" 1450.6 41.0395667067977 116.885999488174
"7255" 1450.8 40.1153571563233 120.376708385694
"7256" 1451 42.5697938869103 121.979831637444
"7257" 1451.2 46.325026750462 123.377976880766
"7258" 1451.4 50.6194768765948 124.193080036099
"7259" 1451.6 55.1466582932135 124.426425481158
"7260" 1451.8 59.472804724575 123.453009014615
"7261" 1452 63.533311496525 121.897978718796
"7262" 1452.2 67.986566193375 121.96568253519
"7263" 1452.4 72.1754273902791 122.950950832772
"7264" 1452.6 76.4918980966037 122.658751747483
"7265" 1452.8 79.7892144710726 120.192932538453
"7266" 1453 83.588794242225 116.95272348034
"7267" 1453.2 87.6603201007099 113.699757166812
"7268" 1453.4 89.7895546363088 109.443786306161
"7269" 1453.6 89.5251111313691 104.787314440775
"7270" 1453.8 87.4379032943923 99.9705503117371
"7271" 1454 85.1129548240518 95.7245389548667
"7272" 1454.2 81.8762370213076 91.4848365589802
"7273" 1454.4 79.4049881505339 86.3610703263667
"7274" 1454.6 76.1089568337859 81.0728588435976
"7275" 1454.8 73.2303620316666 75.8998238428787
"7276" 1455 70.5664480449055 70.9551277493743
"7277" 1455.2 68.3168237117412 65.5892174805663
"7278" 1455.4 65.2221826574555 61.1761111315019
"7279" 1455.6 61.9083881493507 56.344819562903
"7280" 1455.8 58.2477319464689 51.6803462085701
"7281" 1456 55.3420840486558 46.5905339653458
"7282" 1456.2 52.036912311391 41.8002004197098
"7283" 1456.4 50.2786151211457 35.8603188598701
"7284" 1456.6 51.2973708303773 30.7619078953627
"7285" 1456.8 52.9851076030089 25.3332274207956
"7286" 1457 55.6331055417393 21.6986368005109
"7287" 1457.2 55.3656641907803 21.6724167318639
"7288" 1457.4 53.8760446230734 20.3648563117956
"7289" 1457.6 50.179882049925 18.7265403905483
"7290" 1457.8 46.6351026699043 18.3765726053874
"7291" 1458 42.4124300288157 19.5862038869475
"7292" 1458.2 37.823394499456 21.3769240354908
"7293" 1458.4 32.3799694224216 23.1824063748356
"7294" 1458.6 27.2025447822875 23.79576518659
"7295" 1458.8 23.0440148561112 22.883689102146
"7296" 1459 18.2954126005587 20.6765771448442
"7297" 1459.2 19.5780809425591 21.2898647233968
"7298" 1459.4 20.1829941461093 19.5858543603273
"7299" 1459.6 21.869860006952 17.6491772901812
"7300" 1459.8 23.9048927288767 15.105840528171
"7301" 1460 26.8700270607508 13.8841935831827
"7302" 1460.2 29.4873544582967 10.3508378502367
"7303" 1460.4 31.9382639484612 9.06446353300219
"7304" 1460.6 35.2889732136541 6.65149453286012
"7305" 1460.8 37.7283980780782 6.01920169941708
"7306" 1461 41.7460954609938 4.1810500791837
"7307" 1461.2 44.4627679266384 3.31403944214279
"7308" 1461.4 47.9775157347724 2.60089497685413
"7309" 1461.6 50.610637838525 1.94448686681496
"7310" 1461.8 51.750873749525 2.61561594814903
"7311" 1462 54.3858009296261 4.1396738252599
"7312" 1462.2 58.4802660383039 4.90941764198338
"7313" 1462.4 62.8141430951427 4.14615720139142
"7314" 1462.6 66.5597320453474 1.85733499401869
"7315" 1462.8 67.5667990728515 4.21964205126597
"7316" 1463 72.9765023745663 6.08781680989537
"7317" 1463.2 79.2070305270965 6.26132799155782
"7318" 1463.4 84.8390279892914 6.33636976805607
"7319" 1463.6 90.3182976651083 7.14782937299273
"7320" 1463.8 92.672673666525 8.94904083629829
"7321" 1464 96.0815409435437 12.4548598541215
"7322" 1464.2 99.2418876004161 16.5499086539575
"7323" 1464.4 102.2538226409 21.0028938531284
"7324" 1464.6 104.048158529464 24.926388099215
"7325" 1464.8 105.501594594065 28.800443622925
"7326" 1465 107.337374410775 30.3590128202246
"7327" 1465.2 108.76964321947 30.678992803637
"7328" 1465.4 110.014693044937 30.0671159736855
"7329" 1465.6 113.271308543938 29.7217836908939
"7330" 1465.8 114.901107463463 31.8642950211088
"7331" 1466 116.764150866282 34.742382836528
"7332" 1466.2 119.459168083668 38.2653029921561
"7333" 1466.4 119.485396270483 40.9866854954522
"7334" 1466.6 121.144713861792 45.1535010712667
"7335" 1466.8 123.199215494728 49.4594748182319
"7336" 1467 122.848917030446 52.3328886498728
"7337" 1467.2 122.568859087393 55.946858997715
"7338" 1467.4 121.455985159335 60.4342074396632
"7339" 1467.6 120.650307383552 64.9486192899828
"7340" 1467.8 121.226627361146 70.5126207171374
"7341" 1468 122.899661992686 75.4964600498166
"7342" 1468.2 122.129328621985 77.1545996641442
"7343" 1468.4 119.807885552344 79.9716349438874
"7344" 1468.6 117.091348997264 84.2599276687019
"7345" 1468.8 114.742354752327 89.4603012528529
"7346" 1469 112.42052011373 94.7579709842919
"7347" 1469.2 110.608305392754 99.9464167002997
"7348" 1469.4 109.85663476776 102.169326937198
"7349" 1469.6 106.907370190101 101.954493680469
"7350" 1469.8 102.733387673269 102.976525691882
"7351" 1470 97.856345020864 104.749607283512
"7352" 1470.2 93.3873514454994 107.922031187625
"7353" 1470.4 89.017427050087 111.920786911347
"7354" 1470.6 86.1384884321 116.68519580524
"7355" 1470.8 86.0016769404188 120.418999409772
"7356" 1471 84.487482910148 120.31953107769
"7357" 1471.2 81.275382271685 122.075114093719
"7358" 1471.4 78.2749329173107 122.850010127882
"7359" 1471.6 73.5960491810332 122.534309371551
"7360" 1471.8 68.3198302665494 122.299004618191
"7361" 1472 63.356955008957 122.420606976991
"7362" 1472.2 58.9910602445086 124.291721850838
"7363" 1472.4 54.7247714817769 124.624451535245
"7364" 1472.6 50.0345811543219 123.712574556527
"7365" 1472.8 44.5716106061917 121.93398566212
"7366" 1473 39.560991703661 119.647491533383
"7367" 1473.2 34.5874801810604 117.750566842105
"7368" 1473.4 29.3998928171064 115.029590566727
"7369" 1473.6 25.0225745229558 111.751368104838
"7370" 1473.8 21.4663267279391 106.806975266168
"7371" 1474 19.0295583641614 101.677667072512
"7372" 1474.2 17.8767578701201 97.0883198243389
"7373" 1474.4 18.0635620769609 92.5857377249329
"7374" 1474.6 18.177260814525 87.8427562323175
"7375" 1474.8 17.1799604593199 83.6583490063945
"7376" 1475 17.757173899946 79.0755987284781
"7377" 1475.2 20.3927619293455 75.0772110028816
"7378" 1475.4 23.5688690738815 71.3853660123367
"7379" 1475.6 27.3922057039144 67.5222505025158
"7380" 1475.8 30.2310231342507 63.0814940245601
"7381" 1476 31.5421643331854 58.4779159777716
"7382" 1476.2 30.4297958230776 53.9018479474518
"7383" 1476.4 28.4370593735434 49.1745168685452
"7384" 1476.6 25.6231823031822 44.621520751815
"7385" 1476.8 22.274483920826 40.6873920927392
"7386" 1477 18.5312172084322 36.83970936005
"7387" 1477.2 17.3456703215144 32.702851117066
"7388" 1477.4 19.2671075122864 28.7728222590672
"7389" 1477.6 23.2492465210082 24.3695755491138
"7390" 1477.8 27.552533860525 20.9648415739246
"7391" 1478 33.1439129203917 18.1277879748483
"7392" 1478.2 39.1985331224481 17.155346108215
"7393" 1478.4 45.4843272219875 17.01202771084
"7394" 1478.6 51.4155102462897 17.9466884748973
"7395" 1478.8 56.5791254459206 18.2556954155336
"7396" 1479 61.8529638382092 18.0041933179307
"7397" 1479.2 67.4263499628842 15.6488795882344
"7398" 1479.4 70.363324603415 11.659563296875
"7399" 1479.6 71.172892100225 9.50787642428496
"7400" 1479.8 73.795434695525 9.69108998370474
"7401" 1480 78.4843256034656 10.6431094908585
"7402" 1480.2 83.6154256025046 12.3897656567252
"7403" 1480.4 88.1564451562897 14.8997206122738
"7404" 1480.6 93.0708512862393 17.8066161044496
"7405" 1480.8 97.309633037925 21.3447931019578
"7406" 1481 100.329896549637 26.0241207046542
"7407" 1481.2 103.117937066852 30.6414654017991
"7408" 1481.4 106.442755354817 34.2958658848376
"7409" 1481.6 111.809908458777 36.4206620405715
"7410" 1481.8 116.598899284977 37.4276295629976
"7411" 1482 116.260584229434 37.827939184124
"7412" 1482.2 115.613830371602 39.4689181302919
"7413" 1482.4 115.574078557341 42.2586948694781
"7414" 1482.6 115.386896972954 46.4605460286078
"7415" 1482.8 115.795836149957 51.5001152088906
"7416" 1483 116.619931304416 56.5652995972968
"7417" 1483.2 118.387033429661 60.7953932546726
"7418" 1483.4 120.555022141403 62.9840000166497
"7419" 1483.6 123.737767597325 64.8317688036758
"7420" 1483.8 121.901534475819 65.8608105225544
"7421" 1484 120.571779231578 69.0483396279255
"7422" 1484.2 119.334009016762 73.1709773534268
"7423" 1484.4 118.199104425042 76.2157045299219
"7424" 1484.6 116.975672890351 80.5045702418324
"7425" 1484.8 116.129108645449 85.2939324127404
"7426" 1485 113.888939991836 90.2356852066603
"7427" 1485.2 111.177286522819 94.9374921255847
"7428" 1485.4 107.678510564476 99.3339585309117
"7429" 1485.6 103.074483885961 103.610229830702
"7430" 1485.8 98.1801492329713 107.596756365752
"7431" 1486 93.044578569396 111.0951618844
"7432" 1486.2 87.5122563999397 114.614963497142
"7433" 1486.4 82.0774708017669 118.593950288989
"7434" 1486.6 78.001638278325 122.82559291944
"7435" 1486.8 77.1793606249444 122.890420094167
"7436" 1487 75.9214030065494 122.852081577166
"7437" 1487.2 73.609956320669 123.924876875839
"7438" 1487.4 70.7910035649536 124.387839280667
"7439" 1487.6 67.010559853211 124.633878909901
"7440" 1487.8 62.341384890893 125.600364486751
"7441" 1488 57.2764109040932 125.909399485988
"7442" 1488.2 51.9962788537297 124.951846105483
"7443" 1488.4 46.593966802709 123.022926428359
"7444" 1488.6 41.3198267118583 121.151421714548
"7445" 1488.8 36.143324599757 119.314228486687
"7446" 1489 30.9962766624341 117.23791261451
"7447" 1489.2 27.6703877014552 114.087466528168
"7448" 1489.4 23.813573615477 109.704634397095
"7449" 1489.6 19.6028050987061 105.842726455483
"7450" 1489.8 16.0146428334552 103.602633281448
"7451" 1490 14.5450657559502 100.043785736498
"7452" 1490.2 12.5718734363299 94.6793355826052
"7453" 1490.4 10.3192371662266 89.4248037780859
"7454" 1490.6 8.31934822947739 84.7470321845007
"7455" 1490.8 6.05800541359819 80.1066898657759
"7456" 1491 3.67997566038215 75.0802441964769
"7457" 1491.2 2.81247269580087 69.5999955200598
"7458" 1491.4 3.81265040655042 64.0471824290116
"7459" 1491.6 5.82688947200776 58.5463582052753
"7460" 1491.8 8.38735652816136 53.459199057824
"7461" 1492 11.7090757217953 48.921244827296
"7462" 1492.2 15.7173074139417 45.5571598694927
"7463" 1492.4 20.3226732466476 42.804832370498
"7464" 1492.6 25.5734188866318 40.8692070175645
"7465" 1492.8 31.0185843081145 38.9920411524676
"7466" 1493 36.4945989976863 38.2000346517956
"7467" 1493.2 41.6595724098508 36.8742399133385
"7468" 1493.4 47.2385448149087 35.1401384857847
"7469" 1493.6 52.3252148009917 33.4405625210483
"7470" 1493.8 56.0557644170197 30.1133407171939
"7471" 1494 59.1003151164656 25.3892954861159
"7472" 1494.2 60.9292083598517 20.0500939363833
"7473" 1494.4 63.7672060423712 16.6482194713496
"7474" 1494.6 67.706498147222 16.1902390551847
"7475" 1494.8 72.7948195083209 17.8651134095007
"7476" 1495 77.2692717003637 20.2867760379569
"7477" 1495.2 80.9153236183369 23.1643128417199
"7478" 1495.4 84.1855051584656 25.9758130199278
"7479" 1495.6 87.4861839324625 28.5650829659025
"7480" 1495.8 91.1351387272046 31.6634350075353
"7481" 1496 96.0084841094735 33.4237079710706
"7482" 1496.2 100.897965195448 33.107786185263
"7483" 1496.4 105.146492553211 31.1031835365578
"7484" 1496.6 106.113082647362 30.531729863215
"7485" 1496.8 105.392160631789 29.9692727565357
"7486" 1497 105.159231452583 29.0617975824457
"7487" 1497.2 104.990186657812 30.8813860951086
"7488" 1497.4 106.128993087586 33.2610526091847
"7489" 1497.6 108.31982538302 36.5905479834351
"7490" 1497.8 111.126887261881 40.2093653740963
"7491" 1498 113.342459818087 44.2776618825207
"7492" 1498.2 115.452697511805 48.873245893376
"7493" 1498.4 117.251092192525 54.0091272156623
"7494" 1498.6 118.905811359986 58.972746552728
"7495" 1498.8 121.734491057137 64.1374230408012
"7496" 1499 123.548737337153 66.954050130622
"7497" 1499.2 121.427176336167 66.9616440035168
"7498" 1499.4 118.487439942766 68.9443550355167
"7499" 1499.6 115.197793808732 71.926036636077
"7500" 1499.8 111.293192856393 74.7911329543202
"7501" 1500 106.617479704254 77.3847001779438
"7502" 1500.2 101.695172575309 79.9979923503012
"7503" 1500.4 96.8588619037351 83.4912900360721
"7504" 1500.6 92.6142847744642 87.9953451446323
"7505" 1500.8 90.0339668073526 93.5489939227925
"7506" 1501 87.47509830555 98.636632295815
"7507" 1501.2 83.354412416075 102.46164107909
"7508" 1501.4 78.4342633061234 104.148830154199
"7509" 1501.6 72.3011084303968 105.070362562933
"7510" 1501.8 65.6881641079911 105.747168105918
"7511" 1502 59.5091455767092 107.206234339557
"7512" 1502.2 52.9316098431562 108.910446853871
"7513" 1502.4 47.316622984525 111.446112167865
"7514" 1502.6 42.4188616865982 115.780153719703
"7515" 1502.8 40.4793613834103 119.765053343584
"7516" 1503 40.7819927544506 118.907460079248
"7517" 1503.2 39.1619276752323 118.256571339386
"7518" 1503.4 34.637911647244 116.825987376876
"7519" 1503.6 30.4242391178583 114.363134448405
"7520" 1503.8 27.2731864469922 110.013137036953
"7521" 1504 25.2479300615726 105.554740247834
"7522" 1504.2 24.5559251716352 101.685670471834
"7523" 1504.4 23.9922492269318 98.2330735994777
"7524" 1504.6 24.2377675866888 94.6560049921719
"7525" 1504.8 26.1577604380795 90.5969045012513
"7526" 1505 28.3537807169034 86.7332001419447
"7527" 1505.2 31.5279509556331 83.3038878588096
"7528" 1505.4 35.4377641083746 81.0170093349937
"7529" 1505.6 40.5652261430776 79.0420739571623
"7530" 1505.8 44.8367475877511 75.8884715994237
"7531" 1506 48.6504174606639 71.8038895813538
"7532" 1506.2 51.3640680570029 67.4512254560291
"7533" 1506.4 53.568797041591 63.2299574303564
"7534" 1506.6 54.5907065844684 59.6064356854036
"7535" 1506.8 54.282197471945 55.365941760355
"7536" 1507 54.3146117255156 52.2151724245546
"7537" 1507.2 56.54936654165 48.6927431921188
"7538" 1507.4 58.4981412962681 44.4130151282333
"7539" 1507.6 59.7768061327774 39.4146876189625
"7540" 1507.8 59.040782007185 34.728092538355
"7541" 1508 58.623962435275 28.8994925597775
"7542" 1508.2 59.939498641723 23.4745995370268
"7543" 1508.4 63.4438812289956 20.7935726141267
"7544" 1508.6 67.2938972414577 19.0515587504073
"7545" 1508.8 70.4669790588842 17.3371610330402
"7546" 1509 69.8283639218375 15.2643394761837
"7547" 1509.2 67.3754925695646 13.4810975576902
"7548" 1509.4 66.9254111600734 13.8102227974408
"7549" 1509.6 67.7337681858446 14.0663667668541
"7550" 1509.8 69.7634664741539 14.598270097318
"7551" 1510 73.5193775802303 15.0714463232255
"7552" 1510.2 78.4078473216187 15.7500296006212
"7553" 1510.4 82.4079382432157 16.812563961916
"7554" 1510.6 86.9826728949662 18.522959573362
"7555" 1510.8 91.9509081740402 20.629731499124
"7556" 1511 97.59785933765 22.9689282786573
"7557" 1511.2 102.703129886782 25.4650832817292
"7558" 1511.4 106.272249278039 29.1231147575864
"7559" 1511.6 108.988565093214 33.3584373737055
"7560" 1511.8 112.368458803586 38.0524146924236
"7561" 1512 115.565102341217 42.8334297951637
"7562" 1512.2 117.700959279822 47.7817588896387
"7563" 1512.4 119.65388817356 51.4331531493529
"7564" 1512.6 122.014059616552 52.6087884570528
"7565" 1512.8 121.743553199228 51.6998141169447
"7566" 1513 120.955191891709 50.0129744748202
"7567" 1513.2 121.356167709409 47.9517398298667
"7568" 1513.4 119.948316905972 47.7265850710834
"7569" 1513.6 119.425986615358 48.2147429911872
"7570" 1513.8 117.867886471867 47.9545535160307
"7571" 1514 116.380624739396 45.9639913184908
"7572" 1514.2 114.380498276236 43.1471013093465
"7573" 1514.4 112.306821376166 39.691041230497
"7574" 1514.6 108.699322860025 36.861206687636
"7575" 1514.8 105.630821330645 33.249046677445
"7576" 1515 103.203087668113 28.6432992154503
"7577" 1515.2 101.478443771001 23.7860251013315
"7578" 1515.4 100.188095248805 18.691719328075
"7579" 1515.6 100.496959151714 15.6950070696992
"7580" 1515.8 100.61593326201 15.9740550753059
"7581" 1516 100.538491554154 17.0425113064721
"7582" 1516.2 99.9991418692679 17.0752697973007
"7583" 1516.4 98.7673320668808 17.6000006231477
"7584" 1516.6 96.9181778975046 18.5748807107864
"7585" 1516.8 93.3772412079026 19.7487266321435
"7586" 1517 90.4210526981587 21.6015274129179
"7587" 1517.2 87.4632130082379 23.7546143596209
"7588" 1517.4 83.7120318608887 25.4166624821544
"7589" 1517.6 79.607950416919 25.9687037164877
"7590" 1517.8 75.076730719226 26.0676819119881
"7591" 1518 71.4240745038076 26.6268228043019
"7592" 1518.2 66.954019229525 26.5007113602044
"7593" 1518.4 62.5947499643413 25.1226790561639
"7594" 1518.6 58.9909991582603 22.0637670379208
"7595" 1518.8 56.2569606830302 18.0654918070088
"7596" 1519 54.6985048811527 14.7280813356511
"7597" 1519.2 54.0357142914905 12.6482296114563
"7598" 1519.4 52.6143132618402 11.8338717013345
"7599" 1519.6 49.666706278503 11.0530272397644
"7600" 1519.8 45.9772982636679 10.3352103093221
"7601" 1520 42.155061247488 11.6726801740668
"7602" 1520.2 37.2405298357022 13.6721648049238
"7603" 1520.4 32.4231712087472 15.1076034099187
"7604" 1520.6 27.0922164001584 15.257173556315
"7605" 1520.8 23.3791213758191 15.2938930411326
"7606" 1521 20.8406583045138 17.3829378703385
"7607" 1521.2 16.9622303123082 20.4660586451668
"7608" 1521.4 14.4128986472375 24.04418374204
"7609" 1521.6 11.0734100991679 27.9747476624292
"7610" 1521.8 8.25613015155693 32.1783667692256
"7611" 1522 5.42214870617018 37.0617064489891
"7612" 1522.2 3.02786382864623 42.3871049026392
"7613" 1522.4 1.22732325061351 47.3274622847902
"7614" 1522.6 1.02394994706072 52.6812469432417
"7615" 1522.8 0.34351046510683 57.9724256806149
"7616" 1523 0.671019784132144 62.815905043331
"7617" 1523.2 1.58049366552501 68.0088676533106
"7618" 1523.4 3.40363509503721 72.7054015720686
"7619" 1523.6 5.28470267694304 77.032676106592
"7620" 1523.8 7.64949125633145 80.295575971102
"7621" 1524 10.3814948911398 83.3982057998379
"7622" 1524.2 12.806496287957 85.315282805407
"7623" 1524.4 15.120016258984 87.0539996738625
"7624" 1524.6 16.8114497775006 90.1211114319467
"7625" 1524.8 16.9752490369052 93.974007101215
"7626" 1525 15.6186826727689 97.2365397243857
"7627" 1525.2 16.6419149079996 99.9367001987827
"7628" 1525.4 20.0707254827047 102.453678945902
"7629" 1525.6 23.8711711059758 104.471492338453
"7630" 1525.8 28.0098642530128 106.576704548434
"7631" 1526 31.6479548328506 109.216863008075
"7632" 1526.2 35.162280334654 112.247873295546
"7633" 1526.4 38.6412259233234 115.749157153997
"7634" 1526.6 39.9929572049121 118.110058065594
"7635" 1526.8 40.397164705061 117.100628066431
"7636" 1527 42.8029207530335 115.019949386927
"7637" 1527.2 45.7111367531637 112.206355379038
"7638" 1527.4 48.062458454812 108.799360624458
"7639" 1527.6 49.4970741125776 104.943312275741
"7640" 1527.8 50.9330259681232 100.70997177784
"7641" 1528 53.3178646213671 96.0860676941097
"7642" 1528.2 55.5756290425791 91.7669898587555
"7643" 1528.4 57.1636007675161 87.0913116844203
"7644" 1528.6 58.2588869023671 82.3241490689781
"7645" 1528.8 59.8525499592618 77.1278095150307
"7646" 1529 62.4130797243145 73.2121162253465
"7647" 1529.2 65.013965665012 68.7798790896236
"7648" 1529.4 65.4794548878305 64.8998354263261
"7649" 1529.6 64.0572036718493 60.4073751250258
"7650" 1529.8 62.1572860607194 56.0494820476872
"7651" 1530 59.4186987290021 51.6464305113434
"7652" 1530.2 57.1634750801361 47.7193213706316
"7653" 1530.4 54.2433125036981 44.43361440859
"7654" 1530.6 50.9313291884938 41.9374856543087
"7655" 1530.8 49.3033343947778 37.9023902996435
"7656" 1531 49.6431649443432 34.1277187428059
"7657" 1531.2 51.8009940093492 31.0693050973249
"7658" 1531.4 54.1148793378986 29.2801875213029
"7659" 1531.6 53.9622403647977 27.7739364591809
"7660" 1531.8 52.2078222232216 26.0614841203723
"7661" 1532 49.5158461123837 23.8269213599323
"7662" 1532.2 45.3480105569866 22.7788870337864
"7663" 1532.4 41.6110747095595 23.3449437143874
"7664" 1532.6 37.7719350421878 23.9590814998777
"7665" 1532.8 32.7928854710305 24.3412150579183
"7666" 1533 27.9682003848846 23.1285563179116
"7667" 1533.2 24.4269787687118 21.2459576552699
"7668" 1533.4 22.199759722775 18.6189309541354
"7669" 1533.6 24.7816379907831 16.7279593461504
"7670" 1533.8 27.7390926054261 15.2192353041161
"7671" 1534 32.176823944025 13.4030098860331
"7672" 1534.2 37.4361620835125 11.8668972450775
"7673" 1534.4 42.4600626228583 10.8375408708446
"7674" 1534.6 46.3579802000917 8.11036280721496
"7675" 1534.8 48.038772394825 5.75357138371496
"7676" 1535 50.0597373421992 4.35867721900147
"7677" 1535.2 53.2221458927508 5.2213926751827
"7678" 1535.4 57.5074814390875 6.50201190333996
"7679" 1535.6 62.3371816683191 6.86264970065613
"7680" 1535.8 66.4498332824842 6.38404233815372
"7681" 1536 72.2218380956091 3.48964670991589
"7682" 1536.2 75.4180781073327 2.88965332334957
"7683" 1536.4 79.120336399895 4.59683267423496
"7684" 1536.6 82.9788585247536 7.02569277755782
"7685" 1536.8 87.7808525035833 9.12951585521495
"7686" 1537 92.9745008194368 12.9326053541855
"7687" 1537.2 97.5646920981005 15.5184517080074
"7688" 1537.4 101.884707810737 16.7768385459169
"7689" 1537.6 103.552136712289 18.3644322242513
"7690" 1537.8 105.498255585478 21.9486991120093
"7691" 1538 107.683969929754 27.0484103384435
"7692" 1538.2 109.241286842414 30.5458847666594
"7693" 1538.4 111.78633059923 34.582180760456
"7694" 1538.6 115.348456655684 37.9487740034716
"7695" 1538.8 119.86291462114 40.8996522169073
"7696" 1539 119.734496856109 43.9047314731442
"7697" 1539.2 119.920456069195 48.7169651197019
"7698" 1539.4 119.985169768802 54.4590775392507
"7699" 1539.6 120.406603814398 60.13467115152
"7700" 1539.8 121.80762912769 65.3801174545019
"7701" 1540 123.611948462318 70.2490466529994
"7702" 1540.2 121.31553671612 72.6957441395933
"7703" 1540.4 118.472852216968 77.2543582387541
"7704" 1540.6 114.946133511559 80.9958638229545
"7705" 1540.8 110.933118358183 85.1636971994255
"7706" 1541 108.008899901777 89.7956937121981
"7707" 1541.2 105.850880419457 94.8063873978336
"7708" 1541.4 102.747924869 100.866029588315
"7709" 1541.6 100.18286137905 107.231350438723
"7710" 1541.8 96.2076126838693 111.397765050936
"7711" 1542 90.983784296054 114.027527871108
"7712" 1542.2 85.6950633556 117.121520703915
"7713" 1542.4 79.6274609944103 119.219973537174
"7714" 1542.6 72.9394852447202 120.792025263678
"7715" 1542.8 66.3471194704444 121.959621040247
"7716" 1543 59.1256253674444 122.227765138562
"7717" 1543.2 52.2412977972669 122.366460361828
"7718" 1543.4 45.4910937734796 121.262409025647
"7719" 1543.6 38.5536988536917 118.642970611286
"7720" 1543.8 31.998947141909 116.186447782375
"7721" 1544 25.4370574158273 113.038686938075
"7722" 1544.2 19.7889120892459 108.588780315703
"7723" 1544.4 15.3920126399738 103.477408653136
"7724" 1544.6 11.4537671820558 98.0898174873688
"7725" 1544.8 8.54657492446102 92.274059817151
"7726" 1545 7.02399278866061 86.4113300871895
"7727" 1545.2 7.028287462525 80.748484817136
"7728" 1545.4 6.91447860511823 76.3417956817912
"7729" 1545.6 7.31710427990636 72.4487174073336
"7730" 1545.8 8.49217577029811 69.2156535916603
"7731" 1546 10.6490365834197 64.7538164223729
"7732" 1546.2 12.5287765277817 59.8718383523742
"7733" 1546.4 12.9189457480648 54.6531885081353
"7734" 1546.6 10.9806528127571 50.6645523516078
"7735" 1546.8 9.20279796754319 46.010116779715
"7736" 1547 9.49134608073089 40.8581482466267
"7737" 1547.2 12.743403234215 37.426300232935
"7738" 1547.4 17.290410661525 33.5931700738087
"7739" 1547.6 21.5951840886459 29.8597608205776
"7740" 1547.8 25.3638051578009 25.1328544494563
"7741" 1548 28.9338949283315 19.9333600616343
"7742" 1548.2 32.8600605414893 15.8313571038935
"7743" 1548.4 37.9306649969226 14.5030923929378
"7744" 1548.6 43.6289552564893 14.5801647458578
"7745" 1548.8 48.1597859378698 16.3338736083184
"7746" 1549 51.4053477158887 18.8187081141127
"7747" 1549.2 53.271188297525 22.2911904006644
"7748" 1549.4 56.0656300945591 26.8184804766809
"7749" 1549.6 59.8784138962826 31.1493983771544
"7750" 1549.8 63.1928243842125 35.5558359045274
"7751" 1550 66.7201246836789 39.222704473263
"7752" 1550.2 71.2891735842181 41.4712278648288
"7753" 1550.4 75.644465902552 41.3361294058636
"7754" 1550.6 78.1312832244085 40.8654965088946
"7755" 1550.8 79.9246639776318 42.3942260808946
"7756" 1551 83.4643510498614 45.3082584598598
"7757" 1551.2 85.8742640401856 49.3743737162608
"7758" 1551.4 87.4881807224033 54.1073985235802
"7759" 1551.6 90.2723572292547 58.3690690290258
"7760" 1551.8 93.4509299232393 62.6691743031614
"7761" 1552 97.2512441458641 66.6895075661715
"7762" 1552.2 101.888488433784 69.9162843970253
"7763" 1552.4 105.952802233132 71.4525446565721
"7764" 1552.6 109.651781825364 73.1211802831525
"7765" 1552.8 111.614971142957 74.9819523283501
"7766" 1553 112.157825527517 76.7790110329628
"7767" 1553.2 113.871474041903 77.4919610175123
"7768" 1553.4 117.460752089631 76.0452560809229
"7769" 1553.6 119.525066943807 74.0907231166765
"7770" 1553.8 120.951625936534 70.132472428328
"7771" 1554 122.177792669812 65.622720190928
"7772" 1554.2 123.267379677346 60.4856832291124
"7773" 1554.4 123.648531743421 55.2406524019541
"7774" 1554.6 123.265669921893 50.4823212732413
"7775" 1554.8 122.68264331273 46.7336501134714
"7776" 1555 120.631791647946 44.1595494030834
"7777" 1555.2 117.469344631138 40.1216174724418
"7778" 1555.4 114.221674855729 35.8383154792946
"7779" 1555.6 109.801550907325 32.620993611615
"7780" 1555.8 105.084849547378 28.9093281360679
"7781" 1556 100.590978604025 26.740480524655
"7782" 1556.2 95.89267980903 25.8358056086308
"7783" 1556.4 91.089012679025 24.1165254092864
"7784" 1556.6 86.2020015727566 22.5380833906781
"7785" 1556.8 81.2623962515875 21.5942353602462
"7786" 1557 76.638422900285 23.125035086875
"7787" 1557.2 73.858781135025 26.37549633934
"7788" 1557.4 71.9065590449796 30.5703341453362
"7789" 1557.6 68.8208760642015 34.8031801379208
"7790" 1557.8 65.1163574700493 38.4091397694188
"7791" 1558 59.164366339257 39.9286887014108
"7792" 1558.2 53.2877134556554 39.6044075405193
"7793" 1558.4 47.7622324210078 36.387466988146
"7794" 1558.6 44.1701844511184 32.7366282843688
"7795" 1558.8 42.0377530261917 27.588925437115
"7796" 1559 41.7791477113789 27.4699765350239
"7797" 1559.2 39.5838326198464 28.3387308938578
"7798" 1559.4 35.3549282917059 29.8974697216405
"7799" 1559.6 30.7045413116899 31.9554642723029
"7800" 1559.8 25.132699871625 33.3513866293483
"7801" 1560 19.1368919831207 33.5647943863852
"7802" 1560.2 13.9389268727209 33.9043909808232
"7803" 1560.4 9.53322601579675 32.9743738532584
"7804" 1560.6 9.3074114879399 35.4472459604171
"7805" 1560.8 7.16988538611324 39.5654725055973
"7806" 1561 5.11322457574605 44.8132824437413
"7807" 1561.2 3.71451316868099 49.8336938399581
"7808" 1561.4 2.03590320355204 55.1773295847825
"7809" 1561.6 1.01202822583806 60.5214160756671
"7810" 1561.8 0.852821745114756 66.6169340980098
"7811" 1562 0.833005679424999 72.406180722915
"7812" 1562.2 2.04780346511518 76.3591579549937
"7813" 1562.4 5.04681083496501 80.741323925983
"7814" 1562.6 8.41263892086648 84.2330168406052
"7815" 1562.8 10.353975536275 87.801761454265
"7816" 1563 11.675382264245 91.732889548663
"7817" 1563.2 11.982485802941 96.267101459215
"7818" 1563.4 13.7671420264774 99.9918631941674
"7819" 1563.6 18.1199473692631 102.409318489572
"7820" 1563.8 23.0580018063234 104.410052122973
"7821" 1564 26.8807669672227 106.26902206982
"7822" 1564.2 29.6564664249021 109.66854635474
"7823" 1564.4 29.661970295875 113.24555426824
"7824" 1564.6 29.1377654209052 114.712929352769
"7825" 1564.8 30.3438640655895 114.827604448296
"7826" 1565 33.2952520643775 115.611169301633
"7827" 1565.2 37.3557946154158 116.147009128711
"7828" 1565.4 41.5679335999 117.46230000434
"7829" 1565.6 45.1730612091863 118.911408244465
"7830" 1565.8 48.9523915270976 120.393906075376
"7831" 1566 52.954456100025 122.206973085691
"7832" 1566.2 57.0661273038789 123.275637186069
"7833" 1566.4 60.7855298749349 121.622710384969
"7834" 1566.6 64.3713537371234 119.022617055543
"7835" 1566.8 67.4356706057233 115.537660223499
"7836" 1567 69.3623051064454 111.158686205932
"7837" 1567.2 70.2334587965604 106.511618878657
"7838" 1567.4 69.6250305684424 102.133075252692
"7839" 1567.6 69.6532814015528 97.2048638124094
"7840" 1567.8 68.8920778650385 92.2490217057825
"7841" 1568 66.7226670156989 87.7261558069541
"7842" 1568.2 65.4825221211397 82.8801989227562
"7843" 1568.4 66.2249592985523 77.7416785548877
"7844" 1568.6 68.5014822515964 72.7116991477953
"7845" 1568.8 71.7185764290607 68.0675006042864
"7846" 1569 76.3092881367355 64.4722083433202
"7847" 1569.2 81.2239359133197 61.3008248425096
"7848" 1569.4 85.995958943225 57.2775486024331
"7849" 1569.6 90.2575906605875 53.1487379061078
"7850" 1569.8 92.6193292964197 51.5685238638728
"7851" 1570 96.1874961096393 51.4098080179578
"7852" 1570.2 99.165683715275 52.935261740875
"7853" 1570.4 100.27082227466 53.4523441893501
"7854" 1570.6 101.077745981236 54.864008884215
"7855" 1570.8 101.610280403252 54.8663251411422
"7856" 1571 104.117669803112 54.2674613669361
"7857" 1571.2 107.471074639277 52.3600941501353
"7858" 1571.4 110.118625518012 49.3688458281068
"7859" 1571.6 112.824553167986 45.2507369814497
"7860" 1571.8 113.793710205078 40.7768999773202
"7861" 1572 111.996614253999 37.7503645447925
"7862" 1572.2 108.597264707497 35.6062627480483
"7863" 1572.4 104.151048503925 33.0177353338721
"7864" 1572.6 99.1766475221116 29.7379664315996
"7865" 1572.8 94.7643013858646 25.8193488476395
"7866" 1573 90.4497895167978 21.2242374437907
"7867" 1573.2 87.444058550195 16.249573836805
"7868" 1573.4 85.7481159986812 10.1725553027775
"7869" 1573.6 84.4560869507968 4.66948443399165
"7870" 1573.8 82.2766179954393 4.72895858724353
"7871" 1574 78.1408698340095 4.76790854541083
"7872" 1574.2 73.3500900299493 4.43523514927556
"7873" 1574.4 67.7296899172801 4.62522336628638
"7874" 1574.6 62.2433476376159 3.21920026245738
"7875" 1574.8 56.9740162559271 1.9192707089263
"7876" 1575 53.7678819708773 2.96682476808995
"7877" 1575.2 50.1629896660584 5.77480373888162
"7878" 1575.4 45.6825727837864 8.39989492312405
"7879" 1575.6 40.2985042925513 10.944882221965
"7880" 1575.8 34.0153438625366 13.3468541221568
"7881" 1576 27.8491103727296 15.0794008371468
"7882" 1576.2 22.0323441326679 16.199890125715
"7883" 1576.4 19.5259269458153 19.5511776686343
"7884" 1576.6 16.0150356795917 24.1068191897816
"7885" 1576.8 12.3270308136426 29.4413859773032
"7886" 1577 9.05128665946051 34.6453274480859
"7887" 1577.2 4.75933317497956 39.9550351290028
"7888" 1577.4 3.54795955117207 45.5829717522444
"7889" 1577.6 3.63425191457764 51.7629675375044
"7890" 1577.8 3.63699057643572 58.0625115303935
"7891" 1578 3.10741827677718 64.6689258710063
"7892" 1578.2 3.38435894271549 71.1765240394054
"7893" 1578.4 4.67634786262759 77.1743143901124
"7894" 1578.6 6.02472024776911 83.5407287033331
"7895" 1578.8 8.55154835654826 88.6945573002382
"7896" 1579 12.035771581689 92.9684288376658
"7897" 1579.2 15.3474403614512 96.6336206393871
"7898" 1579.4 18.5533802990563 100.889119774559
"7899" 1579.6 22.7571585112888 104.729281688475
"7900" 1579.8 27.4557684332573 107.461735332916
"7901" 1580 31.9308040510831 110.538206785424
"7902" 1580.2 35.4386463451644 114.571131969862
"7903" 1580.4 37.149772830533 117.920027117023
"7904" 1580.6 40.6833458197393 119.140414360905
"7905" 1580.8 45.5408792449927 118.751138208691
"7906" 1581 50.5244015091216 117.319249241694
"7907" 1581.2 54.4404132571098 114.709021338384
"7908" 1581.4 58.9955030739076 113.123006653093
"7909" 1581.6 63.1106378398612 111.35342195531
"7910" 1581.8 67.7461158847855 109.02364318187
"7911" 1582 72.0184858541661 108.800724039907
"7912" 1582.2 76.3780203059096 108.480605454318
"7913" 1582.4 80.5186744508611 106.293768946156
"7914" 1582.6 83.924530371575 101.93932514199
"7915" 1582.8 85.2150701072068 97.2121342855422
"7916" 1583 85.2868212340115 93.1476667920258
"7917" 1583.2 85.0595833920705 88.5157476520968
"7918" 1583.4 83.4701636373432 84.1275989033786
"7919" 1583.6 82.4910655681979 79.1403297355234
"7920" 1583.8 83.1280928640432 75.2644417711695
"7921" 1584 85.5303626129 73.7968241564917
"7922" 1584.2 89.2319617947355 73.9396037628992
"7923" 1584.4 92.3480231640875 75.7384472066435
"7924" 1584.6 95.2143794779675 76.907703073976
"7925" 1584.8 93.5007843938068 76.6437727713604
"7926" 1585 92.6760977983898 75.1231187978366
"7927" 1585.2 91.7435925538583 72.3276210087983
"7928" 1585.4 90.7663044023269 68.7896296002244
"7929" 1585.6 89.7761722493874 64.1462491447838
"7930" 1585.8 88.1900492568159 59.3170128268968
"7931" 1586 85.614227790412 54.698950401441
"7932" 1586.2 84.0161631914854 49.3456987542645
"7933" 1586.4 83.1856127861132 43.3947902080091
"7934" 1586.6 83.2542989194219 37.643474392751
"7935" 1586.8 83.6406974539444 31.7152624350859
"7936" 1587 83.6897398587186 26.0071834686666
"7937" 1587.2 83.3478192152291 20.9732702178782
"7938" 1587.4 81.891109663625 15.802420436995
"7939" 1587.6 80.8368915494197 10.8433021648781
"7940" 1587.8 82.1416512957699 8.37295070988842
"7941" 1588 83.804172136525 6.00086587330319
"7942" 1588.2 84.8698828245838 7.40220131430319
"7943" 1588.4 86.0169924211949 8.22786224842854
"7944" 1588.6 89.7116800944679 7.70270158801496
"7945" 1588.8 91.8510895421008 8.68942703903314
"7946" 1589 93.3860898783697 10.2612209995353
"7947" 1589.2 96.1125772902826 10.7393144196695
"7948" 1589.4 97.6709513832269 11.9664851570996
"7949" 1589.6 99.6924431854862 12.9364977505353
"7950" 1589.8 101.812122343693 14.6579166094031
"7951" 1590 101.462148945268 15.3541696817991
"7952" 1590.2 99.894167769525 15.2482945714271
"7953" 1590.4 99.207492365345 15.424059867925
"7954" 1590.6 98.857820019305 16.054660816375
"7955" 1590.8 98.8302061428209 16.9057576066639
"7956" 1591 98.4104243618549 17.0213852694314
"7957" 1591.2 97.8286899240099 15.9933572163665
"7958" 1591.4 96.7463370066788 15.3252804186573
"7959" 1591.6 95.3444029089662 14.4201191779208
"7960" 1591.8 92.7882962939619 13.0589445366421
"7961" 1592 89.1754484521488 11.8918242402645
"7962" 1592.2 84.851922245855 10.341034041025
"7963" 1592.4 80.6142712325943 8.90626079395753
"7964" 1592.6 76.6058238479577 7.24800253583034
"7965" 1592.8 72.4577069437309 5.78729335956789
"7966" 1593 68.5674903062015 5.31518569762672
"7967" 1593.2 64.3477657186679 5.42052672695782
"7968" 1593.4 59.1817989382189 5.13999965073536
"7969" 1593.6 54.1313662654724 3.91574342018337
"7970" 1593.8 50.7432234095715 3.86339799818007
"7971" 1594 48.3465134847831 6.7829981519569
"7972" 1594.2 45.1400677936149 10.4735955070015
"7973" 1594.4 41.412734823125 14.8757405405561
"7974" 1594.6 37.4607907423181 19.2902960277322
"7975" 1594.8 32.5093927514 21.9369690024536
"7976" 1595 27.0912065293837 24.4458906703345
"7977" 1595.2 21.0789364303315 25.8140375281182
"7978" 1595.4 15.6477719544905 26.2398655188356
"7979" 1595.6 13.3202695246985 28.1333403561231
"7980" 1595.8 10.8148532032495 32.0877581775721
"7981" 1596 8.60630371779235 37.4602047303734
"7982" 1596.2 7.74780739797783 43.6304905591489
"7983" 1596.4 7.22588186096539 49.6513682946737
"7984" 1596.6 7.13794600485273 55.9516764228368
"7985" 1596.8 6.8788548360122 62.0470779629073
"7986" 1597 6.35768894781812 68.1239807608874
"7987" 1597.2 4.97668019613791 74.2392178884811
"7988" 1597.4 4.88904704662338 79.5105963759609
"7989" 1597.6 6.46327809085564 84.5982100084246
"7990" 1597.8 9.58293059298595 89.5729379818243
"7991" 1598 13.1879745796202 93.6949532904531
"7992" 1598.2 16.6901277348345 97.1588603762149
"7993" 1598.4 20.502328529933 101.134576416463
"7994" 1598.6 24.5498128700526 104.476499633262
"7995" 1598.8 28.1588497814536 108.584900649477
"7996" 1599 30.6135972918476 113.730371126457
"7997" 1599.2 33.2271963013157 117.304908999471
"7998" 1599.4 37.0122688258583 118.212257120763
"7999" 1599.6 42.3766391697463 118.017038791994
"8000" 1599.8 47.6183238234996 117.423164095452
"8001" 1600 53.1802293074737 116.924549778292
"8002" 1600.2 59.168741814975 116.31575282534
"8003" 1600.4 63.9257504144031 115.416614370264
"8004" 1600.6 69.095128884625 114.204195104015
"8005" 1600.8 74.2367124350928 113.358427627529
"8006" 1601 78.2286469943037 111.194143284174
"8007" 1601.2 82.8206918215759 109.264541655054
"8008" 1601.4 86.6190962716174 105.760640566005
"8009" 1601.6 88.9693433572942 101.764648189292
"8010" 1601.8 90.2430854471179 98.0393454763123
"8011" 1602 92.1229554118809 94.14890412852
"8012" 1602.2 93.5627448249233 90.148944337376
"8013" 1602.4 95.6199501148408 89.4146382022676
"8014" 1602.6 98.8910856174425 89.2650992681966
"8015" 1602.8 101.662262195923 89.5095756077636
"8016" 1603 104.140091281957 89.5186556008366
"8017" 1603.2 106.252839679335 90.8242970347667
"8018" 1603.4 106.044428333123 91.6536140008578
"8019" 1603.6 104.146939545687 91.143791542242
"8020" 1603.8 103.243120243622 89.770000778215
"8021" 1604 102.466737062553 87.0664142203261
"8022" 1604.2 101.628349195837 82.8872114437287
"8023" 1604.4 100.44755270327 78.2901070111206
"8024" 1604.6 100.050670737701 73.3174234481855
"8025" 1604.8 99.6582168113874 67.8944416045728
"8026" 1605 101.283264692846 62.5975151044739
"8027" 1605.2 103.942581130298 58.045387773824
"8028" 1605.4 107.753494987491 54.4477815079305
"8029" 1605.6 111.727282668125 51.7677776133889
"8030" 1605.8 116.321276628386 49.5909996358671
"8031" 1606 120.851188072782 48.0140377341619
"8032" 1606.2 120.404215827637 47.2357361779563
"8033" 1606.4 119.160534868882 45.283287764456
"8034" 1606.6 117.717182508846 42.1549833750957
"8035" 1606.8 115.944844922835 38.1654936958098
"8036" 1607 114.00571835457 33.8348776884292
"8037" 1607.2 111.965695631334 29.4164521527331
"8038" 1607.4 110.61597309587 25.7426124429672
"8039" 1607.6 109.653038699164 23.7055276771316
"8040" 1607.8 106.654308558431 21.8244611925074
"8041" 1608 102.88805580337 19.0588370558751
"8042" 1608.2 99.0262623460951 15.8873577949907
"8043" 1608.4 95.7169225590679 12.0705003651578
"8044" 1608.6 92.9392067987608 8.2353532753659
"8045" 1608.8 89.6461215570806 6.18529593877051
"8046" 1609 85.2201513724074 4.62575863574437
"8047" 1609.2 80.2169537625536 2.5705380248721
"8048" 1609.4 75.7065848230816 1.09647461366778
"8049" 1609.6 71.8166747812466 2.29357305258609
"8050" 1609.8 66.6341510696735 2.96918975814565
"8051" 1610 61.0152905264 3.3609503608712
"8052" 1610.2 55.7240669239374 3.11703820863763
"8053" 1610.4 50.990716475525 3.29135033455978
"8054" 1610.6 46.201725649325 5.23974838868162
"8055" 1610.8 41.1555952020435 5.49170566999273
"8056" 1611 36.8068727947523 6.19366019989678
"8057" 1611.2 33.7780062871314 8.86930656636389
"8058" 1611.4 29.0431143654944 12.7914471514088
"8059" 1611.6 23.8907009707186 18.0758714418924
"8060" 1611.8 18.5547272272157 22.1434173405655
"8061" 1612 13.7661855761714 24.6638319023979
"8062" 1612.2 11.0104446908829 29.3529989037518
"8063" 1612.4 7.36016772164458 34.9808314165084
"8064" 1612.6 4.97048797331289 39.8739661365483
"8065" 1612.8 4.96699432119502 45.662330802085
"8066" 1613 5.8857480446341 51.8088659971422
"8067" 1613.2 6.34130624794743 57.725983930646
"8068" 1613.4 7.47171253902501 63.642071148834
"8069" 1613.6 9.49563128105001 69.476115709915
"8070" 1613.8 12.2943496707955 74.7646428891166
"8071" 1614 15.301018346649 79.1036376281241
"8072" 1614.2 16.4569599864506 83.7845823093307
"8073" 1614.4 16.973678464025 88.0501800097149
"8074" 1614.6 18.6778015331972 92.6770930790674
"8075" 1614.8 21.1202740857217 97.52329112801
"8076" 1615 22.8994499408887 102.97266526367
"8077" 1615.2 25.2278668481762 108.165120763773
"8078" 1615.4 28.7417192929568 112.310076001738
"8079" 1615.6 33.3442083290964 113.279035372837
"8080" 1615.8 38.824951556166 113.030862492343
"8081" 1616 44.2560999653763 112.903090417322
"8082" 1616.2 50.1753341004225 113.347714561753
"8083" 1616.4 54.8825960725746 114.690819627554
"8084" 1616.6 58.6764287611204 117.120839971917
"8085" 1616.8 60.357815787396 120.279867780691
"8086" 1617 61.7030866752789 122.943432490615
"8087" 1617.2 63.1620718975948 122.486591211541
"8088" 1617.4 65.5520898307545 120.419775639789
"8089" 1617.6 68.1335736202146 117.168524745353
"8090" 1617.8 70.6781510844998 112.851890345366
"8091" 1618 72.3920674204481 107.859967380215
"8092" 1618.2 73.9405556296523 102.930972638979
"8093" 1618.4 73.6898572963583 97.353490298576
"8094" 1618.6 74.2302994423628 91.8565100589177
"8095" 1618.8 74.8803864411432 86.5318735938877
"8096" 1619 75.0060555393028 81.7087832666038
"8097" 1619.2 74.618938409025 76.9870054755044
"8098" 1619.4 72.9585643021305 73.0311132169122
"8099" 1619.6 70.5987018736143 69.408551322581
"8100" 1619.8 67.0333399885511 65.9317894304845
"8101" 1620 64.0498286186019 63.2556889493175
"8102" 1620.2 61.0314025555772 61.6081434018497
"8103" 1620.4 59.0518388402614 62.0860979834513
"8104" 1620.6 57.3108812393536 63.170106225415
"8105" 1620.8 54.9782656240509 63.4883719078615
"8106" 1621 52.4446095141464 63.2955214184577
"8107" 1621.2 50.1224634423782 62.5088254977104
"8108" 1621.4 47.7360625159716 61.0617951991761
"8109" 1621.6 45.8103854230805 59.1104799175483
"8110" 1621.8 44.8299872957886 58.1009779400786
"8111" 1622 42.6869032062107 57.9869850098721
"8112" 1622.2 40.7684110384964 59.6358290482435
"8113" 1622.4 39.4906228588679 61.9835208909578
"8114" 1622.6 38.8316870514975 63.2065713344718
"8115" 1622.8 37.0703363954 63.8634942812864
"8116" 1623 37.5793702842393 62.5695338935578
"8117" 1623.2 36.7483253279417 60.3950374051316
"8118" 1623.4 37.0327810062679 57.9505866867293
"8119" 1623.6 38.1202104735838 54.2120506843914
"8120" 1623.8 39.2608427953441 49.7628226173639
"8121" 1624 39.6008874304811 44.672478404215
"8122" 1624.2 41.1424566812583 39.8867055496483
"8123" 1624.4 43.4971206210364 37.3371822476581
"8124" 1624.6 47.2609338069426 34.727336573182
"8125" 1624.8 50.8809159803917 31.0965105106483
"8126" 1625 54.9526231372967 27.9229196153454
"8127" 1625.2 57.3016055107125 25.6987150184025
"8128" 1625.4 57.7224185205353 22.8014014604727
"8129" 1625.6 56.3679653739909 22.1280601989536
"8130" 1625.8 54.6540275938441 22.7457800483745
"8131" 1626 52.5542217777296 23.9521125291809
"8132" 1626.2 51.4890417995917 26.3107376560816
"8133" 1626.4 51.2483253294917 29.0369720594816
"8134" 1626.6 50.5303990151583 33.0456407149483
"8135" 1626.8 49.4538767693946 37.8430452075628
"8136" 1627 47.561271302594 41.9840229500081
"8137" 1627.2 44.5702483171702 46.2998356905375
"8138" 1627.4 40.190148540775 49.1432161889962
"8139" 1627.6 35.489962251459 50.9388274517055
"8140" 1627.8 30.517832055498 51.8031066555933
"8141" 1628 26.665683707525 53.0318496547422
"8142" 1628.2 25.4643637298643 55.0664745566971
"8143" 1628.4 26.3270681945614 58.163516877115
"8144" 1628.6 28.2975809746443 62.7998451180682
"8145" 1628.8 30.7016034716013 67.4317637907489
"8146" 1629 32.8878331184129 71.8733218232494
"8147" 1629.2 34.7398759700554 76.2307740905454
"8148" 1629.4 38.2739187459 80.24410463269
"8149" 1629.6 42.5274137223267 83.4079818050857
"8150" 1629.8 47.2067477443303 83.9019790803831
"8151" 1630 52.2633011976232 83.4605789509203
"8152" 1630.2 54.9428615947728 81.6291775928079
"8153" 1630.4 58.4363595182943 78.814105512215
"8154" 1630.6 61.8062875143671 75.0358637849255
"8155" 1630.8 64.4213134029705 71.3175399670968
"8156" 1631 66.7537992332482 66.7708103423221
"8157" 1631.2 68.3123872278468 62.335951611128
"8158" 1631.4 67.7464473311948 58.560842346064
"8159" 1631.6 66.4755273740161 54.5477984519114
"8160" 1631.8 63.993590212892 51.7936934517654
"8161" 1632 60.5666800112684 49.7220209949141
"8162" 1632.2 56.4875141219495 47.8453133649697
"8163" 1632.4 53.0066237560838 45.0958765454797
"8164" 1632.6 50.2709930990782 41.7166635136724
"8165" 1632.8 49.4533197415924 37.1361851489902
"8166" 1633 48.8960608760583 32.3364800523816
"8167" 1633.2 50.4062944852992 30.6139196251504
"8168" 1633.4 50.4748954681679 31.1732503086078
"8169" 1633.6 48.8324127868464 31.1232026142864
"8170" 1633.8 46.2251151039096 31.3212934883139
"8171" 1634 42.8212101400078 32.2273896758356
"8172" 1634.2 38.9563164860194 33.9499004792599
"8173" 1634.4 35.4466757231642 36.9776102235036
"8174" 1634.6 34.560782523624 40.4457681766803
"8175" 1634.8 33.0220464367822 44.6615589072721
"8176" 1635 30.5650089834139 48.9154107116872
"8177" 1635.2 27.2206657881002 53.2191589981176
"8178" 1635.4 23.8117003707661 57.0046852640542
"8179" 1635.6 19.9931920801917 61.5113693094714
"8180" 1635.8 17.1089606907538 63.959733915359
"8181" 1636 15.9407228134685 66.1764022426101
"8182" 1636.2 14.4560501371201 70.5219057125786
"8183" 1636.4 15.0434443943019 73.2950969609588
"8184" 1636.6 17.0072148143485 74.479493441467
"8185" 1636.8 19.422905200853 76.240744066015
"8186" 1637 23.3241590239 78.820475218765
"8187" 1637.2 28.7609890140635 80.2873043091637
"8188" 1637.4 34.0638810364987 80.8088294055044
"8189" 1637.6 39.7238636621946 81.8937201572584
"8190" 1637.8 45.2310632840635 83.8282078477278
"8191" 1638 50.7858045147076 85.0276157798585
"8192" 1638.2 54.8352287064188 85.1432263213654
"8193" 1638.4 57.8254638952618 84.506611681636
"8194" 1638.6 60.1879641829302 85.0684984091546
"8195" 1638.8 62.7928134623698 87.6548189135081
"8196" 1639 65.5405036373763 91.3018888823885
"8197" 1639.2 67.7864228560126 95.8659678731736
"8198" 1639.4 70.2365165490705 100.764851274355
"8199" 1639.6 70.2534949834819 104.783838406672
"8200" 1639.8 69.7620139873612 109.145989168155
"8201" 1640 69.4196575669866 114.010817346189
"8202" 1640.2 69.1314188787792 116.383498433139
"8203" 1640.4 69.6360257406137 116.347087672078
"8204" 1640.6 71.5057674226298 115.077255850175
"8205" 1640.8 73.9679073543317 113.250130822106
"8206" 1641 77.3063305796776 110.747927553308
"8207" 1641.2 79.0608344339647 107.076932764672
"8208" 1641.4 80.2829838443181 102.905873199689
"8209" 1641.6 81.5970488234197 97.5913299261886
"8210" 1641.8 82.5616520663324 92.1437391273984
"8211" 1642 83.2729919007177 86.6459226849764
"8212" 1642.2 83.5597557858878 80.9324557082238
"8213" 1642.4 82.5677853798554 75.2231834446525
"8214" 1642.6 80.6847880076331 69.6899312649177
"8215" 1642.8 78.1332129012865 64.002492464848
"8216" 1643 74.555591969525 58.5151948038847
"8217" 1643.2 70.1724832841213 54.7740148650682
"8218" 1643.4 64.6294311371589 51.1832284563935
"8219" 1643.6 59.8381025256917 47.347755155215
"8220" 1643.8 55.7103337252629 42.0454382659237
"8221" 1644 51.7854263528887 36.646648151215
"8222" 1644.2 50.0262158482992 30.9015837919246
"8223" 1644.4 49.8419394715587 25.4903576229678
"8224" 1644.6 50.1804389417008 21.9347259239732
"8225" 1644.8 48.0782037740194 20.6422236713161
"8226" 1645 45.4500145672583 21.4952395042816
"8227" 1645.2 42.0950664714536 23.5887497237149
"8228" 1645.4 38.8777755659163 26.4398857642476
"8229" 1645.6 35.394823070625 29.359703858015
"8230" 1645.8 31.8752398081446 31.4373359683671
"8231" 1646 28.566076892525 32.4341488861483
"8232" 1646.2 25.3515820370463 33.507873604449
"8233" 1646.4 22.2191723413315 33.7987729001504
"8234" 1646.6 21.8651252706337 33.1446942675302
"8235" 1646.8 21.5455439079388 33.0664337800081
"8236" 1647 22.4179916874261 32.8668222863798
"8237" 1647.2 24.120040743432 32.8781519969824
"8238" 1647.4 26.4076056206731 34.4856662253631
"8239" 1647.6 30.2893879852864 35.5391878078627
"8240" 1647.8 35.2939056394216 35.2013836995253
"8241" 1648 39.968436002525 32.8001672926343
"8242" 1648.2 44.8403530767977 29.0160292364309
"8243" 1648.4 49.3968383203637 25.3948697422472
"8244" 1648.6 53.7983941488476 23.0072571580214
"8245" 1648.8 58.5147221467495 21.4802468616537
"8246" 1649 64.0113485451229 21.2726718884727
"8247" 1649.2 69.9906049357697 21.0625512111192
"8248" 1649.4 75.6880711736474 21.8195312309496
"8249" 1649.6 79.8250317135638 23.9084718874383
"8250" 1649.8 84.376823949605 27.436052479915
"8251" 1650 87.8699793248413 31.0348066866537
"8252" 1650.2 91.279051997525 34.2661978176721
"8253" 1650.4 94.5742291715159 37.7125513390315
"8254" 1650.6 97.2370414423899 41.5978038371068
"8255" 1650.8 100.798452722387 44.5182029428205
"8256" 1651 103.50376306758 45.895462061815
"8257" 1651.2 105.169198549707 46.4791588074877
"8258" 1651.4 106.38199492777 48.5151486465604
"8259" 1651.6 107.008460205679 50.7024672715483
"8260" 1651.8 109.985531001177 53.1336642527193
"8261" 1652 113.999682023498 54.791856456038
"8262" 1652.2 117.239140034129 53.8484613304885
"8263" 1652.4 118.657933988029 51.7744242637019
"8264" 1652.6 119.706312813146 48.2472016490856
"8265" 1652.8 120.08430374326 44.6893891295689
"8266" 1653 119.115751488576 42.4120492080098
"8267" 1653.2 117.375581717108 40.9038276767193
"8268" 1653.4 114.874469524855 39.3799347297239
"8269" 1653.6 111.621819406687 36.5364694433231
"8270" 1653.8 108.038709990954 33.2142862788435
"8271" 1654 104.965435066319 29.1101542331776
"8272" 1654.2 100.883076075053 25.4607357042427
"8273" 1654.4 96.5595619931269 21.6339300727878
"8274" 1654.6 91.9088965959822 18.3055331195292
"8275" 1654.8 87.5651407445536 14.7566966131007
"8276" 1655 84.3084835966221 10.0794060747101
"8277" 1655.2 82.3099414165544 6.26314790771495
"8278" 1655.4 83.0824066440402 6.16084656009374
"8279" 1655.6 83.5339801802903 7.63588466624556
"8280" 1655.8 82.6852739735671 9.35480231845706
"8281" 1656 82.2571854034724 11.9013439476044
"8282" 1656.2 82.5868188209163 15.5227626250737
"8283" 1656.4 83.4014221422303 20.0840701303623
"8284" 1656.6 84.3477254561057 24.8647457777633
"8285" 1656.8 85.0156727919625 29.5125768152149
"8286" 1657 84.7001650746075 33.6128291552356
"8287" 1657.2 83.2469820258209 38.350869638368
"8288" 1657.4 82.0686026970202 43.4888261385159
"8289" 1657.6 79.6269269260679 48.0065648041007
"8290" 1657.8 76.620798014817 52.6509586262238
"8291" 1658 73.7343506288643 56.9842112072864
"8292" 1658.2 71.0195032217214 61.191629873081
"8293" 1658.4 67.9185885435922 64.896029065736
"8294" 1658.6 64.2767986548671 67.4190357419781
"8295" 1658.8 60.5349133601917 68.5539781924457
"8296" 1659 56.4287646664481 69.7233909847022
"8297" 1659.2 53.3182776861799 69.3114052449672
"8298" 1659.4 49.6260531788679 69.1248718915864
"8299" 1659.6 46.5994507944714 68.309776942706
"8300" 1659.8 43.9939645230989 67.9955743526845
"8301" 1660 41.7617161170977 69.8061823220513
"8302" 1660.2 41.1420121448408 72.1594384060307
"8303" 1660.4 41.3878447176931 74.8851803216397
"8304" 1660.6 42.0787773870107 77.6238803454436
"8305" 1660.8 42.2915334660577 80.4226052410093
"8306" 1661 43.4328695964188 84.3788615353654
"8307" 1661.2 44.0249762217213 88.4341483017477
"8308" 1661.4 42.3355924259461 92.2474813784518
"8309" 1661.6 40.161642643 93.273339380715
"8310" 1661.8 39.2342670113968 94.4803171090355
"8311" 1662 39.755058522104 95.1607840057939
"8312" 1662.2 39.461664486525 97.9567499335307
"8313" 1662.4 38.4183761698902 98.5036992895541
"8314" 1662.6 36.661751860625 97.260775681015
"8315" 1662.8 34.6844159271592 95.3225205854589
"8316" 1663 32.2453627146316 93.4101314394117
"8317" 1663.2 30.1752807991782 91.3449620913037
"8318" 1663.4 29.915356053875 90.26365303584
"8319" 1663.6 31.7269017968071 89.8418641341637
"8320" 1663.8 33.4009510857142 89.5565295316744
"8321" 1664 36.2269279520571 88.7952603630406
"8322" 1664.2 40.2010703406888 87.3484140639477
"8323" 1664.4 44.2286217685511 85.801950541328
"8324" 1664.6 48.3974365717462 83.5637645733035
"8325" 1664.8 51.2430100535336 80.179199519396
"8326" 1665 53.7140625354207 76.2972405936758
"8327" 1665.2 54.3901113877587 71.918154047243
"8328" 1665.4 53.429554396275 68.2970122529927
"8329" 1665.6 51.8638701010656 65.1244010566474
"8330" 1665.8 50.4557909864139 61.5805105686038
"8331" 1666 48.0637557569456 57.752402919785
"8332" 1666.2 47.0841350209992 53.9118362556067
"8333" 1666.4 48.5606392325782 50.6166343464064
"8334" 1666.6 51.3149011953191 47.8423441343914
"8335" 1666.8 54.9098292136476 44.7734322438753
"8336" 1667 59.0149934940577 41.8400425383364
"8337" 1667.2 62.6138831746393 39.5585140026435
"8338" 1667.4 65.1393300509073 36.1333247410091
"8339" 1667.6 65.7869090714644 32.2341787047604
"8340" 1667.8 64.78440367665 28.2665029713712
"8341" 1668 62.7072222140658 23.9722320568272
"8342" 1668.2 60.2467491648191 21.7565223690385
"8343" 1668.4 60.3163572596487 21.2647918391325
"8344" 1668.6 61.8569646659671 19.7582093531729
"8345" 1668.8 64.3978040826427 18.9913203490973
"8346" 1669 66.3102125586883 19.8930199846027
"8347" 1669.2 67.9891270068867 21.8065871464277
"8348" 1669.4 70.5403057746834 24.3449158775219
"8349" 1669.6 73.8070697558413 26.561712760419
"8350" 1669.8 76.7362451595856 27.3893412985483
"8351" 1670 81.0470340370993 27.2472316738684
"8352" 1670.2 84.6295574274359 25.9379731790367
"8353" 1670.4 87.6664233686141 23.4935194574724
"8354" 1670.6 88.7439643895735 20.9586174948654
"8355" 1670.8 89.0528771236679 18.4617859210211
"8356" 1671 89.4501587541389 19.3576248480763
"8357" 1671.2 90.6069129341987 20.8765957242676
"8358" 1671.4 91.190097422908 22.7376485080979
"8359" 1671.6 91.9323121548688 25.9813707465587
"8360" 1671.8 92.1400464609331 30.4849320191741
"8361" 1672 91.1635379019662 34.735736186215
"8362" 1672.2 89.4016938814341 37.7237076223968
"8363" 1672.4 87.7458720148005 41.8919065041231
"8364" 1672.6 87.8136291307603 46.6545812071267
"8365" 1672.8 88.7975770501885 51.0666838255611
"8366" 1673 91.7218959140296 54.0447126839306
"8367" 1673.2 95.1473289666185 55.4128751869346
"8368" 1673.4 98.880624737525 55.8252555090331
"8369" 1673.6 102.97165297578 54.6300669345604
"8370" 1673.8 105.92208159142 53.2849921552413
"8371" 1674 107.815927967361 52.8824510829331
"8372" 1674.2 107.606328361533 52.121796233876
"8373" 1674.4 107.885033174089 51.169579085215
"8374" 1674.6 108.856078456076 49.1679797727234
"8375" 1674.8 110.128261570516 45.9171077902681
"8376" 1675 109.689527730104 43.5527510422676
"8377" 1675.2 109.394949648927 40.8685134645421
"8378" 1675.4 110.820572550309 39.6834487874852
"8379" 1675.6 112.087501340309 40.5579922813771
"8380" 1675.8 113.224153113282 42.3972430365421
"8381" 1676 112.90749236681 45.054660797215
"8382" 1676.2 112.291970928811 47.7504116049828
"8383" 1676.4 111.126396442011 50.761917866015
"8384" 1676.6 108.442417855386 52.8221640623538
"8385" 1676.8 105.070476825811 55.7318814016525
"8386" 1677 102.785068917616 59.4525138571422
"8387" 1677.2 100.134559386089 62.5991191972406
"8388" 1677.4 96.6689602549819 66.1570593072581
"8389" 1677.6 94.1874798284815 70.5645046986758
"8390" 1677.8 93.2249246775507 75.7762454652919
"8391" 1678 94.1635773676143 80.6078603745989
"8392" 1678.2 96.5351822083456 85.0008871561637
"8393" 1678.4 96.8065749338957 88.3730582382839
"8394" 1678.6 94.5422496647412 91.6740265739717
"8395" 1678.8 91.534464841589 95.603632824967
"8396" 1679 87.6443504100796 98.5666190507108
"8397" 1679.2 83.37024902595 102.152710311415
"8398" 1679.4 78.5943137464275 105.84651867563
"8399" 1679.6 74.3074414544589 109.76350943681
"8400" 1679.8 72.13259065865 114.14368289179
"8401" 1680 71.7486177733201 118.950566276535
"8402" 1680.2 73.6915069432203 122.918351771074
"8403" 1680.4 74.0027503157068 122.495552628405
"8404" 1680.6 72.8346803631083 121.434519783437
"8405" 1680.8 70.9275686163432 121.901748579777
"8406" 1681 67.826679780077 122.047596961423
"8407" 1681.2 63.7141553641298 122.233929370707
"8408" 1681.4 58.9661370551972 122.575033724903
"8409" 1681.6 53.6668439278447 123.392653434518
"8410" 1681.8 49.1838347012155 123.932860241382
"8411" 1682 45.7609522842459 121.902948332308
"8412" 1682.2 41.1997651405746 119.409666694843
"8413" 1682.4 37.1683254190016 115.871863900137
"8414" 1682.6 33.736985445904 112.300269268779
"8415" 1682.8 31.3247121610734 108.481527454852
"8416" 1683 28.262013982925 105.271318638295
"8417" 1683.2 25.7461386180089 101.056709836005
"8418" 1683.4 23.8920520011531 96.4250280678926
"8419" 1683.6 24.4266750095614 91.6843871286059
"8420" 1683.8 24.8519751239461 86.5918524574781
"8421" 1684 25.4954415883408 81.3318158380307
"8422" 1684.2 25.4440023743107 75.810106405331
"8423" 1684.4 25.1193808766532 70.1611041527534
"8424" 1684.6 24.2537828241325 64.9960093964579
"8425" 1684.8 24.6643846896932 59.6046488917813
"8426" 1685 26.1646709587523 54.300000322424
"8427" 1685.2 26.9215058670443 48.92425752634
"8428" 1685.4 27.9704897500095 43.2264893502871
"8429" 1685.6 27.0588685044216 37.7668379238012
"8430" 1685.8 24.5105125350855 33.0390143535556
"8431" 1686 21.0099483373837 28.7080551835737
"8432" 1686.2 20.825141985625 25.2661057818816
"8433" 1686.4 23.0571210160078 22.1456817225598
"8434" 1686.6 27.4177542020144 19.7330443758958
"8435" 1686.8 32.8095430867956 18.6795794167679
"8436" 1687 38.4049307003205 19.1878615618968
"8437" 1687.2 44.1172461847178 20.3831757165644
"8438" 1687.4 50.2601208732917 22.4846672550483
"8439" 1687.6 55.6012355939163 25.2351803950084
"8440" 1687.8 61.0207916645671 27.9288666182571
"8441" 1688 66.761979497146 29.5259867237413
"8442" 1688.2 71.971057237925 30.4874771650781
"8443" 1688.4 75.850962018076 29.4787783722966
"8444" 1688.6 78.0796220504473 26.7136164418849
"8445" 1688.8 79.720860646355 23.365809994465
"8446" 1689 79.7552244571436 20.8392691747613
"8447" 1689.2 80.6253326270705 20.4946165116998
"8448" 1689.4 83.160572311205 21.084181108255
"8449" 1689.6 87.2662986953519 22.8623581883015
"8450" 1689.8 91.0033086726426 25.465939712862
"8451" 1690 94.6480985565638 28.8248958750596
"8452" 1690.2 98.7263353898319 32.1096512283734
"8453" 1690.4 102.947466153425 35.4723058890877
"8454" 1690.6 107.260282989119 36.8161063820734
"8455" 1690.8 112.108718728829 37.8716792144917
"8456" 1691 114.027978857965 37.5652883986095
"8457" 1691.2 113.018192610221 37.1482625420275
"8458" 1691.4 113.271308543938 35.9348772725085
"8459" 1691.6 113.633057497543 33.7278569551176
"8460" 1691.8 113.392095580822 34.5566957858906
"8461" 1692 113.388671448957 36.5777864587825
"8462" 1692.2 113.937073199736 39.4593764646097
"8463" 1692.4 114.444018664768 43.5026679491193
"8464" 1692.6 114.693265689471 47.7540391405663
"8465" 1692.8 115.699104424775 52.3490730222322
"8466" 1693 117.45421961836 56.6717421315455
"8467" 1693.2 120.423875067482 60.5758784991374
"8468" 1693.4 123.566244930371 62.5239893251124
"8469" 1693.6 121.354533773469 63.0384656233816
"8470" 1693.8 118.59136949142 64.6398321998992
"8471" 1694 114.85774853287 67.1552262687877
"8472" 1694.2 110.198144866052 69.3573661806614
"8473" 1694.4 105.715430140273 72.3092504058497
"8474" 1694.6 102.249355904781 75.9395712742662
"8475" 1694.8 98.5468165432902 80.0260114192932
"8476" 1695 94.5954903699321 84.3247472142327
"8477" 1695.2 90.0854166085994 88.8698191087522
"8478" 1695.4 86.5411751949216 95.0085353029563
"8479" 1695.6 85.6136063314737 100.990483854753
"8480" 1695.8 86.8998850929598 107.057938242441
"8481" 1696 89.9904927159885 111.159786090508
"8482" 1696.2 90.8680726583299 112.865624576337
"8483" 1696.4 89.0758319310128 114.164423277752
"8484" 1696.6 86.1464198251449 116.352207550843
"8485" 1696.8 82.3253962373775 118.499465747092
"8486" 1697 76.962756670525 119.452833301215
"8487" 1697.2 71.7910883790378 119.2960405246
"8488" 1697.4 66.9292986677689 116.908057855142
"8489" 1697.6 62.5519609173857 113.549890493485
"8490" 1697.8 58.0660264873712 109.10124352842
"8491" 1698 54.1417957737302 104.792708687677
"8492" 1698.2 50.9359593837538 99.9690885371726
"8493" 1698.4 47.4715955240161 94.9260507409203
"8494" 1698.6 45.4349583120728 89.018929292841
"8495" 1698.8 44.2619169019694 83.7541668143261
"8496" 1699 43.0989018672704 77.6582933055059
"8497" 1699.2 42.2876195375528 71.556178771076
"8498" 1699.4 41.3919380675156 66.1756462518753
"8499" 1699.6 40.3014572844679 61.182757781815
"8500" 1699.8 39.0496051227871 55.6221894890984
"8501" 1700 35.7662581747586 51.7232077853551
"8502" 1700.2 31.4453518501759 48.9846495554225
"8503" 1700.4 26.1131619852195 47.8644091309372
"8504" 1700.6 20.4693558364333 46.8849287710315
"8505" 1700.8 18.2423193199574 45.0649900510798
"8506" 1701 16.5157742013536 40.6140653737864
"8507" 1701.2 17.6731848916952 36.9841070726937
"8508" 1701.4 20.8626274044631 33.1676063675139
"8509" 1701.6 25.0941226017273 29.9606033658105
"8510" 1701.8 30.4163498177009 27.8354540796325
"8511" 1702 36.3488499129552 25.9944249416684
"8512" 1702.2 41.6285495894216 25.9631127514908
"8513" 1702.4 47.2403019730792 27.2210173262632
"8514" 1702.6 53.5951189540591 27.9476557287263
"8515" 1702.8 58.5344511620685 29.289637085965
"8516" 1703 63.848776765235 31.162330811665
"8517" 1703.2 69.337112283515 32.671951264015
"8518" 1703.4 74.1875158157987 33.7340160192992
"8519" 1703.6 78.3718917532801 32.3334468587864
"8520" 1703.8 80.494800569919 29.2500676967907
"8521" 1704 81.3092969808327 26.0085382449622
"8522" 1704.2 80.2810318630569 22.6238069442256
"8523" 1704.4 79.8687745825875 20.2446537849649
"8524" 1704.6 82.2037049507903 18.0211062229701
"8525" 1704.8 84.4745373700687 18.3464193912538
"8526" 1705 86.592682403315 19.868841098515
"8527" 1705.2 87.546679782185 22.009062499315
"8528" 1705.4 89.0550274978518 25.5860626587496
"8529" 1705.6 91.3923446681692 29.5358507429938
"8530" 1705.8 94.5003125249706 33.4302616754724
"8531" 1706 97.8623008421665 36.5276668401866
"8532" 1706.2 102.333603298195 39.6356029040168
"8533" 1706.4 107.032311294236 42.2955721179255
"8534" 1706.6 111.709119618215 43.5394598054981
"8535" 1706.8 114.430312504201 43.1362550598032
"8536" 1707 113.053650547151 43.9831213775888
"8537" 1707.2 112.270061633946 46.2280277932676
"8538" 1707.4 111.05696216287 49.7450810749422
"8539" 1707.6 109.605005738282 54.1685057906474
"8540" 1707.8 109.07998265702 59.0095775324443
"8541" 1708 110.005977383271 63.8139863926048
"8542" 1708.2 111.002418410418 68.8591641326435
"8543" 1708.4 113.020216838551 73.9429562400307
"8544" 1708.6 112.926258004843 78.2037718118786
"8545" 1708.8 109.967875917705 80.0357825633432
"8546" 1709 105.351707172602 83.259834032497
"8547" 1709.2 100.017584108551 85.0454356785425
"8548" 1709.4 94.5930709903145 87.1215438442676
"8549" 1709.6 88.7877802592057 89.8856189811393
"8550" 1709.8 83.2810179206543 92.4024467437925
"8551" 1710 77.332098622864 94.3011293189522
"8552" 1710.2 71.648152823243 96.0253792619329
"8553" 1710.4 65.2647808428584 97.7860314826765
"8554" 1710.6 59.0748238329337 100.009165585458
"8555" 1710.8 52.48252512575 101.127187556865
"8556" 1711 46.0464456591661 99.7884059007022
"8557" 1711.2 39.9651594625509 97.8650192230511
"8558" 1711.4 33.253713415525 95.808482587615
"8559" 1711.6 26.9118002019758 94.1055780889691
"8560" 1711.8 20.736456970325 92.598150486415
"8561" 1712 15.3307579040895 89.2275483494408
"8562" 1712.2 12.9541073323906 83.9762441650049
"8563" 1712.4 12.6506832104158 77.9865789301729
"8564" 1712.6 14.1396138446554 71.6379387242324
"8565" 1712.8 17.8538605707619 66.9128116951097
"8566" 1713 23.4960993596857 63.2663342922239
"8567" 1713.2 29.2556000835427 61.3498357483123
"8568" 1713.4 35.6871728649967 60.5474696908093
"8569" 1713.6 41.8871021989193 60.9262545988207
"8570" 1713.8 47.6362609820021 61.9127612150498
"8571" 1714 52.810909581158 63.6273225928205
"8572" 1714.2 57.0957295823375 66.1907120672328
"8573" 1714.4 59.9483324882114 68.1281130661302
"8574" 1714.6 62.5060719370655 69.0185297637015
"8575" 1714.8 64.9235991423934 69.537801289136
"8576" 1715 67.1768239477664 68.2689464961632
"8577" 1715.2 68.5410142401566 66.9530414206886
"8578" 1715.4 70.7792143193324 66.8285384167562
"8579" 1715.6 75.1845716608436 66.9777251461176
"8580" 1715.8 79.1476329565523 66.1580776615968
"8581" 1716 82.0004656223408 64.3649290751097
"8582" 1716.2 82.2071750564987 63.9391644793992
"8583" 1716.4 82.6797728354 65.3171523118042
"8584" 1716.6 83.7817486181179 68.1276544701884
"8585" 1716.8 84.1798440646902 70.6077079257106
"8586" 1717 84.1508499236068 71.4669385389059
"8587" 1717.2 84.9512563112547 71.215217752296
"8588" 1717.4 87.2370618771212 70.5212375615419
"8589" 1717.6 89.6653848018408 68.9846425624255
"8590" 1717.8 94.0753448268821 67.890058778965
"8591" 1718 98.9473052001566 67.5933645528202
"8592" 1718.2 103.824981041657 66.3764153540571
"8593" 1718.4 108.622640327999 64.9650224816623
"8594" 1718.6 111.508058739998 62.3723004800275
"8595" 1718.8 112.213919065855 59.0111428273042
"8596" 1719 111.611606561212 54.0542253210758
"8597" 1719.2 110.334960413269 49.3207309276252
"8598" 1719.4 108.918156014661 44.9573780062695
"8599" 1719.6 108.681223877311 41.3863922929739
"8600" 1719.8 109.749478971736 37.4671131049948
"8601" 1720 111.245384799929 36.4748413873893
"8602" 1720.2 111.567033296849 38.3888489697555
[truncated: 18,869 more chars]
