# Supplementary material for: Adaptive switch to sexually dimorphic movements by partner-seeking termites
Source: Sci Adv. 2019 Jun 19;5(6):eaau6108. doi: 10.1126/sciadv.aau6108 (PMC6584256; doi:10.1126/sciadv.aau6108)
Supplement: Data file S1 [file aau6108_Data_file_S1.zip › Dataset/CfExperimetns/170703_172_M_03_set2_tandem-position_5FPS.txt]

"time" "x" "y"
"1" 0 33.4342890834326 78.4739360480219
"2" 0.2 31.5711066922821 79.1145096677402
"3" 0.4 29.9897039394259 78.4520158202773
"4" 0.6 28.2034731036972 77.1397725674913
"5" 0.8 26.9793662383859 76.0273421056636
"6" 1 26.5142773993547 74.7772292628963
"7" 1.2 26.6120758094977 73.6357804744432
"8" 1.4 27.4387138526519 73.3732058385475
"9" 1.6 28.4940799335166 73.2624592472558
"10" 1.8 29.8654864693484 73.5442568862819
"11" 2 32.1865764715754 72.8412441405841
"12" 2.2 34.8049819601389 72.6110070382129
"13" 2.4 37.7875512385418 73.4592714999489
"14" 2.6 40.1396782308893 74.7110567312367
"15" 2.8 42.8718103354678 76.075117129831
"16" 3 45.5050653338434 78.3414656570529
"17" 3.2 48.3407186190756 80.448625256508
"18" 3.4 49.7706066956299 82.4923937553245
"19" 3.6 50.2458281297553 84.1932955959949
"20" 3.8 52.1264489245142 85.9540315801083
"21" 4 53.7204635160113 88.4620605791893
"22" 4.2 53.5536612339842 90.8261427487416
"23" 4.4 52.9448651954794 92.3941357058248
"24" 4.6 52.2408631142374 94.8432185540159
"25" 4.8 51.632042076122 98.2289344036082
"26" 5 50.8234846172711 100.894954219234
"27" 5.2 50.9136771322032 104.107184984773
"28" 5.4 52.168734436747 106.700899726526
"29" 5.6 54.3571594237314 108.468167275692
"30" 5.8 56.780517852955 109.902509208775
"31" 6 57.5118784884758 111.159407114252
"32" 6.2 57.281530942553 111.583459036059
"33" 6.4 56.2327488398596 112.737133587231
"34" 6.6 55.2660962943327 114.654590500454
"35" 6.8 53.838750652478 116.328650081298
"36" 7 52.100747855065 118.589549509998
"37" 7.2 50.6920623764843 120.2180813756
"38" 7.4 49.5873026466347 120.830449802367
"39" 7.6 49.1828922368776 121.052255080878
"40" 7.8 48.6470883974566 121.30309118198
"41" 8 48.09194060547 120.861812663044
"42" 8.2 46.7665188717084 120.759638011197
"43" 8.4 44.3927762471113 121.225425556232
"44" 8.6 42.5266385052112 121.215158933787
"45" 8.8 42.2915938310715 120.073614522053
"46" 9 40.7015476963844 118.932442074027
"47" 9.2 38.3104660834841 117.834241775189
"48" 9.4 35.1171821927642 117.005196719926
"49" 9.6 32.521382907962 115.835217575338
"50" 9.8 30.5595754394442 114.951302118026
"51" 10 29.083306668877 113.849027075771
"52" 10.2 25.9216249944352 112.063243613372
"53" 10.4 23.9369945850541 110.114003240789
"54" 10.6 23.0264177540144 108.11434060725
"55" 10.8 22.1151105232312 105.753778397925
"56" 11 21.5108534790696 103.965860950556
"57" 11.2 20.2581207246211 101.5558952805
"58" 11.4 19.2562706557531 99.956762872792
"59" 11.6 18.0148453347686 98.2111670104608
"60" 11.8 17.3532468618954 96.1489917060779
"61" 12 17.3717712581565 93.8784020735331
"62" 12.2 17.0221444359808 91.234711321999
"63" 12.4 17.9194475941652 90.32634392964
"64" 12.6 18.6434077100264 89.5791020765244
"65" 12.8 19.4464572798225 89.4403928855864
"66" 13 19.5006772684161 89.9282608479723
"67" 13.2 20.3020980058577 89.8476604973479
"68" 13.4 21.1737608119732 89.4568123812967
"69" 13.6 23.1650077507178 88.3717693611201
"70" 13.8 25.2044084177029 86.0271707029137
"71" 14 27.3292239575863 83.6230343120738
"72" 14.2 29.4900696239701 82.4474924787453
"73" 14.4 31.8109755110292 81.2099234564937
"74" 14.6 33.3976307711304 80.615668715715
"75" 14.8 35.0063078595376 80.7574918204459
"76" 15 36.5429013947502 81.4308283257337
"77" 15.2 37.5487530950438 82.621071231284
"78" 15.4 39.3940301452755 84.1098419802227
"79" 15.6 42.7551987284001 85.0843512336566
"80" 15.8 46.3902736218299 85.5884330650183
"81" 16 49.7588808415951 85.5590750534435
"82" 16.2 52.9091076511458 86.4918080438583
"83" 16.4 56.1557847421755 88.2411244340857
"84" 16.6 57.5252932760068 90.6597743002879
"85" 16.8 59.0715383565637 92.8736896287722
"86" 17 60.2002250110405 95.903714901588
"87" 17.2 60.6264945038398 98.8814775528131
"88" 17.4 61.2242627756567 101.981246272165
"89" 17.6 60.7145957056564 103.627189132747
"90" 17.8 60.4249829626684 103.930539449948
"91" 18 60.304163841211 104.532841247879
"92" 18.2 60.9142383868133 103.835202185685
"93" 18.4 62.0499205288213 102.367305511109
"94" 18.6 62.8643491436361 100.122936989247
"95" 18.8 62.3112208652418 97.7843620746035
"96" 19 60.6294230996427 95.5049018345486
"97" 19.2 59.0019209753493 93.0534281261001
"98" 19.4 57.8482826422479 91.3227534459312
"99" 19.6 57.2525035247868 89.3663755399668
"100" 19.8 54.4233564175561 86.8294220762028
"101" 20 50.8169134481811 85.6472280168163
"102" 20.2 46.6818098120213 84.8306572224386
"103" 20.4 42.9847813145798 83.9368731620454
"104" 20.6 39.5920043663132 83.0127188419201
"105" 20.8 36.5063561764335 82.0124360365331
"106" 21 32.8047656795838 80.8827289917104
"107" 21.2 30.1168200450962 79.2705178997705
"108" 21.4 27.4682334325371 76.7138037990569
"109" 21.6 25.7223595379069 74.0270825590789
"110" 21.8 23.3045485710593 70.9365241056547
"111" 22 21.514430346686 67.5888759878432
"112" 22.2 20.4993337967624 64.2619522588857
"113" 22.4 20.7136153770454 61.525637418709
"114" 22.6 20.0290020908677 58.2305895902759
"115" 22.8 19.3355680131706 54.9362323488767
"116" 23 19.695400317891 51.7006492903698
"117" 23.2 20.5772597021883 50.0140672715108
"118" 23.4 22.4096693835056 47.5870947631082
"119" 23.6 24.6964811641252 44.6159448072613
"120" 23.8 25.4116627912663 41.3095093338228
"121" 24 23.6639257929697 38.5484332611308
"122" 24.2 20.4173556626164 37.4992909131396
"123" 24.4 16.5952920545309 37.391708837438
"124" 24.6 12.5404463245534 37.5854708306146
"125" 24.8 8.72968360032436 38.0751631412195
"126" 25 8.54516889772629 38.0916220107423
"127" 25.2 8.05137298544563 38.5239476989759
"128" 25.4 9.05696659780376 39.320366622686
"129" 25.6 8.33210237352072 39.9566187101541
"130" 25.8 8.05709087680954 40.199899136575
"131" 26 7.26343224393718 40.4046737017616
"132" 26.2 6.85512039091746 40.6168184554885
"133" 26.4 6.61010414082521 41.1005158801649
"134" 26.6 6.27941933036174 41.3341841795088
"135" 26.8 6.12153570902431 41.5458105381927
"136" 27 5.77767753131613 42.2295079395171
"137" 27.2 5.00231700788031 42.7940059550548
"138" 27.4 4.52770643856063 43.0593849062999
"139" 27.6 4.64204164324224 43.2775872783863
"140" 27.8 4.55149711167672 43.1057219253134
"141" 28 4.59435428614321 43.0865930857522
"142" 28.2 4.28043752265432 43.1696729027669
"143" 28.4 3.91596561377955 43.1599252429308
"144" 28.6 3.31812183990327 44.0322492298509
"145" 28.8 2.88192916343475 45.0956343918196
"146" 29 2.96449311848979 46.5457553271873
"147" 29.2 2.35716145531732 48.8430316000476
"148" 29.4 1.96501522027814 51.6905042505513
"149" 29.6 2.33697750994413 52.3756091976908
"150" 29.8 2.44256342697822 54.6066803765072
"151" 30 1.97540808531824 56.8852655329936
"152" 30.2 1.97714946165417 59.339637028553
"153" 30.4 1.75487681043488 61.1558322150897
"154" 30.6 2.34668592657664 62.5621226093484
"155" 30.8 2.14580243544036 65.1758451345116
"156" 31 1.76225645590081 67.5067780117163
"157" 31.2 1.00891273790829 68.7391910118469
"158" 31.4 0.621010154848911 69.1817840109198
"159" 31.6 0.262638048665169 69.3765245496621
"160" 31.8 0.255910380963909 69.0956693201122
"161" 32 0.0317778843275095 68.7333171685174
"162" 32.2 0.295549468421306 68.2799220901829
"163" 32.4 0.0351456258745726 68.2072651521109
"164" 32.6 0.109304579724136 68.0255118611896
"165" 32.8 0.57252864591414 67.8066386373574
"166" 33 1.93647140784085 67.2730125906405
"167" 33.2 3.77976361445281 66.3684012668098
"168" 33.4 5.52368381260998 66.2951876703506
"169" 33.6 7.09852925177975 66.6309040555311
"170" 33.8 9.21715238821581 67.5779995616645
"171" 34 11.9167678629201 69.5872053104822
"172" 34.2 14.6471503182374 71.142989968225
"173" 34.4 16.3981356333611 73.5386591067771
"174" 34.6 19.0810471323153 76.1481484484197
"175" 34.8 22.8396468427888 77.1130646668495
"176" 35 26.5284239905015 77.2611335935323
"177" 35.2 28.4001714340931 74.9789320534857
"178" 35.4 28.5028190702647 71.6731187097547
"179" 35.6 26.8711982243284 68.0245749594848
"180" 35.8 24.1539434097343 64.9544220042504
"181" 36 21.9805761433352 62.6026111592865
"182" 36.2 20.6450150256509 60.1018456176994
"183" 36.4 20.6786324895954 58.1387168707428
"184" 36.6 20.9399055487087 55.7185623383482
"185" 36.8 20.2187221581382 51.9011839852122
"186" 37 19.3545545515924 47.8929229764409
"187" 37.2 18.7038131598118 44.6624019738947
"188" 37.4 17.4214784018774 41.2422588651647
"189" 37.6 17.5164412812338 38.872629503584
"190" 37.8 18.8442635969633 35.9698262078888
"191" 38 20.599666259783 34.3993576692898
"192" 38.2 22.7218812956281 32.2860757284252
"193" 38.4 23.348549184174 28.9169657125654
"194" 38.6 21.8885815851363 25.3837757123468
"195" 38.8 19.6991014558538 23.0266613008715
"196" 39 17.0730550219203 22.5550960006438
"197" 39.2 15.8808663873191 25.3013564176768
"198" 39.4 14.7724746455767 28.2750675999717
"199" 39.6 13.3440069360401 31.1600424417214
"200" 39.8 11.5333817555676 35.2839810493624
"201" 40 8.80619335901391 38.8530948256388
"202" 40.2 5.90913862302878 42.1276576235563
"203" 40.4 4.66703083174833 43.7872530893374
"204" 40.6 4.00799799743919 44.5452835950389
"205" 40.8 4.71371616195013 44.690377901545
"206" 41 6.44174007280862 45.9891307256141
"207" 41.2 7.6307508175204 48.540046901042
"208" 41.4 8.12957644672376 52.2595223792915
"209" 41.6 7.47480595314941 55.9221161938081
"210" 41.8 6.12956635109493 58.9542824671227
"211" 42 4.19318224078956 62.2509894532564
"212" 42.2 3.07658092312699 64.6688227311884
"213" 42.4 4.51169411542827 66.3499049584352
"214" 42.6 7.25730885701552 67.3818043791082
"215" 42.8 10.366889145549 69.2710163291078
"216" 43 12.9637550071693 71.8052552531054
"217" 43.2 15.4167523710619 73.9691174484248
"218" 43.4 16.9552730581185 76.2729366876606
"219" 43.6 19.5279272374267 77.1687713775512
"220" 43.8 21.9562212694062 75.399845710435
"221" 44 22.0448432827949 72.7058503146821
"222" 44.2 20.2974566314443 70.040592417797
"223" 44.4 17.8444543260098 67.9248002566168
"224" 44.6 15.3063218362224 65.2299457752608
"225" 44.8 13.1444060847312 62.3416283390311
"226" 45 10.713888479867 58.6659422326306
"227" 45.2 8.36712694584473 55.3635672453946
"228" 45.4 5.91158379771118 52.0401178036284
"229" 45.6 4.15237195667857 48.4911741903112
"230" 45.8 3.74040197438331 49.3096646212272
"231" 46 3.42079248994313 52.5538154280178
"232" 46.2 4.484784166156 53.396736872236
"233" 46.4 5.81225886933491 54.6780141851417
"234" 46.6 6.86536891921227 54.6040364934109
"235" 46.8 7.78461846689695 54.5074597152962
"236" 47 9.08323346448259 55.1983994318409
"237" 47.2 12.4960208365471 53.9790258581891
"238" 47.4 15.2145380760019 53.2936508753798
"239" 47.6 18.6987159634276 53.4600485129078
"240" 47.8 20.8131474009273 54.9461030395189
"241" 48 22.8010477396265 56.6983653158378
"242" 48.2 25.640304928793 58.8366605729418
"243" 48.4 26.9855244093971 59.9480911296689
"244" 48.6 29.6897685463896 58.3476366055183
"245" 48.8 30.4080178607929 55.5434146419421
"246" 49 28.6605580821208 52.6859088764235
"247" 49.2 24.8476741961032 51.6122097517125
"248" 49.4 20.8940400106849 51.9585088273145
"249" 49.6 17.5192931947639 54.0171289945035
"250" 49.8 13.5660085883449 56.6330814464412
"251" 50 9.10890617629773 58.52528309559
"252" 50.2 5.11004113802761 60.3506908511069
"253" 50.4 4.32198482061653 62.3817815602964
"254" 50.6 5.93161809483359 64.1050750887366
"255" 50.8 8.34484519051956 65.3389948759445
"256" 51 11.1254895853676 67.4063234169405
"257" 51.2 13.1112229789899 69.9645458488481
"258" 51.4 14.398847805842 72.9434742921595
"259" 51.6 15.8970239862954 76.5863869580539
"260" 51.8 16.6383492332597 80.4539583324768
"261" 52 15.8506915304704 84.4402616900904
"262" 52.2 14.4867101852484 87.344477037275
"263" 52.4 12.9380307025409 89.2606941278139
"264" 52.6 12.8137620363549 91.4718708203976
"265" 52.8 14.5809014204879 92.7251837768762
"266" 53 16.7030084009153 93.8695626294098
"267" 53.2 18.1230544326801 95.9472138737522
"268" 53.4 19.3994670430655 98.002215956731
"269" 53.6 21.3582763413312 98.8298822466639
"270" 53.8 24.5585438164982 100.421976737403
"271" 54 27.3937925575665 102.301973902249
"272" 54.2 29.9074165325311 105.382585659427
"273" 54.4 31.3454722659015 108.545342496782
"274" 54.6 32.2826013805444 112.367516603652
"275" 54.8 33.1078441822051 115.955841918165
"276" 55 33.53023772446 117.082939091941
"277" 55.2 33.1156588360686 117.754375286385
"278" 55.4 32.1426573691988 118.181533779633
"279" 55.6 32.4251347027939 118.786247419624
"280" 55.8 32.8289448419387 119.256103659037
"281" 56 33.0277456998565 119.454875711486
"282" 56.2 33.0521212720966 119.361575127079
"283" 56.4 33.0037903421863 119.159260130001
"284" 56.6 32.7304751724632 118.877417623592
"285" 56.8 32.8257973925332 119.151130576315
"286" 57 33.8005794899943 118.525944555616
"287" 57.2 34.041163608745 118.245015391889
"288" 57.4 33.6854706990699 118.030918864021
"289" 57.6 33.6151348460872 117.03848712762
"290" 57.8 32.9021295007666 116.126932152826
"291" 58 31.4988403688152 114.489614172499
"292" 58.2 30.1014796329877 113.515684275253
"293" 58.4 28.7717368445213 112.89099017237
"294" 58.6 28.0896418487985 113.253747256106
"295" 58.8 27.7806879514783 113.841033478115
"296" 59 27.7258644249994 114.280818373302
"297" 59.2 27.8694523346363 114.636639149815
"298" 59.4 28.425953201051 115.782857923847
"299" 59.6 28.7751882958352 116.625512880232
"300" 59.8 29.6210816773134 117.384522661468
"301" 60 30.4896728121719 116.821839294823
"302" 60.2 31.0369804902858 117.387922064896
"303" 60.4 31.3885715395884 117.802954073197
"304" 60.6 30.7138912347968 117.506167121552
"305" 60.8 31.2447242276203 116.378613334144
"306" 61 32.1364617474031 115.786594159158
"307" 61.2 32.6138837527676 115.801052638687
"308" 61.4 33.3954054817253 115.610537970448
"309" 61.6 34.4239426177761 115.512578714503
"310" 61.8 35.634622550314 116.396975161809
"311" 62 37.2197279530132 117.356832730556
"312" 62.2 38.4860186863362 116.522350021844
"313" 62.4 40.6410026554613 114.239596238315
"314" 62.6 40.2466761177436 111.715053047256
"315" 62.8 38.2216424031083 110.148868326376
"316" 63 36.0515536173545 111.28470220569
"317" 63.2 34.9880677790522 113.340932841647
"318" 63.4 33.393033010168 115.172792616796
"319" 63.6 32.4572696464246 115.534099924924
"320" 63.8 31.8330696171195 115.372018536626
"321" 64 31.4198224364791 116.30744067742
"322" 64.2 31.2277963291903 116.99685799271
"323" 64.4 30.8872031808802 117.54536873526
"324" 64.6 31.4609156656317 117.888044277266
"325" 64.8 31.4641238797001 117.885608639231
"326" 65 31.539282599529 117.598344838811
"327" 65.2 31.5746088205656 117.429491876888
"328" 65.4 31.7837471372537 117.730044848913
"329" 65.6 31.2759258393364 117.328600101509
"330" 65.8 30.8084653479717 116.117297160648
"331" 66 30.5601615972474 115.249170770606
"332" 66.2 30.665189632617 114.527001007293
"333" 66.4 31.0369238417639 113.197664009232
"334" 66.6 31.6289250467307 112.107645647857
"335" 66.8 32.3995509741762 111.490894276707
"336" 67 33.8360865647983 109.48266151589
"337" 67.2 34.7685606961625 107.521353125982
"338" 67.4 34.868750909807 104.497121241593
"339" 67.6 34.490971267277 101.748606155593
"340" 67.8 34.1806313101478 99.1131333075949
"341" 68 32.2383197615892 95.9198706928074
"342" 68.2 28.7747122668713 93.6655585936662
"343" 68.4 24.926623968929 92.1345009622309
"344" 68.6 22.000678601984 90.675069180404
"345" 68.8 18.8306833651237 88.3664276481217
"346" 69 15.6261074504531 85.3355985742239
"347" 69.2 13.6890323693169 81.8300520365373
"348" 69.4 13.1435416203922 79.5250347615872
"349" 69.6 13.1379973550554 76.3104128502795
"350" 69.8 13.1139403229306 72.3909000220664
"351" 70 12.64963230318 67.2662316477541
"352" 70.2 12.044523139613 63.6118698122934
"353" 70.4 11.8745360772416 58.9811840916032
"354" 70.6 12.7755269124953 55.3110664697425
"355" 70.8 13.6206378544277 51.3352768381486
"356" 71 14.9760954122984 47.1873264717306
"357" 71.2 17.4846558260299 44.7379997126939
"358" 71.4 20.0129442965267 42.4116694377506
"359" 71.6 22.0026228722889 38.7890344896759
"360" 71.8 22.9426578767217 34.3006966201366
"361" 72 23.4120601047982 30.1359520102595
"362" 72.2 23.3451421658228 25.5636104405334
"363" 72.4 24.8402552329237 21.2226370621777
"364" 72.6 26.8813834146285 17.7853958024095
"365" 72.8 29.8385604988597 14.4420372468132
"366" 73 33.025797772866 12.2440972898378
"367" 73.2 36.1471308092551 9.98050002661821
"368" 73.4 39.3736112238067 8.35411012461186
"369" 73.6 43.0843561849227 6.28777852821831
"370" 73.8 46.1552400878024 3.35079385071824
"371" 74 47.4724938081246 3.25523713994853
"372" 74.2 49.9371720226336 2.63655872230905
"373" 74.4 52.5410700683116 1.44027640001037
"374" 74.6 54.8376638358458 1.73996148044916
"375" 74.8 57.3524642696303 1.20059786597622
"376" 75 59.4335016550639 0.521428890801955
"377" 75.2 60.6225770943652 1.04234481529516
"378" 75.4 63.3051044091158 0.610917486000634
"379" 75.6 65.9869534844837 0.507556196414847
"380" 75.8 69.0424143323896 0.0455706908509009
"381" 76 71.0634940956126 0.525236762016759
"382" 76.2 74.0173855216139 0.279209561217383
"383" 76.4 75.3782377965865 0.373397606241268
"384" 76.6 76.740744870151 1.26978976490491
"385" 76.8 79.5344602847715 2.13138592492554
"386" 77 81.7439669228304 2.43723509071117
"387" 77.2 84.1718044539908 2.69658006049901
"388" 77.4 85.946662782195 3.27981346676709
"389" 77.6 87.9822894202065 4.47863432871556
"390" 77.8 89.7981245352735 4.88793670476525
"391" 78 90.283086228878 5.27086626425244
"392" 78.2 91.825932596351 6.15255186593661
"393" 78.4 94.1451774883142 7.17885606927992
"394" 78.6 96.2349321406907 8.0652417890077
"395" 78.8 98.6314275937952 9.73464421567106
"396" 79 100.699845381934 11.6025809519104
"397" 79.2 103.584477207448 13.5884753245596
"398" 79.4 105.25724084349 14.6357367974994
"399" 79.6 105.930819336336 16.0547908107295
"400" 79.8 108.151516695394 17.7072899751374
"401" 80 109.718818226263 19.4561625326825
"402" 80.2 111.847371480068 21.6466267230513
"403" 80.4 113.209393760875 23.5748852790959
"404" 80.6 114.972085584952 25.5323737118964
"405" 80.8 115.626400237068 27.1927740360994
"406" 81 116.985989686253 29.5662256406264
"407" 81.2 118.561939121195 31.6593333268276
"408" 81.4 119.582689083944 34.1430702344643
"409" 81.6 121.324280601431 36.577135407202
"410" 81.8 122.311897498495 38.9037677683769
"411" 82 123.338043532809 41.2059734038025
"412" 82.2 124.030783847347 42.914068398674
"413" 82.4 124.862776364359 45.4850551849424
"414" 82.6 125.79756580036 48.0477030942159
"415" 82.8 125.960134608164 50.6604866805827
"416" 83 126.569473048031 53.517831101266
"417" 83.2 127.216036552155 56.7955355689119
"418" 83.4 127.421910004597 59.8919909529405
"419" 83.6 126.849382243884 62.5004130173786
"420" 83.8 126.800566028106 66.5115765472925
"421" 84 127.117296284316 70.080253206627
"422" 84.2 126.177974736935 71.7150344631393
"423" 84.4 125.735472076302 74.2245129090352
"424" 84.6 126.093038996807 77.64239337986
"425" 84.8 125.355769431561 79.2866881077676
"426" 85 125.00895353732 80.76142390471
"427" 85.2 124.051554926091 82.0053033935413
"428" 85.4 123.259904621985 84.6589562018726
"429" 85.6 122.665403666912 87.1509356532507
"430" 85.8 121.585965713009 88.6211997694808
"431" 86 120.721904925953 91.5134795971196
"432" 86.2 119.768619874602 92.9725311453463
"433" 86.4 118.819411376211 95.1578306738777
"434" 86.6 117.628573288102 97.4061652949996
"435" 86.8 116.067378415235 99.7776049322762
"436" 87 115.085518722635 101.138613813794
"437" 87.2 113.951108913771 102.671920183679
"438" 87.4 113.095708905683 103.350863363241
"439" 87.6 111.754904178821 105.005795710933
"440" 87.8 111.166815665188 105.905113890903
"441" 88 111.773956561145 105.917143481608
"442" 88.2 113.70087646997 104.353237714985
"443" 88.4 114.432878342988 102.712458655449
"444" 88.6 114.521207605101 102.117645453288
"445" 88.8 114.621380335057 101.540059035754
"446" 89 114.650179515578 100.025466237819
"447" 89.2 114.901353754046 98.4603120361926
"448" 89.4 115.529745875658 96.749732983456
"449" 89.6 116.652883642757 94.224733886429
"450" 89.8 117.876661993266 91.2338508364896
"451" 90 119.60337135626 89.4126429335037
"452" 90.2 121.269224420813 88.263973230565
"453" 90.4 120.07479490993 87.3791301591761
"454" 90.6 118.560407360137 86.4921944226542
"455" 90.8 117.115478056327 86.9011688505871
"456" 91 115.957489763966 86.8730847333997
"457" 91.2 114.089285934184 85.9311649070208
"458" 91.4 111.909106512338 84.2499274105635
"459" 91.6 110.84957513995 82.1611441436754
"460" 91.8 109.349003013836 79.4760286137621
"461" 92 108.740373746135 76.5692325496593
"462" 92.2 108.905598437215 74.0421627737569
"463" 92.4 109.510247643313 70.9374211666862
"464" 92.6 110.129484040453 67.5193873438194
"465" 92.8 110.58387548286 65.3820459061756
"466" 93 111.945844295288 63.6885917808027
"467" 93.2 113.896272821734 62.4180783205023
"468" 93.4 115.749776519028 61.3115838469911
"469" 93.6 118.395743066418 60.0904806336435
"470" 93.8 121.147213999219 58.314895268979
"471" 94 122.310757504118 55.5112302709643
"472" 94.2 122.294564407261 52.2855569067143
"473" 94.4 121.451387756911 49.1355441852738
"474" 94.6 119.424175374646 46.2965968541926
"475" 94.8 116.519391108529 45.2183294204067
"476" 95 113.841811336708 46.2457009167562
"477" 95.2 111.359656460521 47.2647336317893
"478" 95.4 109.329018677717 47.9607926420947
"479" 95.6 107.381699310873 50.1028810372849
"480" 95.8 106.025523267602 52.6492210083366
"481" 96 103.497671293519 55.6089000756074
"482" 96.2 100.699486166845 57.8270368796497
"483" 96.4 97.6520431177946 59.7921260857032
"484" 96.6 94.6166753026742 61.0905390707886
"485" 96.8 91.8082887948366 61.8218041837405
"486" 97 89.5678511354702 61.8678922708373
"487" 97.2 87.4907309581753 61.4040931402036
"488" 97.4 85.3580481397888 60.7545985606389
"489" 97.6 83.0406823368293 60.1800028762003
"490" 97.8 81.8260023453911 58.7544029882638
"491" 98 81.059348413252 57.5398797728301
"492" 98.2 79.868653738272 56.4299487454082
"493" 98.4 78.1048623794112 56.1582498369991
"494" 98.6 76.5352352473411 56.670379762204
"495" 98.8 75.5217733002387 57.7285079223985
"496" 99 73.8910021362459 58.7551584896268
"497" 99.2 71.9519234701385 58.6770986301632
"498" 99.4 69.7465367521807 57.6882513664262
"499" 99.6 68.4951490468225 55.9024908126787
"500" 99.8 67.6024358501017 53.978248806053
"501" 100 65.7213777942939 51.5110732456564
"502" 100.2 64.4629089589212 49.13974926944
"503" 100.4 64.7045099802761 46.8597458836648
"504" 100.6 66.2585102249685 45.9149234936499
"505" 100.8 68.1155592088684 44.6481778737438
"506" 101 70.6878393304802 42.7354056492082
"507" 101.2 73.0879577265225 40.4527660717783
"508" 101.4 75.5704646566364 37.4193236709778
"509" 101.6 77.9266863797593 34.3864041115211
"510" 101.8 80.3188062723461 31.8294318177963
"511" 102 82.0681367082721 29.2142272477881
"512" 102.2 83.9991396634982 25.7167498700733
"513" 102.4 85.7117753473893 22.3781037200869
"514" 102.6 85.024209085548 19.2482059518901
"515" 102.8 82.8192692112265 17.5072275113255
"516" 103 80.1034286954835 17.6811394400831
"517" 103.2 76.7294553073737 19.3205917196434
"518" 103.4 73.5965563034338 21.3625355745882
"519" 103.6 70.3456296783728 23.6933782455101
"520" 103.8 67.6493052365647 26.8448237844021
"521" 104 65.3786740981477 30.0521338170706
"522" 104.2 63.8886044579274 33.5847207624035
"523" 104.4 62.6666571568645 37.3499376264032
"524" 104.6 60.9204568560245 41.3127168996948
"525" 104.8 59.5331815304841 45.3536792926021
"526" 105 58.7441431204436 49.1854510472148
"527" 105.2 57.1923839042486 52.9782852498109
"528" 105.4 54.8570655944044 56.2135761144445
"529" 105.6 53.0211659928396 59.845657615976
"530" 105.8 51.7418889317339 63.7242071324382
"531" 106 49.4836962554824 66.912532410323
"532" 106.2 47.5684406991117 70.107116528522
"533" 106.4 45.1768780305522 72.4942121953984
"534" 106.6 42.2979759444255 74.9260038931978
"535" 106.8 39.376738979324 76.3662109680481
"536" 107 36.116255317705 78.3372876673417
"537" 107.2 33.2569412007668 80.7584204987157
"538" 107.4 30.7204268838317 83.7505178598817
"539" 107.6 30.0358088569276 86.9874263225423
"540" 107.8 31.4017554150349 89.4642317871637
"541" 108 32.219558379728 92.0609131445628
"542" 108.2 32.1165511581792 94.7877168747306
"543" 108.4 31.0082109383427 97.1064848316097
"544" 108.6 29.0916491475237 98.056484802737
"545" 108.8 26.9330176707064 98.5393939719827
"546" 109 24.1325238913448 98.9960343023245
"547" 109.2 21.3845113281617 98.5742616348277
"548" 109.4 18.579797543471 98.994522406178
"549" 109.6 17.3697532649899 99.3913511966524
"550" 109.8 18.444327152299 100.062446043266
"551" 110 20.4540669205429 101.36067540842
"552" 110.2 23.3364272404622 101.838269505087
"553" 110.4 26.131210631472 101.663280587182
"554" 110.6 28.7079869831771 101.076167957595
"555" 110.8 31.4230812642073 100.198324303062
"556" 111 34.6137071991229 98.8213428799747
"557" 111.2 36.1763809241347 96.417939691387
"558" 111.4 36.3427641150527 93.8348818604796
"559" 111.6 36.367530380839 91.2952969492143
"560" 111.8 36.7606615083321 88.8994403923516
"561" 112 36.6408277449093 86.2932138718394
"562" 112.2 34.2201178754722 84.1418717823966
"563" 112.4 30.577870660882 82.8567436209286
"564" 112.6 27.6231623500965 81.2479219463969
"565" 112.8 24.5980640620521 79.4785420151714
"566" 113 21.2040839141658 77.7823045162442
"567" 113.2 18.6499370892901 76.0955432272967
"568" 113.4 16.0376468219374 74.3268934453093
"569" 113.6 13.4509814672744 71.7595359527071
"570" 113.8 12.4356431875108 69.3461330779895
"571" 114 11.2599798377937 65.9194153575761
"572" 114.2 10.1014713857863 62.7804849547974
"573" 114.4 8.41763855070316 59.7395981161331
"574" 114.6 6.88215281306711 56.7713727564154
"575" 114.8 6.41933341679564 53.6559489756777
"576" 115 6.08096257284587 50.5110741424695
"577" 115.2 6.97614194437504 48.5169567633395
"578" 115.4 9.03534003591896 47.8246655868534
"579" 115.6 11.1926159469978 47.1754221298901
"580" 115.8 13.8490967870551 46.5951605082708
"581" 116 17.1763267000389 45.8389897287622
"582" 116.2 20.7971904420625 44.038143918484
"583" 116.4 23.7003149647325 42.2908445693737
"584" 116.6 26.8694189993048 39.4386913636219
"585" 116.8 28.1438138182201 35.5505159073201
"586" 117 27.634722940004 31.8742066075826
"587" 117.2 26.7589526551112 28.2612463954024
"588" 117.4 24.5704294569183 25.4029300426939
"589" 117.6 21.6755434771444 23.8692686119265
"590" 117.8 18.6603363747477 23.3258617325008
"591" 118 17.7636805152031 22.9366409005927
"592" 118.2 18.2171296609681 22.9511056665215
"593" 118.4 17.6192982503072 22.4726105833994
"594" 118.6 17.0072483878609 22.3439454842993
"595" 118.8 16.5007047110367 23.4678383235131
"596" 119 14.5589238070312 25.9218367970444
"597" 119.2 12.9024171717668 27.7908272745942
"598" 119.4 11.5296387429247 30.2869103575345
"599" 119.6 9.63793942428519 32.8037639034639
"600" 119.8 7.5234230917208 35.5458841115726
"601" 120 6.73181526109203 37.7529731279569
"602" 120.2 5.3689992600947 39.5955856923723
"603" 120.4 4.29419442850015 41.4830223426469
"604" 120.6 3.84910482663225 44.3406381815387
"605" 120.8 3.22254022448113 46.642877497275
"606" 121 3.48168093720643 47.8172097152942
"607" 121.2 3.25473915916883 50.3226966979622
"608" 121.4 2.37587723767336 53.481217490801
"609" 121.6 2.89231413677438 54.3774456765749
"610" 121.8 2.64856637568812 56.647577477235
"611" 122 2.0783472900426 58.6733933506098
"612" 122.2 2.41643839929196 59.8379255593182
"613" 122.4 2.66802600490989 61.4588592395482
"614" 122.6 3.75510874762468 63.3622509345685
"615" 122.8 4.11189570950828 65.4869231683819
"616" 123 3.47421417255154 68.3363219499604
"617" 123.2 2.72542108685221 71.0716391492875
"618" 123.4 2.16319002517621 71.0977818376786
"619" 123.6 2.1934478017176 71.2644687749572
"620" 123.8 2.22802156922919 71.3723646209281
"621" 124 2.36190499068316 71.3002406254089
"622" 124.2 3.01216423324918 71.8302576490337
"623" 124.4 4.41697873950806 71.7824618802437
"624" 124.6 5.3847360600034 70.4233554688067
"625" 124.8 6.42845961001032 69.4440339380132
"626" 125 7.37724603048881 69.4542402867924
"627" 125.2 8.09673022615008 69.8490325238024
"628" 125.4 6.8146396808423 69.2227007555772
"629" 125.6 7.11127385927741 69.3164776477554
"630" 125.8 7.39374027982268 69.5189209422701
"631" 126 7.50047589790767 69.6786646014318
"632" 126.2 7.51215353921578 69.7128617277422
"633" 126.4 7.42292160578734 69.7002526275697
"634" 126.6 7.5943016854498 69.6798629102635
"635" 126.8 7.56627287783966 69.6712730551385
"636" 127 8.34351723111896 69.8336535710983
"637" 127.2 8.7274607244699 69.4986997976973
"638" 127.4 8.9624583554361 68.0722940028368
"639" 127.6 8.3623577590543 66.0253014050039
"640" 127.8 6.3584377299187 64.6547615599489
"641" 128 4.198892153592 63.7427571929879
"642" 128.2 3.04977331923358 64.8120083353328
"643" 128.4 3.38430164623374 66.3463581676475
"644" 128.6 3.71630609982882 67.6296623073645
"645" 128.8 4.74234299484738 69.096958301635
"646" 129 5.55243572873821 71.0545150677937
"647" 129.2 6.29523357546297 73.3260548747409
"648" 129.4 7.25408623880893 76.1515785134622
"649" 129.6 7.78894972063999 79.4534494728715
"650" 129.8 7.00372293748129 81.8040759841462
"651" 130 6.80406831666397 82.7163743927528
"652" 130.2 7.73182150275384 82.8595936143369
"653" 130.4 9.08143362771507 83.4690459547138
"654" 130.6 10.8191667213331 83.9588760708582
"655" 130.8 12.2147198228859 85.4556557435956
"656" 131 13.405987155968 88.2179031102367
"657" 131.2 14.1115439648689 91.665738417016
"658" 131.4 14.0278026402757 94.6277899156834
"659" 131.6 13.1632263879789 95.9449857355504
"660" 131.8 13.956350240322 95.4064828712273
"661" 132 15.140963867166 95.1107034701552
"662" 132.2 16.4781580001023 94.5270815907097
"663" 132.4 17.2086487751391 94.0271865292648
"664" 132.6 17.8950688300975 94.5677558076868
"665" 132.8 19.079837716905 95.1822904685809
"666" 133 20.5272893225723 96.5253337191007
"667" 133.2 21.6472473104175 98.4712532293168
"668" 133.4 23.0660912109692 100.985088650656
"669" 133.6 24.192919241406 103.702929718301
"670" 133.8 25.6485357144932 106.66438235111
"671" 134 25.9143069496786 109.164530225876
"672" 134.2 25.1529331216986 110.719591829487
"673" 134.4 25.0190488691762 110.307262537368
"674" 134.6 23.8013715094176 110.335816724613
"675" 134.8 23.6955075696618 110.123991054916
"676" 135 23.1768955255948 110.064086055554
"677" 135.2 23.1051143996017 110.443408233931
"678" 135.4 23.166480616779 111.084596577925
"679" 135.6 23.0217886643462 111.502744589088
"680" 135.8 23.2980073024106 112.39790658423
"681" 136 23.5677767409661 112.832058916192
"682" 136.2 24.0518489006351 113.583205348554
"683" 136.4 24.66024148676 114.383362975123
"684" 136.6 24.5036589568378 114.734085948229
"685" 136.8 26.185166346052 114.972117716895
"686" 137 26.8938257130149 115.786918491071
"687" 137.2 27.7539680566937 116.740662811029
"688" 137.4 28.6660300241804 117.259186378977
"689" 137.6 29.5921714254481 118.099757558349
"690" 137.8 29.9541042266723 118.892377369986
"691" 138 30.6269382260716 119.340256534648
"692" 138.2 32.2333458554091 119.826816658344
"693" 138.4 33.0140253438664 120.691506092882
"694" 138.6 33.1571472321448 120.306588317587
"695" 138.8 32.9855097240169 120.176438009889
"696" 139 33.0827366528373 119.836496423017
"697" 139.2 33.1711608380766 120.298987066386
"698" 139.4 33.6640655352845 120.583160982622
"699" 139.6 36.2841802167289 121.981378806207
"700" 139.8 37.477155007966 121.259564868978
"701" 140 37.9068656170269 121.73773058871
"702" 140.2 38.9065711113202 122.56663216503
"703" 140.4 40.9220119366893 123.409833782169
"704" 140.6 43.7513251089711 124.165935948132
"705" 140.8 46.7850805000129 124.696448316425
"706" 141 49.8324396112628 125.232696261046
"707" 141.2 53.5329790600461 126.071793418425
"708" 141.4 56.5410201593339 126.559712451996
"709" 141.6 60.0654217949176 126.945832040129
"710" 141.8 63.7521666374152 127.116810039215
"711" 142 67.5336590508601 126.664594977642
"712" 142.2 70.733842194438 126.30741110764
"713" 142.4 73.375864097132 125.966177845733
"714" 142.6 76.8467419751766 125.629488232122
"715" 142.8 80.568924892554 124.636576281216
"716" 143 84.0468149997536 123.854274647902
"717" 143.2 87.915265737435 122.444069875588
"718" 143.4 92.0794733985527 121.131003882553
"719" 143.6 95.0441094377841 118.812649112741
"720" 143.8 98.10576745538 117.439559924104
"721" 144 100.661732850097 115.398347421818
"722" 144.2 103.428103529713 112.868424009137
"723" 144.4 104.958286352973 110.809666908425
"724" 144.6 106.635861563547 108.045495031242
"725" 144.8 108.605419535669 106.77084204061
"726" 145 110.448571708423 105.765048683817
"727" 145.2 112.911177627742 104.181226521134
"728" 145.4 115.069203298249 102.627115948097
"729" 145.6 117.428621881901 99.884463508344
"730" 145.8 119.063946810569 96.9589017882711
"731" 146 120.769587792359 93.559367024755
"732" 146.2 121.972274946079 90.2033789945811
"733" 146.4 123.480140767866 87.0248540441967
"734" 146.6 124.587405036553 83.3721347624124
"735" 146.8 125.459477675315 79.8170818329429
"736" 147 126.098764799471 75.9161683479242
"737" 147.2 126.863140453576 72.1018554891747
"738" 147.4 126.21872360599 69.6848161390944
"739" 147.6 126.839162260676 66.4467021002753
"740" 147.8 127.230526150745 64.3993632903194
"741" 148 125.858816963166 62.2133898773926
"742" 148.2 124.827337882747 58.8271733660909
"743" 148.4 125.171740151263 55.1656386595204
"744" 148.6 124.883131119023 53.284388379222
"745" 148.8 124.034328871156 49.9822082540337
"746" 149 122.49824807668 46.7257615366369
"747" 149.2 120.111329785253 44.2687086455039
"748" 149.4 117.344170817793 42.6626144949507
"749" 149.6 114.044804643948 40.5033274698455
"750" 149.8 112.198963766955 37.9920254705939
"751" 150 112.129725522816 35.8019878439896
"752" 150.2 112.906499073467 33.9924164467828
"753" 150.4 114.366744101979 31.8370187005476
"754" 150.6 114.284489552985 30.0178817613218
"755" 150.8 112.461326359479 28.2980733961169
"756" 151 110.15396099458 28.3781920166296
"757" 151.2 108.264684601469 28.9529450488933
"758" 151.4 105.94351297859 29.561359984296
"759" 151.6 103.224459773419 29.3827857879272
"760" 151.8 99.9369827757824 28.8142462708356
"761" 152 97.9951800577607 27.4529190021897
"762" 152.2 96.5559186686836 25.1403370175864
"763" 152.4 96.3749981547747 22.9162828508207
"764" 152.6 96.8307584363309 20.6061084511275
"765" 152.8 97.9348998099112 19.2663402250239
"766" 153 97.9773798665239 18.6740685188195
"767" 153.2 97.520311655057 16.5400413458671
"768" 153.4 97.8380974288283 14.2331263979063
"769" 153.6 97.9959183218867 12.1941889106598
"770" 153.8 97.1590238860749 11.873564111968
"771" 154 95.63088953309 13.2517385472144
"772" 154.2 95.0233944349014 15.1454754851449
"773" 154.4 94.3247903600588 17.7683431059754
"774" 154.6 93.3289660665139 19.6478903860601
"775" 154.8 92.5054592790715 20.6717607675003
"776" 155 91.4073748696848 21.6077611400901
"777" 155.2 89.3529080035405 22.8442199953188
"778" 155.4 86.9502397128003 24.3937686147569
"779" 155.6 84.8923960992601 26.19108703136
"780" 155.8 83.1066072802908 28.7903094191808
"781" 156 82.0411017839755 32.1731549796329
"782" 156.2 80.5490952895877 34.9298436685397
"783" 156.4 79.111657346958 36.1149307096507
"784" 156.6 77.2128869051727 37.0973102451016
"785" 156.8 75.2747509666788 39.1250114076461
"786" 157 74.1144882236236 41.4836597463221
"787" 157.2 74.7488759495625 43.7081608499302
"788" 157.4 75.6003629338115 46.312386835455
"789" 157.6 76.328705999135 49.5245823740941
"790" 157.8 76.4839527105119 52.2858446724507
"791" 158 76.0573861097475 54.7667585523111
"792" 158.2 77.0148271040425 57.788586745532
"793" 158.4 78.1537582291212 60.9055687126483
"794" 158.6 78.2777868210167 64.0122081820477
"795" 158.8 77.2711084034182 66.476795523451
"796" 159 76.9780838316369 69.8844445934726
"797" 159.2 77.0298481508779 74.113387464508
"798" 159.4 78.5338336871747 77.0145454892372
"799" 159.6 80.747652752232 77.9092818555596
"800" 159.8 83.3990336507816 78.7704844064186
"801" 160 86.4587736131798 80.4294209036384
"802" 160.2 88.382517199958 81.9104353714465
"803" 160.4 88.9517696138024 83.9231842675562
"804" 160.6 88.5724521998606 85.0640909929757
"805" 160.8 88.812930975065 86.666832677883
"806" 161 89.298693804738 88.1920319924894
"807" 161.2 90.6982537147444 88.205167612209
"808" 161.4 91.4404905514573 85.8398591573052
"809" 161.6 90.9520393823801 83.4673423344202
"810" 161.8 90.990948440154 81.1136914434708
"811" 162 91.4109344052765 80.1159597070445
"812" 162.2 92.1914372496816 78.2651407979843
"813" 162.4 91.8927361641632 75.4937891273228
"814" 162.6 91.330233353464 72.2176401483387
"815" 162.8 89.9934458276757 69.0855796072479
"816" 163 88.9105802877734 66.2855019754279
"817" 163.2 88.2794234904336 63.3554660044197
"818" 163.4 86.6185957632523 60.0934276340765
"819" 163.6 85.2931299773724 57.3610686050482
"820" 163.8 83.7508709346337 53.7131892409165
"821" 164 82.1136925896125 50.3642686769335
"822" 164.2 80.453030145159 46.488723285398
"823" 164.4 79.600815323307 43.5516173193626
"824" 164.6 78.9111579152207 40.4494850179338
"825" 164.8 79.2424229046996 37.4096027232121
"826" 165 80.4498743951165 35.6009951863128
"827" 165.2 81.4427479819784 33.7460477408531
"828" 165.4 83.2229030045277 30.3588833738509
"829" 165.6 84.6808419835402 27.0223722000433
"830" 165.8 85.9686694832861 23.6716770411055
"831" 166 85.1246777302071 19.9390766190918
"832" 166.2 82.6894541828396 17.7178432694273
"833" 166.4 79.14430886169 17.1472023230101
"834" 166.6 75.9595848585286 18.8832106674375
"835" 166.8 73.3198226465904 21.487699696508
"836" 167 70.6282737053836 24.2721942533008
"837" 167.2 68.6547680786443 27.5382160800074
"838" 167.4 66.9336014353027 30.5454081229868
"839" 167.6 64.6818100172048 34.4072700024257
"840" 167.8 62.652675096904 38.0116565149537
"841" 168 60.9101029752742 41.6807241498785
"842" 168.2 59.2485816699016 44.8026385929804
"843" 168.4 56.5536397995489 47.9459290043838
"844" 168.6 53.7764679703368 49.4881187186814
"845" 168.8 50.3871736433048 51.9294450474991
"846" 169 46.784660569715 54.05001194574
"847" 169.2 42.9853320281509 55.2439016761882
"848" 169.4 39.5679504633522 56.6235023055363
"849" 169.6 35.6475709730821 57.6386824659068
"850" 169.8 32.17131703474 58.2400594126207
"851" 170 29.0233054684503 58.2658815727913
"852" 170.2 24.8941432119763 59.5153865412497
"853" 170.4 21.2481487250686 61.1269489401528
"854" 170.6 17.6888357141266 63.2026091122222
"855" 170.8 14.1345867047358 65.6697520323556
"856" 171 10.9767454110001 67.7219730360358
"857" 171.2 8.11336793787565 69.438985821153
"858" 171.4 6.43911442891511 71.7379702015385
"859" 171.6 7.28219570604186 74.3409627883345
"860" 171.8 9.52737008558739 75.8904497358593
"861" 172 12.0262647080696 77.8762313171913
"862" 172.2 14.5676498325533 80.2846005880096
"863" 172.4 15.6359683385764 82.8338070431875
"864" 172.6 16.6322000453566 85.8535306421123
"865" 172.8 17.9138153753249 88.9883368072103
"866" 173 18.9714302643848 91.4029794436856
"867" 173.2 19.192412993968 93.9968525783968
"868" 173.4 18.3305622457419 96.7244227571584
"869" 173.6 17.3613409014457 98.4009745694391
"870" 173.8 17.5356122137261 100.534504190108
"871" 174 19.5117103705417 101.689235991906
"872" 174.2 21.879767438034 101.373174224588
"873" 174.4 24.1460971745937 100.61627450186
"874" 174.6 26.6337275304009 100.575653762321
"875" 174.8 30.1460964148764 100.657158188871
"876" 175 33.0391668113151 100.972583763517
"877" 175.2 35.6401431589522 101.766772689648
"878" 175.4 38.0289147101402 103.206052144856
"879" 175.6 41.1253734711834 104.737982484911
"880" 175.8 43.4666358735776 105.909172717452
"881" 176 44.8649900586642 107.963461815909
"882" 176.2 47.1057297483866 110.204049136233
"883" 176.4 50.3581119909502 112.153368920662
"884" 176.6 53.7521978713025 113.362877730202
"885" 176.8 57.3623224552675 115.264778314156
"886" 177 60.8466272544001 117.294239408861
"887" 177.2 64.374267876477 118.593214367341
"888" 177.4 68.1300986556721 117.949794640769
"889" 177.6 71.1907737797194 115.936564313895
"890" 177.8 74.2255037607404 114.391036379964
"891" 178 77.0538072770619 114.259539728137
"892" 178.2 80.0434943364277 114.794587355991
"893" 178.4 81.7062451058723 116.346117157795
"894" 178.6 83.5175281382694 118.177365275869
"895" 178.8 86.5051334727781 119.260651518228
"896" 179 88.9210238905096 118.234815621918
"897" 179.2 89.3956559694903 115.283854357549
"898" 179.4 88.5299712830556 112.862046625628
"899" 179.6 87.2452930133285 110.289605684094
"900" 179.8 84.8612155303505 107.428544336224
"901" 180 82.6271984308844 104.69459266727
"902" 180.2 81.3891227473041 102.100041737654
"903" 180.4 81.6955517091883 100.135288255678
"904" 180.6 82.3578981007626 99.4624194902175
"905" 180.8 82.7781070208504 97.5280479282449
"906" 181 82.1678766650187 95.1148122199035
"907" 181.2 80.9685358133681 92.0515998600888
"908" 181.4 79.9947020480287 88.9069739745954
"909" 181.6 80.4092987266747 86.0937682492416
"910" 181.8 81.1759200209444 83.6513708232015
"911" 182 82.4526859311939 80.1600619060039
"912" 182.2 84.4209646041069 78.4222652646372
"913" 182.4 86.4857328892492 77.6735148525254
"914" 182.6 88.7819989835335 77.0883773903932
"915" 182.8 92.1878351929478 75.7768267073952
"916" 183 94.6582723821837 74.9357209161571
"917" 183.2 95.905265262394 72.8841314119014
"918" 183.4 95.7924618011285 69.7061165515917
"919" 183.6 93.4663168612834 66.8505414228856
"920" 183.8 90.9240350948364 64.0387609578461
"921" 184 87.5593803051382 61.6260515729095
"922" 184.2 85.8202246530203 59.1482307963156
"923" 184.4 83.7321527445446 56.4783049121347
"924" 184.6 82.555466016327 53.1525058397992
"925" 184.8 81.8975217406438 50.9080454893821
"926" 185 82.3635942126463 48.6087884663901
"927" 185.2 83.2090275386913 46.5018345019757
"928" 185.4 83.8511689819506 43.3618830809334
"929" 185.6 85.089309312779 40.0016914593063
"930" 185.8 85.9647158520238 36.2046715556776
"931" 186 86.3134048617269 33.3396385762524
"932" 186.2 84.1899510788501 33.4038999029633
"933" 186.4 82.2552555387575 35.4250415603103
"934" 186.6 82.0881943388922 38.0368305399528
"935" 186.8 81.9441372595974 41.0272759299985
"936" 187 81.1652938460583 44.0367374098702
"937" 187.2 79.6608783210969 46.0645867141935
"938" 187.4 77.8361571490294 47.1350128049203
"939" 187.6 75.7378099200546 49.5423634449927
"940" 187.8 75.2433415358296 53.1760766901443
"941" 188 76.143784187061 57.1126818431529
"942" 188.2 77.659770928839 60.6715547203074
"943" 188.4 79.5896195945412 64.4082785384018
"944" 188.6 81.3421864780205 68.3049663338303
"945" 188.8 83.9920821166017 71.0043466162917
"946" 189 87.2463405599461 73.6627031982278
"947" 189.2 91.2108225717258 75.8256002501935
"948" 189.4 94.5919961226503 76.267195940255
"949" 189.6 97.5578364460825 76.3224323138306
"950" 189.8 100.435817968098 76.6136196732259
"951" 190 101.838771509707 77.5920802863626
"952" 190.2 102.277882760625 78.9563081092466
"953" 190.4 103.058040963088 80.6676297942771
"954" 190.6 104.812847566132 82.9112888645584
"955" 190.8 105.238619995341 84.6117261970708
"956" 191 105.066899458034 84.6337095704521
"957" 191.2 105.66292705934 85.4791097334264
"958" 191.4 107.000246212854 85.8582979302962
"959" 191.6 108.93376411323 85.125613893626
"960" 191.8 109.609601376671 83.3109095624176
"961" 192 109.761674417788 80.8992656240885
"962" 192.2 109.953608387135 78.9473967579953
"963" 192.4 110.694681974453 76.8187340992851
"964" 192.6 111.152579942126 73.8204255900082
"965" 192.8 109.97380342803 70.7418634288399
"966" 193 107.910033331375 67.9542240207119
"967" 193.2 105.380233066736 65.3095892118098
"968" 193.4 102.43184517236 63.3107676748834
"969" 193.6 99.4676478746194 61.2123192535339
"970" 193.8 96.1709991637446 59.3601833001905
"971" 194 93.3268431057527 57.4197765561831
"972" 194.2 90.8091110409536 54.9396821364895
"973" 194.4 87.5939323856397 52.3463377042793
"974" 194.6 84.418609138485 50.5089347007794
"975" 194.8 80.2560078302197 49.3927301529566
"976" 195 75.6754297528182 48.5482503025974
"977" 195.2 71.3045515549394 47.7596494755376
"978" 195.4 67.1599037111018 48.2007524727468
"979" 195.6 62.9353596536241 49.8404095640191
"980" 195.8 59.6990314381884 51.7096640262849
"981" 196 55.9752177865218 54.0825493877943
"982" 196.2 52.3043439390216 55.860590488733
"983" 196.4 49.0170204601033 57.3430028595273
"984" 196.6 45.9279569389656 58.8845752024927
"985" 196.8 43.2370983859885 60.9889448300623
"986" 197 40.5859637743354 62.7735483122109
"987" 197.2 37.8380022080947 65.1522787906181
"988" 197.4 35.9208760458266 69.1131144160457
"989" 197.6 34.3483100181126 73.2470764785053
"990" 197.8 32.7165659051721 76.6312131714161
"991" 198 30.9869856501338 80.4385372271332
"992" 198.2 28.6150189592292 83.417551881307
"993" 198.4 25.5034205304273 85.0835569396415
"994" 198.6 22.6755574749574 87.185396281583
"995" 198.8 19.7371088778643 90.4620010747555
"996" 199 16.8268851710535 92.7835787995468
"997" 199.2 15.0107156014621 94.2477562919701
"998" 199.4 16.5103558734486 95.5255478881145
"999" 199.6 18.7012815940055 96.8240163305117
"1000" 199.8 20.8669456322663 98.0885248395587
"1001" 200 23.0361606085192 100.219877885915
"1002" 200.2 24.3575176578879 102.605419874527
"1003" 200.4 25.4935436848901 105.779484770465
"1004" 200.6 27.2438648111882 109.327364119543
"1005" 200.8 29.3551932233423 111.667584888709
"1006" 201 33.2167035897681 113.786065657915
"1007" 201.2 36.450264949726 115.27165928531
"1008" 201.4 40.0416674574986 117.533708725724
"1009" 201.6 42.8411776416272 119.528374366065
"1010" 201.8 46.8503497224195 121.718190168899
"1011" 202 51.0301626079874 123.115919269515
"1012" 202.2 54.4037105153176 124.273787986386
"1013" 202.4 56.5933487830851 125.166021950398
"1014" 202.6 58.4344460292409 123.744773685316
"1015" 202.8 60.6023714523347 121.567064796091
"1016" 203 64.0920621984899 119.109053071375
"1017" 203.2 67.0568492087008 117.341500394493
"1018" 203.4 70.4727118560272 115.254226777748
"1019" 203.6 74.3455244826734 114.006465897869
"1020" 203.8 77.8844474242207 111.751634272436
"1021" 204 81.9105973355664 109.701122419168
"1022" 204.2 84.9034154502137 109.679710760168
"1023" 204.4 87.8493870100021 110.593624410989
"1024" 204.6 91.4646174142646 110.431243512783
"1025" 204.8 95.175795250611 107.892052984873
"1026" 205 97.9166846939428 104.505536211665
"1027" 205.2 100.607066599467 101.831467459759
"1028" 205.4 103.005064246234 100.49335432317
"1029" 205.6 104.210514880387 100.320121444864
"1030" 205.8 104.10962501256 100.454328811394
"1031" 206 104.282454042283 100.681708419006
"1032" 206.2 104.79412769731 101.189310794676
"1033" 206.4 106.384776526817 100.738410792094
"1034" 206.6 108.801717240394 99.4330949267931
"1035" 206.8 109.912618086391 96.9173793480574
"1036" 207 110.23767699933 94.6281256296952
"1037" 207.2 111.496918745701 91.9078510415579
"1038" 207.4 112.79467951182 89.0297379304435
"1039" 207.6 114.717886473343 86.1528720051895
"1040" 207.8 116.962930641044 83.8218291969107
"1041" 208 118.626580431182 79.8936709633962
"1042" 208.2 120.436360668215 76.9860166435279
"1043" 208.4 122.745144222894 74.0224140417799
"1044" 208.6 123.655834825735 70.3442133092419
"1045" 208.8 122.931008363485 66.8169781033817
"1046" 209 122.279648251703 62.6994154577035
"1047" 209.2 123.424953708715 59.3596850296237
"1048" 209.4 125.350896112154 57.0427352542898
"1049" 209.6 123.749445434219 54.9506844450944
"1050" 209.8 121.138465820454 53.748940114298
"1051" 210 118.029501300907 53.2051688689839
"1052" 210.2 115.644406948771 53.8083173102491
"1053" 210.4 114.911312520129 55.6937663587588
"1054" 210.6 115.961110700774 56.5718782455227
"1055" 210.8 116.526977196472 58.6518461898678
"1056" 211 117.153629991644 60.8003243237739
"1057" 211.2 117.924677743526 62.7483293813022
"1058" 211.4 118.033847459684 64.4881082335261
"1059" 211.6 117.553758895039 66.7704180278295
"1060" 211.8 116.099551883442 68.1961635406345
"1061" 212 114.917553127232 69.4120871554489
"1062" 212.2 113.157517327615 70.3436566125432
"1063" 212.4 110.600932501812 71.0386035397063
"1064" 212.6 108.041081529944 72.2990993022968
"1065" 212.8 105.97622205095 74.4035102417238
"1066" 213 105.593925236039 77.1591358947678
"1067" 213.2 107.512568153357 78.9110876517788
"1068" 213.4 109.844938410393 80.0108641934616
"1069" 213.6 112.149390964609 81.167627346101
"1070" 213.8 114.971137801112 81.4477369307821
"1071" 214 116.824395274137 79.6271320677498
"1072" 214.2 117.219479198453 78.0666454716026
"1073" 214.4 117.767365721659 75.8945105589971
"1074" 214.6 118.768716147296 72.7287329956096
"1075" 214.8 118.967263561583 68.7120351030785
"1076" 215 118.023326374195 64.8081670708973
"1077" 215.2 117.355367130411 60.6905750530167
"1078" 215.4 115.967578147683 56.9822555657244
"1079" 215.6 113.389492015308 53.4214013539782
"1080" 215.8 110.775941684033 49.8437306270357
"1081" 216 107.957344775947 45.9503048295547
"1082" 216.2 105.741360562603 43.0120709084288
"1083" 216.4 103.54382858341 40.6794974068122
"1084" 216.6 100.761286784981 38.7327065267873
"1085" 216.8 97.9901727788475 36.835388221197
"1086" 217 94.8360676928687 35.3590818465971
"1087" 217.2 92.058570427529 35.3352663114339
"1088" 217.4 89.0297531725482 36.0685267497749
"1089" 217.6 87.0917924029089 37.9067556551203
"1090" 217.8 85.1618498299526 40.5200487588666
"1091" 218 82.9540044281409 43.6773160569294
"1092" 218.2 80.6106083877697 46.3134796062367
"1093" 218.4 78.4438023227789 49.1943585512715
"1094" 218.6 77.3922431202948 53.1139150430317
"1095" 218.8 78.8647051129481 55.9348356645663
"1096" 219 80.2403120037571 59.7265509329047
"1097" 219.2 80.625744578721 63.8725419976645
"1098" 219.4 82.4369276040386 67.5363648265671
"1099" 219.6 84.7937271686481 71.1494484026036
"1100" 219.8 86.3972655019721 74.8512884874022
"1101" 220 87.8795206248907 78.3264048887814
"1102" 220.2 89.8118874341406 81.5161489580198
"1103" 220.4 90.7897636378617 84.7182444822235
"1104" 220.6 90.4952041681744 87.7191948687973
"1105" 220.8 89.1932350984418 90.0985729602354
"1106" 221 87.5386483488527 91.8175187783304
"1107" 221.2 85.9469562214873 92.2879964540912
"1108" 221.4 83.7075162593597 93.5765119513466
"1109" 221.6 83.2201462734817 94.6532024613057
"1110" 221.8 83.359335592165 95.8644758370911
"1111" 222 85.2434962924657 96.2244836891479
"1112" 222.2 87.1260637012631 94.8985396067383
"1113" 222.4 88.1350052497854 92.4925454061965
"1114" 222.6 89.3074057246192 90.9729908955947
"1115" 222.8 90.8344588586549 89.4565085971875
"1116" 223 92.4969587206258 86.2108864367093
"1117" 223.2 93.2004976413843 82.5177322751526
"1118" 223.4 94.2352413209065 77.9994409207723
"1119" 223.6 95.333721901361 74.2541836709168
"1120" 223.8 96.6875284530174 70.5140798359746
"1121" 224 97.1424870695548 66.7946567240946
"1122" 224.2 98.060520371978 63.5682745945231
"1123" 224.4 98.8203710975627 59.4136433764261
"1124" 224.6 98.3364935833071 55.4337479899285
"1125" 224.8 96.2160286408512 52.1047773091577
"1126" 225 92.8300021565391 49.3342004954574
"1127" 225.2 90.1505771221874 46.5298351424374
"1128" 225.4 87.6112488966012 43.7026687432097
"1129" 225.6 84.7065782496346 42.6544090509191
"1130" 225.8 81.3634030091753 44.0163906493135
"1131" 226 78.8349446904566 46.3598528304614
"1132" 226.2 76.6371376579524 49.2865674666702
"1133" 226.4 74.0910809916192 52.171996524263
"1134" 226.6 71.5667324158057 53.4424531797454
"1135" 226.8 68.4813453776017 54.4981102555933
"1136" 227 65.5110020026847 57.3019612602979
"1137" 227.2 65.5223827941805 60.1588080314369
"1138" 227.4 65.6277750310972 62.7112997295026
"1139" 227.6 65.7522784270208 66.0927103524332
"1140" 227.8 65.8824892662649 69.9922355499785
"1141" 228 65.1041081140042 73.7880375351855
"1142" 228.2 63.4954155926457 76.4620633027529
"1143" 228.4 61.1913059326689 79.0705496659408
"1144" 228.6 58.589966605972 80.1957524217109
"1145" 228.8 55.734194600353 81.0889962756726
"1146" 229 52.7476115054735 81.5460551478172
"1147" 229.2 49.8147762447977 81.8852211287603
"1148" 229.4 46.2354035327104 82.0791712807636
"1149" 229.6 42.6845785262357 81.635610811989
"1150" 229.8 39.5433678807292 80.4304388347039
"1151" 230 36.2076369828887 79.2598711701482
"1152" 230.2 33.3822722012303 77.5367249793563
"1153" 230.4 30.0650683299278 75.9537944933879
"1154" 230.6 26.0311609135641 75.2664309154302
"1155" 230.8 23.3759426135267 76.7197538983435
"1156" 231 22.262363387727 79.3607611447778
"1157" 231.2 21.8386488619402 81.9339400519789
"1158" 231.4 21.5768787407406 85.5582327482359
"1159" 231.6 21.7844258743089 89.5877680547917
"1160" 231.8 21.0920427608188 93.2214697553369
"1161" 232 20.4171101950193 96.3227678008439
"1162" 232.2 19.5703115856878 98.9594181721846
"1163" 232.4 19.4446092061742 100.771128849883
"1164" 232.6 21.8409309018578 101.359258085382
"1165" 232.8 24.2784416414956 101.117875698502
"1166" 233 26.4250287525658 101.039169815692
"1167" 233.2 28.7416123917018 101.508018058785
"1168" 233.4 29.7043299695893 102.380803345605
"1169" 233.6 32.482326533663 103.447357826017
"1170" 233.8 35.417472276173 103.999673584579
"1171" 234 38.1968977672125 105.243011123212
"1172" 234.2 40.757921609835 106.627012615659
"1173" 234.4 44.0342598766256 107.480748005108
"1174" 234.6 47.2363116358426 109.044618012814
"1175" 234.8 50.9214916964574 110.608626937802
"1176" 235 54.5102774606695 111.477230643102
"1177" 235.2 58.3654075241451 111.293219073077
"1178" 235.4 61.8595135193438 110.18385519388
"1179" 235.6 65.2145049990927 109.307002659719
"1180" 235.8 68.6934299869771 108.10303276807
"1181" 236 68.8387484807628 107.283437678855
"1182" 236.2 67.9644020680477 106.592678063998
"1183" 236.4 66.8302004258161 106.436210385151
"1184" 236.6 66.0386399373915 105.527314565586
"1185" 236.8 66.0061570408038 105.014314876729
"1186" 237 66.4399200530855 104.174506458515
"1187" 237.2 67.3380164892616 102.275925834535
"1188" 237.4 68.7971383482788 100.094461430685
"1189" 237.6 70.3840281952776 99.4409387237675
"1190" 237.8 72.5622583976897 97.8928813939504
"1191" 238 75.0502916183402 96.1813614045173
"1192" 238.2 77.4833521926056 95.9472067194261
"1193" 238.4 80.2172021639766 95.3947445878664
"1194" 238.6 83.6925545085906 94.1978295186767
"1195" 238.8 85.987830305482 92.5287541088362
"1196" 239 88.2905135098806 89.7091823451409
"1197" 239.2 90.3465677494005 87.2129527113472
"1198" 239.4 92.7429471187208 84.7355050952106
"1199" 239.6 95.5452484301239 82.1107925093591
"1200" 239.8 97.6654890479602 78.8263292900346
"1201" 240 99.4924130587023 75.1398767434661
"1202" 240.2 101.46962187239 71.7541086068079
"1203" 240.4 104.017591433665 69.0318974566342
"1204" 240.6 106.658474528793 66.8223546984918
"1205" 240.8 109.716024081374 65.0266877272742
"1206" 241 113.092990150142 64.0731343698971
"1207" 241.2 115.402642893517 62.2273683132372
"1208" 241.4 115.044039395596 59.4324818182099
"1209" 241.6 113.523651380755 57.2053748006752
"1210" 241.8 112.237032195755 55.2311139092864
"1211" 242 110.632409988746 52.7554278655052
"1212" 242.2 108.402228282392 50.6041878604199
"1213" 242.4 105.09129906843 49.1558660504747
"1214" 242.6 101.339894488096 49.5931820379632
"1215" 242.8 98.0163956606332 50.9728737331874
"1216" 243 94.8437329981884 52.1742032911309
"1217" 243.2 90.9736764554291 53.0869407481891
"1218" 243.4 87.5419284923166 53.2874968118293
"1219" 243.6 83.8714063855461 52.9541000575099
"1220" 243.8 80.864868168171 52.079563020039
"1221" 244 78.3043135558067 50.4869699461005
"1222" 244.2 76.4994260932579 48.4463705778191
"1223" 244.4 76.4836002606839 46.8184937590455
"1224" 244.6 77.4256680721612 46.150986477665
"1225" 244.8 78.4998287652868 45.045004258252
"1226" 245 78.9480626723003 42.7060474242843
"1227" 245.2 78.8431293961517 39.5649732993671
"1228" 245.4 77.1757565310594 37.614103663062
"1229" 245.6 75.7578871331608 37.6498922306632
"1230" 245.8 76.008662401149 39.0571934205591
"1231" 246 76.4206240220462 40.7820882174152
"1232" 246.2 77.4742412565918 42.169048101075
"1233" 246.4 77.8932958256238 42.2795054762698
"1234" 246.6 77.9464881767306 42.5405721581312
"1235" 246.8 78.3142988774939 42.8400778593691
"1236" 247 79.1708865259167 42.7299138529898
"1237" 247.2 79.7151566704489 41.8427049077273
"1238" 247.4 80.6853776565284 40.7863358934804
"1239" 247.6 81.4395776502159 38.765894782862
"1240" 247.8 81.1806122884251 36.3081439078475
"1241" 248 79.84189807215 34.1038561832697
"1242" 248.2 79.6669998906339 31.7092344485068
"1243" 248.4 80.0737968876486 28.9463432663509
"1244" 248.6 81.7660309981806 26.8896335363682
"1245" 248.8 83.9682129840416 25.6323587549793
"1246" 249 86.5151984279943 25.2514111448451
"1247" 249.2 88.640354021916 25.1787089342775
"1248" 249.4 90.8070393808187 25.1762032695232
"1249" 249.6 93.7326379411623 24.3290745202882
"1250" 249.8 96.6475626056779 22.8749569343002
"1251" 250 97.813820486951 20.0822351595651
"1252" 250.2 97.0673128674172 17.3840552840612
"1253" 250.4 95.8438546181309 14.5495031889041
"1254" 250.6 93.5058402822421 11.9830930618297
"1255" 250.8 91.2371658001658 9.58397238813395
"1256" 251 89.1418240932275 6.88910699112401
"1257" 251.2 86.9499591639797 6.02183923380884
"1258" 251.4 83.8987868836304 5.70392428499272
"1259" 251.6 80.8321461539188 5.76100203466484
"1260" 251.8 77.6072892298986 5.44215058145518
"1261" 252 74.7695532396177 5.11108053402632
"1262" 252.2 71.5408033853564 4.30807713579312
"1263" 252.4 68.4824069786982 3.76964152423633
"1264" 252.6 65.2616043391764 4.43402474855815
"1265" 252.8 62.1461920796505 6.50312367061765
"1266" 253 59.9679934088571 9.07434975922868
"1267" 253.2 57.1564781199986 11.8962696132264
"1268" 253.4 54.086038652679 14.0417766923301
"1269" 253.6 51.5546755268763 16.3562829331204
"1270" 253.8 52.2724886470675 19.0975235430328
"1271" 254 54.3381117830123 21.1723799493827
"1272" 254.2 57.2457585154604 23.7622598969366
"1273" 254.4 60.5230476238038 25.706039347931
"1274" 254.6 64.1113343264294 28.0767797031249
"1275" 254.8 66.7721845060853 30.787258814766
"1276" 255 69.2099839926008 33.2484537863073
"1277" 255.2 73.0978239255568 35.2519222726085
"1278" 255.4 76.554650351023 36.1863969639512
"1279" 255.6 78.3312315893667 35.0508129802551
"1280" 255.8 78.7966311146982 33.1902417756123
"1281" 256 78.3507350465904 30.6314393645859
"1282" 256.2 78.5617625286143 28.4416826298785
"1283" 256.4 79.7843153511609 25.6170172733902
"1284" 256.6 81.8179852513881 24.2267619986957
"1285" 256.8 84.2992905395979 24.1526409223644
"1286" 257 86.8068248448445 24.9858500054841
"1287" 257.2 88.8644008443536 26.0971225721648
"1288" 257.4 90.9133931620799 27.8906726931848
"1289" 257.6 92.6656449736209 28.5883823285658
"1290" 257.8 94.7828394676355 27.9804123658186
"1291" 258 95.3802226495369 26.6739143246114
"1292" 258.2 96.8636883602106 25.6256924968477
"1293" 258.4 98.9865512300856 23.7614707856646
"1294" 258.6 99.7225090486344 21.0264759538892
"1295" 258.8 99.3517663259443 18.1947201990107
"1296" 259 98.20618763222 15.4399632986967
"1297" 259.2 96.6158748637297 12.4990837554447
"1298" 259.4 95.7207453412166 10.1372902915682
"1299" 259.6 95.7076844323539 10.1337016626811
"1300" 259.8 95.1873572832283 10.7275494618746
"1301" 260 93.5818818942003 11.13391855607
"1302" 260.2 91.4464068410144 10.891641686838
"1303" 260.4 88.991155367787 10.62756602051
"1304" 260.6 86.2814656201409 9.91467946232851
"1305" 260.8 83.6994948853885 8.32240033072563
"1306" 261 81.3693824550596 6.34465142363046
"1307" 261.2 80.2010249208292 3.91097362140508
"1308" 261.4 79.2485550371258 3.97152476063526
"1309" 261.6 78.2886555464936 5.15372247568845
"1310" 261.8 76.5529501555017 6.71515600181049
"1311" 262 75.0686383478857 8.63458877444234
"1312" 262.2 73.6917957306263 11.0276168400189
"1313" 262.4 71.2324297978825 13.5571778854521
"1314" 262.6 68.534266184295 14.9325413371238
"1315" 262.8 64.7856973954887 15.9581319302077
"1316" 263 62.1478978705821 15.4063692666433
"1317" 263.2 60.0206098265724 14.0770448623081
"1318" 263.4 58.0413026410982 12.4099403821878
"1319" 263.6 56.8402094150248 10.2628566471172
"1320" 263.8 55.2872618652956 8.61045980171461
"1321" 264 54.0714062205868 8.49470431599308
"1322" 264.2 53.0537428303624 9.7527758476205
"1323" 264.4 52.3325403920781 10.8668221247946
"1324" 264.6 51.496444667877 12.1095667321297
"1325" 264.8 49.358216841092 13.1399903020655
"1326" 265 46.5430366126694 13.6116464889334
"1327" 265.2 44.9751692256104 12.6100952780185
"1328" 265.4 43.7889090407907 11.1396902558649
"1329" 265.6 43.2391259783626 9.01403925114744
"1330" 265.8 42.6454918829524 6.68673084220264
"1331" 266 42.2286092390266 6.40405582618938
"1332" 266.2 41.3325066876926 7.480805553932
"1333" 266.4 39.3270197594741 7.35324477560971
"1334" 266.6 37.9176259685138 7.2893739784333
"1335" 266.8 36.714256441953 8.7797956239124
"1336" 267 35.9218431643496 10.3356756643326
"1337" 267.2 33.7417034092059 12.4653490353753
"1338" 267.4 31.6289522056238 13.4586749309871
"1339" 267.6 28.8719233845993 14.7400096374992
"1340" 267.8 25.5761722820501 15.0108040585304
"1341" 268 24.1084696395811 15.741737270766
"1342" 268.2 23.0070941632671 17.8453746416967
"1343" 268.4 20.9222321618446 19.9378676743402
"1344" 268.6 18.3566695180391 22.0826846732131
"1345" 268.8 16.6268822748754 23.4560230643293
"1346" 269 15.4288613307084 25.8195401700459
"1347" 269.2 13.2957774577874 28.170158160594
"1348" 269.4 11.509105878424 30.5051452734959
"1349" 269.6 9.56161494845474 33.1430536970309
"1350" 269.8 8.74519702667598 34.5503559279827
"1351" 270 7.64286999600895 37.0007946994355
"1352" 270.2 5.95927525539225 39.7383580004085
"1353" 270.4 4.85912854057744 41.85257122328
"1354" 270.6 3.94902996780285 43.7644343683942
"1355" 270.8 3.47981022283694 46.632829879669
"1356" 271 2.57929075383732 49.2408418579489
"1357" 271.2 2.02633299829077 51.8057916459794
"1358" 271.4 3.0316322944772 52.7211355568323
"1359" 271.6 4.2585701243971 55.2422815678564
"1360" 271.8 5.11456997551949 58.2165480979746
"1361" 272 4.62044583703682 61.2787376267532
"1362" 272.2 3.08659037128232 63.9251206499494
"1363" 272.4 2.83658477565927 65.381638536681
"1364" 272.6 3.05268446187527 68.2120250545531
"1365" 272.8 2.46276585137257 69.7031093930542
"1366" 273 3.06010740889007 71.2861705401893
"1367" 273.2 3.48893041660958 73.407277863386
"1368" 273.4 4.51945125574521 75.5748759711547
"1369" 273.6 5.46513626081864 78.3733399206008
"1370" 273.8 5.61050979440628 80.6402015254797
"1371" 274 5.9753323279099 82.7503543046649
"1372" 274.2 7.48718190350638 84.1115684849095
"1373" 274.4 8.22385613159716 86.579764140784
"1374" 274.6 8.48264067070284 89.0701932393883
"1375" 274.8 9.76960242529521 90.5933851790316
"1376" 275 10.6630110132908 93.1960756991314
"1377" 275.2 12.1842500397372 96.1417916911557
"1378" 275.4 13.2439170184265 98.4788615692133
"1379" 275.6 15.2720337749829 100.599244363177
"1380" 275.8 17.5241742122463 102.245021805293
"1381" 276 19.6962351913212 104.102245852618
"1382" 276.2 21.6097049528335 105.32602226672
"1383" 276.4 23.242832806816 106.171388202258
"1384" 276.6 24.4123318109112 107.690941449858
"1385" 276.8 25.1684236803415 109.974660442931
"1386" 277 25.2034629766306 111.241891669093
"1387" 277.2 26.6589437390423 110.607876195521
"1388" 277.4 28.4503324012762 108.990890364599
"1389" 277.6 28.2053723156891 107.037324854538
"1390" 277.8 26.4901801239787 105.871995424028
"1391" 278 25.3651009347172 104.887889036672
"1392" 278.2 24.9477624630857 103.486958581564
"1393" 278.4 24.9934365256477 101.866156894342
"1394" 278.6 26.1773336648054 99.5607989907429
"1395" 278.8 27.6077446343551 97.388690319163
"1396" 279 29.1804370373921 96.1256256110559
"1397" 279.2 31.0179752205095 95.801551493271
"1398" 279.4 33.5616727178391 95.387753967682
"1399" 279.6 32.2962203552732 95.5362763716363
"1400" 279.8 32.3539652094638 95.9683630320397
"1401" 280 32.6517889214799 95.9472099601757
"1402" 280.2 32.6325593253164 95.9394187245617
"1403" 280.4 32.6574123890997 95.9303424379887
"1404" 280.6 32.8855836839314 95.9285346260658
"1405" 280.8 33.0534926843831 95.9289339705604
"1406" 281 33.075083777001 96.3003746099449
"1407" 281.2 33.3743723883407 96.6780818514901
"1408" 281.4 34.499413616365 97.4632353113046
"1409" 281.6 36.0879352177282 98.2066152557533
"1410" 281.8 39.4683074655341 99.3844330574127
"1411" 282 42.4055275577244 100.910254038433
"1412" 282.2 44.7861561964443 103.099215870253
"1413" 282.4 47.1765362614268 105.242512792493
"1414" 282.6 49.8753147768712 107.755366400946
"1415" 282.8 52.7804854305423 109.168796098319
"1416" 283 55.7825765804498 108.777101031685
"1417" 283.2 58.0913776093131 107.276878269086
"1418" 283.4 59.8561081045377 104.79175089907
"1419" 283.6 61.8511480085822 102.095116749978
"1420" 283.8 64.6841427291575 99.8344822991362
"1421" 284 67.8937291138178 98.5281816888248
"1422" 284.2 70.3237477500599 99.0189586438024
"1423" 284.4 71.427392539481 99.9186302852986
"1424" 284.6 71.9395110959904 100.280107169367
"1425" 284.8 71.9958059477517 100.527869028303
"1426" 285 73.7570896779073 101.154691161618
"1427" 285.2 76.3244946145366 102.50733418718
"1428" 285.4 78.4056576964072 102.693484220593
"1429" 285.6 79.9880283466065 101.324065336437
"1430" 285.8 80.2227975753952 99.565434594623
"1431" 286 79.401073502976 97.7365032580796
"1432" 286.2 78.1357987946605 95.5533246188006
"1433" 286.4 76.1835548888192 93.1033810274542
"1434" 286.6 73.6295192435114 91.098087126389
"1435" 286.8 70.7462496550419 89.9563918527741
"1436" 287 67.4893660958239 88.4042348723072
"1437" 287.2 64.0942652536543 87.5294217913602
"1438" 287.4 60.2660872570898 87.4044104421894
"1439" 287.6 56.1974541051923 87.8471369747948
"1440" 287.8 53.2329015251316 88.2233639968987
"1441" 288 50.0965009491312 88.1418333748183
"1442" 288.2 47.0942663378937 87.8293282257319
"1443" 288.4 43.679453007165 87.48106876298
"1444" 288.6 40.8940993773294 86.0386291751486
"1445" 288.8 38.8597393171266 84.0130098615586
"1446" 289 36.0332253589362 81.5204156559126
"1447" 289.2 33.7036725467993 79.3165368197607
"1448" 289.4 31.64368716176 76.4613581785653
"1449" 289.6 29.7731548471997 73.0994301128856
"1450" 289.8 28.1162986173004 69.4580309828158
"1451" 290 26.6991292495599 66.2200859239927
"1452" 290.2 26.1586492712365 62.7211648482828
"1453" 290.4 26.8127344202636 59.6469738625979
"1454" 290.6 27.5580297614544 56.7033406287542
"1455" 290.8 29.3041709546757 54.5465333480537
"1456" 291 31.4612862709198 52.2705826059978
"1457" 291.2 33.1395711544481 49.3672243657341
"1458" 291.4 33.9184944345492 45.5268402491917
"1459" 291.6 34.8295058608194 42.0421993498755
"1460" 291.8 34.7549372246938 39.8144185991747
"1461" 292 34.9491256308152 37.4499692047545
"1462" 292.2 35.4448767985809 35.2390220768699
"1463" 292.4 35.6014917613978 32.7405241303935
"1464" 292.6 34.913508663668 29.4014711857538
"1465" 292.8 33.7235606038156 26.3465798584668
"1466" 293 32.0893206482537 23.3766248531987
"1467" 293.2 29.8350835712957 20.3669506244206
"1468" 293.4 28.4193058855403 17.5210239012367
"1469" 293.6 26.6534288573392 14.8944649027697
"1470" 293.8 26.9675758919709 16.2417751072504
"1471" 294 26.3108114664776 18.174501517108
"1472" 294.2 26.3175760777079 20.0863888664621
"1473" 294.4 27.5027135902109 21.9477409087238
"1474" 294.6 28.3968430659272 24.1269440908431
"1475" 294.8 29.1915015199107 26.8490395515115
"1476" 295 31.0827943993651 29.8652857625135
"1477" 295.2 32.5282914699794 32.6988899646424
"1478" 295.4 34.2166583262596 36.4837749252081
"1479" 295.6 35.478158116223 40.2963082120575
"1480" 295.8 36.7645599057282 43.9613204036403
"1481" 296 37.3162704760357 47.048869963691
"1482" 296.2 38.9402827851706 50.1794833251012
"1483" 296.4 41.8436659000611 51.9962144862236
"1484" 296.6 45.2037024149944 52.9686029659239
"1485" 296.8 49.1649045125427 53.3653827597591
"1486" 297 52.3007489387519 53.2974725392101
"1487" 297.2 56.3189779345227 54.0094596079548
"1488" 297.4 57.864132825898 55.1427339148524
"1489" 297.6 58.6381950486104 56.3112588236532
"1490" 297.8 59.4356076372673 57.5753732363463
"1491" 298 60.5359358902353 59.51321675387
"1492" 298.2 63.0127205096518 61.1330246985544
"1493" 298.4 65.8851705601687 62.0395013050071
"1494" 298.6 68.0081919917704 63.3413818654097
"1495" 298.8 70.0229617021956 65.0149105914601
"1496" 299 70.772548697014 66.1268850907928
"1497" 299.2 70.908628558278 67.0361179224701
"1498" 299.4 71.824367278819 67.7181939314723
"1499" 299.6 72.4912716233031 69.1714257700318
"1500" 299.8 72.4527306694691 70.8038150405394
"1501" 300 73.0435167700196 72.4603059865165
"1502" 300.2 74.5334999032866 72.5479271140658
"1503" 300.4 76.1690566631439 70.4677497653399
"1504" 300.6 76.5809988150437 68.5886696871431
"1505" 300.8 77.6188769430979 65.9366109265912
"1506" 301 78.7452142311116 63.9310312898461
"1507" 301.2 80.401843201686 60.9934414659349
"1508" 301.4 82.6827625986678 58.0342980717161
"1509" 301.6 83.783958622761 54.6599154868247
"1510" 301.8 83.0765439878081 51.1804267576042
"1511" 302 81.4441186864353 48.151203066177
"1512" 302.2 81.1713569987276 45.6323190792039
"1513" 302.4 82.2825914023303 43.1530784021173
"1514" 302.6 83.2147408384882 40.2241006860555
"1515" 302.8 83.4971261672717 36.830706625154
"1516" 303 82.5611651313748 33.9005201302601
"1517" 303.2 80.8285093036815 31.5790707963069
"1518" 303.4 80.1551489301827 29.4012640478085
"1519" 303.6 80.4514552384104 27.9718877138784
"1520" 303.8 81.5159759340678 26.7070278570179
"1521" 304 83.0936470624664 26.336921614029
"1522" 304.2 85.3863769000947 25.9022222988781
"1523" 304.4 88.6286976853094 25.18953149134
"1524" 304.6 92.0611234271875 25.1234292831597
"1525" 304.8 94.2485170417652 24.144289111191
"1526" 305 96.9503762163792 22.7092272443959
"1527" 305.2 99.8037963883887 20.8941624415862
"1528" 305.4 102.691828235379 19.0151207400326
"1529" 305.6 103.461564551754 18.7838848519068
"1530" 305.8 104.687713295818 18.2964667974108
"1531" 306 104.457131359199 18.3117649464517
"1532" 306.2 103.689143482013 18.5587413624377
"1533" 306.4 102.818704107605 19.0854228058286
"1534" 306.6 102.07545771676 19.9724618559557
"1535" 306.8 101.622192350359 20.4624285982175
"1536" 307 101.396978941665 21.2487816509918
"1537" 307.2 100.986267764909 21.7330142443482
"1538" 307.4 100.190142469118 22.1884831758536
"1539" 307.6 99.3056248748085 22.1643486122821
"1540" 307.8 98.3316457859494 22.2393286518242
"1541" 308 97.5293756598832 22.1190077058348
"1542" 308.2 96.403691221496 22.5506103721197
"1543" 308.4 94.1705548432231 23.7061740728721
"1544" 308.6 92.6364541582073 25.4951096069665
"1545" 308.8 91.4390713190417 27.3733330823672
"1546" 309 91.2662134504368 29.4798782170199
"1547" 309.2 91.2883789259105 30.9855402374443
"1548" 309.4 91.9381650872025 32.909664859755
"1549" 309.6 93.135827768935 34.3246511128291
"1550" 309.8 93.8125491225201 36.1651190837937
"1551" 310 94.0323399745953 38.5145570198597
"1552" 310.2 93.783698319158 40.9439900198465
"1553" 310.4 93.0576089547514 43.2224246595478
"1554" 310.6 91.8386273405558 45.884560864034
"1555" 310.8 90.0207573534561 47.915655646865
"1556" 311 88.4520881730856 49.5931363591497
"1557" 311.2 86.3121235653782 51.8356850520864
"1558" 311.4 84.1625087306717 54.522538627892
"1559" 311.6 82.359699851031 57.114599373561
"1560" 311.8 81.0188065106475 59.642504363626
"1561" 312 79.3551205189315 62.3309090078443
"1562" 312.2 78.2395975618252 65.5152592500216
"1563" 312.4 77.3938715584746 68.2615712452564
"1564" 312.6 78.1821555667831 71.0678159433909
"1565" 312.8 79.6841138091891 73.2516519171619
"1566" 313 81.4689293081145 75.8464241852645
"1567" 313.2 82.6546883705048 78.4014656624837
"1568" 313.4 83.1119609265716 81.0429848568157
"1569" 313.6 83.1514712871622 83.7382663958797
"1570" 313.8 82.4109566742433 86.4763241187415
"1571" 314 81.1391959462821 88.0475473795083
"1572" 314.2 79.4670773063954 90.1099875898529
"1573" 314.4 78.3599511695333 92.6109682185996
"1574" 314.6 78.1050840404316 95.823216794538
"1575" 314.8 79.4488050396937 97.6794106393999
"1576" 315 81.7893434225597 97.2437559659626
"1577" 315.2 83.8443066359201 96.4605302284418
"1578" 315.4 85.5046385860554 95.9724770945232
"1579" 315.6 87.7989989485655 95.1650720859045
"1580" 315.8 89.4177254341883 93.6184169147644
"1581" 316 91.5810556670789 92.2360576519656
"1582" 316.2 93.890760683318 90.7888110429115
"1583" 316.4 96.6362135950447 88.9874437406497
"1584" 316.6 98.9601853185314 86.7300267909546
"1585" 316.8 101.018075318557 84.1281159016913
"1586" 317 103.597208055844 81.8334120683022
"1587" 317.2 106.193346581133 80.4327716279146
"1588" 317.4 109.034282903224 79.1430133736604
"1589" 317.6 111.883532463365 77.3592951103837
"1590" 317.8 113.648192618739 74.8550174355445
"1591" 318 114.945221659724 72.5223007505234
"1592" 318.2 116.348770458231 70.0596208610272
"1593" 318.4 118.323161504822 68.3822668793832
"1594" 318.6 120.74677583677 67.137933296506
"1595" 318.8 123.37735190934 65.3811754128497
"1596" 319 124.616293428625 63.7515233392514
"1597" 319.2 122.174200436373 63.4571374885812
"1598" 319.4 119.717317841446 63.4795475656504
"1599" 319.6 117.99661598646 64.0184154679141
"1600" 319.8 116.448363946772 64.0824730308855
"1601" 320 115.402022816757 63.6707469006515
"1602" 320.2 114.262484356999 62.8691612437256
"1603" 320.4 112.515768873985 61.8506472937828
"1604" 320.6 109.636300751062 60.4730454180734
"1605" 320.8 106.806984131543 59.9084233270643
"1606" 321 103.767078365624 59.7516373413635
"1607" 321.2 100.515728846148 59.6656096741012
"1608" 321.4 97.6407659714695 59.3422893133876
"1609" 321.6 94.7694476395706 58.4605156018634
"1610" 321.8 92.4271633414013 57.1836132246041
"1611" 322 90.1631734401838 55.2556713989279
"1612" 322.2 87.7473136373768 53.3722921552907
"1613" 322.4 84.5707328075125 52.6220147760406
"1614" 322.6 81.5837925038995 54.388718806187
"1615" 322.8 79.5818832968565 57.1422036831472
"1616" 323 77.4048768398844 59.9541046288443
"1617" 323.2 75.4623535834094 62.6524141834687
"1618" 323.4 73.5680418304681 65.3534212520793
"1619" 323.6 71.4884113291071 67.6936258053428
"1620" 323.8 69.0910032941458 69.0092497250991
"1621" 324 66.3449181850498 69.4626490167482
"1622" 324.2 64.6987947661489 69.1567562972278
"1623" 324.4 62.9130595335966 68.1564396662687
"1624" 324.6 61.7634875632999 66.9363709687465
"1625" 324.8 60.3790040684312 65.3725341810097
"1626" 325 58.8151738061122 63.0223182327863
"1627" 325.2 56.2962920309808 60.5918475894081
"1628" 325.4 54.9861713316224 58.954396236707
"1629" 325.6 55.0407741746591 57.2521366150989
"1630" 325.8 56.1561475997833 55.3685105683739
"1631" 326 57.5905363893138 53.1124498768361
"1632" 326.2 59.6266974577682 51.316674870044
"1633" 326.4 62.6341737079861 49.3447179398295
"1634" 326.6 65.3787684824712 47.6400614923828
"1635" 326.8 68.1995155367913 46.9381858157952
"1636" 327 71.0312537178757 46.9544133609205
"1637" 327.2 74.0129672001043 47.2275951743033
"1638" 327.4 76.4516246890192 48.0567092249674
"1639" 327.6 79.1917095286969 49.3707245713063
"1640" 327.8 81.9712013821651 50.2772053928356
"1641" 328 84.9427308102237 51.061883322597
"1642" 328.2 87.0109401807195 51.4357786406309
"1643" 328.4 89.4717721190596 51.6054454093364
"1644" 328.6 91.7960545302228 52.5318647050036
"1645" 328.8 94.7000541698715 53.7650378949816
"1646" 329 96.6739359461039 55.4372857639706
"1647" 329.2 97.5892276076215 57.2504616919921
"1648" 329.4 98.797158390477 59.3324603210984
"1649" 329.6 99.7593723812582 60.7709845837372
"1650" 329.8 100.112597642927 62.5874486099257
"1651" 330 100.164778124698 65.1389370888535
"1652" 330.2 100.580939005269 68.0810004900103
"1653" 330.4 100.004137207037 70.9030229301017
"1654" 330.6 99.3372350637043 74.4835711393009
"1655" 330.8 98.9689585836431 77.7905932980952
"1656" 331 98.5780126450221 81.1301832064301
"1657" 331.2 97.8198432180483 83.9237403603083
"1658" 331.4 96.6234322959194 85.7757883935417
"1659" 331.6 95.3280155876115 87.3292704694977
"1660" 331.8 93.5957553827341 88.7812307449526
"1661" 332 92.2021061471919 88.9605753165371
"1662" 332.2 90.5158812349233 88.9884726406735
"1663" 332.4 88.944732492205 89.3290912234742
"1664" 332.6 86.9317277407643 89.0035252344528
"1665" 332.8 84.4856949310614 88.1099162507905
"1666" 333 82.5778386980567 86.9842626137639
"1667" 333.2 80.8208287485608 85.1824368157391
"1668" 333.4 78.6970205382063 83.2383237940823
"1669" 333.6 75.498073553509 81.160691328092
"1670" 333.8 72.2175322459785 79.8998878000042
"1671" 334 68.7998813643001 78.4031397835977
"1672" 334.2 65.412618639269 77.6892796026693
"1673" 334.4 61.7100699054654 78.6212093719891
"1674" 334.6 58.7662418262666 80.2553768946363
"1675" 334.8 56.4175442361787 81.9019556592527
"1676" 335 54.3940448158733 84.7945891048215
"1677" 335.2 52.3898635582668 87.3636614483566
"1678" 335.4 50.4183744648827 90.0787370791256
"1679" 335.6 48.7136603265604 91.789301557267
"1680" 335.8 46.2771411561116 93.1266734731787
"1681" 336 43.2604122138689 94.3261136959714
"1682" 336.2 40.6521727265237 94.8367148848425
"1683" 336.4 38.4556480159212 94.7159698887996
"1684" 336.6 36.1169100685615 93.961371852236
"1685" 336.8 33.3706067009578 93.230084209417
"1686" 337 30.2550905824687 91.4787165106242
"1687" 337.2 28.7250292092696 89.8757164986455
"1688" 337.4 27.4567024531943 87.7659488238961
"1689" 337.6 25.6756429150456 85.6650550993809
"1690" 337.8 22.8901492924106 83.3016402193892
"1691" 338 20.6591388232488 80.9400553025629
"1692" 338.2 19.1474704872049 78.4894677093951
"1693" 338.4 16.8871734635351 75.7265034901766
"1694" 338.6 14.1765559513988 74.0920563581028
"1695" 338.8 10.9055898882847 73.1198343564946
"1696" 339 7.77103318175307 72.1307381431089
"1697" 339.2 5.09234611427377 71.3095620872551
"1698" 339.4 4.56348799941639 70.3507678045888
"1699" 339.6 4.00644641721004 68.5829058949129
"1700" 339.8 3.61879176472217 66.7224486692124
"1701" 340 3.70204968633358 64.6485918881859
"1702" 340.2 3.45369056632797 61.9301800670746
"1703" 340.4 3.22810524209302 59.8457475516792
"1704" 340.6 3.76298609495005 58.0699078431505
"1705" 340.8 4.90765285342976 56.141509291399
"1706" 341 6.47070024894784 53.9489741902364
"1707" 341.2 7.68259779516235 51.189813726403
"1708" 341.4 9.63326458127625 48.3070242031347
"1709" 341.6 11.6959021855461 46.5068475783805
"1710" 341.8 13.6148101071065 46.001274846092
"1711" 342 16.1932355979651 45.3753474360941
"1712" 342.2 18.6390629946001 45.4265179953988
"1713" 342.4 21.6521758352525 45.2491311188847
"1714" 342.6 24.9818511470616 45.2648584995171
"1715" 342.8 28.3908638302337 44.9360686156105
"1716" 343 31.5699941968996 44.405140030987
"1717" 343.2 34.9976820446726 44.126304600357
"1718" 343.4 38.2704390249932 42.7024966336761
"1719" 343.6 40.6632517130231 40.9551012767642
"1720" 343.8 43.2189922276621 39.0799509063284
"1721" 344 45.7902757464831 37.0294110775861
"1722" 344.2 48.0887864537511 34.9140093510918
"1723" 344.4 49.6393747767677 31.7383291544777
"1724" 344.6 50.0315394246775 28.7232378665938
"1725" 344.8 49.3417380475119 26.2897820582321
"1726" 345 47.626930035983 25.2515471456227
"1727" 345.2 47.2057834871284 25.4186161477074
"1728" 345.4 46.5242311210571 25.754265838593
"1729" 345.6 45.7181199712011 25.6720750675225
"1730" 345.8 44.4248166594682 24.9443380597963
"1731" 346 42.8224696111002 23.520385110549
"1732" 346.2 42.0576862374126 21.5266855001546
"1733" 346.4 42.353454790089 19.6124416972444
"1734" 346.6 43.2591080850944 17.7882993290527
"1735" 346.8 44.705436968517 15.8869749721656
"1736" 347 46.1795594757026 14.3589483361433
"1737" 347.2 48.5670438061019 12.8311346609245
"1738" 347.4 50.9717774176314 11.0219537679124
"1739" 347.6 52.6855567316216 8.50838887398601
"1740" 347.8 53.8406326499913 5.65642190402524
"1741" 348 55.0844915728168 3.31166430354813
"1742" 348.2 56.4088419164445 2.49204729043639
"1743" 348.4 58.2056769914257 1.70061835173894
"1744" 348.6 59.2159168739255 1.69207573068546
"1745" 348.8 61.1496179001909 1.94664642685324
"1746" 349 63.2438093047128 2.2708546433074
"1747" 349.2 65.8902186514691 2.18500650559707
"1748" 349.4 69.0288145226793 2.34903788123359
"1749" 349.6 72.2876111579625 2.63893721730912
"1750" 349.8 75.2721162320018 2.39702061548783
"1751" 350 78.1614257976751 1.74083799241496
"1752" 350.2 79.7376802921404 2.15865698695687
"1753" 350.4 81.6386948402953 3.00951579471178
"1754" 350.6 85.1489379741473 4.06351130619099
"1755" 350.8 88.2987963381955 4.51745469610076
"1756" 351 90.0007129956397 5.38984869033543
"1757" 351.2 91.426706951406 6.8104932626473
"1758" 351.4 92.8908657204907 8.35121274394003
"1759" 351.6 94.5750587436636 10.0707765247049
"1760" 351.8 96.6167308360327 12.144991474589
"1761" 352 97.8510950342376 14.6071708957248
"1762" 352.2 98.5030306148757 16.6730458232056
"1763" 352.4 98.4864353656051 18.3408329558877
"1764" 352.6 98.6029653350209 19.7882125259867
"1765" 352.8 99.5980586964611 22.1115564481839
"1766" 353 100.191915477945 24.9577318007183
"1767" 353.2 100.494422607028 27.7000871685555
"1768" 353.4 100.856661727681 30.488596625087
"1769" 353.6 101.707672874559 33.5494976806246
"1770" 353.8 102.313781948302 36.8894853438258
"1771" 354 103.22575572872 39.8680224022514
"1772" 354.2 104.046169084204 43.0916595348831
"1773" 354.4 105.670462642923 45.5231613860553
"1774" 354.6 107.868569399984 46.600958006284
"1775" 354.8 109.945719668735 45.4161681689472
"1776" 355 110.718233220488 43.5860941773954
"1777" 355.2 110.455567631488 42.1411140282168
"1778" 355.4 110.775855471196 42.0977223070389
"1779" 355.6 111.053838942671 42.4433424335379
"1780" 355.8 112.029431253485 42.5560390234502
"1781" 356 113.872437356763 43.6956737565115
"1782" 356.2 115.156457546093 45.3203693836198
"1783" 356.4 116.757085627314 47.3581299629149
"1784" 356.6 118.326198889091 49.9720716828321
"1785" 356.8 120.234216408802 52.9273634980881
"1786" 357 121.72813457806 55.9074041392735
"1787" 357.2 121.856113114167 58.410374081724
"1788" 357.4 121.309480493718 60.7327825946323
"1789" 357.6 120.331088830789 62.7863786119372
"1790" 357.8 118.920704748583 65.0038929542919
"1791" 358 117.660750517078 67.6874651176486
"1792" 358.2 116.31403757565 70.42383431706
"1793" 358.4 114.988183171373 73.2209922818984
"1794" 358.6 113.206937454242 75.770520891525
"1795" 358.8 110.799454757018 77.5873470015956
"1796" 359 107.924498362504 79.0173462122851
"1797" 359.2 104.743856490195 80.5525212581418
"1798" 359.4 101.793572338955 82.5375898485483
"1799" 359.6 98.7696800427881 84.5954027436415
"1800" 359.8 96.0092309733802 86.6600969660533
"1801" 360 92.8239841324738 88.4265189798985
"1802" 360.2 89.7903218392119 89.6267168466717
"1803" 360.4 86.9278105895 89.5527830480872
"1804" 360.6 84.0589284586561 88.7869656876076
"1805" 360.8 81.2069187715326 87.5379264956944
"1806" 361 79.0969214833895 85.5849254270852
"1807" 361.2 77.6400821290387 83.7559781858083
"1808" 361.4 76.3034127597804 81.3013626610666
"1809" 361.6 74.9296468354346 78.4647001087134
"1810" 361.8 72.9117090928292 75.9025690470377
"1811" 362 70.2283582326676 73.7860885507361
"1812" 362.2 67.1003518403207 73.6533403360007
"1813" 362.4 64.1902430619413 74.6254748231593
"1814" 362.6 61.4222170702513 75.9333656826711
"1815" 362.8 58.6142366636956 77.7568227048648
"1816" 363 56.0842578423438 80.4998287026023
"1817" 363.2 54.1673608089017 83.2248753901788
"1818" 363.4 52.2097857231291 84.678269916426
"1819" 363.6 49.5786173035084 85.9368957155844
"1820" 363.8 46.8163649078333 86.1378881627834
"1821" 364 44.3278311416445 86.1578027305065
"1822" 364.2 42.3832496247912 85.2802381397445
"1823" 364.4 39.9384200134091 83.944945198914
"1824" 364.6 37.7679283198239 82.5199927413345
"1825" 364.8 35.5170135294136 80.3692624211607
"1826" 365 33.5519231788364 78.2896625737273
"1827" 365.2 31.1873057875689 75.7037150209386
"1828" 365.4 29.3545845896004 72.8024546196758
"1829" 365.6 27.4566658517345 70.0895709566084
"1830" 365.8 25.9092054773201 67.0410482195256
"1831" 366 24.7860682677549 64.1933607881147
"1832" 366.2 23.8494258272945 61.0234946297923
"1833" 366.4 23.001067291362 57.6365142830694
"1834" 366.6 23.0901003239287 54.6005614012221
"1835" 366.8 24.1047006615596 51.681144459679
"1836" 367 25.928565510248 49.6777197633311
"1837" 367.2 27.7795273747734 48.1314604278491
"1838" 367.4 29.9752336642584 45.4175401525091
"1839" 367.6 32.7392050393378 41.9654433450337
"1840" 367.8 34.6621405342904 38.8606762967444
"1841" 368 37.2144453962477 35.488803402462
"1842" 368.2 38.9059749552235 32.1962245050796
"1843" 368.4 39.757127179267 27.9336074195954
"1844" 368.6 40.4257485450924 24.2216873823463
"1845" 368.8 41.4613204632753 20.6866089958663
"1846" 369 42.7682783777354 17.2159476453661
"1847" 369.2 44.5754531489588 14.3162231271088
"1848" 369.4 46.6397850260731 12.1957019538206
"1849" 369.6 48.8120373493277 10.5319571590393
"1850" 369.8 51.3393035288701 9.25263197015599
"1851" 370 52.945065994218 8.87851690215081
"1852" 370.2 55.8935101559499 7.96987381705308
"1853" 370.4 59.3290386672653 7.06087463097628
"1854" 370.6 62.3667285866767 5.57704889233016
"1855" 370.8 64.6515539177673 2.81172553595675
"1856" 371 66.4181069546203 1.44441071975466
"1857" 371.2 67.8469832060329 1.63929103851116
"1858" 371.4 69.1489376424828 1.6257689345853
"1859" 371.6 71.3409608775717 1.9460822235576
"1860" 371.8 74.1863674191453 2.27667466282153
"1861" 372 77.2895033873582 2.59175535845209
"1862" 372.2 81.0104763216124 2.33588022052343
"1863" 372.4 83.9148729917142 2.59417985753169
"1864" 372.6 86.6771857651042 3.30375154802853
"1865" 372.8 87.5017257579991 3.9875579869432
"1866" 373 89.0614282465398 4.56664661508345
"1867" 373.2 91.0490248686264 6.09721423668459
"1868" 373.4 93.1618885584153 7.35451590814335
"1869" 373.6 95.3683640746088 8.52541740713193
"1870" 373.8 96.0779830677332 9.71619769268529
"1871" 374 97.070945551735 10.6680114925085
"1872" 374.2 99.0889277540901 12.1226663816573
"1873" 374.4 102.074031520645 12.8806666611939
"1874" 374.6 103.836771071632 14.2906521644613
"1875" 374.8 105.949890651798 15.9277801228497
"1876" 375 107.728682724492 17.5247780391971
"1877" 375.2 109.419601955699 19.3759290522054
"1878" 375.4 110.781530016325 21.3895837873595
"1879" 375.6 112.347163934168 23.8113744857606
"1880" 375.8 113.798390436859 26.4121275500969
"1881" 376 115.795551421726 28.6604231407387
"1882" 376.2 116.938129685201 30.1447924136312
"1883" 376.4 117.266186037525 31.7740859765857
"1884" 376.6 117.871333091038 33.7963596604085
"1885" 376.8 118.532312291988 36.6809769249036
"1886" 377 118.682336614002 39.5815765601494
"1887" 377.2 118.923979008737 42.4544494115128
"1888" 377.4 118.653255624117 44.6902887780551
"1889" 377.6 117.966047184632 47.8655795988372
"1890" 377.8 116.856634683156 50.4749399687767
"1891" 378 115.190456985806 52.2826837220509
"1892" 378.2 113.200545688907 54.7930710119569
"1893" 378.4 110.709405412484 57.0661594543712
"1894" 378.6 107.84324120815 58.6397212954978
"1895" 378.8 105.077911721538 59.1965481117056
"1896" 379 101.853707304205 59.4302162738535
"1897" 379.2 98.3762912774184 59.4758881843452
"1898" 379.4 94.6321304512584 60.2600075960332
"1899" 379.6 91.1366154313684 60.9851975733807
"1900" 379.8 88.9035756972916 62.9448564936518
"1901" 380 87.4024495094984 65.9611181337152
"1902" 380.2 87.526968610629 68.4765925277798
"1903" 380.4 87.5070865214761 71.0285814655292
"1904" 380.6 87.0194920159512 73.3009502759389
"1905" 380.8 85.9633461357727 74.3824660863063
"1906" 381 84.0911905614036 75.0978015392171
"1907" 381.2 82.0234071679012 75.1059328629899
"1908" 381.4 80.2103325895013 74.4730319506033
"1909" 381.6 77.4295804620462 73.5476033623712
"1910" 381.8 75.4765652100406 72.1354855267548
"1911" 382 72.7111708562693 70.3464370769816
"1912" 382.2 69.533815549623 68.5075697643109
"1913" 382.4 66.2892786629233 66.9678998800719
"1914" 382.6 64.1596110567421 64.9145105644769
"1915" 382.8 62.583264190038 62.8447734898217
"1916" 383 61.9899870385423 60.4029332704468
"1917" 383.2 61.7016261323612 58.9417554093427
"1918" 383.4 60.5148377058623 56.6050221878714
"1919" 383.6 58.9471355329533 54.6225912391259
"1920" 383.8 57.5678233265711 52.1097774051544
"1921" 384 57.1152845888989 49.5260794694039
"1922" 384.2 55.6229105999302 47.5729988747225
"1923" 384.4 53.6500857943706 47.3611882788869
"1924" 384.6 52.6545474772863 49.5596354532581
"1925" 384.8 52.0720245691343 52.5181647817822
"1926" 385 51.3280932670675 55.7506982529289
"1927" 385.2 50.9519734461591 58.7465294713685
"1928" 385.4 50.8746305523436 62.4983948125669
"1929" 385.6 52.1557943218731 65.6477810704011
"1930" 385.8 54.1125357571305 67.9781369794963
"1931" 386 56.1903756060255 70.8658008602339
"1932" 386.2 57.3403035082648 73.770768883565
"1933" 386.4 58.764625021426 77.221767812043
"1934" 386.6 60.8357065978522 79.9548368520079
"1935" 386.8 63.2798891966165 82.856354019582
"1936" 387 65.1134775131492 85.8137664893814
"1937" 387.2 66.8092366677098 89.3714393583145
"1938" 387.4 68.9513525236535 92.5606265721086
"1939" 387.6 70.9836255705449 95.5766213545964
"1940" 387.8 72.3975762787305 98.7326197657042
"1941" 388 72.7105940040651 101.755968051907
"1942" 388.2 72.5240294197496 105.227473723874
"1943" 388.4 72.8603087076274 108.917223827164
"1944" 388.6 72.9254323185989 112.58013375999
"1945" 388.8 72.7814290698551 116.297631684067
"1946" 389 71.7633356184528 118.934043850093
"1947" 389.2 71.4829132910774 121.940434314632
"1948" 389.4 71.8675151923624 123.62495414122
"1949" 389.6 72.2044112393276 123.307040466591
"1950" 389.8 73.8955410471771 122.784550013902
"1951" 390 74.9431082754044 122.144743327682
"1952" 390.2 75.9968721066428 121.122914782521
"1953" 390.4 77.6195979555296 120.253164254607
"1954" 390.6 79.9755093741487 119.594188410643
"1955" 390.8 82.7810871534988 118.372378317264
"1956" 391 85.0384640476843 117.490940544473
"1957" 391.2 87.6734332646667 116.573143967491
"1958" 391.4 90.2613274646958 115.131544408286
"1959" 391.6 93.1084934442557 113.93203051431
"1960" 391.8 95.707554945435 112.666665806456
"1961" 392 98.6549669685983 111.899774793477
"1962" 392.2 101.477554881685 111.631516079126
"1963" 392.4 102.840660010004 109.658473698584
"1964" 392.6 103.562370054318 106.821401170728
"1965" 392.8 103.564659449195 104.141379445713
"1966" 393 103.315243611291 101.256671281373
"1967" 393.2 102.376734519551 98.9694257220951
"1968" 393.4 101.640032146873 96.5298004485428
"1969" 393.6 101.507800269987 93.5090479376497
"1970" 393.8 101.802355047798 90.2940480942478
"1971" 394 102.267383954569 86.9937833270963
"1972" 394.2 103.39175855468 83.7745634342582
"1973" 394.4 104.968848508086 80.7562595476976
"1974" 394.6 107.02821960373 78.4800531832876
"1975" 394.8 109.505337787409 75.9315938728766
"1976" 395 111.150548258113 73.6845016094135
"1977" 395.2 111.852889816339 70.6613327052592
"1978" 395.4 110.961055155249 68.1980402580761
"1979" 395.6 109.665013612638 65.7593205554494
"1980" 395.8 109.000626626515 62.8102568425896
"1981" 396 108.546561919634 59.1734801092857
"1982" 396.2 107.564161516696 55.5006741617307
"1983" 396.4 106.341991418245 52.297033902101
"1984" 396.6 105.061378713797 48.2638829283595
"1985" 396.8 104.212610973687 45.222983292237
"1986" 397 104.558191031116 42.5889773871993
"1987" 397.2 104.072027740887 40.4514252354808
"1988" 397.4 102.576313474014 38.686257387552
"1989" 397.6 100.764532288663 37.8495211240278
"1990" 397.8 98.6940429349804 36.9157467532291
"1991" 398 96.9360420968947 35.5296834514382
"1992" 398.2 95.1503526614792 33.5244265902011
"1993" 398.4 94.7595766086449 31.2652424763315
"1994" 398.6 95.6509788117126 29.3286481922341
"1995" 398.8 96.7122052394629 27.4793395152163
"1996" 399 97.7566280409341 24.8123661107731
"1997" 399.2 98.3749777644817 22.1519707338703
"1998" 399.4 98.7061301553569 19.6893611349038
"1999" 399.6 98.0223096833767 17.3832220619104
"2000" 399.8 98.2812104468291 15.1956245911587
"2001" 400 98.2562248012409 12.5827072528139
"2002" 400.2 97.7444677973341 11.9099214701196
"2003" 400.4 96.9369225226634 12.3447710751106
"2004" 400.6 95.9167246202315 11.766315697865
"2005" 400.8 94.5238800873541 10.1432130442542
"2006" 401 93.7682201670955 8.51328784941517
"2007" 401.2 93.6606118558311 8.14435230118296
"2008" 401.4 92.540603817154 8.33559171724863
"2009" 401.6 90.427622203698 7.73399138080511
"2010" 401.8 88.6380213014088 6.66137622091702
"2011" 402 86.6799930641685 4.80413933105909
"2012" 402.2 85.0109224949614 4.01443862908588
"2013" 402.4 83.0635850648783 2.86441956451546
"2014" 402.6 80.9382986157438 2.04292922137499
"2015" 402.8 78.9596472634476 1.2019116105049
"2016" 403 78.4694889421491 2.25883382493781
"2017" 403.2 76.9588523073546 3.88211057309439
"2018" 403.4 75.0480722865849 5.04765926837482
"2019" 403.6 72.2981903457771 6.24211893328444
"2020" 403.8 69.1779303126247 7.18346957837525
"2021" 404 66.2145450798776 7.70515213977984
"2022" 404.2 63.6572402752323 7.37060733986924
"2023" 404.4 60.8537106771043 6.39489510160907
"2024" 404.6 58.0631698156813 4.55687257889634
"2025" 404.8 56.6722316362966 2.23564261925338
"2026" 405 55.7334227763269 3.84820520912933
"2027" 405.2 54.5107004655919 4.84186799788413
"2028" 405.4 53.7369425781171 5.92111127724317
"2029" 405.6 53.7560619505031 7.28359927765551
"2030" 405.8 53.7705236533415 9.26379514265368
"2031" 406 53.06539773546 10.2211753570829
"2032" 406.2 51.4400444136909 12.0889763974799
"2033" 406.4 49.5154283798852 13.1232086532335
"2034" 406.6 46.9526515733191 13.6158941079618
"2035" 406.8 44.7093834038363 13.8250843182365
"2036" 407 41.7294569121999 13.3905553989307
"2037" 407.2 39.3617683825346 12.1884533322326
"2038" 407.4 37.3931438389151 10.3027650644998
"2039" 407.6 34.8417469691542 9.33640129225459
"2040" 407.8 34.0215036250846 11.1391160121016
"2041" 408 33.1861677061048 13.1210881378142
"2042" 408.2 32.7696095510616 15.4058999420585
"2043" 408.4 31.4669910688883 17.395696472848
"2044" 408.6 29.190249811591 19.7233744342499
"2045" 408.8 26.8857391945903 21.3693965564038
"2046" 409 23.939741660761 22.3631025295886
"2047" 409.2 21.5971373039553 22.2748145955906
"2048" 409.4 18.6641192677921 21.8463426472576
"2049" 409.6 16.8327010012287 23.1128601993895
"2050" 409.8 15.8556748816146 25.5528298132838
"2051" 410 14.1959246310626 27.7205419612999
"2052" 410.2 12.1286368779879 30.0318940690083
"2053" 410.4 11.0240396211206 32.3038595803171
"2054" 410.6 9.76499980324417 34.9242947920448
"2055" 410.8 7.89204253326788 37.2437853424552
"2056" 411 7.28916030518408 38.4403770937609
"2057" 411.2 7.4070207928275 41.2008960337057
"2058" 411.4 6.67019252060364 44.6589659661811
"2059" 411.6 5.36308708335739 47.1340745126472
"2060" 411.8 3.78156467488262 49.2023135106531
"2061" 412 3.90240330513064 50.7767523183113
"2062" 412.2 5.38386911319362 51.4937973602523
"2063" 412.4 6.33682158002818 53.5551215143002
"2064" 412.6 6.87066839376802 56.197154785052
"2065" 412.8 6.35274038389495 59.0583187585289
"2066" 413 5.24663503568866 61.1715150416535
"2067" 413.2 3.51224749311605 62.9009339168811
"2068" 413.4 3.95444099693031 63.2194423882988
"2069" 413.6 4.92051799735364 63.7338683881356
"2070" 413.8 6.39907634471661 63.5653709013627
"2071" 414 8.279747683059 63.2051442528999
"2072" 414.2 9.71068425825815 62.5703266404277
"2073" 414.4 10.7320127239645 62.4433611097119
"2074" 414.6 11.6603143456251 62.6686986497576
"2075" 414.8 13.7388449006013 63.9264937731109
"2076" 415 16.5480496636091 64.9058507929126
"2077" 415.2 19.5921787812851 66.2088733273364
"2078" 415.4 22.9479698471699 66.7789807117068
"2079" 415.6 26.2672377637316 68.0046156819985
"2080" 415.8 29.6374744544887 69.4087056853847
"2081" 416 33.2791336417233 70.0794310599845
"2082" 416.2 36.9610927540592 70.5543911806924
"2083" 416.4 40.0509641324942 72.0194639027531
"2084" 416.6 41.4461265993005 73.9852894169825
"2085" 416.8 42.6221695954863 76.7299152736077
"2086" 417 44.1497765725785 80.4204285861948
"2087" 417.2 45.938107605458 83.4540841894056
"2088" 417.4 48.1821125714891 85.9718868984145
"2089" 417.6 50.9477360778352 88.0773913669411
"2090" 417.8 54.3314485810489 88.8944224842915
"2091" 418 58.2496454909276 88.2532930316225
"2092" 418.2 61.5565244556811 87.469866394158
"2093" 418.4 65.1346311763124 87.3331553417024
"2094" 418.6 68.6006613500223 87.917463630369
"2095" 418.8 71.2133680991423 89.3691679294309
"2096" 419 72.9825463192714 91.3182167830202
"2097" 419.2 75.9241649947273 93.3267771545699
"2098" 419.4 79.4187938054404 94.8892658706749
"2099" 419.6 82.685842196764 96.4995130800962
"2100" 419.8 85.4845194282939 98.1227823121765
"2101" 420 86.2932882467567 100.320591155042
"2102" 420.2 86.2048648111596 102.754593361381
"2103" 420.4 86.2015252185065 104.196284209883
"2104" 420.6 86.0896471298969 103.245527639523
"2105" 420.8 85.939602385844 103.560188933029
"2106" 421 85.8623142103228 103.65039766647
"2107" 421.2 85.8592015086612 103.670555089983
"2108" 421.4 85.8691542874274 103.730973148788
"2109" 421.6 85.7514824498613 103.714497400092
"2110" 421.8 85.5543464642644 103.949726270115
"2111" 422 85.1934196054521 104.53186214629
"2112" 422.2 84.2832458378686 105.328584669036
"2113" 422.4 82.7892306921168 105.882809750269
"2114" 422.6 80.835355675032 107.39112319013
"2115" 422.8 78.7059864306811 109.114326804933
"2116" 423 76.5363022141398 111.08967937794
"2117" 423.2 74.7764392530238 113.694950506533
"2118" 423.4 73.1195935095813 116.406863106987
"2119" 423.6 72.1632730242702 119.249215718549
"2120" 423.8 71.1279723406118 121.213455408707
"2121" 424 70.0541908375974 122.18466050369
"2122" 424.2 68.5698643512389 122.9119064241
"2123" 424.4 66.7507114108343 123.32331476264
"2124" 424.6 64.7834994388297 124.10540398236
"2125" 424.8 62.2243701659596 125.356579736118
"2126" 425 59.7416175751476 125.954391284455
"2127" 425.2 58.1561991968949 125.71760691959
"2128" 425.4 56.7453766576097 125.586076310412
"2129" 425.6 54.3773906102373 125.455100144493
"2130" 425.8 52.8809670524568 124.493367046979
"2131" 426 51.1592968994507 123.455268066078
"2132" 426.2 49.176944816153 122.637780950077
"2133" 426.4 46.4111141479359 122.217081593425
"2134" 426.6 44.0026221703431 121.062901383625
"2135" 426.8 40.9585261726269 119.616680854051
"2136" 427 38.1087001086507 118.09075670681
"2137" 427.2 35.249889290387 116.263360886841
"2138" 427.4 32.6174636880187 114.215398308374
"2139" 427.6 30.5144334152622 111.84472699094
"2140" 427.8 28.2859647280461 109.38633692861
"2141" 428 26.5935170114564 106.60498211057
"2142" 428.2 25.4837139449884 103.365469620961
"2143" 428.4 24.1587710300568 100.485176641307
"2144" 428.6 22.8649922898623 97.1066465011779
"2145" 428.8 21.4720872199592 93.6162861272611
"2146" 429 20.6448713305335 90.2722648898587
"2147" 429.2 20.034530216819 86.6959033726577
"2148" 429.4 19.8990392414119 83.4748135679187
"2149" 429.6 20.6972598424193 80.8522711914505
"2150" 429.8 22.0737220517033 77.6911556729259
"2151" 430 24.0461963873209 74.3695720167965
"2152" 430.2 26.3361629171863 71.5810517851314
"2153" 430.4 28.9302837415612 68.162226911642
"2154" 430.6 31.2930596935742 64.7770978912215
"2155" 430.8 33.6971418063574 61.3180927484076
"2156" 431 36.1221808163274 57.9214611647741
"2157" 431.2 37.5133506531855 54.4046046536059
"2158" 431.4 39.8597831574357 51.1825843270669
"2159" 431.6 42.1334888255395 49.5330078242747
"2160" 431.8 44.5925163622591 47.3950154122455
"2161" 432 46.9850120590706 46.0342226668847
"2162" 432.2 49.3336048494097 44.91683446821
"2163" 432.4 51.9203126433116 43.9635253210998
"2164" 432.6 54.6629433084886 42.8174746452249
"2165" 432.8 58.3881033765531 41.9379357832763
"2166" 433 61.4276468760366 41.147120898787
"2167" 433.2 64.5871887654324 40.3735359279413
"2168" 433.4 67.4785892785458 38.4895727676579
"2169" 433.6 69.7844897062051 35.956865461832
"2170" 433.8 72.550404132967 33.22772032185
"2171" 434 75.6657465199977 30.5810901132502
"2172" 434.2 79.0024558166486 29.0072238359455
"2173" 434.4 81.9654483816206 27.0169687862638
"2174" 434.6 83.3491827667819 25.1349562771172
"2175" 434.8 84.2574644150344 23.2692523886377
"2176" 435 85.8018415690918 22.4891998476249
"2177" 435.2 87.8990589281084 22.5074536046914
"2178" 435.4 89.744617753948 23.4215383113696
"2179" 435.6 91.0167466529075 24.375696275747
"2180" 435.8 91.7067374548419 25.8508534268734
"2181" 436 92.2893910705579 27.6285499863165
"2182" 436.2 93.5182315963164 29.9367049200904
"2183" 436.4 94.5298996232931 33.1979558915875
"2184" 436.6 95.5159741949661 36.4788909314403
"2185" 436.8 96.83462490641 40.0366771355733
"2186" 437 98.6776047312812 43.118078316302
"2187" 437.2 100.590785655567 46.0196053119224
"2188" 437.4 102.405996225521 48.7940254374917
"2189" 437.6 103.191992584818 51.8432322142468
"2190" 437.8 102.611492834518 53.9290994067126
"2191" 438 101.471742188624 55.8852475715509
"2192" 438.2 100.779546704061 58.6004078548146
"2193" 438.4 100.188226569043 61.819612248328
"2194" 438.6 99.8532251046314 65.3941712896093
"2195" 438.8 99.8900370334696 69.3424072712503
"2196" 439 99.893032244181 73.231018902701
"2197" 439.2 100.507713533286 76.9115336287953
"2198" 439.4 101.584444903088 80.5009469910474
"2199" 439.6 101.777830768702 83.4909456225582
"2200" 439.8 101.867306369092 85.6226247144971
"2201" 440 101.471117010445 88.6097475309371
"2202" 440.2 101.226947863768 91.2684702829368
"2203" 440.4 100.343885445519 94.2005101621272
"2204" 440.6 98.6414176839834 96.8477026581816
"2205" 440.8 96.2429033287073 98.6207004826914
"2206" 441 93.8955860636807 100.076576595232
"2207" 441.2 90.9818149971429 101.557832037912
"2208" 441.4 87.987213616512 103.054316208644
"2209" 441.6 84.9215235024667 104.878753001044
"2210" 441.8 81.7637547146584 106.299512692331
"2211" 442 78.5451070253772 106.946739510864
"2212" 442.2 76.2772707700672 106.269389040855
"2213" 442.4 74.3798189024147 104.832717063346
"2214" 442.6 72.1731485895477 102.99989789208
"2215" 442.8 70.9046186011257 100.635889502798
"2216" 443 69.3240974618559 97.6535253466808
"2217" 443.2 67.935412265982 95.0864989819342
"2218" 443.4 65.7131534163361 92.3239108617733
"2219" 443.6 63.5298726211953 89.4702576247074
"2220" 443.8 60.6607961546736 87.1522187828691
"2221" 444 57.377285658641 85.8260606044368
"2222" 444.2 53.4772024975817 83.5537234340622
"2223" 444.4 50.3134340038394 81.2654884176269
"2224" 444.6 47.0837038879474 79.2301451287335
"2225" 444.8 43.6738957876136 77.1813340251895
"2226" 445 40.9308770582988 74.3760934995751
"2227" 445.2 39.5333430459734 71.5283097732948
"2228" 445.4 38.9248370066133 68.2631062108939
"2229" 445.6 38.2528354791913 65.23950727797
"2230" 445.8 36.7266655271581 60.8121976962433
"2231" 446 34.7605592912019 57.2478954450574
"2232" 446.2 33.6060389128854 53.5001768499003
"2233" 446.4 32.6910060132877 49.6346077993714
"2234" 446.6 31.0833170509162 46.1340724820133
"2235" 446.8 30.5243303213643 42.7806088183437
"2236" 447 31.2982089236873 39.6162782788801
"2237" 447.2 32.3015459031101 36.9051387929491
"2238" 447.4 33.9446852765786 33.6594593727647
"2239" 447.6 35.8152314929667 30.5869472606998
"2240" 447.8 37.7460319028973 27.4594149008686
"2241" 448 39.5526644764956 24.3141401783092
"2242" 448.2 41.3294765661956 20.5906566243976
"2243" 448.4 42.5545935389891 16.5921268521162
"2244" 448.6 43.6326477572823 12.9557748984223
"2245" 448.8 45.5786609829399 9.47006942814299
"2246" 449 47.3869402487795 6.95464295003249
"2247" 449.2 49.0966770832063 6.80139320782364
"2248" 449.4 51.5799262712376 5.63961950724707
"2249" 449.6 54.5105890952583 3.89136758064202
"2250" 449.8 57.5416531602117 2.42439015259682
"2251" 450 60.4502313307533 0.962140188451356
"2252" 450.2 62.8289886466594 0.677014373218029
"2253" 450.4 65.4113238474473 1.29415382778886
"2254" 450.6 68.3269289567246 1.91108806160248
"2255" 450.8 71.3760190434843 2.62887747647673
"2256" 451 74.4267357788671 3.30652492798459
"2257" 451.2 78.1173161665954 4.05944334330986
"2258" 451.4 81.6944618596036 4.71131721749045
"2259" 451.6 85.0746935693074 5.55483955607782
"2260" 451.8 88.037235238907 6.55601205109719
"2261" 452 91.4435194288272 6.94144008649551
"2262" 452.2 93.3890115120272 7.15055039549891
"2263" 452.4 94.8118874266157 8.20017260781973
"2264" 452.6 96.7215151639211 9.7931027425301
"2265" 452.8 98.8759108522678 11.5923732069977
"2266" 453 101.613817561 13.4442864698251
"2267" 453.2 104.856237259241 15.3477741335018
"2268" 453.4 107.647894692038 17.1457576741117
"2269" 453.6 108.844432623125 19.0239560074567
"2270" 453.8 110.11207506996 21.5369843494316
"2271" 454 111.787112754089 24.4128613414996
"2272" 454.2 112.765123969904 27.7455739369113
"2273" 454.4 113.788911506214 31.1695659359431
"2274" 454.6 115.783611051887 34.224703913201
"2275" 454.8 117.756808818751 37.3426693402435
"2276" 455 118.838948264007 40.5104563792746
"2277" 455.2 119.062706011273 43.6228036188643
"2278" 455.4 118.275390733831 46.1162576943627
"2279" 455.6 116.965660275461 48.520506658149
"2280" 455.8 115.971795900593 50.0233003828329
"2281" 456 115.693439765102 51.0217871276357
"2282" 456.2 115.793346153029 52.7477539234485
"2283" 456.4 117.103758139423 54.6131465997369
"2284" 456.6 118.623996206562 56.2402559471184
"2285" 456.8 120.392488540862 56.4000372685753
"2286" 457 122.363790240876 55.5874197892853
"2287" 457.2 123.492613726201 55.6391401521338
"2288" 457.4 123.735083663153 55.8962274390472
"2289" 457.6 123.653483566718 57.3628892567545
"2290" 457.8 123.268489300296 58.8054232046367
"2291" 458 122.300960226011 59.6457406841346
"2292" 458.2 121.026277626411 61.1261007110747
"2293" 458.4 119.388670453784 63.0761921791184
"2294" 458.6 117.677356983789 65.6192498679719
"2295" 458.8 116.044852702211 68.0208512437606
"2296" 459 113.835392431422 70.0557752381234
"2297" 459.2 111.381307981614 71.5761912495352
"2298" 459.4 108.930518896348 72.3460847803575
"2299" 459.6 106.331153512761 72.0487892361851
"2300" 459.8 103.341260218208 72.0831359333457
"2301" 460 99.9535852615097 72.6299146693374
"2302" 460.2 96.4556326490632 72.9833262270714
"2303" 460.4 92.7955860490284 73.6786138029625
"2304" 460.6 89.4534780116266 75.0816379752028
"2305" 460.8 86.6638524109816 76.9373131918031
"2306" 461 83.7682480302134 78.925930400003
"2307" 461.2 81.7153477793382 81.8878768297165
"2308" 461.4 79.8844624544834 84.7000094101284
"2309" 461.6 78.6347614567392 87.8016080716882
"2310" 461.8 77.0827692848054 90.9763448362161
"2311" 462 75.4096361645254 94.309662587116
"2312" 462.2 73.7214009642223 97.1549914698894
"2313" 462.4 71.7053903927344 98.9920059053619
"2314" 462.6 69.2291819774112 100.95333505784
"2315" 462.8 66.5749722625304 101.552755990864
"2316" 463 63.869621456505 101.454460717917
"2317" 463.2 60.799636071529 101.267398226417
"2318" 463.4 57.7823983492465 100.709619738019
"2319" 463.6 54.5667507159855 100.191143006292
"2320" 463.8 53.7084153368585 99.8125052911955
"2321" 464 54.4617185241295 100.285810269552
"2322" 464.2 54.4285255613021 100.001215352067
"2323" 464.4 54.0945511979897 99.7861591707601
"2324" 464.6 54.1104712979698 99.7669731396409
"2325" 464.8 54.0466220099038 99.7173837589676
"2326" 465 53.6274339969808 99.4637274111256
"2327" 465.2 53.224991963627 99.3273677847798
"2328" 465.4 52.804069581269 99.0978616237064
"2329" 465.6 52.4283128425067 98.4101256540966
"2330" 465.8 51.8710254079002 97.3760423060513
"2331" 466 50.0748068515112 95.53764754944
"2332" 466.2 48.1693318707916 93.4819194286135
"2333" 466.4 46.0290434117001 91.643495994997
"2334" 466.6 43.8905056029723 90.5029418551565
"2335" 466.8 42.1178659416981 89.4353597040686
"2336" 467 39.8651085698986 87.9737793779725
"2337" 467.2 37.8224128629498 86.1279787168513
"2338" 467.4 36.4802551753852 84.1474545254169
"2339" 467.6 36.2302244140135 82.1293282009339
"2340" 467.8 36.1608887380285 80.1606483369685
"2341" 468 35.9632512231161 76.8137849436931
"2342" 468.2 36.2596571931282 73.8989854669271
"2343" 468.4 36.4751205211517 71.0478971148376
"2344" 468.6 36.5703016459499 68.979413885217
"2345" 468.8 37.4761450438232 66.1538374687156
"2346" 469 38.5054091607542 62.6856261964406
"2347" 469.2 39.431696890408 59.5977645982207
"2348" 469.4 41.2385653755306 57.230099567702
"2349" 469.6 42.777192796476 56.1301318216527
"2350" 469.8 44.9806184225102 54.5366162193136
"2351" 470 45.9331318653288 52.755899128342
"2352" 470.2 44.6353945960951 50.8274013641798
"2353" 470.4 42.2793156146346 50.2123976552969
"2354" 470.6 39.2397362928185 49.7936064379527
"2355" 470.8 36.7832647267965 49.9335957265336
"2356" 471 33.2094125074737 50.2957113599034
"2357" 471.2 29.7707498492085 50.8355748140503
"2358" 471.4 26.2177304961079 50.8761486952723
"2359" 471.6 22.6370721882491 50.269596550442
"2360" 471.8 19.803261592814 49.1666377465925
"2361" 472 17.6364628798814 47.0826214016724
"2362" 472.2 16.0551316431721 44.4344783092376
"2363" 472.4 15.6978429085302 41.8244538286469
"2364" 472.6 16.3809078522219 39.7874524243389
"2365" 472.8 17.335142530807 37.3163425104456
"2366" 473 18.7975859203915 34.2921241429363
"2367" 473.2 20.7715124903708 31.492256744284
"2368" 473.4 22.9166599477455 28.7104760946597
"2369" 473.6 25.1865205287891 25.4844207419756
"2370" 473.8 27.7190236331729 22.4410642261716
"2371" 474 30.2662435412336 19.8034225826109
"2372" 474.2 33.4775658303265 17.3926767157854
"2373" 474.4 36.8093365386383 15.78364453938
"2374" 474.6 40.2720196075256 14.9073900695725
"2375" 474.8 44.0911327301855 14.2475485030124
"2376" 475 46.9478169451332 13.8711194949437
"2377" 475.2 48.7563141701089 12.5687751071726
"2378" 475.4 51.3130219779598 11.1929083336778
"2379" 475.6 54.4097844428574 9.49947938083924
"2380" 475.8 57.0716308053121 7.81990379616359
"2381" 476 59.9229555430573 6.69216009957202
"2382" 476.2 63.176862807993 6.78887376037707
"2383" 476.4 66.1102923737027 7.40434727591756
"2384" 476.6 69.4711094674223 8.33325119707404
"2385" 476.8 73.0937643058123 8.74795192695611
"2386" 477 77.3345241915025 9.13527421413591
"2387" 477.2 80.8693481376566 9.10030378281853
"2388" 477.4 84.8088125860325 9.17810585363512
"2389" 477.6 89.1005502319315 9.10694338605843
"2390" 477.8 93.2265811231399 10.2688068688095
"2391" 478 96.8241524219009 11.47132357479
"2392" 478.2 99.5802374943473 13.2184536111917
"2393" 478.4 102.795185155324 15.2424597221565
"2394" 478.6 106.151227946647 16.614362502578
"2395" 478.8 106.660154348461 17.9726719370601
"2396" 479 107.744455838717 20.1252614624368
"2397" 479.2 109.075179387324 22.4718168182489
"2398" 479.4 110.443766910493 24.710628913882
"2399" 479.6 111.989934550323 27.4783550416295
"2400" 479.8 113.25615717446 30.1768229389063
"2401" 480 114.975898727943 33.3388539784585
"2402" 480.2 116.441576413 36.5150543041135
"2403" 480.4 117.076181236123 39.4645205472953
"2404" 480.6 116.247834027428 42.0158775438755
"2405" 480.8 115.571540924499 45.2742423976951
"2406" 481 114.806888003261 48.9408105316993
"2407" 481.2 113.831828529577 52.4245264932884
"2408" 481.4 112.766645289986 55.3321043340745
"2409" 481.6 111.421982156458 58.2112421257108
"2410" 481.8 109.419987917987 60.2000316135879
"2411" 482 106.899931621477 61.9562482521624
"2412" 482.2 104.115378379886 63.4095576787457
"2413" 482.4 100.482963866473 65.1771620671845
"2414" 482.6 97.2605391255048 66.625206146778
"2415" 482.8 94.2133192558188 67.8190092357531
"2416" 483 90.6111343587325 68.7588928420361
"2417" 483.2 86.7383608054034 69.5044272652846
"2418" 483.4 83.2826264637548 69.7887525425827
"2419" 483.6 79.6753557576473 70.4904566159375
"2420" 483.8 76.0050599537573 71.2736643663968
"2421" 484 72.0675343389989 71.7108068822732
"2422" 484.2 68.0193480769111 71.4107368849189
"2423" 484.4 64.6684977727466 70.3875857870527
"2424" 484.6 62.6472458122387 68.7422767112181
"2425" 484.8 60.4802993263684 66.9240497015167
"2426" 485 58.2049489402597 64.863709963259
"2427" 485.2 56.7187885093054 62.9447985154149
"2428" 485.4 56.1647050774973 61.5461656027931
"2429" 485.6 54.9291536713864 58.7086562040338
"2430" 485.8 54.945353793679 56.4694073703611
"2431" 486 55.2200049405091 53.5876094792192
"2432" 486.2 54.5193496597126 51.4851068438842
"2433" 486.4 51.9484982340126 51.005349475222
"2434" 486.6 49.5274788868354 52.526674167163
"2435" 486.8 48.7593808218625 54.8829381989506
"2436" 487 48.3206943943503 57.5360833982996
"2437" 487.2 48.119550612218 60.2872364141245
"2438" 487.4 48.3625565282308 63.8490255792254
"2439" 487.6 48.2207045283051 67.7434992658207
"2440" 487.8 48.5059221060719 71.5821816958759
"2441" 488 49.6667282231132 74.6168176973428
"2442" 488.2 51.4781369314242 77.1666719542014
"2443" 488.4 52.6941854594913 80.2090946314805
"2444" 488.6 53.2352414038408 83.4772315821235
"2445" 488.8 53.271734670401 87.1213149891508
"2446" 489 52.9569388403469 90.9993170300912
"2447" 489.2 50.9556835202405 93.3297497200642
"2448" 489.4 48.1488011893883 94.106221839168
"2449" 489.6 45.0946958550431 94.1834304090942
"2450" 489.8 41.693610949524 93.509566706834
"2451" 490 39.0336617187665 91.4901466923156
"2452" 490.2 37.3053208244692 88.8996376428776
"2453" 490.4 35.7520007630511 85.692638951711
"2454" 490.6 35.3068372425005 82.2439340649418
"2455" 490.8 34.9620800628009 78.2984061482493
"2456" 491 34.1607153070237 74.4366492866774
"2457" 491.2 34.4407672470599 70.4201423263823
"2458" 491.4 34.9831081307182 66.9453400483955
"2459" 491.6 35.5133573996913 62.9178842923125
"2460" 491.8 35.9842062625539 59.1944639066752
"2461" 492 36.9459707805032 55.5833914687277
"2462" 492.2 38.5250505474341 52.6290774791211
"2463" 492.4 40.0064591171152 49.1901562304271
"2464" 492.6 41.2635056054309 45.3030596419623
"2465" 492.8 41.9433862964529 42.2019306170393
"2466" 493 42.1566049123989 38.9541291076674
"2467" 493.2 42.6857682228635 35.9939186439886
"2468" 493.4 43.7960986307244 32.4561691314518
"2469" 493.6 44.6637812417322 29.2011719108044
"2470" 493.8 45.024133843153 25.1643062881762
"2471" 494 44.5827602464145 21.9642878579589
"2472" 494.2 44.0477727363522 18.7418171899341
"2473" 494.4 44.366194574993 15.2739252217394
"2474" 494.6 45.9973441788154 13.2544071011977
"2475" 494.8 48.1313548578349 12.3111651257343
"2476" 495 50.8414602712527 11.4286116116609
"2477" 495.2 53.6383238456212 10.5498281519819
"2478" 495.4 56.6676464217885 9.5453259952219
"2479" 495.6 59.3319691898476 9.6915280005181
"2480" 495.8 61.7413600230022 10.0357747644064
"2481" 496 65.2338164111189 10.1676440782644
"2482" 496.2 69.1451909504543 9.58568828470258
"2483" 496.4 72.9632171414188 8.46785966425611
"2484" 496.6 76.6606825722118 7.37467791862722
"2485" 496.8 80.7361541474646 6.0037989090509
"2486" 497 84.4962276225718 4.8087543367655
"2487" 497.2 87.7774995106223 4.90333761434993
"2488" 497.4 90.8388840705856 5.63280116624277
"2489" 497.6 93.6650822156782 6.81552985219036
"2490" 497.8 96.5323472570478 8.63054397762589
"2491" 498 98.9351303947023 11.0514254826192
"2492" 498.2 101.420154210499 13.5703313204298
"2493" 498.4 103.871653280256 16.3122493488463
"2494" 498.6 106.601229722737 18.7877263817901
"2495" 498.8 110.006801834 20.9872795589441
"2496" 499 112.070713938042 22.4806565973326
"2497" 499.2 113.156092844713 24.8953991339402
"2498" 499.4 114.127740523921 27.9573009527636
"2499" 499.6 115.191891410177 31.0684569421241
"2500" 499.8 116.51925279193 34.4725435018044
"2501" 500 118.495102122721 37.1477669278676
"2502" 500.2 120.307419280549 39.2446185237709
"2503" 500.4 121.325830173579 41.9600296725152
"2504" 500.6 121.794656273967 44.9224616667368
"2505" 500.8 122.381227940095 48.102673692669
"2506" 501 122.115738221075 51.6477989584833
"2507" 501.2 121.581870257648 55.1523000987517
"2508" 501.4 120.525287197602 58.8217883521157
"2509" 501.6 119.397106120348 62.0743711002061
"2510" 501.8 118.100036574085 65.0855981484585
"2511" 502 116.717415590964 68.3834275769665
"2512" 502.2 115.166815943908 72.0715352664779
"2513" 502.4 113.741394343896 75.6045961821536
"2514" 502.6 112.627357466609 78.3295994981791
"2515" 502.8 110.661487084665 80.9606012300377
"2516" 503 108.718510265189 83.3745603383649
"2517" 503.2 105.966787607854 85.2546451078293
"2518" 503.4 102.935653351348 86.3730429641891
"2519" 503.6 99.7198598298055 86.7532303999608
"2520" 503.8 96.8285668878138 86.4284757148779
"2521" 504 94.5909076782833 85.9462323553025
"2522" 504.2 93.015948701289 84.4399220402828
"2523" 504.4 92.73498695613 83.0462478821404
"2524" 504.6 90.9326415277999 80.5908698551663
"2525" 504.8 88.7510621854015 78.0723119824741
"2526" 505 85.7660766062859 75.8907793555478
"2527" 505.2 82.916777528119 74.0747998298901
"2528" 505.4 80.4308601119921 72.1975883396779
"2529" 505.6 78.1228883127149 69.705512982211
"2530" 505.8 76.1979005010074 67.6615778084391
"2531" 506 74.1251184214229 65.0595244430518
"2532" 506.2 72.1583415234468 62.1844556941662
"2533" 506.4 70.5697441285078 59.2894636433586
"2534" 506.6 69.285519358721 56.0856653573404
"2535" 506.8 67.4548592397949 52.9789741709814
"2536" 507 64.7717058995448 49.9620249488738
"2537" 507.2 62.4984702517315 47.3133898754583
"2538" 507.4 61.0185367100993 44.2568878452374
"2539" 507.6 59.3588921259134 41.2672947366479
"2540" 507.8 58.028234702184 38.0933544507607
"2541" 508 58.5192254583634 36.3976773564243
"2542" 508.2 59.6532719067684 33.8365462014587
"2543" 508.4 61.1999948260927 31.1321386801843
"2544" 508.6 62.7960962174374 28.2027019052793
"2545" 508.8 64.9422697875147 25.3650871940713
"2546" 509 67.1456186548212 23.6453326374526
"2547" 509.2 70.025877695332 21.9630470581457
"2548" 509.4 72.1822269256567 19.9874247603091
"2549" 509.6 73.9922913019507 17.4648636215197
"2550" 509.8 75.9075703901785 15.8622606682566
"2551" 510 78.6248537461207 15.1799947844713
"2552" 510.2 81.4431157643102 14.9759958420917
"2553" 510.4 84.6681555402376 15.3176840183827
"2554" 510.6 87.2304191236343 16.6190262643329
"2555" 510.8 89.9505179534311 18.2892578339828
"2556" 511 92.9488364198937 19.6929671534988
"2557" 511.2 96.2647515330241 21.3347432997563
"2558" 511.4 99.2942825862459 22.6902028942683
"2559" 511.6 101.640826789899 24.0997268566045
"2560" 511.8 104.321858879099 25.9866268097407
"2561" 512 106.979253927211 27.9021605139422
"2562" 512.2 108.808111667659 29.7358197586566
"2563" 512.4 110.237519870002 31.8339567965264
"2564" 512.6 110.819860538709 34.1383087281746
"2565" 512.8 112.403093517245 37.1392568806277
"2566" 513 114.746031931991 37.8614043258359
"2567" 513.2 116.598986853128 36.7895541532667
"2568" 513.4 117.136160201972 35.7457401795468
"2569" 513.6 116.098512768415 35.4093655318074
"2570" 513.8 115.2530114008 34.4923794149418
"2571" 514 114.659534685178 33.7961222286195
"2572" 514.2 113.671902651969 33.2600746962494
"2573" 514.4 113.224881153297 32.6924088674101
"2574" 514.6 112.290602415346 31.6449955772824
"2575" 514.8 111.53664479888 30.69564711035
"2576" 515 110.608967498069 29.2852637579177
"2577" 515.2 108.997256571999 28.0843220286649
"2578" 515.4 106.854155571663 26.5157678860631
"2579" 515.6 103.980941993782 24.801687889917
"2580" 515.8 101.111166346025 22.8216027134483
"2581" 516 98.2350019904661 21.6651303696676
"2582" 516.2 95.2269499686872 20.2697913745851
"2583" 516.4 92.7431249778468 18.487626443162
"2584" 516.6 90.4295400663919 16.3029040322246
"2585" 516.8 88.71152049572 13.5406564252927
"2586" 517 86.7790314345817 10.8378276879821
"2587" 517.2 84.3524946143223 8.76878616130281
"2588" 517.4 80.8338810018058 8.28369924533204
"2589" 517.6 77.6543332496117 7.8428741835308
"2590" 517.8 74.367000499907 6.92512679599351
"2591" 518 70.9405072898447 6.02175762861707
"2592" 518.2 67.7569379789438 5.52596713645376
"2593" 518.4 64.8214438265343 5.74334801517572
"2594" 518.6 61.9969525497203 5.95314122875815
"2595" 518.8 58.8625653499653 6.1021311362066
"2596" 519 55.4580640786849 6.48333666077146
"2597" 519.2 52.0528097728727 6.94990173234358
"2598" 519.4 48.7389572568579 6.74908693733585
"2599" 519.6 46.3289716354511 5.5518691149302
"2600" 519.8 44.8943082725266 5.36552161976866
"2601" 520 43.925789285323 7.30286777631179
"2602" 520.2 42.106172572628 8.62340228531607
"2603" 520.4 39.683019512203 9.26474536502433
"2604" 520.6 36.9002180283916 8.5738323419902
"2605" 520.8 35.6759551278722 8.47867430575498
"2606" 521 34.1632388583297 10.0729355403117
"2607" 521.2 32.7294127178311 12.3724835263244
"2608" 521.4 31.1654617271173 14.4339912526112
"2609" 521.6 28.9237782889113 16.042231520804
"2610" 521.8 25.9057911578935 17.8840616564297
"2611" 522 23.1702680519455 18.9326660184521
"2612" 522.2 20.2177412272984 19.5725196619423
"2613" 522.4 18.3362962267884 21.5054733935298
"2614" 522.6 16.6488048770713 24.735606956205
"2615" 522.8 14.3686138030383 27.6668407369958
"2616" 523 12.0203615128066 29.6457564062701
"2617" 523.2 11.8249718546112 31.6968991012477
"2618" 523.4 10.5918883835989 34.6230584112952
"2619" 523.6 8.81725060649116 36.7505624381341
"2620" 523.8 7.76217372414237 38.5066029016452
"2621" 524 6.52576336053628 40.4622799998707
"2622" 524.2 5.05488908129026 42.8329023934009
"2623" 524.4 4.31761667522793 45.8311739660072
"2624" 524.6 3.25629300077279 48.3323382335738
"2625" 524.8 3.31845396548525 50.5753860095687
"2626" 525 3.93347571231906 53.1243650926752
"2627" 525.2 3.68608669107426 56.2727871602264
"2628" 525.4 2.49926539564769 58.756372970908
"2629" 525.6 2.70833775624014 60.3180383569851
"2630" 525.8 3.58708251543057 63.2979124996296
"2631" 526 3.51629865316649 66.394342118351
"2632" 526.2 3.13780067532732 69.2705797911314
"2633" 526.4 2.96287659844979 71.3969023752568
"2634" 526.6 2.83649294221467 74.0175751740433
"2635" 526.8 3.64108129369353 76.08470811952
"2636" 527 3.80110442117441 78.6611538405797
"2637" 527.2 4.79630379854299 79.8397925147802
"2638" 527.4 6.29108789112312 82.2734115676159
"2639" 527.6 6.79674593074588 84.1144652305686
"2640" 527.8 7.06280712392605 85.9874557865199
"2641" 528 8.09524524967926 86.8297164380097
"2642" 528.2 9.13234306823553 89.2119734079169
"2643" 528.4 10.1146701710238 92.0492326619534
"2644" 528.6 11.0161985841516 94.4635009402126
"2645" 528.8 12.949922250775 95.5558728353014
"2646" 529 14.9232258992529 96.869722678893
"2647" 529.2 17.2912597807179 98.618540987067
"2648" 529.4 18.4571029204733 100.907838516608
"2649" 529.6 18.9031372777692 103.203842637591
"2650" 529.8 19.0905629505577 104.985180110923
"2651" 530 20.2337522942656 105.02983386896
"2652" 530.2 21.1886638850529 106.236212522676
"2653" 530.4 22.9040512958855 106.999559473463
"2654" 530.6 25.0779293947005 107.887514211826
"2655" 530.8 26.6895170456265 109.926458636977
"2656" 531 27.4963313394981 112.130014117125
"2657" 531.2 28.6912008919371 114.086431277374
"2658" 531.4 31.0027880923267 115.591370179272
"2659" 531.6 33.5836152122739 117.322372388407
"2660" 531.8 36.3515731074287 119.090736013096
"2661" 532 39.3661015522253 120.081910265779
"2662" 532.2 41.5844425057782 121.679867406956
"2663" 532.4 44.732778563719 122.898496424715
"2664" 532.6 47.6317305783633 123.664097395143
"2665" 532.8 49.8947840810382 124.313799649281
"2666" 533 52.7186542614361 123.992003979705
"2667" 533.2 54.6690502103124 122.842249429052
"2668" 533.4 56.9243643942993 121.693252163839
"2669" 533.6 59.2479917273377 121.244401028737
"2670" 533.8 61.9996955050038 121.461180307124
"2671" 534 63.7944564163057 121.900402032568
"2672" 534.2 66.0596001592585 122.443094579897
"2673" 534.4 68.6621601232471 121.948870204874
"2674" 534.6 71.4806935596036 122.474838333087
"2675" 534.8 73.668184102931 123.920061501348
"2676" 535 74.8592827551194 124.084756582695
"2677" 535.2 74.7702236019512 121.335356953369
"2678" 535.4 73.0476079028027 119.307683524812
"2679" 535.6 70.8542049537644 118.481056275767
"2680" 535.8 68.3801393731694 118.373120450812
"2681" 536 66.0658439445814 117.631368058956
"2682" 536.2 62.8812888647924 116.345826927622
"2683" 536.4 59.1471525835522 114.743987988258
"2684" 536.6 56.3862757976455 112.957873461035
"2685" 536.8 54.0504827852748 110.357660379705
"2686" 537 53.1032473230205 107.917196392468
"2687" 537.2 52.3659815026943 104.656697367918
"2688" 537.4 51.6926373518649 101.87264377144
"2689" 537.6 51.3843777701013 98.3018931689134
"2690" 537.8 51.8266870846859 94.8752038814366
"2691" 538 51.4714850413175 91.2352846319194
"2692" 538.2 50.1471629404691 87.6832081846157
"2693" 538.4 48.4848584284472 84.2427540910706
"2694" 538.6 47.6131082291269 80.8572980923558
"2695" 538.8 47.8325745705085 77.6036981774831
"2696" 539 48.9176490697635 74.4044173254366
"2697" 539.2 50.4565686482325 72.4646876671895
"2698" 539.4 51.8793313060214 70.4824375958943
"2699" 539.6 53.0179101960347 68.4442923915648
"2700" 539.8 54.7291855243042 66.4319306060271
"2701" 540 56.4937262937092 64.5962195918083
"2702" 540.2 58.5541367234352 62.3105517030553
"2703" 540.4 59.5784921937151 59.6563785290338
"2704" 540.6 59.7934437268573 56.4504307109957
"2705" 540.8 59.9416492113953 53.2030288370164
"2706" 541 60.1122797417936 49.7039447350332
"2707" 541.2 60.7779694778673 46.6776105228474
"2708" 541.4 62.0095417705136 44.0610067735331
"2709" 541.6 62.5349830703942 40.986716668121
"2710" 541.8 61.2433339419354 37.1507409796695
"2711" 542 59.2708372473052 34.7927671290125
"2712" 542.2 56.8947429209472 33.4567972695731
"2713" 542.4 55.4652702043122 31.259156547469
"2714" 542.6 55.6254842628469 28.7237145193043
"2715" 542.8 57.4387633266301 27.1218889327192
"2716" 543 59.0614192231928 26.766647019447
"2717" 543.2 61.2519150567751 26.9552238593852
"2718" 543.4 63.3088431446068 27.6687345720606
"2719" 543.6 65.7082238152343 28.6321087388424
"2720" 543.8 67.3911982643735 30.3885454614367
"2721" 544 68.6215085164915 32.879353843314
"2722" 544.2 70.4945294909602 35.5097585757184
"2723" 544.4 73.2381139823516 37.6345204956987
"2724" 544.6 76.7872968324122 39.5591776219278
"2725" 544.8 80.5047967342085 40.7265424135123
"2726" 545 84.1695009211419 41.5823529874613
"2727" 545.2 87.73563250088 42.7839844877713
"2728" 545.4 91.8428047955647 43.9678347667488
"2729" 545.6 95.3401356760448 45.3812747073118
"2730" 545.8 98.9745243912646 47.3427005304891
"2731" 546 102.374538515132 49.2760852515676
"2732" 546.2 105.931552741135 50.8078331467656
"2733" 546.4 108.105579736757 52.6618264636455
"2734" 546.6 109.329577795054 55.0130128925371
"2735" 546.8 110.031312745997 57.5525580186873
"2736" 547 111.301087275099 60.7682465927836
"2737" 547.2 111.866444388256 64.0462060340531
"2738" 547.4 111.927259574818 67.3923364089208
"2739" 547.6 111.238308743124 70.4580726494162
"2740" 547.8 109.915737628051 73.498008425432
"2741" 548 109.120780060659 75.7826652408542
"2742" 548.2 107.99239759984 79.077204001789
"2743" 548.4 106.333230104316 82.1855682648275
"2744" 548.6 104.787678783386 85.0122566208398
"2745" 548.8 103.092100191762 87.7205725306708
"2746" 549 100.844292670464 89.956317972971
"2747" 549.2 98.2417638948154 92.0858323580841
"2748" 549.4 95.5024115092572 94.0344522121349
"2749" 549.6 92.3886942317911 95.631452666725
"2750" 549.8 89.6188319691058 95.9501193083276
"2751" 550 86.5308785045543 95.5290457302474
"2752" 550.2 83.3231321541016 95.1483074246374
"2753" 550.4 79.1716272287858 95.3417411971362
"2754" 550.6 75.3989129309732 95.7200297445169
"2755" 550.8 71.2669147094942 95.1273106102629
"2756" 551 67.4051774337362 93.5465012512769
"2757" 551.2 63.8308638094073 91.5144403378597
"2758" 551.4 61.0298861522117 89.0779736799061
"2759" 551.6 57.8345178543862 86.2336975875344
"2760" 551.8 55.3288789315118 83.8427517708824
"2761" 552 52.2072215521923 81.1623524681658
"2762" 552.2 49.669259400233 78.352706705298
"2763" 552.4 48.3984721029928 75.4939721391561
"2764" 552.6 47.7220125289087 71.74178690212
"2765" 552.8 47.6328833990218 68.1643522289988
"2766" 553 48.7630968299888 65.4660458275238
"2767" 553.2 50.280127287424 63.6325130352137
"2768" 553.4 52.2110596450829 61.6379061716075
"2769" 553.6 54.6149186656664 59.0111949512903
"2770" 553.8 56.8014016788645 56.6541929563977
"2771" 554 59.3110992932309 54.9852608595698
"2772" 554.2 62.1964005377984 53.9103698986199
"2773" 554.4 64.9679745505118 52.6250498078983
"2774" 554.6 67.2863892300326 51.5133092888648
"2775" 554.8 70.4878342958509 49.9986121668457
"2776" 555 73.4258074427317 48.933526480403
"2777" 555.2 76.8427452611376 48.5241795488806
"2778" 555.4 80.226097355368 48.5098992285363
"2779" 555.6 83.4814687737231 48.8087755101473
"2780" 555.8 86.4446884000712 49.3786753917075
"2781" 556 89.7401121932581 49.1625008094642
"2782" 556.2 92.4684657071231 48.0405832401037
"2783" 556.4 95.8405766942894 47.4556253611455
"2784" 556.6 98.8771979584264 48.1628777455035
"2785" 556.8 102.2071375494 49.138738162011
"2786" 557 105.258004015708 49.3549111428888
"2787" 557.2 108.313776421359 48.7984523218418
"2788" 557.4 110.270614136326 47.2640574144085
"2789" 557.6 110.924460693143 45.0236977584977
"2790" 557.8 111.773526067453 43.1652908720961
"2791" 558 112.805991582715 42.3519878140889
"2792" 558.2 114.190469327037 42.0096832985926
"2793" 558.4 115.337056503254 42.5657750874026
"2794" 558.6 116.310834989358 44.0164681377068
"2795" 558.8 117.111922135259 45.6919985909083
"2796" 559 118.729233361384 47.3617728046896
"2797" 559.2 120.427681744359 49.3191248740936
"2798" 559.4 122.594175128502 51.2738858403363
"2799" 559.6 124.720491549961 52.1503623288123
"2800" 559.8 123.645087844013 50.8036845660228
"2801" 560 122.672509053253 50.6038622034268
"2802" 560.2 121.323038107611 50.277031568961
"2803" 560.4 120.412751944143 50.1093291843547
"2804" 560.6 119.579485845891 49.96371104344
"2805" 560.8 118.610996009568 49.4316730636261
"2806" 561 117.969619509229 49.8114078765084
"2807" 561.2 117.560437731305 50.3254407054214
"2808" 561.4 116.964097127565 50.5219837537132
"2809" 561.6 116.452242523234 50.8277604210273
"2810" 561.8 115.263099297065 51.1539449607227
"2811" 562 114.923275598758 50.9515952979251
"2812" 562.2 114.54826358859 50.3166018972051
"2813" 562.4 113.864639494016 49.7281858307895
"2814" 562.6 112.997277130727 48.4716663607848
"2815" 562.8 111.759191759163 46.7536346025654
"2816" 563 110.650631702542 44.878508813138
"2817" 563.2 110.356932702841 42.7344671537821
"2818" 563.4 110.053824718274 40.7449015545503
"2819" 563.6 108.521464701884 39.2982777431702
"2820" 563.8 106.321028946481 39.1856032697677
"2821" 564 104.573780737157 40.7678736228952
"2822" 564.2 102.939090757412 42.4716856063294
"2823" 564.4 101.239171469205 44.6568620891612
"2824" 564.6 99.0906463198944 47.5213674635547
"2825" 564.8 96.9737652696117 50.8273890076733
"2826" 565 95.4185070484485 53.790232798248
"2827" 565.2 93.2062182596558 56.5299697191061
"2828" 565.4 90.9448241293404 58.5603121297035
"2829" 565.6 88.4206603397963 60.2216177012157
"2830" 565.8 85.7583496553265 62.1464998398501
"2831" 566 83.0527887161872 64.129940893297
"2832" 566.2 80.0093979049923 65.6505707051559
"2833" 566.4 77.1605543929491 66.9299519396294
"2834" 566.6 74.0496804293202 68.0964756131582
"2835" 566.8 71.362389640013 68.1362076924713
"2836" 567 69.3398408527191 67.2644759821464
"2837" 567.2 67.3261095624373 65.889726751238
"2838" 567.4 65.1188293639928 64.1204384367993
"2839" 567.6 62.1778392413357 62.3871309521119
"2840" 567.8 58.9286344682894 61.0457083446049
"2841" 568 55.8286866051307 60.3552011244286
"2842" 568.2 52.6593264429172 59.4560857142133
"2843" 568.4 49.3418119147747 59.0108090707995
"2844" 568.6 46.7082572212324 58.1209705615508
"2845" 568.8 44.1088462347289 56.6450694842556
"2846" 569 41.4033789972859 54.8837121094976
"2847" 569.2 38.6591903594636 53.0583179215168
"2848" 569.4 36.313315725482 50.9824051639364
"2849" 569.6 34.1972252271683 48.5885784168579
"2850" 569.8 32.3338243725293 45.8921023104507
"2851" 570 31.2996068173252 42.874006468436
"2852" 570.2 31.2375070272642 40.0139475910114
"2853" 570.4 31.3587615750847 36.641955580207
"2854" 570.6 31.5599489401488 32.7990166707252
"2855" 570.8 31.9065064560104 29.1111067455651
"2856" 571 32.5675985992843 25.9843116179597
"2857" 571.2 34.4069657037033 23.4036639329965
"2858" 571.4 36.6875897371521 20.4807256970657
"2859" 571.6 38.7727501574137 17.7793008121765
"2860" 571.8 41.3522201554228 15.9709526483853
"2861" 572 44.8426752813068 14.0157063789648
"2862" 572.2 48.0056612813054 12.712973324477
"2863" 572.4 51.5731916270924 12.5386579958545
"2864" 572.6 53.6585144230138 13.2212352377091
"2865" 572.8 54.974682026384 14.1779121698496
"2866" 573 56.1469374184564 15.5826810058581
"2867" 573.2 58.6982176596558 16.6537957690174
"2868" 573.4 61.4167815558775 16.1119945729388
"2869" 573.6 62.3272344542017 13.7823262548429
"2870" 573.8 61.5197687004338 11.572090694343
"2871" 574 61.5774222181563 11.1681322402815
"2872" 574.2 62.1260691829777 10.8919934509234
"2873" 574.4 63.3029262709677 10.7014290575709
"2874" 574.6 65.6264428277582 10.4630432054068
"2875" 574.8 67.5948855708747 11.3185198059241
"2876" 575 69.1799683296903 12.8722324966083
"2877" 575.2 71.2402258646619 14.359855154917
"2878" 575.4 73.8765485148988 15.7241990066216
"2879" 575.6 77.2223916323737 16.6899049774816
"2880" 575.8 80.2650399360576 17.1476003226431
"2881" 576 83.5373229634891 17.8016846015598
"2882" 576.2 87.2070986654642 17.969866120231
"2883" 576.4 90.5056392069816 18.5875633908312
"2884" 576.6 93.4557347626642 19.0909874218011
"2885" 576.8 95.9915408161389 20.4937169342365
"2886" 577 96.9152890192732 22.5501065963282
"2887" 577.2 97.0163085697212 24.7887120934949
"2888" 577.4 96.2551238047906 26.5616431182682
"2889" 577.6 95.5119804324322 29.2400604774972
"2890" 577.8 94.7233872341461 32.0598208143048
"2891" 578 93.0820513997475 35.0261134309807
"2892" 578.2 92.0603809492413 38.1163046222558
"2893" 578.4 91.9347983569429 40.8061516174308
"2894" 578.6 92.2368536634748 43.7162434615844
"2895" 578.8 92.570781911437 46.492646114288
"2896" 579 93.8080974871735 48.9019183986605
"2897" 579.2 95.5872010961869 51.0583263483035
"2898" 579.4 97.1522287446035 53.0846290611226
"2899" 579.6 99.3328151923611 54.8474216153598
"2900" 579.8 101.662403884755 56.8174934852495
"2901" 580 104.079189708399 58.7636761614787
"2902" 580.2 105.94476116616 60.7555015907863
"2903" 580.4 107.099811144468 62.6273036954204
"2904" 580.6 107.442322589994 64.1896343654659
"2905" 580.8 108.610369591778 66.3202057861893
"2906" 581 110.879898487153 67.5490852636485
"2907" 581.2 113.695304354837 67.5571065782053
"2908" 581.4 116.296517363101 66.7311311304908
"2909" 581.6 118.160181820979 66.0698606412796
"2910" 581.8 119.707727551156 66.6060640484856
"2911" 582 120.293898392793 67.6360258163947
"2912" 582.2 120.126883943899 68.926551408924
"2913" 582.4 119.783773485302 69.965451835571
"2914" 582.6 120.325437540224 72.2815737773993
"2915" 582.8 121.177197340318 75.1834273317697
"2916" 583 122.10045818258 78.0973672794839
"2917" 583.2 123.344446383927 81.0003831753301
"2918" 583.4 123.032753921435 81.9282854724456
"2919" 583.6 122.17853046455 83.1139152703534
"2920" 583.8 120.900391048945 84.4974402253551
"2921" 584 119.468710931394 86.4945233779837
"2922" 584.2 118.180950877211 88.695920031003
"2923" 584.4 116.98854620796 91.4309248955109
"2924" 584.6 115.439911382706 94.0639325682841
"2925" 584.8 113.368554058052 95.8636760300979
"2926" 585 111.22472330933 97.8138438606412
"2927" 585.2 108.950262962755 99.8873453559007
"2928" 585.4 106.54474159039 102.117786095159
"2929" 585.6 104.208197722545 104.270433908919
"2930" 585.8 101.748564031187 107.036342682494
"2931" 586 98.7525280376404 109.293912116238
"2932" 586.2 95.5858226903634 110.576568439076
"2933" 586.4 92.4613519203538 111.340307812089
"2934" 586.6 89.2255732812038 110.909974895945
"2935" 586.8 85.8752716161453 110.100573133854
"2936" 587 82.5941366189526 109.234543084593
"2937" 587.2 79.973753209045 107.862120593891
"2938" 587.4 77.7263080403732 105.828058085037
"2939" 587.6 75.922218049734 103.361516274204
"2940" 587.8 74.4939139330276 100.843316504422
"2941" 588 72.6645946228857 97.7435737061253
"2942" 588.2 70.905698458555 94.4261495425459
"2943" 588.4 69.4994371098848 91.0297942982976
"2944" 588.6 67.7598442222706 86.9403839631121
"2945" 588.8 65.8011337071374 84.0438018582372
"2946" 589 63.095573152587 80.8866270289616
"2947" 589.2 60.2203996700656 78.7035555346812
"2948" 589.4 57.1757715751096 76.7635422536658
"2949" 589.6 53.5330965715256 75.3118702241251
"2950" 589.8 49.9853004895506 73.7178540304049
"2951" 590 46.7963538963842 71.5978788531125
"2952" 590.2 44.1510964864423 68.9528671056781
"2953" 590.4 43.0374494404788 66.1496165186266
"2954" 590.6 43.2393604159641 63.247413533765
"2955" 590.8 44.4363763727019 60.5630113677493
"2956" 591 45.6762892601471 57.4847408754623
"2957" 591.2 47.1018967809896 54.3833731944288
"2958" 591.4 48.6851202404864 51.2345772587191
"2959" 591.6 50.6862445751592 48.3771911133334
"2960" 591.8 52.3629245968969 44.7043298255186
"2961" 592 53.0689877533182 41.2042244520518
"2962" 592.2 52.3957627349543 37.7416413943523
"2963" 592.4 50.9641598985492 34.4272913234366
"2964" 592.6 48.7130099951917 31.030555339043
"2965" 592.8 46.8767959821231 27.6930225143569
"2966" 593 45.0419346530859 24.703487391601
"2967" 593.2 42.961831444995 21.7235184716777
"2968" 593.4 41.4797240895 18.7574498192726
"2969" 593.6 41.6656560496878 15.7876103103091
"2970" 593.8 43.1126891581933 13.5701621537368
"2971" 594 45.0969095790546 11.5399364604431
"2972" 594.2 47.6040159611333 9.94276908229513
"2973" 594.4 50.2747850407442 8.64058989716831
"2974" 594.6 53.0508010861592 7.29577679751514
"2975" 594.8 56.01953606458 6.06397423831727
"2976" 595 59.0651849712029 5.8300786267569
"2977" 595.2 62.050616909414 6.39749349516247
"2978" 595.4 65.2194572674559 7.3989442317342
"2979" 595.6 68.4738620028819 8.18997172926255
"2980" 595.8 72.612085741498 9.26406368496032
"2981" 596 75.6584518822583 9.91889785387105
"2982" 596.2 79.2349761030313 10.1944650835644
"2983" 596.4 82.5542933718834 11.0471428674744
"2984" 596.6 86.0138388004453 11.9358241206916
"2985" 596.8 89.5207556081176 12.0383346017806
"2986" 597 92.5683242935331 12.1591758274958
"2987" 597.2 96.1568616810015 11.8202209535801
"2988" 597.4 98.111879847633 10.9923567252771
"2989" 597.6 98.6925882767479 11.3996750113266
"2990" 597.8 99.9720096065873 12.6549746178419
"2991" 598 100.774539493094 14.1761107140309
"2992" 598.2 101.602861802698 16.1296923972301
"2993" 598.4 101.747582053799 18.2351776241115
"2994" 598.6 102.875984857422 21.1923243458321
"2995" 598.8 104.139056977429 23.436856283196
"2996" 599 106.447942732291 25.8776292734672
"2997" 599.2 108.761717815998 27.8137401792394
"2998" 599.4 111.736803795488 28.5646990280649
"2999" 599.6 114.622560821491 28.4876009005193
"3000" 599.8 115.090742415882 29.1383634137279
"3001" 600 114.972757923393 29.6978753202993
"3002" 600.2 114.589079640799 31.3341828099285
"3003" 600.4 113.884841135993 32.2914017521601
"3004" 600.6 113.199976486368 33.3996520946754
"3005" 600.8 112.966354121977 35.1694612310785
"3006" 601 112.780114050965 37.9669407189896
"3007" 601.2 112.702571590796 40.3992052061534
"3008" 601.4 113.334832721883 42.823098777288
"3009" 601.6 113.724014953629 44.3176376298797
"3010" 601.8 114.606803913932 44.7281634131529
"3011" 602 114.997901715483 44.79422638849
"3012" 602.2 115.089780451709 45.293265307009
"3013" 602.4 115.47797725781 46.4631210632547
"3014" 602.6 116.516486966118 47.8155530875554
"3015" 602.8 117.395257212249 48.2627922481204
"3016" 603 118.56984694856 49.3530958086439
"3017" 603.2 119.385001688897 50.9506766833356
"3018" 603.4 119.851060454598 52.4398322170837
"3019" 603.6 120.980984169038 54.6499962448239
"3020" 603.8 121.364975394504 56.8431376591045
"3021" 604 121.090203098096 59.3792440441179
"3022" 604.2 120.773450602985 61.335219065388
"3023" 604.4 120.430943572636 64.2039044761098
"3024" 604.6 120.071530567558 67.6822057499204
"3025" 604.8 120.683817544672 70.948450447842
"3026" 605 120.907373529816 73.8292101366053
"3027" 605.2 121.056710931406 77.3915209641563
"3028" 605.4 121.709371102179 80.7297123782836
"3029" 605.6 121.354963588654 83.0462191030767
"3030" 605.8 120.431526056866 85.265851500696
"3031" 606 119.183550462462 87.6263276910903
"3032" 606.2 117.857939095519 90.5033783446977
"3033" 606.4 116.735859657926 93.5588390554387
"3034" 606.6 115.440001496676 96.8961657607067
"3035" 606.8 114.559389717208 99.5584334262037
"3036" 607 113.840831895456 101.17897050562
"3037" 607.2 112.535670293055 100.787525144318
"3038" 607.4 110.77827939398 100.667780252459
"3039" 607.6 108.405900855586 100.934624603031
"3040" 607.8 105.245545156083 101.378918399058
"3041" 608 101.840324172254 102.250480909894
"3042" 608.2 98.5231478379862 103.112054110625
"3043" 608.4 95.0347738304426 103.734362459244
"3044" 608.6 91.692134337786 103.771883724184
"3045" 608.8 88.0513479597498 103.941146818005
"3046" 609 85.2721731357215 103.147411605683
"3047" 609.2 82.4616027551205 101.635206787801
"3048" 609.4 80.0035987726546 99.7486954740746
"3049" 609.6 77.1736600298707 97.6074395647897
"3050" 609.8 73.8262684238313 95.9635332310299
"3051" 610 70.8453993208585 94.2778143417815
"3052" 610.2 67.5623241330408 92.09308460867
"3053" 610.4 64.322147319556 90.9797862613096
"3054" 610.6 60.570906025867 90.3543485721235
"3055" 610.8 56.3290020462756 90.3920773558811
"3056" 611 52.7567463759964 90.5788726521003
"3057" 611.2 49.4811000801595 90.1293758649577
"3058" 611.4 46.0159358745665 88.8579097976736
"3059" 611.6 43.3109908991702 87.3492793464589
"3060" 611.8 41.0794834092636 84.7420931849835
"3061" 612 39.4943934367778 81.0880524434385
"3062" 612.2 38.719396609213 77.6068467177684
"3063" 612.4 38.884915128746 74.3673471650827
"3064" 612.6 38.8850623813744 70.7587639838649
"3065" 612.8 38.1496566808121 67.5510522142611
"3066" 613 36.7317375028169 63.9041374593704
"3067" 613.2 35.7740778082381 60.3396455334602
"3068" 613.4 34.1108620503156 57.1180906781922
"3069" 613.6 31.9862407748244 54.780413784796
"3070" 613.8 30.2421421950053 51.9042096600671
"3071" 614 30.3708184672225 49.5108558060526
"3072" 614.2 31.9515619999027 48.1305600346187
"3073" 614.4 33.6190379266222 47.5060416383185
"3074" 614.6 35.8847541716467 47.0198658899477
"3075" 614.8 38.0790352235604 46.5181658864632
"3076" 615 41.5271799700319 45.4007313129972
"3077" 615.2 44.0424824170012 44.6750851772582
"3078" 615.4 47.0295008865497 43.4834879363554
"3079" 615.6 49.0680780467747 42.1928072595915
"3080" 615.8 49.5703024199033 41.6581968108971
"3081" 616 50.2260891775491 40.5655132479752
"3082" 616.2 50.7116623020246 39.1466195776517
"3083" 616.4 51.7417470740383 38.1965746540694
"3084" 616.6 53.9676255111676 36.6812540623343
"3085" 616.8 56.282281951079 35.5817587191526
"3086" 617 58.7744099715148 34.4529637036997
"3087" 617.2 61.3518635310983 33.7114175600318
"3088" 617.4 63.1849963460573 33.5765322760124
"3089" 617.6 65.2208991080836 32.9205382208764
"3090" 617.8 66.827681526444 31.4404828255173
"3091" 618 67.9011385246277 28.9482196909168
"3092" 618.2 67.8141601144684 25.9543441167631
"3093" 618.4 67.1433106786256 22.8955631955816
"3094" 618.6 65.87165577861 19.623254752378
"3095" 618.8 63.6914481124901 18.6437069959728
"3096" 619 61.6500589667965 19.4948437465211
"3097" 619.2 59.839368820254 20.3710730204939
"3098" 619.4 57.4752839134978 22.3345782950338
"3099" 619.6 55.6684925893988 24.255730431103
"3100" 619.8 53.1189787749967 26.9221771592098
"3101" 620 50.8328239365608 29.7893681472867
"3102" 620.2 48.8754056678354 32.434223445399
"3103" 620.4 46.5287867922907 34.6372813860618
"3104" 620.6 43.0338313583953 37.0816115644524
"3105" 620.8 40.2929282906437 39.1513648514942
"3106" 621 36.7757183391176 40.4387628647719
"3107" 621.2 33.5195521550371 40.1788144504631
"3108" 621.4 30.781296846562 39.1375363656372
"3109" 621.6 27.6728381987763 37.260348712651
"3110" 621.8 25.0507777371815 34.8918879802591
"3111" 622 23.112642404897 31.8697848377121
"3112" 622.2 22.3193095240615 29.0061577538802
"3113" 622.4 21.8060566528131 25.6243584604626
"3114" 622.6 21.609897189297 22.3625505427486
"3115" 622.8 21.7588064710464 19.2799473528842
"3116" 623 22.3242546596804 17.2059291907081
"3117" 623.2 23.3966784662533 16.636771138582
"3118" 623.4 25.5722421529476 15.1377818640956
"3119" 623.6 27.9966591203874 13.466416402212
"3120" 623.8 30.6943539658488 11.8668085580774
"3121" 624 33.4375732315058 10.0505770748284
"3122" 624.2 36.3734500334458 8.16133618674781
"3123" 624.4 38.9565816385346 6.5381640671549
"3124" 624.6 40.8156583616935 4.65978592956393
"3125" 624.8 41.9547948116071 4.78042493954115
"3126" 625 44.3319122201614 4.78347877148217
"3127" 625.2 47.3027274235555 4.50743300935942
"3128" 625.4 50.1507676842314 4.09237182497094
"3129" 625.6 53.3292108553747 4.20257088293998
"3130" 625.8 56.6110380778543 5.22720525981801
"3131" 626 59.8706492254676 6.13374580853285
"3132" 626.2 63.0400263398504 7.09660980524078
"3133" 626.4 66.400918730615 7.84865507346541
"3134" 626.6 69.6810722732973 8.90058651282669
"3135" 626.8 73.0249460568358 10.4539941926582
"3136" 627 75.6963624223714 12.2640539081288
"3137" 627.2 78.5341925647003 14.4314304510406
"3138" 627.4 81.5260140131978 16.4872275941078
"3139" 627.6 84.8158510838507 18.6833640324429
"3140" 627.8 87.7438172251367 21.2124864470982
"3141" 628 90.8690695854776 23.248742620752
"3142" 628.2 93.4096083752897 25.0368954416462
"3143" 628.4 95.5701190939692 27.5695147883202
"3144" 628.6 96.83832732602 29.6981376034909
"3145" 628.8 98.5817015324322 32.2439767199266
"3146" 629 101.37858217809 33.981797162123
"3147" 629.2 104.965034980677 34.9920086066504
"3148" 629.4 108.224643379698 35.7858202492545
"3149" 629.6 111.212853224427 36.5290272647884
"3150" 629.8 112.724841750628 37.6944693293298
"3151" 630 113.542449594235 38.956737831491
"3152" 630.2 113.270661350287 40.3064989220937
"3153" 630.4 112.786302156141 41.9929343217296
"3154" 630.6 112.078043866182 43.6938595738628
"3155" 630.8 111.381807351447 45.9513134873432
"3156" 631 110.64474434097 47.6053496053671
"3157" 631.2 109.432727176526 49.8146281702903
"3158" 631.4 107.829830375074 51.7927563556932
"3159" 631.6 106.187523506856 54.2877631376847
"3160" 631.8 104.213046038137 56.2016505790103
"3161" 632 102.413137957155 57.0594911043817
"3162" 632.2 102.484364676974 56.8910330959565
"3163" 632.4 102.239513124542 56.9836835577687
"3164" 632.6 101.371591925619 57.2611530478626
"3165" 632.8 100.370648595024 57.253583776561
"3166" 633 98.6694058669747 58.1873929025646
"3167" 633.2 97.5580941354291 58.5915611915146
"3168" 633.4 96.3068718018186 59.5148549931064
"3169" 633.6 96.037433696975 60.8881729749555
"3170" 633.8 95.2050121249213 62.885013815611
"3171" 634 94.5221396212852 64.9833943236488
"3172" 634.2 93.4723615151487 67.4333364320125
"3173" 634.4 93.4875873344139 70.0346515219607
"3174" 634.6 94.4470130009565 72.4334788514909
"3175" 634.8 96.0489199330837 74.7069443216679
"3176" 635 97.5916965356123 76.9452367942534
"3177" 635.2 98.993585498767 79.7361337408945
"3178" 635.4 99.6353838238224 82.3046107711256
"3179" 635.6 98.9667961769267 84.3248899040689
"3180" 635.8 97.4982538308609 85.7861056091544
"3181" 636 95.548545359693 87.7397216608962
"3182" 636.2 93.4737743197617 88.5527001969722
"3183" 636.4 90.7109267488198 89.609480245996
"3184" 636.6 87.7122818711297 89.650635067829
"3185" 636.8 84.5274565342142 89.160021561245
"3186" 637 81.4689739594418 88.7593706620466
"3187" 637.2 78.8518881067524 87.8969381533236
"3188" 637.4 77.0671445882772 86.3675595520592
"3189" 637.6 75.6915006813619 84.6449261646496
"3190" 637.8 73.3558319234942 82.6314655760251
"3191" 638 70.8351317478794 80.4247755139857
"3192" 638.2 67.9865427834033 78.3365511179238
"3193" 638.4 65.2873955641765 76.4949149650343
"3194" 638.6 62.5280503894045 75.196350083
"3195" 638.8 59.5967537016905 73.4994742495923
"3196" 639 56.7305538560284 71.7885050548861
"3197" 639.2 53.9812356687101 69.7579050104279
"3198" 639.4 51.7297161370464 68.0557038836019
"3199" 639.6 49.0319508418771 66.3087418784441
"3200" 639.8 46.5774120604926 65.3706712318123
"3201" 640 43.3599589784388 64.7496110307737
"3202" 640.2 40.2469893308392 63.5668964780808
"3203" 640.4 37.5299096592353 61.8274922443811
"3204" 640.6 35.3620219691994 59.7721021369604
"3205" 640.8 34.6968838339978 57.5721869535974
"3206" 641 35.0501160421942 55.4264745994247
"3207" 641.2 35.9998530876401 53.2809464594624
"3208" 641.4 37.6319842718434 50.2601166847346
"3209" 641.6 39.0257669911412 47.6930561672565
"3210" 641.8 39.3589675357943 45.2581612639633
"3211" 642 39.1565273225082 41.9129689746913
"3212" 642.2 38.7909518429499 38.4800769230368
"3213" 642.4 37.9453518290837 35.7615980525124
"3214" 642.6 36.3770917382446 32.907234527836
"3215" 642.8 34.4093723434163 29.5993798705032
"3216" 643 33.0904392068165 26.6017167328477
"3217" 643.2 31.604008710994 23.6348668952901
"3218" 643.4 30.537050877702 20.357133562959
"3219" 643.6 29.8495748820338 17.3127572532336
"3220" 643.8 30.3312273249926 14.6960185593704
"3221" 644 30.8533689834611 11.2989264005121
"3222" 644.2 31.8647906849843 9.98273069742572
"3223" 644.4 33.584457200236 9.25421924226111
"3224" 644.6 35.7408929003681 8.54040943613013
"3225" 644.8 38.2900001004871 7.11994341311778
"3226" 645 40.7446886273129 5.42529271128942
"3227" 645.2 42.5957241281976 4.30958381679626
"3228" 645.4 44.7604934764724 4.12610215058741
"3229" 645.6 46.9286606549592 3.95556278029183
"3230" 645.8 49.3524641846939 3.98542526506515
"3231" 646 52.3832217598289 3.66501875333331
"3232" 646.2 55.2317016551573 2.75907064597743
"3233" 646.4 57.8266400092291 1.73932602964715
"3234" 646.6 60.8461029188162 0.345551359506771
"3235" 646.8 63.969783275901 0.178896541522182
"3236" 647 66.9845240442786 0.358860792535522
"3237" 647.2 70.2511529453821 0.837571788261867
"3238" 647.4 73.3755557329214 1.00758057694071
"3239" 647.6 77.1008800693759 0.959118495116244
"3240" 647.8 79.7810041524968 1.38000048018978
"3241" 648 82.5739563125856 2.38903195164856
"3242" 648.2 85.8503104801205 3.13581731480383
"3243" 648.4 87.9297996463239 4.32229333392606
"3244" 648.6 90.7035985473959 5.87503304607206
"3245" 648.8 93.100277614386 6.50746667494177
"3246" 649 95.2964152400945 7.77026248135776
"3247" 649.2 97.8025073723884 9.00528462416169
"3248" 649.4 99.2056375827984 10.4306744197589
"3249" 649.6 101.332089159454 12.2936399325245
"3250" 649.8 103.721619200095 14.1189684824727
"3251" 650 106.471822495096 15.8039387741992
"3252" 650.2 106.732976329189 17.1992928815724
"3253" 650.4 107.777171024186 19.2713299916524
"3254" 650.6 109.645513520674 21.5075554584628
"3255" 650.8 111.945497428081 23.927794435568
"3256" 651 113.951525900096 26.1480855403571
"3257" 651.2 116.00534010434 28.4335846533155
"3258" 651.4 116.537787432252 30.5224790988531
"3259" 651.6 117.365835272207 32.7078733058679
"3260" 651.8 118.068508227585 35.3084071941434
"3261" 652 118.612280714245 37.9792481491332
"3262" 652.2 119.627915380119 40.7849718050264
"3263" 652.4 121.228772131067 43.3772632567093
"3264" 652.6 123.531759745994 45.6201608134989
"3265" 652.8 124.710021319321 47.4934073698111
"3266" 653 124.634546650514 49.0807696536126
"3267" 653.2 124.268803387757 51.4370159242348
"3268" 653.4 124.263330195804 54.3065634612697
"3269" 653.6 124.506561412718 57.7839889713903
"3270" NA NA NA
"3271" NA NA NA
"3272" NA NA NA
"3273" NA NA NA
"3274" NA NA NA
"3275" NA NA NA
"3276" NA NA NA
"3277" NA NA NA
"3278" NA NA NA
"3279" NA NA NA
"3280" NA NA NA
"3281" NA NA NA
"3282" NA NA NA
"3283" NA NA NA
"3284" NA NA NA
"3285" NA NA NA
"3286" NA NA NA
"3287" NA NA NA
"3288" NA NA NA
"3289" NA NA NA
"3290" NA NA NA
"3291" NA NA NA
"3292" NA NA NA
"3293" NA NA NA
"3294" NA NA NA
"3295" NA NA NA
"3296" NA NA NA
"3297" NA NA NA
"3298" NA NA NA
"3299" NA NA NA
"3300" NA NA NA
"3301" NA NA NA
"3302" NA NA NA
"3303" NA NA NA
"3304" NA NA NA
"3305" NA NA NA
"3306" NA NA NA
"3307" NA NA NA
"3308" NA NA NA
"3309" NA NA NA
"3310" NA NA NA
"3311" NA NA NA
"3312" NA NA NA
"3313" NA NA NA
"3314" NA NA NA
"3315" NA NA NA
"3316" NA NA NA
"3317" NA NA NA
"3318" NA NA NA
"3319" NA NA NA
"3320" NA NA NA
"3321" NA NA NA
"3322" NA NA NA
"3323" NA NA NA
"3324" NA NA NA
"3325" NA NA NA
"3326" NA NA NA
"3327" NA NA NA
"3328" NA NA NA
"3329" NA NA NA
"3330" NA NA NA
"3331" NA NA NA
"3332" NA NA NA
"3333" NA NA NA
"3334" NA NA NA
"3335" NA NA NA
"3336" NA NA NA
"3337" NA NA NA
"3338" NA NA NA
"3339" NA NA NA
"3340" NA NA NA
"3341" NA NA NA
"3342" NA NA NA
"3343" NA NA NA
"3344" NA NA NA
"3345" NA NA NA
"3346" NA NA NA
"3347" NA NA NA
"3348" NA NA NA
"3349" NA NA NA
"3350" NA NA NA
"3351" NA NA NA
"3352" NA NA NA
"3353" NA NA NA
"3354" NA NA NA
"3355" NA NA NA
"3356" NA NA NA
"3357" NA NA NA
"3358" NA NA NA
"3359" NA NA NA
"3360" NA NA NA
"3361" NA NA NA
"3362" NA NA NA
"3363" NA NA NA
"3364" NA NA NA
"3365" NA NA NA
"3366" NA NA NA
"3367" NA NA NA
"3368" NA NA NA
"3369" NA NA NA
"3370" NA NA NA
"3371" NA NA NA
"3372" NA NA NA
"3373" NA NA NA
"3374" NA NA NA
"3375" NA NA NA
"3376" NA NA NA
"3377" NA NA NA
"3378" NA NA NA
"3379" NA NA NA
"3380" NA NA NA
"3381" NA NA NA
"3382" NA NA NA
"3383" NA NA NA
"3384" NA NA NA
"3385" NA NA NA
"3386" NA NA NA
"3387" NA NA NA
"3388" NA NA NA
"3389" NA NA NA
"3390" NA NA NA
"3391" NA NA NA
"3392" NA NA NA
"3393" NA NA NA
"3394" NA NA NA
"3395" NA NA NA
"3396" NA NA NA
"3397" NA NA NA
"3398" NA NA NA
"3399" NA NA NA
"3400" NA NA NA
"3401" NA NA NA
"3402" NA NA NA
"3403" NA NA NA
"3404" NA NA NA
"3405" NA NA NA
"3406" NA NA NA
"3407" NA NA NA
"3408" NA NA NA
"3409" NA NA NA
"3410" NA NA NA
"3411" NA NA NA
"3412" NA NA NA
"3413" NA NA NA
"3414" NA NA NA
"3415" NA NA NA
"3416" NA NA NA
"3417" NA NA NA
"3418" NA NA NA
"3419" NA NA NA
"3420" NA NA NA
"3421" NA NA NA
"3422" NA NA NA
"3423" NA NA NA
"3424" NA NA NA
"3425" NA NA NA
"3426" NA NA NA
"3427" NA NA NA
"3428" NA NA NA
"3429" NA NA NA
"3430" NA NA NA
"3431" NA NA NA
"3432" NA NA NA
"3433" NA NA NA
"3434" NA NA NA
"3435" NA NA NA
"3436" NA NA NA
"3437" NA NA NA
"3438" NA NA NA
"3439" NA NA NA
"3440" NA NA NA
"3441" NA NA NA
"3442" NA NA NA
"3443" NA NA NA
"3444" NA NA NA
"3445" NA NA NA
"3446" NA NA NA
"3447" NA NA NA
"3448" NA NA NA
"3449" NA NA NA
"3450" NA NA NA
"3451" NA NA NA
"3452" NA NA NA
"3453" NA NA NA
"3454" NA NA NA
"3455" NA NA NA
"3456" NA NA NA
"3457" NA NA NA
"3458" NA NA NA
"3459" NA NA NA
"3460" NA NA NA
"3461" NA NA NA
"3462" NA NA NA
"3463" NA NA NA
"3464" NA NA NA
"3465" NA NA NA
"3466" NA NA NA
"3467" NA NA NA
"3468" NA NA NA
"3469" NA NA NA
"3470" NA NA NA
"3471" NA NA NA
"3472" NA NA NA
"3473" NA NA NA
"3474" NA NA NA
"3475" NA NA NA
"3476" NA NA NA
"3477" NA NA NA
"3478" NA NA NA
"3479" NA NA NA
"3480" NA NA NA
"3481" NA NA NA
"3482" NA NA NA
"3483" NA NA NA
"3484" NA NA NA
"3485" NA NA NA
"3486" NA NA NA
"3487" NA NA NA
"3488" NA NA NA
"3489" NA NA NA
"3490" NA NA NA
"3491" NA NA NA
"3492" NA NA NA
"3493" NA NA NA
"3494" NA NA NA
"3495" NA NA NA
"3496" NA NA NA
"3497" NA NA NA
"3498" NA NA NA
"3499" NA NA NA
"3500" NA NA NA
"3501" NA NA NA
"3502" NA NA NA
"3503" NA NA NA
"3504" NA NA NA
"3505" NA NA NA
"3506" NA NA NA
"3507" NA NA NA
"3508" NA NA NA
"3509" NA NA NA
"3510" NA NA NA
"3511" NA NA NA
"3512" NA NA NA
"3513" NA NA NA
"3514" NA NA NA
"3515" NA NA NA
"3516" NA NA NA
"3517" NA NA NA
"3518" NA NA NA
"3519" NA NA NA
"3520" NA NA NA
"3521" NA NA NA
"3522" NA NA NA
"3523" NA NA NA
"3524" NA NA NA
"3525" NA NA NA
"3526" NA NA NA
"3527" NA NA NA
"3528" NA NA NA
"3529" NA NA NA
"3530" NA NA NA
"3531" NA NA NA
"3532" NA NA NA
"3533" NA NA NA
"3534" NA NA NA
"3535" NA NA NA
"3536" NA NA NA
"3537" NA NA NA
"3538" NA NA NA
"3539" NA NA NA
"3540" NA NA NA
"3541" NA NA NA
"3542" NA NA NA
"3543" NA NA NA
"3544" NA NA NA
"3545" NA NA NA
"3546" NA NA NA
"3547" NA NA NA
"3548" NA NA NA
"3549" NA NA NA
"3550" NA NA NA
"3551" NA NA NA
"3552" NA NA NA
"3553" NA NA NA
"3554" NA NA NA
"3555" NA NA NA
"3556" NA NA NA
"3557" NA NA NA
"3558" NA NA NA
"3559" NA NA NA
"3560" NA NA NA
"3561" NA NA NA
"3562" NA NA NA
"3563" NA NA NA
"3564" NA NA NA
"3565" NA NA NA
"3566" NA NA NA
"3567" NA NA NA
"3568" NA NA NA
"3569" NA NA NA
"3570" NA NA NA
"3571" NA NA NA
"3572" NA NA NA
"3573" NA NA NA
"3574" NA NA NA
"3575" NA NA NA
"3576" NA NA NA
"3577" NA NA NA
"3578" NA NA NA
"3579" NA NA NA
"3580" NA NA NA
"3581" NA NA NA
"3582" NA NA NA
"3583" NA NA NA
"3584" NA NA NA
"3585" NA NA NA
"3586" NA NA NA
"3587" NA NA NA
"3588" NA NA NA
"3589" NA NA NA
"3590" NA NA NA
"3591" NA NA NA
"3592" NA NA NA
"3593" NA NA NA
"3594" NA NA NA
"3595" NA NA NA
"3596" NA NA NA
"3597" NA NA NA
"3598" NA NA NA
"3599" NA NA NA
"3600" NA NA NA
"3601" NA NA NA
"3602" NA NA NA
"3603" NA NA NA
"3604" NA NA NA
"3605" NA NA NA
"3606" NA NA NA
"3607" NA NA NA
"3608" NA NA NA
"3609" NA NA NA
"3610" NA NA NA
"3611" NA NA NA
"3612" NA NA NA
"3613" NA NA NA
"3614" NA NA NA
"3615" NA NA NA
"3616" NA NA NA
"3617" NA NA NA
"3618" NA NA NA
"3619" NA NA NA
"3620" NA NA NA
"3621" NA NA NA
"3622" NA NA NA
"3623" NA NA NA
"3624" NA NA NA
"3625" NA NA NA
"3626" NA NA NA
"3627" NA NA NA
"3628" NA NA NA
"3629" NA NA NA
"3630" NA NA NA
"3631" NA NA NA
"3632" NA NA NA
"3633" NA NA NA
"3634" NA NA NA
"3635" NA NA NA
"3636" NA NA NA
"3637" NA NA NA
"3638" NA NA NA
"3639" NA NA NA
"3640" NA NA NA
"3641" NA NA NA
"3642" NA NA NA
"3643" NA NA NA
"3644" NA NA NA
"3645" NA NA NA
"3646" NA NA NA
"3647" NA NA NA
"3648" NA NA NA
"3649" NA NA NA
"3650" NA NA NA
"3651" NA NA NA
"3652" NA NA NA
"3653" NA NA NA
"3654" NA NA NA
"3655" NA NA NA
"3656" NA NA NA
"3657" NA NA NA
"3658" NA NA NA
"3659" NA NA NA
"3660" NA NA NA
"3661" NA NA NA
"3662" NA NA NA
"3663" NA NA NA
"3664" NA NA NA
"3665" NA NA NA
"3666" NA NA NA
"3667" NA NA NA
"3668" NA NA NA
"3669" NA NA NA
"3670" NA NA NA
"3671" NA NA NA
"3672" NA NA NA
"3673" NA NA NA
"3674" NA NA NA
"3675" NA NA NA
"3676" NA NA NA
"3677" NA NA NA
"3678" NA NA NA
"3679" NA NA NA
"3680" NA NA NA
"3681" NA NA NA
"3682" NA NA NA
"3683" NA NA NA
"3684" NA NA NA
"3685" NA NA NA
"3686" NA NA NA
"3687" NA NA NA
"3688" NA NA NA
"3689" NA NA NA
"3690" NA NA NA
"3691" NA NA NA
"3692" NA NA NA
"3693" NA NA NA
"3694" NA NA NA
"3695" NA NA NA
"3696" NA NA NA
"3697" NA NA NA
"3698" NA NA NA
"3699" NA NA NA
"3700" NA NA NA
"3701" NA NA NA
"3702" NA NA NA
"3703" NA NA NA
"3704" NA NA NA
"3705" NA NA NA
"3706" NA NA NA
"3707" NA NA NA
"3708" NA NA NA
"3709" NA NA NA
"3710" NA NA NA
"3711" NA NA NA
"3712" NA NA NA
"3713" NA NA NA
"3714" NA NA NA
"3715" NA NA NA
"3716" NA NA NA
"3717" NA NA NA
"3718" NA NA NA
"3719" NA NA NA
"3720" NA NA NA
"3721" NA NA NA
"3722" NA NA NA
"3723" NA NA NA
"3724" NA NA NA
"3725" NA NA NA
"3726" NA NA NA
"3727" NA NA NA
"3728" NA NA NA
"3729" NA NA NA
"3730" NA NA NA
"3731" NA NA NA
"3732" NA NA NA
"3733" NA NA NA
"3734" NA NA NA
"3735" NA NA NA
"3736" NA NA NA
"3737" NA NA NA
"3738" NA NA NA
"3739" NA NA NA
"3740" NA NA NA
"3741" NA NA NA
"3742" NA NA NA
"3743" NA NA NA
"3744" NA NA NA
"3745" NA NA NA
"3746" NA NA NA
"3747" NA NA NA
"3748" NA NA NA
"3749" NA NA NA
"3750" NA NA NA
"3751" NA NA NA
"3752" NA NA NA
"3753" NA NA NA
"3754" NA NA NA
"3755" NA NA NA
"3756" NA NA NA
"3757" NA NA NA
"3758" NA NA NA
"3759" NA NA NA
"3760" NA NA NA
"3761" NA NA NA
"3762" NA NA NA
"3763" NA NA NA
"3764" NA NA NA
"3765" NA NA NA
"3766" NA NA NA
"3767" NA NA NA
"3768" NA NA NA
"3769" NA NA NA
"3770" NA NA NA
"3771" NA NA NA
"3772" NA NA NA
"3773" NA NA NA
"3774" NA NA NA
"3775" NA NA NA
"3776" NA NA NA
"3777" NA NA NA
"3778" NA NA NA
"3779" NA NA NA
"3780" NA NA NA
"3781" NA NA NA
"3782" NA NA NA
"3783" NA NA NA
"3784" NA NA NA
"3785" NA NA NA
"3786" NA NA NA
"3787" NA NA NA
"3788" NA NA NA
"3789" NA NA NA
"3790" NA NA NA
"3791" NA NA NA
"3792" NA NA NA
"3793" NA NA NA
"3794" NA NA NA
"3795" NA NA NA
"3796" NA NA NA
"3797" NA NA NA
"3798" NA NA NA
"3799" NA NA NA
"3800" NA NA NA
"3801" NA NA NA
"3802" NA NA NA
"3803" NA NA NA
"3804" NA NA NA
"3805" NA NA NA
"3806" NA NA NA
"3807" NA NA NA
"3808" NA NA NA
"3809" NA NA NA
"3810" NA NA NA
"3811" NA NA NA
"3812" NA NA NA
"3813" NA NA NA
"3814" NA NA NA
"3815" NA NA NA
"3816" NA NA NA
"3817" NA NA NA
"3818" NA NA NA
"3819" NA NA NA
"3820" NA NA NA
"3821" NA NA NA
"3822" NA NA NA
"3823" NA NA NA
"3824" NA NA NA
"3825" NA NA NA
"3826" NA NA NA
"3827" NA NA NA
"3828" NA NA NA
"3829" NA NA NA
"3830" NA NA NA
"3831" NA NA NA
"3832" NA NA NA
"3833" NA NA NA
"3834" NA NA NA
"3835" NA NA NA
"3836" NA NA NA
"3837" NA NA NA
"3838" NA NA NA
"3839" NA NA NA
"3840" NA NA NA
"3841" NA NA NA
"3842" NA NA NA
"3843" NA NA NA
"3844" NA NA NA
"3845" NA NA NA
"3846" NA NA NA
"3847" NA NA NA
"3848" NA NA NA
"3849" NA NA NA
"3850" NA NA NA
"3851" NA NA NA
"3852" NA NA NA
"3853" NA NA NA
"3854" NA NA NA
"3855" NA NA NA
"3856" NA NA NA
"3857" NA NA NA
"3858" NA NA NA
"3859" NA NA NA
"3860" NA NA NA
"3861" NA NA NA
"3862" NA NA NA
"3863" NA NA NA
"3864" NA NA NA
"3865" NA NA NA
"3866" NA NA NA
"3867" NA NA NA
"3868" NA NA NA
"3869" NA NA NA
"3870" NA NA NA
"3871" NA NA NA
"3872" NA NA NA
"3873" NA NA NA
"3874" NA NA NA
"3875" NA NA NA
"3876" NA NA NA
"3877" NA NA NA
"3878" NA NA NA
"3879" NA NA NA
"3880" NA NA NA
"3881" NA NA NA
"3882" NA NA NA
"3883" NA NA NA
"3884" NA NA NA
"3885" NA NA NA
"3886" NA NA NA
"3887" NA NA NA
"3888" NA NA NA
"3889" NA NA NA
"3890" NA NA NA
"3891" NA NA NA
"3892" NA NA NA
"3893" NA NA NA
"3894" NA NA NA
"3895" NA NA NA
"3896" NA NA NA
"3897" NA NA NA
"3898" NA NA NA
"3899" NA NA NA
"3900" NA NA NA
"3901" NA NA NA
"3902" NA NA NA
"3903" NA NA NA
"3904" NA NA NA
"3905" NA NA NA
"3906" NA NA NA
"3907" NA NA NA
"3908" NA NA NA
"3909" NA NA NA
"3910" NA NA NA
"3911" NA NA NA
"3912" NA NA NA
"3913" NA NA NA
"3914" NA NA NA
"3915" NA NA NA
"3916" NA NA NA
"3917" NA NA NA
"3918" NA NA NA
"3919" NA NA NA
"3920" NA NA NA
"3921" NA NA NA
"3922" NA NA NA
"3923" NA NA NA
"3924" NA NA NA
"3925" NA NA NA
"3926" NA NA NA
"3927" NA NA NA
"3928" NA NA NA
"3929" NA NA NA
"3930" NA NA NA
"3931" NA NA NA
"3932" NA NA NA
"3933" NA NA NA
"3934" NA NA NA
"3935" NA NA NA
"3936" NA NA NA
"3937" NA NA NA
"3938" NA NA NA
"3939" NA NA NA
"3940" NA NA NA
"3941" NA NA NA
"3942" NA NA NA
"3943" NA NA NA
"3944" NA NA NA
"3945" NA NA NA
"3946" NA NA NA
"3947" NA NA NA
"3948" NA NA NA
"3949" NA NA NA
"3950" NA NA NA
"3951" NA NA NA
"3952" NA NA NA
"3953" NA NA NA
"3954" NA NA NA
"3955" NA NA NA
"3956" NA NA NA
"3957" NA NA NA
"3958" NA NA NA
"3959" NA NA NA
"3960" NA NA NA
"3961" NA NA NA
"3962" NA NA NA
"3963" NA NA NA
"3964" NA NA NA
"3965" NA NA NA
"3966" NA NA NA
"3967" NA NA NA
"3968" NA NA NA
"3969" NA NA NA
"3970" NA NA NA
"3971" NA NA NA
"3972" NA NA NA
"3973" NA NA NA
"3974" NA NA NA
"3975" NA NA NA
"3976" NA NA NA
"3977" NA NA NA
"3978" NA NA NA
"3979" NA NA NA
"3980" NA NA NA
"3981" NA NA NA
"3982" NA NA NA
"3983" NA NA NA
"3984" NA NA NA
"3985" NA NA NA
"3986" NA NA NA
"3987" NA NA NA
"3988" NA NA NA
"3989" NA NA NA
"3990" NA NA NA
"3991" NA NA NA
"3992" NA NA NA
"3993" NA NA NA
"3994" NA NA NA
"3995" NA NA NA
"3996" NA NA NA
"3997" NA NA NA
"3998" NA NA NA
"3999" NA NA NA
"4000" NA NA NA
"4001" NA NA NA
"4002" NA NA NA
"4003" NA NA NA
"4004" NA NA NA
"4005" NA NA NA
"4006" NA NA NA
"4007" NA NA NA
"4008" NA NA NA
"4009" NA NA NA
"4010" NA NA NA
"4011" NA NA NA
"4012" NA NA NA
"4013" NA NA NA
"4014" NA NA NA
"4015" NA NA NA
"4016" NA NA NA
"4017" NA NA NA
"4018" NA NA NA
"4019" NA NA NA
"4020" NA NA NA
"4021" NA NA NA
"4022" NA NA NA
"4023" NA NA NA
"4024" NA NA NA
"4025" NA NA NA
"4026" NA NA NA
"4027" NA NA NA
"4028" NA NA NA
"4029" NA NA NA
"4030" NA NA NA
"4031" NA NA NA
"4032" NA NA NA
"4033" NA NA NA
"4034" NA NA NA
"4035" NA NA NA
"4036" NA NA NA
"4037" NA NA NA
"4038" NA NA NA
"4039" NA NA NA
"4040" NA NA NA
"4041" NA NA NA
"4042" NA NA NA
"4043" NA NA NA
"4044" NA NA NA
"4045" NA NA NA
"4046" NA NA NA
"4047" NA NA NA
"4048" NA NA NA
"4049" NA NA NA
"4050" NA NA NA
"4051" NA NA NA
"4052" NA NA NA
"4053" NA NA NA
"4054" NA NA NA
"4055" NA NA NA
"4056" NA NA NA
"4057" NA NA NA
"4058" NA NA NA
"4059" NA NA NA
"4060" NA NA NA
"4061" NA NA NA
"4062" NA NA NA
"4063" NA NA NA
"4064" NA NA NA
"4065" NA NA NA
"4066" NA NA NA
"4067" NA NA NA
"4068" NA NA NA
"4069" NA NA NA
"4070" NA NA NA
"4071" NA NA NA
"4072" NA NA NA
"4073" NA NA NA
"4074" NA NA NA
"4075" NA NA NA
"4076" NA NA NA
"4077" NA NA NA
"4078" NA NA NA
"4079" NA NA NA
"4080" NA NA NA
"4081" NA NA NA
"4082" NA NA NA
"4083" NA NA NA
"4084" NA NA NA
"4085" NA NA NA
"4086" NA NA NA
"4087" NA NA NA
"4088" NA NA NA
"4089" NA NA NA
"4090" NA NA NA
"4091" NA NA NA
"4092" NA NA NA
"4093" NA NA NA
"4094" NA NA NA
"4095" NA NA NA
"4096" NA NA NA
"4097" NA NA NA
"4098" NA NA NA
"4099" NA NA NA
"4100" NA NA NA
"4101" NA NA NA
"4102" NA NA NA
"4103" NA NA NA
"4104" NA NA NA
"4105" NA NA NA
"4106" NA NA NA
"4107" NA NA NA
"4108" NA NA NA
"4109" NA NA NA
"4110" NA NA NA
"4111" NA NA NA
"4112" NA NA NA
"4113" NA NA NA
"4114" NA NA NA
"4115" NA NA NA
"4116" NA NA NA
"4117" NA NA NA
"4118" NA NA NA
"4119" NA NA NA
"4120" NA NA NA
"4121" NA NA NA
"4122" NA NA NA
"4123" NA NA NA
"4124" NA NA NA
"4125" NA NA NA
"4126" NA NA NA
"4127" NA NA NA
"4128" NA NA NA
"4129" NA NA NA
"4130" NA NA NA
"4131" NA NA NA
"4132" NA NA NA
"4133" NA NA NA
"4134" NA NA NA
"4135" NA NA NA
"4136" NA NA NA
"4137" NA NA NA
"4138" NA NA NA
"4139" NA NA NA
"4140" NA NA NA
"4141" NA NA NA
"4142" NA NA NA
"4143" NA NA NA
"4144" NA NA NA
"4145" NA NA NA
"4146" NA NA NA
"4147" NA NA NA
"4148" NA NA NA
"4149" NA NA NA
"4150" NA NA NA
"4151" NA NA NA
"4152" NA NA NA
"4153" NA NA NA
"4154" NA NA NA
"4155" NA NA NA
"4156" NA NA NA
"4157" NA NA NA
"4158" NA NA NA
"4159" NA NA NA
"4160" NA NA NA
"4161" NA NA NA
"4162" NA NA NA
"4163" NA NA NA
"4164" NA NA NA
"4165" NA NA NA
"4166" NA NA NA
"4167" NA NA NA
"4168" NA NA NA
"4169" NA NA NA
"4170" NA NA NA
"4171" NA NA NA
"4172" NA NA NA
"4173" NA NA NA
"4174" NA NA NA
"4175" NA NA NA
"4176" NA NA NA
"4177" NA NA NA
"4178" NA NA NA
"4179" NA NA NA
"4180" NA NA NA
"4181" NA NA NA
"4182" NA NA NA
"4183" NA NA NA
"4184" NA NA NA
"4185" NA NA NA
"4186" NA NA NA
"4187" NA NA NA
"4188" NA NA NA
"4189" NA NA NA
"4190" NA NA NA
"4191" NA NA NA
"4192" NA NA NA
"4193" NA NA NA
"4194" NA NA NA
"4195" NA NA NA
"4196" NA NA NA
"4197" NA NA NA
"4198" NA NA NA
"4199" NA NA NA
"4200" NA NA NA
"4201" NA NA NA
"4202" NA NA NA
"4203" NA NA NA
"4204" NA NA NA
"4205" NA NA NA
"4206" NA NA NA
"4207" NA NA NA
"4208" NA NA NA
"4209" NA NA NA
"4210" NA NA NA
"4211" NA NA NA
"4212" NA NA NA
"4213" NA NA NA
"4214" NA NA NA
"4215" NA NA NA
"4216" NA NA NA
"4217" NA NA NA
"4218" NA NA NA
"4219" NA NA NA
"4220" NA NA NA
"4221" NA NA NA
"4222" NA NA NA
"4223" NA NA NA
"4224" NA NA NA
"4225" NA NA NA
"4226" NA NA NA
"4227" NA NA NA
"4228" NA NA NA
"4229" NA NA NA
"4230" NA NA NA
"4231" NA NA NA
"4232" NA NA NA
"4233" NA NA NA
"4234" NA NA NA
"4235" NA NA NA
"4236" NA NA NA
"4237" NA NA NA
"4238" NA NA NA
"4239" NA NA NA
"4240" NA NA NA
"4241" NA NA NA
"4242" NA NA NA
"4243" NA NA NA
"4244" NA NA NA
"4245" NA NA NA
"4246" NA NA NA
"4247" NA NA NA
"4248" NA NA NA
"4249" NA NA NA
"4250" NA NA NA
"4251" NA NA NA
"4252" NA NA NA
"4253" NA NA NA
"4254" NA NA NA
"4255" NA NA NA
"4256" NA NA NA
"4257" NA NA NA
"4258" NA NA NA
"4259" NA NA NA
"4260" NA NA NA
"4261" NA NA NA
"4262" NA NA NA
"4263" NA NA NA
"4264" NA NA NA
"4265" NA NA NA
"4266" NA NA NA
"4267" NA NA NA
"4268" NA NA NA
"4269" NA NA NA
"4270" NA NA NA
"4271" NA NA NA
"4272" NA NA NA
"4273" NA NA NA
"4274" NA NA NA
"4275" NA NA NA
"4276" NA NA NA
"4277" NA NA NA
"4278" NA NA NA
"4279" NA NA NA
"4280" NA NA NA
"4281" NA NA NA
"4282" NA NA NA
"4283" NA NA NA
"4284" NA NA NA
"4285" NA NA NA
"4286" NA NA NA
"4287" NA NA NA
"4288" NA NA NA
"4289" NA NA NA
"4290" NA NA NA
"4291" NA NA NA
"4292" NA NA NA
"4293" NA NA NA
"4294" NA NA NA
"4295" NA NA NA
"4296" NA NA NA
"4297" NA NA NA
"4298" NA NA NA
"4299" NA NA NA
"4300" NA NA NA
"4301" NA NA NA
"4302" NA NA NA
"4303" NA NA NA
"4304" NA NA NA
"4305" NA NA NA
"4306" NA NA NA
"4307" NA NA NA
"4308" NA NA NA
"4309" NA NA NA
"4310" NA NA NA
"4311" NA NA NA
"4312" NA NA NA
"4313" NA NA NA
"4314" NA NA NA
"4315" NA NA NA
"4316" NA NA NA
"4317" NA NA NA
"4318" NA NA NA
"4319" NA NA NA
"4320" NA NA NA
"4321" NA NA NA
"4322" NA NA NA
"4323" NA NA NA
"4324" NA NA NA
"4325" NA NA NA
"4326" NA NA NA
"4327" NA NA NA
"4328" NA NA NA
"4329" NA NA NA
"4330" NA NA NA
"4331" NA NA NA
"4332" NA NA NA
"4333" NA NA NA
"4334" NA NA NA
"4335" NA NA NA
"4336" NA NA NA
"4337" NA NA NA
"4338" NA NA NA
"4339" NA NA NA
"4340" NA NA NA
"4341" NA NA NA
"4342" NA NA NA
"4343" NA NA NA
"4344" NA NA NA
"4345" NA NA NA
"4346" NA NA NA
"4347" NA NA NA
"4348" NA NA NA
"4349" NA NA NA
"4350" NA NA NA
"4351" NA NA NA
"4352" NA NA NA
"4353" NA NA NA
"4354" NA NA NA
"4355" NA NA NA
"4356" NA NA NA
"4357" NA NA NA
"4358" NA NA NA
"4359" NA NA NA
"4360" NA NA NA
"4361" NA NA NA
"4362" NA NA NA
"4363" NA NA NA
"4364" NA NA NA
"4365" NA NA NA
"4366" NA NA NA
"4367" NA NA NA
"4368" NA NA NA
"4369" NA NA NA
"4370" NA NA NA
"4371" NA NA NA
"4372" NA NA NA
"4373" NA NA NA
"4374" NA NA NA
"4375" NA NA NA
"4376" NA NA NA
"4377" NA NA NA
"4378" NA NA NA
"4379" NA NA NA
"4380" NA NA NA
"4381" NA NA NA
"4382" NA NA NA
"4383" NA NA NA
"4384" NA NA NA
"4385" NA NA NA
"4386" NA NA NA
"4387" NA NA NA
"4388" NA NA NA
"4389" NA NA NA
"4390" NA NA NA
"4391" NA NA NA
"4392" NA NA NA
"4393" NA NA NA
"4394" NA NA NA
"4395" NA NA NA
"4396" NA NA NA
"4397" NA NA NA
"4398" NA NA NA
"4399" NA NA NA
"4400" NA NA NA
"4401" NA NA NA
"4402" NA NA NA
"4403" NA NA NA
"4404" NA NA NA
"4405" NA NA NA
"4406" NA NA NA
"4407" NA NA NA
"4408" NA NA NA
"4409" NA NA NA
"4410" NA NA NA
"4411" NA NA NA
"4412" NA NA NA
"4413" NA NA NA
"4414" NA NA NA
"4415" NA NA NA
"4416" NA NA NA
"4417" NA NA NA
"4418" NA NA NA
"4419" NA NA NA
"4420" NA NA NA
"4421" NA NA NA
"4422" NA NA NA
"4423" NA NA NA
"4424" NA NA NA
"4425" NA NA NA
"4426" NA NA NA
"4427" NA NA NA
"4428" NA NA NA
"4429" NA NA NA
"4430" NA NA NA
"4431" NA NA NA
"4432" NA NA NA
"4433" NA NA NA
"4434" NA NA NA
"4435" NA NA NA
"4436" NA NA NA
"4437" NA NA NA
"4438" NA NA NA
"4439" NA NA NA
"4440" NA NA NA
"4441" NA NA NA
"4442" NA NA NA
"4443" NA NA NA
"4444" NA NA NA
"4445" NA NA NA
"4446" NA NA NA
"4447" NA NA NA
"4448" NA NA NA
"4449" NA NA NA
"4450" NA NA NA
"4451" NA NA NA
"4452" NA NA NA
"4453" NA NA NA
"4454" NA NA NA
"4455" NA NA NA
"4456" NA NA NA
"4457" NA NA NA
"4458" NA NA NA
"4459" NA NA NA
"4460" NA NA NA
"4461" NA NA NA
"4462" NA NA NA
"4463" NA NA NA
"4464" NA NA NA
"4465" NA NA NA
"4466" NA NA NA
"4467" NA NA NA
"4468" NA NA NA
"4469" NA NA NA
"4470" NA NA NA
"4471" NA NA NA
"4472" NA NA NA
"4473" NA NA NA
"4474" NA NA NA
"4475" NA NA NA
"4476" NA NA NA
"4477" NA NA NA
"4478" NA NA NA
"4479" NA NA NA
"4480" NA NA NA
"4481" NA NA NA
"4482" NA NA NA
"4483" NA NA NA
"4484" NA NA NA
"4485" NA NA NA
"4486" NA NA NA
"4487" NA NA NA
"4488" NA NA NA
"4489" NA NA NA
"4490" NA NA NA
"4491" NA NA NA
"4492" NA NA NA
"4493" NA NA NA
"4494" NA NA NA
"4495" NA NA NA
"4496" NA NA NA
"4497" NA NA NA
"4498" NA NA NA
"4499" NA NA NA
"4500" NA NA NA
"4501" NA NA NA
"4502" NA NA NA
"4503" NA NA NA
"4504" NA NA NA
"4505" NA NA NA
"4506" NA NA NA
"4507" NA NA NA
"4508" NA NA NA
"4509" NA NA NA
"4510" NA NA NA
"4511" NA NA NA
"4512" NA NA NA
"4513" NA NA NA
"4514" NA NA NA
"4515" NA NA NA
"4516" NA NA NA
"4517" NA NA NA
"4518" NA NA NA
"4519" NA NA NA
"4520" NA NA NA
"4521" NA NA NA
"4522" NA NA NA
"4523" NA NA NA
"4524" NA NA NA
"4525" NA NA NA
"4526" NA NA NA
"4527" NA NA NA
"4528" NA NA NA
"4529" NA NA NA
"4530" NA NA NA
"4531" NA NA NA
"4532" NA NA NA
"4533" NA NA NA
"4534" NA NA NA
"4535" NA NA NA
"4536" NA NA NA
"4537" NA NA NA
"4538" NA NA NA
"4539" NA NA NA
"4540" NA NA NA
"4541" NA NA NA
"4542" NA NA NA
"4543" NA NA NA
"4544" NA NA NA
"4545" NA NA NA
"4546" NA NA NA
"4547" NA NA NA
"4548" NA NA NA
"4549" NA NA NA
"4550" NA NA NA
"4551" NA NA NA
"4552" NA NA NA
"4553" NA NA NA
"4554" NA NA NA
"4555" NA NA NA
"4556" NA NA NA
"4557" NA NA NA
"4558" NA NA NA
"4559" NA NA NA
"4560" NA NA NA
"4561" NA NA NA
"4562" NA NA NA
"4563" NA NA NA
"4564" NA NA NA
"4565" NA NA NA
"4566" NA NA NA
"4567" NA NA NA
"4568" NA NA NA
"4569" NA NA NA
"4570" NA NA NA
"4571" NA NA NA
"4572" NA NA NA
"4573" NA NA NA
"4574" NA NA NA
"4575" NA NA NA
"4576" NA NA NA
"4577" NA NA NA
"4578" NA NA NA
"4579" NA NA NA
"4580" NA NA NA
"4581" NA NA NA
"4582" NA NA NA
"4583" NA NA NA
"4584" NA NA NA
"4585" NA NA NA
"4586" NA NA NA
"4587" NA NA NA
"4588" NA NA NA
"4589" NA NA NA
"4590" NA NA NA
"4591" NA NA NA
"4592" NA NA NA
"4593" NA NA NA
"4594" NA NA NA
"4595" NA NA NA
"4596" NA NA NA
"4597" NA NA NA
"4598" NA NA NA
"4599" NA NA NA
"4600" NA NA NA
"4601" NA NA NA
"4602" NA NA NA
"4603" NA NA NA
"4604" NA NA NA
"4605" NA NA NA
"4606" NA NA NA
"4607" NA NA NA
"4608" NA NA NA
"4609" NA NA NA
"4610" NA NA NA
"4611" NA NA NA
"4612" NA NA NA
"4613" NA NA NA
"4614" NA NA NA
"4615" NA NA NA
"4616" NA NA NA
"4617" NA NA NA
"4618" NA NA NA
"4619" NA NA NA
"4620" NA NA NA
"4621" NA NA NA
"4622" NA NA NA
"4623" NA NA NA
"4624" NA NA NA
"4625" NA NA NA
"4626" NA NA NA
"4627" NA NA NA
"4628" NA NA NA
"4629" NA NA NA
"4630" NA NA NA
"4631" NA NA NA
"4632" NA NA NA
"4633" NA NA NA
"4634" NA NA NA
"4635" NA NA NA
"4636" NA NA NA
"4637" NA NA NA
"4638" NA NA NA
"4639" NA NA NA
"4640" NA NA NA
"4641" NA NA NA
"4642" NA NA NA
"4643" NA NA NA
"4644" NA NA NA
"4645" NA NA NA
"4646" NA NA NA
"4647" NA NA NA
"4648" NA NA NA
"4649" NA NA NA
"4650" NA NA NA
"4651" NA NA NA
"4652" NA NA NA
"4653" NA NA NA
"4654" NA NA NA
"4655" NA NA NA
"4656" NA NA NA
"4657" NA NA NA
"4658" NA NA NA
"4659" NA NA NA
"4660" NA NA NA
"4661" NA NA NA
"4662" NA NA NA
"4663" NA NA NA
"4664" NA NA NA
"4665" NA NA NA
"4666" NA NA NA
"4667" NA NA NA
"4668" NA NA NA
"4669" NA NA NA
"4670" NA NA NA
"4671" NA NA NA
"4672" NA NA NA
"4673" NA NA NA
"4674" NA NA NA
"4675" NA NA NA
"4676" NA NA NA
"4677" NA NA NA
"4678" NA NA NA
"4679" NA NA NA
"4680" NA NA NA
"4681" NA NA NA
"4682" NA NA NA
"4683" NA NA NA
"4684" NA NA NA
"4685" NA NA NA
"4686" NA NA NA
"4687" NA NA NA
"4688" NA NA NA
"4689" NA NA NA
"4690" NA NA NA
"4691" NA NA NA
"4692" NA NA NA
"4693" NA NA NA
"4694" NA NA NA
"4695" NA NA NA
"4696" NA NA NA
"4697" NA NA NA
"4698" NA NA NA
"4699" NA NA NA
"4700" NA NA NA
"4701" NA NA NA
"4702" NA NA NA
"4703" NA NA NA
"4704" NA NA NA
"4705" NA NA NA
"4706" NA NA NA
"4707" NA NA NA
"4708" NA NA NA
"4709" NA NA NA
"4710" NA NA NA
"4711" NA NA NA
"4712" NA NA NA
"4713" NA NA NA
"4714" NA NA NA
"4715" NA NA NA
"4716" NA NA NA
"4717" NA NA NA
"4718" NA NA NA
"4719" NA NA NA
"4720" NA NA NA
"4721" NA NA NA
"4722" NA NA NA
"4723" NA NA NA
"4724" NA NA NA
"4725" NA NA NA
"4726" NA NA NA
"4727" NA NA NA
"4728" NA NA NA
"4729" NA NA NA
"4730" NA NA NA
"4731" NA NA NA
"4732" NA NA NA
"4733" NA NA NA
"4734" NA NA NA
"4735" NA NA NA
"4736" NA NA NA
"4737" NA NA NA
"4738" NA NA NA
"4739" NA NA NA
"4740" NA NA NA
"4741" NA NA NA
"4742" NA NA NA
"4743" NA NA NA
"4744" NA NA NA
"4745" NA NA NA
"4746" NA NA NA
"4747" NA NA NA
"4748" NA NA NA
"4749" NA NA NA
"4750" NA NA NA
"4751" NA NA NA
"4752" NA NA NA
"4753" NA NA NA
"4754" NA NA NA
"4755" NA NA NA
"4756" NA NA NA
"4757" NA NA NA
"4758" NA NA NA
"4759" NA NA NA
"4760" NA NA NA
"4761" NA NA NA
"4762" NA NA NA
"4763" NA NA NA
"4764" NA NA NA
"4765" NA NA NA
"4766" NA NA NA
"4767" NA NA NA
"4768" NA NA NA
"4769" NA NA NA
"4770" NA NA NA
"4771" NA NA NA
"4772" NA NA NA
"4773" NA NA NA
"4774" NA NA NA
"4775" NA NA NA
"4776" NA NA NA
"4777" NA NA NA
"4778" NA NA NA
"4779" NA NA NA
"4780" NA NA NA
"4781" NA NA NA
"4782" NA NA NA
"4783" NA NA NA
"4784" NA NA NA
"4785" NA NA NA
"4786" NA NA NA
"4787" NA NA NA
"4788" NA NA NA
"4789" NA NA NA
"4790" NA NA NA
"4791" NA NA NA
"4792" NA NA NA
"4793" NA NA NA
"4794" NA NA NA
"4795" NA NA NA
"4796" NA NA NA
"4797" NA NA NA
"4798" NA NA NA
"4799" NA NA NA
"4800" NA NA NA
"4801" NA NA NA
"4802" NA NA NA
"4803" NA NA NA
"4804" NA NA NA
"4805" NA NA NA
"4806" NA NA NA
"4807" NA NA NA
"4808" NA NA NA
"4809" NA NA NA
"4810" NA NA NA
"4811" NA NA NA
"4812" NA NA NA
"4813" NA NA NA
"4814" NA NA NA
"4815" NA NA NA
"4816" NA NA NA
"4817" NA NA NA
"4818" NA NA NA
"4819" NA NA NA
"4820" NA NA NA
"4821" NA NA NA
"4822" NA NA NA
"4823" NA NA NA
"4824" NA NA NA
"4825" NA NA NA
"4826" NA NA NA
"4827" NA NA NA
"4828" NA NA NA
"4829" NA NA NA
"4830" NA NA NA
"4831" NA NA NA
"4832" NA NA NA
"4833" NA NA NA
"4834" NA NA NA
"4835" NA NA NA
"4836" NA NA NA
"4837" NA NA NA
"4838" NA NA NA
"4839" NA NA NA
"4840" NA NA NA
"4841" NA NA NA
"4842" NA NA NA
"4843" NA NA NA
"4844" NA NA NA
"4845" NA NA NA
"4846" NA NA NA
"4847" NA NA NA
"4848" NA NA NA
"4849" NA NA NA
"4850" NA NA NA
"4851" NA NA NA
"4852" NA NA NA
"4853" NA NA NA
"4854" NA NA NA
"4855" NA NA NA
"4856" NA NA NA
"4857" NA NA NA
"4858" NA NA NA
"4859" NA NA NA
"4860" NA NA NA
"4861" NA NA NA
"4862" NA NA NA
"4863" NA NA NA
"4864" NA NA NA
"4865" NA NA NA
"4866" NA NA NA
"4867" NA NA NA
"4868" NA NA NA
"4869" NA NA NA
"4870" NA NA NA
"4871" NA NA NA
"4872" NA NA NA
"4873" NA NA NA
"4874" NA NA NA
"4875" NA NA NA
"4876" NA NA NA
"4877" NA NA NA
"4878" NA NA NA
"4879" NA NA NA
"4880" NA NA NA
"4881" NA NA NA
"4882" NA NA NA
"4883" NA NA NA
"4884" NA NA NA
"4885" NA NA NA
"4886" NA NA NA
"4887" NA NA NA
"4888" NA NA NA
"4889" NA NA NA
"4890" NA NA NA
"4891" NA NA NA
"4892" NA NA NA
"4893" NA NA NA
"4894" NA NA NA
"4895" NA NA NA
"4896" NA NA NA
"4897" NA NA NA
"4898" NA NA NA
"4899" NA NA NA
"4900" NA NA NA
"4901" NA NA NA
"4902" NA NA NA
"4903" NA NA NA
"4904" NA NA NA
"4905" NA NA NA
"4906" NA NA NA
"4907" NA NA NA
"4908" NA NA NA
"4909" NA NA NA
"4910" NA NA NA
"4911" NA NA NA
"4912" NA NA NA
"4913" NA NA NA
"4914" NA NA NA
"4915" NA NA NA
"4916" NA NA NA
"4917" NA NA NA
"4918" NA NA NA
"4919" NA NA NA
"4920" NA NA NA
"4921" NA NA NA
"4922" NA NA NA
"4923" NA NA NA
"4924" NA NA NA
"4925" NA NA NA
"4926" NA NA NA
"4927" NA NA NA
"4928" NA NA NA
"4929" NA NA NA
"4930" NA NA NA
"4931" NA NA NA
"4932" NA NA NA
"4933" NA NA NA
"4934" NA NA NA
"4935" NA NA NA
"4936" NA NA NA
"4937" NA NA NA
"4938" NA NA NA
"4939" NA NA NA
"4940" NA NA NA
"4941" NA NA NA
"4942" NA NA NA
"4943" NA NA NA
"4944" NA NA NA
"4945" NA NA NA
"4946" NA NA NA
"4947" NA NA NA
"4948" NA NA NA
"4949" NA NA NA
"4950" NA NA NA
"4951" NA NA NA
"4952" NA NA NA
"4953" NA NA NA
"4954" NA NA NA
"4955" NA NA NA
"4956" NA NA NA
"4957" NA NA NA
"4958" NA NA NA
"4959" NA NA NA
"4960" NA NA NA
"4961" NA NA NA
"4962" NA NA NA
"4963" NA NA NA
"4964" NA NA NA
"4965" NA NA NA
"4966" NA NA NA
"4967" NA NA NA
"4968" NA NA NA
"4969" NA NA NA
"4970" NA NA NA
"4971" NA NA NA
"4972" NA NA NA
"4973" NA NA NA
"4974" NA NA NA
"4975" NA NA NA
"4976" NA NA NA
"4977" NA NA NA
"4978" NA NA NA
"4979" NA NA NA
"4980" NA NA NA
"4981" NA NA NA
"4982" NA NA NA
"4983" NA NA NA
"4984" NA NA NA
"4985" NA NA NA
"4986" NA NA NA
"4987" NA NA NA
"4988" NA NA NA
"4989" NA NA NA
"4990" NA NA NA
"4991" NA NA NA
"4992" NA NA NA
"4993" NA NA NA
"4994" NA NA NA
"4995" NA NA NA
"4996" NA NA NA
"4997" NA NA NA
"4998" NA NA NA
"4999" NA NA NA
"5000" NA NA NA
"5001" NA NA NA
"5002" NA NA NA
"5003" NA NA NA
"5004" NA NA NA
"5005" NA NA NA
"5006" NA NA NA
"5007" NA NA NA
"5008" NA NA NA
"5009" NA NA NA
"5010" NA NA NA
"5011" NA NA NA
"5012" NA NA NA
"5013" NA NA NA
"5014" NA NA NA
"5015" NA NA NA
"5016" NA NA NA
"5017" NA NA NA
"5018" NA NA NA
"5019" NA NA NA
"5020" NA NA NA
"5021" NA NA NA
"5022" NA NA NA
"5023" NA NA NA
"5024" NA NA NA
"5025" NA NA NA
"5026" NA NA NA
"5027" NA NA NA
"5028" NA NA NA
"5029" NA NA NA
"5030" NA NA NA
"5031" NA NA NA
"5032" NA NA NA
"5033" NA NA NA
"5034" NA NA NA
"5035" NA NA NA
"5036" NA NA NA
"5037" NA NA NA
"5038" NA NA NA
"5039" NA NA NA
"5040" NA NA NA
"5041" NA NA NA
"5042" NA NA NA
"5043" NA NA NA
"5044" NA NA NA
"5045" NA NA NA
"5046" NA NA NA
"5047" NA NA NA
"5048" NA NA NA
"5049" NA NA NA
"5050" NA NA NA
"5051" NA NA NA
"5052" NA NA NA
"5053" NA NA NA
"5054" NA NA NA
"5055" NA NA NA
"5056" NA NA NA
"5057" NA NA NA
"5058" NA NA NA
"5059" NA NA NA
"5060" NA NA NA
"5061" NA NA NA
"5062" NA NA NA
"5063" NA NA NA
"5064" NA NA NA
"5065" NA NA NA
"5066" NA NA NA
"5067" NA NA NA
"5068" NA NA NA
"5069" NA NA NA
"5070" NA NA NA
"5071" NA NA NA
"5072" NA NA NA
"5073" NA NA NA
"5074" NA NA NA
"5075" NA NA NA
"5076" NA NA NA
"5077" NA NA NA
"5078" NA NA NA
"5079" NA NA NA
"5080" NA NA NA
"5081" NA NA NA
"5082" NA NA NA
"5083" NA NA NA
"5084" NA NA NA
"5085" NA NA NA
"5086" NA NA NA
"5087" NA NA NA
"5088" NA NA NA
"5089" NA NA NA
"5090" NA NA NA
"5091" NA NA NA
"5092" NA NA NA
"5093" NA NA NA
"5094" NA NA NA
"5095" NA NA NA
"5096" NA NA NA
"5097" NA NA NA
"5098" NA NA NA
"5099" NA NA NA
"5100" NA NA NA
"5101" NA NA NA
"5102" NA NA NA
"5103" NA NA NA
"5104" NA NA NA
"5105" NA NA NA
"5106" NA NA NA
"5107" NA NA NA
"5108" NA NA NA
"5109" NA NA NA
"5110" NA NA NA
"5111" NA NA NA
"5112" NA NA NA
"5113" NA NA NA
"5114" NA NA NA
"5115" NA NA NA
"5116" NA NA NA
"5117" NA NA NA
"5118" NA NA NA
"5119" NA NA NA
"5120" NA NA NA
"5121" NA NA NA
"5122" NA NA NA
"5123" NA NA NA
"5124" NA NA NA
"5125" NA NA NA
"5126" NA NA NA
"5127" NA NA NA
"5128" NA NA NA
"5129" NA NA NA
"5130" NA NA NA
"5131" NA NA NA
"5132" NA NA NA
"5133" NA NA NA
"5134" NA NA NA
"5135" NA NA NA
"5136" NA NA NA
"5137" NA NA NA
"5138" NA NA NA
"5139" NA NA NA
"5140" NA NA NA
"5141" NA NA NA
"5142" NA NA NA
"5143" NA NA NA
"5144" NA NA NA
"5145" NA NA NA
"5146" NA NA NA
"5147" NA NA NA
"5148" NA NA NA
"5149" NA NA NA
"5150" NA NA NA
"5151" NA NA NA
"5152" NA NA NA
"5153" NA NA NA
"5154" NA NA NA
"5155" NA NA NA
"5156" NA NA NA
"5157" NA NA NA
"5158" NA NA NA
"5159" NA NA NA
"5160" NA NA NA
"5161" NA NA NA
"5162" NA NA NA
"5163" NA NA NA
"5164" NA NA NA
"5165" NA NA NA
"5166" NA NA NA
"5167" NA NA NA
"5168" NA NA NA
"5169" NA NA NA
"5170" NA NA NA
"5171" NA NA NA
"5172" NA NA NA
"5173" NA NA NA
"5174" NA NA NA
"5175" NA NA NA
"5176" NA NA NA
"5177" NA NA NA
"5178" NA NA NA
"5179" NA NA NA
"5180" NA NA NA
"5181" NA NA NA
"5182" NA NA NA
"5183" NA NA NA
"5184" NA NA NA
"5185" NA NA NA
"5186" NA NA NA
"5187" NA NA NA
"5188" NA NA NA
"5189" NA NA NA
"5190" NA NA NA
"5191" NA NA NA
"5192" NA NA NA
"5193" NA NA NA
"5194" NA NA NA
"5195" NA NA NA
"5196" NA NA NA
"5197" NA NA NA
"5198" NA NA NA
"5199" NA NA NA
"5200" NA NA NA
"5201" NA NA NA
"5202" NA NA NA
"5203" NA NA NA
"5204" NA NA NA
"5205" NA NA NA
"5206" NA NA NA
"5207" NA NA NA
"5208" NA NA NA
"5209" NA NA NA
"5210" NA NA NA
"5211" NA NA NA
"5212" NA NA NA
"5213" NA NA NA
"5214" NA NA NA
"5215" NA NA NA
"5216" NA NA NA
"5217" NA NA NA
"5218" NA NA NA
"5219" NA NA NA
"5220" NA NA NA
"5221" NA NA NA
"5222" NA NA NA
"5223" NA NA NA
"5224" NA NA NA
"5225" NA NA NA
"5226" NA NA NA
"5227" NA NA NA
"5228" NA NA NA
"5229" NA NA NA
"5230" NA NA NA
"5231" NA NA NA
"5232" NA NA NA
"5233" NA NA NA
"5234" NA NA NA
"5235" NA NA NA
"5236" NA NA NA
"5237" NA NA NA
"5238" NA NA NA
"5239" NA NA NA
"5240" NA NA NA
"5241" NA NA NA
"5242" NA NA NA
"5243" NA NA NA
"5244" NA NA NA
"5245" NA NA NA
"5246" NA NA NA
"5247" NA NA NA
"5248" NA NA NA
"5249" NA NA NA
"5250" NA NA NA
"5251" NA NA NA
"5252" NA NA NA
"5253" NA NA NA
"5254" NA NA NA
"5255" NA NA NA
"5256" NA NA NA
"5257" NA NA NA
"5258" NA NA NA
"5259" NA NA NA
"5260" NA NA NA
"5261" NA NA NA
"5262" NA NA NA
"5263" NA NA NA
"5264" NA NA NA
"5265" NA NA NA
"5266" NA NA NA
"5267" NA NA NA
"5268" NA NA NA
"5269" NA NA NA
"5270" NA NA NA
"5271" NA NA NA
"5272" NA NA NA
"5273" NA NA NA
"5274" NA NA NA
"5275" NA NA NA
"5276" NA NA NA
"5277" NA NA NA
"5278" NA NA NA
"5279" NA NA NA
"5280" NA NA NA
"5281" NA NA NA
"5282" NA NA NA
"5283" NA NA NA
"5284" NA NA NA
"5285" NA NA NA
"5286" NA NA NA
"5287" NA NA NA
"5288" NA NA NA
"5289" NA NA NA
"5290" NA NA NA
"5291" NA NA NA
"5292" NA NA NA
"5293" NA NA NA
"5294" NA NA NA
"5295" NA NA NA
"5296" NA NA NA
"5297" NA NA NA
"5298" NA NA NA
"5299" NA NA NA
"5300" NA NA NA
"5301" NA NA NA
"5302" NA NA NA
"5303" NA NA NA
"5304" NA NA NA
"5305" NA NA NA
"5306" NA NA NA
"5307" NA NA NA
"5308" NA NA NA
"5309" NA NA NA
"5310" NA NA NA
"5311" NA NA NA
"5312" NA NA NA
"5313" NA NA NA
"5314" NA NA NA
"5315" NA NA NA
"5316" NA NA NA
"5317" NA NA NA
"5318" NA NA NA
"5319" NA NA NA
"5320" NA NA NA
"5321" NA NA NA
"5322" NA NA NA
"5323" NA NA NA
"5324" NA NA NA
"5325" NA NA NA
"5326" NA NA NA
"5327" NA NA NA
"5328" NA NA NA
"5329" NA NA NA
"5330" NA NA NA
"5331" NA NA NA
"5332" NA NA NA
"5333" NA NA NA
"5334" NA NA NA
"5335" NA NA NA
"5336" NA NA NA
"5337" NA NA NA
"5338" NA NA NA
"5339" NA NA NA
"5340" NA NA NA
"5341" NA NA NA
"5342" NA NA NA
"5343" NA NA NA
"5344" NA NA NA
"5345" NA NA NA
"5346" NA NA NA
"5347" NA NA NA
"5348" NA NA NA
"5349" NA NA NA
"5350" NA NA NA
"5351" NA NA NA
"5352" NA NA NA
"5353" NA NA NA
"5354" NA NA NA
"5355" NA NA NA
"5356" NA NA NA
"5357" NA NA NA
"5358" NA NA NA
"5359" NA NA NA
"5360" NA NA NA
"5361" NA NA NA
"5362" NA NA NA
"5363" NA NA NA
"5364" NA NA NA
"5365" NA NA NA
"5366" NA NA NA
"5367" NA NA NA
"5368" NA NA NA
"5369" NA NA NA
"5370" NA NA NA
"5371" NA NA NA
"5372" NA NA NA
"5373" NA NA NA
"5374" NA NA NA
"5375" NA NA NA
"5376" NA NA NA
"5377" NA NA NA
"5378" NA NA NA
"5379" NA NA NA
"5380" NA NA NA
"5381" NA NA NA
"5382" NA NA NA
"5383" NA NA NA
"5384" NA NA NA
"5385" NA NA NA
"5386" NA NA NA
"5387" NA NA NA
"5388" NA NA NA
"5389" NA NA NA
"5390" NA NA NA
"5391" NA NA NA
"5392" NA NA NA
"5393" NA NA NA
"5394" NA NA NA
"5395" NA NA NA
"5396" NA NA NA
"5397" NA NA NA
"5398" NA NA NA
"5399" NA NA NA
"5400" NA NA NA
"5401" NA NA NA
"5402" NA NA NA
"5403" NA NA NA
"5404" NA NA NA
"5405" NA NA NA
"5406" NA NA NA
"5407" NA NA NA
"5408" NA NA NA
"5409" NA NA NA
"5410" NA NA NA
"5411" NA NA NA
"5412" NA NA NA
"5413" NA NA NA
"5414" NA NA NA
"5415" NA NA NA
"5416" NA NA NA
"5417" NA NA NA
"5418" NA NA NA
"5419" NA NA NA
"5420" NA NA NA
"5421" NA NA NA
"5422" NA NA NA
"5423" NA NA NA
"5424" NA NA NA
"5425" NA NA NA
"5426" NA NA NA
"5427" NA NA NA
"5428" NA NA NA
"5429" NA NA NA
"5430" NA NA NA
"5431" NA NA NA
"5432" NA NA NA
"5433" NA NA NA
"5434" NA NA NA
"5435" NA NA NA
"5436" NA NA NA
"5437" NA NA NA
"5438" NA NA NA
"5439" NA NA NA
"5440" NA NA NA
"5441" NA NA NA
"5442" NA NA NA
"5443" NA NA NA
"5444" NA NA NA
"5445" NA NA NA
"5446" NA NA NA
"5447" NA NA NA
"5448" NA NA NA
"5449" NA NA NA
"5450" NA NA NA
"5451" NA NA NA
"5452" NA NA NA
"5453" NA NA NA
"5454" NA NA NA
"5455" NA NA NA
"5456" NA NA NA
"5457" NA NA NA
"5458" NA NA NA
"5459" NA NA NA
"5460" NA NA NA
"5461" NA NA NA
"5462" NA NA NA
"5463" NA NA NA
"5464" NA NA NA
"5465" NA NA NA
"5466" NA NA NA
"5467" NA NA NA
"5468" NA NA NA
"5469" NA NA NA
"5470" NA NA NA
"5471" NA NA NA
"5472" NA NA NA
"5473" NA NA NA
"5474" NA NA NA
"5475" NA NA NA
"5476" NA NA NA
"5477" NA NA NA
"5478" NA NA NA
"5479" NA NA NA
"5480" NA NA NA
"5481" NA NA NA
"5482" NA NA NA
"5483" NA NA NA
"5484" NA NA NA
"5485" NA NA NA
"5486" NA NA NA
"5487" NA NA NA
"5488" NA NA NA
"5489" NA NA NA
"5490" NA NA NA
"5491" NA NA NA
"5492" NA NA NA
"5493" NA NA NA
"5494" NA NA NA
"5495" NA NA NA
"5496" NA NA NA
"5497" NA NA NA
"5498" NA NA NA
"5499" NA NA NA
"5500" NA NA NA
"5501" NA NA NA
"5502" NA NA NA
"5503" NA NA NA
"5504" NA NA NA
"5505" NA NA NA
"5506" NA NA NA
"5507" NA NA NA
"5508" NA NA NA
"5509" NA NA NA
"5510" NA NA NA
"5511" NA NA NA
"5512" NA NA NA
"5513" NA NA NA
"5514" NA NA NA
"5515" NA NA NA
"5516" NA NA NA
"5517" NA NA NA
"5518" NA NA NA
"5519" NA NA NA
"5520" NA NA NA
"5521" NA NA NA
"5522" NA NA NA
"5523" NA NA NA
"5524" NA NA NA
"5525" NA NA NA
"5526" NA NA NA
"5527" NA NA NA
"5528" NA NA NA
"5529" NA NA NA
"5530" NA NA NA
"5531" NA NA NA
"5532" NA NA NA
"5533" NA NA NA
"5534" NA NA NA
"5535" NA NA NA
"5536" NA NA NA
"5537" NA NA NA
"5538" NA NA NA
"5539" NA NA NA
"5540" NA NA NA
"5541" NA NA NA
"5542" NA NA NA
"5543" NA NA NA
"5544" NA NA NA
"5545" NA NA NA
"5546" NA NA NA
"5547" NA NA NA
"5548" NA NA NA
"5549" NA NA NA
"5550" NA NA NA
"5551" NA NA NA
"5552" NA NA NA
"5553" NA NA NA
"5554" NA NA NA
"5555" NA NA NA
"5556" NA NA NA
"5557" NA NA NA
"5558" NA NA NA
"5559" NA NA NA
"5560" NA NA NA
"5561" NA NA NA
"5562" NA NA NA
"5563" NA NA NA
"5564" NA NA NA
"5565" NA NA NA
"5566" NA NA NA
"5567" NA NA NA
"5568" NA NA NA
"5569" NA NA NA
"5570" NA NA NA
"5571" NA NA NA
"5572" NA NA NA
"5573" NA NA NA
"5574" NA NA NA
"5575" NA NA NA
"5576" NA NA NA
"5577" NA NA NA
"5578" NA NA NA
"5579" NA NA NA
"5580" NA NA NA
"5581" NA NA NA
"5582" NA NA NA
"5583" NA NA NA
"5584" NA NA NA
"5585" NA NA NA
"5586" NA NA NA
"5587" NA NA NA
"5588" NA NA NA
"5589" NA NA NA
"5590" NA NA NA
"5591" NA NA NA
"5592" NA NA NA
"5593" NA NA NA
"5594" NA NA NA
"5595" NA NA NA
"5596" NA NA NA
"5597" NA NA NA
"5598" NA NA NA
"5599" NA NA NA
"5600" NA NA NA
"5601" NA NA NA
"5602" NA NA NA
"5603" NA NA NA
"5604" NA NA NA
"5605" NA NA NA
"5606" NA NA NA
"5607" NA NA NA
"5608" NA NA NA
"5609" NA NA NA
"5610" NA NA NA
"5611" NA NA NA
"5612" NA NA NA
"5613" NA NA NA
"5614" NA NA NA
"5615" NA NA NA
"5616" NA NA NA
"5617" NA NA NA
"5618" NA NA NA
"5619" NA NA NA
"5620" NA NA NA
"5621" NA NA NA
"5622" NA NA NA
"5623" NA NA NA
"5624" NA NA NA
"5625" NA NA NA
"5626" NA NA NA
"5627" NA NA NA
"5628" NA NA NA
"5629" NA NA NA
"5630" NA NA NA
"5631" NA NA NA
"5632" NA NA NA
"5633" NA NA NA
"5634" NA NA NA
"5635" NA NA NA
"5636" NA NA NA
"5637" NA NA NA
"5638" NA NA NA
"5639" NA NA NA
"5640" NA NA NA
"5641" NA NA NA
"5642" NA NA NA
"5643" NA NA NA
"5644" NA NA NA
"5645" NA NA NA
"5646" NA NA NA
"5647" NA NA NA
"5648" NA NA NA
"5649" NA NA NA
"5650" NA NA NA
"5651" NA NA NA
"5652" NA NA NA
"5653" NA NA NA
"5654" NA NA NA
"5655" NA NA NA
"5656" NA NA NA
"5657" NA NA NA
"5658" NA NA NA
"5659" NA NA NA
"5660" NA NA NA
"5661" NA NA NA
"5662" NA NA NA
"5663" NA NA NA
"5664" NA NA NA
"5665" NA NA NA
"5666" NA NA NA
"5667" NA NA NA
"5668" NA NA NA
"5669" NA NA NA
"5670" NA NA NA
"5671" NA NA NA
"5672" NA NA NA
"5673" NA NA NA
"5674" NA NA NA
"5675" NA NA NA
"5676" NA NA NA
"5677" NA NA NA
"5678" NA NA NA
"5679" NA NA NA
"5680" NA NA NA
"5681" NA NA NA
"5682" NA NA NA
"5683" NA NA NA
"5684" NA NA NA
"5685" NA NA NA
"5686" NA NA NA
"5687" NA NA NA
"5688" NA NA NA
"5689" NA NA NA
"5690" NA NA NA
"5691" NA NA NA
"5692" NA NA NA
"5693" NA NA NA
"5694" NA NA NA
"5695" NA NA NA
"5696" NA NA NA
"5697" NA NA NA
"5698" NA NA NA
"5699" NA NA NA
"5700" NA NA NA
"5701" NA NA NA
"5702" NA NA NA
"5703" NA NA NA
"5704" NA NA NA
"5705" NA NA NA
"5706" NA NA NA
"5707" NA NA NA
"5708" NA NA NA
"5709" NA NA NA
"5710" NA NA NA
"5711" NA NA NA
"5712" NA NA NA
"5713" NA NA NA
"5714" NA NA NA
"5715" NA NA NA
"5716" NA NA NA
"5717" NA NA NA
"5718" NA NA NA
"5719" NA NA NA
"5720" NA NA NA
"5721" NA NA NA
"5722" NA NA NA
"5723" NA NA NA
"5724" NA NA NA
"5725" NA NA NA
"5726" NA NA NA
"5727" NA NA NA
"5728" NA NA NA
"5729" NA NA NA
"5730" NA NA NA
"5731" NA NA NA
"5732" NA NA NA
"5733" NA NA NA
"5734" NA NA NA
"5735" NA NA NA
"5736" NA NA NA
"5737" NA NA NA
"5738" NA NA NA
"5739" NA NA NA
"5740" NA NA NA
"5741" NA NA NA
"5742" NA NA NA
"5743" NA NA NA
"5744" NA NA NA
"5745" NA NA NA
"5746" NA NA NA
"5747" NA NA NA
"5748" NA NA NA
"5749" NA NA NA
"5750" NA NA NA
"5751" NA NA NA
"5752" NA NA NA
"5753" NA NA NA
"5754" NA NA NA
"5755" NA NA NA
"5756" NA NA NA
"5757" NA NA NA
"5758" NA NA NA
"5759" NA NA NA
"5760" NA NA NA
"5761" NA NA NA
"5762" NA NA NA
"5763" NA NA NA
"5764" NA NA NA
"5765" NA NA NA
"5766" NA NA NA
"5767" NA NA NA
"5768" NA NA NA
"5769" NA NA NA
"5770" NA NA NA
"5771" NA NA NA
"5772" NA NA NA
"5773" NA NA NA
"5774" NA NA NA
"5775" NA NA NA
"5776" NA NA NA
"5777" NA NA NA
"5778" NA NA NA
"5779" NA NA NA
"5780" NA NA NA
"5781" NA NA NA
"5782" NA NA NA
"5783" NA NA NA
"5784" NA NA NA
"5785" NA NA NA
"5786" NA NA NA
"5787" NA NA NA
"5788" NA NA NA
"5789" NA NA NA
"5790" NA NA NA
"5791" NA NA NA
"5792" NA NA NA
"5793" NA NA NA
"5794" NA NA NA
"5795" NA NA NA
"5796" NA NA NA
"5797" NA NA NA
"5798" NA NA NA
"5799" NA NA NA
"5800" NA NA NA
"5801" NA NA NA
"5802" NA NA NA
"5803" NA NA NA
"5804" NA NA NA
"5805" NA NA NA
"5806" NA NA NA
"5807" NA NA NA
"5808" NA NA NA
"5809" NA NA NA
"5810" NA NA NA
"5811" NA NA NA
"5812" NA NA NA
"5813" NA NA NA
"5814" NA NA NA
"5815" NA NA NA
"5816" NA NA NA
"5817" NA NA NA
"5818" NA NA NA
"5819" NA NA NA
"5820" NA NA NA
"5821" NA NA NA
"5822" NA NA NA
"5823" NA NA NA
"5824" NA NA NA
"5825" NA NA NA
"5826" NA NA NA
"5827" NA NA NA
"5828" NA NA NA
"5829" NA NA NA
"5830" NA NA NA
"5831" NA NA NA
"5832" NA NA NA
"5833" NA NA NA
"5834" NA NA NA
"5835" NA NA NA
"5836" NA NA NA
"5837" NA NA NA
"5838" NA NA NA
"5839" NA NA NA
"5840" NA NA NA
"5841" NA NA NA
"5842" NA NA NA
"5843" NA NA NA
"5844" NA NA NA
"5845" NA NA NA
"5846" NA NA NA
"5847" NA NA NA
"5848" NA NA NA
"5849" NA NA NA
"5850" NA NA NA
"5851" NA NA NA
"5852" NA NA NA
"5853" NA NA NA
"5854" NA NA NA
"5855" NA NA NA
"5856" NA NA NA
"5857" NA NA NA
"5858" NA NA NA
"5859" NA NA NA
"5860" NA NA NA
"5861" NA NA NA
"5862" NA NA NA
"5863" NA NA NA
"5864" NA NA NA
"5865" NA NA NA
"5866" NA NA NA
"5867" NA NA NA
"5868" NA NA NA
"5869" NA NA NA
"5870" NA NA NA
"5871" NA NA NA
"5872" NA NA NA
"5873" NA NA NA
"5874" NA NA NA
"5875" NA NA NA
"5876" NA NA NA
"5877" NA NA NA
"5878" NA NA NA
"5879" NA NA NA
"5880" NA NA NA
"5881" NA NA NA
"5882" NA NA NA
"5883" NA NA NA
"5884" NA NA NA
"5885" NA NA NA
"5886" NA NA NA
"5887" NA NA NA
"5888" NA NA NA
"5889" NA NA NA
"5890" NA NA NA
"5891" NA NA NA
"5892" NA NA NA
"5893" NA NA NA
"5894" NA NA NA
"5895" NA NA NA
"5896" NA NA NA
"5897" NA NA NA
"5898" NA NA NA
"5899" NA NA NA
"5900" NA NA NA
"5901" NA NA NA
"5902" NA NA NA
"5903" NA NA NA
"5904" NA NA NA
"5905" NA NA NA
"5906" NA NA NA
"5907" NA NA NA
"5908" NA NA NA
"5909" NA NA NA
"5910" NA NA NA
"5911" NA NA NA
"5912" NA NA NA
"5913" NA NA NA
"5914" NA NA NA
"5915" NA NA NA
"5916" NA NA NA
"5917" NA NA NA
"5918" NA NA NA
"5919" NA NA NA
"5920" NA NA NA
"5921" NA NA NA
"5922" NA NA NA
"5923" NA NA NA
"5924" NA NA NA
"5925" NA NA NA
"5926" NA NA NA
"5927" NA NA NA
"5928" NA NA NA
"5929" NA NA NA
"5930" NA NA NA
"5931" NA NA NA
"5932" NA NA NA
"5933" NA NA NA
"5934" NA NA NA
"5935" NA NA NA
"5936" NA NA NA
"5937" NA NA NA
"5938" NA NA NA
"5939" NA NA NA
"5940" NA NA NA
"5941" NA NA NA
"5942" NA NA NA
"5943" NA NA NA
"5944" NA NA NA
"5945" NA NA NA
"5946" NA NA NA
"5947" NA NA NA
"5948" NA NA NA
"5949" NA NA NA
"5950" NA NA NA
"5951" NA NA NA
"5952" NA NA NA
"5953" NA NA NA
"5954" NA NA NA
"5955" NA NA NA
"5956" NA NA NA
"5957" NA NA NA
"5958" NA NA NA
"5959" NA NA NA
"5960" NA NA NA
"5961" NA NA NA
"5962" NA NA NA
"5963" NA NA NA
"5964" NA NA NA
"5965" NA NA NA
"5966" NA NA NA
"5967" NA NA NA
"5968" NA NA NA
"5969" NA NA NA
"5970" NA NA NA
"5971" NA NA NA
"5972" NA NA NA
"5973" NA NA NA
"5974" NA NA NA
"5975" NA NA NA
"5976" NA NA NA
"5977" NA NA NA
"5978" NA NA NA
"5979" NA NA NA
"5980" NA NA NA
"5981" NA NA NA
"5982" NA NA NA
"5983" NA NA NA
"5984" NA NA NA
"5985" NA NA NA
"5986" NA NA NA
"5987" NA NA NA
"5988" NA NA NA
"5989" NA NA NA
"5990" NA NA NA
"5991" NA NA NA
"5992" NA NA NA
"5993" NA NA NA
"5994" NA NA NA
"5995" NA NA NA
"5996" NA NA NA
"5997" NA NA NA
"5998" NA NA NA
"5999" NA NA NA
"6000" NA NA NA
"6001" NA NA NA
"6002" NA NA NA
"6003" NA NA NA
"6004" NA NA NA
"6005" NA NA NA
"6006" NA NA NA
"6007" NA NA NA
"6008" NA NA NA
"6009" NA NA NA
"6010" NA NA NA
"6011" NA NA NA
"6012" NA NA NA
"6013" NA NA NA
"6014" NA NA NA
"6015" NA NA NA
"6016" NA NA NA
"6017" NA NA NA
"6018" NA NA NA
"6019" NA NA NA
"6020" NA NA NA
"6021" NA NA NA
"6022" NA NA NA
"6023" NA NA NA
"6024" NA NA NA
"6025" NA NA NA
"6026" NA NA NA
"6027" NA NA NA
"6028" NA NA NA
"6029" NA NA NA
"6030" NA NA NA
"6031" NA NA NA
"6032" NA NA NA
"6033" NA NA NA
"6034" NA NA NA
"6035" NA NA NA
"6036" NA NA NA
"6037" NA NA NA
"6038" NA NA NA
"6039" NA NA NA
"6040" NA NA NA
"6041" NA NA NA
"6042" NA NA NA
"6043" NA NA NA
"6044" NA NA NA
"6045" NA NA NA
"6046" NA NA NA
"6047" NA NA NA
"6048" NA NA NA
"6049" NA NA NA
"6050" NA NA NA
"6051" NA NA NA
"6052" NA NA NA
"6053" NA NA NA
"6054" NA NA NA
"6055" NA NA NA
"6056" NA NA NA
"6057" NA NA NA
"6058" NA NA NA
"6059" NA NA NA
"6060" NA NA NA
"6061" NA NA NA
"6062" NA NA NA
"6063" NA NA NA
"6064" NA NA NA
"6065" NA NA NA
"6066" NA NA NA
"6067" NA NA NA
"6068" NA NA NA
"6069" NA NA NA
"6070" NA NA NA
"6071" NA NA NA
"6072" NA NA NA
"6073" NA NA NA
"6074" NA NA NA
"6075" NA NA NA
"6076" NA NA NA
"6077" NA NA NA
"6078" NA NA NA
"6079" NA NA NA
"6080" NA NA NA
"6081" NA NA NA
"6082" NA NA NA
"6083" NA NA NA
"6084" NA NA NA
"6085" NA NA NA
"6086" NA NA NA
"6087" NA NA NA
"6088" NA NA NA
"6089" NA NA NA
"6090" NA NA NA
"6091" NA NA NA
"6092" NA NA NA
"6093" NA NA NA
"6094" NA NA NA
"6095" NA NA NA
"6096" NA NA NA
"6097" NA NA NA
"6098" NA NA NA
"6099" NA NA NA
"6100" NA NA NA
"6101" NA NA NA
"6102" NA NA NA
"6103" NA NA NA
"6104" NA NA NA
"6105" NA NA NA
"6106" NA NA NA
"6107" NA NA NA
"6108" NA NA NA
"6109" NA NA NA
"6110" NA NA NA
"6111" NA NA NA
"6112" NA NA NA
"6113" NA NA NA
"6114" NA NA NA
"6115" NA NA NA
"6116" NA NA NA
"6117" NA NA NA
"6118" NA NA NA
"6119" NA NA NA
"6120" NA NA NA
"6121" NA NA NA
"6122" NA NA NA
"6123" NA NA NA
"6124" NA NA NA
"6125" NA NA NA
"6126" NA NA NA
"6127" NA NA NA
"6128" NA NA NA
"6129" NA NA NA
"6130" NA NA NA
"6131" NA NA NA
"6132" NA NA NA
"6133" NA NA NA
"6134" NA NA NA
"6135" NA NA NA
"6136" NA NA NA
"6137" NA NA NA
"6138" NA NA NA
"6139" NA NA NA
"6140" NA NA NA
"6141" NA NA NA
"6142" NA NA NA
"6143" NA NA NA
"6144" NA NA NA
"6145" NA NA NA
"6146" NA NA NA
"6147" NA NA NA
"6148" NA NA NA
"6149" NA NA NA
"6150" NA NA NA
"6151" NA NA NA
"6152" NA NA NA
"6153" NA NA NA
"6154" NA NA NA
"6155" NA NA NA
"6156" NA NA NA
"6157" NA NA NA
"6158" NA NA NA
"6159" NA NA NA
"6160" NA NA NA
"6161" NA NA NA
"6162" NA NA NA
"6163" NA NA NA
"6164" NA NA NA
"6165" NA NA NA
"6166" NA NA NA
"6167" NA NA NA
"6168" NA NA NA
"6169" NA NA NA
"6170" NA NA NA
"6171" NA NA NA
"6172" NA NA NA
"6173" NA NA NA
"6174" NA NA NA
"6175" NA NA NA
"6176" NA NA NA
"6177" NA NA NA
"6178" NA NA NA
"6179" NA NA NA
"6180" NA NA NA
"6181" NA NA NA
"6182" NA NA NA
"6183" NA NA NA
"6184" NA NA NA
"6185" NA NA NA
"6186" NA NA NA
"6187" NA NA NA
"6188" NA NA NA
"6189" NA NA NA
"6190" NA NA NA
"6191" NA NA NA
"6192" NA NA NA
"6193" NA NA NA
"6194" NA NA NA
"6195" NA NA NA
"6196" NA NA NA
"6197" NA NA NA
"6198" NA NA NA
"6199" NA NA NA
"6200" NA NA NA
"6201" NA NA NA
"6202" NA NA NA
"6203" NA NA NA
"6204" NA NA NA
"6205" NA NA NA
"6206" NA NA NA
"6207" NA NA NA
"6208" NA NA NA
"6209" NA NA NA
"6210" NA NA NA
"6211" NA NA NA
"6212" NA NA NA
"6213" NA NA NA
"6214" NA NA NA
"6215" NA NA NA
"6216" NA NA NA
"6217" NA NA NA
"6218" NA NA NA
"6219" NA NA NA
"6220" NA NA NA
"6221" NA NA NA
"6222" NA NA NA
"6223" NA NA NA
"6224" NA NA NA
"6225" NA NA NA
"6226" NA NA NA
"6227" NA NA NA
"6228" NA NA NA
"6229" NA NA NA
"6230" NA NA NA
"6231" NA NA NA
"6232" NA NA NA
"6233" NA NA NA
"6234" NA NA NA
"6235" NA NA NA
"6236" NA NA NA
"6237" NA NA NA
"6238" NA NA NA
"6239" NA NA NA
"6240" NA NA NA
"6241" NA NA NA
"6242" NA NA NA
"6243" NA NA NA
"6244" NA NA NA
"6245" NA NA NA
"6246" NA NA NA
"6247" NA NA NA
"6248" NA NA NA
"6249" NA NA NA
"6250" NA NA NA
"6251" NA NA NA
"6252" NA NA NA
"6253" NA NA NA
"6254" NA NA NA
"6255" NA NA NA
"6256" NA NA NA
"6257" NA NA NA
"6258" NA NA NA
"6259" NA NA NA
"6260" NA NA NA
"6261" NA NA NA
"6262" NA NA NA
"6263" NA NA NA
"6264" NA NA NA
"6265" NA NA NA
"6266" NA NA NA
"6267" NA NA NA
"6268" NA NA NA
"6269" NA NA NA
"6270" NA NA NA
"6271" NA NA NA
"6272" NA NA NA
"6273" NA NA NA
"6274" NA NA NA
"6275" NA NA NA
"6276" NA NA NA
"6277" NA NA NA
"6278" NA NA NA
"6279" NA NA NA
"6280" NA NA NA
"6281" NA NA NA
"6282" NA NA NA
"6283" NA NA NA
"6284" NA NA NA
"6285" NA NA NA
"6286" NA NA NA
"6287" NA NA NA
"6288" NA NA NA
"6289" NA NA NA
"6290" NA NA NA
"6291" NA NA NA
"6292" NA NA NA
"6293" NA NA NA
"6294" NA NA NA
"6295" NA NA NA
"6296" NA NA NA
"6297" NA NA NA
"6298" NA NA NA
"6299" NA NA NA
"6300" NA NA NA
"6301" NA NA NA
"6302" NA NA NA
"6303" NA NA NA
"6304" NA NA NA
"6305" NA NA NA
"6306" NA NA NA
"6307" NA NA NA
"6308" NA NA NA
"6309" NA NA NA
"6310" NA NA NA
"6311" NA NA NA
"6312" NA NA NA
"6313" NA NA NA
"6314" NA NA NA
"6315" NA NA NA
"6316" NA NA NA
"6317" NA NA NA
"6318" NA NA NA
"6319" NA NA NA
"6320" NA NA NA
"6321" NA NA NA
"6322" NA NA NA
"6323" NA NA NA
"6324" NA NA NA
"6325" NA NA NA
"6326" NA NA NA
"6327" NA NA NA
"6328" NA NA NA
"6329" NA NA NA
"6330" NA NA NA
"6331" NA NA NA
"6332" NA NA NA
"6333" NA NA NA
"6334" NA NA NA
"6335" NA NA NA
"6336" NA NA NA
"6337" NA NA NA
"6338" NA NA NA
"6339" NA NA NA
"6340" NA NA NA
"6341" NA NA NA
"6342" NA NA NA
"6343" NA NA NA
"6344" NA NA NA
"6345" NA NA NA
"6346" NA NA NA
"6347" NA NA NA
"6348" NA NA NA
"6349" NA NA NA
"6350" NA NA NA
"6351" NA NA NA
"6352" NA NA NA
"6353" NA NA NA
"6354" NA NA NA
"6355" NA NA NA
"6356" NA NA NA
"6357" NA NA NA
"6358" NA NA NA
"6359" NA NA NA
"6360" NA NA NA
"6361" NA NA NA
"6362" NA NA NA
"6363" NA NA NA
"6364" NA NA NA
"6365" NA NA NA
"6366" NA NA NA
"6367" NA NA NA
"6368" NA NA NA
"6369" NA NA NA
"6370" NA NA NA
"6371" NA NA NA
"6372" NA NA NA
"6373" NA NA NA
"6374" NA NA NA
"6375" NA NA NA
"6376" NA NA NA
"6377" NA NA NA
"6378" NA NA NA
"6379" NA NA NA
"6380" NA NA NA
"6381" NA NA NA
"6382" NA NA NA
"6383" NA NA NA
"6384" NA NA NA
"6385" NA NA NA
"6386" NA NA NA
"6387" NA NA NA
"6388" NA NA NA
"6389" NA NA NA
"6390" NA NA NA
"6391" NA NA NA
"6392" NA NA NA
"6393" NA NA NA
"6394" NA NA NA
"6395" NA NA NA
"6396" NA NA NA
"6397" NA NA NA
"6398" NA NA NA
"6399" NA NA NA
"6400" NA NA NA
"6401" NA NA NA
"6402" NA NA NA
"6403" NA NA NA
"6404" NA NA NA
"6405" NA NA NA
"6406" NA NA NA
"6407" NA NA NA
"6408" NA NA NA
"6409" NA NA NA
"6410" NA NA NA
"6411" NA NA NA
"6412" NA NA NA
"6413" NA NA NA
"6414" NA NA NA
"6415" NA NA NA
"6416" NA NA NA
"6417" NA NA NA
"6418" NA NA NA
"6419" NA NA NA
"6420" NA NA NA
"6421" NA NA NA
"6422" NA NA NA
"6423" NA NA NA
"6424" NA NA NA
"6425" NA NA NA
"6426" NA NA NA
"6427" NA NA NA
"6428" NA NA NA
"6429" NA NA NA
"6430" NA NA NA
"6431" NA NA NA
"6432" NA NA NA
"6433" NA NA NA
"6434" NA NA NA
"6435" NA NA NA
"6436" NA NA NA
"6437" NA NA NA
"6438" NA NA NA
"6439" NA NA NA
"6440" NA NA NA
"6441" NA NA NA
"6442" NA NA NA
"6443" NA NA NA
"6444" NA NA NA
"6445" NA NA NA
"6446" NA NA NA
"6447" NA NA NA
"6448" NA NA NA
"6449" NA NA NA
"6450" NA NA NA
"6451" NA NA NA
"6452" NA NA NA
"6453" NA NA NA
"6454" NA NA NA
"6455" NA NA NA
"6456" NA NA NA
"6457" NA NA NA
"6458" NA NA NA
"6459" NA NA NA
"6460" NA NA NA
"6461" NA NA NA
"6462" NA NA NA
"6463" NA NA NA
"6464" NA NA NA
"6465" NA NA NA
"6466" NA NA NA
"6467" NA NA NA
"6468" NA NA NA
"6469" NA NA NA
"6470" NA NA NA
"6471" NA NA NA
"6472" NA NA NA
"6473" NA NA NA
"6474" NA NA NA
"6475" NA NA NA
"6476" NA NA NA
"6477" NA NA NA
"6478" NA NA NA
"6479" NA NA NA
"6480" NA NA NA
"6481" NA NA NA
"6482" NA NA NA
"6483" NA NA NA
"6484" NA NA NA
"6485" NA NA NA
"6486" NA NA NA
"6487" NA NA NA
"6488" NA NA NA
"6489" NA NA NA
"6490" NA NA NA
"6491" NA NA NA
"6492" NA NA NA
"6493" NA NA NA
"6494" NA NA NA
"6495" NA NA NA
"6496" NA NA NA
"6497" NA NA NA
"6498" NA NA NA
"6499" NA NA NA
"6500" NA NA NA
"6501" NA NA NA
"6502" NA NA NA
"6503" NA NA NA
"6504" NA NA NA
"6505" NA NA NA
"6506" NA NA NA
"6507" NA NA NA
"6508" NA NA NA
"6509" NA NA NA
"6510" NA NA NA
"6511" NA NA NA
"6512" NA NA NA
"6513" NA NA NA
"6514" NA NA NA
"6515" NA NA NA
"6516" NA NA NA
"6517" NA NA NA
"6518" NA NA NA
"6519" NA NA NA
"6520" NA NA NA
"6521" NA NA NA
"6522" NA NA NA
"6523" NA NA NA
"6524" NA NA NA
"6525" NA NA NA
"6526" NA NA NA
"6527" NA NA NA
"6528" NA NA NA
"6529" NA NA NA
"6530" NA NA NA
"6531" NA NA NA
"6532" NA NA NA
"6533" NA NA NA
"6534" NA NA NA
"6535" NA NA NA
"6536" NA NA NA
"6537" NA NA NA
"6538" NA NA NA
"6539" NA NA NA
"6540" NA NA NA
"6541" NA NA NA
"6542" NA NA NA
"6543" NA NA NA
"6544" NA NA NA
"6545" NA NA NA
"6546" NA NA NA
"6547" NA NA NA
"6548" NA NA NA
"6549" NA NA NA
"6550" NA NA NA
"6551" NA NA NA
"6552" NA NA NA
"6553" NA NA NA
"6554" NA NA NA
"6555" NA NA NA
"6556" NA NA NA
"6557" NA NA NA
"6558" NA NA NA
"6559" NA NA NA
"6560" NA NA NA
"6561" NA NA NA
"6562" NA NA NA
"6563" NA NA NA
"6564" NA NA NA
"6565" NA NA NA
"6566" NA NA NA
"6567" NA NA NA
"6568" NA NA NA
"6569" NA NA NA
"6570" NA NA NA
"6571" NA NA NA
"6572" NA NA NA
"6573" NA NA NA
"6574" NA NA NA
"6575" NA NA NA
"6576" NA NA NA
"6577" NA NA NA
"6578" NA NA NA
"6579" NA NA NA
"6580" NA NA NA
"6581" NA NA NA
"6582" NA NA NA
"6583" NA NA NA
"6584" NA NA NA
"6585" NA NA NA
"6586" NA NA NA
"6587" NA NA NA
"6588" NA NA NA
"6589" NA NA NA
"6590" NA NA NA
"6591" NA NA NA
"6592" NA NA NA
"6593" NA NA NA
"6594" NA NA NA
"6595" NA NA NA
"6596" NA NA NA
"6597" NA NA NA
"6598" NA NA NA
"6599" NA NA NA
"6600" NA NA NA
"6601" NA NA NA
"6602" NA NA NA
"6603" NA NA NA
"6604" NA NA NA
"6605" NA NA NA
"6606" NA NA NA
"6607" NA NA NA
"6608" NA NA NA
"6609" NA NA NA
"6610" NA NA NA
"6611" NA NA NA
"6612" NA NA NA
"6613" NA NA NA
"6614" NA NA NA
"6615" NA NA NA
"6616" NA NA NA
"6617" NA NA NA
"6618" NA NA NA
"6619" NA NA NA
"6620" NA NA NA
"6621" NA NA NA
"6622" NA NA NA
"6623" NA NA NA
"6624" NA NA NA
"6625" NA NA NA
"6626" NA NA NA
"6627" NA NA NA
"6628" NA NA NA
"6629" NA NA NA
"6630" NA NA NA
"6631" NA NA NA
"6632" NA NA NA
"6633" NA NA NA
"6634" NA NA NA
"6635" NA NA NA
"6636" NA NA NA
"6637" NA NA NA
"6638" NA NA NA
"6639" NA NA NA
"6640" NA NA NA
"6641" NA NA NA
"6642" NA NA NA
"6643" NA NA NA
"6644" NA NA NA
"6645" NA NA NA
"6646" NA NA NA
"6647" NA NA NA
"6648" NA NA NA
"6649" NA NA NA
"6650" NA NA NA
"6651" NA NA NA
"6652" NA NA NA
"6653" NA NA NA
"6654" NA NA NA
"6655" NA NA NA
"6656" NA NA NA
"6657" NA NA NA
"6658" NA NA NA
"6659" NA NA NA
"6660" NA NA NA
"6661" NA NA NA
"6662" NA NA NA
"6663" NA NA NA
"6664" NA NA NA
"6665" NA NA NA
"6666" NA NA NA
"6667" NA NA NA
"6668" NA NA NA
"6669" NA NA NA
"6670" NA NA NA
"6671" NA NA NA
"6672" NA NA NA
"6673" NA NA NA
"6674" NA NA NA
"6675" NA NA NA
"6676" NA NA NA
"6677" NA NA NA
"6678" NA NA NA
"6679" NA NA NA
"6680" NA NA NA
"6681" NA NA NA
"6682" NA NA NA
"6683" NA NA NA
"6684" NA NA NA
"6685" NA NA NA
"6686" NA NA NA
"6687" NA NA NA
"6688" NA NA NA
"6689" NA NA NA
"6690" NA NA NA
"6691" NA NA NA
"6692" NA NA NA
"6693" NA NA NA
"6694" NA NA NA
"6695" NA NA NA
"6696" NA NA NA
"6697" NA NA NA
"6698" NA NA NA
"6699" NA NA NA
"6700" NA NA NA
"6701" NA NA NA
"6702" NA NA NA
"6703" NA NA NA
"6704" NA NA NA
"6705" NA NA NA
"6706" NA NA NA
"6707" NA NA NA
"6708" NA NA NA
"6709" NA NA NA
"6710" NA NA NA
"6711" NA NA NA
"6712" NA NA NA
"6713" NA NA NA
"6714" NA NA NA
"6715" NA NA NA
"6716" NA NA NA
"6717" NA NA NA
"6718" NA NA NA
"6719" NA NA NA
"6720" NA NA NA
"6721" NA NA NA
"6722" NA NA NA
"6723" NA NA NA
"6724" NA NA NA
"6725" NA NA NA
"6726" NA NA NA
"6727" NA NA NA
"6728" NA NA NA
"6729" NA NA NA
"6730" NA NA NA
"6731" NA NA NA
"6732" NA NA NA
"6733" NA NA NA
"6734" NA NA NA
"6735" NA NA NA
"6736" NA NA NA
"6737" NA NA NA
"6738" NA NA NA
"6739" NA NA NA
"6740" NA NA NA
"6741" NA NA NA
"6742" NA NA NA
"6743" NA NA NA
"6744" NA NA NA
"6745" NA NA NA
"6746" NA NA NA
"6747" NA NA NA
"6748" NA NA NA
"6749" NA NA NA
"6750" NA NA NA
"6751" NA NA NA
"6752" NA NA NA
"6753" NA NA NA
"6754" NA NA NA
"6755" NA NA NA
"6756" NA NA NA
"6757" NA NA NA
"6758" NA NA NA
"6759" NA NA NA
"6760" NA NA NA
"6761" NA NA NA
"6762" NA NA NA
"6763" NA NA NA
"6764" NA NA NA
"6765" NA NA NA
"6766" NA NA NA
"6767" NA NA NA
"6768" NA NA NA
"6769" NA NA NA
"6770" NA NA NA
"6771" NA NA NA
"6772" NA NA NA
"6773" NA NA NA
"6774" NA NA NA
"6775" NA NA NA
"6776" NA NA NA
"6777" NA NA NA
"6778" NA NA NA
"6779" NA NA NA
"6780" NA NA NA
"6781" NA NA NA
"6782" NA NA NA
"6783" NA NA NA
"6784" NA NA NA
"6785" NA NA NA
"6786" NA NA NA
"6787" NA NA NA
"6788" NA NA NA
"6789" NA NA NA
"6790" NA NA NA
"6791" NA NA NA
"6792" NA NA NA
"6793" NA NA NA
"6794" NA NA NA
"6795" NA NA NA
"6796" NA NA NA
"6797" NA NA NA
"6798" NA NA NA
"6799" NA NA NA
"6800" NA NA NA
"6801" NA NA NA
"6802" NA NA NA
"6803" NA NA NA
"6804" NA NA NA
"6805" NA NA NA
"6806" NA NA NA
"6807" NA NA NA
"6808" NA NA NA
"6809" NA NA NA
"6810" NA NA NA
"6811" NA NA NA
"6812" NA NA NA
"6813" NA NA NA
"6814" NA NA NA
"6815" NA NA NA
"6816" NA NA NA
"6817" NA NA NA
"6818" NA NA NA
"6819" NA NA NA
"6820" NA NA NA
"6821" NA NA NA
"6822" NA NA NA
"6823" NA NA NA
"6824" NA NA NA
"6825" NA NA NA
"6826" NA NA NA
"6827" NA NA NA
"6828" NA NA NA
"6829" NA NA NA
"6830" NA NA NA
"6831" NA NA NA
"6832" NA NA NA
"6833" NA NA NA
"6834" NA NA NA
"6835" NA NA NA
"6836" NA NA NA
"6837" NA NA NA
"6838" NA NA NA
"6839" NA NA NA
"6840" NA NA NA
"6841" NA NA NA
"6842" NA NA NA
"6843" NA NA NA
"6844" NA NA NA
"6845" NA NA NA
"6846" NA NA NA
"6847" NA NA NA
"6848" NA NA NA
"6849" NA NA NA
"6850" NA NA NA
"6851" NA NA NA
"6852" NA NA NA
"6853" NA NA NA
"6854" NA NA NA
"6855" NA NA NA
"6856" NA NA NA
"6857" NA NA NA
"6858" NA NA NA
"6859" NA NA NA
"6860" NA NA NA
"6861" NA NA NA
"6862" NA NA NA
"6863" NA NA NA
"6864" NA NA NA
"6865" NA NA NA
"6866" NA NA NA
"6867" NA NA NA
"6868" NA NA NA
"6869" NA NA NA
"6870" NA NA NA
"6871" NA NA NA
"6872" NA NA NA
"6873" NA NA NA
"6874" NA NA NA
"6875" NA NA NA
"6876" NA NA NA
"6877" NA NA NA
"6878" NA NA NA
"6879" NA NA NA
"6880" NA NA NA
"6881" NA NA NA
"6882" NA NA NA
"6883" NA NA NA
"6884" NA NA NA
"6885" NA NA NA
"6886" NA NA NA
"6887" NA NA NA
"6888" NA NA NA
"6889" NA NA NA
"6890" NA NA NA
"6891" NA NA NA
"6892" NA NA NA
"6893" NA NA NA
"6894" NA NA NA
"6895" NA NA NA
"6896" NA NA NA
"6897" NA NA NA
"6898" NA NA NA
"6899" NA NA NA
"6900" NA NA NA
"6901" NA NA NA
"6902" NA NA NA
"6903" NA NA NA
"6904" NA NA NA
"6905" NA NA NA
"6906" NA NA NA
"6907" NA NA NA
"6908" NA NA NA
"6909" NA NA NA
"6910" NA NA NA
"6911" NA NA NA
"6912" NA NA NA
"6913" NA NA NA
"6914" NA NA NA
"6915" NA NA NA
"6916" NA NA NA
"6917" NA NA NA
"6918" NA NA NA
"6919" NA NA NA
"6920" NA NA NA
"6921" NA NA NA
"6922" NA NA NA
"6923" NA NA NA
"6924" NA NA NA
"6925" NA NA NA
"6926" NA NA NA
"6927" NA NA NA
"6928" NA NA NA
"6929" NA NA NA
"6930" NA NA NA
"6931" NA NA NA
"6932" NA NA NA
"6933" NA NA NA
"6934" NA NA NA
"6935" NA NA NA
"6936" NA NA NA
"6937" NA NA NA
"6938" NA NA NA
"6939" NA NA NA
"6940" NA NA NA
"6941" NA NA NA
"6942" NA NA NA
"6943" NA NA NA
"6944" NA NA NA
"6945" NA NA NA
"6946" NA NA NA
"6947" NA NA NA
"6948" NA NA NA
"6949" NA NA NA
"6950" NA NA NA
"6951" NA NA NA
"6952" NA NA NA
"6953" NA NA NA
"6954" NA NA NA
"6955" NA NA NA
"6956" NA NA NA
"6957" NA NA NA
"6958" NA NA NA
"6959" NA NA NA
"6960" NA NA NA
"6961" NA NA NA
"6962" NA NA NA
"6963" NA NA NA
"6964" NA NA NA
"6965" NA NA NA
"6966" NA NA NA
"6967" NA NA NA
"6968" NA NA NA
"6969" NA NA NA
"6970" NA NA NA
"6971" NA NA NA
"6972" NA NA NA
"6973" NA NA NA
"6974" NA NA NA
"6975" NA NA NA
"6976" NA NA NA
"6977" NA NA NA
"6978" NA NA NA
"6979" NA NA NA
"6980" NA NA NA
"6981" NA NA NA
"6982" NA NA NA
"6983" NA NA NA
"6984" NA NA NA
"6985" NA NA NA
"6986" NA NA NA
"6987" NA NA NA
"6988" NA NA NA
"6989" NA NA NA
"6990" NA NA NA
"6991" NA NA NA
"6992" NA NA NA
"6993" NA NA NA
"6994" NA NA NA
"6995" NA NA NA
"6996" NA NA NA
"6997" NA NA NA
"6998" NA NA NA
"6999" NA NA NA
"7000" NA NA NA
"7001" NA NA NA
"7002" NA NA NA
"7003" NA NA NA
"7004" NA NA NA
"7005" NA NA NA
"7006" NA NA NA
"7007" NA NA NA
"7008" NA NA NA
"7009" NA NA NA
"7010" NA NA NA
"7011" NA NA NA
"7012" NA NA NA
"7013" NA NA NA
"7014" NA NA NA
"7015" NA NA NA
"7016" NA NA NA
"7017" NA NA NA
"7018" NA NA NA
"7019" NA NA NA
"7020" NA NA NA
"7021" NA NA NA
"7022" NA NA NA
"7023" NA NA NA
"7024" NA NA NA
"7025" NA NA NA
"7026" NA NA NA
"7027" NA NA NA
"7028" NA NA NA
"7029" NA NA NA
"7030" NA NA NA
"7031" NA NA NA
"7032" NA NA NA
"7033" NA NA NA
"7034" NA NA NA
"7035" NA NA NA
"7036" NA NA NA
"7037" NA NA NA
"7038" NA NA NA
"7039" NA NA NA
"7040" NA NA NA
"7041" NA NA NA
"7042" NA NA NA
"7043" NA NA NA
"7044" NA NA NA
"7045" NA NA NA
"7046" NA NA NA
"7047" NA NA NA
"7048" NA NA NA
"7049" NA NA NA
"7050" NA NA NA
"7051" NA NA NA
"7052" NA NA NA
"7053" NA NA NA
"7054" NA NA NA
"7055" NA NA NA
"7056" NA NA NA
"7057" NA NA NA
"7058" NA NA NA
"7059" NA NA NA
"7060" NA NA NA
"7061" NA NA NA
"7062" NA NA NA
"7063" NA NA NA
"7064" NA NA NA
"7065" NA NA NA
"7066" NA NA NA
"7067" NA NA NA
"7068" NA NA NA
"7069" NA NA NA
"7070" NA NA NA
"7071" NA NA NA
"7072" NA NA NA
"7073" NA NA NA
"7074" NA NA NA
"7075" NA NA NA
"7076" NA NA NA
"7077" NA NA NA
"7078" NA NA NA
"7079" NA NA NA
"7080" NA NA NA
"7081" NA NA NA
"7082" NA NA NA
"7083" NA NA NA
"7084" NA NA NA
"7085" NA NA NA
"7086" NA NA NA
"7087" NA NA NA
"7088" NA NA NA
"7089" NA NA NA
"7090" NA NA NA
"7091" NA NA NA
"7092" NA NA NA
"7093" NA NA NA
"7094" NA NA NA
"7095" NA NA NA
"7096" NA NA NA
"7097" NA NA NA
"7098" NA NA NA
"7099" NA NA NA
"7100" NA NA NA
"7101" NA NA NA
"7102" NA NA NA
"7103" NA NA NA
"7104" NA NA NA
"7105" NA NA NA
"7106" NA NA NA
"7107" NA NA NA
"7108" NA NA NA
"7109" NA NA NA
"7110" NA NA NA
"7111" NA NA NA
"7112" NA NA NA
"7113" NA NA NA
"7114" NA NA NA
"7115" NA NA NA
"7116" NA NA NA
"7117" NA NA NA
"7118" NA NA NA
"7119" NA NA NA
"7120" NA NA NA
"7121" NA NA NA
"7122" NA NA NA
"7123" NA NA NA
"7124" NA NA NA
"7125" NA NA NA
"7126" NA NA NA
"7127" NA NA NA
"7128" NA NA NA
"7129" NA NA NA
"7130" NA NA NA
"7131" NA NA NA
"7132" NA NA NA
"7133" NA NA NA
"7134" NA NA NA
"7135" NA NA NA
"7136" NA NA NA
"7137" NA NA NA
"7138" NA NA NA
"7139" NA NA NA
"7140" NA NA NA
"7141" NA NA NA
"7142" NA NA NA
"7143" NA NA NA
"7144" NA NA NA
"7145" NA NA NA
"7146" NA NA NA
"7147" NA NA NA
"7148" NA NA NA
"7149" NA NA NA
"7150" NA NA NA
"7151" NA NA NA
"7152" NA NA NA
"7153" NA NA NA
"7154" NA NA NA
"7155" NA NA NA
"7156" NA NA NA
"7157" NA NA NA
"7158" NA NA NA
"7159" NA NA NA
"7160" NA NA NA
"7161" NA NA NA
"7162" NA NA NA
"7163" NA NA NA
"7164" NA NA NA
"7165" NA NA NA
"7166" NA NA NA
"7167" NA NA NA
"7168" NA NA NA
"7169" NA NA NA
"7170" NA NA NA
"7171" NA NA NA
"7172" NA NA NA
"7173" NA NA NA
"7174" NA NA NA
"7175" NA NA NA
"7176" NA NA NA
"7177" NA NA NA
"7178" NA NA NA
"7179" NA NA NA
"7180" NA NA NA
"7181" NA NA NA
"7182" NA NA NA
"7183" NA NA NA
"7184" NA NA NA
"7185" NA NA NA
"7186" NA NA NA
"7187" NA NA NA
"7188" NA NA NA
"7189" NA NA NA
"7190" NA NA NA
"7191" NA NA NA
"7192" NA NA NA
"7193" NA NA NA
"7194" NA NA NA
"7195" NA NA NA
"7196" NA NA NA
"7197" NA NA NA
"7198" NA NA NA
"7199" NA NA NA
"7200" NA NA NA
"7201" NA NA NA
"7202" NA NA NA
"7203" NA NA NA
"7204" NA NA NA
"7205" NA NA NA
"7206" NA NA NA
"7207" NA NA NA
"7208" NA NA NA
"7209" NA NA NA
"7210" NA NA NA
"7211" NA NA NA
"7212" NA NA NA
"7213" NA NA NA
"7214" NA NA NA
"7215" NA NA NA
"7216" NA NA NA
"7217" NA NA NA
"7218" NA NA NA
"7219" NA NA NA
"7220" NA NA NA
"7221" NA NA NA
"7222" NA NA NA
"7223" NA NA NA
"7224" NA NA NA
"7225" NA NA NA
"7226" NA NA NA
"7227" NA NA NA
"7228" NA NA NA
"7229" NA NA NA
"7230" NA NA NA
"7231" NA NA NA
"7232" NA NA NA
"7233" NA NA NA
"7234" NA NA NA
"7235" NA NA NA
"7236" NA NA NA
"7237" NA NA NA
"7238" NA NA NA
"7239" NA NA NA
"7240" NA NA NA
"7241" NA NA NA
"7242" NA NA NA
"7243" NA NA NA
"7244" NA NA NA
"7245" NA NA NA
"7246" NA NA NA
"7247" NA NA NA
"7248" NA NA NA
"7249" NA NA NA
"7250" NA NA NA
"7251" NA NA NA
"7252" NA NA NA
"7253" NA NA NA
"7254" NA NA NA
"7255" NA NA NA
"7256" NA NA NA
"7257" NA NA NA
"7258" NA NA NA
"7259" NA NA NA
"7260" NA NA NA
"7261" NA NA NA
"7262" NA NA NA
"7263" NA NA NA
"7264" NA NA NA
"7265" NA NA NA
"7266" NA NA NA
"7267" NA NA NA
"7268" NA NA NA
"7269" NA NA NA
"7270" NA NA NA
"7271" NA NA NA
"7272" NA NA NA
"7273" NA NA NA
"7274" NA NA NA
"7275" NA NA NA
"7276" NA NA NA
"7277" NA NA NA
"7278" NA NA NA
"7279" NA NA NA
"7280" NA NA NA
"7281" NA NA NA
"7282" NA NA NA
"7283" NA NA NA
"7284" NA NA NA
"7285" NA NA NA
"7286" NA NA NA
"7287" NA NA NA
"7288" NA NA NA
"7289" NA NA NA
"7290" NA NA NA
"7291" NA NA NA
"7292" NA NA NA
"7293" NA NA NA
"7294" NA NA NA
"7295" NA NA NA
"7296" NA NA NA
"7297" NA NA NA
"7298" NA NA NA
"7299" NA NA NA
"7300" NA NA NA
"7301" NA NA NA
"7302" NA NA NA
"7303" NA NA NA
"7304" NA NA NA
"7305" NA NA NA
"7306" NA NA NA
"7307" NA NA NA
"7308" NA NA NA
"7309" NA NA NA
"7310" NA NA NA
"7311" NA NA NA
"7312" NA NA NA
"7313" NA NA NA
"7314" NA NA NA
"7315" NA NA NA
"7316" NA NA NA
"7317" NA NA NA
"7318" NA NA NA
"7319" NA NA NA
"7320" NA NA NA
"7321" NA NA NA
"7322" NA NA NA
"7323" NA NA NA
"7324" NA NA NA
"7325" NA NA NA
"7326" NA NA NA
"7327" NA NA NA
"7328" NA NA NA
"7329" NA NA NA
"7330" NA NA NA
"7331" NA NA NA
"7332" NA NA NA
"7333" NA NA NA
"7334" NA NA NA
"7335" NA NA NA
"7336" NA NA NA
"7337" NA NA NA
"7338" NA NA NA
"7339" NA NA NA
"7340" NA NA NA
"7341" NA NA NA
"7342" NA NA NA
"7343" NA NA NA
"7344" NA NA NA
"7345" NA NA NA
"7346" NA NA NA
"7347" NA NA NA
"7348" NA NA NA
"7349" NA NA NA
"7350" NA NA NA
"7351" NA NA NA
"7352" NA NA NA
"7353" NA NA NA
"7354" NA NA NA
"7355" NA NA NA
"7356" NA NA NA
"7357" NA NA NA
"7358" NA NA NA
"7359" NA NA NA
"7360" NA NA NA
"7361" NA NA NA
"7362" NA NA NA
"7363" NA NA NA
"7364" NA NA NA
"7365" NA NA NA
"7366" NA NA NA
"7367" NA NA NA
"7368" NA NA NA
"7369" NA NA NA
"7370" NA NA NA
"7371" NA NA NA
"7372" NA NA NA
"7373" NA NA NA
"7374" NA NA NA
"7375" NA NA NA
"7376" NA NA NA
"7377" NA NA NA
"7378" NA NA NA
"7379" NA NA NA
"7380" NA NA NA
"7381" NA NA NA
"7382" NA NA NA
"7383" NA NA NA
"7384" NA NA NA
"7385" NA NA NA
"7386" NA NA NA
"7387" NA NA NA
"7388" NA NA NA
"7389" NA NA NA
"7390" NA NA NA
"7391" NA NA NA
"7392" NA NA NA
"7393" NA NA NA
"7394" NA NA NA
"7395" NA NA NA
"7396" NA NA NA
"7397" NA NA NA
"7398" NA NA NA
"7399" NA NA NA
"7400" NA NA NA
"7401" NA NA NA
"7402" NA NA NA
"7403" NA NA NA
"7404" NA NA NA
"7405" NA NA NA
"7406" NA NA NA
"7407" NA NA NA
"7408" NA NA NA
"7409" NA NA NA
"7410" NA NA NA
"7411" NA NA NA
"7412" NA NA NA
"7413" NA NA NA
"7414" NA NA NA
"7415" NA NA NA
"7416" NA NA NA
"7417" NA NA NA
"7418" NA NA NA
"7419" NA NA NA
"7420" NA NA NA
"7421" NA NA NA
"7422" NA NA NA
"7423" NA NA NA
"7424" NA NA NA
"7425" NA NA NA
"7426" NA NA NA
"7427" NA NA NA
"7428" NA NA NA
"7429" NA NA NA
"7430" NA NA NA
"7431" NA NA NA
"7432" NA NA NA
"7433" NA NA NA
"7434" NA NA NA
"7435" NA NA NA
"7436" NA NA NA
"7437" NA NA NA
"7438" NA NA NA
"7439" NA NA NA
"7440" NA NA NA
"7441" NA NA NA
"7442" NA NA NA
"7443" NA NA NA
"7444" NA NA NA
"7445" NA NA NA
"7446" NA NA NA
"7447" NA NA NA
"7448" NA NA NA
"7449" NA NA NA
"7450" NA NA NA
"7451" NA NA NA
"7452" NA NA NA
"7453" NA NA NA
"7454" NA NA NA
"7455" NA NA NA
"7456" NA NA NA
"7457" NA NA NA
"7458" NA NA NA
"7459" NA NA NA
"7460" NA NA NA
"7461" NA NA NA
"7462" NA NA NA
"7463" NA NA NA
"7464" NA NA NA
"7465" NA NA NA
"7466" NA NA NA
"7467" NA NA NA
"7468" NA NA NA
"7469" NA NA NA
"7470" NA NA NA
"7471" NA NA NA
"7472" NA NA NA
"7473" NA NA NA
"7474" NA NA NA
"7475" NA NA NA
"7476" NA NA NA
"7477" NA NA NA
"7478" NA NA NA
"7479" NA NA NA
"7480" NA NA NA
"7481" NA NA NA
"7482" NA NA NA
"7483" NA NA NA
"7484" NA NA NA
"7485" NA NA NA
"7486" NA NA NA
"7487" NA NA NA
"7488" NA NA NA
"7489" NA NA NA
"7490" NA NA NA
"7491" NA NA NA
"7492" NA NA NA
"7493" NA NA NA
"7494" NA NA NA
"7495" NA NA NA
"7496" NA NA NA
"7497" NA NA NA
"7498" NA NA NA
"7499" NA NA NA
"7500" NA NA NA
"7501" NA NA NA
"7502" NA NA NA
"7503" NA NA NA
"7504" NA NA NA
"7505" NA NA NA
"7506" NA NA NA
"7507" NA NA NA
"7508" NA NA NA
"7509" NA NA NA
"7510" NA NA NA
"7511" NA NA NA
"7512" NA NA NA
"7513" NA NA NA
"7514" NA NA NA
"7515" NA NA NA
"7516" NA NA NA
"7517" NA NA NA
"7518" NA NA NA
"7519" NA NA NA
"7520" NA NA NA
"7521" NA NA NA
"7522" NA NA NA
"7523" NA NA NA
"7524" NA NA NA
"7525" NA NA NA
"7526" NA NA NA
"7527" NA NA NA
"7528" NA NA NA
"7529" NA NA NA
"7530" NA NA NA
"7531" NA NA NA
"7532" NA NA NA
"7533" NA NA NA
"7534" NA NA NA
"7535" NA NA NA
"7536" NA NA NA
"7537" NA NA NA
"7538" NA NA NA
"7539" NA NA NA
"7540" NA NA NA
"7541" NA NA NA
"7542" NA NA NA
"7543" NA NA NA
"7544" NA NA NA
"7545" NA NA NA
"7546" NA NA NA
"7547" NA NA NA
"7548" NA NA NA
"7549" NA NA NA
"7550" NA NA NA
"7551" NA NA NA
"7552" NA NA NA
"7553" NA NA NA
"7554" NA NA NA
"7555" NA NA NA
"7556" NA NA NA
"7557" NA NA NA
"7558" NA NA NA
"7559" NA NA NA
"7560" NA NA NA
"7561" NA NA NA
"7562" NA NA NA
"7563" NA NA NA
"7564" NA NA NA
"7565" NA NA NA
"7566" NA NA NA
"7567" NA NA NA
"7568" NA NA NA
"7569" NA NA NA
"7570" NA NA NA
"7571" NA NA NA
"7572" NA NA NA
"7573" NA NA NA
"7574" NA NA NA
"7575" NA NA NA
"7576" NA NA NA
"7577" NA NA NA
"7578" NA NA NA
"7579" NA NA NA
"7580" NA NA NA
"7581" NA NA NA
"7582" NA NA NA
"7583" NA NA NA
"7584" NA NA NA
"7585" NA NA NA
"7586" NA NA NA
"7587" NA NA NA
"7588" NA NA NA
"7589" NA NA NA
"7590" NA NA NA
"7591" NA NA NA
"7592" NA NA NA
"7593" NA NA NA
"7594" NA NA NA
"7595" NA NA NA
"7596" NA NA NA
"7597" NA NA NA
"7598" NA NA NA
"7599" NA NA NA
"7600" NA NA NA
"7601" NA NA NA
"7602" NA NA NA
"7603" NA NA NA
"7604" NA NA NA
"7605" NA NA NA
"7606" NA NA NA
"7607" NA NA NA
"7608" NA NA NA
"7609" NA NA NA
"7610" NA NA NA
"7611" NA NA NA
"7612" NA NA NA
"7613" NA NA NA
"7614" NA NA NA
"7615" NA NA NA
"7616" NA NA NA
"7617" NA NA NA
"7618" NA NA NA
"7619" NA NA NA
"7620" NA NA NA
"7621" NA NA NA
"7622" NA NA NA
"7623" NA NA NA
"7624" NA NA NA
"7625" NA NA NA
"7626" NA NA NA
"7627" NA NA NA
"7628" NA NA NA
"7629" NA NA NA
"7630" NA NA NA
"7631" NA NA NA
"7632" NA NA NA
"7633" NA NA NA
"7634" NA NA NA
"7635" NA NA NA
"7636" NA NA NA
"7637" NA NA NA
"7638" NA NA NA
"7639" NA NA NA
"7640" NA NA NA
"7641" NA NA NA
"7642" NA NA NA
"7643" NA NA NA
"7644" NA NA NA
"7645" NA NA NA
"7646" NA NA NA
"7647" NA NA NA
"7648" NA NA NA
"7649" NA NA NA
"7650" NA NA NA
"7651" NA NA NA
"7652" NA NA NA
"7653" NA NA NA
"7654" NA NA NA
"7655" NA NA NA
"7656" NA NA NA
"7657" NA NA NA
"7658" NA NA NA
"7659" NA NA NA
"7660" NA NA NA
"7661" NA NA NA
"7662" NA NA NA
"7663" NA NA NA
"7664" NA NA NA
"7665" NA NA NA
"7666" NA NA NA
"7667" NA NA NA
"7668" NA NA NA
"7669" NA NA NA
"7670" NA NA NA
"7671" NA NA NA
"7672" NA NA NA
"7673" NA NA NA
"7674" NA NA NA
"7675" NA NA NA
"7676" NA NA NA
"7677" NA NA NA
"7678" NA NA NA
"7679" NA NA NA
"7680" NA NA NA
"7681" NA NA NA
"7682" NA NA NA
"7683" NA NA NA
"7684" NA NA NA
"7685" NA NA NA
"7686" NA NA NA
"7687" NA NA NA
"7688" NA NA NA
"7689" NA NA NA
"7690" NA NA NA
"7691" NA NA NA
"7692" NA NA NA
"7693" NA NA NA
"7694" NA NA NA
"7695" NA NA NA
"7696" NA NA NA
"7697" NA NA NA
"7698" NA NA NA
"7699" NA NA NA
"7700" NA NA NA
"7701" NA NA NA
"7702" NA NA NA
"7703" NA NA NA
"7704" NA NA NA
"7705" NA NA NA
"7706" NA NA NA
"7707" NA NA NA
"7708" NA NA NA
"7709" NA NA NA
"7710" NA NA NA
"7711" NA NA NA
"7712" NA NA NA
"7713" NA NA NA
"7714" NA NA NA
"7715" NA NA NA
"7716" NA NA NA
"7717" NA NA NA
"7718" NA NA NA
"7719" NA NA NA
"7720" NA NA NA
"7721" NA NA NA
"7722" NA NA NA
"7723" NA NA NA
"7724" NA NA NA
"7725" NA NA NA
"7726" NA NA NA
"7727" NA NA NA
"7728" NA NA NA
"7729" NA NA NA
"7730" NA NA NA
"7731" NA NA NA
"7732" NA NA NA
"7733" NA NA NA
"7734" NA NA NA
"7735" NA NA NA
"7736" NA NA NA
"7737" NA NA NA
"7738" NA NA NA
"7739" NA NA NA
"7740" NA NA NA
"7741" NA NA NA
"7742" NA NA NA
"7743" NA NA NA
"7744" NA NA NA
"7745" NA NA NA
"7746" NA NA NA
"7747" NA NA NA
"7748" NA NA NA
"7749" NA NA NA
"7750" NA NA NA
"7751" NA NA NA
"7752" NA NA NA
"7753" NA NA NA
"7754" NA NA NA
"7755" NA NA NA
"7756" NA NA NA
"7757" NA NA NA
"7758" NA NA NA
"7759" NA NA NA
"7760" NA NA NA
"7761" NA NA NA
"7762" NA NA NA
"7763" NA NA NA
"7764" NA NA NA
"7765" NA NA NA
"7766" NA NA NA
"7767" NA NA NA
"7768" NA NA NA
"7769" NA NA NA
"7770" NA NA NA
"7771" NA NA NA
"7772" NA NA NA
"7773" NA NA NA
"7774" NA NA NA
"7775" NA NA NA
"7776" NA NA NA
"7777" NA NA NA
"7778" NA NA NA
"7779" NA NA NA
"7780" NA NA NA
"7781" NA NA NA
"7782" NA NA NA
"7783" NA NA NA
"7784" NA NA NA
"7785" NA NA NA
"7786" NA NA NA
"7787" NA NA NA
"7788" NA NA NA
"7789" NA NA NA
"7790" NA NA NA
"7791" NA NA NA
"7792" NA NA NA
"7793" NA NA NA
"7794" NA NA NA
"7795" NA NA NA
"7796" NA NA NA
"7797" NA NA NA
"7798" NA NA NA
"7799" NA NA NA
"7800" NA NA NA
"7801" NA NA NA
"7802" NA NA NA
"7803" NA NA NA
"7804" NA NA NA
"7805" NA NA NA
"7806" NA NA NA
"7807" NA NA NA
"7808" NA NA NA
"7809" NA NA NA
"7810" NA NA NA
"7811" NA NA NA
"7812" NA NA NA
"7813" NA NA NA
"7814" NA NA NA
"7815" NA NA NA
"7816" NA NA NA
"7817" NA NA NA
"7818" NA NA NA
"7819" NA NA NA
"7820" NA NA NA
"7821" NA NA NA
"7822" NA NA NA
"7823" NA NA NA
"7824" NA NA NA
"7825" NA NA NA
"7826" NA NA NA
"7827" NA NA NA
"7828" NA NA NA
"7829" NA NA NA
"7830" NA NA NA
"7831" NA NA NA
"7832" NA NA NA
"7833" NA NA NA
"7834" NA NA NA
"7835" NA NA NA
"7836" NA NA NA
"7837" NA NA NA
"7838" NA NA NA
"7839" NA NA NA
"7840" NA NA NA
"7841" NA NA NA
"7842" NA NA NA
"7843" NA NA NA
"7844" NA NA NA
"7845" NA NA NA
"7846" NA NA NA
"7847" NA NA NA
"7848" NA NA NA
"7849" NA NA NA
"7850" NA NA NA
"7851" NA NA NA
"7852" NA NA NA
"7853" NA NA NA
"7854" NA NA NA
"7855" NA NA NA
"7856" NA NA NA
"7857" NA NA NA
"7858" NA NA NA
"7859" NA NA NA
"7860" NA NA NA
"7861" NA NA NA
"7862" NA NA NA
"7863" NA NA NA
"7864" NA NA NA
"7865" NA NA NA
"7866" NA NA NA
"7867" NA NA NA
"7868" NA NA NA
"7869" NA NA NA
"7870" NA NA NA
"7871" NA NA NA
"7872" NA NA NA
"7873" NA NA NA
"7874" NA NA NA
"7875" NA NA NA
"7876" NA NA NA
"7877" NA NA NA
"7878" NA NA NA
"7879" NA NA NA
"7880" NA NA NA
"7881" NA NA NA
"7882" NA NA NA
"7883" NA NA NA
"7884" NA NA NA
"7885" NA NA NA
"7886" NA NA NA
"7887" NA NA NA
"7888" NA NA NA
"7889" NA NA NA
"7890" NA NA NA
"7891" NA NA NA
"7892" NA NA NA
"7893" NA NA NA
"7894" NA NA NA
"7895" NA NA NA
"7896" NA NA NA
"7897" NA NA NA
"7898" NA NA NA
"7899" NA NA NA
"7900" NA NA NA
"7901" NA NA NA
"7902" NA NA NA
"7903" NA NA NA
"7904" NA NA NA
"7905" NA NA NA
"7906" NA NA NA
"7907" NA NA NA
"7908" NA NA NA
"7909" NA NA NA
"7910" NA NA NA
"7911" NA NA NA
"7912" NA NA NA
"7913" NA NA NA
"7914" NA NA NA
"7915" NA NA NA
"7916" NA NA NA
"7917" NA NA NA
"7918" NA NA NA
"7919" NA NA NA
"7920" NA NA NA
"7921" NA NA NA
"7922" NA NA NA
"7923" NA NA NA
"7924" NA NA NA
"7925" NA NA NA
"7926" NA NA NA
"7927" NA NA NA
"7928" NA NA NA
"7929" NA NA NA
"7930" NA NA NA
"7931" NA NA NA
"7932" NA NA NA
"7933" NA NA NA
"7934" NA NA NA
"7935" NA NA NA
"7936" NA NA NA
"7937" NA NA NA
"7938" NA NA NA
"7939" NA NA NA
"7940" NA NA NA
"7941" NA NA NA
"7942" NA NA NA
"7943" NA NA NA
"7944" NA NA NA
"7945" NA NA NA
"7946" NA NA NA
"7947" NA NA NA
"7948" NA NA NA
"7949" NA NA NA
"7950" NA NA NA
"7951" NA NA NA
"7952" NA NA NA
"7953" NA NA NA
"7954" NA NA NA
"7955" NA NA NA
"7956" NA NA NA
"7957" NA NA NA
"7958" NA NA NA
"7959" NA NA NA
"7960" NA NA NA
"7961" NA NA NA
"7962" NA NA NA
"7963" NA NA NA
"7964" NA NA NA
"7965" NA NA NA
"7966" NA NA NA
"7967" NA NA NA
"7968" NA NA NA
"7969" NA NA NA
"7970" NA NA NA
"7971" NA NA NA
"7972" NA NA NA
"7973" NA NA NA
"7974" NA NA NA
"7975" NA NA NA
"7976" NA NA NA
"7977" NA NA NA
"7978" NA NA NA
"7979" NA NA NA
"7980" NA NA NA
"7981" NA NA NA
"7982" NA NA NA
"7983" NA NA NA
"7984" NA NA NA
"7985" NA NA NA
"7986" NA NA NA
"7987" NA NA NA
"7988" NA NA NA
"7989" NA NA NA
"7990" NA NA NA
"7991" NA NA NA
"7992" NA NA NA
"7993" NA NA NA
"7994" NA NA NA
"7995" NA NA NA
"7996" NA NA NA
"7997" NA NA NA
"7998" NA NA NA
"7999" NA NA NA
"8000" NA NA NA
"8001" NA NA NA
"8002" NA NA NA
"8003" NA NA NA
"8004" NA NA NA
"8005" NA NA NA
"8006" NA NA NA
"8007" NA NA NA
"8008" NA NA NA
"8009" NA NA NA
"8010" NA NA NA
"8011" NA NA NA
"8012" NA NA NA
"8013" NA NA NA
"8014" NA NA NA
"8015" NA NA NA
"8016" NA NA NA
"8017" NA NA NA
"8018" NA NA NA
"8019" NA NA NA
"8020" NA NA NA
"8021" NA NA NA
"8022" NA NA NA
"8023" NA NA NA
"8024" NA NA NA
"8025" NA NA NA
"8026" NA NA NA
"8027" NA NA NA
"8028" NA NA NA
"8029" NA NA NA
"8030" NA NA NA
"8031" NA NA NA
"8032" NA NA NA
"8033" NA NA NA
"8034" NA NA NA
"8035" NA NA NA
"8036" NA NA NA
"8037" NA NA NA
"8038" NA NA NA
"8039" NA NA NA
"8040" NA NA NA
"8041" NA NA NA
"8042" NA NA NA
"8043" NA NA NA
"8044" NA NA NA
"8045" NA NA NA
"8046" NA NA NA
"8047" NA NA NA
"8048" NA NA NA
"8049" NA NA NA
"8050" NA NA NA
"8051" NA NA NA
"8052" NA NA NA
"8053" NA NA NA
"8054" NA NA NA
"8055" NA NA NA
"8056" NA NA NA
"8057" NA NA NA
"8058" NA NA NA
"8059" NA NA NA
"8060" NA NA NA
"8061" NA NA NA
"8062" NA NA NA
"8063" NA NA NA
"8064" NA NA NA
"8065" NA NA NA
"8066" NA NA NA
"8067" NA NA NA
"8068" NA NA NA
"8069" NA NA NA
"8070" NA NA NA
"8071" NA NA NA
"8072" NA NA NA
"8073" NA NA NA
"8074" NA NA NA
"8075" NA NA NA
"8076" NA NA NA
"8077" NA NA NA
"8078" NA NA NA
"8079" NA NA NA
"8080" NA NA NA
"8081" NA NA NA
"8082" NA NA NA
"8083" NA NA NA
"8084" NA NA NA
"8085" NA NA NA
"8086" NA NA NA
"8087" NA NA NA
"8088" NA NA NA
"8089" NA NA NA
"8090" NA NA NA
"8091" NA NA NA
"8092" NA NA NA
"8093" NA NA NA
"8094" NA NA NA
"8095" NA NA NA
"8096" NA NA NA
"8097" NA NA NA
"8098" NA NA NA
"8099" NA NA NA
"8100" NA NA NA
"8101" NA NA NA
"8102" NA NA NA
"8103" NA NA NA
"8104" NA NA NA
"8105" NA NA NA
"8106" NA NA NA
"8107" NA NA NA
"8108" NA NA NA
"8109" NA NA NA
"8110" NA NA NA
"8111" NA NA NA
"8112" NA NA NA
"8113" NA NA NA
"8114" NA NA NA
"8115" NA NA NA
"8116" NA NA NA
"8117" NA NA NA
"8118" NA NA NA
"8119" NA NA NA
"8120" NA NA NA
"8121" NA NA NA
"8122" NA NA NA
"8123" NA NA NA
"8124" NA NA NA
"8125" NA NA NA
"8126" NA NA NA
"8127" NA NA NA
"8128" NA NA NA
"8129" NA NA NA
"8130" NA NA NA
"8131" NA NA NA
"8132" NA NA NA
"8133" NA NA NA
"8134" NA NA NA
"8135" NA NA NA
"8136" NA NA NA
"8137" NA NA NA
"8138" NA NA NA
"8139" NA NA NA
"8140" NA NA NA
"8141" NA NA NA
"8142" NA NA NA
"8143" NA NA NA
"8144" NA NA NA
"8145" NA NA NA
"8146" NA NA NA
"8147" NA NA NA
"8148" NA NA NA
"8149" NA NA NA
"8150" NA NA NA
"8151" NA NA NA
"8152" NA NA NA
"8153" NA NA NA
"8154" NA NA NA
"8155" NA NA NA
"8156" NA NA NA
"8157" NA NA NA
"8158" NA NA NA
"8159" NA NA NA
"8160" NA NA NA
"8161" NA NA NA
"8162" NA NA NA
"8163" NA NA NA
"8164" NA NA NA
"8165" NA NA NA
"8166" NA NA NA
"8167" NA NA NA
"8168" NA NA NA
"8169" NA NA NA
"8170" NA NA NA
"8171" NA NA NA
"8172" NA NA NA
"8173" NA NA NA
"8174" NA NA NA
"8175" NA NA NA
"8176" NA NA NA
"8177" NA NA NA
"8178" NA NA NA
"8179" NA NA NA
"8180" NA NA NA
"8181" NA NA NA
"8182" NA NA NA
"8183" NA NA NA
"8184" NA NA NA
"8185" NA NA NA
"8186" NA NA NA
"8187" NA NA NA
"8188" NA NA NA
"8189" NA NA NA
"8190" NA NA NA
"8191" NA NA NA
"8192" NA NA NA
"8193" NA NA NA
"8194" NA NA NA
"8195" NA NA NA
"8196" NA NA NA
"8197" NA NA NA
"8198" NA NA NA
"8199" NA NA NA
"8200" NA NA NA
"8201" NA NA NA
"8202" NA NA NA
"8203" NA NA NA
"8204" NA NA NA
"8205" NA NA NA
"8206" NA NA NA
"8207" NA NA NA
"8208" NA NA NA
"8209" NA NA NA
"8210" NA NA NA
"8211" NA NA NA
"8212" NA NA NA
"8213" NA NA NA
"8214" NA NA NA
"8215" NA NA NA
"8216" NA NA NA
"8217" NA NA NA
"8218" NA NA NA
"8219" NA NA NA
"8220" NA NA NA
"8221" NA NA NA
"8222" NA NA NA
"8223" NA NA NA
"8224" NA NA NA
"8225" NA NA NA
"8226" NA NA NA
"8227" NA NA NA
"8228" NA NA NA
"8229" NA NA NA
"8230" NA NA NA
"8231" NA NA NA
"8232" NA NA NA
"8233" NA NA NA
"8234" NA NA NA
"8235" NA NA NA
"8236" NA NA NA
"8237" NA NA NA
"8238" NA NA NA
"8239" NA NA NA
"8240" NA NA NA
"8241" NA NA NA
"8242" NA NA NA
"8243" NA NA NA
"8244" NA NA NA
"8245" NA NA NA
"8246" NA NA NA
"8247" NA NA NA
"8248" NA NA NA
"8249" NA NA NA
"8250" NA NA NA
"8251" NA NA NA
"8252" NA NA NA
"8253" NA NA NA
"8254" NA NA NA
"8255" NA NA NA
"8256" NA NA NA
"8257" NA NA NA
"8258" NA NA NA
"8259" NA NA NA
"8260" NA NA NA
"8261" NA NA NA
"8262" NA NA NA
"8263" NA NA NA
"8264" NA NA NA
"8265" NA NA NA
"8266" NA NA NA
"8267" NA NA NA
"8268" NA NA NA
"8269" NA NA NA
"8270" NA NA NA
"8271" NA NA NA
"8272" NA NA NA
"8273" NA NA NA
"8274" NA NA NA
"8275" NA NA NA
"8276" NA NA NA
"8277" NA NA NA
"8278" NA NA NA
"8279" NA NA NA
"8280" NA NA NA
"8281" NA NA NA
"8282" NA NA NA
"8283" NA NA NA
"8284" NA NA NA
"8285" NA NA NA
"8286" NA NA NA
"8287" NA NA NA
"8288" NA NA NA
"8289" NA NA NA
"8290" NA NA NA
"8291" NA NA NA
"8292" NA NA NA
"8293" NA NA NA
"8294" NA NA NA
"8295" NA NA NA
"8296" NA NA NA
"8297" NA NA NA
"8298" NA NA NA
"8299" NA NA NA
"8300" NA NA NA
"8301" NA NA NA
"8302" NA NA NA
"8303" NA NA NA
"8304" NA NA NA
"8305" NA NA NA
"8306" NA NA NA
"8307" NA NA NA
"8308" NA NA NA
"8309" NA NA NA
"8310" NA NA NA
"8311" NA NA NA
"8312" NA NA NA
"8313" NA NA NA
"8314" NA NA NA
"8315" NA NA NA
"8316" NA NA NA
"8317" NA NA NA
"8318" NA NA NA
"8319" NA NA NA
"8320" NA NA NA
"8321" NA NA NA
"8322" NA NA NA
"8323" NA NA NA
"8324" NA NA NA
"8325" NA NA NA
"8326" NA NA NA
"8327" NA NA NA
"8328" NA NA NA
"8329" NA NA NA
"8330" NA NA NA
"8331" NA NA NA
"8332" NA NA NA
"8333" NA NA NA
"8334" NA NA NA
"8335" NA NA NA
"8336" NA NA NA
"8337" NA NA NA
"8338" NA NA NA
"8339" NA NA NA
"8340" NA NA NA
"8341" NA NA NA
"8342" NA NA NA
"8343" NA NA NA
"8344" NA NA NA
"8345" NA NA NA
"8346" NA NA NA
"8347" NA NA NA
"8348" NA NA NA
"8349" NA NA NA
"8350" NA NA NA
"8351" NA NA NA
"8352" NA NA NA
"8353" NA NA NA
"8354" NA NA NA
"8355" NA NA NA
"8356" NA NA NA
"8357" NA NA NA
"8358" NA NA NA
"8359" NA NA NA
"8360" NA NA NA
"8361" NA NA NA
"8362" NA NA NA
"8363" NA NA NA
"8364" NA NA NA
"8365" NA NA NA
"8366" NA NA NA
"8367" NA NA NA
"8368" NA NA NA
"8369" NA NA NA
"8370" NA NA NA
"8371" NA NA NA
"8372" NA NA NA
"8373" NA NA NA
"8374" NA NA NA
"8375" NA NA NA
"8376" NA NA NA
"8377" NA NA NA
"8378" NA NA NA
"8379" NA NA NA
"8380" NA NA NA
"8381" NA NA NA
"8382" NA NA NA
"8383" NA NA NA
"8384" NA NA NA
"8385" NA NA NA
"8386" NA NA NA
"8387" NA NA NA
"8388" NA NA NA
"8389" NA NA NA
"8390" NA NA NA
"8391" NA NA NA
"8392" NA NA NA
"8393" NA NA NA
"8394" NA NA NA
"8395" NA NA NA
"8396" NA NA NA
"8397" NA NA NA
"8398" NA NA NA
"8399" NA NA NA
"8400" NA NA NA
"8401" NA NA NA
"8402" NA NA NA
"8403" NA NA NA
"8404" NA NA NA
"8405" NA NA NA
"8406" NA NA NA
"8407" NA NA NA
"8408" NA NA NA
"8409" NA NA NA
"8410" NA NA NA
"8411" NA NA NA
"8412" NA NA NA
"8413" NA NA NA
"8414" NA NA NA
"8415" NA NA NA
"8416" NA NA NA
"8417" NA NA NA
"8418" NA NA NA
"8419" NA NA NA
"8420" NA NA NA
"8421" NA NA NA
"8422" NA NA NA
"8423" NA NA NA
"8424" NA NA NA
"8425" NA NA NA
"8426" NA NA NA
"8427" NA NA NA
"8428" NA NA NA
"8429" NA NA NA
"8430" NA NA NA
"8431" NA NA NA
"8432" NA NA NA
"8433" NA NA NA
"8434" NA NA NA
"8435" NA NA NA
"8436" NA NA NA
"8437" NA NA NA
"8438" NA NA NA
"8439" NA NA NA
"8440" NA NA NA
"8441" NA NA NA
"8442" NA NA NA
"8443" NA NA NA
"8444" NA NA NA
"8445" NA NA NA
"8446" NA NA NA
"8447" NA NA NA
"8448" NA NA NA
"8449" NA NA NA
"8450" NA NA NA
"8451" NA NA NA
"8452" NA NA NA
"8453" NA NA NA
"8454" NA NA NA
"8455" NA NA NA
"8456" NA NA NA
"8457" NA NA NA
"8458" NA NA NA
"8459" NA NA NA
"8460" NA NA NA
"8461" NA NA NA
"8462" NA NA NA
"8463" NA NA NA
"8464" NA NA NA
"8465" NA NA NA
"8466" NA NA NA
"8467" NA NA NA
"8468" NA NA NA
"8469" NA NA NA
"8470" NA NA NA
"8471" NA NA NA
"8472" NA NA NA
"8473" NA NA NA
"8474" NA NA NA
"8475" NA NA NA
"8476" NA NA NA
"8477" NA NA NA
"8478" NA NA NA
"8479" NA NA NA
"8480" NA NA NA
"8481" NA NA NA
"8482" NA NA NA
"8483" NA NA NA
"8484" NA NA NA
"8485" NA NA NA
"8486" NA NA NA
"8487" NA NA NA
"8488" NA NA NA
"8489" NA NA NA
"8490" NA NA NA
"8491" NA NA NA
"8492" NA NA NA
"8493" NA NA NA
"8494" NA NA NA
"8495" NA NA NA
"8496" NA NA NA
"8497" NA NA NA
"8498" NA NA NA
"8499" NA NA NA
"8500" NA NA NA
"8501" NA NA NA
"8502" NA NA NA
"8503" NA NA NA
"8504" NA NA NA
"8505" NA NA NA
"8506" NA NA NA
"8507" NA NA NA
"8508" NA NA NA
"8509" NA NA NA
"8510" NA NA NA
"8511" NA NA NA
"8512" NA NA NA
"8513" NA NA NA
"8514" NA NA NA
"8515" NA NA NA
"8516" NA NA NA
"8517" NA NA NA
"8518" NA NA NA
"8519" NA NA NA
"8520" NA NA NA
"8521" NA NA NA
"8522" NA NA NA
"8523" NA NA NA
"8524" NA NA NA
"8525" NA NA NA
"8526" NA NA NA
"8527" NA NA NA
"8528" NA NA NA
"8529" NA NA NA
"8530" NA NA NA
"8531" NA NA NA
"8532" NA NA NA
"8533" NA NA NA
"8534" NA NA NA
"8535" NA NA NA
"8536" NA NA NA
"8537" NA NA NA
"8538" NA NA NA
"8539" NA NA NA
"8540" NA NA NA
"8541" NA NA NA
"8542" NA NA NA
"8543" NA NA NA
"8544" NA NA NA
"8545" NA NA NA
"8546" NA NA NA
"8547" NA NA NA
"8548" NA NA NA
"8549" NA NA NA
"8550" NA NA NA
"8551" NA NA NA
"8552" NA NA NA
"8553" NA NA NA
"8554" NA NA NA
"8555" NA NA NA
"8556" NA NA NA
"8557" NA NA NA
"8558" NA NA NA
"8559" NA NA NA
"8560" NA NA NA
"8561" NA NA NA
"8562" NA NA NA
"8563" NA NA NA
"8564" NA NA NA
"8565" NA NA NA
"8566" NA NA NA
"8567" NA NA NA
"8568" NA NA NA
"8569" NA NA NA
"8570" NA NA NA
"8571" NA NA NA
"8572" NA NA NA
"8573" NA NA NA
"8574" NA NA NA
"8575" NA NA NA
"8576" NA NA NA
"8577" NA NA NA
"8578" NA NA NA
"8579" NA NA NA
"8580" NA NA NA
"8581" NA NA NA
"8582" NA NA NA
"8583" NA NA NA
"8584" NA NA NA
"8585" NA NA NA
"8586" NA NA NA
"8587" NA NA NA
"8588" NA NA NA
"8589" NA NA NA
"8590" NA NA NA
"8591" NA NA NA
"8592" NA NA NA
"8593" NA NA NA
"8594" NA NA NA
"8595" NA NA NA
"8596" NA NA NA
"8597" NA NA NA
"8598" NA NA NA
"8599" NA NA NA
"8600" NA NA NA
"8601" NA NA NA
"8602" NA NA NA
"8603" NA NA NA
"8604" NA NA NA
"8605" NA NA NA
"8606" NA NA NA
"8607" NA NA NA
"8608" NA NA NA
"8609" NA NA NA
"8610" NA NA NA
"8611" NA NA NA
"8612" NA NA NA
"8613" NA NA NA
"8614" NA NA NA
"8615" NA NA NA
"8616" NA NA NA
"8617" NA NA NA
"8618" NA NA NA
"8619" NA NA NA
"8620" NA NA NA
"8621" NA NA NA
"8622" NA NA NA
"8623" NA NA NA
"8624" NA NA NA
"8625" NA NA NA
"8626" NA NA NA
"8627" NA NA NA
"8628" NA NA NA
"8629" NA NA NA
"8630" NA NA NA
"8631" NA NA NA
"8632" NA NA NA
"8633" NA NA NA
"8634" NA NA NA
"8635" NA NA NA
"8636" NA NA NA
"8637" NA NA NA
"8638" NA NA NA
"8639" NA NA NA
"8640" NA NA NA
"8641" NA NA NA
"8642" NA NA NA
"8643" NA NA NA
"8644" NA NA NA
"8645" NA NA NA
"8646" NA NA NA
"8647" NA NA NA
"8648" NA NA NA
"8649" NA NA NA
"8650" NA NA NA
"8651" NA NA NA
"8652" NA NA NA
"8653" NA NA NA
"8654" NA NA NA
"8655" NA NA NA
"8656" NA NA NA
"8657" NA NA NA
"8658" NA NA NA
"8659" NA NA NA
"8660" NA NA NA
"8661" NA NA NA
"8662" NA NA NA
"8663" NA NA NA
"8664" NA NA NA
"8665" NA NA NA
"8666" NA NA NA
"8667" NA NA NA
"8668" NA NA NA
"8669" NA NA NA
"8670" NA NA NA
"8671" NA NA NA
"8672" NA NA NA
"8673" NA NA NA
"8674" NA NA NA
"8675" NA NA NA
"8676" NA NA NA
"8677" NA NA NA
"8678" NA NA NA
"8679" NA NA NA
"8680" NA NA NA
"8681" NA NA NA
"8682" NA NA NA
"8683" NA NA NA
"8684" NA NA NA
"8685" NA NA NA
"8686" NA NA NA
"8687" NA NA NA
"8688" NA NA NA
"8689" NA NA NA
"8690" NA NA NA
"8691" NA NA NA
"8692" NA NA NA
"8693" NA NA NA
"8694" NA NA NA
"8695" NA NA NA
"8696" NA NA NA
"8697" NA NA NA
"8698" NA NA NA
"8699" NA NA NA
"8700" NA NA NA
"8701" NA NA NA
"8702" NA NA NA
"8703" NA NA NA
"8704" NA NA NA
"8705" NA NA NA
"8706" NA NA NA
"8707" NA NA NA
"8708" NA NA NA
"8709" NA NA NA
"8710" NA NA NA
"8711" NA NA NA
"8712" NA NA NA
"8713" NA NA NA
"8714" NA NA NA
"8715" NA NA NA
"8716" NA NA NA
"8717" NA NA NA
"8718" NA NA NA
"8719" NA NA NA
"8720" NA NA NA
"8721" NA NA NA
"8722" NA NA NA
"8723" NA NA NA
"8724" NA NA NA
"8725" NA NA NA
"8726" NA NA NA
"8727" NA NA NA
"8728" NA NA NA
"8729" NA NA NA
"8730" NA NA NA
"8731" NA NA NA
"8732" NA NA NA
"8733" NA NA NA
"8734" NA NA NA
"8735" NA NA NA
"8736" NA NA NA
"8737" NA NA NA
"8738" NA NA NA
"8739" NA NA NA
"8740" NA NA NA
"8741" NA NA NA
"8742" NA NA NA
"8743" NA NA NA
"8744" NA NA NA
"8745" NA NA NA
"8746" NA NA NA
"8747" NA NA NA
"8748" NA NA NA
"8749" NA NA NA
"8750" NA NA NA
"8751" NA NA NA
"8752" NA NA NA
"8753" NA NA NA
"8754" NA NA NA
"8755" NA NA NA
"8756" NA NA NA
"8757" NA NA NA
"8758" NA NA NA
"8759" NA NA NA
"8760" NA NA NA
"8761" NA NA NA
"8762" NA NA NA
"8763" NA NA NA
"8764" NA NA NA
"8765" NA NA NA
"8766" NA NA NA
"8767" NA NA NA
"8768" NA NA NA
"8769" NA NA NA
"8770" NA NA NA
"8771" NA NA NA
"8772" NA NA NA
"8773" NA NA NA
"8774" NA NA NA
"8775" NA NA NA
"8776" NA NA NA
"8777" NA NA NA
"8778" NA NA NA
"8779" NA NA NA
"8780" NA NA NA
"8781" NA NA NA
"8782" NA NA NA
"8783" NA NA NA
"8784" NA NA NA
"8785" NA NA NA
"8786" NA NA NA
"8787" NA NA NA
"8788" NA NA NA
"8789" NA NA NA
"8790" NA NA NA
"8791" NA NA NA
"8792" NA NA NA
"8793" NA NA NA
"8794" NA NA NA
"8795" NA NA NA
"8796" NA NA NA
"8797" NA NA NA
"8798" NA NA NA
"8799" NA NA NA
"8800" NA NA NA
"8801" NA NA NA
"8802" NA NA NA
"8803" NA NA NA
"8804" NA NA NA
"8805" NA NA NA
"8806" NA NA NA
"8807" NA NA NA
"8808" NA NA NA
"8809" NA NA NA
"8810" NA NA NA
"8811" NA NA NA
"8812" NA NA NA
"8813" NA NA NA
"8814" NA NA NA
"8815" NA NA NA
"8816" NA NA NA
"8817" NA NA NA
"8818" NA NA NA
"8819" NA NA NA
"8820" NA NA NA
"8821" NA NA NA
"8822" NA NA NA
"8823" NA NA NA
"8824" NA NA NA
"8825" NA NA NA
"8826" NA NA NA
"8827" NA NA NA
"8828" NA NA NA
"8829" NA NA NA
"8830" NA NA NA
"8831" NA NA NA
"8832" NA NA NA
"8833" NA NA NA
"8834" NA NA NA
"8835" NA NA NA
"8836" NA NA NA
"8837" NA NA NA
"8838" NA NA NA
"8839" NA NA NA
"8840" NA NA NA
"8841" NA NA NA
"8842" NA NA NA
"8843" NA NA NA
"8844" NA NA NA
"8845" NA NA NA
"8846" NA NA NA
"8847" NA NA NA
"8848" NA NA NA
"8849" NA NA NA
"8850" NA NA NA
"8851" NA NA NA
"8852" NA NA NA
"8853" NA NA NA
"8854" NA NA NA
"8855" NA NA NA
"8856" NA NA NA
"8857" NA NA NA
"8858" NA NA NA
"8859" NA NA NA
"8860" NA NA NA
"8861" NA NA NA
"8862" NA NA NA
"8863" NA NA NA
"8864" NA NA NA
"8865" NA NA NA
"8866" NA NA NA
"8867" NA NA NA
"8868" NA NA NA
"8869" NA NA NA
"8870" NA NA NA
"8871" NA NA NA
"8872" NA NA NA
"8873" NA NA NA
"8874" NA NA NA
"8875" NA NA NA
"8876" NA NA NA
"8877" NA NA NA
"8878" NA NA NA
"8879" NA NA NA
"8880" NA NA NA
"8881" NA NA NA
"8882" NA NA NA
"8883" NA NA NA
"8884" NA NA NA
"8885" NA NA NA
"8886" NA NA NA
"8887" NA NA NA
"8888" NA NA NA
"8889" NA NA NA
"8890" NA NA NA
"8891" NA NA NA
"8892" NA NA NA
"8893" NA NA NA
"8894" NA NA NA
"8895" NA NA NA
"8896" NA NA NA
"8897" NA NA NA
"8898" NA NA NA
"8899" NA NA NA
"8900" NA NA NA
"8901" NA NA NA
"8902" NA NA NA
"8903" NA NA NA
"8904" NA NA NA
"8905" NA NA NA
"8906" NA NA NA
"8907" NA NA NA
"8908" NA NA NA
"8909" NA NA NA
"8910" NA NA NA
"8911" NA NA NA
"8912" NA NA NA
"8913" NA NA NA
"8914" NA NA NA
"8915" NA NA NA
"8916" NA NA NA
"8917" NA NA NA
"8918" NA NA NA
"8919" NA NA NA
"8920" NA NA NA
"8921" NA NA NA
"8922" NA NA NA
"8923" NA NA NA
"8924" NA NA NA
"8925" NA NA NA
"8926" NA NA NA
"8927" NA NA NA
"8928" NA NA NA
"8929" NA NA NA
"8930" NA NA NA
"8931" NA NA NA
"8932" NA NA NA
"8933" NA NA NA
"8934" NA NA NA
"8935" NA NA NA
"8936" NA NA NA
"8937" NA NA NA
"8938" NA NA NA
"8939" NA NA NA
"8940" NA NA NA
"8941" NA NA NA
"8942" NA NA NA
"8943" NA NA NA
"8944" NA NA NA
"8945" NA NA NA
"8946" NA NA NA
"8947" NA NA NA
"8948" NA NA NA
"8949" NA NA NA
"8950" NA NA NA
"8951" NA NA NA
"8952" NA NA NA
"8953" NA NA NA
"8954" NA NA NA
"8955" NA NA NA
"8956" NA NA NA
"8957" NA NA NA
"8958" NA NA NA
"8959" NA NA NA
"8960" NA NA NA
"8961" NA NA NA
"8962" NA NA NA
"8963" NA NA NA
"8964" NA NA NA
"8965" NA NA NA
"8966" NA NA NA
"8967" NA NA NA
"8968" NA NA NA
"8969" NA NA NA
"8970" NA NA NA
"8971" NA NA NA
"8972" NA NA NA
"8973" NA NA NA
"8974" NA NA NA
"8975" NA NA NA
"8976" NA NA NA
"8977" NA NA NA
"8978" NA NA NA
"8979" NA NA NA
"8980" NA NA NA
"8981" NA NA NA
"8982" NA NA NA
"8983" NA NA NA
"8984" NA NA NA
"8985" NA NA NA
"8986" NA NA NA
"8987" NA NA NA
"8988" NA NA NA
"8989" NA NA NA
"8990" NA NA NA
"8991" NA NA NA
"8992" NA NA NA
"8993" NA NA NA
"8994" NA NA NA
"8995" NA NA NA
"8996" NA NA NA
"8997" NA NA NA
"8998" NA NA NA
"8999" NA NA NA
"9000" NA NA NA
"9001" NA NA NA
