# Supplementary material for: Adaptive switch to sexually dimorphic movements by partner-seeking termites
Source: Sci Adv. 2019 Jun 19;5(6):eaau6108. doi: 10.1126/sciadv.aau6108 (PMC6584256; doi:10.1126/sciadv.aau6108)
Supplement: Data file S1 [file aau6108_Data_file_S1.zip › Dataset/CfExperimetns/170703_172_M_06_set2_after-position_5FPS.txt]

"time" "x" "y"
"1" 0 63.9176652165221 64.2335989905315
"2" 0.2 59.7528862795838 61.9978617616177
"3" 0.4 56.9853920035708 58.6841638490475
"4" 0.6 54.4522987387192 56.095056439069
"5" 0.8 52.6874171874277 53.8641974597013
"6" 1 53.0527092970404 51.6563301187207
"7" 1.2 52.5415261540038 48.3390779432886
"8" 1.4 51.4806316584776 45.8822821269536
"9" 1.6 49.7094652100575 45.7829147047736
"10" 1.8 48.515312989314 46.7947524403027
"11" 2 48.5464245808375 48.3091403225036
"12" 2.2 48.9108999895818 49.4291358826215
"13" 2.4 50.2491768745976 49.6885748150253
"14" 2.6 51.9046740306027 49.4069887965811
"15" 2.8 52.8597169866239 48.109600883632
"16" 3 54.3679136428572 46.9879651885482
"17" 3.2 55.9829894438854 45.4982853326939
"18" 3.4 56.2295978771894 43.6050210395207
"19" 3.6 55.7807514464201 41.4592811832765
"20" 3.8 55.0043829330642 39.3354977348636
"21" 4 53.9025858139241 37.7903889174493
"22" 4.2 53.7344979758876 37.1532362708336
"23" 4.4 54.3134268452453 37.8580153473795
"24" 4.6 55.1308118685663 38.6730482536636
"25" 4.8 55.0669868501965 40.0519847265756
"26" 5 55.4539271894343 42.4155758368166
"27" 5.2 56.3265567131588 44.7866666015513
"28" 5.4 56.8967898672758 47.6133413281982
"29" 5.6 57.8943366142535 50.1782576625076
"30" 5.8 59.113153658919 52.5760702466368
"31" 6 60.6198939698833 53.5076398295743
"32" 6.2 60.7443048032367 53.6623524846288
"33" 6.4 59.2061243767296 53.6586842861069
"34" 6.6 57.5023441973475 53.8400272943858
"35" 6.8 55.3163000117985 54.066307316271
"36" 7 52.5500100521511 53.8284000522707
"37" 7.2 49.1017696685598 53.3846667213145
"38" 7.4 46.0273229949799 52.768834160193
"39" 7.6 42.5899136271958 52.49758636236
"40" 7.8 39.1895989652564 52.6340162920374
"41" 8 35.3400238445848 53.1404484126123
"42" 8.2 31.7276525254053 54.5646494668687
"43" 8.4 28.9616058806226 56.5687388058886
"44" 8.6 27.2607016276182 59.1698163719115
"45" 8.8 25.9822553031637 62.1198854220107
"46" 9 26.5696224815027 63.5072162217929
"47" 9.2 28.2046159285976 63.8777495824939
"48" 9.4 30.366516209995 63.6226988325866
"49" 9.6 32.8277542586521 62.6173542393454
"50" 9.8 35.4378823787613 61.1158355617786
"51" 10 38.1866811845449 59.4483490380583
"52" 10.2 41.0892817228975 57.9408315031817
"53" 10.4 44.4142659473198 56.4834555126358
"54" 10.6 47.0469255544527 55.9629320890093
"55" 10.8 48.1368167574245 54.1465353958943
"56" 11 48.0201740346913 51.6871549486323
"57" 11.2 48.30919216491 48.2713998111948
"58" 11.4 47.8621995004712 44.6591724751581
"59" 11.6 47.4149345653556 41.1839454807926
"60" 11.8 45.9851696657538 37.9604373333823
"61" 12 43.7878400455976 34.7509353269189
"62" 12.2 42.1543105844486 31.7463311947167
"63" 12.4 40.0867772783748 29.0491153870299
"64" 12.6 37.1364638980976 27.6566092422378
"65" 12.8 34.0459254861279 25.4472211989363
"66" 13 30.789559346904 23.0241175811474
"67" 13.2 27.8725270184915 20.660290215906
"68" 13.4 27.1469223478551 20.2703869664817
"69" 13.6 27.6344979730976 22.772180800684
"70" 13.8 26.8743406990976 25.7229933727032
"71" 14 25.6557380588192 29.454703867179
"72" 14.2 24.1111690081076 33.8702895149636
"73" 14.4 22.8669096332529 38.5073121997412
"74" 14.6 21.6361660291703 43.2789251535454
"75" 14.8 20.4654285096838 48.2265098533963
"76" 15 19.1253236602613 53.0729779577325
"77" 15.2 19.3402012656621 58.3718794455506
"78" 15.4 20.8059665286908 62.5540497597652
"79" 15.6 24.0221539525345 66.9117237790249
"80" 15.8 27.6220363784418 70.9350898223193
"81" 16 31.5778138319726 74.8880148436886
"82" 16.2 35.496785811205 78.4905576775396
"83" 16.4 39.5979255472404 80.7464766132112
"84" 16.6 43.7625014697976 81.5188793622386
"85" 16.8 47.8223915949913 80.2249552117786
"86" 17 52.5919029561062 78.5507059324653
"87" 17.2 56.9492810524822 77.6621853720225
"88" 17.4 60.5567076983719 75.5677414492919
"89" 17.6 64.2487400040976 73.7684980860738
"90" 17.8 66.1086766395009 71.7516302181089
"91" 18 67.0436950825584 70.1028420339418
"92" 18.2 67.9260274332236 67.419159225193
"93" 18.4 68.3395863865449 64.8391322656372
"94" 18.6 67.9161064395754 61.8193217365043
"95" 18.8 67.4623536079629 58.5269335925866
"96" 19 66.5385103860242 55.3009042329021
"97" 19.2 65.984774859584 51.3711443382041
"98" 19.4 65.3547345964489 47.4253693618257
"99" 19.6 65.5145170406521 44.0224436271999
"100" 19.8 65.6692359201582 40.1322901178454
"101" 20 65.124730767469 35.7939408930636
"102" 20.2 63.5985425873428 32.5449098199937
"103" 20.4 60.7944198746281 29.7762581254595
"104" 20.6 58.3640333813873 27.2635346333551
"105" 20.8 57.2845100125363 24.1332180982044
"106" 21 56.2070074679842 20.3768870272615
"107" 21.2 54.6278379069751 16.3062786823778
"108" 21.4 53.3915441916127 13.6304504416333
"109" 21.6 51.7998977135575 11.2030517861336
"110" 21.8 49.6194387407446 7.64508358275179
"111" 22 47.9306971888976 5.28304651856355
"112" 22.2 47.7113601421288 6.60157577441356
"113" 22.4 46.8943243509787 7.44256623821801
"114" 22.6 44.8033026666733 8.79333389184538
"115" 22.8 41.4915316137225 10.9409383616011
"116" 23 37.7874496487039 13.7024433209508
"117" 23.2 34.6504393438424 16.8717526312044
"118" 23.4 31.6253236615976 20.2607745002336
"119" 23.6 28.181087251069 23.8662103991493
"120" 23.8 24.4546321486916 27.1041475652279
"121" 24 20.7492272797514 29.9771738693463
"122" 24.2 16.9671966044655 32.3538186234937
"123" 24.4 15.6367944493896 35.320215106814
"124" 24.6 15.635868707804 39.2176873825259
"125" 24.8 15.4365505297162 43.2052564056805
"126" 25 15.5604481683993 47.7652552411549
"127" 25.2 15.7019451341732 52.9990000271257
"128" 25.4 14.2258221235238 57.5179817139668
"129" 25.6 11.8049828993216 61.7191561280876
"130" 25.8 9.39072339709755 65.7412678975683
"131" 26 8.22885699456099 70.2108636109807
"132" 26.2 8.44197748641816 74.845201663404
"133" 26.4 8.86400024660936 78.9807519227423
"134" 26.6 10.6259789673476 81.4600109452523
"135" 26.8 13.0696524941663 84.2801471516636
"136" 27 16.0571820301928 87.0433865169255
"137" 27.2 19.0735331897024 90.0128830466636
"138" 27.4 21.6593082379348 92.8481431249659
"139" 27.6 24.7750001025429 95.7366615418276
"140" 27.8 28.9076069035366 99.2536183050538
"141" 28 32.0427870825648 102.938166272221
"142" 28.2 35.4953491631441 106.058618244245
"143" 28.4 38.3835969257538 108.187447313781
"144" 28.6 41.8440520555857 111.249584994703
"145" 28.8 45.5675733458356 113.413971633925
"146" 29 48.8725505918049 113.720620108371
"147" 29.2 52.945263141122 114.329626198029
"148" 29.4 57.2479686512304 115.395168381765
"149" 29.6 62.1182725508336 115.304185085832
"150" 29.8 66.6967733757427 114.70679702018
"151" 30 71.5415653919127 113.297104468932
"152" 30.2 76.3882213191885 112.823802404069
"153" 30.4 81.0179798119043 111.444001605395
"154" 30.6 85.2179820514777 108.717710578449
"155" 30.8 88.415140511837 105.614917207958
"156" 31 91.5003782769975 101.628042940589
"157" 31.2 94.7634714791738 98.0775793057314
"158" 31.4 97.7431698897226 94.4907867513135
"159" 31.6 100.115494048998 90.8600540178136
"160" 31.8 102.372374783184 86.6226616466894
"161" 32 104.858680526636 82.5880917706892
"162" 32.2 108.401208335598 79.1620879387386
"163" 32.4 110.988410285703 75.0977122882688
"164" 32.6 113.430697195899 70.7851550678015
"165" 32.8 115.649850912669 66.5154905627528
"166" 33 118.561244297387 62.697896809771
"167" 33.2 121.045157659798 58.8841271368135
"168" 33.4 120.866499227038 55.15007560385
"169" 33.6 119.024406239748 51.5398554846636
"170" 33.8 116.836030395174 47.2378536762789
"171" 34 114.624596774207 42.9819673904283
"172" 34.2 112.244589725261 38.3951972610515
"173" 34.4 110.227697341181 33.7542193067191
"174" 34.6 108.331941668107 28.7636898208318
"175" 34.8 105.740657876598 24.9087948676725
"176" 35 102.82843372553 21.7330719152852
"177" 35.2 100.585409454743 19.7747079840454
"178" 35.4 100.616767572135 18.1265382199277
"179" 35.6 101.909329473267 18.0738722500028
"180" 35.8 103.439454492579 19.6079374852817
"181" 36 105.112849413696 21.684130926735
"182" 36.2 108.5227650168 24.7526571284473
"183" 36.4 109.466145648701 29.285542996673
"184" 36.6 109.421789860875 33.7329869515524
"185" 36.8 109.924978143934 37.6712671326181
"186" 37 110.79170292094 41.4891290441899
"187" 37.2 111.505183871098 45.5947960379969
"188" 37.4 112.430041887798 50.4709029127272
"189" 37.6 113.235233689375 55.8284343820249
"190" 37.8 114.586988152773 61.1963306144636
"191" 38 117.371064168798 66.4831870509636
"192" 38.2 120.657133876148 71.9239960559432
"193" 38.4 120.978506188671 76.6830258438549
"194" 38.6 116.106298427951 78.9171649539562
"195" 38.8 110.98174223944 81.9267082052951
"196" 39 105.825847915925 84.1813068776118
"197" 39.2 100.848905048542 83.8767324034969
"198" 39.4 95.8520602346493 83.1533680274739
"199" 39.6 91.2776655318081 81.9669379308741
"200" 39.8 85.6741583588106 80.7707157863766
"201" 40 79.4395525489737 79.3083938975928
"202" 40.2 73.4518406760719 78.9589922952789
"203" 40.4 68.4721908527782 80.2302984325627
"204" 40.6 63.5911934916017 80.546762122523
"205" 40.8 60.0876058553025 81.6612579668439
"206" 41 57.1508487098781 82.2915558384928
"207" 41.2 54.6979661666959 80.0855387563603
"208" 41.4 52.6373376437475 76.3052745510635
"209" 41.6 51.549180354248 71.096545665699
"210" 41.8 50.0493079361751 65.8694987716291
"211" 42 49.2506066373885 60.0775785185908
"212" 42.2 49.9299108195176 54.3246911883236
"213" 42.4 51.0583133543965 48.0201001127048
"214" 42.6 52.877380215555 41.195180996121
"215" 42.8 55.0423907967642 35.3376382783908
"216" 43 55.6652974518476 29.8828532146636
"217" 43.2 56.1813846207152 24.0489513921047
"218" 43.4 56.1047633758788 18.6283779541323
"219" 43.6 54.756109343866 13.6005422820109
"220" 43.8 53.1781333813759 9.45907866640582
"221" 44 52.5019346293163 6.65731070672605
"222" 44.2 52.3043443499223 7.33934539389036
"223" 44.4 54.5221227884996 7.78456818161201
"224" 44.6 58.3802766476995 7.49488073669268
"225" 44.8 63.2706709782176 7.30479137753356
"226" 45 68.6261565803873 8.3901536556729
"227" 45.2 74.6411758786404 9.35055912977784
"228" 45.4 80.4089811937708 10.6816566184952
"229" 45.6 85.4788467279547 13.5873239436064
"230" 45.8 90.2172609524587 16.3684591510802
"231" 46 94.8262375573408 19.32291268015
"232" 46.2 99.0146234254011 22.4723821122975
"233" 46.4 103.064971542673 26.0328447424069
"234" 46.6 107.074326665356 29.8123314635743
"235" 46.8 111.001660890457 33.1657019750482
"236" 47 114.057769963645 38.3617634640027
"237" 47.2 116.707968298792 43.999386342333
"238" 47.4 118.466850205301 50.4667218726805
"239" 47.6 119.006052014969 56.6682858864584
"240" 47.8 118.25802643939 61.907257508345
"241" 48 116.429171815425 66.7222383908989
"242" 48.2 114.515806758913 72.6135267337688
"243" 48.4 111.116515886369 77.1385185367059
"244" 48.6 107.549198724323 82.9902815752886
"245" 48.8 105.788167706223 89.4810125497386
"246" 49 102.157497177783 95.3141226915023
"247" 49.2 97.4313525021838 96.5495198372843
"248" 49.4 93.6194543879237 95.3999931253853
"249" 49.6 90.8409085015712 94.3610458863214
"250" 49.8 89.3819507341056 93.0580137263732
"251" 50 87.5774084355552 91.0363545397822
"252" 50.2 84.9889873761304 87.5976156286062
"253" 50.4 81.967050672114 84.5307585569095
"254" 50.6 79.1029432326145 82.9198369392907
"255" 50.8 76.6417063662786 84.1582441469998
"256" 51 75.846506774928 87.7133110209856
"257" 51.2 77.4611547679845 90.697488028907
"258" 51.4 79.8170590765093 93.8860928446299
"259" 51.6 82.773048812169 96.6737761818064
"260" 51.8 85.2241366541463 101.643035054786
"261" 52 85.9955726844476 106.386213733439
"262" 52.2 85.4926871265009 110.692483286386
"263" 52.4 83.6451107719756 114.627914895005
"264" 52.6 82.2823898051707 114.624807721078
"265" 52.8 79.9776609319475 112.682668658114
"266" 53 75.5119446404418 110.932670099565
"267" 53.2 70.4617587902576 109.360484509896
"268" 53.4 65.8324009915976 106.480091075211
"269" 53.6 61.4280497460416 102.11736379776
"270" 53.8 57.3189589166101 97.8813440790165
"271" 54 54.1734888016225 93.3729032517886
"272" 54.2 54.1920647169894 91.1766456487717
"273" 54.4 54.2471738581353 91.2459620882296
"274" 54.6 54.0173302303097 91.0011526689666
"275" 54.8 54.4412206650387 90.987073460193
"276" 55 54.3739350351833 90.2713111409779
"277" 55.2 55.0435973956119 88.7789798921207
"278" 55.4 55.556200806042 85.9291934029413
"279" 55.6 54.7601101716239 81.7691417801109
"280" 55.8 54.5774861804338 78.9592457318791
"281" 56 55.4829624300435 75.7275249515555
"282" 56.2 56.736281746784 71.959623228172
"283" 56.4 59.1744147808454 68.4843826827157
"284" 56.6 60.509618309717 65.1574989213804
"285" 56.8 60.0080478042364 63.1256439539413
"286" 57 59.1043117247031 61.2545345385351
"287" 57.2 58.9471302982514 59.9086699365097
"288" 57.4 58.9783162376976 58.4919352049493
"289" 57.6 58.9522738125698 56.0835794903302
"290" 57.8 59.1772985829505 53.1435227807812
"291" 58 59.9449083792446 49.8649973506341
"292" 58.2 61.4333426929864 47.318155532358
"293" 58.4 63.6303857689783 44.6734286991131
"294" 58.6 66.1751821922564 42.7937126218037
"295" 58.8 69.1931864169624 40.8869516653663
"296" 59 71.9531013063051 38.5949292110692
"297" 59.2 74.3388398444554 35.7815521060122
"298" 59.4 77.0105137057676 33.1364993204036
"299" 59.6 80.3141350780684 30.2254568485179
"300" 59.8 83.8577191547424 27.5457066805234
"301" 60 87.857783657749 25.3048457731315
"302" 60.2 92.01838482189 23.3725323879937
"303" 60.4 96.9470203205521 21.4285154301181
"304" 60.6 102.039415911526 20.0298271398921
"305" 60.8 105.981374346698 20.4520476883493
"306" 61 108.825403242964 24.5675605882082
"307" 61.2 110.993763075134 29.5369021800214
"308" 61.4 112.452990031918 34.9245360405598
"309" 61.6 114.017548909124 40.3940064697618
"310" 61.8 115.604835494123 45.9998440442533
"311" 62 116.526628588332 52.8115812445592
"312" 62.2 117.184329881924 59.5546079871418
"313" 62.4 117.574924528643 66.4669732524726
"314" 62.6 117.819428120242 73.6405779906042
"315" 62.8 118.273589881403 80.8081172762737
"316" 63 117.435512285506 87.5702390566201
"317" 63.2 115.943693220266 93.821860509672
"318" 63.4 116.661702450957 93.4810989681869
"319" 63.6 115.079024736106 92.8343861045505
"320" 63.8 113.454218072142 91.4972521623332
"321" 64 110.978921142944 90.277470857202
"322" 64.2 107.544420899648 87.8752527129348
"323" 64.4 103.976007061955 85.1183791228652
"324" 64.6 100.159251001324 81.5984471671678
"325" 64.8 95.6590720301726 78.9200390898386
"326" 65 90.6870515324664 75.7562267307373
"327" 65.2 85.6338748995648 73.3785510234668
"328" 65.4 79.6788309890889 71.3690289185766
"329" 65.6 74.4501343850645 68.5348642664983
"330" 65.8 69.1390851334975 65.3371937594896
"331" 66 63.9003345868476 61.2313640004886
"332" 66.2 58.7941590885797 56.9438690237796
"333" 66.4 54.0776053272885 52.809164280809
"334" 66.6 49.2833069362419 47.8388589778801
"335" 66.8 45.3930657784593 42.2888731633231
"336" 67 42.79805192841 36.0734117679448
"337" 67.2 43.2301159586954 29.5075944157396
"338" 67.4 45.1262890092266 25.6870658678571
"339" 67.6 48.3204799613103 21.3745515719189
"340" 67.8 51.4281963199853 16.5909655669595
"341" 68 54.4476743956852 10.3377041678388
"342" 68.2 54.5270832357252 5.30256221522739
"343" 68.4 53.2732808124671 3.78090354781573
"344" 68.6 51.9724879673589 4.88175500591356
"345" 68.8 50.1492592947676 6.65772112596252
"346" 69 45.4981939120975 10.2225589570717
"347" 69.2 40.7030157592487 13.1720021470938
"348" 69.4 36.4283173849502 16.1350149934846
"349" 69.6 31.1027155357226 18.2899872936635
"350" 69.8 25.334434468778 18.828457331911
"351" 70 23.2342061241182 20.5344880140656
"352" 70.2 23.1262384966025 22.3363276129507
"353" 70.4 21.8693051739712 26.936696311432
"354" 70.6 20.6068439749675 31.7300681141636
"355" 70.8 19.6267627680681 37.1255842506341
"356" 71 18.0069703555172 43.2569620744671
"357" 71.2 14.4460782762195 47.7926037289075
"358" 71.4 10.2688361101665 50.8523664673705
"359" 71.6 6.63198595687256 52.9603000453136
"360" 71.8 5.40460942723805 55.6575285949198
"361" 72 6.09563487463145 59.8690565072483
"362" 72.2 8.07126341336586 63.9778727137611
"363" 72.4 10.1140988675169 70.2503547892765
"364" 72.6 10.4374478974071 76.3544122873064
"365" 72.8 9.92642478310544 82.5136820753565
"366" 73 10.0368570799975 88.8134183055559
"367" 73.2 11.6894389936736 94.5684971712236
"368" 73.4 15.2564146009483 99.8555057201188
"369" 73.6 20.1308242759612 103.128687897345
"370" 73.8 24.9998619666203 107.2863690818
"371" 74 29.5670516581514 112.144183465925
"372" 74.2 34.1211733778976 116.663735251864
"373" 74.4 39.9304770845937 119.163772137167
"374" 74.6 45.9827216401815 120.9842439939
"375" 74.8 52.0037259314464 122.889456807291
"376" 75 58.7406162647166 123.53877185483
"377" 75.2 65.1559898579535 122.352638928909
"378" 75.4 72.7710806757275 122.013887512506
"379" 75.6 78.7683332067022 119.870512168012
"380" 75.8 85.1509357470135 117.424031989983
"381" 76 91.8417993432258 114.691412782689
"382" 76.2 98.2562760496725 112.596677619689
"383" 76.4 103.599967040932 108.900905444515
"384" 76.6 106.788939278646 104.526567632446
"385" 76.8 107.520692826548 102.911538810414
"386" 77 107.029411910459 101.52974070463
"387" 77.2 106.829064882552 99.3337114908206
"388" 77.4 106.426156846901 97.0013610900921
"389" 77.6 106.063046006196 93.7323366928243
"390" 77.8 106.066439565455 89.4942069418778
"391" 78 106.838092139287 85.2201092533663
"392" 78.2 108.469878005308 80.4904393891425
"393" 78.4 111.469930200419 75.9950975364548
"394" 78.6 115.432663120098 71.3270067079198
"395" 78.8 118.596817773123 66.1615168701885
"396" 79 121.391416627445 60.8564725525892
"397" 79.2 122.860301568589 55.9792170666297
"398" 79.4 121.063828189334 52.7836245004793
"399" 79.6 119.085815639362 48.3170998235809
"400" 79.8 116.396994868519 43.4498017441346
"401" 80 113.707690844482 38.300665409202
"402" 80.2 111.116291816428 32.4030414583592
"403" 80.4 109.658257405676 26.5355432038012
"404" 80.6 107.974903918422 21.1374182757446
"405" 80.8 104.76691658977 19.5086869008405
"406" 81 99.61995756189 16.5437262338239
"407" 81.2 93.9804769867192 13.7692171854744
"408" 81.4 88.7864358189904 11.2969594598421
"409" 81.6 83.6047318736264 8.93509327013471
"410" 81.8 77.9576199392564 6.70783676685981
"411" 82 72.9431765351236 3.92546819212442
"412" 82.2 69.001347234277 1.82347923286869
"413" 82.4 64.7183172803911 2.98399151773695
"414" 82.6 59.5180017799945 3.24565976165325
"415" 82.8 53.3130760912302 3.00789133411253
"416" 83 47.3506160069907 2.91982354670239
"417" 83.2 44.992652424049 4.62294702618782
"418" 83.4 41.053083757469 7.8837067071207
"419" 83.6 37.0479018855927 10.9419432910325
"420" 83.8 32.215445755887 14.5097340800951
"421" 84 26.6112093350206 16.8323044485674
"422" 84.2 23.1380959844372 18.9630128913994
"423" 84.4 22.0127894058339 21.8767111455454
"424" 84.6 18.9469862702404 26.3158175466636
"425" 84.8 15.3115814303636 31.1497820036911
"426" 85 12.0802629046823 35.9599851078754
"427" 85.2 9.04428003770818 41.3708726384689
"428" 85.4 6.8235820946484 46.5930766012568
"429" 85.6 5.91484295872659 51.9055999252765
"430" 85.8 7.00382955673756 56.6621187039116
"431" 86 7.86729345043363 62.6053932404586
"432" 86.2 7.44578974682412 69.1122834294761
"433" 86.4 5.862735403654 75.1447551125345
"434" 86.6 5.65526304283193 78.9236220497729
"435" 86.8 7.12779366603602 83.4481654807482
"436" 87 9.60707585200525 88.7458014206405
"437" 87.2 12.1514496208883 95.0108806977566
"438" 87.4 15.2156494850743 100.414761975524
"439" 87.6 18.4986372057961 105.775096593259
"440" 87.8 23.338201676342 109.954311019197
"441" 88 28.7074892021668 113.761108974771
"442" 88.2 34.6943168349856 117.281881997955
"443" 88.4 40.5832839038685 120.768354703198
"444" 88.6 46.7498814534961 122.705282183212
"445" 88.8 53.2357297417561 123.250322541956
"446" 89 59.6976942412694 124.140576421585
"447" 89.2 65.6306669458053 123.894822118394
"448" 89.4 71.6776426106217 121.848059960349
"449" 89.6 78.0113774740503 119.23930352553
"450" 89.8 85.2008344852779 117.943524161319
"451" 90 91.285409069404 116.457438949405
"452" 90.2 93.9702861180737 115.015497852211
"453" 90.4 94.7042422476761 113.752410863093
"454" 90.6 96.8210705082911 112.093162590631
"455" 90.8 97.3415430786304 110.982792380614
"456" 91 99.4906447697696 108.76733743596
"457" 91.2 101.697724633025 107.109380901268
"458" 91.4 104.060710301058 105.22068482892
"459" 91.6 105.765996452398 103.354233415639
"460" 91.8 108.202190781578 101.273721744349
"461" 92 110.969175536867 98.5940210501764
"462" 92.2 113.051674633767 94.8422787400272
"463" 92.4 115.490435072922 91.4835208949276
"464" 92.6 117.305245673122 87.1325328164928
"465" 92.8 119.058987164917 82.835998928934
"466" 93 120.489229306746 78.0276432021836
"467" 93.2 122.449982748676 73.5727230833165
"468" 93.4 122.69064477225 72.3254818986236
"469" 93.6 122.943889298843 71.0447323121144
"470" 93.8 122.878899373671 70.365384721307
"471" 94 123.468158970673 69.0533636438885
"472" 94.2 123.211169018701 68.4228725179653
"473" 94.4 122.666618817753 67.5956928474177
"474" 94.6 122.475487778354 66.1052511289969
"475" 94.8 122.45733078608 64.1609740344493
"476" 95 122.292770978081 62.176221208975
"477" 95.2 121.919338524898 59.0847728931385
"478" 95.4 121.989019608348 55.8521468190136
"479" 95.6 121.098108786149 51.8959057482277
"480" 95.8 120.030388567678 48.0128873256071
"481" 96 119.202548787902 43.2281652303953
"482" 96.2 117.314363913114 38.0830672371472
"483" 96.4 116.070422188962 32.1057728394856
"484" 96.6 114.783908205218 29.7796200395429
"485" 96.8 112.139769442018 27.7036244073804
"486" 97 108.38453821994 24.2808639277951
"487" 97.2 104.745947569854 19.9461109966636
"488" 97.4 100.582688055009 16.062281073699
"489" 97.6 96.7983490271802 13.0154027688654
"490" 97.8 91.9177979730712 10.1535252953214
"491" 98 87.3170246598743 6.42754629188677
"492" 98.2 81.7957037455975 3.27112920684212
"493" 98.4 77.0980028350134 2.28237896380374
"494" 98.6 71.7129634547144 0.978672669925237
"495" 98.8 67.3064897594219 0.661394030960851
"496" 99 62.7284254560976 1.26649155974927
"497" 99.2 57.5246821523291 1.70461242831618
"498" 99.4 51.2463935046646 2.22519337209655
"499" 99.6 46.5974409504799 2.78162528751649
"500" 99.8 43.3627005392625 4.31734647192128
"501" 100 39.2664095272263 6.10681985476256
"502" 100.2 36.6124719907772 7.27967123383831
"503" 100.4 35.0194667586782 9.84498925479259
"504" 100.6 31.831888138228 13.0239016393918
"505" 100.8 27.6306587949461 16.9504187040575
"506" 101 23.1111858773154 21.1935644180398
"507" 101.2 18.1927425252461 24.1261520870992
"508" 101.4 15.6254748848091 26.3427663051443
"509" 101.6 14.9413057563051 28.5464166705881
"510" 101.8 14.2616340848645 31.3757145361878
"511" 102 13.534325792627 34.58144851684
"512" 102.2 13.1220723237995 37.058572631952
"513" 102.4 12.5414687337237 40.647061984486
"514" 102.6 11.4746028206493 44.4837581426377
"515" 102.8 9.21652068847256 49.1798792078886
"516" 103 7.13806220707318 54.1281313657123
"517" 103.2 4.31991816687805 58.5620685592977
"518" 103.4 4.82058430220238 63.3310042063329
"519" 103.6 5.87796536919912 68.5121376404682
"520" 103.8 7.76398683073756 74.1691297624556
"521" 104 7.70795588328303 79.1545881229619
"522" 104.2 7.02186119439988 84.2534832637798
"523" 104.4 9.30658385150212 88.8750881362055
"524" 104.6 12.9600333039622 93.2197668856711
"525" 104.8 16.6775435158319 98.1014150985151
"526" 105 19.0971255586657 103.30530248805
"527" 105.2 21.5560344769578 107.500537691068
"528" 105.4 26.2969693344945 109.591707775083
"529" 105.6 31.4634383162087 112.03508182553
"530" 105.8 36.0019008025752 114.980231317723
"531" 106 40.0864588575822 119.726094170133
"532" 106.2 43.4006170733156 122.880568844664
"533" 106.4 48.2389172085897 123.919627225632
"534" 106.6 51.9595307410976 123.858244733733
"535" 106.8 56.4223895755492 122.788105362486
"536" 107 62.2216539400976 121.02019339444
"537" 107.2 68.1174337572416 119.746673222064
"538" 107.4 74.7029459551298 119.061827030736
"539" 107.6 81.0245524614364 119.48198822592
"540" 107.8 86.9885667494878 118.431095781444
"541" 108 90.2516809012927 115.342564898176
"542" 108.2 94.2996970300272 111.677847449851
"543" 108.4 99.2666517596976 108.596501906289
"544" 108.6 105.027630353586 106.009509288072
"545" 108.8 109.678521787811 103.185645034901
"546" 109 111.034172441912 100.20852301476
"547" 109.2 112.693056304602 97.6809905798156
"548" 109.4 115.441933330756 93.8191711070294
"549" 109.6 118.083711613173 89.6689188929636
"550" 109.8 119.759951864302 86.5575782968357
"551" 110 120.479978579242 83.1141669696297
"552" 110.2 120.699919564523 82.3182775342636
"553" 110.4 121.551615061222 80.2846039521181
"554" 110.6 122.176703067527 77.7609367454487
"555" 110.8 123.043659297379 76.102707354333
"556" 111 123.156522030263 74.0742155959853
"557" 111.2 123.260949433045 71.8323995621109
"558" 111.4 123.224275178598 68.8973058334136
"559" 111.6 123.312108477064 64.7663637914283
"560" 111.8 122.597145427548 61.4702279961136
"561" 112 121.929133268484 58.1600681409997
"562" 112.2 120.864620307223 53.8552438155886
"563" 112.4 120.332510215423 49.2372065668386
"564" 112.6 119.258788065898 43.9981229294636
"565" 112.8 117.964426602924 37.6475781413164
"566" 113 116.871977302835 32.4662391170734
"567" 113.2 113.600489177636 29.5431355319969
"568" 113.4 109.943385814044 25.2278942155574
"569" 113.6 105.431637419558 20.5919438520809
"570" 113.8 101.034188628341 16.1690471667446
"571" 114 96.886171045602 12.3419214958228
"572" 114.2 92.6970501068248 9.84144015143628
"573" 114.4 87.7514002450172 6.4855561193957
"574" 114.6 82.9427267751154 3.93994839459212
"575" 114.8 78.084754144343 2.56260275748173
"576" 115 73.5365613283099 1.65096092703524
"577" 115.2 68.2241570992057 1.09177960866355
"578" 115.4 62.0653599211443 0
"579" 115.6 58.3581741866749 1.11804643979757
"580" 115.8 53.1569827910008 2.42736324011517
"581" 116 47.5790284702188 2.20358293375447
"582" 116.2 45.6978311759763 3.40031567951204
"583" 116.4 41.693568363946 5.45406348836053
"584" 116.6 37.5925582624975 7.0471199852004
"585" 116.8 34.6255188600444 8.73000644181249
"586" 117 31.0262473337547 10.9084073602921
"587" 117.2 28.7023379532404 12.4152979384064
"588" 117.4 26.5421999082057 14.8365734181771
"589" 117.6 23.6788647509864 17.476080345608
"590" 117.8 21.2791446101841 19.5590288293943
"591" 118 18.9868040322119 21.9552984341493
"592" 118.2 16.9746999039031 24.1678109489691
"593" 118.4 14.516739704956 27.5040778482034
"594" 118.6 12.9899028379063 30.1099471003592
"595" 118.8 12.9718312888315 30.7640933502048
"596" 119 12.1231806252597 31.8970577183122
"597" 119.2 11.9589182994433 34.3392666009533
"598" 119.4 11.5996952774837 36.7495230083665
"599" 119.6 11.0773223487851 39.4590245440296
"600" 119.8 9.59094339337434 42.0728791247261
"601" 120 8.10285363536203 44.2520689162173
"602" 120.2 7.69937346244756 46.3772083258886
"603" 120.4 7.19607578345238 48.7156097901555
"604" 120.6 6.15688766062256 50.8360029108886
"605" 120.8 4.99973361517074 54.0597735393221
"606" 121 4.25502669226829 58.1581359488099
"607" 121.2 4.78263821672545 62.803866788431
"608" 121.4 5.76489386000232 67.9039349309731
"609" 121.6 6.30520312349912 73.2540346481045
"610" 121.8 7.33417387286499 78.2363325646868
"611" 122 6.93641715972546 84.5141968341984
"612" 122.2 7.88561199457756 89.9150443540556
"613" 122.4 11.3981016799198 93.8007352083969
"614" 122.6 16.0406488627769 98.1145662936941
"615" 122.8 20.6190006886243 102.274811273984
"616" 123 23.6144354663668 107.219910325348
"617" 123.2 26.8100626943108 114.270224343546
"618" 123.4 30.1245719846196 115.94789264223
"619" 123.6 34.2815220751357 116.269688672618
"620" 123.8 39.2619805834745 117.644670060564
"621" 124 45.2427810680336 119.263594677312
"622" 124.2 51.0179722994385 121.097051010664
"623" 124.4 56.7450663069612 123.494376930391
"624" 124.6 61.4556493024514 123.21865326924
"625" 124.8 66.4204754181369 122.065045785585
"626" 125 72.6693969385627 122.370992320664
"627" 125.2 78.4288404861725 121.542930469164
"628" 125.4 83.2299067274022 119.21997811171
"629" 125.6 88.8673294429512 117.83762556142
"630" 125.8 93.5045778854363 115.203017707865
"631" 126 95.0939669228377 114.075327254758
"632" 126.2 97.0841424630345 111.556534633175
"633" 126.4 100.370869199312 108.528198648035
"634" 126.6 105.016623778841 106.055067956143
"635" 126.8 108.384748237145 103.32607128786
"636" 127 109.044301389402 101.637342712152
"637" 127.2 109.963395953776 98.5504490462229
"638" 127.4 110.704855684244 95.7642619852245
"639" 127.6 112.328687584598 92.1694836928778
"640" 127.8 113.875566768517 88.9988668587845
"641" 128 116.582169241756 84.7244730232001
"642" 128.2 119.233449490098 80.6753250888754
"643" 128.4 121.728481832985 77.26525097047
"644" 128.6 123.091098018389 74.9843880022384
"645" 128.8 124.062317419196 71.730781033975
"646" 129 124.276677791131 70.2903445978148
"647" 129.2 124.623929841836 68.7623287184255
"648" 129.4 125.017388103154 68.3702639850023
"649" 129.6 125.11029564203 66.7864707258568
"650" 129.8 124.767035315397 65.0235713027895
"651" 130 124.777355126339 63.3556611349136
"652" 130.2 124.634244315856 62.0858293130103
"653" 130.4 124.807936166098 60.6345535684928
"654" 130.6 125.160204171122 60.5258024810538
"655" 130.8 125.20566872886 60.5973693559259
"656" 131 124.882938350466 61.3889505405356
"657" 131.2 124.924713950219 62.5821572047331
"658" 131.4 123.167263383048 63.2537458301136
"659" 131.6 123.502999512398 62.7696481323135
"660" 131.8 124.507433221693 62.7673845175892
"661" 132 123.943119557271 62.9842795486722
"662" 132.2 124.235670873665 63.6779251018924
"663" 132.4 124.220449025573 64.3111171174136
"664" 132.6 123.763741631114 64.785762992591
"665" 132.8 123.683150606195 64.872738804688
"666" 133 123.787951123301 64.9313537975788
"667" 133.2 123.280953571834 64.6446885920057
"668" 133.4 123.394988464708 64.5524102384178
"669" 133.6 123.371719477434 65.0754819034136
"670" 133.8 123.517972307188 65.5311001694487
"671" 134 123.472552352767 65.9877882608974
"672" 134.2 123.389185331015 66.4818183536884
"673" 134.4 123.417379647396 66.5826366629055
"674" 134.6 123.278351407439 67.2870129458343
"675" 134.8 123.160928739098 67.9673286771136
"676" 135 123.356542544274 68.8338635561756
"677" 135.2 123.076466819764 69.6449880546398
"678" 135.4 123.271006158557 70.5936317826717
"679" 135.6 123.247079896818 71.7598519569836
"680" 135.8 122.817048067526 72.9439851938816
"681" 136 122.59285421713 73.4341806922523
"682" 136.2 122.564545186732 74.0792951498831
"683" 136.4 122.267997327906 75.0894249647996
"684" 136.6 122.262732955142 76.7505835880815
"685" 136.8 121.80886233441 77.6638055640475
"686" 137 121.293717022407 79.0054234895445
"687" 137.2 120.373685401098 80.5679414274077
"688" 137.4 119.077447064463 82.3492704347904
"689" 137.6 117.808902787641 84.4907988643407
"690" 137.8 116.228733336176 86.4829622042305
"691" 138 114.451529894353 88.6026596430357
"692" 138.2 111.602413289865 91.6778947122915
"693" 138.4 108.995651323866 94.6296463541036
"694" 138.6 106.771658588775 98.0056108876715
"695" 138.8 105.347111886318 101.535531730104
"696" 139 104.270513708682 104.214780770544
"697" 139.2 101.75591344629 105.391902540984
"698" 139.4 98.1360686394785 106.698481014068
"699" 139.6 93.7896368631863 108.32989886601
"700" 139.8 89.4479536371976 109.478706263464
"701" 140 84.7750298356298 110.006570009494
"702" 140.2 80.2692588970008 109.633633964712
"703" 140.4 75.7777919930976 108.025820639222
"704" 140.6 71.285067591636 106.111581385648
"705" 140.8 67.4799072094598 103.630011616152
"706" 141 64.5824675878049 100.651846572127
"707" 141.2 61.2699841745859 97.3424895604775
"708" 141.4 57.8962962281224 94.5990717626636
"709" 141.6 53.8952800783766 92.7563008444775
"710" 141.8 50.5189101008556 90.73718032372
"711" 142 47.5232528900336 87.3039742450796
"712" 142.2 45.008175173486 83.4747214474074
"713" 142.4 43.4979495597501 79.029997498672
"714" 142.6 41.5967029459694 73.9350904112277
"715" 142.8 41.4197848855062 68.5508491858462
"716" 143 41.0725324948264 63.370235887189
"717" 143.2 41.6729988222902 58.5512077036452
"718" 143.4 42.3177245628617 53.7163721944843
"719" 143.6 43.0709590520481 49.3123501842081
"720" 143.8 42.4459297557812 44.4707811542758
"721" 144 42.6496924787569 40.0309856939932
"722" 144.2 43.4723747768876 35.8041324235436
"723" 144.4 43.6786685222039 31.148662984387
"724" 144.6 45.0017646719343 27.3856682590411
"725" 144.8 45.9200811991676 22.7487818786636
"726" 145 45.4710454380261 18.0884965762656
"727" 145.2 45.1142369216588 14.0677818090921
"728" 145.4 46.0310876711903 10.613505894746
"729" 145.6 48.0710339164052 9.4899927061251
"730" 145.8 51.5130305947189 8.77129571913928
"731" 146 55.939392622761 7.0388806279424
"732" 146.2 60.7592561367833 6.12930753163499
"733" 146.4 66.1444839091343 5.73289973894796
"734" 146.6 73.2894139081232 5.85436019835587
"735" 146.8 79.0175098989547 6.4823712661207
"736" 147 84.5458953925692 8.78470255706922
"737" 147.2 89.7023854831893 10.6697145035718
"738" 147.4 95.1102283877613 13.3565650170618
"739" 147.6 100.709616971045 16.0974672496109
"740" 147.8 105.911850320536 19.9787491624569
"741" 148 110.644949869148 23.9017522911594
"742" 148.2 114.108618687925 28.7822514599586
"743" 148.4 116.845697407654 34.36527735622
"744" 148.6 118.21257711799 39.8775018558454
"745" 148.8 117.853668219644 44.7868960027476
"746" 149 116.02948081456 47.5243082480189
"747" 149.2 113.228820055557 51.2306165053813
"748" 149.4 110.928260099784 54.7415542645892
"749" 149.6 109.277321803937 58.7063151590534
"750" 149.8 108.562258605513 63.1111291800703
"751" 150 110.139832513941 67.6062558074735
"752" 150.2 112.109330905668 71.7565670835231
"753" 150.4 114.760972425399 76.488238880586
"754" 150.6 117.895692397664 80.3680439162305
"755" 150.8 118.231423992552 81.8386017815065
"756" 151 117.336250243224 81.8104138725291
"757" 151.2 116.761341380535 81.9228204587056
"758" 151.4 115.550838830761 81.9196088419577
"759" 151.6 114.95273331575 81.5757208961127
"760" 151.8 113.034015587434 81.9613598596804
"761" 152 110.124337954602 82.4431023718652
"762" 152.2 107.039259886348 82.3023532678885
"763" 152.4 102.825590473178 82.2907513023868
"764" 152.6 98.4883026876873 82.7024198369713
"765" 152.8 93.3500943103976 82.8628874442886
"766" 153 87.4107971135847 83.0584701005354
"767" 153.2 81.8837707468537 81.8907304019319
"768" 153.4 76.2845635090976 80.6118227073767
"769" 153.6 70.2214042998118 79.6332945637588
"770" 153.8 64.7494785258594 77.6768846948302
"771" 154 58.7913643927194 75.8753461224114
"772" 154.2 53.3680574546858 74.2309983474871
"773" 154.4 48.1898983577369 73.281439103934
"774" 154.6 42.8937206290484 72.6580432333849
"775" 154.8 37.8224594868293 71.5376268777367
"776" 155 32.8536265738537 71.1554444847367
"777" 155.2 28.2980778885156 71.6806587529259
"778" 155.4 23.528402534032 73.1623986864423
"779" 155.6 18.2389540664576 73.8205794200396
"780" 155.8 14.574158037129 75.1529093723801
"781" 156 11.3529179864878 75.4992736344441
"782" 156.2 9.70697203399068 73.2464539430681
"783" 156.4 9.11004994208217 70.098240506802
"784" 156.6 9.70142260035945 66.3145414870683
"785" 156.8 11.3378475620566 63.0940854806882
"786" 157 12.9200250263833 58.5616986576397
"787" 157.2 14.8083522229071 54.0270742327588
"788" 157.4 17.309551858891 49.5678785643082
"789" 157.6 19.9722404087026 45.0341904923358
"790" 157.8 23.2269805678866 40.732391912581
"791" 158 26.6806467783187 36.5624704871924
"792" 158.2 31.3287202392658 33.1998630180841
"793" 158.4 36.0968370380681 30.7109150661636
"794" 158.6 41.6091064446127 28.8559793102393
"795" 158.8 46.9744993547607 27.125776021653
"796" 159 52.6671239482784 25.9566745177806
"797" 159.2 58.0843396102538 26.1287074167573
"798" 159.4 63.6652218402418 25.2366422638655
"799" 159.6 69.1572173253545 24.5755435919938
"800" 159.8 74.6067388953138 23.8987721422852
"801" 160 80.1642341245126 22.9687170293522
"802" 160.2 85.5283628127391 22.6442225447296
"803" 160.4 91.1538081304246 21.3986422099346
"804" 160.6 96.3472858478832 20.1383396407618
"805" 160.8 99.9750006956779 20.9504772258868
"806" 161 102.768698450308 25.0322413864199
"807" 161.2 106.30427876138 29.9971812809456
"808" 161.4 110.11817226535 34.5000596321244
"809" 161.6 114.389802727668 39.9785748853991
"810" 161.8 118.075114596383 44.7273026697588
"811" 162 119.14831187541 49.6513648867196
"812" 162.2 118.526691694023 55.6385774018784
"813" 162.4 116.665601137683 62.2471768365172
"814" 162.6 114.471651281829 67.7499818609319
"815" 162.8 112.219561365291 73.4859032619745
"816" 163 109.768868349065 79.4370817452865
"817" 163.2 107.43247132178 85.0134401983953
"818" 163.4 103.017750766215 90.2995198414136
"819" 163.6 98.6879186884255 95.3603790895196
"820" 163.8 95.3576005658249 100.919294641945
"821" 164 90.5862001558827 105.404410328391
"822" 164.2 85.2787681299804 108.99062749907
"823" 164.4 79.8711785836452 112.719370300616
"824" 164.6 74.141757965066 115.613084757301
"825" 164.8 68.3915018895938 118.857596286769
"826" 165 63.0195289414334 121.197215861755
"827" 165.2 59.6787468687404 120.742167360021
"828" 165.4 55.1217850009375 118.569551451624
"829" 165.6 49.5641514241906 115.850190405989
"830" 165.8 44.1813860358771 112.41418803479
"831" 166 39.6192797426731 108.002950653851
"832" 166.2 35.7337927377404 102.809926824973
"833" 166.4 32.6569656763118 96.9467636053778
"834" 166.6 30.1436349913415 89.7612019585904
"835" 166.8 29.1739761498538 82.6068948260081
"836" 167 30.0091485724073 75.5474485788671
"837" 167.2 32.3307238438264 68.8341485735534
"838" 167.4 35.2894701910232 61.9366905559446
"839" 167.6 38.9244860078106 55.7361073822983
"840" 167.8 42.5736999551809 49.5050881145247
"841" 168 46.9029943645387 43.56273475234
"842" 168.2 51.6961099035728 38.3615002303269
"843" 168.4 56.9005530220976 34.2854445065753
"844" 168.6 62.9648434178029 31.9655197669939
"845" 168.8 68.9305649271434 29.1442010055626
"846" 169 74.9715645812794 26.591452121009
"847" 169.2 80.1279755206303 25.1061686018411
"848" 169.4 85.5879297859354 23.9779630885825
"849" 169.6 89.8098843753138 24.5357427972852
"850" 169.8 94.989359394792 23.1592740785524
"851" 170 100.145055720764 21.3082482435097
"852" 170.2 103.511089443481 20.0530310708957
"853" 170.4 104.872374783451 22.6730043352239
"854" 170.6 107.378301047324 27.1754509871505
"855" 170.8 109.591454593571 32.0820782129793
"856" 171 111.651535989942 37.2255873514394
"857" 171.2 112.358398746487 42.6256484597344
"858" 171.4 112.680260323823 48.2690111712386
"859" 171.6 112.815373644171 54.4481702801758
"860" 171.8 113.750815151373 60.6039479053136
"861" 172 114.150702971572 66.8357880949008
"862" 172.2 115.17194802199 72.8051997651429
"863" 172.4 115.517474055626 79.5549830200272
"864" 172.6 115.644158490686 86.6502944114781
"865" 172.8 113.749895606283 93.1350666281878
"866" 173 109.616856674574 97.9022195878778
"867" 173.2 105.630312465856 103.269064274833
"868" 173.4 101.618151400475 109.30256130753
"869" 173.6 97.4374014990591 112.743915836479
"870" 173.8 96.9091506672656 113.50639910916
"871" 174 97.5625793048454 112.503835132201
"872" 174.2 98.2310396455492 112.518494608647
"873" 174.4 98.8794783214735 111.843141334824
"874" 174.6 99.7196560538781 111.688528360225
"875" 174.8 99.4908164181862 111.452082447535
"876" 175 99.8433087025008 110.817166536583
"877" 175.2 100.033143677648 110.953293329789
"878" 175.4 99.9041703268256 110.825007439872
"879" 175.6 99.3879149438832 110.535470912045
"880" 175.8 99.2026922901379 109.599730687914
"881" 176 98.2205305588118 108.778359704638
"882" 176.2 96.5427548611975 108.265277165689
"883" 176.4 93.9535084109571 107.087907976895
"884" 176.6 90.4699777627504 105.995055844845
"885" 176.8 86.5316042225023 104.81183459783
"886" 177 82.5766216174169 104.262826557092
"887" 177.2 78.5214197498025 103.918683395246
"888" 177.4 73.5054285153535 104.343194054592
"889" 177.6 69.1642193659443 105.765578293623
"890" 177.8 66.6748587578613 108.282405156136
"891" 178 66.1250012121452 110.359545683521
"892" 178.2 65.6067293008788 111.90178244575
"893" 178.4 64.0173010440346 114.878813073112
"894" 178.6 61.8298805758053 118.797096968687
"895" 178.8 59.0667154795863 121.070231193611
"896" 179 56.4468157345162 120.113449813175
"897" 179.2 53.9925094971441 117.983301436687
"898" 179.4 51.3622643115261 115.082228111306
"899" 179.6 48.2883835961208 111.293628232082
"900" 179.8 45.619694459991 106.650347712426
"901" 180 43.8365278048827 101.225672262779
"902" 180.2 41.9561165303076 96.0153947484871
"903" 180.4 40.8979317884079 90.6685235312067
"904" 180.6 40.4254908434755 85.0986795209234
"905" 180.8 39.3823831167339 80.2245918408206
"906" 181 37.5601581163926 75.2800650607701
"907" 181.2 35.3720338027561 69.6671081737855
"908" 181.4 34.1876871393726 64.1041016545386
"909" 181.6 31.9890195987269 57.5174956142584
"910" 181.8 30.7974132392628 50.6414499173505
"911" 182 30.6525481401669 44.3553310274754
"912" 182.2 30.5355063453016 37.8800847851942
"913" 182.4 31.9485864198708 31.7950785212203
"914" 182.6 34.800563941535 25.9814079527885
"915" 182.8 37.6700358308091 21.0473352636732
"916" 183 40.0572855976519 15.254683650707
"917" 183.2 43.8012771691279 9.71983666275447
"918" 183.4 48.3875672239853 5.44527904457172
"919" 183.6 53.385766418553 4.44943482373286
"920" 183.8 56.4178531531076 3.64348405259356
"921" 184 62.8326214687331 2.78243069296262
"922" 184.2 69.7362595343433 3.12792648210423
"923" 184.4 76.4299849006454 2.68254458358529
"924" 184.6 78.7299751169655 4.51579733714469
"925" 184.8 82.0271377671372 8.22585094466356
"926" 185 86.3104216094219 12.6846455296636
"927" 185.2 89.731604916292 18.3006034712469
"928" 185.4 92.8446564036502 23.8014596979793
"929" 185.6 96.0632710422129 29.1834104377309
"930" 185.8 99.3289709596381 34.8030211389609
"931" 186 101.962536746419 40.9988677095351
"932" 186.2 103.744404150407 47.2118371757344
"933" 186.4 106.288604578273 53.9507894138385
"934" 186.6 109.175500765519 61.0649356760437
"935" 186.8 112.623789290561 67.9519481661758
"936" 187 116.45335816946 74.5252497819458
"937" 187.2 119.004784293854 81.7322645316636
"938" 187.4 118.163148048306 83.9468841049676
"939" 187.6 117.283209926475 85.4611533988849
"940" 187.8 116.229901236732 88.7544776062977
"941" 188 114.544845845884 90.1062405777781
"942" 188.2 112.145743067322 90.7191561089276
"943" 188.4 107.944171627469 92.005916848176
"944" 188.6 102.700028780598 93.0023266800449
"945" 188.8 96.7959258855043 94.0776195145873
"946" 189 90.7589631727009 93.5472805488702
"947" 189.2 84.0170877122656 91.5994217201257
"948" 189.4 78.1077049386098 88.5897973881758
"949" 189.6 72.4867936362166 84.6956946742112
"950" 189.8 67.1301908675078 79.9487466976636
"951" 190 62.9152974526225 74.5504203965386
"952" 190.2 59.132709763123 68.9475077579178
"953" 190.4 56.8800082309084 62.4750922429338
"954" 190.6 55.2752643743547 55.6019083474064
"955" 190.8 56.7105137035976 49.011202167456
"956" 191 59.6936079600517 43.3761123192048
"957" 191.2 63.711696738248 37.5321379831149
"958" 191.4 68.7901038395248 32.629933930409
"959" 191.6 74.7840791508541 29.1029795779331
"960" 191.8 81.4801027345172 26.9357264876903
"961" 192 88.2363090125794 25.2572881308999
"962" 192.2 93.4537521204884 22.4708310473908
"963" 192.4 98.8358959710975 19.6846177804004
"964" 192.6 102.823967466576 20.2330247351766
"965" 192.8 104.333635999242 20.5622576110193
"966" 193 104.140754212303 19.5312634418687
"967" 193.2 102.778080643553 18.1830672194314
"968" 193.4 100.666776249036 16.6034242850264
"969" 193.6 97.0108336871246 13.3973640463392
"970" 193.8 93.1291105364958 10.6542311054954
"971" 194 88.0093107486958 8.4442408835207
"972" 194.2 82.7641733494918 6.50235534546164
"973" 194.4 77.3431002738265 6.52924686358879
"974" 194.6 70.6828437843405 5.55771778979439
"975" 194.8 65.3678604352642 4.26247798021911
"976" 195 59.3729457400084 4.02941258984178
"977" 195.2 52.8077062257712 4.68161212115829
"978" 195.4 46.4293865727475 5.16456997673356
"979" 195.6 41.4428265682579 5.51451925092771
"980" 195.8 39.5659861659799 7.86240298269297
"981" 196 36.282227753553 11.8092838770497
"982" 196.2 32.3932376424751 16.3842750891125
"983" 196.4 27.6084141450681 19.9760860863106
"984" 196.6 21.7907889292226 21.8851966637116
"985" 196.8 20.4577190038623 22.1642676305459
"986" 197 20.9338523726531 23.1663515302747
"987" 197.2 21.2985479109429 26.0741627002306
"988" 197.4 21.5896302888954 30.1200231393976
"989" 197.6 22.30564034822 34.6237348040207
"990" 197.8 22.1109252578172 39.9791357462523
"991" 198 22.1136947204026 45.7185914647313
"992" 198.2 20.7734232672527 51.4684708422929
"993" 198.4 18.4565335091467 57.1796563168849
"994" 198.6 16.3368849441605 62.8147376298604
"995" 198.8 13.0102414940668 68.2461258330328
"996" 199 9.63912124647551 73.5278818745848
"997" 199.2 7.08668080691151 78.8970044533612
"998" 199.4 7.35670881627724 84.2920903514448
"999" 199.6 10.3771870351128 88.3645391379231
"1000" 199.8 14.2608354846274 92.8535820274695
"1001" 200 17.6198678400511 97.5202488130356
"1002" 200.2 22.0261620546166 102.056004560435
"1003" 200.4 26.5533854056309 106.489190655997
"1004" 200.6 31.5078184341281 110.420255863725
"1005" 200.8 36.6628274427591 112.623381389456
"1006" 201 43.8914978556885 115.517767137095
"1007" 201.2 50.4332774643944 117.425512344578
"1008" 201.4 56.6303408661054 120.133632894976
"1009" 201.6 60.837279926499 122.503965756671
"1010" 201.8 66.0656310643021 122.072774241277
"1011" 202 72.6584907061056 119.625854272018
"1012" 202.2 78.1879973231935 116.768708015808
"1013" 202.4 83.1780865301701 114.266054421801
"1014" 202.6 89.4801141372514 112.208860486279
"1015" 202.8 95.5129512470897 110.139149537876
"1016" 203 101.955197258089 106.160089150914
"1017" 203.2 106.43951214463 102.618737783518
"1018" 203.4 111.01462904361 98.5370791401356
"1019" 203.6 115.592537467407 94.7385986680445
"1020" 203.8 114.653501914248 92.6913446509386
"1021" 204 113.662211349457 89.519639103561
"1022" 204.2 113.408911079229 84.8668306496899
"1023" 204.4 114.256385269382 80.2079278607325
"1024" 204.6 116.719322768302 75.699839164557
"1025" 204.8 120.21736273588 70.3119971107281
"1026" 205 121.812330159329 64.5393210669528
"1027" 205.2 122.508460412248 58.3618111997136
"1028" 205.4 119.990465618337 54.495188755052
"1029" 205.6 116.822026204929 49.8580388476804
"1030" 205.8 115.320875285686 44.4336181604787
"1031" 206 114.897976223979 38.2401241305195
"1032" 206.2 114.9811167052 31.3756511086892
"1033" 206.4 112.262092609739 29.1315544933815
"1034" 206.6 108.490543057969 27.0083189767148
"1035" 206.8 103.629680581908 25.6099851992311
"1036" 207 99.0720054274157 25.3893147757545
"1037" 207.2 93.8902244101343 24.1582985941315
"1038" 207.4 90.0057510007948 22.7908570044984
"1039" 207.6 86.4568499393521 19.5905655583272
"1040" 207.8 84.7466916536258 14.7265571199371
"1041" 208 84.1105636347547 9.77641951054927
"1042" 208.2 87.23557923766 7.75494763900284
"1043" 208.4 89.2913253611241 8.80757989684055
"1044" 208.6 93.0618399812745 9.81884127300869
"1045" 208.8 95.2002628183654 10.5087082742796
"1046" 209 95.6147575519205 11.9394462323981
"1047" 209.2 98.1168282794759 15.6732429812311
"1048" 209.4 101.475901638908 20.5865247362852
"1049" 209.6 104.560413688019 25.9068153366109
"1050" 209.8 107.807955158715 30.9573950152723
"1051" 210 110.780760486046 36.8078675151764
"1052" 210.2 114.826503224882 41.386762889017
"1053" 210.4 119.76435298305 45.8920490103302
"1054" 210.6 121.400510751057 51.1628099517845
"1055" 210.8 120.2072046758 57.2841726642999
"1056" 211 118.786477012986 63.6025509607916
"1057" 211.2 116.353504045512 69.2103536065416
"1058" 211.4 112.933646081823 75.3880368078636
"1059" 211.6 109.635691388293 81.5582627917611
"1060" 211.8 105.49588723437 88.0194196847756
"1061" 212 100.428606449955 94.1804910465207
"1062" 212.2 94.9682716255621 100.259584213317
"1063" 212.4 89.0308806795296 105.505028529312
"1064" 212.6 83.5595061704257 111.603202451218
"1065" 212.8 81.5158820719007 114.960064448002
"1066" 213 76.4164916310314 113.89138627873
"1067" 213.2 71.0693861456713 110.230958164877
"1068" 213.4 65.4754978812439 104.812352460151
"1069" 213.6 61.7370536779225 99.3699819686136
"1070" 213.8 58.2276609296226 93.9270677216386
"1071" 214 55.1325086481958 86.9656609310475
"1072" 214.2 53.67159667353 79.8764419206095
"1073" 214.4 52.9807855135584 72.5188994227331
"1074" 214.6 51.9909133808499 64.6345696472691
"1075" 214.8 51.8574725885698 57.2053555883024
"1076" 215 53.4570405708776 49.3333891357436
"1077" 215.2 55.975825616613 41.7042405665295
"1078" 215.4 59.1073361287608 34.1791552856329
"1079" 215.6 62.8823513838546 27.134949903
"1080" 215.8 66.3886979057521 20.2506987825999
"1081" 216 71.151820145717 13.7962438762653
"1082" 216.2 76.4949641831511 7.98357460624391
"1083" 216.4 80.3633703635698 6.31493897966356
"1084" 216.6 82.5737892571919 7.67781581507865
"1085" 216.8 89.042878837584 7.92630258258247
"1086" 217 92.3530666001243 9.0414008725832
"1087" 217.2 95.8466288530705 12.5159343832041
"1088" 217.4 100.027493860071 17.4085576305284
"1089" 217.6 102.716996576892 23.4721985511278
"1090" 217.8 105.808653596061 30.0382974295535
"1091" 218 109.984869323098 37.8008884337405
"1092" 218.2 112.527776394455 44.8668295751397
"1093" 218.4 114.789696759173 51.9698106767886
"1094" 218.6 115.385932140139 59.8455351401882
"1095" 218.8 114.898080972122 67.930197948688
"1096" 219 114.525808828308 76.2174396502162
"1097" 219.2 114.672505846098 84.6907563342255
"1098" 219.4 113.669609274518 92.4986744095375
"1099" 219.6 109.66021882066 97.6983321058979
"1100" 219.8 105.087780863041 104.12589254301
"1101" 220 101.893894252122 109.011046518051
"1102" 220.2 101.759255625379 108.619796081069
"1103" 220.4 99.6175266144196 107.233762568536
"1104" 220.6 95.9616854873433 105.866974688486
"1105" 220.8 90.1891069793475 104.236437772814
"1106" 221 84.3690230420074 101.741496812172
"1107" 221.2 77.7480158988062 99.287577024821
"1108" 221.4 71.1519049405345 96.9917262398484
"1109" 221.6 64.4709717754582 94.3672562128111
"1110" 221.8 57.6854308578537 91.6907569671514
"1111" 222 51.2595525846225 87.8631070860386
"1112" 222.2 45.4598666545849 83.0115585362434
"1113" 222.4 39.3026031219756 77.8638329927611
"1114" 222.6 34.708358225362 72.2271883773826
"1115" 222.8 29.9783162345975 66.6057280722112
"1116" 223 25.2988534457266 60.8745576964861
"1117" 223.2 25.2917718915889 55.7087185991118
"1118" 223.4 28.0180007419624 49.5807403349609
"1119" 223.6 32.4465650022583 44.0213268604671
"1120" 223.8 37.9147201548119 39.0515908143493
"1121" 224 44.0258504542043 35.5018001771199
"1122" 224.2 50.9561231394176 33.5454344809136
"1123" 224.4 57.887221807037 32.4230149782393
"1124" 224.6 65.0584226762521 32.1087761217726
"1125" 224.8 72.2144010177286 33.5055465127121
"1126" 225 78.6347745305471 35.8727148786544
"1127" 225.2 85.0851115858157 39.0679700597636
"1128" 225.4 91.5706352371703 42.2122888385363
"1129" 225.6 97.2989113074397 46.1725395970057
"1130" 225.8 102.430806412723 51.4411250331386
"1131" 226 107.853637417886 57.0415545658161
"1132" 226.2 114.071526804687 62.5022837830225
"1133" 226.4 120.178934363957 66.5923669797627
"1134" 226.6 122.247866266304 66.6404529092325
"1135" 226.8 122.739347262425 65.9551603424739
"1136" 227 122.120769556047 66.2244377949745
"1137" 227.2 121.569542576049 67.3336205547367
"1138" 227.4 121.026562414654 68.9188806459216
"1139" 227.6 119.575520263398 70.4769930578136
"1140" 227.8 117.899953255199 73.3944266188415
"1141" 228 115.342168206526 77.6708183076397
"1142" 228.2 112.676320484293 82.4966293176636
"1143" 228.4 109.91529208627 87.7918394676718
"1144" 228.6 106.273994028517 92.7097346101716
"1145" 228.8 101.953338859877 98.1259832949155
"1146" 229 96.9942882819536 102.585155046792
"1147" 229.2 91.7225543257805 107.071267904956
"1148" 229.4 87.3188149627905 111.661860489514
"1149" 229.6 86.3890931269025 115.864570117883
"1150" 229.8 87.1554305413415 116.541934033932
"1151" 230 85.9718570339571 115.729652003738
"1152" 230.2 83.743993019 114.892024678786
"1153" 230.4 80.1981857244569 114.06051580621
"1154" 230.6 75.607165293154 111.55379227793
"1155" 230.8 70.561753462561 107.161375948834
"1156" 231 66.4830440820552 102.113166269104
"1157" 231.2 63.5285910076765 95.7959060986372
"1158" 231.4 61.5676447539084 88.7664864136365
"1159" 231.6 60.6273417813542 81.9227920373184
"1160" 231.8 59.7191892858675 74.9758660619025
"1161" 232 60.1623187796248 68.4300009983363
"1162" 232.2 61.1520521120799 61.5927180167609
"1163" 232.4 62.2120721257194 54.4345927134367
"1164" 232.6 63.9733207019236 47.128695226907
"1165" 232.8 66.6884496648407 40.1854152767278
"1166" 233 69.8092788402077 33.4744327060672
"1167" 233.2 74.1388468402157 27.4808947810817
"1168" 233.4 79.3804767704794 22.2206752992454
"1169" 233.6 84.322400423741 17.1223923886723
"1170" 233.8 86.7059577559833 13.7074384099778
"1171" 234 85.0622286352862 10.9083386842107
"1172" 234.2 83.3732145933403 9.70263339528491
"1173" 234.4 85.1469740352995 10.5777425938943
"1174" 234.6 87.9939092105206 11.5552475606059
"1175" 234.8 92.4429508732391 13.6778687987875
"1176" 235 97.3669434010705 17.3913422074203
"1177" 235.2 102.460413987706 21.7850175832723
"1178" 235.4 107.710003380699 26.4725236016105
"1179" 235.6 113.126203015226 31.5128447882277
"1180" 235.8 117.563497683436 37.2205545395848
"1181" 236 120.879459335373 43.3204262766793
"1182" 236.2 121.556152271764 48.9373753799493
"1183" 236.4 121.897090019317 56.3435463755416
"1184" 236.6 120.993973736682 63.3396094744076
"1185" 236.8 119.958175704716 69.3458843201127
"1186" 237 117.56790164178 75.8783488535172
"1187" 237.2 114.38900456768 82.8234683586718
"1188" 237.4 111.096726029202 89.9211592723436
"1189" 237.6 106.89258851489 96.812789777502
"1190" 237.8 102.986596006907 103.674386999616
"1191" 238 101.141088354854 109.401648350078
"1192" 238.2 101.369753551098 108.667596859317
"1193" 238.4 99.6287481816137 108.369966374954
"1194" 238.6 96.9614644416304 107.167233735746
"1195" 238.8 92.7382903108395 105.330999927389
"1196" 239 89.2452450307975 102.312786394714
"1197" 239.2 86.5773382110814 98.3469249069216
"1198" 239.4 85.1784036148976 93.5721642892983
"1199" 239.6 85.357722766713 88.4874199908431
"1200" 239.8 86.8792555154726 82.7354933132885
"1201" 240 88.5224403125027 77.2888451004049
"1202" 240.2 89.296667434627 71.2955806399072
"1203" 240.4 88.6656251093726 65.2251700073385
"1204" 240.6 89.3272619998344 58.630344617953
"1205" 240.8 91.4741347520618 52.2484853383511
"1206" 241 94.6765043334196 46.0554301839856
"1207" 241.2 97.4238462469703 39.7802190648999
"1208" 241.4 100.958857727314 33.3397101747717
"1209" 241.6 105.181000801015 27.2122514776452
"1210" 241.8 109.640524575046 25.2117350779969
"1211" 242 111.104353814261 27.3152025398532
"1212" 242.2 113.83233201694 29.2056528340846
"1213" 242.4 114.395499381843 30.6450587781042
"1214" 242.6 115.526125080016 31.2852328698521
"1215" 242.8 113.811226732896 31.7598713282966
"1216" 243 113.456971337201 32.3538186234937
"1217" 243.2 113.277782499889 31.987625813794
"1218" 243.4 113.244642858449 31.3117333326365
"1219" 243.6 113.22409806726 29.9930319225554
"1220" 243.8 113.00083254885 28.3394676806901
"1221" 244 111.843398774167 26.7567120174288
"1222" 244.2 110.327813840391 24.8310169853532
"1223" 244.4 108.616586229898 23.5290709310386
"1224" 244.6 105.745530679636 21.9190867690738
"1225" 244.8 102.280631663908 19.2399521498273
"1226" 245 98.4291451490449 15.8393265104793
"1227" 245.2 94.5250330534715 11.4527996716462
"1228" 245.4 90.4181071610798 7.62044697699099
"1229" 245.6 86.9093305452352 6.77776536384705
"1230" 245.8 81.9442799400612 5.66175452617264
"1231" 246 76.6908544658907 3.77474393653424
"1232" 246.2 71.3166330060091 1.63743234675205
"1233" 246.4 66.8916636277584 1.45291427567225
"1234" 246.6 61.6533120529947 1.3037062938785
"1235" 246.8 56.0882280920387 1.17046421898708
"1236" 247 50.9294110707237 1.92162735919626
"1237" 247.2 46.7746844288145 3.39809411233337
"1238" 247.4 43.36831928589 5.69479396460695
"1239" 247.6 39.6449829022976 8.70266897783499
"1240" 247.8 35.6579580001676 12.1776168882836
"1241" 248 31.1982055893253 16.4219604816735
"1242" 248.2 26.358270623171 19.698335255636
"1243" 248.4 21.257216996511 21.9660429391539
"1244" 248.6 17.8103701557833 24.626935352835
"1245" 248.8 17.4564629681241 25.8366803283007
"1246" 249 15.6655401542364 28.8743163442469
"1247" 249.2 14.3591387330165 31.7283465718528
"1248" 249.4 13.1643612930261 35.3744502188421
"1249" 249.6 12.2151008548044 39.7789610977756
"1250" 249.8 10.3361290824085 44.5171201959241
"1251" 250 8.9132692415273 50.4427919763826
"1252" 250.2 6.5944305677404 55.6377000318302
"1253" 250.4 4.18047874822256 61.2122548808386
"1254" 250.6 4.47939475961318 66.7654446724604
"1255" 250.8 5.84127935156528 72.9533705849297
"1256" 251 6.47476009403357 79.3698677663996
"1257" 251.2 6.61676237705723 85.7040847771958
"1258" 251.4 8.6186886656913 91.9148376118276
"1259" 251.6 12.0257461864483 97.2144542580442
"1260" 251.8 16.5215833635822 103.065881699894
"1261" 252 20.1193067415067 107.659865511323
"1262" 252.2 25.0723851467019 111.981496860117
"1263" 252.4 30.0199168814334 115.621955485074
"1264" 252.6 35.3199115889064 118.603498240649
"1265" 252.8 40.4753085400514 119.599679993987
"1266" 253 46.090409462772 120.291209065733
"1267" 253.2 51.8724898318609 121.847801156709
"1268" 253.4 56.7797528351441 122.984261741989
"1269" 253.6 61.2870343409172 121.828000942631
"1270" 253.8 66.8065395454834 119.874267973742
"1271" 254 72.5573407462588 118.547113646615
"1272" 254.2 78.9660631843101 119.136986979372
"1273" 254.4 84.8630325805604 118.411245819085
"1274" 254.6 87.5196880188176 115.66190780568
"1275" 254.8 91.6731873639536 112.48215029592
"1276" 255 96.9151030852416 109.999726667028
"1277" 255.2 102.524721192214 108.473181424826
"1278" 255.4 105.463828948074 105.959217696325
"1279" 255.6 107.670744705113 102.645802615281
"1280" 255.8 110.191904027805 98.8931861295416
"1281" 256 112.385853883659 94.1081382822245
"1282" 256.2 116.057751126403 89.6212250571429
"1283" 256.4 119.331636471323 86.2452016223386
"1284" 256.6 120.127568906647 83.4781906548767
"1285" 256.8 119.785700501123 82.2059093776892
"1286" 257 119.337107300188 79.3970564113495
"1287" 257.2 118.999067663948 76.9040269667636
"1288" 257.4 118.196021735007 74.2556909418275
"1289" 257.6 117.536431716124 70.1461035649267
"1290" 257.8 116.759717344199 65.5370157254686
"1291" 258 116.592225063487 59.73626431985
"1292" 258.2 117.374231490773 54.0431501588136
"1293" 258.4 117.963272164739 47.3195165807661
"1294" 258.6 115.911753839005 41.3472544657476
"1295" 258.8 114.245750885255 35.5049573643214
"1296" 259 114.956738565941 29.9836607444114
"1297" 259.2 114.420271841543 31.483386751409
"1298" 259.4 112.655421851492 30.8684814913478
"1299" 259.6 110.524981070413 29.8593858747425
"1300" 259.8 106.512587497761 27.8456745003538
"1301" 260 103.005449113901 24.9838664091546
"1302" 260.2 98.6544169822597 21.1408613603663
"1303" 260.4 95.2611023041786 15.9693482586906
"1304" 260.6 91.6302384779726 11.1775274620296
"1305" 260.8 87.2688361183975 8.36482636029992
"1306" 261 83.6385620910517 7.75951829999383
"1307" 261.2 78.4966211764376 7.24364219465356
"1308" 261.4 75.7058852239354 6.66613361106896
"1309" 261.6 74.5975478045186 6.06015071766355
"1310" 261.8 72.8241953965845 3.70612873179399
"1311" 262 69.3354590959475 1.45803773528856
"1312" 262.2 66.1251642660435 2.08338797969058
"1313" 262.4 61.3854809386976 2.60231001909213
"1314" 262.6 55.9669618069422 3.75097748876064
"1315" 262.8 50.9727881258091 5.30803536733664
"1316" 263 45.317562480652 6.32250694784178
"1317" 263.2 39.573438688274 7.33034514145767
"1318" 263.4 35.4203512643703 8.45747663739083
"1319" 263.6 33.7390262857302 12.0320755933166
"1320" 263.8 33.0659443018395 14.5544626136958
"1321" 264 32.7449031249345 14.7187974692179
"1322" 264.2 32.0358085895575 17.3791192570136
"1323" 264.4 29.7621930880681 20.75918530334
"1324" 264.6 27.1031258980684 24.1031175431781
"1325" 264.8 23.1097522945261 27.327690930035
"1326" 265 17.7741721903547 28.8273018435207
"1327" 265.2 14.1360616273649 28.3490783305447
"1328" 265.4 15.5605436016024 29.3089612070519
"1329" 265.6 15.1686160714921 31.2058821714709
"1330" 265.8 14.6176455377878 32.4995061177698
"1331" 266 13.0982177380157 35.5240969610363
"1332" 266.2 12.6213918115976 39.3464172318064
"1333" 266.4 11.8564436304085 43.8780084630921
"1334" 266.6 9.5010688078395 47.9389165398652
"1335" 266.8 5.63628808039024 52.2078978789319
"1336" 267 4.08862641094756 55.7406769543886
"1337" 267.2 4.92879183500511 59.9939013040501
"1338" 267.4 5.7595588981554 65.4584539294569
"1339" 267.6 5.15000348663298 70.8495958134037
"1340" 267.8 5.18394393757483 76.1790385485272
"1341" 268 6.28928171917757 81.9503632839356
"1342" 268.2 7.72376433560936 87.3466342262069
"1343" 268.4 10.9279303289642 91.683161653108
"1344" 268.6 15.1449371805161 95.2478930345008
"1345" 268.8 20.0473221511657 99.6571978275954
"1346" 269 24.365250148075 104.438113218543
"1347" 269.2 28.5542302473647 109.273708684725
"1348" 269.4 32.4942820721433 114.700115180755
"1349" 269.6 37.0604481706976 118.206184191817
"1350" 269.8 42.224334743393 119.999724291368
"1351" 270 46.5022349781725 118.768923266639
"1352" 270.2 52.4149968763455 116.863565054044
"1353" 270.4 58.7225172820023 116.981007301925
"1354" 270.6 64.9348306719129 119.408588797487
"1355" 270.8 70.7542720234464 122.403581516966
"1356" 271 75.0790015823632 120.999514879117
"1357" 271.2 78.3781633345725 117.606451821264
"1358" 271.4 82.8498534695848 113.613462443458
"1359" 271.6 88.0510315654673 110.747080771101
"1360" 271.8 93.983988172784 109.251556050223
"1361" 272 100.755780368251 109.288595021817
"1362" 272.2 105.345253488106 106.89671489226
"1363" 272.4 105.135406601711 105.830095530067
"1364" 272.6 104.361234547485 105.033310026724
"1365" 272.8 104.602046233277 102.526906530279
"1366" 273 105.652824578131 99.1178165269577
"1367" 273.2 107.790255485213 95.0444247991346
"1368" 273.4 111.575336126412 90.8467355404817
"1369" 273.6 115.630427614146 86.0760936813709
"1370" 273.8 119.125760542948 81.2513516871386
"1371" 274 120.548398968106 78.7785699621071
"1372" 274.2 122.414271525975 76.3420308904996
"1373" 274.4 123.007795607089 76.8159588501157
"1374" 274.6 122.092160605995 76.0321937984585
"1375" 274.8 121.366287461362 75.0856599944487
"1376" 275 120.824030676871 73.1872229044199
"1377" 275.2 120.070910893657 69.9418297464856
"1378" 275.4 119.253279679854 65.7625793795244
"1379" 275.6 119.881235688811 61.033487681794
"1380" 275.8 120.14177301242 55.4836754892653
"1381" 276 120.384051182107 49.6231528773454
"1382" 276.2 119.048367719037 43.5395040578636
"1383" 276.4 116.882711029324 38.0649821493946
"1384" 276.6 114.359697764319 32.4927418276282
"1385" 276.8 112.125978978198 26.706106838909
"1386" 277 108.474827170692 22.4113595857446
"1387" 277.2 105.031728592802 17.5245147326114
"1388" 277.4 101.393722474152 14.9088781952311
"1389" 277.6 96.6696739774815 12.0920353309939
"1390" 277.8 92.2202241804066 8.23974848622719
"1391" 278 87.2031861720066 6.47476070764537
"1392" 278.2 81.518789310069 5.14291297446356
"1393" 278.4 75.8154574436111 2.32096081858248
"1394" 278.6 71.6590782097579 2.22630847341827
"1395" 278.8 65.7127466058753 1.85968312052466
"1396" 279 60.0427872982857 0.809242130010091
"1397" 279.2 55.8670807731762 2.0508140779894
"1398" 279.4 50.7579918241298 2.95748720459904
"1399" 279.6 47.5886264155976 2.88724064244481
"1400" 279.8 45.3588317451975 4.44224525396356
"1401" 280 41.7935193813389 6.54776273631873
"1402" 280.2 37.2438774259454 7.68581060672877
"1403" 280.4 34.3220720860261 8.30774717173498
"1404" 280.6 32.5308051203328 10.2087031248165
"1405" 280.8 30.1202122590776 12.9572689700036
"1406" 281 26.4536711396995 15.9325774520519
"1407" 281.2 22.6483178342362 19.464283689317
"1408" 281.4 19.6528465960976 21.7098394510907
"1409" 281.6 17.03657714335 24.03261787845
"1410" 281.8 15.0806134876322 25.9197605453368
"1411" 282 14.9479896817772 28.2848608141587
"1412" 282.2 14.6779559217015 31.9589991515546
"1413" 282.4 13.662083317669 36.4964285297207
"1414" 282.6 12.11633236153 41.5135930665014
"1415" 282.8 10.3744563399211 45.6989951591509
"1416" 283 7.32322667341653 49.5707375804998
"1417" 283.2 4.33374492175857 54.0585886001127
"1418" 283.4 4.60563081332834 58.3211430732789
"1419" 283.6 5.4203151560397 64.106602159176
"1420" 283.8 6.29536297736955 69.6563200659116
"1421" 284 6.79018535446597 75.6911007405583
"1422" 284.2 6.7638895913798 81.9223283561394
"1423" 284.4 6.77768276772255 87.4421092937495
"1424" 284.6 10.1883126580748 91.2868243566635
"1425" 284.8 15.1357581794437 95.5192493704251
"1426" 285 19.4760658347022 100.34662092871
"1427" 285.2 21.4894097809907 105.962433753007
"1428" 285.4 24.4067532404206 111.664985542394
"1429" 285.6 29.2273466121281 114.244997216572
"1430" 285.8 34.2380016205174 115.572424612106
"1431" 286 39.1111581700299 117.785761455273
"1432" 286.2 44.9771183613717 120.035775709672
"1433" 286.4 51.1281087226601 120.775579883218
"1434" 286.6 57.8522946497073 121.013157314639
"1435" 286.8 64.7652571261745 122.219099318317
"1436" 287 71.0562376914676 121.920598896892
"1437" 287.2 75.6224910446459 119.863177209607
"1438" 287.4 81.8683203957561 117.961912518493
"1439" 287.6 88.6669600963207 117.030967259242
"1440" 287.8 93.7743609515366 114.357590763371
"1441" 288 98.7858576071228 110.653943885411
"1442" 288.2 104.185502786873 106.965857029489
"1443" 288.4 108.892269934602 103.551312136296
"1444" 288.6 111.758569629098 98.5877213404016
"1445" 288.8 115.462151979865 93.4624086110687
"1446" 289 119.283295868721 88.481020832098
"1447" 289.2 120.17741528527 83.9762808228029
"1448" 289.4 121.457844136147 80.2296403143767
"1449" 289.6 122.320055840573 77.6320227831071
"1450" 289.8 123.455149391982 75.5468056917875
"1451" 290 124.437359495023 74.2701533083386
"1452" 290.2 123.300615759533 73.7031677624841
"1453" 290.4 122.749176882348 71.6340047547171
"1454" 290.6 122.147385707098 69.2084414995097
"1455" 290.8 122.075776688532 65.7094061770201
"1456" 291 122.159399687003 61.9751919739911
"1457" 291.2 122.761358889944 57.4195846077405
"1458" 291.4 121.242436571383 52.3085024263274
"1459" 291.6 119.770227214282 47.0475361283478
"1460" 291.8 118.185065916373 41.6636254788886
"1461" 292 116.666251678782 35.675933698032
"1462" 292.2 115.356647392698 29.7111480815766
"1463" 292.4 112.709858401589 27.5458298459739
"1464" 292.6 108.846936918988 25.3441477656726
"1465" 292.8 104.941820033345 21.3316630939998
"1466" 293 101.641736428951 16.0097492241131
"1467" 293.2 98.6587501756816 12.571907360637
"1468" 293.4 95.4319212598523 12.23516057689
"1469" 293.6 90.1355061459245 11.165715506202
"1470" 293.8 84.8509512507129 8.51248773941355
"1471" 294 79.9405580173833 4.72069242600642
"1472" 294.2 75.0648566103612 2.32981893629082
"1473" 294.4 72.5359447951564 2.19336415319297
"1474" 294.6 67.937593830515 3.10905948886743
"1475" 294.8 62.7374749474547 2.98449241209212
"1476" 295 57.0451481557389 1.55842984939181
"1477" 295.2 54.0801967725407 2.05447389406128
"1478" 295.4 50.423212882066 4.35172837141092
"1479" 295.6 45.5447341533628 6.42803376942886
"1480" 295.8 40.2451070659818 7.4252794056425
"1481" 296 36.5724762431943 7.84366855166356
"1482" 296.2 35.4508977687932 9.60503088462007
"1483" 296.4 32.9290817768883 13.0209067824194
"1484" 296.6 29.171337679228 17.4688490362396
"1485" 296.8 25.2810817662188 21.3706090069363
"1486" 297 20.3323811289157 23.4050546747242
"1487" 297.2 16.1568757666619 25.8365128953764
"1488" 297.4 14.1073182924404 29.3259588705778
"1489" 297.6 13.6856119951976 33.1938266793536
"1490" 297.8 12.230349367761 37.6097972372405
"1491" 298 10.3509220589923 42.4445850266899
"1492" 298.2 7.66219185665409 47.497584319281
"1493" 298.4 6.31815491983704 53.2398712832182
"1494" 298.6 5.15832230372467 58.8326296787737
"1495" 298.8 4.14815112310583 64.3782359261016
"1496" 299 5.21905384099271 69.5876998336716
"1497" 299.2 6.63666152740708 75.2230310762826
"1498" 299.4 8.96539730331183 80.6433480309731
"1499" 299.6 10.5810471904929 86.9169093979426
"1500" 299.8 11.574713718936 93.596577947179
"1501" 300 14.6791613072304 98.6328874887808
"1502" 300.2 18.5897695061427 103.386393249837
"1503" 300.4 23.4710411479449 107.266521765763
"1504" 300.6 27.8524842502005 112.024902784671
"1505" 300.8 32.3354705886239 116.19094019125
"1506" 301 37.6685739898976 117.23602888651
"1507" 301.2 43.8511864850975 117.60887837614
"1508" 301.4 50.5223583949413 119.479742706953
"1509" 301.6 56.6511264165663 121.826581463968
"1510" 301.8 63.2511582796881 121.604621327876
"1511" 302 69.3590322791713 119.440927307664
"1512" 302.2 75.6971692519157 118.000636636523
"1513" 302.4 82.8446609288141 117.833955670955
"1514" 302.6 88.4470798930976 117.088312740918
"1515" 302.8 92.726827147122 115.435780115981
"1516" 303 93.4279491279766 114.672893743381
"1517" 303.2 94.1080885352439 112.204319232078
"1518" 303.4 97.0693476824604 108.086411696276
"1519" 303.6 101.299255094235 104.538896096736
"1520" 303.8 106.930399828551 101.770611960722
"1521" 304 112.436010064742 99.4379430525479
"1522" 304.2 113.465756173623 96.0035920569386
"1523" 304.4 114.675754381457 91.3194895184584
"1524" 304.6 116.441837432132 85.5485973353274
"1525" 304.8 119.566018297473 79.6812190225636
"1526" 305 122.789439449826 74.3757932720534
"1527" 305.2 123.601019792466 69.0733108828215
"1528" 305.4 124.082728651822 63.7872636649394
"1529" 305.6 124.364511089598 58.1006532311636
"1530" 305.8 123.047689971142 54.4394811920264
"1531" 306 122.295886376745 50.4382095157701
"1532" 306.2 120.910267006274 45.5159330045207
"1533" 306.4 119.10025954038 39.7118003987405
"1534" 306.6 117.219357567533 34.2436523142789
"1535" 306.8 114.641688659314 28.9807650437987
"1536" 307 111.547788556071 24.7645403408582
"1537" 307.2 108.65630615953 20.8413129982852
"1538" 307.4 105.858790425935 18.8064499869068
"1539" 307.6 101.465629243314 16.1277301512852
"1540" 307.8 97.1178458082097 11.576197530028
"1541" 308 92.9642976762037 8.61817977287594
"1542" 308.2 91.2505957109691 7.74198699756264
"1543" 308.4 88.8236392834586 6.72189245369133
"1544" 308.6 83.7877230305886 4.1208025627082
"1545" 308.8 79.6754611529211 3.5235087562812
"1546" 309 74.4312276791547 3.26839933260642
"1547" 309.2 67.9405941790695 1.60373733137383
"1548" 309.4 62.6741285079547 1.29197038594927
"1549" 309.6 56.7064703138422 2.50531236007845
"1550" 309.8 50.5766914447784 2.85090282183377
"1551" 310 46.484862697037 3.24975897923932
"1552" 310.2 43.9739610276336 5.2314321953852
"1553" 310.4 39.5058902947146 8.3356267383976
"1554" 310.6 34.0999660916302 11.3290058095657
"1555" 310.8 28.9187636833818 14.095367906632
"1556" 311 24.5148426258401 17.1484854267824
"1557" 311.2 22.2020608887036 21.1196811731484
"1558" 311.4 18.681099153046 25.404358506313
"1559" 311.6 14.6769191341486 28.2163299907656
"1560" 311.8 11.8856950439391 31.7849358834556
"1561" 312 10.715463500816 36.603821252081
"1562" 312.2 9.02101054110664 41.2186146167363
"1563" 312.4 5.6344507413408 44.92913301115
"1564" 312.6 4.87771759920566 48.4341931559609
"1565" 312.8 5.55227157658405 52.2319154936095
"1566" 313 5.41746436829082 55.7481439633274
"1567" 313.2 4.62837056084116 61.2642741509969
"1568" 313.4 3.83089540131243 67.2525002040355
"1569" 313.6 4.80326263888826 73.0161358478961
"1570" 313.8 6.3838109543798 78.7754878460345
"1571" 314 8.77535798481183 84.7169270293778
"1572" 314.2 12.1076917787772 89.9173374484136
"1573" 314.4 15.7906629078129 95.8102959620174
"1574" 314.6 19.4598835957745 101.422497409994
"1575" 314.8 22.8349003012138 107.027406170687
"1576" 315 27.6257269276283 111.356299763433
"1577" 315.2 33.0107248002808 112.684175993251
"1578" 315.4 39.2329293958356 114.339095680473
"1579" 315.6 45.4114043020739 116.284160927687
"1580" 315.8 51.651277988255 118.402715295183
"1581" 316 58.1916137890499 120.008134509973
"1582" 316.2 63.9829939652195 119.521713829761
"1583" 316.4 69.4400068973372 118.281745999969
"1584" 316.6 75.3936591839696 116.157216187008
"1585" 316.8 81.8416810000734 114.774603573776
"1586" 317 88.1651882373226 114.510774437964
"1587" 317.2 92.369366810991 114.547739620237
"1588" 317.4 94.5781844637205 111.966442146205
"1589" 317.6 96.9068947166459 108.570303919672
"1590" 317.8 100.535513152937 104.564963485214
"1591" 318 105.409266998883 100.871916659341
"1592" 318.2 110.462651790513 98.326969511333
"1593" 318.4 115.599143845395 95.1581319573826
"1594" 318.6 115.030596462775 94.1695113870603
"1595" 318.8 114.857754257408 92.7299108153862
"1596" 319 115.367692412918 88.5854154762277
"1597" 319.2 116.392522728792 83.4963493626297
"1598" 319.4 117.985524631948 78.2798835815636
"1599" 319.6 120.831125176602 73.2002398997344
"1600" 319.8 123.951986715293 68.511239473005
"1601" 320 123.344633413648 66.1264834841636
"1602" 320.2 122.332056683267 61.9548654995534
"1603" 320.4 120.71478161379 56.8120125983559
"1604" 320.6 119.470998638223 50.9028848296636
"1605" 320.8 119.046686711572 45.1591666819911
"1606" 321 118.627208358354 38.6361987116388
"1607" 321.2 117.104364921818 33.3753957043669
"1608" 321.4 114.011648396179 31.4735583098527
"1609" 321.6 109.991537369361 27.4690696799267
"1610" 321.8 107.239458539484 22.1610863120692
"1611" 322 105.001232164616 17.9089630291272
"1612" 322.2 102.062420226004 16.5731430235514
"1613" 322.4 97.3952169470404 14.7302312902921
"1614" 322.6 93.0587006886976 12.1896283349207
"1615" 322.8 88.3883404673794 9.95609486933628
"1616" 323 83.1528532221582 7.91701668769386
"1617" 323.2 77.6893639615387 6.91444077260473
"1618" 323.4 71.5857482026564 6.98188472431062
"1619" 323.6 66.1288623284576 6.77737967519356
"1620" 323.8 60.8013600860449 5.71551606853724
"1621" 324 56.2258066777605 3.60530875513546
"1622" 324.2 51.9884497678258 3.51503753529399
"1623" 324.4 47.5077586204912 5.52617957283377
"1624" 324.6 42.175570988646 8.00804807553452
"1625" 324.8 36.997510417904 10.7572956122765
"1626" 325 31.4043477098534 11.9899031175822
"1627" 325.2 30.1656599599273 12.1818452892274
"1628" 325.4 29.9917942004486 14.3041773014189
"1629" 325.6 28.9307661666554 18.4240863789267
"1630" 325.8 27.4404152648422 22.9439388453019
"1631" 326 25.1812631342794 27.8329658340272
"1632" 326.2 21.7720729357339 31.809206892512
"1633" 326.4 17.8767098885783 36.246435046827
"1634" 326.6 13.5612226230885 40.0894393646908
"1635" 326.8 9.31267153414219 43.8541220635296
"1636" 327 7.72168242592365 48.8235910567331
"1637" 327.2 7.11025157509755 54.657879051598
"1638" 327.4 6.96152515192365 60.4120258775244
"1639" 327.6 7.56885885610583 66.4439159676057
"1640" 327.8 7.74866491068349 73.2088009544448
"1641" 328 7.60283348864955 79.6603263850796
"1642" 328.2 9.15083769997461 85.4204290455324
"1643" 328.4 12.5412189741054 90.3771506399917
"1644" 328.6 16.6475736523766 94.3028063417333
"1645" 328.8 21.873463514633 97.4157860921754
"1646" 329 27.5706192105765 99.0985468264703
"1647" 329.2 34.0584500181304 100.328675015098
"1648" 329.4 39.9520864409936 103.184417039016
"1649" 329.6 45.7002992190737 106.513456204759
"1650" 329.8 51.8001429255814 109.498020857518
"1651" 330 57.8554613332381 112.934351030143
"1652" 330.2 62.0533748489067 117.168254909595
"1653" 330.4 66.1370672006214 119.692682376068
"1654" 330.6 72.0056136925492 118.584099039486
"1655" 330.8 78.1509659216829 116.383468163664
"1656" 331 84.1320694848034 114.038987937697
"1657" 331.2 89.5692168213833 110.847889852354
"1658" 331.4 93.1758916017725 106.797059805914
"1659" 331.6 96.8120038452236 103.090586444109
"1660" 331.8 101.909010420687 99.9692243617405
"1661" 332 107.35754978318 98.079437653016
"1662" 332.2 113.009661809223 96.7488477232886
"1663" 332.4 114.703406548293 94.008708716566
"1664" 332.6 115.151466730122 91.1594302256636
"1665" 332.8 117.368189624484 86.0336898960165
"1666" 333 119.743388328073 80.1207287745136
"1667" 333.2 122.884120768173 75.570242531361
"1668" 333.4 122.016168082419 73.4357217502886
"1669" 333.6 120.990029136773 71.3926814129338
"1670" 333.8 120.622702439132 67.3982283436291
"1671" 334 122.23509616179 62.7766711420995
"1672" 334.2 123.522908393383 57.4406659894703
"1673" 334.4 123.289750910182 52.0579963199913
"1674" 334.6 122.254914957341 47.0093347922938
"1675" 334.8 119.990330224123 42.6123822872584
"1676" 335 117.0082027692 36.3636213147661
"1677" 335.2 114.258491616508 30.9486416141903
"1678" 335.4 111.527267950923 24.9647385059663
"1679" 335.6 109.669288879043 23.1587593547908
"1680" 335.8 105.277228661308 21.5553000198214
"1681" 336 99.458500976469 18.3482246106921
"1682" 336.2 95.6046355337985 15.0122672689626
"1683" 336.4 92.3124079184372 12.2856374967202
"1684" 336.6 87.9692667494404 9.68542370269213
"1685" 336.8 83.0141911406858 7.06431622084002
"1686" 337 76.6497371015093 5.70419652810473
"1687" 337.2 71.5224017631564 5.79412179704591
"1688" 337.4 66.2770929968876 6.24614614892356
"1689" 337.6 60.3662162928072 5.64920190798614
"1690" 337.8 54.252814202547 3.90590164850625
"1691" 338 48.9106390660323 2.83375587820703
"1692" 338.2 45.6446825534413 4.69862594260105
"1693" 338.4 40.6218658671827 7.24193457119547
"1694" 338.6 35.2611308430096 9.50679193219103
"1695" 338.8 31.0269019778103 13.4219051814082
"1696" 339 26.09498753434 17.2322299635423
"1697" 339.2 22.0701467274176 19.3435367570336
"1698" 339.4 20.2863109910976 22.9398730751636
"1699" 339.6 18.1446622173635 27.4406806182593
"1700" 339.8 15.4645290668034 32.4569640381047
"1701" 340 12.1990822149309 37.4309554764136
"1702" 340.2 9.42465898968684 42.9089031094136
"1703" 340.4 6.812086437451 48.2858140178273
"1704" 340.6 4.75501018516313 53.9436365466472
"1705" 340.8 4.80797196245001 59.0373133582701
"1706" 341 5.39673038662256 64.5977539121636
"1707" 341.2 6.83192627398732 70.1604637819313
"1708" 341.4 6.22553071418159 76.1386986957392
"1709" 341.6 5.10678621735179 81.7214684188669
"1710" 341.8 7.80805219771474 86.5911563093354
"1711" 342 11.5505353343356 90.9440734804016
"1712" 342.2 15.1944638541452 95.9458097189493
"1713" 342.4 18.3196476847745 100.952119080148
"1714" 342.6 21.5532397810976 106.66845008206
"1715" 342.8 24.7320792905521 112.017323855754
"1716" 343 29.5265070705167 115.956323136193
"1717" 343.2 35.3875082950272 116.571573560218
"1718" 343.4 41.4163409870051 117.186372350638
"1719" 343.6 47.8069360459405 117.631088372217
"1720" 343.8 53.4676827727136 119.184100739568
"1721" 344 59.8548006096885 121.568988359595
"1722" 344.2 66.2788425652166 122.556017129973
"1723" 344.4 70.9943632932927 120.686904052322
"1724" 344.6 76.3703877174524 116.92900270851
"1725" 344.8 82.4425042331239 113.644494347164
"1726" 345 89.3908344748009 111.194856353613
"1727" 345.2 95.9230334225636 109.730903458392
"1728" 345.4 102.337516803291 108.890766290815
"1729" 345.6 105.92446639777 105.481872035467
"1730" 345.8 108.980375782455 100.519865660568
"1731" 346 112.740439441348 96.0641042691636
"1732" 346.2 115.870232643366 90.3276214879577
"1733" 346.4 118.450934649215 84.4921138570249
"1734" 346.6 121.37541807997 78.3433647248076
"1735" 346.8 123.356823610829 72.3425676997224
"1736" 347 124.295703750141 65.8365520136118
"1737" 347.2 124.554550408098 58.8216611910669
"1738" 347.4 123.666579079177 51.6018614776282
"1739" 347.6 122.530712879457 45.6797254586636
"1740" 347.8 120.125534886031 41.3399022522008
"1741" 348 117.198910903803 37.0886506580333
"1742" 348.2 114.163471957258 31.2898758936546
"1743" 348.4 110.610197478162 25.4065273272324
"1744" 348.6 106.015159114431 20.8555635429691
"1745" 348.8 100.709056107341 16.1373836595701
"1746" 349 96.2533103607129 11.5331985763943
"1747" 349.2 90.9980581324219 7.81268079006896
"1748" 349.4 85.4672633790176 6.31493897966356
"1749" 349.6 79.0419967579211 4.96231305934002
"1750" 349.8 73.327990265511 3.62863773655779
"1751" 350 69.5788904134547 1.50353563921712
"1752" 350.2 65.0431385967462 1.68399016358247
"1753" 350.4 59.5729809385038 1.66903426475731
"1754" 350.6 53.9212269320653 1.83970644227646
"1755" 350.8 48.9569095087976 3.62055310901356
"1756" 351 44.2476125903556 4.43279343134098
"1757" 351.2 41.0679022995663 5.20422140000731
"1758" 351.4 37.876404223321 8.11607515092951
"1759" 351.6 33.5257168465976 11.275178548387
"1760" 351.8 28.9353856791182 14.1871082705295
"1761" 352 23.9604044820976 17.4638556562696
"1762" 352.2 21.6203124817446 19.7212978243106
"1763" 352.4 19.7695043955728 23.8461372645051
"1764" 352.6 18.1862805422188 29.006536010512
"1765" 352.8 16.9539043555824 34.7662949029969
"1766" 353 14.6032304188118 39.7729600811368
"1767" 353.2 11.479474136717 44.3877460416193
"1768" 353.4 7.16255597468473 47.4223369203241
"1769" 353.6 5.04315723351859 49.9776011413478
"1770" 353.8 5.27595902261929 52.9112809992549
"1771" 354 5.76179867165409 57.0787307455331
"1772" 354.2 6.12013075602191 61.8341577005963
"1773" 354.4 5.83906420092949 67.1782879691005
"1774" 354.6 5.17366042466897 72.5568539060683
"1775" 354.8 5.93080120154992 78.3775524153302
"1776" 355 7.26532365899356 84.1761935407676
"1777" 355.2 10.203506943913 89.7306560487559
"1778" 355.4 13.8163360112566 94.7583144264136
"1779" 355.6 17.7408479565327 100.057569910015
"1780" 355.8 21.8449280373999 104.189183438175
"1781" 356 27.306248241143 107.7959456058
"1782" 356.2 32.2392968444437 111.547390959933
"1783" 356.4 36.6239336148703 116.371886879027
"1784" 356.6 41.9150098151891 119.190028942793
"1785" 356.8 48.0726328049022 120.671076885132
"1786" 357 54.4375237445306 121.421053406829
"1787" 357.2 60.274838936838 121.984920030534
"1788" 357.4 66.6062410965296 121.039978439976
"1789" 357.6 71.4732506042166 118.257981805521
"1790" 357.8 76.3710854752439 116.252966858737
"1791" 358 82.0240703216101 114.60102086858
"1792" 358.2 88.2355845225088 115.021172859583
"1793" 358.4 90.9380084810397 115.262189242052
"1794" 358.6 91.4429938553328 112.943826626664
"1795" 358.8 93.9534292224085 108.79120617163
"1796" 359 97.3882740585894 104.830282381828
"1797" 359.2 101.287403179748 101.026105671614
"1798" 359.4 106.141851993431 97.0260932840225
"1799" 359.6 111.542446482568 93.8668231441425
"1800" 359.8 116.157086505149 89.1015250325867
"1801" 360 119.426656130573 83.6622856163136
"1802" 360.2 121.501037290504 77.4202970806975
"1803" 360.4 123.089937039658 71.4309115249394
"1804" 360.6 124.260708100501 64.6603804387476
"1805" 360.8 124.961537267186 57.9332370501591
"1806" 361 122.455855325532 54.5829135529853
"1807" 361.2 120.647470859953 49.7800890988161
"1808" 361.4 119.752339455393 44.3902752979331
"1809" 361.6 118.036672955412 38.0992482421346
"1810" 361.8 115.799045229638 33.009174051096
"1811" 362 111.838586184255 28.7798882383741
"1812" 362.2 107.329924743699 25.7622731367432
"1813" 362.4 103.482851294419 24.1898549385076
"1814" 362.6 99.8096212411261 23.3748330367207
"1815" 362.8 95.8768863259918 22.6826349260289
"1816" 363 92.0891926573597 21.2979729887315
"1817" 363.2 89.3447894357261 18.9851952656921
"1818" 363.4 86.8271330810296 15.9733930474208
"1819" 363.6 85.0985871011275 13.0872109836236
"1820" 363.8 82.6052712424076 13.3088767715636
"1821" 364 78.9528706749751 14.6059570155615
"1822" 364.2 74.5207034267092 16.9381253015956
"1823" 364.4 70.1345291827833 18.8141231469207
"1824" 364.6 65.1079936884045 19.9599856049903
"1825" 364.8 59.5986936759657 19.3721374394108
"1826" 365 54.8705875744839 16.6078057002317
"1827" 365.2 51.078071774438 14.2187961285146
"1828" 365.4 50.688233231132 11.5995989656291
"1829" 365.6 51.3146782221425 10.5704755129557
"1830" 365.8 50.7971972349231 11.6566045190356
"1831" 366 49.1434935669612 14.8098112604363
"1832" 366.2 47.8683472102436 18.9054870277085
"1833" 366.4 46.8848544338998 23.7567354426196
"1834" 366.6 46.0352615513367 29.5657526059788
"1835" 366.8 44.7422597340642 35.1484772959969
"1836" 367 42.1067229973283 41.1187355817625
"1837" 367.2 39.8481787890014 46.8960944210001
"1838" 367.4 38.4045138640179 53.1204446144158
"1839" 367.6 36.7733530573922 58.5237837376993
"1840" 367.8 34.818326625584 65.1916860093933
"1841" 368 35.5001931557586 71.0657050886127
"1842" 368.2 37.310398189606 77.2032952134856
"1843" 368.4 40.6467836674634 82.1765904032002
"1844" 368.6 45.5709046078715 84.2834704768201
"1845" 368.8 50.7862445138367 86.0115995582114
"1846" 369 56.3959107981816 86.2649263018652
"1847" 369.2 61.7385031303518 85.7376223792059
"1848" 369.4 66.8222579636106 86.2010290921331
"1849" 369.6 72.0525954920807 84.617366910193
"1850" 369.8 77.3881251656502 83.8074478761109
"1851" 370 83.0631833742019 81.3921775906462
"1852" 370.2 88.5584822522182 80.5373954409049
"1853" 370.4 93.6328985843687 80.9765366359008
"1854" 370.6 99.5993017804565 80.5269200614328
"1855" 370.8 106.036458207132 80.677662681994
"1856" 371 112.603936273044 80.0084979272476
"1857" 371.2 118.580925104452 80.799919873814
"1858" 371.4 120.10793936222 78.339230603566
"1859" 371.6 120.383348417292 75.40574243285
"1860" 371.8 120.834289173055 73.0575878995873
"1861" 372 121.062980556335 69.2487193049432
"1862" 372.2 120.550618559701 64.6109326153705
"1863" 372.4 120.721278684508 59.199835925561
"1864" 372.6 119.505839179948 53.6131949666886
"1865" 372.8 118.283252897598 47.7314414631899
"1866" 373 116.572899031098 41.7145831312886
"1867" 373.2 113.663569827879 36.2815129762545
"1868" 373.4 110.745026597098 31.0913759168527
"1869" 373.6 107.730692249569 25.7233146543711
"1870" 373.8 103.429992891845 20.7021415871776
"1871" 374 98.8418720502956 16.2697086690315
"1872" 374.2 93.8846012945029 12.088991890123
"1873" 374.4 89.1158721101264 9.75825534736548
"1874" 374.6 82.9731638530048 9.23449726020994
"1875" 374.8 76.8143700940067 8.38026807314841
"1876" 375 70.6645657988936 6.30751796232375
"1877" 375.2 65.9478454374153 2.81457687555141
"1878" 375.4 66.2877782264938 2.6733897633428
"1879" 375.6 67.6020331776297 3.13476071864521
"1880" 375.8 69.8615832397948 3.49590554872778
"1881" 376 73.7587682032157 3.6952523949181
"1882" 376.2 76.8080680468523 3.16373698455035
"1883" 376.4 78.4153073831885 4.80937197693629
"1884" 376.6 81.632812901169 7.21579747744927
"1885" 376.8 85.7865294340976 9.1078103131251
"1886" 377 90.6515359876976 10.7750075059736
"1887" 377.2 95.5645902180504 11.4888232622579
"1888" 377.4 97.5018944804505 12.0176997850165
"1889" 377.6 97.7261150790879 14.8184972239136
"1890" 377.8 99.879249092274 18.8108044762812
"1891" 378 102.202306755955 22.6577860708064
"1892" 378.2 105.719542396764 25.7814699416358
"1893" 378.4 109.617815187677 27.788588948972
"1894" 378.6 113.7171730558 28.8637001666636
"1895" 378.8 113.572860857496 31.023216212547
"1896" 379 113.73086958326 35.274723732123
"1897" 379.2 113.982087771547 39.8873831353975
"1898" 379.4 114.276184532303 44.6801715077405
"1899" 379.6 114.347184300869 49.7023570866805
"1900" 379.8 114.135153290339 54.9773005711291
"1901" 380 115.854972716764 60.1503921337918
"1902" 380.2 118.957028663188 64.5835405173826
"1903" 380.4 121.677695033732 69.0487805623465
"1904" 380.6 120.619222927655 72.9296682940706
"1905" 380.8 116.981016256073 76.824457845598
"1906" 381 112.744074073122 80.9156890362373
"1907" 381.2 108.647788277784 84.9181706507214
"1908" 381.4 103.771595021887 87.4917638995627
"1909" 381.6 99.4536546372959 90.8530526048289
"1910" 381.8 97.387049200995 95.5038967443815
"1911" 382 97.8212607591062 99.7717127713705
"1912" 382.2 96.6810248481062 102.90494945881
"1913" 382.4 94.1482594480975 104.554765173705
"1914" 382.6 90.2025278351738 103.08157758696
"1915" 382.8 85.7450082384589 101.019093641714
"1916" 383 80.8989066310232 98.6262002839446
"1917" 383.2 75.361953269283 96.6640895312926
"1918" 383.4 70.0873491227586 96.8435836130788
"1919" 383.6 65.2622830360976 98.4992117568029
"1920" 383.8 61.1037755959799 102.21702668868
"1921" 384 57.648449694904 106.218649356293
"1922" 384.2 54.3793647299976 106.195122536939
"1923" 384.4 52.3298637720206 103.069148216074
"1924" 384.6 51.7335380380165 97.597998468096
"1925" 384.8 52.7164394797386 91.1398311285866
"1926" 385 54.6166876408386 85.4028079311011
"1927" 385.2 55.7869892961502 79.1743244802688
"1928" 385.4 55.2324301152642 73.9506063630802
"1929" 385.6 53.3038829571531 68.7769891541358
"1930" 385.8 51.1714777873178 63.7054106184159
"1931" 386 49.0219136121349 58.116726322458
"1932" 386.2 47.0303859175038 52.2723717379136
"1933" 386.4 46.4546555370756 46.1291047559273
"1934" 386.6 48.1628756606302 40.383175990457
"1935" 386.8 50.0793545048741 34.2467798297699
"1936" 387 52.546173854728 28.6393757185983
"1937" 387.2 56.8520323450337 23.9888417708444
"1938" 387.4 62.0610021450769 21.5155541569213
"1939" 387.6 67.2230625466022 18.659073093757
"1940" 387.8 70.8830613409629 15.3880959827116
"1941" 388 70.9853902047706 11.0995685535674
"1942" 388.2 69.4214292638404 7.94194402414927
"1943" 388.4 67.4750180713055 6.31493897966356
"1944" 388.6 69.1398160539533 7.01315681302894
"1945" 388.8 72.14797950835 7.86222109501307
"1946" 389 76.5392161958876 9.29213982113356
"1947" 389.2 80.1698117984309 12.5456701140272
"1948" 389.4 84.2775043505629 16.4143925134952
"1949" 389.6 88.1408029331849 19.6059810352558
"1950" 389.8 89.5041736022538 24.4009245150698
"1951" 390 89.4217369919391 30.2183664705645
"1952" 390.2 89.5136270887608 35.9769724608676
"1953" 390.4 88.6906254274859 41.9840588234402
"1954" 390.6 87.1097661703198 47.9409712839136
"1955" 390.8 86.4995973194427 53.1948518059733
"1956" 391 85.4364570052818 59.0259369194793
"1957" 391.2 86.108629973928 64.6042315798415
"1958" 391.4 88.5437100550467 68.2025759749517
"1959" 391.6 92.3002909026838 71.2826511138618
"1960" 391.8 97.1525331962106 73.3131741351418
"1961" 392 101.954244228165 75.8046905539577
"1962" 392.2 107.781080033124 77.5450205943214
"1963" 392.4 113.361889856442 78.3760881149739
"1964" 392.6 114.215123079538 80.568443572189
"1965" 392.8 111.970865804719 83.0371936032581
"1966" 393 108.936192971711 83.4611848809493
"1967" 393.2 104.286857090073 85.0636210573136
"1968" 393.4 99.1762488748518 88.7400213479432
"1969" 393.6 93.480643059628 90.8171277345418
"1970" 393.8 88.5917115868232 90.0737616579379
"1971" 394 82.9151790587782 88.2111660510921
"1972" 394.2 77.3013550764566 87.8373832711251
"1973" 394.4 71.8730524916104 86.5275102831507
"1974" 394.6 66.8047688379226 84.5890779193386
"1975" 394.8 60.8723747787475 82.2768744416885
"1976" 395 54.7295953836399 80.1635893423161
"1977" 395.2 50.6119792099157 79.2959833817958
"1978" 395.4 51.0826826574923 77.5584305028478
"1979" 395.6 52.3954007376572 73.2108827966085
"1980" 395.8 54.3490992089031 67.8073782681913
"1981" 396 56.1723649792471 61.8242527143645
"1982" 396.2 57.5020366903597 55.638730728683
"1983" 396.4 61.1056048514521 49.8142440738454
"1984" 396.6 65.9978055836253 45.3293915984136
"1985" 396.8 71.1107002612867 41.9852956596636
"1986" 397 75.4461547510093 38.0697995745165
"1987" 397.2 79.2310778949833 33.7046771446636
"1988" 397.4 83.9979240835093 31.0294003936636
"1989" 397.6 89.1811533390681 29.9428033939577
"1990" 397.8 95.191612569274 30.1001726146047
"1991" 398 98.6554545979764 27.4276208717545
"1992" 398.2 99.9397547188203 23.1763720807329
"1993" 398.4 99.2869226203375 20.0887924233836
"1994" 398.6 97.976194292169 20.2957948868574
"1995" 398.8 99.4535237562225 21.6460264321948
"1996" 399 101.620748877418 24.317171887673
"1997" 399.2 104.048064694069 28.7244000421121
"1998" 399.4 106.200073316466 34.3812265588092
"1999" 399.6 108.739823848561 40.3326463420545
"2000" 399.8 112.223110185431 45.6731924263046
"2001" 400 115.710535737064 51.1362623133442
"2002" 400.2 118.818237533711 56.6024340182686
"2003" 400.4 121.741968494298 62.2537019017636
"2004" 400.6 122.974056742573 66.4417839583886
"2005" 400.8 122.722639860395 66.9407729971771
"2006" 401 120.073623319255 66.5187233085583
"2007" 401.2 116.619169473863 67.0320895893157
"2008" 401.4 112.542065065019 69.0263762029793
"2009" 401.6 109.654801033071 72.580001962453
"2010" 401.8 106.956909514998 77.2193274409886
"2011" 402 103.547417217188 82.0966952834586
"2012" 402.2 99.338298767132 84.9456716636118
"2013" 402.4 94.4349854374133 84.0018915497425
"2014" 402.6 88.8206054501493 81.2193933318618
"2015" 402.8 84.3531820318518 77.1547127059008
"2016" 403 82.00949797891 71.8216836084225
"2017" 403.2 81.6540380718066 66.147329796509
"2018" 403.4 82.8086656176022 61.1984343707553
"2019" 403.6 86.4597195623433 57.5889174846042
"2020" 403.8 90.3507216134565 53.4181022878687
"2021" 404 94.9661072294993 49.6721665283957
"2022" 404.2 100.592161477235 46.4686340680672
"2023" 404.4 106.046078209901 46.1847521922707
"2024" 404.6 111.33472436117 46.4162951615363
"2025" 404.8 116.338241785645 46.9492356684549
"2026" 405 117.663986842485 44.7967523438015
"2027" 405.2 117.673474562585 41.1134766936027
"2028" 405.4 116.498240727401 36.8417576205386
"2029" 405.6 113.435583264282 34.6735430356899
"2030" 405.8 109.770557069836 31.1425073324019
"2031" 406 106.070537448333 26.8085684307202
"2032" 406.2 102.551079044476 22.1565713237446
"2033" 406.4 99.9956230942514 17.2181616722693
"2034" 406.6 96.5972567034843 16.1038559324466
"2035" 406.8 92.4379055815975 17.0466205751036
"2036" 407 87.1130784024505 17.9115517868694
"2037" 407.2 82.100918408643 16.0354972177848
"2038" 407.4 77.9600121946486 12.305063016888
"2039" 407.6 75.2089409663876 8.01947245244356
"2040" 407.8 72.4289581049149 6.15324642877894
"2041" 408 67.7789202247772 7.22030309511986
"2042" 408.2 62.585729266066 8.23791986233724
"2043" 408.4 57.3575014957942 10.9225986166186
"2044" 408.6 52.3436527678529 14.2228618986529
"2045" 408.8 46.3335750830038 18.3218358264136
"2046" 409 41.9020652697129 21.5980348931471
"2047" 409.2 37.1795655992006 25.3964784569728
"2048" 409.4 34.084317267643 29.8905740710878
"2049" 409.6 34.0251224975394 34.1520379302682
"2050" 409.8 34.9147671230563 39.9706297116842
"2051" 410 36.9929648208629 45.5471315672146
"2052" 410.2 39.1414658822719 51.3949300512324
"2053" 410.4 40.0323011323833 56.7775741849207
"2054" 410.6 39.6254744412834 63.0436582521326
"2055" 410.8 37.2124796254976 68.3622504832136
"2056" 411 33.4148605774725 73.9930710734135
"2057" 411.2 30.4375779209726 79.8786799256136
"2058" 411.4 29.1642359583786 86.5764000418371
"2059" 411.6 29.7371910777911 93.4371140033006
"2060" 411.8 31.9175690001312 100.023492449865
"2061" 412 36.0467071810741 105.41065336464
"2062" 412.2 41.5254672063118 110.09869103433
"2063" 412.4 47.6308573752642 113.483735086616
"2064" 412.6 54.3687388756298 115.677663583043
"2065" 412.8 61.5997070795521 116.171846508035
"2066" 413 68.2314443542001 114.975599690305
"2067" 413.2 75.0746465146476 113.421554617914
"2068" 413.4 81.9857430640975 112.027236650231
"2069" 413.6 88.7504759980712 111.254178152348
"2070" 413.8 94.9479449003455 108.46159152156
"2071" 414 100.283362113673 104.902072107289
"2072" 414.2 104.799807480089 100.945805600516
"2073" 414.4 108.968236220878 95.8667987248099
"2074" 414.6 112.360880037458 90.4263918653193
"2075" 414.8 115.624247473707 84.4230771522977
"2076" 415 117.970927408932 78.1519355630375
"2077" 415.2 119.90615504231 71.2927100798051
"2078" 415.4 121.910242625892 64.5765215569969
"2079" 415.6 124.15266398045 58.3888563471963
"2080" 415.8 122.899897721158 57.2703949291291
"2081" 416 120.399453444284 53.8836915728076
"2082" 416.2 118.079993452593 48.9033508604896
"2083" 416.4 115.335207059328 43.3637654874072
"2084" 416.6 113.692670093831 37.3383317619021
"2085" 416.8 111.956671221716 30.9379082450363
"2086" 417 108.706628668901 24.9941034375386
"2087" 417.2 104.975270162639 20.168174160792
"2088" 417.4 103.28790742007 16.4195557067383
"2089" 417.6 102.687359492698 18.0242795347207
"2090" 417.8 98.6277576698832 18.1352944203064
"2091" 418 93.7877724934172 18.446274938911
"2092" 418.2 88.8195569573576 17.9676801422336
"2093" 418.4 84.3764376908276 16.5344961684836
"2094" 418.6 80.108859897881 12.8987202034058
"2095" 418.8 77.6310122976188 9.091859984121
"2096" 419 75.8208675719576 7.78634119271356
"2097" 419.2 71.7711296947226 7.9465638113174
"2098" 419.4 66.8981116796564 8.33825753084003
"2099" 419.6 61.8975868917081 7.97240367351619
"2100" 419.8 56.9885712327712 8.99826167577934
"2101" 420 51.2561668266493 8.7046771611808
"2102" 420.2 45.6989095968054 7.09218631823659
"2103" 420.4 42.3735474331818 5.07988640438987
"2104" 420.6 44.1938331351203 7.34422565172038
"2105" 420.8 44.4860743955919 7.74060813107929
"2106" 421 46.3836962685124 6.7946998559827
"2107" 421.2 50.2668093886852 5.66089488442644
"2108" 421.4 54.4443459163234 4.7327860624055
"2109" 421.6 59.0028629830038 2.9429755747573
"2110" 421.8 62.8077565111723 1.33585247646729
"2111" 422 66.4419610698051 1.85133706896544
"2112" 422.2 71.4112780148896 2.81853768132692
"2113" 422.4 77.0521009508063 3.38363713044025
"2114" 422.6 82.2429680002491 5.2842046470272
"2115" 422.8 87.7437568078078 7.58649909095327
"2116" 423 93.5159790986957 9.25452878750467
"2117" 423.2 97.4637668440707 11.6381937393064
"2118" 423.4 100.761627731898 15.4560469431454
"2119" 423.6 104.542887126052 19.1583711407553
"2120" 423.8 109.196682651089 22.177199361699
"2121" 424 110.816435310716 25.5004951082636
"2122" 424.2 112.446820133935 30.8055998932581
"2123" 424.4 114.455794342545 36.0782309538214
"2124" 424.6 117.602138525983 40.9853081003981
"2125" 424.8 121.114838743248 44.6159844648136
"2126" 425 120.880456917098 45.8134892962136
"2127" 425.2 120.750543032699 49.1096504941466
"2128" 425.4 120.744018432021 53.9799430707405
"2129" 425.6 120.669675844071 59.5194630883627
"2130" 425.8 120.413345780611 65.014831219307
"2131" 426 119.515341145873 70.9260573695886
"2132" 426.2 117.413581440055 76.6786041315703
"2133" 426.4 115.068827159892 82.5456270603559
"2134" 426.6 113.47107083253 89.0444717288076
"2135" 426.8 111.654423787886 95.1755841860025
"2136" 427 110.820616466081 100.238670771974
"2137" 427.2 110.056805110326 98.900243100833
"2138" 427.4 107.348805723064 98.8769452708652
"2139" 427.6 103.838667722535 98.3984143754282
"2140" 427.8 98.9918256683284 98.7802124724071
"2141" 428 93.9453361080043 99.8783709202059
"2142" 428.2 88.2280515260128 99.9237145939517
"2143" 428.4 82.7587843596908 98.4403286956975
"2144" 428.6 76.859554267636 95.89587868592
"2145" 428.8 72.3507496161475 92.3091622579386
"2146" 429 69.2626106905225 87.9650223908386
"2147" 429.2 67.7013963761497 83.1169833468809
"2148" 429.4 67.6717101099368 78.7658011955207
"2149" 429.6 68.7863454861765 74.2428306197162
"2150" 429.8 70.0289573184737 70.1954987784434
"2151" 430 70.903972021828 65.2042607532288
"2152" 430.2 72.368396124294 60.81005341011
"2153" 430.4 74.2993313426243 56.7766642268421
"2154" 430.6 77.508149998387 53.3367832271899
"2155" 430.8 81.5239652808265 50.8802634419159
"2156" 431 86.2056815758359 49.5765571480374
"2157" 431.2 91.4842220291251 49.0317104835076
"2158" 431.4 95.8980554373051 50.2082262662862
"2159" 431.6 100.118115280977 51.2345488603705
"2160" 431.8 103.827158531701 54.2030517577239
"2161" 432 107.553217763131 59.1588809495963
"2162" 432.2 111.419290393809 62.8552613067907
"2163" 432.4 115.518899449501 64.4773182841173
"2164" 432.6 119.957564824382 62.5319921844825
"2165" 432.8 120.77261091266 59.491986653614
"2166" 433 119.190107189387 57.4402152362425
"2167" 433.2 115.746777696131 54.9373832593495
"2168" 433.4 112.913003879985 51.2048967781549
"2169" 433.6 110.715020388913 46.950314291532
"2170" 433.8 109.361320022976 42.1270908663418
"2171" 434 108.952694985362 36.61975461284
"2172" 434.2 110.023581036125 31.1638719763858
"2173" 434.4 110.146431801822 26.5250244223425
"2174" 434.6 107.169346324606 23.1002531865118
"2175" 434.8 102.821291964783 20.8924673983778
"2176" 435 97.8813090313055 18.1171853535942
"2177" 435.2 92.99381498992 14.8158183753645
"2178" 435.4 90.120171148127 11.3057914058989
"2179" 435.6 85.9968642137966 10.3334198691684
"2180" 435.8 80.8980712199167 9.90501401178058
"2181" 436 75.5434101669476 10.2514176275636
"2182" 436.2 70.3439344127876 9.05518673747356
"2183" 436.4 66.1467650979013 5.83988983696262
"2184" 436.6 64.1878299661168 2.52986335668279
"2185" 436.8 63.9469128511858 3.19752965636944
"2186" 437 61.6277810697851 4.85786860635106
"2187" 437.2 56.8963763337789 6.36533665786136
"2188" 437.4 51.0784393553248 7.04455991175446
"2189" 437.6 45.5238171909964 5.42604285212423
"2190" 437.8 42.8685800863417 5.34170707190774
"2191" 438 41.1431261964725 8.14224854619481
"2192" 438.2 37.9752581314769 12.1794619067325
"2193" 438.4 33.7200267115807 16.6510403274276
"2194" 438.6 29.3664026901491 20.2980865338594
"2195" 438.8 24.9037155920432 24.3065905457831
"2196" 439 21.7812869632976 29.2841007989636
"2197" 439.2 20.6510751042624 34.6258347072789
"2198" 439.4 21.6230501429955 40.8322487801023
"2199" 439.6 22.4516074685521 46.5761168895181
"2200" 439.8 22.4926794310409 52.4905041414654
"2201" 440 22.3825022618248 59.1464432338272
"2202" 440.2 22.5414442372976 65.7526094040549
"2203" 440.4 23.6341703186726 72.3815353162636
"2204" 440.6 25.9844004758781 78.5505184305904
"2205" 440.8 29.9909855224975 83.3292773578796
"2206" 441 35.1787572678356 87.2193117454493
"2207" 441.2 40.2436067555726 91.2931940632136
"2208" 441.4 45.0118220969535 96.2703100235788
"2209" 441.6 50.3681445780488 101.254638313932
"2210" 441.8 56.2691320606298 105.118333918381
"2211" 442 62.1281425294071 108.745886690854
"2212" 442.2 68.3887363404524 112.23493992997
"2213" 442.4 73.7167881504676 115.203818572671
"2214" 442.6 78.5276505471303 117.194822588147
"2215" 442.8 82.1987181624165 115.164438117026
"2216" 443 85.0201413627697 110.923272171868
"2217" 443.2 87.7239214244692 106.196447210425
"2218" 443.4 90.5113000768044 102.035155047155
"2219" 443.6 95.0138166802572 98.3662982079493
"2220" 443.8 99.9436465285078 95.3111722897918
"2221" 444 103.973292214548 91.1021028667136
"2222" 444.2 108.008245677004 86.3562396424517
"2223" 444.4 111.87345215497 81.9805751259856
"2224" 444.6 115.806299746301 77.128802035189
"2225" 444.8 118.545538568585 71.4722991879032
"2226" 445 119.402373328764 66.7193561707405
"2227" 445.2 119.623191143292 61.2909045625618
"2228" 445.4 118.470043680739 56.4265636891764
"2229" 445.6 115.039915195198 52.1672715798386
"2230" 445.8 111.222809064513 47.5744432544686
"2231" 446 107.60995371857 44.1162520327545
"2232" 446.2 103.763893750518 40.2720231876168
"2233" 446.4 101.161441221203 35.7870812090866
"2234" 446.6 99.6213918208975 30.9809906238836
"2235" 446.8 100.53579460001 26.0066084908383
"2236" 447 102.415841542841 25.0909638834709
"2237" 447.2 103.025288383415 25.449782444577
"2238" 447.4 104.56022134053 26.2398710454905
"2239" 447.6 107.067206844951 26.6642779638106
"2240" 447.8 111.518208372677 27.7671581605794
"2241" 448 113.68170256161 29.2164839140482
"2242" 448.2 114.588417652071 30.2267046301945
"2243" 448.4 115.508678847498 32.2701084520983
"2244" 448.6 117.105009122898 35.6538073489636
"2245" 448.8 119.420373409934 39.539746030139
"2246" 449 121.045157659798 42.8706848701136
"2247" 449.2 121.956307922376 45.8958777956882
"2248" 449.4 122.623885473248 47.384326574345
"2249" 449.6 120.89793179696 48.8821503379394
"2250" 449.8 120.590873193669 52.449813563235
"2251" 450 120.519869492251 56.1979075566123
"2252" 450.2 121.391416627445 60.3005708900437
"2253" 450.4 123.643618137602 63.5159566427214
"2254" 450.6 123.659852023655 64.399898425522
"2255" 450.8 122.73678301375 66.4073044598896
"2256" 451 122.211824326589 69.9647807931722
"2257" 451.2 121.32559405953 73.9061331867176
"2258" 451.4 120.877208381739 78.3710193829713
"2259" 451.6 121.100207397487 83.0253713303981
"2260" 451.8 120.253660568361 83.2006495152951
"2261" 452 117.76467102847 84.1084889581975
"2262" 452.2 114.414825414233 86.4436881561042
"2263" 452.4 111.704725155523 90.1307226178386
"2264" 452.6 109.862330308983 95.1284883562455
"2265" 452.8 109.361770709107 100.2032553982
"2266" 453 109.181024849442 100.947912032586
"2267" 453.2 107.790255485213 100.41708802635
"2268" 453.4 105.063740965246 100.600282892416
"2269" 453.6 100.878818644973 102.436995672439
"2270" 453.8 96.5128470340238 104.805221241303
"2271" 454 92.7912844796348 108.234455155895
"2272" 454.2 89.2532144215734 111.85275753697
"2273" 454.4 87.3964560184634 116.507755120737
"2274" 454.6 86.7191593669043 116.727111155689
"2275" 454.8 83.5124996228942 115.955942096918
"2276" 455 78.4608202209524 114.478720430809
"2277" 455.2 73.1513102074421 113.13331201479
"2278" 455.4 67.1438293465356 111.79412091549
"2279" 455.6 61.9095568479268 109.721687264542
"2280" 455.8 56.7592014628827 105.751848867482
"2281" 456 52.1495700595976 100.363656190414
"2282" 456.2 49.6725058391493 94.7638055527498
"2283" 456.4 47.6743963735046 88.8731001578052
"2284" 456.6 46.1463637305529 82.8367261495296
"2285" 456.8 43.9173358643984 77.559824895991
"2286" 457 41.6023878828476 72.6334681925687
"2287" 457.2 40.5801074109165 67.3883443162239
"2288" 457.4 40.7612879361531 62.223268859358
"2289" 457.6 43.4344024345555 58.227452062486
"2290" 457.8 46.4503100936733 54.4660600694514
"2291" 458 50.9310826645093 51.4124613536636
"2292" 458.2 55.2786332939094 48.786376395822
"2293" 458.4 60.2863911553728 47.6677751543608
"2294" 458.6 64.8897307087411 46.9133042717131
"2295" 458.8 69.0595501594587 48.0612879631913
"2296" 459 73.6728304897122 49.4033740950489
"2297" 459.2 77.4141430097144 50.0123165120187
"2298" 459.4 80.669288875943 48.4488106152181
"2299" 459.6 85.0721223664031 46.8970471548858
"2300" 459.8 89.9121102757157 45.5754938969363
"2301" 460 94.8909819222352 45.5990814674801
"2302" 460.2 99.6207191153453 48.0709020237167
"2303" 460.4 104.243279108417 51.5706057921463
"2304" 460.6 108.093213578029 56.0381861792842
"2305" 460.8 111.355455923188 60.935435856928
"2306" 461 115.632204404523 65.9290225811136
"2307" 461.2 120.114693763496 67.7211648850441
"2308" 461.4 121.990686619913 65.7375961369004
"2309" 461.6 121.197189114598 65.5934396202425
"2310" 461.8 122.958220132698 68.4245628298983
"2311" 462 122.953235494835 68.2504151436226
"2312" 462.2 122.254419346253 68.330621595517
"2313" 462.4 122.441946650773 68.9355240727136
"2314" 462.6 122.417014141892 69.4076989864584
"2315" 462.8 121.694131010675 69.2333627651894
"2316" 463 120.997404190021 68.620468587202
"2317" 463.2 120.658744378848 67.4736764194885
"2318" 463.4 120.068994262345 66.3333673415313
"2319" 463.6 119.036968160801 64.4358122202144
"2320" 463.8 117.942492740287 62.0213174352153
"2321" 464 116.167481818298 59.0592940669386
"2322" 464.2 114.113757764354 55.9169871651764
"2323" 464.4 111.882095186123 52.1991201125886
"2324" 464.6 109.59829361538 48.2766058213559
"2325" 464.8 106.380181496245 44.3570420463679
"2326" 465 102.765743311294 40.9863828007009
"2327" 465.2 98.3426986921332 37.8176876598064
"2328" 465.4 94.8295324766825 33.5400262395032
"2329" 465.6 90.7091012958257 30.414692790683
"2330" 465.8 85.7526610407015 28.7009888508319
"2331" 466 80.2810339298302 28.0009517943467
"2332" 466.2 74.6674364780881 28.2904265771636
"2333" 466.4 69.3461892071281 28.0681368179697
"2334" 466.6 64.221865757037 27.1187866147848
"2335" 466.8 60.2092375778765 24.1326844385793
"2336" 467 56.4959531827105 20.3981546873087
"2337" 467.2 54.5991977585041 16.1130875826196
"2338" 467.4 54.6115401071313 11.3348402989557
"2339" 467.6 56.2544193391976 7.60586617379689
"2340" 467.8 56.5589093034459 5.79534269255119
"2341" 468 54.9834530838228 6.95750937668554
"2342" 468.2 52.5131235384671 7.47810278444616
"2343" 468.4 48.8555552055976 8.38721684393023
"2344" 468.6 45.1181152750976 9.8197252427431
"2345" 468.8 39.9177452182623 12.0386823477694
"2346" 469 33.5233706821716 14.4021071475895
"2347" 469.2 28.5295218602266 17.0201554717603
"2348" 469.4 25.3695395648527 19.5431295618676
"2349" 469.6 23.0351625475824 24.0806296118454
"2350" 469.8 19.9893745559413 28.2625591110073
"2351" 470 15.5900642724374 33.5908882121199
"2352" 470.2 12.5414687337237 37.2895718029907
"2353" 470.4 10.1059622867248 41.9273892364817
"2354" 470.6 9.21886175254104 47.5407875463157
"2355" 470.8 8.17447175869756 53.8456892557636
"2356" 471 7.69793619029082 59.6663163957644
"2357" 471.2 8.4810269872287 65.8508109383931
"2358" 471.4 8.87896397247552 72.1887388439943
"2359" 471.6 8.49569950996852 78.6213820424055
"2360" 471.8 7.82679326780247 84.7218497534095
"2361" 472 10.6395532043833 89.0877590001159
"2362" 472.2 15.3283298207826 92.5858432515061
"2363" 472.4 20.4753605214804 96.4860973281011
"2364" 472.6 25.3902241165261 100.301475721711
"2365" 472.8 29.5678113550031 105.586063233868
"2366" 473 31.9734756930896 111.623004276456
"2367" 473.2 34.6528966212121 116.908604276183
"2368" 473.4 39.2499314705066 118.673667200504
"2369" 473.6 44.7843876913903 119.412962742322
"2370" 473.8 50.9809030694519 120.280524848191
"2371" 474 56.9035936511935 121.847147653992
"2372" 474.2 62.8333429965194 121.728050065773
"2373" 474.4 68.480690849404 119.980297620365
"2374" 474.6 73.8034101667616 117.890795521656
"2375" 474.8 80.2926654992794 116.702479913193
"2376" 475 86.1194908846926 115.922322466325
"2377" 475.2 91.6247865303107 113.517100216164
"2378" 475.4 97.0386961794766 110.327110081043
"2379" 475.6 102.628165172761 108.364061144159
"2380" 475.8 105.41268679467 105.124498150526
"2381" 476 107.264139746573 101.927419148439
"2382" 476.2 111.625746449501 97.9524140496313
"2383" 476.4 115.195520038892 95.7129537798687
"2384" 476.6 113.641335978758 96.3504641201505
"2385" 476.8 112.752282471341 96.9918658753592
"2386" 477 112.182335465753 96.5363411340774
"2387" 477.2 109.055788210431 100.46769473073
"2388" 477.4 108.842486075165 101.854059561986
"2389" 477.6 108.898477885673 101.331851586014
"2390" 477.8 107.942878214509 101.243906814067
"2391" 478 107.526372162503 101.39598794162
"2392" 478.2 106.339764880682 101.559325682638
"2393" 478.4 105.024116183893 101.393773487393
"2394" 478.6 103.614491484149 101.452222707228
"2395" 478.8 101.031905873764 101.504486966099
"2396" 479 98.0627445556617 100.668258824151
"2397" 479.2 94.8985871021751 99.6596937941118
"2398" 479.4 91.452575669711 97.5666056377224
"2399" 479.6 88.415140511837 94.5476858946972
"2400" 479.8 85.8942183812475 91.0575149208636
"2401" 480 85.0960532435476 86.8312146249386
"2402" 480.2 84.9223883820504 81.4498341468994
"2403" 480.4 84.2322792935083 77.3189678505921
"2404" 480.6 82.759596865557 72.9902726773663
"2405" 480.8 80.5178531556838 69.3585604456549
"2406" 481 78.2017743329029 65.5329170242388
"2407" 481.2 77.4247994200976 61.1683494035475
"2408" 481.4 76.8018927650142 55.9951113438024
"2409" 481.6 77.0483753853764 51.5851783966539
"2410" 481.8 76.4112563880975 47.290886527193
"2411" 482 74.4024433354918 43.7614638322597
"2412" 482.2 71.7304681288273 40.4290214106906
"2413" 482.4 68.1164584611164 36.8498699826541
"2414" 482.6 64.4034515005687 33.6005569414424
"2415" 482.8 60.8913787105976 31.0572678598198
"2416" 483 60.8145543052465 29.4044475950572
"2417" 483.2 62.4903964107036 26.4933972444211
"2418" 483.4 65.3877806992579 22.9434785694371
"2419" 483.6 69.2459374295598 19.8860194254371
"2420" 483.8 73.3243356632322 19.0849756688463
"2421" 484 78.0107539854725 18.313873693226
"2422" 484.2 82.1024008635728 19.3507641666438
"2423" 484.4 87.3142241498063 20.782212283615
"2424" 484.6 92.423828595042 22.1861244667469
"2425" 484.8 97.3036292647013 24.3099608991258
"2426" 485 102.023762737287 27.2247918867717
"2427" 485.2 106.893098147501 30.1434852441406
"2428" 485.4 112.124571279542 31.8751558744691
"2429" 485.6 115.766471314332 33.1607595940462
"2430" 485.8 114.370479072053 34.4121695507528
"2431" 486 113.300767492561 36.5212455682272
"2432" 486.2 111.770087163552 39.2903307247817
"2433" 486.4 109.914612362925 42.3894824934726
"2434" 486.6 108.925995811455 45.5710313835902
"2435" 486.8 107.914777419437 49.0141791810764
"2436" 487 106.798487357452 52.2918190720706
"2437" 487.2 106.86422367194 56.8200069669004
"2438" 487.4 107.050928967308 61.2352193491899
"2439" 487.6 107.874055791237 66.3641012328549
"2440" 487.8 109.280770845115 71.6748924728052
"2441" 488 109.705932060089 76.8227730630417
"2442" 488.2 107.714867986965 81.6743581084817
"2443" 488.4 104.147494923173 85.6591886197386
"2444" 488.6 100.297499184927 90.2832071782977
"2445" 488.8 95.7097491817726 92.6786052378386
"2446" 489 90.9936067609976 93.8920343356135
"2447" 489.2 86.4887086109281 93.3391653992991
"2448" 489.4 83.3560265711765 93.1776214588741
"2449" 489.6 80.6273750657758 96.2341477396723
"2450" 489.8 78.2139457426823 100.484032848096
"2451" 490 78.1226487208189 104.993179795237
"2452" 490.2 78.5154598567063 109.314755555742
"2453" 490.4 78.646948830451 113.596172435405
"2454" 490.6 79.8034582233226 113.580797281664
"2455" 490.8 82.4266342830176 113.36881344768
"2456" 491 85.7770274681725 112.182646693939
"2457" 491.2 88.9453342407614 110.615404484437
"2458" 491.4 93.8299029829181 109.481319476407
"2459" 491.6 98.0998208145934 107.517468352498
"2460" 491.8 101.291224907089 104.321033792862
"2461" 492 103.587402457891 99.7443206733826
"2462" 492.2 107.22036573261 95.7586850063815
"2463" 492.4 111.590355554459 92.896914886277
"2464" 492.6 114.141652212602 89.3180059684817
"2465" 492.8 113.538823015046 85.1993617003446
"2466" 493 112.575405296334 80.4583232216636
"2467" 493.2 113.155584857356 75.6537445668064
"2468" 493.4 116.038098117089 71.4009387220706
"2469" 493.6 119.486835248098 68.0151014762386
"2470" 493.8 121.296269443046 63.3221793440738
"2471" 494 120.502581634515 59.6277211405853
"2472" 494.2 117.867743201216 55.7686928670958
"2473" 494.4 115.487420211869 51.4837156981212
"2474" 494.6 114.305763301624 46.4809674931109
"2475" 494.8 114.846560549023 41.2256932710841
"2476" 495 116.02653599041 35.7156844983064
"2477" 495.2 115.324069223812 34.1869549263064
"2478" 495.4 112.483534436709 33.4746599636913
"2479" 495.6 107.915552299431 31.5814416279969
"2480" 495.8 103.696403151425 28.3172150626542
"2481" 496 100.368392526694 23.5168214953655
"2482" 496.2 96.8667266517833 18.5047374002064
"2483" 496.4 94.435111249607 12.6930583496353
"2484" 496.6 91.8855483100695 9.45812127723365
"2485" 496.8 89.1219858840321 9.96174480445795
"2486" 497 83.9310917868073 10.0710111001152
"2487" 497.2 78.5493619852419 11.0941889044986
"2488" 497.4 72.9272022155975 11.9919399423511
"2489" 497.6 66.8368945322404 11.2989093700105
"2490" 497.8 62.1056299351186 9.93963725432671
"2491" 498 56.6656729655245 8.22155676047255
"2492" 498.2 52.3771995729657 4.63921617958664
"2493" 498.4 50.0844761318976 4.82442764696356
"2494" 498.6 47.064452031603 7.06670434611411
"2495" 498.8 43.1585987465642 9.55924284913022
"2496" 499 38.1738550014387 12.4838124290283
"2497" 499.2 32.1652080891544 13.9499008761863
"2498" 499.4 27.3128929725591 15.8442999655647
"2499" 499.6 24.6095422229532 19.5100815998388
"2500" 499.8 22.0743785307986 23.989889649746
"2501" 500 19.2613655999876 28.8942747581036
"2502" 500.2 15.2948575640878 34.3923580848189
"2503" 500.4 13.1095320218622 39.5573133982518
"2504" 500.6 10.8771023525083 45.5398194040832
"2505" 500.8 9.37155976834124 51.3482290187056
"2506" 501 7.34390647489264 57.2360438830652
"2507" 501.2 5.50050675956814 62.7847962579745
"2508" 501.4 6.43043612680488 68.3900596898587
"2509" 501.6 8.32155910114636 74.2843686290538
"2510" 501.8 9.43633283353756 80.0639109920876
"2511" 502 11.1634101600655 85.8241640193836
"2512" 502.2 14.2575115693085 91.0788136271401
"2513" 502.4 17.1473682209936 96.5466732373916
"2514" 502.6 18.6496882263107 102.790932071639
"2515" 502.8 20.7960518714491 107.151374732757
"2516" 503 24.5126306951434 108.830260411931
"2517" 503.2 29.8798856132206 110.062759356356
"2518" 503.4 36.2967552814696 112.463876644757
"2519" 503.6 40.9928715320488 115.339457724249
"2520" 503.8 44.4989549148234 119.499487513043
"2521" 504 48.203635548696 122.784270918868
"2522" 504.2 52.448624180958 122.593191386361
"2523" 504.4 56.9069408983497 120.381931014798
"2524" 504.6 62.6145083296017 117.864023484445
"2525" 504.8 67.680686621525 115.526639895486
"2526" 505 73.7947263362077 114.249076663774
"2527" 505.2 80.0319504011719 114.624165742994
"2528" 505.4 86.2943394163189 116.176713754336
"2529" 505.6 91.0605131656926 115.107421165548
"2530" 505.8 93.3401931022068 112.070266871235
"2531" 506 94.7892395223603 107.486391607977
"2532" 506.2 97.0962643384421 103.296129915974
"2533" 506.4 100.989674914098 99.0267946083953
"2534" 506.6 105.582291777848 95.6214096639386
"2535" 506.8 109.552438256759 91.7406001455974
"2536" 507 113.329561328698 87.6529067698886
"2537" 507.2 117.349025995728 84.138836014756
"2538" 507.4 119.604104689817 81.9996869223578
"2539" 507.6 118.830823815309 79.807317620028
"2540" 507.8 118.476568756072 75.5591403044998
"2541" 508 118.696457654336 70.6688439440856
"2542" 508.2 119.171195230589 66.1264834841636
"2543" 508.4 121.826358835733 61.4981899282568
"2544" 508.6 123.820605453891 57.7118814865601
"2545" 508.8 122.637774523227 55.6856558684998
"2546" 509 121.313701315821 52.0539817990564
"2547" 509.2 119.857168279021 47.6363686501764
"2548" 509.4 118.889412792813 42.4608272003791
"2549" 509.6 118.190669639867 36.8078675151764
"2550" 509.8 116.497568130071 32.8989953432041
"2551" 510 112.886472604974 29.3439647667167
"2552" 510.2 109.398018345843 25.6872597116353
"2553" 510.4 106.141468075616 21.6647736366999
"2554" 510.6 103.745245032348 16.8212799564616
"2555" 510.8 101.155527410243 14.7542210941817
"2556" 511 96.7697364023592 13.7192763692804
"2557" 511.2 92.5475436499629 11.5184992535866
"2558" 511.4 88.3049944213218 8.45444602085047
"2559" 511.6 85.0796542120134 5.79345646211215
"2560" 511.8 81.0047782009833 3.81801401206356
"2561" 512 76.6433293253312 3.10389251885047
"2562" 512.2 71.9386138415824 3.9562173420575
"2563" 512.4 66.2956218304413 3.6834539611948
"2564" 512.6 61.5016972911649 1.88309315314433
"2565" 512.8 58.6456452586459 1.12465551343775
"2566" 513 55.4298139484889 2.33110294828312
"2567" 513.2 50.6829622755215 4.28355647773964
"2568" 513.4 45.8540122105656 4.87972212084441
"2569" 513.6 40.6470827065169 5.86700477711517
"2570" 513.8 38.4562974068009 7.45308654563059
"2571" 514 35.8876340908118 10.653339111191
"2572" 514.2 32.216325058691 14.613756656235
"2573" 514.4 28.0898005070038 18.0789907641948
"2574" 514.6 23.061293727904 19.4940673060184
"2575" 514.8 19.9087411239787 22.207672153921
"2576" 515 17.8072724452802 26.1884234156636
"2577" 515.2 16.5385287847608 31.4960788939595
"2578" 515.4 15.2872704757891 36.5466378053832
"2579" 515.6 14.7905793479894 41.74427973615
"2580" 515.8 13.8451029372658 46.4083722640093
"2581" 516 14.8258479061976 51.3047554065454
"2582" 516.2 13.2720349020552 56.7338653511127
"2583" 516.4 8.71041457624881 62.7558917072434
"2584" 516.6 4.73247962202556 65.5623822720956
"2585" 516.8 3.64556780145293 69.2550096020685
"2586" 517 5.31932103755356 73.7991772060316
"2587" 517.2 7.86726770333723 78.4400211627627
"2588" 517.4 10.7240637768959 83.8239939729216
"2589" 517.6 13.8943535958356 89.0179955474254
"2590" 517.8 16.5518875577166 95.305805870354
"2591" 518 19.5367920504487 101.519198756526
"2592" 518.2 23.7495720575021 105.332270417984
"2593" 518.4 29.4497535434096 107.28446975112
"2594" 518.6 35.8968228051129 108.128328474864
"2595" 518.8 41.8638882673951 108.866161590606
"2596" 519 47.7506271461221 110.268549875664
"2597" 519.2 53.3480438262669 111.042161009881
"2598" 519.4 59.2960066166354 111.437578371899
"2599" 519.6 65.6235147985356 110.947634292978
"2600" 519.8 71.585409451643 110.085355009597
"2601" 520 78.2784186540156 108.896452431942
"2602" 520.2 84.2218723784476 109.959619107989
"2603" 520.4 90.2813724455758 110.693935495698
"2604" 520.6 93.0531176126738 112.31873169574
"2605" 520.8 92.9193385217975 111.501088093089
"2606" 521 94.1796709057009 108.269199009804
"2607" 521.2 95.2625070762258 104.022970940484
"2608" 521.4 97.4454416240725 99.3986456480885
"2609" 521.6 100.703005433648 94.9132386450449
"2610" 521.8 104.50057079825 91.9043620086297
"2611" 522 109.264437782343 88.1408370877314
"2612" 522.2 113.424117477415 84.1900391077855
"2613" 522.4 118.143223926071 80.7935709348214
"2614" 522.6 119.70354675165 80.0694358744004
"2615" 522.8 118.814718788318 80.0243194872398
"2616" 523 117.673816462408 78.1784075668705
"2617" 523.2 117.032298427124 75.4168389592201
"2618" 523.4 116.420867576298 71.841847452209
"2619" 523.6 116.268836121498 68.402205915209
"2620" 523.8 115.385153290473 63.9835322091278
"2621" 524 114.692687012664 59.4213808813096
"2622" 524.2 114.517897586979 54.6739670295195
"2623" 524.4 114.439871507934 49.3434049501808
"2624" 524.6 113.64229269844 44.2247503835583
"2625" 524.8 114.306375048987 38.7057733515351
"2626" 525 117.133187366675 36.1548177158791
"2627" 525.2 116.710803669301 37.4408200662034
"2628" 525.4 116.150589434431 37.7453576586892
"2629" 525.6 115.500882362636 37.5461001717405
"2630" 525.8 113.875019420249 36.4766369415118
"2631" 526 111.88305915368 34.5199995830636
"2632" 526.2 109.50273253357 31.5177445624969
"2633" 526.4 106.956909514998 27.7032554460999
"2634" 526.6 104.246495528391 23.3693899847278
"2635" 526.8 101.731381768826 18.4854074169451
"2636" 527 97.9664806179599 15.6626294359755
"2637" 527.2 93.3166022324837 13.6028923352873
"2638" 527.4 87.0688149367036 11.3798207939666
"2639" 527.6 81.3561178472491 9.86653293481507
"2640" 527.8 75.6101102414799 7.63758981034002
"2641" 528 69.6802267968698 5.81923706399029
"2642" 528.2 64.0682986309764 4.86341797190598
"2643" 528.4 57.6987181597976 4.58237879806356
"2644" 528.6 51.9275241190344 2.72242448546355
"2645" 528.8 49.659467236778 3.35598045241613
"2646" 529 47.4430643844061 5.48145610131249
"2647" 529.2 43.9905486519976 8.59529392456356
"2648" 529.4 40.0086490526998 11.9955590937999
"2649" 529.6 35.0438470346148 15.5400312244911
"2650" 529.8 30.4850877505976 17.9884878502969
"2651" 530 26.8045303371996 21.7855262554901
"2652" 530.2 24.1476896075758 27.0358713305766
"2653" 530.4 22.4103558910669 32.2760429613064
"2654" 530.6 22.9230281362263 37.0181858786933
"2655" 530.8 23.1533708428675 41.9725562465636
"2656" 531 24.7403211959416 46.7701724698837
"2657" 531.2 26.6965057405012 51.345842404425
"2658" 531.4 28.4172022848857 55.716871525672
"2659" 531.6 28.1735185855703 60.8245713776363
"2660" 531.8 26.650765030274 65.411898757756
"2661" 532 23.1992254913314 68.7709390744378
"2662" 532.2 19.542906494486 72.4072247112751
"2663" 532.4 15.8939586585227 74.7917921506478
"2664" 532.6 13.9731230931863 78.88952614072
"2665" 532.8 13.8588919407275 83.58800581001
"2666" 533 15.7253673470976 88.8722611760822
"2667" 533.2 18.0842680941928 94.0166985923778
"2668" 533.4 22.4839835299716 97.8370895175297
"2669" 533.6 28.0912053675572 100.525980970236
"2670" 533.8 34.0989502007615 102.236454337532
"2671" 534 40.1042445886726 103.707752129164
"2672" 534.2 46.0667148985345 104.047648234983
"2673" 534.4 51.9534004405008 104.708412480728
"2674" 534.6 57.0762196190303 104.275673024084
"2675" 534.8 62.7870601769571 104.055717090283
"2676" 535 68.5793329590066 103.967278189424
"2677" 535.2 74.2511428011476 104.790602242664
"2678" 535.4 79.7555295742629 107.444822112507
"2679" 535.6 85.270487707439 110.265442701737
"2680" 535.8 91.1459576096101 110.046948320059
"2681" 536 94.2110823633042 107.327956422085
"2682" 536.2 96.7486307895726 103.937061564964
"2683" 536.4 99.8301129707077 99.7974000742314
"2684" 536.6 104.470395063466 98.4477155097162
"2685" 536.8 107.834366920072 99.2346806156894
"2686" 537 107.732677161589 100.096356004833
"2687" 537.2 106.204087091887 100.315045272006
"2688" 537.4 105.676264388511 100.214941967242
"2689" 537.6 105.092654954499 98.9785060693357
"2690" 537.8 104.822671338081 97.387707698028
"2691" 538 105.012710656581 94.3593980585788
"2692" 538.2 105.671705557496 90.902387200283
"2693" 538.4 106.842241722818 86.7222278662568
"2694" 538.6 108.113712956328 82.1961098291508
"2695" 538.8 110.781700851545 77.8165712419793
"2696" 539 113.302306390022 73.6336376323778
"2697" 539.2 115.930697196167 69.4541060439049
"2698" 539.4 116.649553546123 64.8884052278484
"2699" 539.6 117.409738837124 60.0886721701899
"2700" 539.8 116.871764284123 55.00236263492
"2701" 540 116.750054328004 49.3298911951975
"2702" 540.2 117.067656567192 44.8791192388446
"2703" 540.4 119.10894097108 42.0621714283705
"2704" 540.6 118.205001413509 41.6716277572854
"2705" 540.8 116.475442970328 41.2045982927661
"2706" 541 113.73213887352 39.3868946773705
"2707" 541.2 110.181301401547 36.4302102959663
"2708" 541.4 106.410978381852 32.6438314719726
"2709" 541.6 102.068954817277 29.1665616856447
"2710" 541.8 97.665779664107 25.6187553204371
"2711" 542 93.4271756788359 21.2843446718411
"2712" 542.2 90.260597961069 16.3899948256064
"2713" 542.4 86.7180947208623 12.9619151088988
"2714" 542.6 85.4938688836076 12.8540797238936
"2715" 542.8 85.0146171507058 11.6694325063337
"2716" 543 83.6314026945124 9.6813966541742
"2717" 543.2 85.1746028285276 8.03475974816356
"2718" 543.4 86.052976313644 8.57257311563263
"2719" 543.6 86.7422611523791 9.66923881725578
"2720" 543.8 89.6454911056792 10.585242248388
"2721" 544 94.1769446282485 11.1066408692579
"2722" 544.2 98.0966491722723 11.9957277532849
"2723" 544.4 100.917114447034 14.6882077717545
"2724" 544.6 103.775755932107 16.7881390520581
"2725" 544.8 106.178271353143 19.6457413483425
"2726" 545 109.778572953752 23.0328820646105
"2727" 545.2 111.697977382619 25.5337283598288
"2728" 545.4 114.497084936713 29.0466250727148
"2729" 545.6 116.170080646585 31.6010407250738
"2730" 545.8 116.572899031098 34.2041962372688
"2731" 546 118.102715545023 37.8418015488886
"2732" 546.2 120.260950212157 40.6465776728839
"2733" 546.4 119.941499209025 42.0798138858894
"2734" 546.6 119.88965363261 44.3959846001251
"2735" 546.8 120.339132797734 48.294990098366
"2736" 547 121.790927776352 52.4942318558839
"2737" 547.2 123.619679567089 56.1804949179458
"2738" 547.4 124.3341686774 60.3889301640417
"2739" 547.6 124.652846607322 65.0326511179911
"2740" 547.8 123.257040578339 68.867653751198
"2741" 548 123.006842805179 73.3001502933122
"2742" 548.2 122.767855960662 76.525437741561
"2743" 548.4 121.266043940141 78.690314238394
"2744" 548.6 120.236346061677 81.0010864520585
"2745" 548.8 118.913052622544 82.9661977674652
"2746" 549 118.138307654674 84.970018759367
"2747" 549.2 116.978316243898 88.0414588694385
"2748" 549.4 116.334544631623 91.3116554160957
"2749" 549.6 116.21517796098 94.043462065277
"2750" 549.8 115.903557006646 93.3916459723892
"2751" 550 114.542564431739 93.4427250351251
"2752" 550.2 112.646493450564 93.9836933332568
"2753" 550.4 109.773004760736 95.5272290028064
"2754" 550.6 106.678185181198 98.1597377241135
"2755" 550.8 104.435103208854 101.590213098029
"2756" 551 102.265653195455 105.712693095616
"2757" 551.2 99.7237931726844 109.488392428796
"2758" 551.4 95.8323477177317 109.932975091566
"2759" 551.6 90.8789389688179 110.355998389316
"2760" 551.8 85.7616062447861 111.374372701311
"2761" 552 80.7126341336585 112.2416053192
"2762" 552.2 75.9296140381802 114.921067767308
"2763" 552.4 71.5365970437166 118.358077194164
"2764" 552.6 67.6295444681212 121.589574776971
"2765" 552.8 63.4722352618395 121.971344603252
"2766" 553 58.5174449286795 120.581209201532
"2767" 553.2 53.1580045077669 118.938542387833
"2768" 553.4 47.9922636458 117.438417909631
"2769" 553.6 42.2722372162381 117.678466354821
"2770" 553.8 36.943455215246 119.091588714062
"2771" 554 35.8477597695194 118.673576721718
"2772" 554.2 33.5015848696452 116.783849718235
"2773" 554.4 29.6596044608632 115.129432186632
"2774" 554.6 25.6419645124612 112.651399189595
"2775" 554.8 21.4717943588833 110.784192786854
"2776" 555 20.9109363480278 107.519206769431
"2777" 555.2 18.8589726688153 102.78825416751
"2778" 555.4 16.974618060958 97.739485224524
"2779" 555.6 14.3644086859647 93.2047031882026
"2780" 555.8 12.015075890669 88.5084190234255
"2781" 556 8.55690747251615 84.4697570210589
"2782" 556.2 5.68495668634755 78.7534314528901
"2783" 556.4 4.320914139924 72.896797198176
"2784" 556.6 3.51157051207374 66.196246936854
"2785" 556.8 3.91890164028722 60.7924033611722
"2786" 557 5.54366658433234 55.0382090994288
"2787" 557.2 7.03219971214219 49.24903602186
"2788" 557.4 8.19010116059286 43.4080618890561
"2789" 557.6 8.96073544412787 38.2445407221181
"2790" 557.8 11.1010772635976 36.764736168888
"2791" 558 14.3279825232758 33.2379857736735
"2792" 558.2 17.5996382890048 28.3593770088904
"2793" 558.4 20.4207605769751 23.345454390184
"2794" 558.6 21.4572199149081 20.2304010574214
"2795" 558.8 22.6060576055875 20.9448809837036
"2796" 559 25.8489202096913 20.9851693776323
"2797" 559.2 30.2661294053693 20.2521338548266
"2798" 559.4 34.9040479957182 19.3574622534222
"2799" 559.6 39.5367431165432 17.9507311839353
"2800" 559.8 44.1574769618009 16.9698481119822
"2801" 560 47.9568275951913 14.4402958975073
"2802" 560.2 50.2750913271203 11.600347755584
"2803" 560.4 52.0535286835814 7.72449339685711
"2804" 560.6 54.1119325875867 2.8545266604353
"2805" 560.8 57.3756513183476 2.45728545031981
"2806" 561 61.2244179123253 2.61041855642593
"2807" 561.2 65.7815984015035 3.96886884441603
"2808" 561.4 70.4579580038876 5.41298853218356
"2809" 561.6 75.6448271893946 7.29120687465366
"2810" 561.8 80.5654492100449 9.50515621807408
"2811" 562 85.3692691913041 11.9396668070766
"2812" 562.2 91.1874468658676 12.9419816742836
"2813" 562.4 96.5931883726457 14.7339761177693
"2814" 562.6 99.9950766116676 18.6626448918224
"2815" 562.8 101.782410356983 23.8771298960921
"2816" 563 101.625724878057 29.3082796850513
"2817" 563.2 100.218658250469 34.9349404668921
"2818" 563.4 99.3989754333198 40.0000704515802
"2819" 563.6 97.075220166677 44.6867655964766
"2820" 563.8 94.7817238430976 49.1400255033933
"2821" 564 92.2445897231234 52.9807270352842
"2822" 564.2 88.8002503080091 56.7799255810175
"2823" 564.4 84.4071061049855 60.6013121646722
"2824" 564.6 80.6538435669181 64.2466034228687
"2825" 564.8 77.9348194714565 68.8295256226892
"2826" 565 76.682238379292 73.1331606891635
"2827" 565.2 78.0415936994396 77.6824721567162
"2828" 565.4 80.6633206989984 81.6332971902255
"2829" 565.6 84.8986146350555 84.0938733802854
"2830" 565.8 89.4101605071908 85.4105001614686
"2831" 566 93.3024988774759 85.7400150312311
"2832" 566.2 98.1470699819127 86.8815567174619
"2833" 566.4 101.610470021198 89.7994978772386
"2834" 566.6 102.739953007173 93.4171967994367
"2835" 566.8 101.528931783687 96.40545520992
"2836" 567 98.523875492238 98.8946755186966
"2837" 567.2 94.7103925582824 101.574703339101
"2838" 567.4 90.3198867254121 104.742315757526
"2839" 567.6 86.2105841117422 108.784039754093
"2840" 567.8 82.270003557316 113.496224707302
"2841" 568 79.5876278544547 117.921297316449
"2842" 568.2 79.2215347950066 117.697417547862
"2843" 568.4 76.9724744306099 115.7580787933
"2844" 568.6 72.8167385896926 113.976666647416
"2845" 568.8 67.7714200543415 111.803493795517
"2846" 569 62.1431252960893 109.842148032234
"2847" 569.2 56.6626176151951 107.111661166005
"2848" 569.4 51.0843916945597 104.346328592537
"2849" 569.6 45.1273107259927 102.720447613914
"2850" 569.8 38.8143720272927 102.646652233151
"2851" 570 32.0804598445597 102.101408485756
"2852" 570.2 25.8628917642711 101.71524474968
"2853" 570.4 20.4705915423703 99.2055277267772
"2854" 570.6 16.5458545634785 94.2745200479731
"2855" 570.8 14.2827032733234 88.2036809120587
"2856" 571 12.6023878797475 81.3564518452136
"2857" 571.2 10.6113011338049 74.4397273253953
"2858" 571.4 7.19436733902378 68.7892296649013
"2859" 571.6 3.15187162390245 64.4035555417367
"2860" 571.8 4.09583479889066 62.3870264492067
"2861" 572 6.77768276772255 59.4637704328636
"2862" 572.2 10.1407900878144 54.6390277512034
"2863" 572.4 12.8114311300976 49.5148426892896
"2864" 572.6 13.6786008358742 43.8356026497218
"2865" 572.8 14.446921022643 37.2292481023302
"2866" 573 15.0797727828316 31.6731473322274
"2867" 573.2 15.2536385423103 27.6033114237912
"2868" 573.4 18.7206537285081 25.7257815715057
"2869" 573.6 23.3150626296913 23.9072722574448
"2870" 573.8 27.8905509496028 21.5780968643162
"2871" 574 31.7873571857923 18.717763375653
"2872" 574.2 36.4842835096089 15.5264032473113
"2873" 574.4 40.1413208870858 11.8093729119694
"2874" 574.6 44.9983078786519 9.39732306233747
"2875" 574.8 50.2879604089853 6.33443808134722
"2876" 575 55.9444789249017 4.02972467100376
"2877" 575.2 63.2553257472658 1.79661442690654
"2878" 575.4 67.2550317777518 1.74303745592524
"2879" 575.6 69.0999702446412 4.78991991633346
"2880" 575.8 72.0409670765733 8.53011265559559
"2881" 576 76.1655489864006 11.3759603657545
"2882" 576.2 80.061839860314 14.167408147179
"2883" 576.4 84.9145843256858 16.0830713183989
"2884" 576.6 89.9147102735926 18.5750474283764
"2885" 576.8 94.9717631615976 21.7183881720459
"2886" 577 99.9426658385881 25.4312696182107
"2887" 577.2 103.98324665504 30.0066075133493
"2888" 577.4 108.373054362486 32.9367736328024
"2889" 577.6 113.091235290277 33.1001559381258
"2890" 577.8 114.382922122669 31.7027693718064
"2891" 578 113.066940015032 32.1140364061963
"2892" 578.2 113.001529496043 34.1935951609338
"2893" 578.4 113.176600017905 37.3453442828746
"2894" 578.6 113.141534887714 41.5757294814953
"2895" 578.8 113.986431696259 46.350164063333
"2896" 579 114.210513709744 51.2114861297584
"2897" 579.2 114.41262301738 56.3122356228943
"2898" 579.4 113.626448712407 61.9749004097609
"2899" 579.6 112.206867508636 67.5261856670738
"2900" 579.8 109.418477628745 72.0952732101342
"2901" 580 105.34667392361 77.1491829895904
"2902" 580.2 102.365044219174 82.3627575189856
"2903" 580.4 99.0319682838356 88.235431599854
"2904" 580.6 96.5079143194726 93.5162216491636
"2905" 580.8 96.5280310941786 99.0372078399338
"2906" 581 97.4621682252463 103.894631949432
"2907" 581.2 97.9151102255082 105.272880024306
"2908" 581.4 96.0618727596019 105.187185711342
"2909" 581.6 92.273634306284 105.251596259079
"2910" 581.8 87.1639084263027 105.339376960817
"2911" 582 81.4705951594033 106.911030175176
"2912" 582.2 75.7747019228781 109.488649220029
"2913" 582.4 70.5295394805226 112.517056287814
"2914" 582.6 64.5670172367073 114.73045163459
"2915" 582.8 58.2900208262123 116.123458830721
"2916" 583 52.0512738603734 116.291217241215
"2917" 583.2 46.2960449352215 113.344960212705
"2918" 583.4 42.4887188027369 108.711626520573
"2919" 583.6 38.5249769832669 103.028659221172
"2920" 583.8 35.5164565928517 96.8765029078357
"2921" 584 32.7848856049874 90.6120673068754
"2922" 584.2 29.5600203241802 84.1727570577627
"2923" 584.4 25.8943032218744 78.1936556532255
"2924" 584.6 22.6741496597077 72.0826989140534
"2925" 584.8 20.251003139573 65.7693622316881
"2926" 585 17.3850440619975 59.3873339542636
"2927" 585.2 13.6773494161323 53.9415117977766
"2928" 585.4 9.39072339709755 49.5875404270886
"2929" 585.6 6.78945125762967 46.0794391540948
"2930" 585.8 9.01755528077027 44.8910399749272
"2931" 586 11.7249799318806 41.0646927884749
"2932" 586.2 14.454599378946 36.1560490593605
"2933" 586.4 16.5579205519547 30.8214099757044
"2934" 586.6 17.9608836313879 25.3541973320184
"2935" 586.8 20.6448518386676 21.7130675936336
"2936" 587 24.443421083285 19.8067736658823
"2937" 587.2 28.7830872607349 17.1630392117405
"2938" 587.4 32.9913709981093 13.1582519460871
"2939" 587.6 37.2868246775701 9.16660760435587
"2940" 587.8 41.203697147644 5.19203194868417
"2941" 588 42.8458171872266 5.25058156259904
"2942" 588.2 46.1900224423672 6.85171200353996
"2943" 588.4 49.8461264518448 8.84742230910312
"2944" 588.6 53.686409765728 10.5189453026636
"2945" 588.8 57.1912013915681 12.8704910854753
"2946" 589 61.049070911055 15.7881834018976
"2947" 589.2 63.21600108134 19.0196082257545
"2948" 589.4 65.4484440011588 23.0919660682962
"2949" 589.6 67.7752301409228 27.3646546640228
"2950" 589.8 69.0556168838034 32.2771135002224
"2951" 590 68.8403970733097 37.0130641224514
"2952" 590.2 67.3361101622529 42.0137428927995
"2953" 590.4 65.9391849896119 47.379527149435
"2954" 590.6 64.1085930140533 52.3154940875662
"2955" 590.8 63.008959688169 57.4727821569493
"2956" 591 62.7192114285339 62.9231001537454
"2957" 591.2 64.3224522246066 66.9916054464999
"2958" 591.4 67.7070261334111 70.3952664839432
"2959" 591.6 72.20854778127 73.7997834263791
"2960" 591.8 76.3393206008687 77.2194893826805
"2961" 592 81.1369007747976 80.5952719124886
"2962" 592.2 86.4941555143659 84.2024678034928
"2963" 592.4 90.8444989880207 88.360025859843
"2964" 592.6 95.7794302652225 92.4715897749636
"2965" 592.8 100.537942107827 96.0745464110488
"2966" 593 104.436150690284 96.6362982473839
"2967" 593.2 105.804004316098 94.9745492014004
"2968" 593.4 105.12866685092 94.4176970676805
"2969" 593.6 103.976459536523 95.8539039530135
"2970" 593.8 102.571073528758 98.4106586642796
"2971" 594 100.394218382798 101.217196868114
"2972" 594.2 97.0729323497585 104.415977128621
"2973" 594.4 93.7116401874116 108.774564157573
"2974" 594.6 90.4154546229268 113.204829236517
"2975" 594.8 86.6233412231228 115.307576553117
"2976" 595 82.1556969261707 115.1716703322
"2977" 595.2 76.1440302315513 114.854738591664
"2978" 595.4 69.7645153459268 114.245732502005
"2979" 595.6 63.9636810263475 114.313313534914
"2980" 595.8 57.5049403629008 114.920524085541
"2981" 596 51.9215228773975 116.329325657989
"2982" 596.2 46.3860576081296 119.401180338792
"2983" 596.4 41.8320810748928 121.038871013829
"2984" 596.6 39.4080276270429 119.393154508539
"2985" 596.8 36.3733138789243 115.543870623136
"2986" 597 33.2748649461776 110.406135537144
"2987" 597.2 30.3348953859766 105.663868463228
"2988" 597.4 27.9429224408271 100.049869826762
"2989" 597.6 25.5500984638356 93.8771716869969
"2990" 597.8 22.545841841362 87.7071545599693
"2991" 598 18.8142603970023 82.5360608344016
"2992" 598.2 14.0825137849828 77.9052195307209
"2993" 598.4 9.12806742843902 74.9524110233221
"2994" 598.6 3.58985108485166 72.1380245674996
"2995" 598.8 4.51621487757256 69.3240761722636
"2996" 599 6.44355626101558 64.5570295588111
"2997" 599.2 8.35717622630808 59.2874301357425
"2998" 599.4 9.34562932152129 53.3298509863415
"2999" 599.6 10.5376273543607 47.3660214558478
"3000" 599.8 11.3299001164853 41.4952182373472
"3001" 600 11.9415604351079 35.2938204282718
"3002" 600.2 14.4609724146776 29.8076906773736
"3003" 600.4 18.7620372906288 25.4638692956011
"3004" 600.6 23.9075132801849 20.9454746650907
"3005" 600.8 29.4528287251089 16.9378723123681
"3006" 601 35.0007839378118 13.3989626213421
"3007" 601.2 40.9327787547211 10.5729004640283
"3008" 601.4 46.6184256843081 7.79539288096881
"3009" 601.6 52.2338142935718 4.93593034512747
"3010" 601.8 56.9725679217396 3.00000959195829
"3011" 602 63.5643616483779 0.967957275728973
"3012" 602.2 67.0968933800783 2.98921719442317
"3013" 602.4 71.428413156748 6.14796608951792
"3014" 602.6 75.4056316610351 8.56822267172605
"3015" 602.8 80.680937021613 10.4362047845914
"3016" 603 87.1603553407538 12.7642668615386
"3017" 603.2 92.5873539776995 14.0031129437024
"3018" 603.4 97.6921408134586 14.7194128998024
"3019" 603.6 102.801040670611 17.5462810153933
"3020" 603.8 103.437097165434 21.1843343260093
"3021" 604 104.613593007474 27.4636260536933
"3022" 604.2 104.607593260635 32.2312318181919
"3023" 604.4 104.811774104864 37.9110646663738
"3024" 604.6 103.983690592352 42.9611827763805
"3025" 604.8 102.762223466652 47.879011411109
"3026" 605 100.182428251443 52.2546154762919
"3027" 605.2 96.8567477532057 56.2465521624203
"3028" 605.4 94.6987181637527 61.6819658276377
"3029" 605.6 94.9250868377554 66.8573234988478
"3030" 605.8 98.0408981553726 70.8719148639136
"3031" 606 101.815932820619 73.9811624916027
"3032" 606.2 106.240509193324 74.9471888822686
"3033" 606.4 111.390301345225 76.6300216239856
"3034" 606.6 115.753059987651 79.1159470479032
"3035" 606.8 115.19675224196 82.1946173691722
"3036" 607 113.024406239106 84.5470158916032
"3037" 607.2 109.69250114079 87.2918750691507
"3038" 607.4 105.211374815982 89.8802246953743
"3039" 607.6 100.142286477507 92.6599660145734
"3040" 607.8 94.3883091135712 95.2494523261899
"3041" 608 88.261913377636 96.4936511467661
"3042" 608.2 81.4510561679789 97.3099756858924
"3043" 608.4 75.0638024631399 98.712390738172
"3044" 608.6 68.8522694897782 99.7055423918232
"3045" 608.8 65.6485924704254 98.9315164308521
"3046" 609 64.786358481941 95.9981916535592
"3047" 609.2 64.942216815466 90.9851014148214
"3048" 609.4 66.9217335137136 85.5734250708332
"3049" 609.6 69.3391949116104 80.4289245760482
"3050" 609.8 72.4037605839397 74.8261616406109
"3051" 610 75.5412238739029 69.4359124359379
"3052" 610.2 79.0112146006193 64.326902911907
"3053" 610.4 82.9607273937932 59.6742476927766
"3054" 610.6 86.1871528622868 54.7797981136095
"3055" 610.8 90.4201837738715 51.1399486908288
"3056" 611 94.0362719925529 46.3178335612618
"3057" 611.2 98.4980482937642 41.3660186339691
"3058" 611.4 103.491283397625 37.445432082209
"3059" 611.6 109.749756576492 35.8458785003174
"3060" 611.8 113.996436766124 36.2739800167786
"3061" 612 114.312608375664 34.0349999799113
"3062" 612.2 113.834296709142 31.3615350923421
"3063" 612.4 113.414791083661 30.2812494061545
"3064" 612.6 112.262007121966 28.7865931926372
"3065" 612.8 109.765724883746 25.520464999069
"3066" 613 107.056856119542 21.5880797962191
"3067" 613.2 104.123596039179 17.1445982431272
"3068" 613.4 102.271576498888 16.2204117291454
"3069" 613.6 98.8477364270788 15.0479852496168
"3070" 613.8 95.3630902317798 11.9226619423738
"3071" 614 93.3383722589761 9.31882115268224
"3072" 614.2 92.3807092818548 10.4336036032558
"3073" 614.4 88.8942312307446 11.2308536817812
"3074" 614.6 84.7943241501397 10.8045763542741
"3075" 614.8 81.0688523315408 8.6710737323852
"3076" 615 77.4580101747868 6.07746642478976
"3077" 615.2 74.4819048307547 4.79348907229213
"3078" 615.4 71.0199099134243 4.5478184100497
"3079" 615.6 67.1036348794276 6.28525491030433
"3080" 615.8 62.3712593610444 7.53873579129121
"3081" 616 57.2417599803135 7.66560630037946
"3082" 616.2 52.5531367022548 6.03152282305681
"3083" 616.4 49.031373894822 2.91039582569416
"3084" 616.6 49.1047178676309 3.97513344029689
"3085" 616.8 46.1455806014932 6.32753839921301
"3086" 617 42.6562422854385 9.12919114629992
"3087" 617.2 38.5394702248012 11.1795074634043
"3088" 617.4 34.1371476974236 13.4891671613049
"3089" 617.6 30.3112219911188 17.6747007460678
"3090" 617.8 26.2630802107264 20.739369296911
"3091" 618 22.258045797282 24.7858511384402
"3092" 618.2 18.88477101716 29.5165950880385
"3093" 618.4 15.3988895435206 33.9349665353174
"3094" 618.6 12.255134215943 38.8525581655272
"3095" 618.8 10.1160110713728 43.6636256790764
"3096" 619 8.08193087316713 49.2124201000462
"3097" 619.2 6.09151621199101 54.2161764498521
"3098" 619.4 5.41807538254104 59.5546079871418
"3099" 619.6 5.41922374098739 65.1127284925619
"3100" 619.8 5.07080523021952 71.1647660065172
"3101" 620 5.16551588244755 76.9740937388136
"3102" 620.2 6.80499156742827 82.2037231267029
"3103" 620.4 9.40896717167355 88.0652815719356
"3104" 620.6 12.0301583762642 93.9833334628302
"3105" 620.8 12.4282873427992 99.777026764599
"3106" 621 15.4691022054839 102.15875530905
"3107" 621.2 19.5055292949348 105.092792972012
"3108" 621.4 23.433167193336 108.73394057454
"3109" 621.6 26.1895958530737 113.632361572783
"3110" 621.8 28.9024165512147 115.183176585648
"3111" 622 33.5671539912329 117.297257644671
"3112" 622.2 38.3949464961642 119.871236372375
"3113" 622.4 44.0556907386015 122.209492674278
"3114" 622.6 48.9864711805642 125.037776129597
"3115" 622.8 51.8032080758798 123.500074175252
"3116" 623 57.0750153472779 122.178856909975
"3117" 623.2 62.1358297317427 121.521355656655
"3118" 623.4 67.7001311687304 121.814638264187
"3119" 623.6 72.7695727033534 122.199158376524
"3120" 623.8 76.6103451979547 119.340831919021
"3121" 624 80.4495919062226 116.068167689439
"3122" 624.2 84.2412916967861 112.567909518795
"3123" 624.4 88.4245328553094 109.805396636689
"3124" 624.6 93.2159298000719 107.609605705561
"3125" 624.8 98.4924640346348 106.999469076035
"3126" 625 102.844090844622 104.927242721881
"3127" 625.2 104.860142367548 101.019735965064
"3128" 625.4 106.876182068957 97.299616771052
"3129" 625.6 110.14988945961 92.6849481809157
"3130" 625.8 113.121037311458 87.951604238516
"3131" 626 116.522221879498 82.8310389115386
"3132" 626.2 119.91308162914 77.8704949843161
"3133" 626.4 121.149947702089 75.3118162515195
"3134" 626.6 122.478736313713 75.5095512097405
"3135" 626.8 121.602948740584 76.8465274535825
"3136" 627 122.900694717368 77.2528114389338
"3137" 627.2 122.274078586098 77.1810246480618
"3138" 627.4 122.095409141354 77.5543903380995
"3139" 627.6 122.376534566506 77.7331965933157
"3140" 627.8 121.831745689589 77.2196569085687
"3141" 628 121.743968908176 76.8778776451372
"3142" 628.2 120.866499227038 76.5911556179178
"3143" 628.4 120.345179503323 76.1778804200636
"3144" 628.6 119.785700501123 76.0779250249713
"3145" 628.8 119.06777418679 75.0489724284328
"3146" 629 118.340264693148 74.0535832856386
"3147" 629.2 116.968947358728 72.3778954839493
"3148" 629.4 115.186729884392 69.998087473756
"3149" 629.6 113.340606348918 66.8140851399456
"3150" 629.8 112.382118929219 62.951046297107
"3151" 630 112.600251016541 58.3947675075157
"3152" 630.2 113.449644144445 53.7653755644809
"3153" 630.4 113.765651554308 48.5695607460846
"3154" 630.6 112.645419782098 43.8023382649793
"3155" 630.8 110.719009309446 38.9096373540921
"3156" 631 108.277421256575 33.912715266847
"3157" 631.2 106.157999125068 28.3915925047224
"3158" 631.4 106.47313952169 22.693124248615
"3159" 631.6 106.002197136711 21.1897804339507
"3160" 631.8 102.90750289896 20.1716804212782
"3161" 632 98.6150883819833 18.8869197932064
"3162" 632.2 94.3755962029387 16.9838998010748
"3163" 632.4 89.931196475669 14.3990065496921
"3164" 632.6 85.8881346142857 10.5908410003566
"3165" 632.8 82.2679796757312 6.7160412931091
"3166" 633 78.0177220938176 6.23468067713356
"3167" 633.2 73.1642988891547 6.63160439100642
"3168" 633.4 67.5926641740673 7.06386205281508
"3169" 633.6 62.0696224852975 7.05114295775829
"3170" 633.8 56.9351056254612 6.78398100743629
"3171" 634 51.8407561670351 5.2599563323198
"3172" 634.2 48.8946413065656 3.7494380223976
"3173" 634.4 48.6850070992514 4.70221327733389
"3174" 634.6 46.6341592766144 6.46094124215793
"3175" 634.8 43.1692014130337 8.84791377582313
"3176" 635 39.6731685090863 12.1034992691467
"3177" 635.2 35.408431955458 14.9273747661054
"3178" 635.4 30.1421432333045 16.5372197671463
"3179" 635.6 24.9539433753081 18.146501272432
"3180" 635.8 22.0017325727576 20.0543960080136
"3181" 636 20.7659340330261 22.6551861905819
"3182" 636.2 19.2313732560579 26.6652054108913
"3183" 636.4 17.1691644137213 30.5702769908517
"3184" 636.6 14.8524534107876 34.3327302104936
"3185" 636.8 11.5840212197856 37.7380454573333
"3186" 637 9.0411867934279 42.3151554631457
"3187" 637.2 7.42245902691898 47.0924353756457
"3188" 637.4 6.00195504535805 52.3085024263274
"3189" 637.6 5.56416898391112 57.2617952668669
"3190" 637.8 6.24894434125079 62.6344459739297
"3191" 638 6.96333042129923 68.0807522752602
"3192" 638.2 7.36793200696195 73.297261603672
"3193" 638.4 6.25585992828763 78.3642163905974
"3194" 638.6 6.72404263750079 82.6435435171232
"3195" 638.8 9.99525792208967 86.4859715144116
"3196" 639 13.9606452766172 90.0730692502856
"3197" 639.2 17.9840638305194 93.915323575187
"3198" 639.4 21.1275517076576 98.7174692296315
"3199" 639.6 23.3122814068827 104.109412137234
"3200" 639.8 24.7072794381379 109.679865705801
"3201" 640 27.2193351542206 113.228993489133
"3202" 640.2 31.9133520036991 114.472556198664
"3203" 640.4 36.8575352209443 115.730059556276
"3204" 640.6 42.0894571597905 117.22005639401
"3205" 640.8 47.0154678310016 120.20223463452
"3206" 641 52.1817305596514 122.45428848324
"3207" 641.2 56.8603821092439 121.510305142932
"3208" 641.4 61.2683921972992 119.918655298914
"3209" 641.6 66.4897501096877 118.118952144991
"3210" 641.8 71.9152561526606 117.311625403806
"3211" 642 77.2169439154882 118.195848730468
"3212" 642.2 82.8899624021217 118.654987709155
"3213" 642.4 84.8332676912992 116.830374994188
"3214" 642.6 87.8474730778303 113.345777074474
"3215" 642.8 91.0711428029456 109.754896739472
"3216" 643 95.5687228287501 107.525257614045
"3217" 643.2 100.681250446368 105.69175908736
"3218" 643.4 105.806031402162 103.896805019568
"3219" 643.6 108.628328496732 100.319378961956
"3220" 643.8 109.658635159673 97.2170211547136
"3221" 644 109.915080872801 93.6306604448076
"3222" 644.2 109.458517998525 90.0615244421363
"3223" 644.4 109.760720383328 85.6782160764841
"3224" 644.6 111.200695103081 81.3447294440837
"3225" 644.8 112.693475701718 76.6562673464739
"3226" 645 115.344952665405 73.353650531279
"3227" 645.2 119.600421967201 70.3930886473963
"3228" 645.4 122.598456043537 66.8743748911549
"3229" 645.6 122.804188264019 62.810883601032
"3230" 645.8 120.767100130624 59.1868558217951
"3231" 646 118.259298361652 55.4558868392686
"3232" 646.2 115.390432160431 50.7460920530482
"3233" 646.4 113.889213350715 46.1150810541679
"3234" 646.6 113.079630831034 40.2457867072817
"3235" 646.8 113.087132792665 34.5551190462041
"3236" 647 111.463351316711 29.3360199165032
"3237" 647.2 108.239322990209 26.8961685878858
"3238" 647.4 103.595928424955 24.5941768620064
"3239" 647.6 98.9709553609749 22.2440126803617
"3240" 647.8 94.3629334930698 19.9354948190802
"3241" 648 89.5946959718063 17.0902561570616
"3242" 648.2 84.5371620332659 14.529968437119
"3243" 648.4 80.4356184269211 11.7629115230165
"3244" 648.6 76.0651366671182 10.9996283124161
"3245" 648.8 71.7122175059876 11.4132521022836
"3246" 649 66.480086015873 12.4688554710309
"3247" 649.2 60.3297069470309 12.0646607587969
"3248" 649.4 54.909459253268 9.86315506012946
"3249" 649.6 49.9393301596519 6.63480902597877
"3250" 649.8 48.1670977477349 3.4758697745207
"3251" 650 48.6975371642074 5.59257225882839
"3252" 650.2 47.2243843884725 6.29105258010106
"3253" 650.4 44.828925007815 7.21639092837007
"3254" 650.6 41.4123485643476 8.73940853525731
"3255" 650.8 37.2617170852907 10.7838671887204
"3256" 651 32.8219448648998 13.6394015444108
"3257" 651.2 28.2335349553258 16.0398192189353
"3258" 651.4 23.9277095455814 18.5981989009216
"3259" 651.6 20.497059722511 22.4768444067213
"3260" 651.8 18.0666000396384 26.7421979034799
"3261" 652 15.7292065252491 31.6586501922393
"3262" 652.2 12.9716603594211 36.2338253336341
"3263" 652.4 10.2268963984975 40.5063656115999
"3264" 652.6 9.04616612804147 45.7225870354486
"3265" 652.8 7.88041091849227 50.8660075812162
"3266" 653 6.56021907602439 56.1664374617123
"3267" 653.2 5.38701368700434 61.4269355837991
"3268" 653.4 6.52931837382927 66.911044900688
"3269" 653.6 8.86351754577498 71.8283982184378
"3270" 653.8 10.8326090200023 76.6577316468302
"3271" 654 13.4478418711208 81.7115259521984
"3272" 654.2 16.2113533126366 86.5881705093901
"3273" 654.4 18.4975281995023 92.3605748893778
"3274" 654.6 19.6591288876182 98.5346028509115
"3275" 654.8 21.0576172384496 104.385998482608
"3276" 655 24.7165714291999 107.193034870577
"3277" 655.2 29.7079350903903 107.879133125932
"3278" 655.4 34.5754578440261 108.330339168306
"3279" 655.6 39.5670508120219 107.072991211504
"3280" 655.8 44.5943094224253 106.000311217706
"3281" 656 49.2273261128271 103.899887539852
"3282" 656.2 54.5595377003984 102.053319498699
"3283" 656.4 59.8428859188734 100.578908342793
"3284" 656.6 64.3057517996476 99.4814518332386
"3285" 656.8 68.8761974095726 100.032431449814
"3286" 657 73.4308583329336 101.262202499639
"3287" 657.2 77.6874553887561 103.656483759371
"3288" 657.4 82.8756097142166 106.379995686568
"3289" 657.6 88.0051998517073 108.612426172664
"3290" 657.8 93.1570143628015 110.965650560496
"3291" 658 95.4436941358725 109.774897618039
"3292" 658.2 97.833776067532 106.982407824377
"3293" 658.4 101.021348133848 103.421115334414
"3294" 658.6 104.962633658123 99.9136935866892
"3295" 658.8 108.902787520491 97.2022977346554
"3296" 659 111.569568776819 94.9749888705324
"3297" 659.2 111.58896464592 93.1720520210587
"3298" 659.4 111.783908204898 90.2687790837157
"3299" 659.6 112.692791902071 86.417045227307
"3300" 659.8 114.645357372026 82.7923656931993
"3301" 660 117.821260761244 79.8685762531549
"3302" 660.2 120.925110964614 76.8557842712537
"3303" 660.4 121.636207482263 73.8183195589331
"3304" 660.6 120.457431541453 70.6835226956127
"3305" 660.8 118.723510652123 67.0723849068386
"3306" 661 117.178448045979 62.8487836391127
"3307" 661.2 114.882204404442 58.525666409586
"3308" 661.4 113.178403617891 54.5489927169049
"3309" 661.6 110.651839272874 50.3954139937793
"3310" 661.8 109.893430114776 45.523529176307
"3311" 662 110.985743067198 41.3158974076817
"3312" 662.2 113.096399938538 36.7247361768104
"3313" 662.4 112.39894454477 32.2373283812363
"3314" 662.6 109.827359257314 29.6934835604744
"3315" 662.8 105.494827198538 27.7592281134984
"3316" 663 101.395092126898 24.8744439502064
"3317" 663.2 97.0180275054462 21.9248106643975
"3318" 663.4 92.2301055791256 19.1162632461308
"3319" 663.6 87.6362454674976 16.4154736518064
"3320" 663.8 82.5558610195976 14.1305689165136
"3321" 664 78.107389625322 13.069427802888
"3322" 664.2 72.9192070339131 11.9363596145665
"3323" 664.4 68.7780104283476 8.96346296315356
"3324" 664.6 65.580825131869 4.96456119106356
"3325" 664.8 63.4734725702168 1.8514693806819
"3326" 665 62.1990750111669 3.18180015388138
"3327" 665.2 59.9921204921285 4.89653009842644
"3328" 665.4 55.812146016143 6.70580733614083
"3329" 665.6 50.7887137903389 7.74263182707735
"3330" 665.8 45.3873376429725 9.2728714588198
"3331" 666 40.4304787520975 10.9921235035207
"3332" 666.2 36.7175135823135 14.5666042830726
"3333" 666.4 33.3271364351313 19.0429009218209
"3334" 666.6 30.3686120392589 24.0925844863087
"3335" 666.8 27.5711515335975 29.4051252234136
"3336" 667 24.7556845344342 35.1488977386735
"3337" 667.2 22.7846945649776 40.5049758574436
"3338" 667.4 22.2331969757306 45.8375071805443
"3339" 667.6 22.4606347252867 51.9392533007717
"3340" 667.8 22.6329321923984 57.5375260768759
"3341" 668 24.2404624251502 63.0287946145846
"3342" 668.2 26.5036854993786 68.3643035291264
"3343" 668.4 29.326159447614 73.3158981721554
"3344" 668.6 33.3232159334418 77.2818236601718
"3345" 668.8 37.3490502543857 81.5627655607568
"3346" 669 41.4900919219157 84.453866421209
"3347" 669.2 46.3934204537918 87.009118949614
"3348" 669.4 50.9649916409476 89.7931281706886
"3349" 669.6 55.032099218358 93.1217280586299
"3350" 669.8 58.2385534271463 97.2929915572245
"3351" 670 60.0507543377732 101.433594736582
"3352" 670.2 60.0853498769596 107.026588886767
"3353" 670.4 59.0719588004367 111.242284146524
"3354" 670.6 58.1342508930156 116.001285770664
"3355" 670.8 57.2837989810726 120.571550220289
"3356" 671 59.6089874038692 121.631705119506
"3357" 671.2 61.7004855060294 120.998610091254
"3358" 671.4 65.9093590627257 119.614646577209
"3359" 671.6 69.296020828775 117.816652137414
"3360" 671.8 73.5792979163328 116.287119661227
"3361" 672 77.8765322263681 114.20628158059
"3362" 672.2 83.1629777804692 112.466944171681
"3363" 672.4 88.6671254197818 111.74699229069
"3364" 672.6 93.4106492118857 112.788362602392
"3365" 672.8 96.0486526330975 111.682624729764
"3366" 673 98.1251798206098 108.550282694127
"3367" 673.2 101.572254464253 104.852210879787
"3368" 673.4 105.617691258745 101.908711480882
"3369" 673.6 109.513405658622 99.3168314664177
"3370" 673.8 109.918355561623 96.5927899128135
"3371" 674 108.364595255887 93.4490183231773
"3372" 674.2 106.024875972407 89.0794110071237
"3373" 674.4 105.327813839856 84.537131864198
"3374" 674.6 106.280769623913 80.7399313007162
"3375" 674.8 107.967785328492 78.480361714032
"3376" 675 110.403174259796 76.774875675336
"3377" 675.2 113.438091157788 75.8518416352388
"3378" 675.4 116.441721448416 76.4809206184069
"3379" 675.6 120.133293784533 77.16894142892
"3380" 675.8 119.80527951153 77.3044577082581
"3381" 676 119.493683511827 78.6782484722852
"3382" 676.2 119.219501650208 78.7507743648654
"3383" 676.4 118.785729739733 78.7644131238754
"3384" 676.6 118.718829742655 78.8822436186724
"3385" 676.8 118.080219437662 78.3285546726379
"3386" 677 117.639051817937 77.6437766155873
"3387" 677.2 117.157635395713 76.7083626476123
"3388" 677.4 116.896299274861 75.2787460533741
"3389" 677.6 116.732932141413 72.5531821454004
"3390" 677.8 116.959419678894 69.0122844346975
"3391" 678 117.951097219176 66.1148518461157
"3392" 678.2 119.532527761835 62.3547818352128
"3393" 678.4 121.4424535342 58.6053299808943
"3394" 678.6 121.448950604918 54.3490593990225
"3395" 678.8 121.941909020988 50.0443126190585
"3396" 679 120.756985043496 47.3606802210958
"3397" 679.2 119.457598429867 43.7002166538943
"3398" 679.4 118.346599337098 39.1055178036372
"3399" 679.6 116.314190042887 34.6735148636131
"3400" 679.8 114.862545164598 29.4612944538999
"3401" 680 112.494757980044 26.8976988477176
"3402" 680.2 109.748153680755 26.0442668990057
"3403" 680.4 106.241036632648 24.0706420819755
"3404" 680.6 103.290691527287 21.2716985759879
"3405" 680.8 99.6870417672884 18.2147089435272
"3406" 681 96.478461185219 15.1301366051215
"3407" 681.2 93.994766152386 11.1987889825193
"3408" 681.4 93.6062954657086 10.7029590474413
"3409" 681.6 91.7100191352674 11.2941265714843
"3410" 681.8 87.8788815266733 12.4607406933605
"3411" 682 84.1078487873475 12.3661602021635
"3412" 682.2 79.6707186387339 12.190510718512
"3413" 682.4 75.0329914317036 11.8739556051181
"3414" 682.6 70.1320405726601 11.1280484915073
"3415" 682.8 65.7303428390698 8.93713484274688
"3416" 683 63.6406141848976 5.05919683123499
"3417" 683.2 62.717566066469 1.40844502000641
"3418" 683.4 62.3470798903075 2.59630429577355
"3419" 683.6 59.8144892390975 2.81956251035105
"3420" 683.8 55.4442517182239 2.74253934825303
"3421" 684 50.6188137908009 2.26632549777345
"3422" 684.2 47.5643660770656 3.48516296340823
"3423" 684.4 44.2866932566601 6.06413178425731
"3424" 684.6 40.110481274211 8.35193173410685
"3425" 684.8 35.5910892201855 10.6911373698394
"3426" 685 32.7719653923223 13.6837590514388
"3427" 685.2 31.3391725038562 18.5184181492498
"3428" 685.4 30.0704565102339 22.970273947334
"3429" 685.6 28.32365154568 28.0363382829163
"3430" 685.8 26.0656627480337 32.5920113834827
"3431" 686 25.3070061135305 37.5593346135811
"3432" 686.2 25.0567369201768 42.4444190624754
"3433" 686.4 25.7928442138157 47.3891230709908
"3434" 686.6 26.0086060259309 52.2617555603302
"3435" 686.8 26.7532536996993 57.2568080359998
"3436" 687 26.9510538184921 62.5623696999021
"3437" 687.2 29.106084490713 67.4477892787661
"3438" 687.4 33.0769685398875 71.716302433882
"3439" 687.6 37.2409855232725 76.2352077790135
"3440" 687.8 41.7597155153762 79.477806098639
"3441" 688 46.9669723737247 81.6210645698585
"3442" 688.2 51.1455289935226 83.3724639682886
"3443" 688.4 56.0257168490027 86.0724507878015
"3444" 688.6 60.619669602329 87.9851053912421
"3445" 688.8 65.2983249758131 88.9717654933187
"3446" 689 69.3206433584447 89.3748595476057
"3447" 689.2 74.31192397161 89.9560294675396
"3448" 689.4 78.6046957106106 89.4977676474027
"3449" 689.6 82.4418374284975 88.9361256959505
"3450" 689.8 86.1137275650802 87.0950035592375
"3451" 690 89.4281375715078 84.0678235999969
"3452" 690.2 92.0736635544726 81.1749152085386
"3453" 690.4 95.3464734562671 78.5053064167568
"3454" 690.6 98.8177969883832 76.7296361773526
"3455" 690.8 102.536201781891 74.7058192718532
"3456" 691 106.17503346174 75.7663518790296
"3457" 691.2 110.345456747944 77.6262536940482
"3458" 691.4 114.495802620124 80.7801610262951
"3459" 691.6 115.560394465319 82.7796113627537
"3460" 691.8 115.532122950341 81.5727242180748
"3461" 692 116.589004058089 79.3376867133754
"3462" 692.2 117.532441819589 76.8526516286882
"3463" 692.4 118.40388655195 73.8515528104983
"3464" 692.6 119.522569137046 69.5285600850995
"3465" 692.8 119.841575309298 65.0879443727505
"3466" 693 119.862429181416 60.3244136152122
"3467" 693.2 120.146915794148 55.6903348618652
"3468" 693.4 120.453701956255 51.536503007532
"3469" 693.6 121.01611920346 47.6346053095839
"3470" 693.8 119.47502489497 45.9129214950703
"3471" 694 116.746833322606 42.9526273662398
"3472" 694.2 113.664471200141 38.3983200407244
"3473" 694.4 112.210712105529 33.7374022425351
"3474" 694.6 110.788032436758 28.3167235308104
"3475" 694.8 109.397582706425 23.9346188363832
"3476" 695 106.802841924642 21.6875432695296
"3477" 695.2 103.931765104209 20.5936978292469
"3478" 695.4 99.5562354831262 18.8578011346921
"3479" 695.6 95.4341329676676 15.2837239219346
"3480" 695.8 92.6242186389505 10.8112024267224
"3481" 696 92.2080485011261 10.4243096624921
"3482" 696.2 93.0564649320093 11.5006294886047
"3483" 696.4 94.4342233749833 11.5708568414921
"3484" 696.6 95.9280507578957 12.8193893220674
"3485" 696.8 98.7092030920976 13.6232758722202
"3486" 697 100.412104436303 14.3070472568106
"3487" 697.2 101.01863328644 17.3254317303778
"3488" 697.4 103.545616573923 19.8140418516819
"3489" 697.6 106.658583641428 21.6959775507768
"3490" 697.8 109.948163909556 23.3024105788037
"3491" 698 111.194618141159 25.2380406507698
"3492" 698.2 112.975973020943 28.0611171413636
"3493" 698.4 115.904484876373 30.8569790267067
"3494" 698.6 118.071225558775 33.9363028373908
"3495" 698.8 117.359496558106 35.7795398173853
"3496" 699 117.10241029461 39.5648071706636
"3497" 699.2 118.324565792924 43.3035479717505
"3498" 699.4 120.48801799922 47.1680617696148
"3499" 699.6 122.302117174073 49.5109473163603
"3500" 699.8 121.700739625199 52.0375562845873
"3501" 700 121.236914847843 55.7492598640619
"3502" 700.2 121.926485302687 60.2973853618687
"3503" 700.4 123.106319739529 64.7097728894222
"3504" 700.6 123.821541608169 66.399470907735
"3505" 700.8 123.387874244089 67.7798377495331
"3506" 701 123.011496112585 68.238286194202
"3507" 701.2 121.608940971348 70.8708166386463
"3508" 701.4 119.987272120148 74.1013560847636
"3509" 701.6 119.825050151167 77.9558593788027
"3510" 701.8 120.828480351354 81.0005649074584
"3511" 702 120.940582351199 81.2939423521212
"3512" 702.2 121.065971489919 81.3455323482707
"3513" 702.4 119.865821705106 81.9244539534308
"3514" 702.6 118.576646933177 83.7538082420056
"3515" 702.8 116.560229743198 85.8120615769386
"3516" 703 113.264345649999 87.716656046098
"3517" 703.2 110.198084168244 89.6244863058099
"3518" 703.4 106.994278591072 91.8242348924787
"3519" 703.6 104.115114945627 94.9591444304487
"3520" 703.8 101.601508817561 98.1692146045904
"3521" 704 99.4856030428924 102.033662587176
"3522" 704.2 99.3224392122992 105.560319723243
"3523" 704.4 97.6241398864685 107.664161794333
"3524" 704.6 94.0907685618286 109.099521379428
"3525" 704.8 89.1944614145933 109.449587604949
"3526" 705 83.6427525604923 109.406963252848
"3527" 705.2 78.1977324466017 108.001148451647
"3528" 705.4 72.9380174613659 105.828398334225
"3529" 705.6 67.5619184868538 103.887067397588
"3530" 705.8 61.4708428620894 101.801017020918
"3531" 706 55.7413131792475 100.268110592164
"3532" 706.2 50.0029520184541 100.79374985442
"3533" 706.4 43.7764701718412 101.445689674869
"3534" 706.6 38.185606582048 101.888964019226
"3535" 706.8 33.2213449299756 103.998272891322
"3536" 707 29.5318984129243 107.114792805868
"3537" 707.2 26.3715595099952 110.762076745364
"3538" 707.4 26.3939213019295 111.042087039096
"3539" 707.6 25.6641703188896 109.678460260872
"3540" 707.8 22.7533305955621 107.238174523293
"3541" 708 19.5660569860739 104.174696758931
"3542" 708.2 15.5767276701605 100.265602833679
"3543" 708.4 13.0697658286835 95.6261869438511
"3544" 708.6 11.1907758219296 90.1779858404396
"3545" 708.8 8.81457244735946 85.7118145286159
"3546" 709 5.32540229574557 80.8710802061036
"3547" 709.2 4.21097403831243 75.543647159614
"3548" 709.4 3.72044454429269 69.2414253458099
"3549" 709.6 5.06896717120961 63.1579805868101
"3550" 709.8 6.53187104053235 57.9128853598201
"3551" 710 7.49363524372364 52.6686782628288
"3552" 710.2 8.73422393318845 47.4759827057635
"3553" 710.4 10.9039994518198 41.808359366608
"3554" 710.6 13.6426311399854 36.6287891608878
"3555" 710.8 16.6769117361827 31.2909649392274
"3556" 711 20.204960826687 26.2889977296109
"3557" 711.2 24.446741662775 22.1816725213087
"3558" 711.4 26.8576339458228 16.9950469510811
"3559" 711.6 26.5652657635151 17.4948239265427
"3560" 711.8 28.4723057213234 17.4639801862119
"3561" 712 32.3308719360286 17.3103703552842
"3562" 712.2 37.0494579450494 16.956186090784
"3563" 712.4 42.2295176338975 16.4180429452047
"3564" 712.6 46.6384298230976 14.2819719414328
"3565" 712.8 50.8274685642266 11.5545363030507
"3566" 713 53.9826576526288 7.8954224173823
"3567" 713.2 57.1148526791295 3.33066369815292
"3568" 713.4 58.3406287467309 3.00269157366356
"3569" 713.6 60.0816459622063 4.21293581816356
"3570" 713.8 63.9396093793375 5.58879243296356
"3571" 714 68.0149737707339 7.35725459693629
"3572" 714.2 72.8440600137538 8.4129610745698
"3573" 714.4 77.7774497018501 9.69942017128211
"3574" 714.6 81.5313012155106 12.0767539697831
"3575" 714.8 85.3280840678192 15.1405942406945
"3576" 715 89.9599419188034 17.8890704696341
"3577" 715.2 94.7571232840684 20.9046590697218
"3578" 715.4 98.4594371306404 24.9290414349207
"3579" 715.6 101.319076399498 29.391475852235
"3580" 715.8 102.659179207462 34.3571255912804
"3581" 716 102.205926552498 38.9112752786336
"3582" 716.2 100.193661164909 42.8890728909088
"3583" 716.4 97.4929514536975 46.2599478189454
"3584" 716.6 94.4626881387066 49.0047122777636
"3585" 716.8 91.7313491410206 52.4250813693046
"3586" 717 89.6142240261861 56.5364111359202
"3587" 717.2 88.4000225380404 60.9779406756064
"3588" 717.4 89.6181329908813 65.5497668100419
"3589" 717.6 91.8001465127331 68.5135040234941
"3590" 717.8 94.9213007436908 71.8851300498754
"3591" 718 98.6737720327162 74.1911797432314
"3592" 718.2 101.791353383736 78.3001167670753
"3593" 718.4 102.40603633061 82.2157089262277
"3594" 718.6 103.471555928354 87.3376062956636
"3595" 718.8 104.790461284098 92.2023347218161
"3596" 719 104.868426132713 95.0563840277918
"3597" 719.2 104.240002568442 95.9696568961808
"3598" 719.4 105.528630537775 96.9521782319611
"3599" 719.6 107.76168471595 97.3009351149157
"3600" 719.8 108.347607502174 96.774571538202
"3601" 720 107.13599161153 95.7352896877987
"3602" 720.2 105.147604141279 96.3155978553618
"3603" 720.4 102.925801988046 98.3522988528943
"3604" 720.6 99.9562379589488 101.513098690573
"3605" 720.8 97.1097054947225 105.828864410314
"3606" 721 95.7426571202585 110.508223579748
"3607" 721.2 95.4665502160705 112.854306426501
"3608" 721.4 93.8039147000463 111.447762216458
"3609" 721.6 90.2305258051745 111.147242727946
"3610" 721.8 85.9632326600712 110.47305098069
"3611" 722 81.0065574230128 110.041831506935
"3612" 722.2 75.3410349628607 110.308779601242
"3613" 722.4 69.5268941834535 109.99324899935
"3614" 722.6 63.8655712968781 108.149457257566
"3615" 722.8 58.2068737156522 106.189796605832
"3616" 723 52.4244203136265 104.169424248531
"3617" 723.2 47.2615095558844 103.990734174254
"3618" 723.4 41.7006285474959 104.393305291748
"3619" 723.6 35.9491108006926 103.007084408664
"3620" 723.8 32.3425688314201 99.0958791125587
"3621" 724 30.0068221323726 93.7869341775386
"3622" 724.2 28.564333210044 87.6344801187975
"3623" 724.4 27.8096646492802 81.7743599836462
"3624" 724.6 27.5452621191932 75.7192615484636
"3625" 724.8 28.1481177528273 69.4679971094473
"3626" 725 29.784942892966 64.3463181272951
"3627" 725.2 30.8400668549655 58.6054224294654
"3628" 725.4 30.5826755087462 52.7242765945014
"3629" 725.6 29.1753573122867 47.8419826010419
"3630" 725.8 27.3055837680014 42.2364090909616
"3631" 726 24.7919949751082 36.6984392231636
"3632" 726.2 22.3010031864997 32.2991875472179
"3633" 726.4 19.2766862955615 28.1466156767048
"3634" 726.6 18.7673886725371 26.2136222547625
"3635" 726.8 20.853094923466 25.6815288733688
"3636" 727 24.6658837767396 25.1464735231688
"3637" 727.2 29.2023223507226 23.2464152028823
"3638" 727.4 33.7324629183723 21.7618273472899
"3639" 727.6 38.8261613169345 20.6509328736092
"3640" 727.8 44.0792336672976 19.3303726968302
"3641" 728 48.8980182035042 17.6502167676526
"3642" 728.2 54.0629204708589 15.9867593116067
"3643" 728.4 59.7015673252063 15.5911703228049
"3644" 728.6 65.4967996419061 15.7353283900997
"3645" 728.8 71.1459003368576 16.5153870488336
"3646" 729 75.7827121049034 18.7711165845276
"3647" 729.2 79.7166736012076 21.3155979049136
"3648" 729.4 83.5813207085332 23.9861446758022
"3649" 729.6 88.9091362753328 25.2891707262518
"3650" 729.8 93.7932803437296 26.8806783161919
"3651" 730 98.6161226095669 28.9143978310411
"3652" 730.2 103.319556958908 29.1503369614136
"3653" 730.4 106.898490020792 27.0872597843858
"3654" 730.6 107.907106107498 25.2711856724636
"3655" 730.8 107.287577929188 26.3451181967936
"3656" 731 108.130968937731 28.7900686964526
"3657" 731.2 109.617815187677 32.5819419527664
"3658" 731.4 109.692410060359 36.8823868235327
"3659" 731.6 109.654736917242 41.9534471269136
"3660" 731.8 109.448091598913 47.0341262198214
"3661" 732 110.026723220624 51.3237404410028
"3662" 732.2 110.790506092123 55.9496523269713
"3663" 732.4 112.453118090758 60.3596241612171
"3664" 732.6 113.735645346124 64.8927718997425
"3665" 732.8 115.134497982451 70.182229396086
"3666" 733 116.128400286131 75.3247715868754
"3667" 733.2 117.043936658149 79.4228375927661
"3668" 733.4 114.723608856114 82.1026709965879
"3669" 733.6 111.043581120654 83.6487153719244
"3670" 733.8 106.129145333 84.4999865812653
"3671" 734 100.455598898313 85.5321239563187
"3672" 734.2 94.7413131834165 85.5420079837239
"3673" 734.4 89.0890614564337 84.1292011645123
"3674" 734.6 83.3578913637755 82.7902835857314
"3675" 734.8 78.0763627978118 82.4920795272707
"3676" 735 71.1148498448179 83.4995881964686
"3677" 735.2 65.3638557752958 85.660616312586
"3678" 735.4 59.9315191019026 88.976456218189
"3679" 735.6 55.8046596187476 91.8696525059886
"3680" 735.8 51.4915000228083 95.6571800408041
"3681" 736 47.3113559345074 101.271600427336
"3682" 736.2 43.4123965139268 106.428082902103
"3683" 736.4 41.1759773458827 110.909731906895
"3684" 736.6 38.6845890780732 116.026143162078
"3685" 736.8 36.4675254969776 117.242614183128
"3686" 737 33.4079238805852 114.987396942953
"3687" 737.2 33.3451794940225 113.736855092139
"3688" 737.4 31.1768308699376 111.19801745544
"3689" 737.6 27.6612222522616 107.638060123843
"3690" 737.8 23.8875810162157 103.822607467742
"3691" 738 19.2608905016913 101.44849683721
"3692" 738.2 14.2486034762538 98.6358732887261
"3693" 738.4 12.3152979474487 95.1854737549765
"3694" 738.6 12.9936175841967 90.0286757075313
"3695" 738.8 13.4258915932476 84.8980086870136
"3696" 739 14.1765469013225 79.4678338531385
"3697" 739.2 15.1853121086484 74.2430010846551
"3698" 739.4 17.5607898249181 69.0287831096379
"3699" 739.6 20.0361462384959 63.7167911079602
"3700" 739.8 21.0079095627932 58.4180307836114
"3701" 740 21.5981581654703 53.2087186007636
"3702" 740.2 21.2377027994372 47.6050594007579
"3703" 740.4 20.2100492581073 42.3068730777218
"3704" 740.6 18.8181640991564 36.8408208989871
"3705" 740.8 17.3363673242765 31.7723093260214
"3706" 741 17.584511687772 26.9838960708612
"3707" 741.2 20.9316528435038 24.8308797071948
"3708" 741.4 25.9874905460976 22.4939936166636
"3709" 741.6 31.8445997983283 20.1197029993449
"3710" 741.8 37.0660789653198 17.0349191882561
"3711" 742 41.6510564888049 12.6582345512855
"3712" 742.2 46.2818612048811 8.29283136405531
"3713" 742.4 51.1954143146288 4.9573952711948
"3714" 742.6 55.6522947616344 1.66035973017935
"3715" 742.8 54.7184544943799 2.96072644815767
"3716" 743 55.5932495783503 4.63921617958664
"3717" 743.2 58.7758860771855 6.839914794224
"3718" 743.4 63.1637637530869 8.57144140641887
"3719" 743.6 67.4173680912522 10.2549636497666
"3720" 743.8 72.5605607021279 12.4723219779969
"3721" 744 77.1357812898788 15.3917708134136
"3722" 744.2 81.7599537747906 17.8598744355348
"3723" 744.4 85.2015064340093 21.2874962583694
"3724" 744.6 88.7397404435876 24.3577697531936
"3725" 744.8 92.3456007697547 27.607958018235
"3726" 745 96.9158223388742 30.6632968715665
"3727" 745.2 100.781362584203 34.2069040072597
"3728" 745.4 105.291312572107 36.757373891243
"3729" 745.6 110.477944311638 37.9603297369879
"3730" 745.8 113.60290401808 40.7857615412211
"3731" 746 113.30150790549 44.1987686857886
"3732" 746.2 111.76071696603 48.2578371944941
"3733" 746.4 109.464761714571 52.3410975191109
"3734" 746.6 105.822571375951 56.2852868644136
"3735" 746.8 101.934998703559 59.4088929610482
"3736" 747 97.1753143070618 60.7383942114225
"3737" 747.2 91.9157254722057 61.4765977026635
"3738" 747.4 85.9554532727642 61.6429178181358
"3739" 747.6 80.1376542786847 61.7769673509847
"3740" 747.8 74.8789278601924 64.545039099336
"3741" 748 71.3532042442925 69.1159271175449
"3742" 748.2 68.459415100274 74.137861461798
"3743" 748.4 66.6941310047958 80.0497834222498
"3744" 748.6 65.0011855376367 86.4602484543418
"3745" 748.8 63.9241549421967 93.0735007228371
"3746" 749 62.4164841657866 99.3233599988232
"3747" 749.2 61.7148824240975 105.715885930979
"3748" 749.4 61.4838542329799 111.537138491084
"3749" 749.6 61.3649193075156 116.408529304188
"3750" 749.8 63.6830415676324 118.383259754943
"3751" 750 64.9390665573889 117.773769467333
"3752" 750.2 67.1204452614309 116.856646364521
"3753" 750.4 70.8491299929756 114.7894879392
"3754" 750.6 75.7239475195225 113.517100216164
"3755" 750.8 80.9892343687698 112.683685670084
"3756" 751 86.5625233179726 113.013893398714
"3757" 751.2 88.847162668887 113.40311599369
"3758" 751.4 90.1512029622697 110.716517762541
"3759" 751.6 91.4909575244565 107.031432341792
"3760" 751.8 93.6941832003542 102.344183974787
"3761" 752 97.1109236954822 98.6626178899456
"3762" 752.2 100.078130386377 95.9982479811042
"3763" 752.4 103.756518551242 94.1683068620788
"3764" 752.6 108.607630353968 92.6618023912498
"3765" 752.8 111.785185780148 89.5568334684619
"3766" 753 114.010761790606 84.6384431451011
"3767" 753.2 114.564380026951 79.4172056683187
"3768" 753.4 115.630965017663 74.333434958194
"3769" 753.6 118.49603196361 69.0679813037918
"3770" 753.8 121.01466547536 64.5815597429686
"3771" 754 121.020485888624 60.8832092503741
"3772" 754.2 118.021129699667 57.0298835956032
"3773" 754.4 114.800319901018 53.0291266975043
"3774" 754.6 111.992296147253 48.839319552517
"3775" 754.8 110.172646268758 44.37621051111
"3776" 755 107.471933502932 40.4133222083333
"3777" 755.2 104.282471567338 37.6649196977693
"3778" 755.4 100.880578268292 35.9836165992191
"3779" 755.6 97.1852339418187 35.5482172134616
"3780" 755.8 93.4449363628078 33.4570324787944
"3781" 756 90.6271535845692 29.8371836205315
"3782" 756.2 90.4741659570976 25.694288604512
"3783" 756.4 91.7097351235827 21.4395233838319
"3784" 756.6 93.6695065495687 18.2250652845963
"3785" 756.8 93.3036402547642 15.0935527340272
"3786" 757 90.8103411211768 13.7466837306735
"3787" 757.2 86.7633315311875 13.0298836246736
"3788" 757.4 82.1277926557036 12.4800428344211
"3789" 757.6 77.0641125502914 12.6716461285411
"3790" 757.8 72.4837771390976 13.5764044466636
"3791" 758 67.6734068895663 13.345502584226
"3792" 758.2 62.9522495423309 12.0519213456969
"3793" 758.4 58.5781414888562 12.372749553767
"3794" 758.6 54.8341484784079 14.6746297139049
"3795" 758.8 49.9324446770976 17.1927539718248
"3796" 759 44.7380366380976 20.0372983746425
"3797" 759.2 39.2915906376827 22.7081241772806
"3798" 759.4 34.0999216691621 26.1843139275668
"3799" 759.6 28.5867829097569 29.1324877837185
"3800" 759.8 23.1123378634853 31.8938605683064
"3801" 760 17.9406476876704 34.6149886050131
"3802" 760.2 13.6005467764404 38.3381836807493
"3803" 760.4 9.96429661293391 42.7091259494363
"3804" 760.6 8.09045437578176 47.0207163112951
"3805" 760.8 8.18506411415493 51.879225095934
"3806" 761 9.07945209955444 56.4566100061032
"3807" 761.2 11.3822098091472 61.317618249928
"3808" 761.4 12.7635220582068 66.3529024648904
"3809" 761.6 13.3340392559726 71.7859677538386
"3810" 761.8 11.8627795727073 76.956538206127
"3811" 762 8.50187808064874 81.0331014662541
"3812" 762.2 7.29292502853942 83.7379814313612
"3813" 762.4 8.6120257017805 86.8591015109319
"3814" 762.6 11.4690899121214 90.4617956987588
"3815" 762.8 15.7933488919268 94.7451089372246
"3816" 763 19.0284316924547 99.1700945106873
"3817" 763.2 21.9242689267404 103.780548775449
"3818" 763.4 25.7703027535261 107.083696600664
"3819" 763.6 30.8259519250499 108.685222818949
"3820" 763.8 35.8920128769524 109.599730687914
"3821" 764 41.2981652763412 110.069429637294
"3822" 764.2 46.8482332307216 110.83112235816
"3823" 764.4 51.8536071865238 113.263356168352
"3824" 764.6 56.4353367704096 116.689214078064
"3825" 764.8 59.8622427088745 119.967163064179
"3826" 765 64.0277640523534 119.343159718757
"3827" 765.2 67.7264595326476 117.284781640489
"3828" 765.4 72.1255062927451 114.478821483795
"3829" 765.6 79.1908544661579 113.563225677388
"3830" 765.8 84.618482891122 114.553342720761
"3831" 766 89.86838235919 114.244531409563
"3832" 766.2 92.3833725597671 111.165847667924
"3833" 766.4 94.3367017975345 106.886717440126
"3834" 766.6 97.0427044529437 101.958532715048
"3835" 766.8 100.765525974328 97.9047861363046
"3836" 767 105.221217072698 94.7169113338386
"3837" 767.2 109.572842047045 92.7845362272027
"3838" 767.4 114.12908762956 89.9433953388454
"3839" 767.6 117.129910826701 86.2997834181205
"3840" 767.8 118.004746999796 81.9112752502239
"3841" 768 119.026442375303 76.1997194139493
"3842" 768.2 119.836693565336 70.8722070522874
"3843" 768.4 120.811742135267 65.2293265107652
"3844" 768.6 122.321588415723 60.2197181066368
"3845" 768.8 122.941611654442 55.0993973802518
"3846" 769 120.770289196228 52.2732025692027
"3847" 769.2 117.934847480348 48.7435543092136
"3848" 769.4 115.514842284854 43.6345331934203
"3849" 769.6 114.781099742383 38.1316231969136
"3850" 769.8 113.811442739266 32.0902665642034
"3851" 770 112.360360804348 26.0468743812191
"3852" 770.2 110.871719476098 24.6239758630093
"3853" 770.4 108.086912539617 24.8618095322693
"3854" 770.6 104.68813242029 24.9941034375386
"3855" 770.8 100.817908606992 25.2072436182501
"3856" 771 97.104016615447 25.1494809880907
"3857" 771.2 93.8128959448623 24.8657725849871
"3858" 771.4 90.5356308191867 23.4563869033269
"3859" 771.6 88.2760445064476 20.2645963241636
"3860" 771.8 87.5783287228118 16.5909655669595
"3861" 772 86.6707123685923 13.331003120632
"3862" 772.2 84.0311146982625 11.5512317662306
"3863" 772.4 81.0961973179273 12.108661426738
"3864" 772.6 76.3573445246933 12.1696479788125
"3865" 772.8 71.5394580512934 12.4180371936532
"3866" 773 66.8146042061607 12.5425004992846
"3867" 773.2 61.6935446760554 11.0700925430951
"3868" 773.4 57.9672253259363 8.74775593295388
"3869" 773.6 54.8669363973244 6.39373947306562
"3870" 773.8 52.9392890053642 7.36381732489689
"3871" 774 50.067055861035 9.75458051666356
"3872" 774.2 46.4357212166976 13.0710743936969
"3873" 774.4 42.2910135032548 16.4449194862591
"3874" 774.6 37.5165425350976 18.9182719851863
"3875" 774.8 32.1398203531463 18.5774008818953
"3876" 775 26.9390349351827 16.6582582114933
"3877" 775.2 27.6560933501998 17.2201661253795
"3878" 775.4 27.2786796746295 18.7236694417487
"3879" 775.6 25.9101412094449 21.4533847150214
"3880" 775.8 24.1571827835231 25.7615175511423
"3881" 776 21.7452795134765 29.5757663094109
"3882" 776.2 18.0354906939699 32.3358678647699
"3883" 776.4 13.3871938178302 35.1148418818715
"3884" 776.6 10.5784691377226 38.2271687951636
"3885" 776.8 9.78098271187434 42.6529773998153
"3886" 777 10.0675300928081 47.8789504569793
"3887" 777.2 10.8410234593344 52.4852540357688
"3888" 777.4 11.6202918302136 57.3669995303153
"3889" 777.6 12.1454526334073 62.421343559106
"3890" 777.8 11.45934810995 67.7366617628685
"3891" 778 8.88814007544465 71.608116071366
"3892" 778.2 5.62701786973171 75.2569140681514
"3893" 778.4 4.20755424252498 77.7614716581555
"3894" 778.6 5.87419752031604 81.3383062105879
"3895" 778.8 9.25604986430229 84.6292271326714
"3896" 779 13.409587673573 87.4065244321062
"3897" 779.2 17.6635640524443 90.0221293948813
"3898" 779.4 21.4582201218476 93.5881376908571
"3899" 779.6 25.3571162213171 97.358242209688
"3900" 779.8 30.3433123860023 101.648213677997
"3901" 780 34.9203602323637 104.560470909244
"3902" 780.2 39.1508806741976 104.886147840914
"3903" 780.4 44.3419883104673 104.583988231882
"3904" 780.6 49.9018636373389 104.397437596991
"3905" 780.8 55.9406934134026 105.125281739358
"3906" 781 60.9180508956502 105.481212531769
"3907" 781.2 65.8389540715458 104.390848245388
"3908" 781.4 70.8213462311758 102.691368518794
"3909" 781.6 75.3058610188226 100.873232714414
"3910" 781.8 79.9465385508019 99.2949302088288
"3911" 782 84.2662148860976 97.38123003035
"3912" 782.2 89.3425193938264 96.2929818604517
"3913" 782.4 94.3435292065563 95.8437942352782
"3914" 782.6 98.5538666056715 96.6395934087679
"3915" 782.8 102.493746785303 98.3751644661508
"3916" 783 106.400206099627 98.5172441951005
"3917" 783.2 107.98374491463 96.0212914874341
"3918" 783.4 108.454552705703 92.3495596073741
"3919" 783.6 108.911835721828 87.7762852163244
"3920" 783.8 109.252253979315 82.3924984627592
"3921" 784 110.498137909816 77.2277387201508
"3922" 784.2 111.776508443823 71.9995783996016
"3923" 784.4 113.549390594422 66.6859847351771
"3924" 784.6 116.051552228133 61.7753538505839
"3925" 784.8 118.450745178309 57.258556433028
"3926" 785 122.175665367589 55.3025321395564
"3927" 785.2 122.536678371661 56.2140619638999
"3928" 785.4 121.843096560214 56.9984665084939
"3929" 785.6 121.407628133953 57.5468126446975
"3930" 785.8 121.328672900787 57.4727821569493
"3931" 786 121.470955900958 58.3947675075157
"3932" 786.2 121.11717255944 58.4828356241636
"3933" 786.4 120.609596279235 58.4103527565256
"3934" 786.6 119.967394444304 58.0808851763532
"3935" 786.8 119.407652198723 57.6038161202636
"3936" 787 118.763352228545 56.5518087963741
"3937" 787.2 118.271883023841 55.3028821234328
"3938" 787.4 117.625182860808 53.3833854299611
"3939" 787.6 116.323771857266 51.556984107319
"3940" 787.8 114.692336035854 48.733861277507
"3941" 788 112.31150888914 44.9639431802483
"3942" 788.2 109.877406613231 40.6908802928957
"3943" 788.4 107.355136050881 36.1079502105555
"3944" 788.6 106.388267593039 30.8302697617121
"3945" 788.8 105.86159198837 25.4008960603908
"3946" 789 103.726241100498 20.4702468499207
"3947" 789.2 100.099305514459 17.4619254421636
"3948" 789.4 95.4079486450119 15.556473225635
"3949" 789.6 90.412629415869 13.543645955835
"3950" 789.8 85.5369828542491 12.889248224906
"3951" 790 80.0778973568034 12.4186166090459
"3952" 790.2 75.0770220061288 11.482363418351
"3953" 790.4 71.7198567102758 9.40645398046553
"3954" 790.6 68.149418836386 5.98420421649048
"3955" 790.8 65.4143144908976 2.0235766811207
"3956" 791 62.8623579281833 2.00901735186356
"3957" 791.2 59.2285346737226 2.15870545578856
"3958" 791.4 54.5619515262034 2.21434671594591
"3959" 791.6 50.0552983779461 2.14181608236053
"3960" 791.8 47.4753706601279 3.79793978536053
"3961" 792 45.0638183269547 6.74751905086136
"3962" 792.2 42.0532258405656 10.4173010492061
"3963" 792.4 37.6539203557 13.3876155537358
"3964" 792.6 32.8882431832748 15.0180544860813
"3965" 792.8 27.6887949212404 15.8568993851141
"3966" 793 26.6407507034413 16.6776553231948
"3967" 793.2 26.0719524654309 18.5717985531484
"3968" 793.4 24.9112541306749 21.7007353164161
"3969" 793.6 22.8580458235821 24.9630757432615
"3970" 793.8 19.6797208431582 28.4120300658454
"3971" 794 15.6563761753649 31.5957366790002
"3972" 794.2 11.6564348836801 34.0955173912267
"3973" 794.4 10.0965837229547 37.824967324435
"3974" 794.6 9.35814522821186 41.8542616963493
"3975" 794.8 8.66756492846924 46.6436368038406
"3976" 795 6.87310849389244 51.556188065561
"3977" 795.2 5.82628844842527 56.335869828193
"3978" 795.4 6.49098551998547 61.5930095809911
"3979" 795.6 7.48733746692433 66.594431217325
"3980" 795.8 8.71779728568772 71.4770369861636
"3981" 796 9.13733763909755 76.5409536934136
"3982" 796.2 9.89340804603303 81.7096623471313
"3983" 796.4 10.4082567559952 87.2503363004116
"3984" 796.6 11.781926790507 92.6279735940415
"3985" 796.8 14.6405595706601 96.9936833188042
"3986" 797 18.9184089291126 100.958241955964
"3987" 797.2 23.4446547305779 104.147612967301
"3988" 797.4 27.9476827699856 107.785893050736
"3989" 797.6 31.5332733666991 111.949555244875
"3990" 797.8 35.5686395204726 115.983370970992
"3991" 798 40.2283734451213 116.768683750259
"3992" 798.2 45.6195635608875 116.293542894722
"3993" 798.4 51.0061668266226 116.001285770664
"3994" 798.6 56.3536105932439 116.252966858737
"3995" 798.8 61.2132194919282 118.127945860744
"3996" 799 64.6494430632603 120.996320767547
"3997" 799.2 67.978383449736 122.266137151302
"3998" 799.4 70.7965987992439 120.745940356932
"3999" 799.6 74.1264898922332 117.734061874519
"4000" 799.8 78.3556699802077 115.117084132621
"4001" 800 82.8464170024281 112.567961298011
"4002" 800.2 88.0545396614418 109.739133282082
"4003" 800.4 93.0559326089883 108.145671205302
"4004" 800.6 98.5062797520043 108.334966073791
"4005" 800.8 101.278010431822 108.133599956146
"4006" 801 101.665021252569 106.424616220449
"4007" 801.2 101.692820392548 104.061270842689
"4008" 801.4 103.314489243748 100.070649689114
"4009" 801.6 105.520612349913 95.9869972951372
"4010" 801.8 109.407590465741 93.143455344107
"4011" 802 113.222457936871 90.5267417263274
"4012" 802.2 115.625869760573 87.7166038353886
"4013" 802.4 118.229176668756 84.7182586753465
"4014" 802.6 119.844067628229 82.1186237814177
"4015" 802.8 119.652846606787 79.5885288100084
"4016" 803 119.220113397571 75.3122708246899
"4017" 803.2 119.29898028958 70.8115124742153
"4018" 803.4 119.65885860674 66.7383259390122
"4019" 803.6 120.695785940928 62.3014207203246
"4020" 803.8 123.187544890148 58.8023914905795
"4021" 804 123.077201271237 58.0624349918636
"4022" 804.2 121.577267751598 56.313782920032
"4023" 804.4 119.834965246045 53.1572070608375
"4024" 804.6 118.587315807198 49.4951796821136
"4025" 804.8 117.970927408932 45.4371227222375
"4026" 805 117.944487155924 41.0403635401592
"4027" 805.2 117.422292159002 36.6170177568288
"4028" 805.4 116.777556758713 34.6160351587405
"4029" 805.6 114.563911949812 33.0165213477439
"4030" 805.8 111.536857090848 30.2559360268778
"4031" 806 108.312290856299 27.0684947977094
"4032" 806.2 105.117257869182 23.6595903853458
"4033" 806.4 103.018015363038 19.0215575508913
"4034" 806.6 102.776775428453 16.3619261187213
"4035" 806.8 102.224930484348 16.9948136284969
"4036" 807 99.9211519534749 17.0917613634088
"4037" 807.2 96.1231778560388 17.4731661007812
"4038" 807.4 92.6131845646801 16.8305205501684
"4039" 807.6 89.4857106239094 14.389961025822
"4040" 807.8 87.6132339037608 10.8387305702758
"4041" 808 86.6569095128276 6.28818621215356
"4042" 808.2 84.8549641473329 5.44566137989885
"4043" 808.4 81.9309240299149 4.80090873047125
"4044" 808.6 78.2229645577976 3.53265115862355
"4045" 808.8 74.2730152510126 3.82354243661638
"4046" 809 69.8480916376583 3.37177737375701
"4047" 809.2 64.905714417881 2.99743820743675
"4048" 809.4 59.9931928789502 3.31782442403198
"4049" 809.6 54.8832125641745 4.48382333847674
"4050" 809.8 51.1993734670976 6.65191700359904
"4051" 810 46.9104861106344 8.63619414556882
"4052" 810.2 41.5096039802858 9.77706183389885
"4053" 810.4 36.3195132645458 11.3096674950773
"4054" 810.6 31.4308128297211 12.8390172413459
"4055" 810.8 28.6929965428072 15.9763454951797
"4056" 811 27.4775089708584 19.9779595294136
"4057" 811.2 26.1814890170663 25.1214975685385
"4058" 811.4 23.1329416161288 30.0301526786323
"4059" 811.6 18.9727058772554 33.0958672975688
"4060" 811.8 14.2915450530302 35.4379722924039
"4061" 812 9.80032270493249 37.5945270669451
"4062" 812.2 9.02160856693411 40.3254971259616
"4063" 812.4 9.08530306379398 44.4342203386189
"4064" 812.6 8.63056612309755 48.2560442686189
"4065" 812.8 8.58141802348547 53.557295300586
"4066" 813 7.67709299062342 58.4367101629394
"4067" 813.2 7.60871536132707 63.7738689174177
"4068" 813.4 8.43735948262256 68.7476177294886
"4069" 813.6 10.5765687445376 73.6310169531116
"4070" 813.8 12.1206532898356 78.7233364851874
"4071" 814 13.7129399633124 84.1727570577627
"4072" 814.2 16.8905428012078 88.9836989647265
"4073" 814.4 21.1884868955895 92.6881597976636
"4074" 814.6 26.6701662246761 94.1663528548867
"4075" 814.8 32.4098449507899 95.9285438477148
"4076" 815 37.4515718279181 96.9248312824585
"4077" 815.2 42.893828990741 98.3211959379679
"4078" 815.4 47.7654456075932 99.4245398899331
"4079" 815.6 53.2341047910372 99.5773268990687
"4080" 815.8 58.2418222617587 100.27495407854
"4081" 816 63.186468941713 100.73685566392
"4082" 816.2 68.3723177962454 102.039996788116
"4083" 816.4 73.3000115890484 102.897441918868
"4084" 816.6 76.3649053348049 106.288260075395
"4085" 816.8 78.9420238978781 110.719090095054
"4086" 817 81.6056644270976 114.438377285468
"4087" 817.2 85.2957192256881 114.692235841884
"4088" 817.4 87.8222048458264 112.720347091774
"4089" 817.6 90.1789164651671 109.457658537472
"4090" 817.8 92.7886285515122 105.104426809273
"4091" 818 95.5178531572872 101.804527741034
"4092" 818.2 98.8114091121312 98.0483481499073
"4093" 818.4 102.500326445903 95.1626288506466
"4094" 818.6 106.512382761289 91.9537049380722
"4095" 818.8 109.637276039687 89.6927644610738
"4096" 819 113.409765250445 87.1480943652503
"4097" 819.2 115.251819252493 83.0781218833571
"4098" 819.4 116.40953189765 79.0905125519793
"4099" 819.6 118.506632447413 74.7926368692951
"4100" 819.8 121.63411712038 70.4268520344584
"4101" 820 123.502781076399 66.2253237582153
"4102" 820.2 122.226568756473 63.1454608187636
"4103" 820.4 119.767525505882 60.1894776894567
"4104" 820.6 116.274033778072 57.1125320868687
"4105" 820.8 113.711130470156 53.7408834958904
"4106" 821 111.282069862947 49.3628814407609
"4107" 821.2 109.738270683615 44.2874895984493
"4108" 821.4 108.839897229705 38.7218628272243
"4109" 821.6 108.555615281879 32.7094104962261
"4110" 821.8 107.352191297478 27.0750865674236
"4111" 822 104.198086471476 24.0537109502582
"4112" 822.2 100.580359458867 22.3335260093463
"4113" 822.4 95.8325294865681 20.2046461448694
"4114" 822.6 91.0190683395927 17.4501754980422
"4115" 822.8 87.7614478420387 13.6401015121636
"4116" 823 85.9222718044547 8.42864160217376
"4117" 823.2 85.4396615517869 6.61920069059559
"4118" 823.4 84.6542951786133 8.13734554838987
"4119" 823.6 81.484362734438 8.87637416679121
"4120" 823.8 76.9710320677608 10.0938648859595
"4121" 824 72.5103826436875 10.4577961197836
"4122" 824.2 67.7029840874211 10.1030409338106
"4123" 824.4 63.1189529903347 9.06113617472541
"4124" 824.6 59.9283704786481 10.0895268835624
"4125" 824.8 56.9955726813476 13.2897676519136
"4126" 825 54.8801350043607 17.1689189408636
"4127" 825.2 53.1806344472039 21.6388266309082
"4128" 825.4 50.6731107389437 26.5454069695647
"4129" 825.6 47.9916768383503 31.6019740154108
"4130" 825.8 44.9780863035712 35.8596494448425
"4131" 826 40.6756907759685 39.0141357656958
"4132" 826.2 35.4603171089276 41.0438530315736
"4133" 826.4 29.3843649652263 41.3394957084556
"4134" 826.6 24.5664405218501 38.895002976746
"4135" 826.8 20.8303451185681 35.4807012062518
"4136" 827 18.3872656026827 30.6404417170997
"4137" 827.2 18.0375123888476 25.1157069262204
"4138" 827.4 18.5966280680133 25.3355532333899
"4139" 827.6 19.3395949721965 25.3862603710152
"4140" 827.8 20.0504001129596 23.2759300069394
"4141" 828 21.8767109615231 20.5654633143976
"4142" 828.2 22.4427021584068 20.4556875206636
"4143" 828.4 22.4470510812954 22.1650087728723
"4144" 828.6 22.940122467172 22.386928336355
"4145" 828.8 23.1062492656137 23.1145263192765
"4146" 829 22.3836289771519 23.6253088886962
"4147" 829.2 20.9294150616736 24.3689028924679
"4148" 829.4 18.3149697938576 25.6266152979536
"4149" 829.6 16.2395190308063 27.2941549992946
"4150" 829.8 14.3166930588104 29.7453684594259
"4151" 830 12.4462575376858 32.8841090655753
"4152" 830.2 11.0884079756976 36.6602209838636
"4153" 830.4 8.98871714642449 40.9208196996732
"4154" 830.6 8.44392036385648 45.9663622534136
"4155" 830.8 8.42875445743383 50.9457253338936
"4156" 831 9.39745045261968 55.6874927231503
"4157" 831.2 10.0660697355686 60.3605830013412
"4158" 831.4 10.2722503198875 64.486953134361
"4159" 831.6 9.35931193949425 68.550656927366
"4160" 831.8 7.20134480214715 72.8557362799198
"4161" 832 7.50902260408116 77.566894133639
"4162" 832.2 8.95547205472659 82.1041732044216
"4163" 832.4 12.2545717317022 86.5613908928264
"4164" 832.6 15.4476565563295 90.8169948015356
"4165" 832.8 18.8233098883595 95.3300714191159
"4166" 833 22.1716216905023 99.9708576198302
"4167" 833.2 24.8249566883936 104.661169805568
"4168" 833.4 29.3273097486591 107.440400167464
"4169" 833.6 34.6503757642779 109.241043114155
"4170" 833.8 40.3686773477073 109.799366612712
"4171" 834 45.7069256225812 111.108098083237
"4172" 834.2 50.5809915576928 113.790087639735
"4173" 834.4 55.7970989146782 117.369745306889
"4174" 834.6 60.9334484833952 119.391331119259
"4175" 834.8 64.9382815750484 118.805000866852
"4176" 835 68.8698627656226 115.867521933114
"4177" 835.2 73.5467089205382 113.575399225265
"4178" 835.4 78.1019143028202 111.688084478235
"4179" 835.6 83.0768308754855 110.014859838931
"4180" 835.8 87.5792336719475 107.975455517664
"4181" 836 92.2510602012236 107.320285701092
"4182" 836.2 97.4247994222355 107.099071754405
"4183" 836.4 101.631656477434 108.675587968706
"4184" 836.6 101.534024826411 107.991649686858
"4185" 836.8 101.16534151103 106.999124026302
"4186" 837 101.259813449486 106.674140262159
"4187" 837.2 100.512140216328 106.218069813099
"4188" 837.4 99.949290170445 104.584396488248
"4189" 837.6 99.6415327401232 101.324828576228
"4190" 837.8 99.3069335981489 97.5846675507148
"4191" 838 99.2182369809368 92.9372608216725
"4192" 838.2 99.3871812013408 87.943589189069
"4193" 838.4 101.389757689887 82.8452869393478
"4194" 838.6 104.241458808431 78.2142266063559
"4195" 838.8 107.709720731308 74.1121685278148
"4196" 839 111.977114845373 70.7604449992886
"4197" 839.2 116.490985531744 67.2664413115601
"4198" 839.4 121.09196960492 63.8333891261636
"4199" 839.6 122.765945057509 60.4660089659913
"4200" 839.8 121.712223209663 59.052785888507
"4201" 840 119.73372393538 57.1451972486636
"4202" 840.2 117.055183688131 54.1808749903526
"4203" 840.4 114.348128388658 50.654685919267
"4204" 840.6 112.762689223817 47.7706737575561
"4205" 840.8 111.225585793304 45.0471477047325
"4206" 841 109.600054503705 41.1899752904299
"4207" 841.2 107.129672531816 37.7060109865272
"4208" 841.4 106.109101453281 33.3562931945819
"4209" 841.6 105.411743671501 28.1801816561059
"4210" 841.8 104.329981396963 23.8438814278366
"4211" 842 102.980729058382 22.5138624260856
"4212" 842.2 99.9846592874149 22.2085817654809
"4213" 842.4 95.4971659833328 21.6809193099871
"4214" 842.6 90.9936067609976 20.2645963241636
"4215" 842.8 87.2509500648917 18.9606799245165
"4216" 843 83.7975742365927 16.1403659375665
"4217" 843.2 80.5114986539158 12.7541332374817
"4218" 843.4 79.317666295454 8.63830521037643
"4219" 843.6 77.9417063664176 6.67036860515356
"4220" 843.8 75.0465930914404 6.86091382680642
"4221" 844 71.0287286196733 7.97106268266356
"4222" 844.2 66.6207819267609 9.27401453734672
"4223" 844.4 62.2691637697226 10.4353429041948
"4224" 844.6 56.3684429302976 11.2338511907459
"4225" 844.8 51.2789248097255 11.9721271923263
"4226" 845 45.9289497006976 11.6782318947636
"4227" 845.2 41.1056942094953 9.55046037494765
"4228" 845.4 36.7141543014309 9.58472167533022
"4229" 845.6 34.1176784019251 12.0213174682498
"4230" 845.8 31.5560152042623 16.66983369824
"4231" 846 29.700337153027 21.4943243769341
"4232" 846.2 27.5312157347823 26.254889918794
"4233" 846.4 25.8802888792514 31.9757567953779
"4234" 846.6 23.0853093384893 36.7673896548904
"4235" 846.8 19.7505811027547 41.0898969103493
"4236" 847 16.9728049249437 45.2910100333046
"4237" 847.2 14.351749816887 49.7999198533741
"4238" 847.4 11.4060983546354 54.8199867231846
"4239" 847.6 9.68233545479583 59.8204739996636
"4240" 847.8 10.1168898986829 64.981489892127
"4241" 848 11.8042227420476 70.1903562630635
"4242" 848.2 14.8405606276298 74.5375782462361
"4243" 848.4 18.065098741533 79.6631372749378
"4244" 848.6 21.2751334613415 84.3360762823465
"4245" 848.8 25.5229499897642 88.2263320190683
"4246" 849 29.6542546969901 92.6218306220189
"4247" 849.2 33.0230321976621 97.4962608708894
"4248" 849.4 34.1272462597009 102.28378054092
"4249" 849.6 33.0969504503124 107.286895503829
"4250" 849.8 32.0502083167805 111.881173143688
"4251" 850 34.2255441782166 114.751610009425
"4252" 850.2 38.4881721334434 117.096109016776
"4253" 850.4 43.1778751362185 118.152602789325
"4254" 850.6 48.6833157130728 118.392294626044
"4255" 850.8 54.4203788654026 118.990729404045
"4256" 851 59.4060313972015 120.722002689
"4257" 851.2 63.9221539160087 123.007962975664
"4258" 851.4 67.0400702091621 121.891209585365
"4259" 851.6 70.5703898126617 119.137141302971
"4260" 851.8 73.9185739937725 115.842043106914
"4261" 852 77.3338404300463 112.558377717484
"4262" 852.2 81.1721863121719 110.060086752209
"4263" 852.4 84.5069313561976 108.481847188389
"4264" 852.6 88.2884383750454 107.626506376229
"4265" 852.8 91.8772895920225 107.580533711564
"4266" 853 96.1711573177505 108.253406348936
"4267" 853.2 99.3782671390479 108.079687079391
"4268" 853.4 100.468244717883 105.67920262749
"4269" 853.6 101.667918688744 102.04503907456
"4270" 853.8 102.771892388434 98.1414850355963
"4271" 854 105.190370110854 94.2933258482635
"4272" 854.2 108.119425897822 91.2319130933015
"4273" 854.4 112.425669301708 89.3804219184246
"4274" 854.6 114.925891604098 87.4458913070135
"4275" 854.8 115.587999606524 83.9411679856983
"4276" 855 114.892034024365 80.046488746448
"4277" 855.2 114.4773303298 75.3350133046906
"4278" 855.4 114.645597624009 70.2340986726459
"4279" 855.6 116.045582723908 65.5050067099609
"4280" 855.8 118.147970670869 60.4455689305873
"4281" 856 120.086147649628 55.1578488050636
"4282" 856.2 118.913383269466 52.1030716427688
"4283" 856.4 116.161408936494 49.6784271903826
"4284" 856.6 112.564506682904 46.5854013815711
"4285" 856.8 109.489309566301 43.3426632147432
"4286" 857 106.666219742625 39.5188037344691
"4287" 857.2 104.153477642459 36.0791621974691
"4288" 857.4 101.621955263499 32.2176185500935
"4289" 857.6 99.6981455650684 28.6299381204597
"4290" 857.8 97.7387110383985 23.5947778554014
"4291" 858 94.7600050638404 19.9315516674064
"4292" 858.2 90.9623061673623 19.0843271693106
"4293" 858.4 86.9380548095629 20.2135125389606
"4294" 858.6 82.1581498685099 21.3934133921481
"4295" 858.8 77.8087172352491 22.5827834655423
"4296" 859 73.0401809169738 22.0947377834264
"4297" 859.2 68.2432919537446 20.4481937482518
"4298" 859.4 65.2188454775833 17.1761986054921
"4299" 859.6 64.0916408341376 13.7445646995836
"4300" 859.8 64.9436312495218 11.0516843959363
"4301" 860 65.981045607058 8.85399230345564
"4302" 860.2 67.7274659714059 7.36147581283178
"4303" 860.4 71.0764589426381 5.40940772417707
"4304" 860.6 73.9695390837339 3.93498498689083
"4305" 860.8 74.153281432462 4.15757294814953
"4306" 861 73.4265212093034 4.49395228360473
"4307" 861.2 72.2367260250476 3.60908763722356
"4308" 861.4 70.4700912834533 2.5482375101924
"4309" 861.6 67.8020608440882 1.50729878360748
"4310" 861.8 64.9561085785142 1.23686736896911
"4311" 862 62.1887625195879 1.04890658380779
"4312" 862.2 59.2228334941676 1.93130693195356
"4313" 862.4 54.9072517258309 1.81792615536356
"4314" 862.6 51.3189487686256 1.50974686992198
"4315" 862.8 47.9911828214524 2.32462603769581
"4316" 863 43.9622060182419 3.34022035373572
"4317" 863.2 41.3442031521582 5.53127205260295
"4318" 863.4 37.9383880552844 8.09145713613609
"4319" 863.6 33.7901193766845 9.14807367559833
"4320" 863.8 32.1769011957805 9.05546638312697
"4321" 864 32.5544047742642 10.4977129474969
"4322" 864.2 31.0225107695814 12.7380688749216
"4323" 864.4 28.10167796441 15.2603956158198
"4324" 864.6 24.6093822908527 18.2912872337758
"4325" 864.8 20.7470123692794 20.2665265382696
"4326" 865 19.2653877913888 22.8304130694014
"4327" 865.2 16.8469719523623 26.0348010812224
"4328" 865.4 13.6286001996476 29.3911118690036
"4329" 865.6 12.405521906117 32.2031579695762
"4330" 865.8 11.6822654706607 34.7893825124985
"4331" 866 10.1361203356801 38.0917352287121
"4332" 866.2 9.58948011552875 42.3873468620856
"4333" 866.4 7.91791867872255 46.4236161878957
"4334" 866.6 6.59014396657122 50.9766393265583
"4335" 866.8 6.13649638939508 55.7112236418702
"4336" 867 6.28098909437028 60.7711921839032
"4337" 867.2 6.46507607363536 66.0349524068484
"4338" 867.4 6.85483873103357 71.3623822682636
"4339" 867.6 6.99809722319592 76.7962640625078
"4340" 867.8 9.10490426207355 82.1552130465836
"4341" 868 12.7028372338118 86.5459427673064
"4342" 868.2 16.0705306237432 90.1904323473486
"4343" 868.4 20.5172189802427 93.5049205568974
"4344" 868.6 24.7360121071951 96.7057356850538
"4345" 868.8 28.6835150112176 99.1791455603755
"4346" 869 34.1596880131136 103.465703280264
"4347" 869.2 39.0430372235366 105.188320505298
"4348" 869.4 44.5558501839984 106.06138502049
"4349" 869.6 49.0374861798416 107.211090731664
"4350" 869.8 53.7158618620734 107.855252990833
"4351" 870 59.2205530223455 110.763858256992
"4352" 870.2 63.4531087239776 114.417521934072
"4353" 870.4 66.7590268159115 117.615932314733
"4354" 870.6 68.2086526301216 121.50165477072
"4355" 870.8 68.054399177136 121.266583200379
"4356" 871 70.9387420293415 120.59058166059
"4357" 871.2 73.7206432120467 119.191537102062
"4358" 871.4 76.9287645887586 116.940547583969
"4359" 871.6 81.2093431133027 115.370848148023
"4360" 871.8 85.3507496175372 113.517100216164
"4361" 872 90.5034027753283 112.51917952333
"4362" 872.2 94.4255299291877 109.873836912401
"4363" 872.4 97.3578123827642 107.116361762458
"4364" 872.6 102.075153733326 104.756054681714
"4365" 872.8 107.364775413694 103.748967877428
"4366" 873 108.806210161909 101.738364169606
"4367" 873.2 110.462895395963 98.0033855154367
"4368" 873.4 112.051273866787 94.2498361276808
"4369" 873.6 114.409618122173 89.5892975610886
"4370" 873.8 117.526262945573 85.5477187551136
"4371" 874 120.562154146717 81.2637489259198
"4372" 874.2 121.178185182748 80.6876326574636
"4373" 874.4 120.959908383589 81.5077053854941
"4374" 874.6 121.235814992341 82.1983406206879
"4375" 874.8 120.694571463483 82.0622362152373
"4376" 875 120.267761846524 81.6894517499341
"4377" 875.2 119.829779765391 81.0315968111636
"4378" 875.4 119.564800096713 80.1512707007918
"4379" 875.6 119.33829876927 78.8274586998101
"4380" 875.8 118.846982976845 77.0122584511678
"4381" 876 118.294820508289 75.6594416956462
"4382" 876.2 117.637119214698 73.3131741351418
"4383" 876.4 117.287576810072 70.296191387279
"4384" 876.6 117.166971522543 66.3207862974114
"4385" 876.8 117.773147358466 61.751500827453
"4386" 877 118.49842138218 57.0283315582421
"4387" 877.2 118.911844489559 52.1376279455097
"4388" 877.4 117.817656567273 47.2625975363386
"4389" 877.6 116.422783939173 42.5805152969409
"4390" 877.8 114.04118878803 38.4474094962144
"4391" 878 112.634560392469 33.3989312302636
"4392" 878.2 112.339245324514 28.4213594340247
"4393" 878.4 111.911557256569 26.8770728219183
"4394" 878.6 109.202215182733 26.234856790514
"4395" 878.8 105.722729639003 23.8376411492862
"4396" 879 102.605009121348 20.2858286793302
"4397" 879.2 100.289903965602 16.2445376015327
"4398" 879.4 97.554890194542 13.4596264932469
"4399" 879.6 95.5122799771443 10.9404174743832
"4400" 879.8 94.8189864545681 11.9914715815753
"4401" 880 91.4535019117676 13.2133311733136
"4402" 880.2 87.3262357492914 13.9780859413472
"4403" 880.4 82.8092467775975 14.300958566726
"4404" 880.6 77.940906200866 14.0832989889583
"4405" 880.8 73.3380132836421 13.1336783082378
"4406" 881 68.9855776451558 10.2109730830616
"4407" 881.2 66.6755851523208 6.61920069059559
"4408" 881.4 65.2104541310521 1.69748079514537
"4409" 881.6 65.7345019487339 3.28450283314841
"4410" 881.8 65.276762222269 3.96724713694927
"4411" 882 62.9034444848192 4.17550558379757
"4412" 882.2 58.8373367148954 3.50549181409972
"4413" 882.4 54.1178344297761 2.56591169594927
"4414" 882.6 49.6790589190976 3.8328533284218
"4415" 882.8 45.9218232262538 6.1517152493198
"4416" 883 41.9452849140541 9.16469030138095
"4417" 883.2 37.3620050673063 11.4093042841581
"4418" 883.4 33.1154046816544 14.9096998404249
"4419" 883.6 30.3987062421885 19.3091403416636
"4420" 883.8 29.3750853675407 24.6292929714931
"4421" 884 29.6428680436089 30.231739414334
"4422" 884.2 29.5608056106203 35.7212683319704
"4423" 884.4 27.7009194824762 41.5499293090616
"4424" 884.6 25.2773130317031 45.8936073483241
"4425" 884.8 21.6028152554889 49.8704384810375
"4426" 885 17.7911054758772 52.672367717028
"4427" 885.2 13.5181889261719 55.7206992383908
"4428" 885.4 9.33596630532637 57.1905409224093
"4429" 885.6 5.21635546081552 57.2921904767405
"4430" 885.8 4.66122314016713 57.2016937763244
"4431" 886 4.82043355710575 57.9847454562373
"4432" 886.2 4.94319031413788 59.5708225977845
"4433" 886.4 5.59305242576149 60.2339828183193
"4434" 886.6 6.27784794860995 61.7345444968371
"4435" 886.8 6.60766825344465 64.5361625347793
"4436" 887 7.39047904475011 68.5037875219771
"4437" 887.2 8.96874632767235 73.3232487822698
"4438" 887.4 9.69973041904879 78.6468408223221
"4439" 887.6 9.93632015021046 83.7068735621636
"4440" 887.8 10.8989719566214 89.1666220335921
"4441" 888 13.7405122427642 94.4565116636874
"4442" 888.2 18.3623470379115 98.1424061969891
"4443" 888.4 23.1338842714785 100.516832466973
"4444" 888.6 28.5264567099282 101.687938729599
"4445" 888.8 34.1637059872761 102.676087157583
"4446" 889 38.8224537494053 101.94873316651
"4447" 889.2 43.7050023939437 101.739676131023
"4448" 889.4 48.6290111592501 102.281585628731
"4449" 889.6 52.7703651666976 104.074010255789
"4450" 889.8 56.9597455967123 105.287648196401
"4451" 890 61.0514905773653 108.083790684183
"4452" 890.2 65.2233773488456 110.993793629309
"4453" 890.4 69.026871440669 114.55748561933
"4454" 890.6 72.1512083317226 118.395897326804
"4455" 890.8 75.398710937822 118.453873568262
"4456" 891 78.5585933203009 115.729223728189
"4457" 891.2 81.1654066725725 112.676298951564
"4458" 891.4 84.6399056468454 109.709728561529
"4459" 891.6 88.651737620713 107.658603448253
"4460" 891.8 93.2635385871816 105.952136966487
"4461" 892 97.4162860192258 104.480283205612
"4462" 892.2 101.597800733298 105.125011836539
"4463" 892.4 102.173526406393 106.183583970155
"4464" 892.6 101.707237168434 105.613172967827
"4465" 892.8 102.215428518423 103.841515966714
"4466" 893 103.036989252896 101.247118430815
"4467" 893.2 105.176874565048 97.5482458953135
"4468" 893.4 108.282823186368 93.9349515387619
"4469" 893.6 112.572727146606 91.2377462898029
"4470" 893.8 116.427202220248 88.0446437227136
"4471" 894 117.73549250898 84.8518149327896
"4472" 894.2 117.055701624044 81.6117565699068
"4473" 894.4 116.371087365434 77.5361498804954
"4474" 894.6 116.05192917521 73.8294355085946
"4475" 894.8 117.168785029784 70.0972937707568
"4476" 895 119.372260818393 66.6632004969418
"4477" 895.2 121.327049315573 62.2250382222886
"4478" 895.4 122.403938787073 58.8299846311386
"4479" 895.6 120.680415529203 56.3741275084004
"4480" 895.8 118.2529104854 52.8801702074535
"4481" 896 115.648041014398 49.9283197275136
"4482" 896.2 112.618747597045 47.9661148624004
"4483" 896.4 110.243763467141 44.8920973965679
"4484" 896.6 108.438537487446 41.270978567985
"4485" 896.8 106.198562139269 37.3445094589493
"4486" 897 105.284563512198 33.0065573067836
"4487" 897.2 107.137185345575 29.5123583566177
"4488" 897.4 110.423769653919 27.1063436274225
"4489" 897.6 111.548950502025 26.9145699623636
"4490" 897.8 110.194032095032 27.8072903445032
"4491" 898 109.110201177694 26.6588017455097
"4492" 898.2 107.630294119041 24.6416663722956
"4493" 898.4 105.899023975348 21.4429920359135
"4494" 898.6 103.102364274719 17.9387926622581
"4495" 898.8 100.088747774542 14.0505937120524
"4496" 899 97.355838973434 13.0156321503925
"4497" 899.2 93.5220346461833 13.0195101025778
"4498" 899.4 89.0894127896276 12.1432204729136
"4499" 899.6 84.6022844177607 10.2373372236109
"4500" 899.8 79.9143144924476 7.10605653317356
"4501" 900 76.8492517697833 3.7816156889207
"4502" 900.2 77.8591750052404 5.28538641076559
"4503" 900.4 78.7629929545351 6.15967738250731
"4504" 900.6 79.76069937666 6.15967738250731
"4505" 900.8 81.2943619244119 5.76168446789213
"4506" 901 82.456316614669 4.77892974303499
"4507" 901.2 82.3285590896269 5.31826724889885
"4508" 901.4 82.3734232738375 5.17985727245356
"4509" 901.6 83.0115863756121 6.15909761552763
"4510" 901.8 84.4599088068764 6.05770083052894
"4511" 902 85.9525832075442 6.78246307207132
"4512" 902.2 88.9972889676119 7.56704129577785
"4513" 902.4 91.2850003826976 8.45880021277785
"4514" 902.6 94.2712260659505 9.67964279254591
"4515" 902.8 97.7906797193475 11.1311448766358
"4516" 903 100.097013161143 12.4964762169021
"4517" 903.2 100.799635595598 13.017285760608
"4518" 903.4 100.434175367713 12.7348682159232
"4519" 903.6 100.750768342269 12.651887038835
"4520" 903.8 100.760889715127 12.5448830364305
"4521" 904 100.807722375108 12.450186118355
"4522" 904.2 100.947013026271 12.6053491828166
"4523" 904.4 101.125148487682 12.7212240425249
"4524" 904.6 100.965919999285 12.6328916639448
"4525" 904.8 100.926328474598 12.7602857949448
"4526" 905 101.300014351648 13.0925404995626
"4527" 905.2 101.20207179948 13.4452634294577
"4528" 905.4 101.604194579527 14.412205193972
"4529" 905.6 102.275833873231 15.0778352763064
"4530" 905.8 103.338629373395 16.0726407973392
"4531" 906 104.985828807789 17.6625414335047
"4532" 906.2 105.706105273234 18.7879825330272
"4533" 906.4 107.242473021912 20.2527588164158
"4534" 906.6 109.068073580516 21.7724795838181
"4535" 906.8 111.089371345149 23.5262127293815
"4536" 907 112.071445956367 25.1448993165157
"4537" 907.2 114.08751524828 27.2518874657505
"4538" 907.4 115.485087759684 29.4732151899825
"4539" 907.6 117.063427870303 32.4372688670225
"4540" 907.8 118.797749589146 35.6653038924928
"4541" 908 119.789432289676 37.9381631012834
"4542" 908.2 121.391416627445 41.1251220643991
"4543" 908.4 121.859159407373 44.1573655932135
"4544" 908.6 122.350094313498 47.6511496358886
"4545" 908.8 122.692165086798 50.9188090960386
"4546" 909 122.893702582551 53.2591409837056
"4547" 909.2 124.031942282223 56.1833715596136
"4548" 909.4 124.066782823948 57.8936377682886
"4549" 909.6 124.488036646623 62.0498712921636
"4550" 909.8 124.219186904862 64.8338077431341
"4551" 910 123.544174698073 68.8113147949885
"4552" 910.2 122.532787574308 72.5609576385795
"4553" 910.4 121.127454798845 75.9042506731425
"4554" 910.6 119.961396710114 79.6324205927229
"4555" 910.8 120.027542356687 83.7341723045207
"4556" 911 120.145638218898 85.5066051946545
"4557" 911.2 118.771457353744 85.6869737189998
"4558" 911.4 116.728097807873 86.7547781463386
"4559" 911.6 113.810376254854 88.9191578244197
"4560" 911.8 110.678564758934 91.5666737591881
"4561" 912 108.303123526049 95.0922103342764
"4562" 912.2 107.288584975149 98.9076066034072
"4563" 912.4 107.532681532866 102.899694314763
"4564" 912.6 108.096809073221 102.367858990283
"4565" 912.8 107.228762370614 102.417616649969
"4566" 913 106.381042470871 102.518918662983
"4567" 913.2 104.092611983376 103.849765258803
"4568" 913.4 101.263829996524 105.647902091442
"4569" 913.6 98.1375401014878 108.214707910029
"4570" 913.8 95.128798452795 111.864723399369
"4571" 914 93.3945441848942 115.172144307884
"4572" 914.2 92.9725924777162 114.190777654672
"4573" 914.4 90.6198627679475 114.134961751514
"4574" 914.6 87.3633846057835 114.510458584746
"4575" 914.8 83.3719122108034 114.649195119798
"4576" 915 78.7226289122927 115.078455114395
"4577" 915.2 73.6461843039226 116.221040646639
"4578" 915.4 69.7883861383725 119.342196856139
"4579" 915.6 67.1966669935122 122.955141018907
"4580" 915.8 66.3345374022683 122.572958625907
"4581" 916 64.1635683207362 122.296054596546
"4582" 916.2 60.4080503651212 122.820382641041
"4583" 916.4 55.9942116569437 124.312282886133
"4584" 916.6 52.6721781854726 124.782523409828
"4585" 916.8 49.0194183094281 124.049225748878
"4586" 917 44.793586592736 123.991837648925
"4587" 917.2 43.3505951095366 122.886783192517
"4588" 917.4 39.8445241867226 121.453356470804
"4589" 917.6 37.3717506733833 120.487379098021
"4590" 917.8 34.0691105229335 119.181162712421
"4591" 918 32.793598160573 118.830062007377
"4592" 918.2 31.8756929224785 117.241861951116
"4593" 918.4 29.5764622590194 115.075687787617
"4594" 918.6 25.4252908955351 113.188662222179
"4595" 918.8 21.7594840027255 111.154383484245
"4596" 919 18.7222128746196 108.028848646097
"4597" 919.2 15.0211906475394 104.926884336291
"4598" 919.4 12.4554844700499 102.045562038973
"4599" 919.6 12.3904209475745 100.890381924356
"4600" 919.8 10.4468197625021 99.6899746312513
"4601" 920 10.2540027819115 99.8962974888961
"4602" 920.2 10.0489083538537 99.9682683082245
"4603" 920.4 10.0543033125156 100.131318533467
"4604" 920.6 9.68817624344539 100.34510095829
"4605" 920.8 9.52486879839166 100.277210172949
"4606" 921 9.50694579022978 100.306539400275
"4607" 921.2 9.26811738516207 99.9804464253893
"4608" 921.4 9.25676125454838 99.8681765579587
"4609" 921.6 9.42739765154491 100.247995729374
"4610" 921.8 9.30663520307101 100.108586082991
"4611" 922 8.58469456345961 99.4224771363877
"4612" 922.2 7.93228211558593 97.7661491124077
"4613" 922.4 7.52176528733815 95.5329761064605
"4614" 922.6 5.68198732199599 92.0820424087651
"4615" 922.8 4.01444977372659 88.0803962691555
"4616" 923 3.1505798732369 85.3734394070488
"4617" 923.2 2.63140491668956 82.0787765679836
"4618" 923.4 1.73704310202498 78.4734404709216
"4619" 923.6 0.660980734573742 75.8387693761159
"4620" 923.8 0.707152601766899 75.8074100681394
"4621" 924 0.250592334521553 76.5111434667596
"4622" 924.2 0.118643744476593 76.3067128718974
"4623" 924.4 0.0358846864201306 76.2913022915345
"4624" 924.6 0.373357734272545 76.9581694724385
"4625" 924.8 0.406767872524978 77.83852455997
"4626" 925 0.47498045458909 78.2364832081212
"4627" 925.2 0.383515008192386 78.7747438869825
"4628" 925.4 0.359929336147152 79.4981294409032
"4629" 925.6 0.713282902363689 79.6600551588652
"4630" 925.8 1.47817722682483 80.0129701851925
"4631" 926 2.6881192593932 81.6946001798896
"4632" 926.2 4.37244936060975 84.4261843262246
"4633" 926.4 6.74537608357756 87.9093511555916
"4634" 926.6 8.83760082780488 89.9849184813221
"4635" 926.8 12.094185960275 91.4707239489942
"4636" 927 14.9033839481456 93.3913754007836
"4637" 927.2 18.2652579213356 95.9579424933302
"4638" 927.4 22.2475566612865 98.1500577763643
"4639" 927.6 26.3374042119071 101.156836315568
"4640" 927.8 30.2226525012404 104.16879755564
"4641" 928 34.9547526668141 106.452744566026
"4642" 928.2 39.3282507047975 107.376703101964
"4643" 928.4 44.1379124744133 107.47928890219
"4644" 928.6 49.6132185252865 107.782859666073
"4645" 928.8 54.6231965987615 108.081965364893
"4646" 929 59.660954648445 107.622422629214
"4647" 929.2 64.7555115200976 107.733733320382
"4648" 929.4 69.2770632605429 106.632999717042
"4649" 929.6 74.1701764696522 105.663091459176
"4650" 929.8 79.2018337492291 105.005160779085
"4651" 930 83.9123485688907 104.074559368422
"4652" 930.2 88.7203595742463 103.859888095523
"4653" 930.4 93.2436094691223 105.214898397978
"4654" 930.6 97.6914718657505 104.358936178945
"4655" 930.8 101.179714232598 101.857352376389
"4656" 931 105.661861086 98.2655369963221
"4657" 931.2 109.201865792229 94.2858075061062
"4658" 931.4 112.983959770245 89.9126384845652
"4659" 931.6 116.709337516174 86.9096926761508
"4660" 931.8 115.842487041732 83.5656322430114
"4661" 932 114.779194586308 79.6738435728741
"4662" 932.2 113.936757291905 74.6168932515902
"4663" 932.4 112.880706557383 68.6720912089671
"4664" 932.6 112.461139230825 64.0036340103181
"4665" 932.8 112.899926716018 59.0019948925308
"4666" 933 112.672961712315 53.4928629016462
"4667" 933.2 111.559792870666 48.457137159517
"4668" 933.4 109.907948646562 43.6630308670296
"4669" 933.6 109.027117650657 38.821479947581
"4670" 933.8 108.072294130501 33.2000003949328
"4671" 934 108.226525729704 29.3037889828454
"4672" 934.2 110.333274740348 26.5422960017747
"4673" 934.4 110.016542542848 27.4194917008078
"4674" 934.6 107.827504732579 26.75809151089
"4675" 934.8 105.152089501826 25.6244260978383
"4676" 935 100.939475848833 23.2355236055975
"4677" 935.2 96.5175346899573 20.9057340769065
"4678" 935.4 91.4621267731456 18.4051319889905
"4679" 935.6 87.7061185098551 14.5608136407545
"4680" 935.8 84.8503357387502 11.2994019788951
"4681" 936 82.2687803469699 11.6736240219401
"4682" 936.2 78.9960523421285 13.3203028431069
"4683" 936.4 74.3546496532626 14.9752662152169
"4684" 936.6 69.3076744695134 16.857118651921
"4685" 936.8 64.581152013355 18.351792367119
"4686" 937 59.1554015651987 19.090136947922
"4687" 937.2 53.306331128728 20.4224542690983
"4688" 937.4 47.3651735905481 20.1365022254108
"4689" 937.6 41.8183416538703 17.7109230618454
"4690" 937.8 36.7867915520576 14.5598871379836
"4691" 938 33.3440309047349 11.174115119235
"4692" 938.2 34.5139213027976 12.3295343895011
"4693" 938.4 35.8571748272195 11.8286191128221
"4694" 938.6 38.2724292626144 9.84046420048378
"4695" 938.8 42.0226294686027 6.81532211276665
"4696" 939 46.191739466211 4.22672590450891
"4697" 939.2 50.2757823791876 2.94026844947356
"4698" 939.4 54.6240820278555 2.87529744266356
"4699" 939.6 59.2473176296208 3.46190297610541
"4700" 939.8 64.3635924271162 3.18247207628972
"4701" 940 69.3394902330066 3.06986302455446
"4702" 940.2 74.8583278316421 2.64825839731702
"4703" 940.4 79.8284448744587 3.48749701663578
"4704" 940.6 83.280962496981 6.33720203168297
"4705" 940.8 87.6869226190976 9.46059406050971
"4706" 941 93.4257337223154 10.5492171753764
"4707" 941.2 97.5515323812352 11.9494995810489
"4708" 941.4 100.018362841764 14.6274060274136
"4709" 941.6 104.247985411288 17.7526156865363
"4710" 941.8 108.415029376943 20.6155092486454
"4711" 942 111.575198356861 24.0059608030057
"4712" 942.2 114.893406250508 28.3149254485097
"4713" 942.4 116.764535318661 32.1234911657812
"4714" 942.6 119.078945979122 37.0200317245904
"4715" 942.8 121.572394948559 42.115956306843
"4716" 943 122.176703067527 46.0334810621016
"4717" 943.2 122.696030293276 51.0011294561127
"4718" 943.4 123.017853160227 56.5488609285515
"4719" 943.6 123.492279345713 61.9208439030738
"4720" 943.8 124.366135357277 67.7940399937918
"4721" 944 123.139996872132 72.0868671523853
"4722" 944.2 121.007149796098 76.2989048445136
"4723" 944.4 118.853370853098 80.8405056146636
"4724" 944.6 118.321260761298 85.6327404903679
"4725" 944.8 117.444844139509 89.4669081995207
"4726" 945 113.752960756581 91.5354483865184
"4727" 945.2 109.218377405148 93.5639944482886
"4728" 945.4 104.796591584694 95.99218822747
"4729" 945.6 100.571902527974 99.4347845203743
"4730" 945.8 95.6526043054673 101.77382357747
"4731" 946 90.7024225490149 103.989387914639
"4732" 946.2 85.5684515276221 106.919754973065
"4733" 946.4 82.4255034705438 110.717061444308
"4734" 946.6 82.5655240357925 113.452323539384
"4735" 946.8 83.19103748053 114.572405652691
"4736" 947 83.4332092066726 118.370816607264
"4737" 947.2 82.2112134419789 117.244997964833
"4738" 947.4 78.2971110459992 116.380335521098
"4739" 947.6 73.8125073334878 115.274207071786
"4740" 947.8 69.5433238078883 112.529055037361
"4741" 948 64.5268463238537 110.293407267078
"4742" 948.2 59.398212636669 106.810709177092
"4743" 948.4 55.8839199198781 102.441578753981
"4744" 948.6 51.2024888657615 98.7153640938275
"4745" 948.8 45.8654967965933 97.1780000112266
"4746" 949 39.9980476857587 96.8763734597958
"4747" 949.2 34.8919050181763 99.344753918262
"4748" 949.4 29.9091670678151 102.884552649076
"4749" 949.6 26.1385084578656 107.339504015712
"4750" 949.8 24.430978032669 111.463628152187
"4751" 950 26.1352989049309 112.977191756211
"4752" 950.2 28.7861648205487 114.423705817603
"4753" 950.4 31.5907710582339 117.19126276705
"4754" 950.6 35.7642682306931 120.10131600145
"4755" 950.8 39.2805716289602 122.104534367274
"4756" 951 43.4120480097667 122.285743616461
"4757" 951.2 47.8439917498319 123.788252028039
"4758" 951.4 52.5152517785294 125.2489415528
"4759" 951.6 55.7374552381953 126.239750930506
"4760" 951.8 55.2505290979785 125.652907790711
"4761" 952 56.8665622496829 124.866052983907
"4762" 952.2 59.8469226161216 124.83428523768
"4763" 952.4 63.3649799213171 124.40308406881
"4764" 952.6 67.6422992630261 124.139344186687
"4765" 952.8 72.3165425388176 124.02405856452
"4766" 953 77.0980651532028 122.451451771821
"4767" 953.2 81.8491523039257 120.31576669164
"4768" 953.4 86.7131674333951 118.341758111267
"4769" 953.6 91.7151330915648 117.166628805057
"4770" 953.8 94.3063721610896 114.857796050808
"4771" 954 98.1071585310896 111.882888303696
"4772" 954.2 103.029430265998 109.650688340314
"4773" 954.4 106.911545290581 106.930618169059
"4774" 954.6 108.691764318428 103.477705702523
"4775" 954.8 111.248577107699 98.7447790765619
"4776" 955 115.010353523431 94.4128803404328
"4777" 955.2 117.784206557146 90.8269626154928
"4778" 955.4 119.464663994273 86.7261144668635
"4779" 955.6 121.59492167736 81.1663004414832
"4780" 955.8 121.726131884423 76.5027354541135
"4781" 956 121.337218086124 71.7418826795583
"4782" 956.2 121.281837896584 67.6974898695485
"4783" 956.4 119.823226685442 65.2929305063274
"4784" 956.6 118.821697633348 61.9766196668386
"4785" 956.8 118.632563263983 57.8695238792064
"4786" 957 120.454210536055 53.5533305212314
"4787" 957.2 120.025816818081 49.7638949296212
"4788" 957.4 117.108747601294 46.249866405598
"4789" 957.6 114.324637263081 43.3704369314686
"4790" 957.8 111.515185940492 40.9996673829793
"4791" 958 107.998040809434 39.4933712093551
"4792" 958.2 104.693648801088 37.5565468602768
"4793" 958.4 102.765883989979 33.5482724689804
"4794" 958.6 102.983294934588 29.2999649737673
"4795" 958.8 105.262895477752 25.0347326405327
"4796" 959 107.660587813967 23.9489060286449
"4797" 959.2 106.946543733988 25.3893147757545
"4798" 959.4 107.262748492995 24.2417934700093
"4799" 959.6 107.102902337247 21.580803911271
"4800" 959.8 105.628870042186 20.1184677621341
"4801" 960 103.252550502903 17.5362386852469
"4802" 960.2 100.059015073967 14.208612704243
"4803" 960.4 96.6631722985274 10.7796865614393
"4804" 960.6 93.6450071787364 9.75104179080244
"4805" 960.8 90.7889785655218 10.9821966881181
"4806" 961 86.7871446213016 11.6654924816636
"4807" 961.2 81.7096859488028 11.4603208812109
"4808" 961.4 77.0873826709241 9.9846699165309
"4809" 961.6 73.0278112665682 7.42027041039885
"4810" 961.8 69.1811520894373 3.53576798590627
"4811" 962 67.4160619790976 1.61857155577166
"4812" 962.2 64.3971516623547 1.44484334314927
"4813" 962.4 60.3858741233876 1.12490208272356
"4814" 962.6 55.5621910130869 0.866806994344408
"4815" 962.8 51.2613428100867 2.82129340887007
"4816" 963 46.9182679404492 3.99664578256466
"4817" 963.2 41.793427408287 4.80230129789513
"4818" 963.4 40.786802474285 6.94394750147605
"4819" 963.6 38.198205307978 10.5272536155549
"4820" 963.8 34.1083648670536 13.6897992226086
"4821" 964 29.2444939972436 15.4615513065175
"4822" 964.2 25.602077472087 16.0867393227899
"4823" 964.4 23.6397131321288 18.4532110240073
"4824" 964.6 21.0553367666276 22.5882652736036
"4825" 964.8 17.7195619905879 26.1737240928559
"4826" 965 14.8360807925783 30.8150352693847
"4827" 965.2 12.8077765278187 35.4159233081924
"4828" 965.4 10.5240487874248 39.9886821883545
"4829" 965.6 8.38166506877898 44.2524602387874
"4830" 965.8 5.93000738651861 48.8377589166109
"4831" 966 5.69300919984332 54.2529186304517
"4832" 966.2 6.31868284349425 59.2235114188619
"4833" 966.4 7.9286467047669 64.616246608599
"4834" 966.6 10.1324897693072 69.4151013336071
"4835" 966.8 10.8046159267376 74.7347597040956
"4836" 967 8.86998573695581 79.3358505241124
"4837" 967.2 6.33802831262137 83.6553092710445
"4838" 967.4 6.71520921223142 87.849189026451
"4839" 967.6 10.5101737576366 91.4371096205776
"4840" 967.8 15.3041135244226 94.5067110176886
"4841" 968 20.4130038700976 96.1972890424817
"4842" 968.2 26.1361714454199 98.1018839431346
"4843" 968.4 31.3188086317588 100.803371416768
"4844" 968.6 36.1433552014201 104.418693569905
"4845" 968.8 38.945763856048 109.232551322738
"4846" 969 40.678672178991 114.845340663967
"4847" 969.2 42.1609180750244 120.314043181103
"4848" 969.4 46.0871707312655 123.02643998703
"4849" 969.6 51.2260977462616 123.304552436898
"4850" 969.8 56.9403999759766 121.521355656655
"4851" 970 62.1921650803303 119.803341645853
"4852" 970.2 68.140459166283 119.092648191462
"4853" 970.4 74.1797582840303 119.79741676668
"4854" 970.6 80.2437159778476 120.552441100639
"4855" 970.8 84.7729864020976 118.400024042176
"4856" 971 87.0556055610298 114.822350253274
"4857" 971.2 89.2587732534704 111.058825332375
"4858" 971.4 92.4490843650387 108.023629768882
"4859" 971.6 96.4065600162725 105.265145380639
"4860" 971.8 101.243060672098 102.598082198611
"4861" 972 106.035759582561 99.7103728722977
"4862" 972.2 110.621582253457 96.2911271436379
"4863" 972.4 114.111734086589 92.3498344005816
"4864" 972.6 114.792530678834 87.8907650223741
"4865" 972.8 113.668964883492 83.1101326327425
"4866" 973 113.438917287413 78.3496151059004
"4867" 973.2 113.648690418503 73.7443082095014
"4868" 973.4 114.579153198413 68.9727365688741
"4869" 973.6 114.372443764255 63.6456504067951
"4870" 973.8 114.739578546745 58.3623999961173
"4871" 974 113.485180546443 52.9547195059467
"4872" 974.2 111.11090689421 48.3187607758446
"4873" 974.4 108.657348286619 43.4497742786375
"4874" 974.6 107.578959007038 38.2404127394754
"4875" 974.8 108.184826933345 33.0071627442378
"4876" 975 110.13666173473 29.8876605403617
"4877" 975.2 111.572049557236 30.1977998163024
"4878" 975.4 110.412169851361 30.7155475800181
"4879" 975.6 108.203788849389 29.7171171607412
"4880" 975.8 104.396305660542 27.5897588566636
"4881" 976 99.537487668956 24.4686026471636
"4882" 976.2 94.8050943741752 21.6764448730616
"4883" 976.4 90.2112184723806 18.54117006139
"4884" 976.6 85.7422484278451 14.4520844927606
"4885" 976.8 82.9134618877427 13.7161270419539
"4886" 977 79.649843107535 14.8622889564448
"4887" 977.2 75.2211111611279 16.4099587543605
"4888" 977.4 69.9708300342723 18.2924609661102
"4889" 977.6 64.9537043407114 19.3961719757131
"4890" 977.8 61.3927590402571 21.0330268803019
"4891" 978 56.24524502727 21.7208430285256
"4892" 978.2 50.5227499594712 23.1561631107625
"4893" 978.4 45.3799472250309 24.8337991560302
"4894" 978.6 39.8519146046642 25.8189804357636
"4895" 978.8 34.6376490293103 28.2538346459189
"4896" 979 30.8886543932548 31.6763908117759
"4897" 979.2 27.9070796218551 36.3760934674514
"4898" 979.4 24.3651178455698 41.5783421856358
"4899" 979.6 22.8098961755029 47.504560308123
"4900" 979.8 22.9188320520887 53.1711767904777
"4901" 980 24.4054538262771 58.5726648190995
"4902" 980.2 25.6995521847339 64.4796248088726
"4903" 980.4 27.6440797874757 69.8792576540837
"4904" 980.6 30.526803698561 74.5267281953465
"4905" 980.8 33.938777514081 79.6307877921925
"4906" 981 38.3214149428623 83.7791349389913
"4907" 981.2 43.0481002190397 87.0185945461346
"4908" 981.4 47.6357561665856 91.7617496770316
"4909" 981.6 51.5697890879026 96.2800265250957
"4910" 981.8 55.4358597380488 100.244806787712
"4911" 982 59.4273158008736 103.484048035128
"4912" 982.2 64.607188149561 105.051604852517
"4913" 982.4 69.7799656970244 106.250973988273
"4914" 982.6 74.9929141573415 109.094038131322
"4915" 982.8 80.6524513374785 110.79329236764
"4916" 983 85.8116586001802 112.533217444102
"4917" 983.2 90.1781943574169 112.497411898706
"4918" 983.4 92.8760954151637 109.769501792242
"4919" 983.6 95.7794302652225 105.647327773639
"4920" 983.8 99.6194754580219 101.83484429568
"4921" 984 103.973292214548 98.7361961668885
"4922" 984.2 108.529446249707 95.4721876361026
"4923" 984.4 112.954167134282 93.3593876979745
"4924" 984.6 112.626415850248 91.4396973138636
"4925" 984.8 111.738024837908 88.6115476056635
"4926" 985 110.250373530393 84.3299970290114
"4927" 985.2 109.487843413174 79.5567647561251
"4928" 985.4 108.60900833807 74.9220362202617
"4929" 985.6 108.64278374047 69.5790803565195
"4930" 985.8 109.48024514403 64.4196180510195
"4931" 986 112.084039266529 59.8138846480601
"4932" 986.2 114.897385706323 55.3489400015635
"4933" 986.4 117.761862972482 52.3074867868431
"4934" 986.6 118.94108130779 52.5132773061507
"4935" 986.8 118.112217510948 52.5239751466386
"4936" 987 117.031614627477 51.3070317280084
"4937" 987.2 115.039478323201 48.6976484930429
"4938" 987.4 113.257591256257 44.8960909721762
"4939" 987.6 111.107166419372 40.3359362468051
"4940" 987.8 109.020595744042 35.438652816608
"4941" 988 107.184601483518 30.3138501812243
"4942" 988.2 107.215222218292 25.6717694399413
"4943" 988.4 108.461130643233 23.4477280568527
"4944" 988.6 108.697231120184 23.8953290576636
"4945" 988.8 109.214154309181 25.4417522589691
"4946" 989 110.935657938397 26.5670340105981
"4947" 989.2 112.556392353611 28.4402007582041
"4948" 989.4 114.940597027553 30.5903456207528
"4949" 989.6 116.173161154253 33.1599574121118
"4950" 989.8 118.371086196064 36.5009247931677
"4951" 990 118.429676634802 37.4471407963357
"4952" 990.2 117.962262115929 39.0766414249829
"4953" 990.4 118.220998638089 41.7788293094222
"4954" 990.6 118.228495805826 44.9121218388246
"4955" 990.8 119.93230375813 47.6214585843894
"4956" 991 122.553452626969 49.5407475828174
"4957" 991.2 121.67256283015 49.6610689961766
"4958" 991.4 121.328517098927 50.0421976519319
"4959" 991.6 117.633441034339 51.1319887910587
"4960" 991.8 121.826566642533 51.8162185591716
"4961" 992 122.106210521423 52.9284515125636
"4962" 992.2 122.390034780437 55.3282114649941
"4963" 992.4 123.109005428032 57.950286388016
"4964" 992.6 124.168029760301 61.2520385564941
"4965" 992.8 123.984432452598 63.1518305253135
"4966" 993 123.96955981028 66.0683252939244
"4967" 993.2 123.987599774573 68.5087537338636
"4968" 993.4 123.979641545408 71.366236208361
"4969" 993.6 123.592786204906 72.7615021591592
"4970" 993.8 122.357510482024 74.3837981947123
"4971" 994 121.240135853242 76.0081655269009
"4972" 994.2 119.095239076643 78.3073628114735
"4973" 994.4 117.054949985341 80.7317545272245
"4974" 994.6 114.675546475194 83.4087712956236
"4975" 994.8 111.789470331293 86.4893478136392
"4976" 995 108.389838461841 88.8336707058687
"4977" 995.2 104.187577928856 90.0590085078877
"4978" 995.4 99.917658245636 90.284003889561
"4979" 995.6 95.5264576361758 90.3817721390375
"4980" 995.8 91.0501394658286 90.0000365796719
"4981" 996 86.5000103842554 89.1311815610583
"4982" 996.2 82.35037135 86.6664567274685
"4983" 996.4 79.6556957677062 83.4526391876896
"4984" 996.6 78.0473420151837 79.6247702438274
"4985" 996.8 77.0674605306104 75.2743620448174
"4986" 997 75.4785346754596 70.8971740450601
"4987" 997.2 75.3411540351154 66.0787106850386
"4988" 997.4 75.8978168258344 61.5704670623478
"4989" 997.6 75.4997715086253 56.968260955608
"4990" 997.8 74.8775416317418 52.492861580029
"4991" 998 74.0786865597798 48.1156917392804
"4992" 998.2 73.9543617719761 43.9724059833925
"4993" 998.4 73.8364099354799 39.6247573499577
"4994" 998.6 72.8220471260275 34.9595093350136
"4995" 998.8 70.3227586030118 31.0839978783778
"4996" 999 67.0070249697547 28.8964586574921
"4997" 999.2 63.0046159323176 26.5782494565236
"4998" 999.4 59.5732336503635 23.655448619504
"4999" 999.6 59.2979721170206 23.3619536300702
"5000" 999.8 61.1516499511519 21.5565389787614
"5001" 1000 63.7803602696127 19.6141141704211
"5002" 1000.2 66.7789777875547 17.238075754835
"5003" 1000.4 70.816451042824 15.5413988257673
"5004" 1000.6 74.4791899833476 13.9402126861539
"5005" 1000.8 78.1583511895076 13.5228989116436
"5006" 1001 82.8098739700679 14.5186164848517
"5007" 1001.2 87.6261100371776 15.1853923211936
"5008" 1001.4 92.4379055815975 14.9140428221636
"5009" 1001.6 95.4188080346404 15.658388530435
"5010" 1001.8 98.3326765918919 17.198207685
"5011" 1002 102.443123775959 20.4875360534135
"5012" 1002.2 106.579699396013 22.8966071438805
"5013" 1002.4 110.217139601264 23.909483961108
"5014" 1002.6 109.317197850768 23.9603000644736
"5015" 1002.8 108.344900389375 24.1288849644969
"5016" 1003 108.154334828387 26.0598386853084
"5017" 1003.2 108.103073257951 29.0355069304893
"5018" 1003.4 108.358772371272 32.7634447787315
"5019" 1003.6 109.337327941542 36.7975235472747
"5020" 1003.8 111.81487757532 40.1133096791358
"5021" 1004 114.679058926046 44.2103000510946
"5022" 1004.2 116.972468880251 46.6988785066636
"5023" 1004.4 120.373685401098 48.7042378446463
"5024" 1004.6 120.187039641856 48.2116838122886
"5025" 1004.8 119.727226864662 48.12307956092
"5026" 1005 119.52006616718 48.4771752697209
"5027" 1005.2 119.169570727577 49.167541246882
"5028" 1005.4 118.705204604776 51.2246089910025
"5029" 1005.6 118.150225374648 53.7819921902636
"5030" 1005.8 117.586442063098 57.0312130261899
"5031" 1006 118.086486523575 60.6727745575043
"5032" 1006.2 119.56765656746 64.9041587617239
"5033" 1006.4 121.758930681403 69.4350459359611
"5034" 1006.6 122.040921102896 72.3971651844367
"5035" 1006.8 120.779532081284 74.456764118028
"5036" 1007 118.607254358647 76.7242132834996
"5037" 1007.2 115.315472207023 79.6270765168886
"5038" 1007.4 111.703960629529 82.8601418811205
"5039" 1007.6 107.684666642893 86.2850383936308
"5040" 1007.8 103.749237455005 90.0064598131678
"5041" 1008 99.073831378 92.6011589277123
"5042" 1008.2 94.0030261477805 95.3665437225904
"5043" 1008.4 88.55192917227 98.523030642517
"5044" 1008.6 83.1415559684172 102.06102635386
"5045" 1008.8 79.1291202923594 106.771277660354
"5046" 1009 76.4841047935225 111.679439876489
"5047" 1009.2 75.2361799353726 117.208345161889
"5048" 1009.4 75.2295176374251 120.284364312905
"5049" 1009.6 74.5710423206226 119.093778300689
"5050" 1009.8 71.2500792681795 118.516797750819
"5051" 1010 66.1182584538791 118.98808934621
"5052" 1010.2 60.8250157739785 119.431827726878
"5053" 1010.4 55.8025480707642 121.861415796664
"5054" 1010.6 52.201943100129 124.619950129341
"5055" 1010.8 50.7456361795162 123.61826974278
"5056" 1011 47.6104342062451 123.43504657877
"5057" 1011.2 44.3548679308781 123.470931890761
"5058" 1011.4 41.9824665198476 121.563831068781
"5059" 1011.6 38.1017429761928 119.96566979964
"5060" 1011.8 35.8635021138594 119.155807109711
"5061" 1012 35.1624120625162 116.860455491361
"5062" 1012.2 33.039395755948 113.395223153829
"5063" 1012.4 29.3828597032976 110.627213352171
"5064" 1012.6 25.2378037579653 109.017771134936
"5065" 1012.8 20.7455726774726 108.841337501804
"5066" 1013 20.0811441646573 105.97898033035
"5067" 1013.2 19.6618960874547 104.156664781259
"5068" 1013.4 17.2331093193189 100.250119817938
"5069" 1013.6 14.0101406775591 96.9303843599636
"5070" 1013.8 9.87808229454109 95.1137851467845
"5071" 1014 9.81514454174756 93.6659097530886
"5072" 1014.2 10.8723858803179 89.8703743577483
"5073" 1014.4 10.2069578470484 85.3703067644832
"5074" 1014.6 8.26569063157756 80.8038161049355
"5075" 1014.8 6.28266099453303 76.060143586091
"5076" 1015 4.47462430540904 71.5898121185242
"5077" 1015.2 5.4933068651484 66.8649375994517
"5078" 1015.4 6.70723715827858 61.4546331973187
"5079" 1015.6 8.72641204025407 56.3343059104723
"5080" 1015.8 11.5389939540541 51.0302789606636
"5081" 1016 13.6326724707583 46.2734731049314
"5082" 1016.2 15.0919029520976 41.840207899358
"5083" 1016.4 15.1679186794976 36.7251919906736
"5084" 1016.6 15.3222536411885 30.9946565397545
"5085" 1016.8 16.0440999584765 27.0050868449162
"5086" 1017 17.8377771867506 26.8357935915615
"5087" 1017.2 21.3275680903788 25.5076610281323
"5088" 1017.4 25.6225599707171 22.8609441026962
"5089" 1017.6 29.8936170626818 19.5667913931242
"5090" 1017.8 33.7328383510301 15.637612858349
"5091" 1018 36.3808858847843 10.9609875885431
"5092" 1018.2 36.8049999704813 9.14575507665193
"5093" 1018.4 38.8184210848217 10.3520150620429
"5094" 1018.6 42.1630038724226 11.7801471995636
"5095" 1018.8 46.9049217409941 13.6774411712498
"5096" 1019 51.268111092938 14.905911281887
"5097" 1019.2 56.1999261370253 15.0268556972057
"5098" 1019.4 61.2833348050038 13.8391548418511
"5099" 1019.6 65.3181769533034 10.9798123059871
"5100" 1019.8 68.3846112783686 7.3650476108972
"5101" 1020 71.3993325876572 5.59264931949842
"5102" 1020.2 74.9021206235387 6.22501371072238
"5103" 1020.4 79.4681924883253 8.39234624458435
"5104" 1020.6 83.8177220944376 11.0654661246536
"5105" 1020.8 86.5914018418623 15.1388559945165
"5106" 1021 88.9075597802322 19.2172695741155
"5107" 1021.2 90.56126731141 23.7002567945698
"5108" 1021.4 92.3021632112404 27.8227081247778
"5109" 1021.6 93.6816282501966 31.0924667951487
"5110" 1021.8 94.8389792787995 34.2142536686636
"5111" 1022 95.8025064681833 37.3991069436636
"5112" 1022.2 96.0825210264936 41.0594808858616
"5113" 1022.4 97.0563840651434 45.1327488228104
"5114" 1022.6 97.5240487967248 48.7441333734454
"5115" 1022.8 98.7394748419471 52.6469443045043
"5116" 1023 101.786830993469 54.2737560835574
"5117" 1023.2 104.890481978045 54.7884058251636
"5118" 1023.4 108.269908442816 54.1155331877908
"5119" 1023.6 111.392567978653 54.420378335608
"5120" 1023.8 112.388813018699 56.7532983541466
"5121" 1024 111.125105234098 59.0158794880846
"5122" 1024.2 109.214709979703 61.1983421007425
"5123" 1024.4 107.118870952206 64.1381021151771
"5124" 1024.6 104.305861021923 66.4290445452886
"5125" 1024.8 102.42479942277 69.8132257062929
"5126" 1025 101.389079583487 75.0365153752059
"5127" 1025.2 102.257695884089 78.5474112566636
"5128" 1025.4 105.494433020454 82.4523183155766
"5129" 1025.6 109.169218473998 86.4563758192421
"5130" 1025.8 112.538457761302 90.0880664682373
"5131" 1026 113.356603338165 89.6371238871593
"5132" 1026.2 114.364511088529 88.0920870542584
"5133" 1026.4 114.672505846098 85.2908774472008
"5134" 1026.6 116.053133373662 81.1769567811507
"5135" 1026.8 117.870408860856 76.3630412001205
"5136" 1027 118.836553214292 70.7820061741149
"5137" 1027.2 117.94185482985 65.695259987637
"5138" 1027.4 118.499732469106 60.2093030429766
"5139" 1027.6 119.449701128391 54.799388077836
"5140" 1027.8 118.693337742782 51.1979028172425
"5141" 1028 114.838986571395 48.6582212983247
"5142" 1028.2 111.695223189598 45.0863370063741
"5143" 1028.4 108.971326291098 40.6970671574019
"5144" 1028.6 108.565417067117 35.305143217615
"5145" 1028.8 108.768854493817 30.0852551050374
"5146" 1029 106.837306787942 25.7781909387737
"5147" 1029.2 103.244808160298 24.423104743235
"5148" 1029.4 98.5734607217404 25.1705703077758
"5149" 1029.6 93.3364410001364 25.9509508607898
"5150" 1029.8 87.9365821159505 25.4952494675753
"5151" 1030 82.8186813536933 24.7003515450465
"5152" 1030.2 77.9786282911547 23.0072099729779
"5153" 1030.4 73.5664253778248 20.1082489815726
"5154" 1030.6 69.5354001394568 16.6264425733237
"5155" 1030.8 65.5595722670184 12.9861029287626
"5156" 1031 61.7079212768998 9.43119541489433
"5157" 1031.2 56.8156418372358 8.73000644181249
"5158" 1031.4 52.9716966765867 10.4317080173049
"5159" 1031.6 48.1668311506082 12.8283027412167
"5160" 1031.8 41.7266443603283 14.874144660257
"5161" 1032 34.7030336002317 15.5106202161148
"5162" 1032.2 29.9507419021093 13.4639978604871
"5163" 1032.4 31.3115378101208 14.0474664659426
"5164" 1032.6 31.2474807812858 15.3569247716988
"5165" 1032.8 29.4774374106441 18.8514102663263
"5166" 1033 27.4024499631397 22.5999318940214
"5167" 1033.2 23.7584877061913 26.8572426034136
"5168" 1033.4 19.23317643441 29.397163090226
"5169" 1033.6 14.5357878937502 31.482655301853
"5170" 1033.8 10.9984560316076 34.0881334789736
"5171" 1034 10.5857783422802 38.7489947548366
"5172" 1034.2 9.8798986799031 43.8042007522747
"5173" 1034.4 9.44841390449934 49.4776629891011
"5174" 1034.6 9.40988702585385 54.6722523527812
"5175" 1034.8 10.7716757781976 59.4446613132136
"5176" 1035 11.6402945169024 64.3911268460294
"5177" 1035.2 11.0152530552427 69.14387511922
"5178" 1035.4 9.11570714756098 74.3340834118831
"5179" 1035.6 6.61158840335355 79.0457770971356
"5180" 1035.8 6.71472258700001 83.3324591039806
"5181" 1036 9.28514599793089 87.6348592679969
"5182" 1036.2 13.5656029137511 91.6318919240966
"5183" 1036.4 17.722989950865 95.7485815958729
"5184" 1036.6 20.7225840502347 100.057499327204
"5185" 1036.8 23.7203010420572 105.130662382672
"5186" 1037 27.8083323884697 109.042011033012
"5187" 1037.2 32.8053352439115 110.87885664278
"5188" 1037.4 38.1467583947386 111.836477641817
"5189" 1037.6 43.7442244643025 112.088615206262
"5190" 1037.8 48.9660188315025 112.36265670673
"5191" 1038 54.2839786037422 113.904020407424
"5192" 1038.2 57.8152138070732 116.799829469859
"5193" 1038.4 61.5654244184022 120.31576669164
"5194" 1038.6 65.5925152944746 121.395696268582
"5195" 1038.8 69.0856164438857 119.019878908596
"5196" 1039 71.7853420369181 115.410046342176
"5197" 1039.2 74.8866471662332 111.091213670765
"5198" 1039.4 79.086838205623 107.428092598875
"5199" 1039.6 84.7396461707817 105.799697859269
"5200" 1039.8 89.5158480262001 103.911909390382
"5201" 1040 93.480726379753 103.010296025411
"5202" 1040.2 95.2693317303412 101.083325976672
"5203" 1040.4 99.1730278694535 99.3666351736466
"5204" 1040.6 103.742676933449 98.6687977854203
"5205" 1040.8 108.453908314677 98.8384058698904
"5206" 1041 110.044128895533 96.5500512366071
"5207" 1041.2 110.13040907666 93.4304148584487
"5208" 1041.4 109.771143944611 89.2917214876983
"5209" 1041.6 110.204914849782 84.4377135768478
"5210" 1041.8 112.177630690405 80.2949974126892
"5211" 1042 115.29177190121 76.4388187435601
"5212" 1042.2 118.856564791224 72.8275218286552
"5213" 1042.4 122.053178181687 68.3460812281251
"5214" 1042.6 122.222542499725 64.898965459189
"5215" 1042.8 120.604331411585 61.1270804714584
"5216" 1043 117.693971313341 57.2447573678484
"5217" 1043.2 114.999185005172 53.4433975412586
"5218" 1043.4 112.263193808165 49.9647026276381
"5219" 1043.6 111.073743256125 45.2424537117176
"5220" 1043.8 110.80133454332 39.7169723826913
"5221" 1044 111.234830316803 33.7126392778511
"5222" 1044.2 110.480570587534 29.6466174960131
"5223" 1044.4 108.685395573354 28.6322869745718
"5224" 1044.6 105.956279411049 28.4227204824328
"5225" 1044.8 101.886660497418 28.1222663242436
"5226" 1045 97.3029121351975 27.9464624234636
"5227" 1045.2 92.5683247217446 26.3308050914871
"5228" 1045.4 87.8858422795835 24.0739189609346
"5229" 1045.6 84.492800227386 19.9522357145001
"5230" 1045.8 81.8329279420048 15.3100153015089
"5231" 1046 80.6254616264134 10.5189453026636
"5232" 1046.2 79.3491975716449 9.59366161434777
"5233" 1046.4 76.5482915429343 10.4331492552554
"5234" 1046.6 72.797244056211 11.3424104587151
"5235" 1046.8 68.216037015069 13.0777474196064
"5236" 1047 63.1111996862678 13.8040875744082
"5237" 1047.2 57.7102857704889 13.7758039560549
"5238" 1047.4 52.0761457774498 12.4515721763567
"5239" 1047.6 45.8444877813642 10.6930506150302
"5240" 1047.8 40.953775426228 8.64542074567442
"5241" 1048 38.6098024347829 9.54845967549502
"5242" 1048.2 36.530147977169 12.4981041235564
"5243" 1048.4 34.8816153549964 17.2779912193152
"5244" 1048.6 32.9969117864236 22.1298125682614
"5245" 1048.8 29.9066164184602 27.0157852994108
"5246" 1049 26.1861983247396 30.8430026651478
"5247" 1049.2 21.7204743813776 34.8257454974636
"5248" 1049.4 17.8744970101343 39.6840200271957
"5249" 1049.6 15.6716839237925 45.0708246969347
"5250" 1049.8 12.7276849897416 50.4116616974178
"5251" 1050 10.9733459183762 55.5538148253521
"5252" 1050.2 9.7142614104116 61.5766178881594
"5253" 1050.4 9.79243252563414 66.9887242488587
"5254" 1050.6 11.6279342360244 72.9296407969562
"5255" 1050.8 12.0544411780726 78.8149389317635
"5256" 1051 11.9186882850511 85.7733248731519
"5257" 1051.2 13.095028266936 91.5915903162097
"5258" 1051.4 14.5891217629952 97.5271305688762
"5259" 1051.6 18.2522418550267 102.077207562703
"5260" 1051.8 23.0097243289907 105.612343011328
"5261" 1052 28.0823425686324 108.751670920501
"5262" 1052.2 32.6728203851696 111.399809758944
"5263" 1052.4 36.6673043305507 115.843038373562
"5264" 1052.6 40.6798741831999 120.27751553801
"5265" 1052.8 44.9295723291842 122.396069905506
"5266" 1053 49.3021476040726 121.886894622864
"5267" 1053.2 53.7481360916858 119.222537368806
"5268" 1053.4 58.6710047927386 117.699874183997
"5269" 1053.6 62.9525743958668 115.83142692933
"5270" 1053.8 67.7783407901224 114.965287217738
"5271" 1054 72.8198797354529 113.221777457936
"5272" 1054.2 77.6869226180286 111.968602589353
"5273" 1054.4 82.6269191995584 111.677639742029
"5274" 1054.6 87.0781525988179 111.768129943113
"5275" 1054.8 91.2207115994695 113.183875071854
"5276" 1055 94.468847515828 112.329011472707
"5277" 1055.2 96.0071314374589 109.561994191126
"5278" 1055.4 96.9842308164822 105.581099158099
"5279" 1055.6 98.7943931314251 101.145592580689
"5280" 1055.8 102.015231926003 97.4852077649739
"5281" 1056 105.94052681502 94.1411118262239
"5282" 1056.2 110.25572996096 90.7278276956377
"5283" 1056.4 114.113566674039 87.4757058158232
"5284" 1056.6 116.484214015798 82.9934664285636
"5285" 1056.8 116.706088980816 78.9034615202277
"5286" 1057 115.826562798443 73.5894633038363
"5287" 1057.2 114.910468123176 68.058997062681
"5288" 1057.4 114.235593020387 62.2135787034953
"5289" 1057.6 114.761741700002 56.2013729042114
"5290" 1057.8 116.366754685606 50.0327181382568
"5291" 1058 118.640784496809 46.2659543835195
"5292" 1058.2 119.415503963282 46.9194095233526
"5293" 1058.4 119.099111351158 47.5741640446549
"5294" 1058.6 119.94072625808 48.873440934081
"5295" 1058.8 120.871719477167 50.4932468049825
"5296" 1059 121.52064836762 52.2782904917875
"5297" 1059.2 121.527257404624 53.3870703841636
"5298" 1059.4 121.766214890106 53.8966469081636
"5299" 1059.6 122.32322668571 54.3315441139911
"5300" 1059.8 122.562304885823 55.1291851255886
"5301" 1060 122.983132850081 55.8348576155207
"5302" 1060.2 123.18689039463 56.2837205431308
"5303" 1060.4 123.230609822548 57.4700522827136
"5304" 1060.6 123.366804667473 58.3968445857386
"5305" 1060.8 124.045735458565 59.4999339281152
"5306" 1061 124.151732023585 59.5395536082277
"5307" 1061.2 124.376771690791 60.1410140712119
"5308" 1061.4 124.759915478089 61.8115209825506
"5309" 1061.6 124.78939574478 63.3657594501758
"5310" 1061.8 124.916385270522 64.8408219141116
"5311" 1062 125.04896164322 66.2088235932246
"5312" 1062.2 124.648757933508 67.9932974807405
"5313" 1062.4 124.617346008993 69.8369760214201
"5314" 1062.6 124.077785100282 71.5809637772425
"5315" 1062.8 123.563040920271 73.3364374112375
"5316" 1063 123.384569212463 74.7289106518201
"5317" 1063.2 122.702066294988 76.2800098326467
"5318" 1063.4 122.620816991782 78.2054585892425
"5319" 1063.6 122.597145427548 80.0411074426385
"5320" 1063.8 121.946961726384 80.5491698560652
"5321" 1064 121.063576036324 81.9966876439072
"5322" 1064.2 120.490876314173 84.1240893411886
"5323" 1064.4 120.563724719598 86.1973244017947
"5324" 1064.6 120.364261963817 86.3205589357793
"5325" 1064.8 119.257970692485 87.5656828850345
"5326" 1065 117.8728318484 90.2280613687728
"5327" 1065.2 117.146132385261 93.4431266559668
"5328" 1065.4 116.420867576298 94.4971564578636
"5329" 1065.6 115.976081336635 95.211827004333
"5330" 1065.8 114.647785284341 96.702628511127
"5331" 1066 113.887009996298 98.0928558053386
"5332" 1066.2 113.410769387204 98.7748843025734
"5333" 1066.4 112.392034024098 98.9849229339458
"5334" 1066.6 111.47555408488 99.8972292914297
"5335" 1066.8 109.866350178227 102.134845560123
"5336" 1067 109.175270925585 103.414124193078
"5337" 1067.2 108.757154995645 103.838179453759
"5338" 1067.4 107.35067098293 103.606346400888
"5339" 1067.6 105.806031402162 103.624691155752
"5340" 1067.8 103.911918860868 104.075315523524
"5341" 1068 101.734255194778 105.002577722934
"5342" 1068.2 98.4993996844735 106.712724891192
"5343" 1068.4 94.6121349499479 108.766904095293
"5344" 1068.6 89.7119317506549 110.544222421434
"5345" 1068.8 85.054410748073 112.470797599262
"5346" 1069 80.1914183359348 115.076937657361
"5347" 1069.2 76.739411714032 119.428396737401
"5348" 1069.4 75.9693763467073 121.665663839273
"5349" 1069.6 75.2277594940244 120.491152094932
"5350" 1069.8 71.9862758337561 120.599903182371
"5351" 1070 68.0819361803534 120.620063682966
"5352" 1070.2 63.1612083307616 120.611934159816
"5353" 1070.4 58.3429826034992 122.595498371196
"5354" 1070.6 55.2603675193514 124.779721351417
"5355" 1070.8 53.3870701887275 124.571801166443
"5356" 1071 49.8453433227851 124.57053161371
"5357" 1071.2 46.1777284449157 123.931570425414
"5358" 1071.4 42.5396618016896 122.458639482792
"5359" 1071.6 38.7720481966631 121.383165698319
"5360" 1071.8 37.6145315586991 119.16324791275
"5361" 1072 34.6803496756657 116.655628352618
"5362" 1072.2 31.1403433207856 114.750784980768
"5363" 1072.4 27.2634688274547 113.407905246735
"5364" 1072.6 24.3333311017347 112.555480001518
"5365" 1072.8 22.4019868125938 110.274296979318
"5366" 1073 19.6353045051591 106.896525223579
"5367" 1073.2 17.4366957742053 102.75131619181
"5368" 1073.4 15.5076139613163 98.1581452974761
"5369" 1073.6 13.6344360527354 94.1958241983958
"5370" 1073.8 11.7698415828991 89.8553422129078
"5371" 1074 9.13531055303357 85.7538424590715
"5372" 1074.2 6.68794197843088 82.0992809566874
"5373" 1074.4 5.15732719636585 77.4443645126392
"5374" 1074.6 5.51061626807147 72.7083289566549
"5375" 1074.8 5.93200780039755 67.3622065548636
"5376" 1075 6.37226555492256 61.2377337070386
"5377" 1075.2 7.24011177607254 56.0145743360385
"5378" 1075.4 9.32963933043684 51.0848764453778
"5379" 1075.6 12.2812374011732 46.2578164732854
"5380" 1075.8 14.5319656743743 41.8613138714582
"5381" 1076 16.6314133908551 36.9551576992696
"5382" 1076.2 17.5458889344671 31.9294676235549
"5383" 1076.4 18.6760853676782 26.0281533798894
"5384" 1076.6 19.5506749194847 24.232307081599
"5385" 1076.8 20.1999927658448 24.3951060331251
"5386" 1077 22.7400159333628 24.6635936640003
"5387" 1077.2 26.8181927186317 24.3991149393454
"5388" 1077.4 31.7704074423879 25.1199565105023
"5389" 1077.6 36.7873218943417 26.0906558267566
"5390" 1077.8 41.7548612895511 26.530609976838
"5391" 1078 46.9407651025294 26.9571311834022
"5392" 1078.2 51.4203494188417 27.2327590244426
"5393" 1078.4 54.7549478132266 26.0240438917926
"5394" 1078.6 56.7518265989236 24.1570409137396
"5395" 1078.8 57.086461051065 22.2835163567505
"5396" 1079 57.8528379587569 19.3007407286306
"5397" 1079.2 59.9453134076302 15.3959249698592
"5398" 1079.4 60.9227038729877 11.6570928686306
"5399" 1079.6 60.3682367664122 7.34554318550625
"5400" 1079.8 60.0260933029593 5.00982676526994
"5401" 1080 60.7171760019725 5.7456464567573
"5402" 1080.2 63.6534064755927 5.91791455198394
"5403" 1080.4 67.5208272444245 5.5579238550674
"5404" 1080.6 72.2990660257891 6.29707998933645
"5405" 1080.8 77.4434307258329 7.66756489998708
"5406" 1081 82.7579028213712 10.0080277878109
"5407" 1081.2 87.7204589694211 13.0480934916341
"5408" 1081.4 92.0861306728848 14.3285719222487
"5409" 1081.6 96.5190469858203 14.321849312218
"5410" 1081.8 97.9732326404521 15.4039311622817
"5411" 1082 98.9334494879276 18.9269579486636
"5412" 1082.2 99.4997666570576 23.5666521996836
"5413" 1082.4 99.4002551593703 27.7789198390575
"5414" 1082.6 99.3909936368192 32.1063404701584
"5415" 1082.8 99.0494639671261 36.4345513803778
"5416" 1083 98.9588625889505 40.1530683049871
"5417" 1083.2 97.4801637612377 43.9402598008037
"5418" 1083.4 95.226300673043 48.3063608141908
"5419" 1083.6 92.647949038887 52.0393745772688
"5420" 1083.8 89.9068509413984 56.5668504415574
"5421" 1084 88.8965641942454 60.8772913994375
"5422" 1084.2 90.6875434375186 64.2390388590846
"5423" 1084.4 94.4509769465931 68.0965829879025
"5424" 1084.6 98.2308282558734 72.2809378817843
"5425" 1084.8 100.391051060823 76.6587932645886
"5426" 1085 102.74483479878 81.3749395300782
"5427" 1085.2 104.688255264064 86.7691501312854
"5428" 1085.4 107.393033645928 90.116525729511
"5429" 1085.6 110.719038314226 90.4799948603302
"5430" 1085.8 110.780093376106 89.9275744767975
"5431" 1086 109.400980402489 90.6609314521853
"5432" 1086.2 107.952322359141 92.2499679160343
"5433" 1086.4 106.326745522728 95.2349718787476
"5434" 1086.6 103.764248964198 99.2903606367386
"5435" 1086.8 101.646760015352 104.234602433638
"5436" 1087 98.8814262244882 108.60844510607
"5437" 1087.2 95.4361292098331 110.113781799159
"5438" 1087.4 90.6867168202132 111.187682738168
"5439" 1087.6 85.1897117396347 113.070167913606
"5440" 1087.8 79.9061258063659 115.066026418688
"5441" 1088 75.1292451125023 117.769637636687
"5442" 1088.2 71.1041216142393 121.077992046183
"5443" 1088.4 66.6831924021129 122.207339860071
"5444" 1088.6 61.9996880160896 121.727906747376
"5445" 1088.8 56.0167929393171 120.752154704786
"5446" 1089 50.0560969270016 119.092376965248
"5447" 1089.2 43.7739347296098 117.641873604029
"5448" 1089.4 37.7050615390495 116.60972014032
"5449" 1089.6 32.0295342755499 113.799187220521
"5450" 1089.8 27.8230409190109 109.188207520648
"5451" 1090 23.6092557151054 104.692298110081
"5452" 1090.2 18.5774302976092 100.811757639571
"5453" 1090.4 13.9369353109813 97.7305972618961
"5454" 1090.6 11.4721064092404 93.1037073202112
"5455" 1090.8 11.2234754687332 87.5902353351042
"5456" 1091 12.2994243711637 81.9112480214983
"5457" 1091.2 12.6006312137782 76.1868729469577
"5458" 1091.4 13.2548562065976 70.4961021774636
"5459" 1091.6 12.9628183838179 65.1256838279178
"5460" 1091.8 11.5359129923687 59.7978021627907
"5461" 1092 11.3861362413476 54.4392094125118
"5462" 1092.2 12.0059433764554 48.4111023774434
"5463" 1092.4 13.4535057207577 43.215947701848
"5464" 1092.6 16.4329351241542 38.6129566824371
"5465" 1092.8 19.4018512697768 34.5567756246541
"5466" 1093 23.8062832478501 31.7950785212203
"5467" 1093.2 28.2836210385358 30.3666646335175
"5468" 1093.4 33.3356775280976 29.9136517957844
"5469" 1093.6 38.4437673418448 28.8469009405976
"5470" 1093.8 42.9574508495432 27.0815670514788
"5471" 1094 48.0233140521665 25.6832397927325
"5472" 1094.2 52.8392633166256 25.3338807616523
"5473" 1094.4 58.1194258924769 24.6509080415256
"5474" 1094.6 62.0923488367883 24.104150365179
"5475" 1094.8 66.5254855649505 21.96942954784
"5476" 1095 71.7735291810673 19.8380190067242
"5477" 1095.2 76.3099020848976 17.1652791085493
"5478" 1095.4 80.501974538886 16.2994539967886
"5479" 1095.6 84.0533708493776 18.7358667521636
"5480" 1095.8 87.9092327652673 21.8474083102673
"5481" 1096 90.3072724530303 26.4419867340963
"5482" 1096.2 91.8308867875539 31.1271104553043
"5483" 1096.4 92.0394360428073 35.7922970978249
"5484" 1096.6 93.5494563124466 40.2967225082013
"5485" 1096.8 95.7663085027547 43.9180466185493
"5486" 1097 98.7394748419471 47.5432873926724
"5487" 1097.2 100.340085970861 51.1762031470817
"5488" 1097.4 101.095968092242 56.112009254028
"5489" 1097.6 102.006737192736 61.649995269858
"5490" 1097.8 101.563126892729 66.8740858845057
"5491" 1098 100.049141337792 71.5418136629432
"5492" 1098.2 98.3815490946838 78.0565045622067
"5493" 1098.4 96.9938916781584 83.3030895556462
"5494" 1098.6 98.0480579000051 86.6920713293358
"5495" 1098.8 99.9079126395591 89.3171151004328
"5496" 1099 102.538259773941 91.6332100516966
"5497" 1099.2 104.737499506811 93.8127784787045
"5498" 1099.4 107.602398996818 94.6087882641805
"5499" 1099.6 109.63247148319 93.6484332052854
"5500" 1099.8 110.037479077937 93.1318800336042
"5501" 1100 109.341575308175 92.8001787749222
"5502" 1100.2 108.419075280072 94.8113953143302
"5503" 1100.4 108.070635739551 97.5023733027644
"5504" 1100.6 106.183018307056 100.116629335554
"5505" 1100.8 103.031419658312 102.902852846936
"5506" 1101 100.468599363372 107.331293258494
"5507" 1101.2 98.6589447599323 110.814975941688
"5508" 1101.4 96.8399638937369 109.804918775959
"5509" 1101.6 92.3133970625803 110.018154514733
"5510" 1101.8 87.0407889361976 110.475565338539
"5511" 1102 81.7323573060975 111.402357641564
"5512" 1102.2 75.4818112154338 112.004844023172
"5513" 1102.4 69.6270570610008 112.681846760494
"5514" 1102.6 63.8696998333189 114.745096101868
"5515" 1102.8 59.0060680111928 118.62803142414
"5516" 1103 54.3058429569086 121.75207752675
"5517" 1103.2 48.9159552990743 123.357556172361
"5518" 1103.4 45.6717731321448 123.491458811427
"5519" 1103.6 42.2886409774309 120.996955622021
"5520" 1103.8 37.5195352802708 118.134886689065
"5521" 1104 32.2133980881369 116.570045394892
"5522" 1104.2 27.179555362143 113.667656916436
"5523" 1104.4 23.2667090462615 108.742952946229
"5524" 1104.6 21.1252772213259 103.094354403916
"5525" 1104.8 17.984208677561 97.721781559127
"5526" 1105 15.7675983067642 91.9025626564969
"5527" 1105.2 14.0762829876549 86.7204757102455
"5528" 1105.4 11.9546436941484 81.3975850349686
"5529" 1105.6 10.1602268670894 75.5651355342373
"5530" 1105.8 9.41693571689066 69.895592601336
"5531" 1106 7.51860052394053 64.580381985209
"5532" 1106.2 4.35935455484347 59.692035654475
"5533" 1106.4 5.51708862167256 55.4954432522136
"5534" 1106.6 7.73397036402065 50.9780147017918
"5535" 1106.8 10.5135245082352 45.9181511717278
"5536" 1107 13.2935679196253 40.8175161254969
"5537" 1107.2 15.9813653294068 35.9557445728491
"5538" 1107.4 18.5246131683712 30.5573716135372
"5539" 1107.6 20.3702984052661 24.840049579686
"5540" 1107.8 20.2080176389065 21.7396485937759
"5541" 1108 22.5667828130976 22.030742231209
"5542" 1108.2 26.9578744654712 21.6778312169603
"5543" 1108.4 31.273003576738 22.6500156422703
"5544" 1108.6 35.4923035020863 21.8341206459782
"5545" 1108.8 39.6365367103642 20.0055615911302
"5546" 1109 43.3577510616239 17.152827050632
"5547" 1109.2 46.8973844988558 14.1853763915537
"5548" 1109.4 49.3151538411188 10.6775103380572
"5549" 1109.6 50.6312559254765 6.14999710478987
"5550" 1109.8 52.9299442823741 3.1720986627593
"5551" 1110 55.8243303552239 3.85690274678987
"5552" 1110.2 59.3475761569402 5.54628000947254
"5553" 1110.4 64.2655462023322 7.30159352485743
"5554" 1110.6 69.3350864698328 9.3199417167812
"5555" 1110.8 74.9178160871582 11.5303774942393
"5556" 1111 80.0893507068555 12.337328898832
"5557" 1111.2 86.1707847594162 13.5470058010482
"5558" 1111.4 92.1408538313208 16.0587347468286
"5559" 1111.6 96.8745927481168 20.2168235250386
"5560" 1111.8 100.817563833192 25.1897015018805
"5561" 1112 105.355348799639 30.3047732265076
"5562" 1112.2 110.367316051294 33.9749431982804
"5563" 1112.4 115.816018297072 36.6984392231636
"5564" 1112.6 116.818639529158 37.5814123380256
"5565" 1112.8 115.974627102486 36.7055166748858
"5566" 1113 115.582602398914 36.4056664725626
"5567" 1113.2 115.149396966107 36.4208161640975
"5568" 1113.4 114.351917778367 37.9629644452201
"5569" 1113.6 114.810120525011 40.8167839753187
"5570" 1113.8 115.611134827906 47.5009076444375
"5571" 1114 115.997823528158 53.167177036307
"5572" 1114.2 116.136142000861 58.4627207613741
"5573" 1114.4 117.814707681296 63.5961724684394
"5574" 1114.6 118.628628702524 69.0825812108896
"5575" 1114.8 118.30761691279 74.862781006202
"5576" 1115 117.352382337487 81.4073015364856
"5577" 1115.2 115.984914131123 87.7067226239456
"5578" 1115.4 111.783264003818 91.078459379689
"5579" 1115.6 106.386136251503 93.327326903198
"5580" 1115.8 100.297736882636 94.501076277279
"5581" 1116 94.2968356425612 94.6407643873545
"5582" 1116.2 88.2303408356347 94.1347675331512
"5583" 1116.4 82.5964677115848 91.9695262381764
"5584" 1116.6 77.5612379051745 89.0329281928174
"5585" 1116.8 72.0561886724726 86.8694328642385
"5586" 1117 66.5941552346606 83.2909691933106
"5587" 1117.2 61.7385031303518 78.9684596557314
"5588" 1117.4 57.3467322916193 74.2270885531853
"5589" 1117.6 54.7579858383011 69.2296015866193
"5590" 1117.8 54.2826282046302 63.0850974314579
"5591" 1118 53.8409199942475 56.9273532846536
"5592" 1118.2 54.8985546569094 51.3065097991685
"5593" 1118.4 58.3843215473091 46.1905269262309
"5594" 1118.6 62.5568141927248 42.5319322944999
"5595" 1118.8 67.3147076758976 39.047950982035
"5596" 1119 72.726303507469 36.627462493035
"5597" 1119.2 77.8951937728203 36.6662753584061
"5598" 1119.4 83.4948788286564 37.1255842506341
"5599" 1119.6 89.1780003488668 37.7861891109328
"5600" 1119.8 94.4704213404119 38.7094465768064
"5601" 1120 100.179787724976 40.2255898127664
"5602" 1120.2 105.477392398676 41.8579015286636
"5603" 1120.4 111.541858125545 42.2937235557688
"5604" 1120.6 114.302429278492 43.9666096444267
"5605" 1120.8 113.525601888834 46.9268469516109
"5606" 1121 112.308683445808 51.1342057517425
"5607" 1121.2 110.576830878425 56.005239421267
"5608" 1121.4 108.29379480775 60.7476817183331
"5609" 1121.6 106.457472849887 66.505313400032
"5610" 1121.8 103.183910406694 71.3598129748652
"5611" 1122 99.8934150437422 76.8228526899032
"5612" 1122.2 96.5962235508094 83.7684114051042
"5613" 1122.4 93.8718386211885 89.9244441458041
"5614" 1122.6 93.1780587168081 95.9769398637425
"5615" 1122.8 93.752075784106 101.892925568053
"5616" 1123 91.704896781669 106.469207262899
"5617" 1123.2 87.7030276460891 107.810274991875
"5618" 1123.4 84.2095364928607 106.852375678585
"5619" 1123.6 81.0925582671475 105.682361159664
"5620" 1123.8 75.2082063606186 103.803565362143
"5621" 1124 69.2686857179172 100.980264668737
"5622" 1124.2 63.6204679402041 97.2555526582701
"5623" 1124.4 58.257976725669 93.597047337319
"5624" 1124.6 54.7890050387642 90.029215627561
"5625" 1124.8 54.219641207544 85.7986396952796
"5626" 1125 55.9333886333029 80.0113063155653
"5627" 1125.2 59.4332894261772 75.2058519267167
"5628" 1125.4 63.7292992001975 70.5629840962386
"5629" 1125.6 67.906728468106 66.0293184689941
"5630" 1125.8 71.0610974703269 61.2019406312416
"5631" 1126 72.887400470425 56.5871433119821
"5632" 1126.2 73.9517872875104 51.7630874022874
"5633" 1126.4 75.301240796859 46.833285158636
"5634" 1126.6 77.6632801335093 41.9178517079577
"5635" 1126.8 81.7385074458548 38.8820735754014
"5636" 1127 86.5839493195681 36.4061820991047
"5637" 1127.2 92.1334736636121 34.8487506512169
"5638" 1127.4 97.8020342698239 34.2647305884937
"5639" 1127.6 102.624382061583 35.3645113563335
"5640" 1127.8 108.221441412692 36.1871411568527
"5641" 1128 112.375066227803 37.9541813715921
"5642" 1128.2 114.306123736557 36.01154384115
"5643" 1128.4 114.717019560341 33.6013846060149
"5644" 1128.6 113.761020966625 33.1526359103302
"5645" 1128.8 113.421701604334 31.6154133962636
"5646" 1129 113.155776945616 31.4199956066352
"5647" 1129.2 114.422639334736 32.986315794858
"5648" 1129.4 115.760912852052 34.9369258299726
"5649" 1129.6 117.355992084917 37.7823875619308
"5650" 1129.8 118.366999037953 41.8060801872398
"5651" 1130 119.051263035998 45.9703104186305
"5652" 1130.2 119.413825792403 50.6869625737313
"5653" 1130.4 119.430156854861 55.485721068532
"5654" 1130.6 119.410604787004 60.4293747613924
"5655" 1130.8 120.173983066403 64.5459325707398
"5656" 1131 121.269124901826 69.9191579096127
"5657" 1131.2 120.864760454213 74.0390118772919
"5658" 1131.4 117.68364608233 75.8325983960429
"5659" 1131.6 113.193712493736 78.8043405964955
"5660" 1131.8 108.523606540733 82.0129634643754
"5661" 1132 104.262216398776 85.721428210011
"5662" 1132.2 100.47640632738 89.5490377491764
"5663" 1132.4 97.5501203065356 94.3495477209528
"5664" 1132.6 96.2977798069295 99.7601398765375
"5665" 1132.8 94.2401117853726 104.421159262764
"5666" 1133 90.1252237056145 107.424853765036
"5667" 1133.2 84.2211208105213 108.166546714164
"5668" 1133.4 79.1061642380128 106.210291075418
"5669" 1133.6 75.1250015657077 102.92287472885
"5670" 1133.8 70.7750202416606 97.7111283913778
"5671" 1134 67.7636552625078 92.2308475325354
"5672" 1134.2 64.1220471250976 86.8704944819969
"5673" 1134.4 61.1047561910186 81.3601395700583
"5674" 1134.6 59.4505351503339 75.5177471957908
"5675" 1134.8 58.3413965823612 69.4966373133454
"5676" 1135 55.2478896629993 64.3520652309493
"5677" 1135.2 53.4990411798551 58.7434145284818
"5678" 1135.4 55.1770281137213 53.1455260664754
"5679" 1135.6 59.6973580868145 48.7516065797579
"5680" 1135.8 63.6196823179323 45.433799397081
"5681" 1136 69.6403586566353 41.6379663779749
"5682" 1136.2 73.5451288046824 37.8774358506258
"5683" 1136.4 77.9797142301176 34.2218973165236
"5684" 1136.6 81.9223966245976 31.9773626037518
"5685" 1136.8 87.1510117409276 32.2613016404336
"5686" 1137 93.8697859912857 34.1272220346141
"5687" 1137.2 97.4837158980321 37.4002975430187
"5688" 1137.4 100.712608244135 40.8077928974299
"5689" 1137.6 104.026879878233 44.9050314187987
"5690" 1137.8 106.924236088308 47.3727264101109
"5691" 1138 111.815248022334 47.0073064027688
"5692" 1138.2 115.113668549758 45.4067380350921
"5693" 1138.4 116.04739900255 42.688732817794
"5694" 1138.6 115.416558093106 40.5267408208415
"5695" 1138.8 115.203943232345 39.3787891917698
"5696" 1139 116.189426834839 36.3879160288511
"5697" 1139.2 116.04739900255 33.7888680486288
"5698" 1139.4 115.178115042107 35.5361138719755
"5699" 1139.6 115.41845457292 36.3787632963084
"5700" 1139.8 116.362128150579 37.5461892585454
"5701" 1140 116.192820394098 39.2232105185131
"5702" 1140.2 116.656987225124 42.2231731963096
"5703" 1140.4 117.659290468523 46.0746472647636
"5704" 1140.6 118.089965043739 50.2234494643302
"5705" 1140.8 118.510985965222 55.0195050958619
"5706" 1141 118.673333603992 59.7165472085846
"5707" 1141.2 119.801970476535 64.4484137333862
"5708" 1141.4 120.826612443523 69.1520940954136
"5709" 1141.6 119.853919743662 72.569686648202
"5710" 1141.8 116.557062421223 75.5472794716135
"5711" 1142 113.216044509114 79.4952235913036
"5712" 1142.2 110.017354676687 84.3193453458174
"5713" 1142.4 107.100169924328 89.1962540017918
"5714" 1142.6 104.066037899046 94.0633631092277
"5715" 1142.8 100.696118243244 98.467503301566
"5716" 1143 96.9461492465177 102.836868721025
"5717" 1143.2 91.5958348082441 104.545698008069
"5718" 1143.4 85.5363922114565 105.00619231051
"5719" 1143.6 79.6158409745681 103.04241219289
"5720" 1143.8 73.8187640872381 100.679246196754
"5721" 1144 70.6720689693976 96.6469324184886
"5722" 1144.2 69.4835103762303 91.5483769088052
"5723" 1144.4 66.8359419542028 85.9262134232688
"5724" 1144.6 63.3167957755213 80.4129795479178
"5725" 1144.8 60.6328567548003 74.821993696069
"5726" 1145 60.3526433948499 68.7368944161682
"5727" 1145.2 60.1155301167214 62.3414752892691
"5728" 1145.4 61.1255342994636 56.0464228687886
"5729" 1145.6 62.488064199677 49.4336852254206
"5730" 1145.8 64.7084541650404 42.9680503845207
"5731" 1146 67.2364778981849 37.2754233213334
"5732" 1146.2 69.5538505587286 31.3460304668286
"5733" 1146.4 72.6466679835261 24.5541387065493
"5734" 1146.6 76.7377341916745 19.6068016285193
"5735" 1146.8 80.364819465127 19.2679245933988
"5736" 1147 84.0140835130381 20.9135495954457
"5737" 1147.2 87.5590115393379 24.2407631436443
"5738" 1147.4 90.134344870434 28.2743534858692
"5739" 1147.6 91.8530272906801 33.5908882121199
"5740" 1147.8 93.4257337223154 38.5658353711388
"5741" 1148 94.1447724881251 43.9651640808929
"5742" 1148.2 94.2256828741531 49.324613095608
"5743" 1148.4 92.8402410757192 54.5973146286636
"5744" 1148.6 90.5457749756628 59.9002338034201
"5745" 1148.8 88.6076303518303 65.2204476386894
"5746" 1149 84.9321646346873 69.8650112515867
"5747" 1149.2 80.7979973234726 74.7415115930386
"5748" 1149.4 77.4315264756197 80.0829051188052
"5749" 1149.6 75.9079090039624 85.5644177155284
"5750" 1149.8 76.0945241905976 91.5918997756372
"5751" 1150 77.5858496900128 97.8217114324517
"5752" 1150.2 78.782223123669 104.359175059529
"5753" 1150.4 78.4582363752463 111.020280532969
"5754" 1150.6 79.1858304381976 115.450306154089
"5755" 1150.8 80.2958066450397 115.612786313316
"5756" 1151 78.2808026112541 115.572576825472
"5757" 1151.2 75.3076671776348 115.612786313316
"5758" 1151.4 70.8708383854421 114.899701226134
"5759" 1151.6 65.8559595848 113.645020769192
"5760" 1151.8 60.8545969070169 110.629157456155
"5761" 1152 57.0127073739992 106.186716612721
"5762" 1152.2 54.2334494831493 101.353157156198
"5763" 1152.4 52.7062339040533 95.6475367346105
"5764" 1152.6 52.4183644109894 89.2519613452852
"5765" 1152.8 53.5949149681893 83.1476250146085
"5766" 1153 55.9554926273948 76.9498199922311
"5767" 1153.2 59.8255060111845 71.7312713606375
"5768" 1153.4 63.738634464966 67.3367277286635
"5769" 1153.6 67.1391315267701 61.8091753012919
"5770" 1153.8 70.1260011875382 56.8375080339602
"5771" 1154 74.0707721497291 52.0796043028478
"5772" 1154.2 77.6996777200708 47.7544298778064
"5773" 1154.4 79.7976267987518 42.6365535069252
"5774" 1154.6 82.720069751117 37.6576057143334
"5775" 1154.8 87.1132190160787 34.8776646150032
"5776" 1155 92.1582250751258 32.8477713389749
"5777" 1155.2 97.7026985533753 31.2841886556635
"5778" 1155.4 103.406138175024 31.4688517079388
"5779" 1155.6 109.004217711607 31.6749456536347
"5780" 1155.8 112.685237544069 31.3861039604636
"5781" 1156 112.261917013233 29.8036622683663
"5782" 1156.2 111.285138344413 29.051438886032
"5783" 1156.4 111.201599047833 30.0571187712202
"5784" 1156.6 112.898805540098 31.7428075272636
"5785" 1156.8 114.714378916276 34.3502846899008
"5786" 1157 116.004405343277 37.6244965600482
"5787" 1157.2 117.444844139509 41.7583414094787
"5788" 1157.4 118.463710401719 46.6303640160417
"5789" 1157.6 119.990439442123 51.8105680130386
"5790" 1157.8 122.66076728635 56.364215836881
"5791" 1158 123.871644889585 60.0845837834441
"5792" 1158.2 122.181454380442 62.8554518264283
"5793" 1158.4 119.590981089309 66.0940951457737
"5794" 1158.6 116.879517091198 69.7572162176636
"5795" 1158.8 113.915489717858 74.1381003423826
"5796" 1159 111.139062924157 78.5571277581805
"5797" 1159.2 109.647737424742 83.4736775257568
"5798" 1159.4 108.920873374682 88.8798644479467
"5799" 1159.6 106.516651760473 94.9716995958386
"5800" 1159.8 102.494152852223 97.6979339992386
"5801" 1160 96.7531087275372 98.3121713912067
"5802" 1160.2 90.489197315623 98.7577344119178
"5803" 1160.4 83.5253836444874 99.0168411190364
"5804" 1160.6 77.2981065410976 97.0545936376886
"5805" 1160.8 71.806378923154 93.1782162532039
"5806" 1161 66.5513830799225 89.3313244458136
"5807" 1161.2 61.9848836416385 85.2575316321226
"5808" 1161.4 58.2056017933896 79.7480727567963
"5809" 1161.6 55.1901991555976 73.9880423577162
"5810" 1161.8 55.556200806042 68.1966381129135
"5811" 1162 56.6997567610409 61.857578264239
"5812" 1162.2 59.3195581790789 55.2735750623832
"5813" 1162.4 63.6443336088682 49.8521754372874
"5814" 1162.6 67.4194861109624 44.29216235615
"5815" 1162.8 71.7550025048499 39.0704244421039
"5816" 1163 75.5317864028063 33.3719682005956
"5817" 1163.2 78.5248347060302 27.7722754481924
"5818" 1163.4 83.2092342955833 23.2110405825778
"5819" 1163.6 87.7792781757518 19.8591972437383
"5820" 1163.8 88.3872527002364 17.8653401903302
"5821" 1164 87.1724727467945 16.012334648512
"5822" 1164.2 86.9001598405076 13.5955135663136
"5823" 1164.4 88.0781800395387 12.5797327158988
"5824" 1164.6 90.362233413515 14.1107176951296
"5825" 1164.8 94.1187387772626 16.2591022150034
"5826" 1165 97.8187331425547 19.6876829023493
"5827" 1165.2 102.11570227792 22.5380457928037
"5828" 1165.4 107.01862870651 25.1891391770856
"5829" 1165.6 110.776699816848 29.0335590079969
"5830" 1165.8 113.487351550725 34.8431174244181
"5831" 1166 115.880612942276 40.7113543496636
"5832" 1166.2 116.827386466306 47.1386652023766
"5833" 1166.4 117.88650414494 54.1514351701636
"5834" 1166.6 117.858080185021 60.7370639760958
"5835" 1166.8 116.422783939173 67.9009017373778
"5836" 1167 114.25575295465 74.5378486072951
"5837" 1167.2 110.631003005998 80.7927328155386
"5838" 1167.4 107.051607073708 86.686600694028
"5839" 1167.6 102.883680222845 93.3304831472434
"5840" 1167.8 98.7317501298857 99.7488175666466
"5841" 1168 93.2360707192976 104.954685883392
"5842" 1168.2 86.6723059186315 108.198935052553
"5843" 1168.4 79.763249339267 107.612706127697
"5844" 1168.6 72.471516537904 105.756331945405
"5845" 1168.8 65.8354661418959 102.208816345865
"5846" 1169 61.5368570855027 96.9415862576894
"5847" 1169.2 58.3835384182493 90.9205662300386
"5848" 1169.4 57.1458765059794 84.6310600761454
"5849" 1169.6 56.6482884400179 81.215923717522
"5850" 1169.8 52.3364420561226 77.2639153868385
"5851" 1170 48.9672752898066 71.8383730668181
"5852" 1170.2 45.9791783819294 65.6884956974954
"5853" 1170.4 44.2804662401558 58.6887688553432
"5854" 1170.6 44.8254547246076 51.4736105365436
"5855" 1170.8 46.658433961887 44.5130634168741
"5856" 1171 48.7495187742606 37.8325239328266
"5857" 1171.2 50.0632244231621 31.5759623105345
"5858" 1171.4 48.4121301290976 26.3202104477325
"5859" 1171.6 44.771450144647 22.1734083859053
"5860" 1171.8 41.5006609535329 17.1149637794988
"5861" 1172 39.202303078027 11.4181979920753
"5862" 1172.2 38.3889957700294 12.651349336334
"5863" 1172.4 39.4510453413668 14.2378739730097
"5864" 1172.6 42.5459551967952 14.1407900735357
"5865" 1172.8 47.2912707760622 14.1384373775459
"5866" 1173 52.4428916164128 15.7407199548483
"5867" 1173.2 57.468535704356 17.5141713498209
"5868" 1173.4 62.8460688437404 19.4066358500819
"5869" 1173.6 68.9482539845038 20.7741728481635
"5870" 1173.8 74.9900382504045 21.3373558134259
"5871" 1174 80.7188142740976 21.9432013443988
"5872" 1174.2 86.9378355966606 23.2756741097898
"5873" 1174.4 92.9296568078192 23.8480487616223
"5874" 1174.6 99.4242025082362 24.9548446026141
"5875" 1174.8 105.334427039804 26.9142193363149
"5876" 1175 111.675993020464 29.4642724985207
"5877" 1175.2 115.405754898009 32.2526095276016
"5878" 1175.4 114.99779837326 35.7051093098257
"5879" 1175.6 113.633175767929 39.5614250255928
"5880" 1175.8 112.00516826858 44.3864475394939
"5881" 1176 109.817414387376 48.9399074372114
"5882" 1176.2 107.021357631706 53.7886388405766
"5883" 1176.4 103.916947223624 58.3286216761109
"5884" 1176.6 100.722677524469 62.4989092828371
"5885" 1176.8 96.8254800227554 66.8170937732688
"5886" 1177 93.7650134891226 72.1554107337385
"5887" 1177.2 92.4206292799157 77.4387664637462
"5888" 1177.4 89.9251634814309 83.3818552023046
"5889" 1177.6 85.690711290316 88.2946680865375
"5890" 1177.8 79.9743534629825 88.3657783971857
"5891" 1178 74.2379862329437 87.1742804866892
"5892" 1178.2 70.3611345816145 88.1570312569263
"5893" 1178.4 69.2735261720397 91.2320764656553
"5894" 1178.6 69.7183774009251 94.7407428221377
"5895" 1178.8 70.560248732715 99.8333088841853
"5896" 1179 70.2196880169682 105.768022730508
"5897" 1179.2 69.3677605448496 111.361402007713
"5898" 1179.4 67.8703023013659 115.67192533442
"5899" 1179.6 67.2731264233027 116.746051459587
"5900" 1179.8 65.5124202587386 114.753476590099
"5901" 1180 62.9305307630737 111.439362603425
"5902" 1180.2 59.5706054470225 107.125099693239
"5903" 1180.4 55.8395001604725 102.640826282039
"5904" 1180.6 51.6332965776725 97.6246823739136
"5905" 1180.8 48.2922855138273 91.765413119069
"5906" 1181 45.5223807344521 85.6733756934181
"5907" 1181.2 41.97847409719 80.2495681330501
"5908" 1181.4 37.8649479523476 74.9485270559135
"5909" 1181.6 34.1661014408707 69.3686105911678
"5910" 1181.8 31.6139537878412 63.1294548894841
"5911" 1182 29.801973443557 56.9627137637176
"5912" 1182.2 30.1336942937485 50.2839416460315
"5913" 1182.4 32.8177272286564 44.4732281003694
"5914" 1182.6 36.8817303435125 39.9307264831104
"5915" 1182.8 41.1962049438558 34.4410432205537
"5916" 1183 45.2407212870331 29.0815030357926
"5917" 1183.2 49.5051931596188 24.0173021618125
"5918" 1183.4 53.9359396534975 20.1941943044004
"5919" 1183.6 59.1073361287608 16.3530765264187
"5920" 1183.8 64.0206928218976 12.4880945846921
"5921" 1184 69.3767265337189 10.6265500540907
"5922" 1184.2 75.4978007305075 11.6463833620136
"5923" 1184.4 82.2998896926384 14.0950805514493
"5924" 1184.6 88.2160517019799 17.3382781973694
"5925" 1184.8 93.621169262824 21.111887478456
"5926" 1185 99.1435786772404 24.8598846209493
"5927" 1185.2 104.023199736509 29.7352188946262
"5928" 1185.4 109.178961842792 34.9361537443302
"5929" 1185.6 112.79878484615 40.9762000430583
"5930" 1185.8 115.303822904165 47.8659382999771
"5931" 1186 117.719469586048 54.8966908365136
"5932" 1186.2 118.853370853098 62.2684181203446
"5933" 1186.4 119.473138720638 70.0085613950419
"5934" 1186.6 119.141823390106 78.0355598374671
"5935" 1186.8 116.68241321464 85.0250789346297
"5936" 1187 112.728497079802 90.796043688057
"5937" 1187.2 107.165140631508 95.8240153299713
"5938" 1187.4 101.099615015709 100.353917382878
"5939" 1187.6 94.3949771598344 103.945778005506
"5940" 1187.8 87.048265892991 106.465521801057
"5941" 1188 79.3414352818924 107.10656221392
"5942" 1188.2 71.660796949891 105.325447024052
"5943" 1188.4 64.7451268578844 101.794751735787
"5944" 1188.6 59.4557035229379 96.2691124715711
"5945" 1188.8 57.0342843943753 89.7156300743302
"5946" 1189 57.2668106177521 82.7444688088817
"5947" 1189.2 59.5812846476639 76.0040381634246
"5948" 1189.4 63.0823278784281 69.8014356680933
"5949" 1189.6 67.800435289962 64.4520063894093
"5950" 1189.8 72.3199501403907 59.4943010952929
"5951" 1190 75.9900881687192 54.3321971127987
"5952" 1190.2 80.0717756420618 49.6243937292707
"5953" 1190.4 83.4334971450339 44.2830225315181
"5954" 1190.6 85.473941396191 38.9576014995421
"5955" 1190.8 87.8353342773547 32.9548716879207
"5956" 1191 91.1945054691261 27.8409072863493
"5957" 1191.2 92.427148639041 25.3627652270126
"5958" 1191.4 91.7110541675408 22.9024428407976
"5959" 1191.6 91.8566088426564 22.9323793027518
"5960" 1191.8 94.3192948347476 24.3845225207036
"5961" 1192 97.9994644128016 26.5316076052962
"5962" 1192.2 102.999640318773 29.4524676369609
"5963" 1192.4 107.756495507415 32.5069341933925
"5964" 1192.6 113.132187159308 34.6970103756109
"5965" 1192.8 115.847875076484 38.1613306518316
"5966" 1193 114.914969804184 41.7162304691894
"5967" 1193.2 113.667776231767 46.6601063798375
"5968" 1193.4 112.227762748784 52.2480804841212
"5969" 1193.6 109.951011743365 57.3725298789825
"5970" 1193.8 107.029411910459 62.9421654786215
"5971" 1194 104.921522883063 68.1889505360429
"5972" 1194.2 102.853712751211 73.2832642087331
"5973" 1194.4 101.693153794861 78.3596725372951
"5974" 1194.6 100.232738645496 84.8728537441975
"5975" 1194.8 98.9268549611489 91.3782868096892
"5976" 1195 96.6947863159976 98.1024103651635
"5977" 1195.2 93.3912175727615 101.810414948614
"5978" 1195.4 89.9966312593284 102.020596522458
"5979" 1195.6 88.2063634229976 102.494323031389
"5980" 1195.8 87.2780985389631 106.311838042252
"5981" 1196 88.7194695829475 109.338572719364
"5982" 1196.2 90.8672387355335 110.905520530664
"5983" 1196.4 91.0971694721801 109.707548197865
"5984" 1196.6 89.710674659966 109.584644540821
"5985" 1196.8 86.5925582677355 109.474533007448
"5986" 1197 82.1886664041908 108.487191264223
"5987" 1197.2 77.3745410879323 106.254055483077
"5988" 1197.4 72.2109787625411 104.175206400172
"5989" 1197.6 67.2073913548623 101.764188727227
"5990" 1197.8 61.5892280113189 99.0098324949914
"5991" 1198 56.6386500957614 96.0475109159661
"5992" 1198.2 53.764078008941 90.8536843112635
"5993" 1198.4 54.1911851234829 84.9743867279388
"5994" 1198.6 56.660863791557 79.4391701736636
"5995" 1198.8 60.8324009910631 74.1127776275429
"5996" 1199 65.2252842307259 69.6117839796193
"5997" 1199.2 69.2431066552028 64.5374093237951
"5998" 1199.4 72.9782157199737 59.3774129953892
"5999" 1199.6 76.4002396160106 54.619470129707
"6000" 1199.8 80.5831519877347 50.8138216761326
"6001" 1200 85.6100643526333 46.8535713800207
"6002" 1200.2 91.4663961683312 45.6440074780093
"6003" 1200.4 97.0714096926612 46.5378986502181
"6004" 1200.6 102.954006561397 47.3084653764953
"6005" 1200.8 107.507197280741 45.0117371022027
"6006" 1201 110.955070054387 41.5293587697688
"6007" 1201.2 112.163986841898 37.3273029789181
"6008" 1201.4 111.704272680955 33.9631052389778
"6009" 1201.6 112.041700671732 33.3335725021853
"6010" 1201.8 112.537154958225 35.2322485881999
"6011" 1202 113.862773097706 37.6904517823853
"6012" 1202.2 115.218259786405 41.4528535224072
"6013" 1202.4 117.323393288903 45.9323544981042
"6014" 1202.6 118.212390778835 51.0205624591466
"6015" 1202.8 118.701339398298 56.8394513342636
"6016" 1203 118.631121480614 63.0366360017737
"6017" 1203.2 117.825506017384 69.3783571498201
"6018" 1203.4 117.124184261341 75.8067158978527
"6019" 1203.6 115.163440752223 82.3214623875386
"6020" 1203.8 113.130020044273 89.0892755969136
"6021" 1204 113.006494487248 94.6532142683386
"6022" 1204.2 111.358091291242 96.2994595281297
"6023" 1204.4 106.830541489533 95.9514094609712
"6024" 1204.6 101.725645365743 95.9123894404272
"6025" 1204.8 96.3861362504338 96.0520237912239
"6026" 1205 90.0874192738344 96.1009815176109
"6027" 1205.2 83.9022412760891 96.2735488574178
"6028" 1205.4 77.2786153289437 95.5300288738174
"6029" 1205.6 70.9856338449226 95.5831914246386
"6030" 1205.8 64.340125031573 94.470633417475
"6031" 1206 58.3467844459365 91.5124631141127
"6032" 1206.2 55.1554963235236 86.5400082580983
"6033" 1206.4 55.7569535833365 80.6984555216901
"6034" 1206.6 59.049963245132 75.6448018753446
"6035" 1206.8 64.3656872770207 72.0862422536379
"6036" 1207 70.2231355068541 70.2424216905157
"6037" 1207.2 76.568796228941 69.2653640944984
"6038" 1207.4 82.2740785818217 68.7424560707325
"6039" 1207.6 87.516887439387 69.5091329099267
"6040" 1207.8 93.2224268707899 69.767015766202
"6041" 1208 98.8739038347975 71.4260793337636
"6042" 1208.2 103.932847949328 73.3503840150995
"6043" 1208.4 109.430041887477 74.9924560666032
"6044" 1208.6 114.875651324494 74.4587185867239
"6045" 1208.8 117.703471925903 73.9417895376297
"6046" 1209 118.233746856644 71.7034559668904
"6047" 1209.2 117.924982051245 70.4495302246554
"6048" 1209.4 117.977257384759 67.4479276904686
"6049" 1209.6 119.6687532282 63.2633820528431
"6050" 1209.8 121.328754796636 58.3276761056379
"6051" 1210 122.696030293276 56.5719236591636
"6052" 1210.2 122.244333301463 58.3548876056375
"6053" 1210.4 122.331258558036 58.4371766657078
"6054" 1210.6 122.670682381228 58.7902432011418
"6055" 1210.8 122.351439724602 59.1575735657875
"6056" 1211 122.227402262255 59.1499785733478
"6057" 1211.2 121.777309139492 59.8640562023741
"6058" 1211.4 122.141205566659 61.3864896587855
"6059" 1211.6 122.304730089081 62.6806777150184
"6060" 1211.8 122.976257762928 64.0212414888246
"6061" 1212 122.234760106408 63.7114861214998
"6062" 1212.2 121.672806643958 63.9211031179996
"6063" 1212.4 121.020143937533 64.1159427756892
"6064" 1212.6 120.379916198425 64.6196824101226
"6065" 1212.8 119.288206581869 65.7604952603585
"6066" 1213 117.010955765267 67.182343315672
"6067" 1213.2 113.798324980998 69.2858579329636
"6068" 1213.4 109.827329482254 70.9104100469766
"6069" 1213.6 105.991896297665 73.676205162833
"6070" 1213.8 102.165341884479 75.9207170132483
"6071" 1214 97.7833705147899 78.3808189315097
"6072" 1214.2 92.8748335873796 80.6118494820995
"6073" 1214.4 87.4936622951993 82.4923108725449
"6074" 1214.6 81.2050409989084 82.0593575707176
"6075" 1214.8 75.9342301567323 80.454999896507
"6076" 1215 70.9072770534541 79.6873117853505
"6077" 1215.2 67.2798671341725 81.1271424094136
"6078" 1215.4 63.7484655588155 83.5484475274584
"6079" 1215.6 61.2405962616873 84.7831906433046
"6080" 1215.8 58.9406332275335 83.149932553561
"6081" 1216 56.3775388293027 79.7266235974584
"6082" 1216.2 55.915300632981 74.7997975000616
"6083" 1216.4 56.684361503804 69.5398280675168
"6084" 1216.6 59.6493360218297 64.9151017920653
"6085" 1216.8 63.1028982134958 60.9704033237344
"6086" 1217 66.5292118260976 56.9172288037162
"6087" 1217.2 69.955427945141 53.014304079107
"6088" 1217.4 72.1831694898339 48.5460934061636
"6089" 1217.6 74.8506304695066 43.8348268160908
"6090" 1217.8 79.1191686710228 38.5718473084766
"6091" 1218 83.6925112830787 36.060266736739
"6092" 1218.2 89.0494686762674 33.5724756879654
"6093" 1218.4 93.9080210643334 31.3298582497956
"6094" 1218.6 99.0313649844119 29.8937727116064
"6095" 1218.8 102.847837139431 31.4009666090802
"6096" 1219 106.448986245552 34.1934073563181
"6097" 1219.2 108.877147513788 38.7023601776105
"6098" 1219.4 110.960186055399 43.4129885070773
"6099" 1219.6 112.037723430284 48.274031363689
"6100" 1219.8 113.79736679956 53.1081949965543
"6101" 1220 115.786973713911 58.4731191226466
"6102" 1220.2 118.247129721354 63.5443834322834
"6103" 1220.4 120.203305322442 67.9879753121377
"6104" 1220.6 120.505746622428 68.1539934673669
"6105" 1220.8 120.661911700823 67.1647456518135
"6106" 1221 122.067934240606 66.796922088833
"6107" 1221.2 121.389255519162 67.3999152176396
"6108" 1221.4 121.307776966606 67.7782887420449
"6109" 1221.6 120.737381338227 68.3701577051377
"6110" 1221.8 119.916952249072 69.2369343045039
"6111" 1222 118.676215556191 70.8487032214009
"6112" 1222.2 116.384404747707 73.1005353629319
"6113" 1222.4 113.389334379303 76.3033146413559
"6114" 1222.6 110.121307808175 79.7364231459969
"6115" 1222.8 106.405010204907 81.9523089397545
"6116" 1223 102.528993393948 84.7419508765386
"6117" 1223.2 97.7250709070082 86.3821503131636
"6118" 1223.4 92.4410729035725 87.3567154153136
"6119" 1223.6 87.0209728705078 88.7846729631764
"6120" 1223.8 81.2255857900976 90.0517490527314
"6121" 1224 75.2822322363011 89.5224720113981
"6122" 1224.2 70.7544193407475 87.2102121646636
"6123" 1224.4 69.5405235616678 84.3812201812173
"6124" 1224.6 68.8184970657671 79.9000045953679
"6125" 1224.8 68.2629038545186 74.5110287902425
"6126" 1225 67.6986845553283 68.4342771649712
"6127" 1225.2 68.2579937477248 62.3845704181545
"6128" 1225.4 69.4498750986197 56.7799255810175
"6129" 1225.6 72.6481354686111 51.7154528003663
"6130" 1225.8 76.7352762290798 47.3707979940618
"6131" 1226 81.3214614823138 43.7619273244203
"6132" 1226.2 87.2995347775399 42.0122444181443
"6133" 1226.4 93.3396607791858 41.4644784770459
"6134" 1226.6 99.5088024888051 40.3508049223051
"6135" 1226.8 105.141303102867 39.7154752294424
"6136" 1227 109.699514333948 39.2647761331682
"6137" 1227.2 112.453668397665 36.2284581723122
"6138" 1227.4 112.005044866425 34.0752782530272
"6139" 1227.6 111.304102512685 32.5347548957553
"6140" 1227.8 110.225922145974 31.5457412078052
"6141" 1228 108.90094135832 29.5360580802747
"6142" 1228.2 108.218408610183 25.518694269835
"6143" 1228.4 107.533481636032 22.2295907032673
"6144" 1228.6 107.335178253726 23.0763667869493
"6145" 1228.8 108.093948502883 24.3203730274486
"6146" 1229 107.932444683298 25.7589232025778
"6147" 1229.2 108.894613171703 27.4997648375168
"6148" 1229.4 111.614600448416 29.801784222209
"6149" 1229.6 114.045376095048 33.6441649324386
"6150" 1229.8 117.073335903148 37.6443406458386
"6151" 1230 118.788479378488 41.9014019636392
"6152" 1230.2 121.232854757005 45.5223562380165
"6153" 1230.4 121.249798869437 46.175267036028
"6154" 1230.6 119.920258255203 46.7458131865057
"6155" 1230.8 118.037988477995 48.1655442712533
"6156" 1231 116.420217869226 51.8142428437405
"6157" 1231.2 115.446359647557 55.6474554382581
"6158" 1231.4 115.287717877174 59.9726991900958
"6159" 1231.6 115.533179784428 64.8172718982255
"6160" 1231.8 116.254542565918 70.0577357061764
"6161" 1232 117.206363426098 75.4964851450225
"6162" 1232.2 117.247538611773 79.7258069684136
"6163" 1232.4 114.598422721937 82.9975689514263
"6164" 1232.6 111.033252896823 86.4617716450386
"6165" 1232.8 106.101732581748 89.5733732947136
"6166" 1233 100.352961983739 92.5803647637405
"6167" 1233.2 94.5316146250717 94.5793037078532
"6168" 1233.4 87.9248848961758 94.8416744990896
"6169" 1233.6 81.6433298776111 93.6659958302041
"6170" 1233.8 75.6500254456315 91.3537602560025
"6171" 1234 71.940807657669 87.5335149172854
"6172" 1234.2 69.6153204171232 81.8073944037918
"6173" 1234.4 69.6680279033225 75.7956980270636
"6174" 1234.6 71.415009005995 71.0246244953046
"6175" 1234.8 75.4733032250807 66.3818070156215
"6176" 1235 79.0984790321502 62.515865613453
"6177" 1235.2 82.3274944435849 57.9224085016551
"6178" 1235.4 84.9019827879884 53.4415024219545
"6179" 1235.6 87.0680335110621 49.1565705914423
"6180" 1235.8 89.5051366393408 44.574495295123
"6181" 1236 90.8286735542994 40.8516047691131
"6182" 1236.2 92.3136491041168 38.7673689083462
"6183" 1236.4 94.9723551843966 37.9825006276822
"6184" 1236.6 98.9915472224404 37.2862721419207
"6185" 1236.8 101.817959490956 38.4290764744843
"6186" 1237 105.292708054419 40.1141943606011
"6187" 1237.2 108.164898574332 42.8283124743679
"6188" 1237.4 109.828230854516 43.4978114331726
"6189" 1237.6 112.682876807193 42.7252893945157
"6190" 1237.8 114.790461285167 40.2896358470429
"6191" 1238 114.349607181036 38.1578348212122
"6192" 1238.2 113.372236824782 35.8971971887162
"6193" 1238.4 111.531674200343 34.6902444672181
"6194" 1238.6 108.882298862611 31.7042449795014
"6195" 1238.8 107.00054817332 27.6180686635524
"6196" 1239 106.05035158082 22.9434118010247
"6197" 1239.2 106.233284071156 20.6783180408577
"6198" 1239.4 103.57918263721 20.6735672026542
"6199" 1239.6 99.8775929762086 19.3374501485524
"6200" 1239.8 95.4021637365181 17.6303952509159
"6201" 1240 91.3770064734665 14.9789767238869
"6202" 1240.2 87.586313568127 11.9277745160753
"6203" 1240.4 85.3672674324584 8.21403087065325
"6204" 1240.6 84.0320250188552 7.49623001257265
"6205" 1240.8 82.5692981431279 8.88212374072416
"6206" 1241 79.0361744748788 9.55154612038231
"6207" 1241.2 73.7618847125387 8.25582603431061
"6208" 1241.4 70.8181384063623 5.62176503157532
"6209" 1241.6 68.1181032535563 3.26799861712228
"6210" 1241.8 65.7248315660315 4.16606439260695
"6211" 1242 61.7189692911621 5.72728218182485
"6212" 1242.2 56.7895188135358 6.37505755833771
"6213" 1242.4 51.5794521040976 5.91220914617969
"6214" 1242.6 46.8689030391507 3.90393728765292
"6215" 1242.8 46.5648662159363 4.72456708621194
"6216" 1243 44.6662440066642 6.85848727193023
"6217" 1243.2 42.3691744353999 10.1456508722915
"6218" 1243.4 39.4601264743021 13.7631526614249
"6219" 1243.6 35.0641303773118 15.7239055120921
"6220" 1243.8 30.0523476157 15.4366657330732
"6221" 1244 27.2131064407715 15.8238030837614
"6222" 1244.2 25.6243913671079 17.7725307203233
"6223" 1244.4 23.9028168098248 21.0463330371181
"6224" 1244.6 21.3921194893258 24.8175517885983
"6225" 1244.8 17.7054333735305 27.5713720748697
"6226" 1245 14.1942704264167 29.0303967423338
"6227" 1245.2 15.0763895383424 28.181231607735
"6228" 1245.4 15.4959865556449 28.1114042983372
"6229" 1245.6 15.7559963947679 32.2403446059163
"6230" 1245.8 15.8942911857642 37.0092036942393
"6231" 1246 15.2104595911618 41.8859516125535
"6232" 1246.2 12.9848003329396 47.1078807167162
"6233" 1246.4 8.49850490176703 51.0108459576297
"6234" 1246.6 5.39217253304878 54.7402446292977
"6235" 1246.8 4.75247562353824 59.2180509056127
"6236" 1247 6.06731579516956 61.7160986689436
"6237" 1247.2 8.09079057979504 64.0309035561594
"6238" 1247.4 10.7731061816701 68.3517712885668
"6239" 1247.6 12.4128120717805 74.7846236312733
"6240" 1247.8 11.1929296008726 80.1589470138135
"6241" 1248 8.1228274858838 84.6448250075796
"6242" 1248.2 7.78151949044432 87.451644590349
"6243" 1248.4 9.96390650289594 91.1964156185345
"6244" 1248.6 13.028618922669 95.381635710235
"6245" 1248.8 17.4386005972112 99.7266855354136
"6246" 1249 21.1673584168151 104.702107082961
"6247" 1249.2 25.0516908716657 110.042714825254
"6248" 1249.4 30.1309235661203 112.648503868436
"6249" 1249.6 36.1921146692437 115.366275025371
"6250" 1249.8 41.4784822471856 119.272767054744
"6251" 1250 46.7393882110507 122.826824445648
"6252" 1250.2 52.1870020465748 123.013753617982
"6253" 1250.4 57.3026196794199 121.563460928292
"6254" 1250.6 62.3919291694736 119.364490829064
"6255" 1250.8 68.3708936769268 118.779099261249
"6256" 1251 72.6513708687984 120.948591708396
"6257" 1251.2 76.7933784586298 119.511815977333
"6258" 1251.4 79.9794263245238 116.333345882614
"6259" 1251.6 85.1403957511976 111.857791659889
"6260" 1251.8 89.4371234394766 107.522384454994
"6261" 1252 94.0925582685372 104.634654254715
"6262" 1252.2 97.9176343604942 100.341283254184
"6263" 1252.4 102.509989462098 96.1342790023415
"6264" 1252.6 108.100718814892 93.8477730413815
"6265" 1252.8 114.097515087559 92.3059774046636
"6266" 1253 117.453569043659 88.4934749964441
"6267" 1253.2 118.339146814803 83.9846784108568
"6268" 1253.4 118.747609841063 78.1884921397592
"6269" 1253.6 118.947578378508 73.0335319456892
"6270" 1253.8 119.353474322834 66.9813651527162
"6271" 1254 119.474716798802 60.6812152152027
"6272" 1254.2 120.975476576348 53.7533285107886
"6273" 1254.4 120.902490461271 48.733861277507
"6274" 1254.6 117.942438582602 45.3196527908784
"6275" 1254.8 114.79270165438 41.0739376455866
"6276" 1255 110.919229305723 37.2785374982528
"6277" 1255.2 107.178046176525 32.3728294114817
"6278" 1255.4 104.804940470269 26.9273093754636
"6279" 1255.6 103.67349549373 20.8573690153472
"6280" 1255.8 103.973469821387 18.8519501892897
"6281" 1256 102.195693666117 19.5884274750097
"6282" 1256.2 98.4744486398328 19.3203810002812
"6283" 1256.4 93.952685003816 18.2330928273917
"6284" 1256.6 89.1960583836564 16.6975606561636
"6285" 1256.8 85.312371926553 12.9785349605843
"6286" 1257 83.0031252742491 8.31850122175447
"6287" 1257.2 82.8802715734006 5.06802066714841
"6288" 1257.4 82.5599044093529 7.83553701138696
"6289" 1257.6 80.6438327742812 9.11500998143906
"6290" 1257.8 76.7406578734976 10.8552658085036
"6291" 1258 71.712102330643 12.2098128595727
"6292" 1258.2 66.7326882681279 13.5455210209666
"6293" 1258.4 61.178647447865 13.7763836057915
"6294" 1258.6 55.0443550274464 13.8785951760124
"6295" 1258.8 48.9719358735161 12.6787202212449
"6296" 1259 42.6079255955701 10.4139501397515
"6297" 1259.2 39.0744472779657 8.04105945793829
"6298" 1259.4 39.3020282251906 10.3011902182798
"6299" 1259.6 35.218988527165 11.9746737434164
"6300" 1259.8 29.8642926434976 12.4680755069636
"6301" 1260 28.1877235447309 14.7017192704969
"6302" 1260.2 25.9697535430376 17.8759563679136
"6303" 1260.4 21.779751292037 20.5058730874211
"6304" 1260.6 17.7916367757367 22.9930634082099
"6305" 1260.8 16.9471382792362 25.7986730544853
"6306" 1261 14.7006455316564 29.837890580193
"6307" 1261.2 11.5051414456509 33.9359655184208
"6308" 1261.4 9.06856150478327 37.7776495043493
"6309" 1261.6 6.92373150323643 41.776510833858
"6310" 1261.8 5.63875446671224 45.6621941562324
"6311" 1262 4.32778910045605 49.7214845393522
"6312" 1262.2 3.84604681027401 53.5096470900417
"6313" 1262.4 3.75718495546195 57.7800086811042
"6314" 1262.6 2.89454602637254 62.8014966650636
"6315" 1262.8 1.9916515702533 66.887715627598
"6316" 1263 3.05291212512255 70.9069482499386
"6317" 1263.2 4.77336183041787 75.6780575092182
"6318" 1263.4 5.60617970389243 80.6347150953559
"6319" 1263.6 5.15066581548281 85.5206736076308
"6320" 1263.8 6.45484038216054 87.7709469617423
"6321" 1264 9.11622215926422 91.4900483275445
"6322" 1264.2 12.3962683112206 95.3193385802405
"6323" 1264.4 14.0763803438632 100.158631260835
"6324" 1264.6 16.4521843897818 104.883513751739
"6325" 1264.8 19.4670938787667 109.282921598979
"6326" 1265 23.9519582901642 112.955150549419
"6327" 1265.2 28.5759235201283 116.14827899874
"6328" 1265.4 31.2891002519437 117.96217543321
"6329" 1265.6 33.6322540403021 118.543377748345
"6330" 1265.8 38.2679287636283 119.111662476771
"6331" 1266 42.8376434530976 120.523777421164
"6332" 1266.2 47.4951150049071 122.495353258068
"6333" 1266.4 51.0841981225521 124.600389613164
"6334" 1266.6 54.0793189116829 123.635612108883
"6335" 1266.8 58.9972163229254 122.661283865073
"6336" 1267 64.545037866275 121.860388424639
"6337" 1267.2 70.1007444150499 121.712789310497
"6338" 1267.4 75.9318505339616 120.000442331016
"6339" 1267.6 80.9545461063353 118.147145928082
"6340" 1267.8 85.1949554265088 114.89788821668
"6341" 1268 90.0568247086269 111.877569866361
"6342" 1268.2 93.306432384329 109.115685632316
"6343" 1268.4 95.169131820205 106.333018787416
"6344" 1268.6 98.4114748264476 103.159957365864
"6345" 1268.8 102.03005965775 101.024918099206
"6346" 1269 107.639480488717 97.7860307257793
"6347" 1269.2 109.994371289023 94.4239048325386
"6348" 1269.4 111.112111092662 89.787493430279
"6349" 1269.6 111.450246251 85.4571336363007
"6350" 1269.8 111.94069064266 80.062491457485
"6351" 1270 110.77186830875 75.3636375929432
"6352" 1270.2 110.204914849782 70.4008918269267
"6353" 1270.4 109.358192046615 66.5052535343689
"6354" 1270.6 108.857969504624 62.5426854305056
"6355" 1270.8 110.614909586233 58.9356012519068
"6356" 1271 114.788926329503 57.0005876945554
"6357" 1271.2 117.441650201383 57.2680415892707
"6358" 1271.4 118.142789053489 57.7566890774636
"6359" 1271.6 117.10634273215 58.2146374536372
"6360" 1271.8 116.254542565918 57.6155755785097
"6361" 1272 115.406222867089 56.0019733948201
"6362" 1272.2 114.890637933419 53.0708006067679
"6363" 1272.4 114.458102512405 48.880911314561
"6364" 1272.6 115.160217371452 44.5061211190972
"6365" 1272.8 116.062793491966 39.8330053411899
"6366" 1273 115.439767393686 36.3966222866355
"6367" 1273.2 112.933998006486 32.8943089224691
"6368" 1273.4 110.341701560281 28.3482798751865
"6369" 1273.6 106.96887495357 24.0121070110802
"6370" 1273.8 104.141459083182 20.0158172192862
"6371" 1274 100.865350126294 17.9482852787383
"6372" 1274.2 97.3267602065387 17.8703360386047
"6373" 1274.4 92.6773551229076 15.8847861003836
"6374" 1274.6 88.8662320348359 12.9477679871495
"6375" 1274.8 87.5251069617609 9.11508720560415
"6376" 1275 87.6906857739193 7.6052775540497
"6377" 1275.2 88.0902713767302 9.09161105941866
"6378" 1275.4 86.4212999412522 9.97128187351922
"6379" 1275.6 83.0397755728914 10.8735475229728
"6380" 1275.8 78.5333621113475 10.1805546421948
"6381" 1276 74.5147023812491 7.96720225445144
"6382" 1276.2 69.853036769274 6.29620454863414
"6383" 1276.4 66.0046796261256 3.02531296141121
"6384" 1276.6 63.0131938538499 2.63687172959934
"6385" 1276.8 58.7164842877642 2.96447333436356
"6386" 1277 53.0659818843642 3.90718990376356
"6387" 1277.2 47.3614054913041 3.84321589450051
"6388" 1277.4 44.0223566514061 4.30238276120611
"6389" 1277.6 43.0992029452266 6.8656103846313
"6390" 1277.8 40.3358071502074 10.8171315653339
"6391" 1278 36.9258179065072 15.2616906615792
"6392" 1278.2 33.051618757287 19.0275322626109
"6393" 1278.4 28.4605872555567 21.9259197876125
"6394" 1278.6 23.2213626879309 23.7636884556302
"6395" 1278.8 18.1407946271628 23.8330167109788
"6396" 1279 18.4034791952659 25.4013547251289
"6397" 1279.2 16.8579249017945 28.7749103177848
"6398" 1279.4 14.3355464644676 32.3415599429636
"6399" 1279.6 11.228351302593 35.9428400883792
"6400" 1279.8 9.38054271932076 40.1278437317796
"6401" 1280 8.26015050229247 45.2521993919178
"6402" 1280.2 6.29060373182799 49.8903784319766
"6403" 1280.4 5.67764748178988 54.5744490154072
"6404" 1280.6 5.28394151425857 59.8237128335025
"6405" 1280.8 6.06659302267952 64.763783968139
"6406" 1281 6.78085008969755 69.5406461949636
"6407" 1281.2 7.05772038136585 74.8902675447855
"6408" 1281.4 6.57029859078802 80.6858127413064
"6409" 1281.6 7.97768910954109 85.4883366521152
"6410" 1281.8 11.4973608037255 89.6781031210124
"6411" 1282 14.615296407288 94.489876793235
"6412" 1282.2 17.4809686703833 99.7524676809731
"6413" 1282.4 21.4179087512566 104.136259660709
"6414" 1282.6 25.7949173700176 106.339714875624
"6415" 1282.8 31.0764901097695 108.12527101572
"6416" 1283 36.6779563360023 111.123910469521
"6417" 1283.2 40.9788213690194 114.287436602054
"6418" 1283.4 46.3630972671605 116.452682297829
"6419" 1283.6 52.4054497719086 119.194163872813
"6420" 1283.8 57.9077614101475 120.434601529464
"6421" 1284 63.1289384284201 119.511815977333
"6422" 1284.2 69.2793743214634 118.083092301639
"6423" 1284.4 74.5837116085225 115.638212497314
"6424" 1284.6 79.7691500046186 112.93419177642
"6425" 1284.8 83.6338151371396 108.900401141059
"6426" 1285 87.677652408439 105.772469203542
"6427" 1285.2 91.2089846552975 104.351092490714
"6428" 1285.4 95.2979973250225 101.831873550189
"6429" 1285.6 97.5658517824336 99.2698418279341
"6430" 1285.8 99.689742096795 95.3794946324031
"6431" 1286 102.01492905256 92.5275789602686
"6432" 1286.2 106.246355724131 90.8646963463161
"6433" 1286.4 111.01988572442 90.2784674214602
"6434" 1286.6 112.291128191266 89.6915792649379
"6435" 1286.8 111.638373820816 87.7949185607918
"6436" 1287 110.2964653228 84.3937689441771
"6437" 1287.2 109.772946689134 80.7571203652817
"6438" 1287.4 110.168240595334 77.7897514249267
"6439" 1287.6 110.719038314226 74.5165302911764
"6440" 1287.8 110.645726773016 71.2859457896636
"6441" 1288 110.035546474698 67.4022447103207
"6442" 1288.2 109.439871507399 63.5072162217929
"6443" 1288.4 110.956909515425 59.0429305104567
"6444" 1288.6 111.609329712309 54.2399632950958
"6445" 1288.8 112.08258947008 49.9953425689998
"6446" 1289 114.594453983142 48.8020191157618
"6447" 1289.2 115.806131693845 48.956524062994
"6448" 1289.4 116.084694574951 49.5476748498877
"6449" 1289.6 115.296224635021 49.1161004794841
"6450" 1289.8 113.892344433308 48.1773209216899
"6451" 1290 111.77604450896 46.1212120160946
"6452" 1290.2 109.658923098034 43.4179005691817
"6453" 1290.4 107.53064726704 40.1399006763207
"6454" 1290.6 105.033289302181 36.4754994939136
"6455" 1290.8 103.319067748781 32.4282131786041
"6456" 1291 102.085629818845 27.9768885945568
"6457" 1291.2 100.011324348486 25.5514527606635
"6458" 1291.4 96.7497685654276 25.4314796470034
"6459" 1291.6 92.3922961451575 25.8979647969836
"6460" 1291.8 87.1518604602141 25.3609799822752
"6461" 1292 82.237874437157 23.9937126439804
"6462" 1292.2 77.8270185602237 20.8044753356344
"6463" 1292.4 74.6277158584859 18.2293823187218
"6464" 1292.6 71.0242751730176 16.5077434009736
"6465" 1292.8 66.0531537353097 15.3290388549666
"6466" 1293 61.1753700517268 13.0782790805062
"6467" 1293.2 57.7484207507899 9.60758728858664
"6468" 1293.4 55.9255686924019 4.96899229127225
"6469" 1293.6 55.4292808788718 4.56429705043775
"6470" 1293.8 53.5230360433021 5.33776808847038
"6471" 1294 49.6143646830124 6.45317516436568
"6472" 1294.2 44.8234475677605 7.71484302593321
"6473" 1294.4 39.3357953369178 9.6558142802703
"6474" 1294.6 33.7157561650976 10.8764707670829
"6475" 1294.8 30.4704693414822 13.1396245689493
"6476" 1295 29.2829785731092 17.2960168064426
"6477" 1295.2 26.5795858377506 21.2005532049799
"6478" 1295.4 21.9525143088551 24.6789959847242
"6479" 1295.6 16.737518149658 25.3946599840482
"6480" 1295.8 16.5256649391966 26.0181441316537
"6481" 1296 16.6792902007446 27.6422152635459
"6482" 1296.2 15.511799351069 31.2150318416921
"6483" 1296.4 13.796683519214 35.1455913448092
"6484" 1296.6 12.3651002536205 39.1440559123149
"6485" 1296.8 10.3762370310887 43.9311564570618
"6486" 1297 7.93981451324538 47.2948614847331
"6487" 1297.2 5.74196848189755 51.3858747524114
"6488" 1297.4 5.34719772951772 56.5285668330669
"6489" 1297.6 4.94063602222256 61.4893371157636
"6490" 1297.8 3.65305629294555 66.8801471631595
"6491" 1298 4.33152540543368 71.8800948880249
"6492" 1298.2 5.91393848814675 77.2849563027373
"6493" 1298.4 8.01293833797255 82.879806977312
"6494" 1298.6 9.31847704460995 88.6705068729032
"6495" 1298.8 11.5365216863023 93.8377162868447
"6496" 1299 15.8635777605521 98.1516308248681
"6497" 1299.2 19.7863093235937 102.712424701083
"6498" 1299.4 23.8543360252603 107.107397834338
"6499" 1299.6 28.830283838736 109.824630326871
"6500" 1299.8 32.7774370300038 113.758950011734
"6501" 1300 38.2883052636624 116.651871065618
"6502" 1300.2 44.1725537879268 117.96501969242
"6503" 1300.4 50.1756132674363 118.981692012849
"6504" 1300.6 54.9764049222851 121.050273478187
"6505" 1300.8 59.7587443723375 122.767442856336
"6506" 1301 64.04980077261 121.411851383961
"6507" 1301.2 68.6923369650894 118.717286875016
"6508" 1301.4 73.7590823177918 115.934956595019
"6509" 1301.6 77.3789278604596 114.416546710034
"6510" 1301.8 81.870473313532 113.82409918759
"6511" 1302 86.5246986877753 112.410034689333
"6512" 1302.2 90.3991637727296 109.956689042976
"6513" 1302.4 95.2219815976225 109.274875653864
"6514" 1302.6 99.0576085093475 108.462738068739
"6515" 1302.8 100.523772068743 105.220043748776
"6516" 1303 102.36909824321 100.651391210431
"6517" 1303.2 104.616258575473 96.0067769102136
"6518" 1303.4 108.802402452431 92.3321095340995
"6519" 1303.6 113.104681468473 88.7580508563135
"6520" 1303.8 114.911587569372 84.3017219641716
"6521" 1304 116.120736514667 79.8784602805601
"6522" 1304.2 116.91399524379 74.8921796518174
"6523" 1304.4 119.292940059367 69.8735325981418
"6524" 1304.6 120.233656429571 64.4770647354267
"6525" 1304.8 119.113253681816 59.4023599286892
"6526" 1305 117.084039267063 54.9641218679222
"6527" 1305.2 115.376961940537 49.5344961466808
"6528" 1305.4 114.514737355267 43.7219420681069
"6529" 1305.6 112.795450823019 38.7602126590846
"6530" 1305.8 110.238255081098 33.2536330592311
"6531" 1306 107.392801501395 28.2542741886365
"6532" 1306.2 104.460581712362 23.1922576743145
"6533" 1306.4 99.8877955627948 19.25654643437
"6534" 1306.6 95.377925626627 16.6451042492812
"6535" 1306.8 89.9255857910275 14.7458825692436
"6536" 1307 84.1356828289461 12.476182406209
"6537" 1307.2 78.7217687896542 10.2392035510862
"6538" 1307.4 73.5010464322446 8.51810806872238
"6539" 1307.6 70.6534955473305 9.47629236642083
"6540" 1307.8 65.9768308736575 10.7520765623936
"6541" 1308 59.8075280918998 10.4475485918833
"6542" 1308.2 54.1648707395045 11.1011068547915
"6543" 1308.4 49.6272300140521 13.4591439397204
"6544" 1308.6 43.9433267607339 15.5003453568795
"6545" 1308.8 37.593520486895 16.077522132499
"6546" 1309 31.6615216270261 14.9094930317707
"6547" 1309.2 29.4744241022112 14.0454464744363
"6548" 1309.4 30.7261132277195 14.732273147444
"6549" 1309.6 30.3348241034115 15.9006066738612
"6550" 1309.8 27.802986441046 18.1350129899728
"6551" 1310 23.8793210395376 20.9334155119136
"6552" 1310.2 19.0846102180085 22.869869369515
"6553" 1310.4 15.5746028210875 25.8291719662436
"6554" 1310.6 13.7405122427642 29.3964392599363
"6555" 1310.8 12.3046596140976 34.334368135035
"6556" 1311 9.227832552669 37.9596411200636
"6557" 1311.2 7.43295985179567 41.8254520802013
"6558" 1311.4 6.33652006406184 44.5911881071725
"6559" 1311.6 5.71184904273906 47.9151319082862
"6560" 1311.8 4.20631742749229 52.5925333039793
"6561" 1312 3.22571906474162 57.3654379497144
"6562" 1312.2 3.56725767193234 62.9809562235157
"6563" 1312.4 3.83245340960957 69.4208957118236
"6564" 1312.6 3.9000006080397 75.2783304570355
"6565" 1312.8 6.07394341640224 80.7360026165776
"6566" 1313 8.2535039832166 86.7916314485207
"6567" 1313.2 9.46198814153505 92.2671620053745
"6568" 1313.4 13.3859011310594 95.5122251138773
"6569" 1313.6 18.1294668977992 98.4948664784055
"6570" 1313.8 22.3163207369206 101.437196732802
"6571" 1314 25.4613064115411 106.511450383188
"6572" 1314.2 25.8493745386631 111.725228668655
"6573" 1314.4 26.263820683759 113.401241774191
"6574" 1314.6 28.2747842923514 114.460796740417
"6575" 1314.8 31.8296516506615 115.871975938445
"6576" 1315 35.2074933719697 117.906450632009
"6577" 1315.2 40.0378275393189 119.580963604335
"6578" 1315.4 44.3638967298007 121.754922265281
"6579" 1315.6 49.7829866714022 122.892512044445
"6580" 1315.8 54.9823436509882 124.271951619179
"6581" 1316 59.8599439361433 123.522401871076
"6582" 1316.2 63.6112214369696 120.825956299896
"6583" 1316.4 67.8100983061569 118.203692781172
"6584" 1316.6 72.7331087249696 116.096067004128
"6585" 1316.8 77.3249482527501 114.825589087113
"6586" 1317 82.5574315924777 113.663971962234
"6587" 1317.2 87.9031742573907 113.289767585845
"6588" 1317.4 92.702714468032 114.021455669221
"6589" 1317.6 94.4891236225499 111.660785735878
"6590" 1317.8 96.5938473992861 108.116424433114
"6591" 1318 98.8348223026315 103.777926862342
"6592" 1318.2 100.401990298904 98.9572356895627
"6593" 1318.4 102.841753018123 94.6508931040873
"6594" 1318.6 105.85845084261 91.1689058221842
"6595" 1318.8 108.834248749884 87.2968819423111
"6596" 1319 112.16012163542 83.5481707040534
"6597" 1319.2 114.769136008047 79.7263467740534
"6598" 1319.4 116.370398117942 76.5237241593029
"6599" 1319.6 117.053682264226 72.7656776189713
"6600" 1319.8 117.689796780176 68.2821262797688
"6601" 1320 118.022351460335 63.5289387452991
"6602" 1320.2 117.57224372321 58.1599573955946
"6603" 1320.4 119.277175350991 53.3808697848671
"6604" 1320.6 120.232417235133 53.6412949553184
"6605" 1320.8 120.686493482876 54.8893064864423
"6606" 1321 120.483257620773 55.8953575310149
"6607" 1321.2 119.390723408856 56.1534998323446
"6608" 1321.4 118.752666256969 55.2604174130995
"6609" 1321.6 117.464117904063 53.3036052638532
"6610" 1321.8 116.249832189648 50.6162480349136
"6611" 1322 115.646040600519 47.2151599849267
"6612" 1322.2 114.418018410889 42.9778621064114
"6613" 1322.4 112.735113855726 38.6178065508405
"6614" 1322.6 110.944279943161 33.7973274217545
"6615" 1322.8 109.204393379824 28.7879847869183
"6616" 1323 108.768854493817 25.0418762366636
"6617" 1323.2 109.135213409804 24.3125740555259
"6618" 1323.4 108.665049331185 26.3145807104402
"6619" 1323.6 109.843066284217 27.0649885372232
"6620" 1323.8 111.712278000232 27.9670414753943
"6621" 1324 113.12778257829 28.6883871423516
"6622" 1324.2 113.895823413967 29.5051019218722
"6623" 1324.4 114.469360367701 31.0052394377842
"6624" 1324.6 115.773423277408 32.9326247817929
"6625" 1324.8 117.439349483242 35.5292202072907
"6626" 1325 118.928758351346 37.7202243813082
"6627" 1325.2 119.114468351558 39.0330751456201
"6628" 1325.4 119.239680287425 41.5133108464504
"6629" 1325.6 119.990465618337 45.0132751700437
"6630" 1325.8 122.289915195973 48.7594785755886
"6631" 1326 122.470559915394 49.598714403833
"6632" 1326.2 122.084039267598 49.4569614428136
"6633" 1326.4 121.165782056358 50.6737895016468
"6634" 1326.6 120.588512456793 51.9475167038636
"6635" 1326.8 120.191767420995 54.0844715884841
"6636" 1327 119.249419180728 57.289720002319
"6637" 1327.2 118.176959719453 60.5783611179856
"6638" 1327.4 118.089908547471 65.2607572808896
"6639" 1327.6 117.92987399956 69.7635332820107
"6640" 1327.8 118.543306701861 74.0182146519004
"6641" 1328 119.795304866532 77.8328963480114
"6642" 1328.2 119.696570518375 80.5739414245879
"6643" 1328.4 118.23694079477 81.3318829770921
"6644" 1328.6 116.082880292486 82.5587471170768
"6645" 1328.8 112.871963828445 85.2744691402314
"6646" 1329 109.257170555288 88.4051901703247
"6647" 1329.2 105.411256391198 90.6912567942386
"6648" 1329.4 100.681680156529 92.4048176787153
"6649" 1329.6 96.1797142320631 94.4046858903618
"6650" 1329.8 91.5415534626726 96.9526783328886
"6651" 1330 87.9240657003027 100.73685566392
"6652" 1330.2 85.6737942451569 104.720427509486
"6653" 1330.4 84.1268527191975 109.771712764764
"6654" 1330.6 83.0833839554337 114.970052244724
"6655" 1330.8 81.1489570326379 118.177259717905
"6656" 1331 77.5008151474975 119.034285241512
"6657" 1331.2 72.8267749334634 119.089816653932
"6658" 1331.4 67.6362168180156 119.757324206787
"6659" 1331.6 62.3849689794335 121.295109073703
"6660" 1331.8 57.6450045672959 122.687898382077
"6661" 1332 53.3115661979067 124.476399142152
"6662" 1332.2 52.0811559049376 124.164701685144
"6663" 1332.4 50.6604094982369 122.529712877319
"6664" 1332.6 47.9234575958118 120.53894338914
"6665" 1332.8 43.6829383417856 118.266862996368
"6666" 1333 39.272564764958 115.651692573966
"6667" 1333.2 35.0252458441366 112.507899834648
"6668" 1333.4 31.8183794772166 107.720667255664
"6669" 1333.6 31.0363588315356 102.110061271374
"6670" 1333.8 30.5777515505273 96.6994956580768
"6671" 1334 30.9438033469769 90.6421661247929
"6672" 1334.2 31.3313312116104 84.4826711547918
"6673" 1334.4 31.1423797054095 79.2241195305076
"6674" 1334.6 31.111391243741 74.180562000994
"6675" 1334.8 32.4107073938055 69.0604943330795
"6676" 1335 35.390068091882 64.6175219669739
"6677" 1335.2 39.7470040101239 61.5671145852162
"6678" 1335.4 43.8748673970602 59.2918478859813
"6679" 1335.6 48.1726922109875 57.6185424143058
"6680" 1335.8 52.5979152479034 56.173043977149
"6681" 1336 55.9978662592226 53.8966469081636
"6682" 1336.2 59.3042935912327 51.9977857393392
"6683" 1336.4 60.968421677557 48.9403265953392
"6684" 1336.6 62.9001120678265 44.6153296351682
"6685" 1336.8 65.031394144462 40.4613284850841
"6686" 1337 67.8460868472418 35.7650322248751
"6687" 1337.2 71.2143882931946 31.943422362683
"6688" 1337.4 74.9915508910681 30.0065004594577
"6689" 1337.6 79.5809464542938 27.584996459243
"6690" 1337.8 84.5100389173806 25.6007278490692
"6691" 1338 88.9696880189725 23.3735030979905
"6692" 1338.2 93.3988591166541 22.0889764265975
"6693" 1338.4 96.1741154841461 21.2719994280422
"6694" 1338.6 96.8269088898119 19.3091403416636
"6695" 1338.8 96.5529877475783 18.1001210407309
"6696" 1339 96.2945858688034 18.8108044762812
"6697" 1339.2 98.0486780821655 20.819317370314
"6698" 1339.4 100.958001694348 22.9646441561913
"6699" 1339.6 104.671904645033 25.8483161484984
"6700" 1339.8 107.895632035437 29.1629561913711
"6701" 1340 110.864992420575 32.5806775994689
"6702" 1340.2 113.717351706158 36.2348353638288
"6703" 1340.4 117.036020059375 39.423496033756
"6704" 1340.6 118.928087166354 41.4757191356636
"6705" 1340.8 119.559711682921 41.5805656328582
"6706" 1341 118.34439598268 42.0739176638375
"6707" 1341.2 117.056930799585 43.8798750437661
"6708" 1341.4 115.701339397977 46.6088240347498
"6709" 1341.6 114.659621824504 50.4440500358076
"6710" 1341.8 114.115962127633 54.5176932967886
"6711" 1342 114.984943369733 58.3759541074771
"6712" 1342.2 116.371292101906 62.4658408242549
"6713" 1342.4 118.178731272423 67.1488213854386
"6714" 1342.6 118.567499741508 72.1417730286892
"6715" 1342.8 117.99319288515 77.3405194892951
"6716" 1343 115.985214415904 82.4206210546299
"6717" 1343.2 113.27469598275 87.0185945461346
"6718" 1343.4 110.49802871535 92.1453965672686
"6719" 1343.6 106.583574208654 96.815113218849
"6720" 1343.8 102.557106648503 101.03931886454
"6721" 1344 97.5816364689975 102.917908516964
"6722" 1344.2 91.7515652329653 104.693740589341
"6723" 1344.4 85.8586133135286 105.988766009224
"6724" 1344.6 79.6896942487779 107.878343598131
"6725" 1344.8 73.06372471452 108.367521938069
"6726" 1345 67.2538950939776 106.342772334768
"6727" 1345.2 62.9315528819323 102.937596700845
"6728" 1345.4 59.0900658540463 98.0942440747149
"6729" 1345.6 55.4929736630382 92.8047578158669
"6730" 1345.8 53.4164988495975 86.657053437953
"6731" 1346 52.2973784184309 80.1186055389969
"6732" 1346.2 52.8292602347732 73.902690102096
"6733" 1346.4 54.0394055046809 67.6729066854691
"6734" 1346.6 54.7808837003668 61.6431900278174
"6735" 1346.8 53.9701467308276 55.6432204441736
"6736" 1347 52.5890359836288 49.6010760535073
"6737" 1347.2 52.7636971204344 43.8935256429583
"6738" 1347.4 53.8176929664309 39.6030254099636
"6739" 1347.6 57.1661993812911 36.1950269313087
"6740" 1347.8 60.8463178412625 32.7367444173749
"6741" 1348 65.0576253084822 29.3524526500193
"6742" 1348.2 70.1962010435088 25.8669615897757
"6743" 1348.4 75.2896517828328 23.6068188198106
"6744" 1348.6 80.6391787501547 21.8715822909207
"6745" 1348.8 85.6076688990387 19.5676754898694
"6746" 1349 90.6611302057189 19.4538501797898
"6747" 1349.2 95.8550940679587 19.1463589520524
"6748" 1349.4 99.9453466965461 17.7196902025514
"6749" 1349.6 100.083065321254 16.7951515730305
"6750" 1349.8 98.7919924981768 17.7009471037923
"6751" 1350 99.8457844008187 19.7905431636155
"6752" 1350.2 100.942998590255 22.5040510480583
"6753" 1350.4 102.450369283745 26.2221453915165
"6754" 1350.6 104.169178896694 30.0727194675963
"6755" 1350.8 105.796325959795 34.0636969683908
"6756" 1351 108.461035528459 37.8237540469969
"6757" 1351.2 109.935097120633 41.6633979893689
"6758" 1351.4 110.079592970948 45.368979026972
"6759" 1351.6 109.125412225016 48.9196680876095
"6760" 1351.8 107.884906824275 51.7405294255308
"6761" 1352 105.576606840969 55.8483903254072
"6762" 1352.2 103.845055598787 60.3985650142854
"6763" 1352.4 102.09323657065 64.1518744536636
"6764" 1352.6 101.988245151307 68.8781967137636
"6765" 1352.8 100.90965835894 72.9253071070057
"6766" 1353 98.7187050580226 76.6938266506135
"6767" 1353.2 98.3753948978628 81.4785840447157
"6768" 1353.4 99.1408178154704 85.7570553822398
"6769" 1353.6 101.199373472442 88.8926932740774
"6770" 1353.8 103.960622926648 92.7741508360886
"6771" 1354 104.171195228985 96.4935103486549
"6772" 1354.2 101.07986306525 98.0743404718924
"6773" 1354.4 96.7929732972226 99.1916301852136
"6774" 1354.6 91.4366059790808 101.648570524302
"6775" 1354.8 85.5565658890219 102.872196505252
"6776" 1355 79.4912773876522 104.272461407336
"6777" 1355.2 73.9242432339463 104.567930148143
"6778" 1355.4 68.0838837650128 104.092093744723
"6779" 1355.6 63.3925413540814 101.046858586502
"6780" 1355.8 58.8404743853456 97.5097728677516
"6781" 1356 54.393311593148 94.3389308060837
"6782" 1356.2 51.2834892310238 91.2252157195406
"6783" 1356.4 51.2592006599587 87.9038024334413
"6784" 1356.6 51.5246659942597 83.0440797725014
"6785" 1356.8 52.9777230530609 77.4289141615535
"6786" 1357 55.1481550585843 71.8642925967698
"6787" 1357.2 57.7346144755142 66.3777330203024
"6788" 1357.4 60.205879740294 60.4312833599046
"6789" 1357.6 62.533861391919 54.8759892902261
"6790" 1357.8 65.9047168384604 49.7213888182653
"6791" 1358 70.1690639984489 45.8381073512582
"6792" 1358.2 74.8019144116111 41.4757191356636
"6793" 1358.4 78.148758728669 36.7912549471778
"6794" 1358.6 80.337481252157 32.2125260855249
"6795" 1358.8 79.247625536322 28.8325016039697
"6796" 1359 78.3204302676817 24.1110161507428
"6797" 1359.2 75.4945961459211 19.7999824346341
"6798" 1359.4 73.8686181135134 15.9565304387131
"6799" 1359.6 73.7675121273322 16.6260639499901
"6800" 1359.8 74.9024593745521 16.9426978476333
"6801" 1360 78.0367260256676 16.8555293786036
"6802" 1360.2 81.9591375595076 17.5281703902836
"6803" 1360.4 87.5514490455134 19.6459149255942
"6804" 1360.6 92.4432337867891 22.3916020721215
"6805" 1360.8 97.4291269278617 24.7822806489654
"6806" 1361 101.487232402534 28.1653487030908
"6807" 1361.2 106.049937551803 30.729649497193
"6808" 1361.4 110.74282324268 34.3870665768027
"6809" 1361.6 114.99138538053 37.5534913566551
"6810" 1361.8 118.042760662682 38.2728277536193
"6811" 1362 117.333056305098 38.0188621755554
"6812" 1362.2 116.457518016294 38.2851786226725
"6813" 1362.4 115.700754301553 39.6501157405296
"6814" 1362.6 114.152948810198 42.2400839216636
"6815" 1362.8 112.504021479642 45.4203874062707
"6816" 1363 110.965927001508 48.2341411110225
"6817" 1363.2 109.351404928098 51.80841608515
"6818" 1363.4 108.368679082881 55.9470038003392
"6819" 1363.6 106.490634472821 59.9842664538064
"6820" 1363.8 104.970670982675 65.2665730999136
"6821" 1364 101.71084976379 68.6825323946123
"6822" 1364.2 98.0244062375027 72.3863675074394
"6823" 1364.4 93.1102295571312 75.3550642092518
"6824" 1364.6 88.6578798094169 78.6951456270669
"6825" 1364.8 85.5753746357642 83.4275864288174
"6826" 1365 84.3133042747524 88.4368034436724
"6827" 1365.2 84.4530331991993 94.4500854060703
"6828" 1365.4 85.3024976656104 100.459201788664
"6829" 1365.6 86.3390807299043 106.125564270874
"6830" 1365.8 87.4922481952683 111.197594879786
"6831" 1366 88.9213929029075 112.75431469625
"6832" 1366.2 90.6454547295055 112.735919404872
"6833" 1366.4 91.8064846201298 112.607875974752
"6834" 1366.6 92.4254439869418 112.527185165442
"6835" 1366.8 90.6727946233264 111.991609478003
"6836" 1367 88.6131646756522 113.075502913327
"6837" 1367.2 85.4156462479927 114.238315377147
"6838" 1367.4 81.1219279800066 116.231858619333
"6839" 1367.6 76.3849042692656 118.00086405084
"6840" 1367.8 71.1770605028 119.592536851994
"6841" 1368 65.4242837666222 119.848170841188
"6842" 1368.2 59.9803965806452 119.061778108259
"6843" 1368.4 54.7246028252725 116.838902181989
"6844" 1368.6 48.9827548561136 114.411407015784
"6845" 1368.8 43.5740458122851 111.489742053296
"6846" 1369 39.1665664592166 107.602372705449
"6847" 1369.2 36.2579214748681 102.16753620109
"6848" 1369.4 34.036344232828 95.9815750277766
"6849" 1369.6 32.2539152535591 89.6274341374841
"6850" 1369.8 30.0341469948348 83.1983766494432
"6851" 1370 28.8210043268628 76.3639866288288
"6852" 1370.2 28.2744594388155 69.4566967291507
"6853" 1370.4 27.9876683880091 62.3909042534689
"6854" 1370.6 27.5993055067087 55.598774047358
"6855" 1370.8 27.376587469419 49.3616433340832
"6856" 1371 25.7450685949341 43.0705956602982
"6857" 1371.2 23.8657182251607 36.9579209531478
"6858" 1371.4 21.8605374025018 30.4900082219827
"6859" 1371.6 19.9506401673553 25.2152373221481
"6860" 1371.8 19.9879696953879 24.9555769866313
"6861" 1372 21.5842666086078 24.4686026471636
"6862" 1372.2 24.3901153809738 23.3200854558285
"6863" 1372.4 29.6267783011085 21.1696546284658
"6864" 1372.6 35.0676267716998 20.5686050458681
"6865" 1372.8 39.8730300844976 19.0933196962047
"6866" 1373 44.5626157287129 17.1924378573559
"6867" 1373.2 48.9478206718258 14.216144539294
"6868" 1373.4 53.5590283384725 10.4910778365073
"6869" 1373.6 57.8349130047225 6.35076857900731
"6870" 1373.8 61.9175910304976 1.7942672453207
"6871" 1374 64.5549144616809 2.34094983763578
"6872" 1374.2 67.9824536734505 4.38903946984002
"6873" 1374.4 72.4545403208668 6.85513909284625
"6874" 1374.6 76.9438835936894 10.1133639876431
"6875" 1374.8 82.1137695523502 13.4235314894636
"6876" 1375 87.4084491622857 16.3576327521586
"6877" 1375.2 92.0236198672676 19.2594566305736
"6878" 1375.4 95.2848052752432 22.9751229075276
"6879" 1375.6 98.5592638132811 27.2964017293149
"6880" 1375.8 101.41237919263 31.8782977338785
"6881" 1376 105.059837405466 36.6668998994694
"6882" 1376.2 108.279651654395 41.6582026206095
"6883" 1376.4 112.060683417482 45.4772014555354
"6884" 1376.6 117.007734759869 47.5582490852737
"6885" 1376.8 118.029867139598 49.3996340838636
"6886" 1377 116.341396588561 53.114910195209
"6887" 1377.2 114.61962534008 57.6304027215157
"6888" 1377.4 111.862522760585 62.6100788169456
"6889" 1377.6 109.777355124735 68.2910854858963
"6890" 1377.8 107.488340894946 73.8690892852082
"6891" 1378 104.846162463658 79.0877380881463
"6892" 1378.2 103.297054958186 85.3319942686813
"6893" 1378.4 104.106986542124 91.7896959264004
"6894" 1378.6 106.14510052879 97.2482163842277
"6895" 1378.8 104.970998636673 102.093031518739
"6896" 1379 100.895440541288 104.20416810244
"6897" 1379.2 95.0805890961232 105.456971543279
"6898" 1379.4 88.7478377710715 105.831910791707
"6899" 1379.6 82.053962306636 104.855932566253
"6900" 1379.8 76.1138502229874 101.782805217528
"6901" 1380 70.5802428083372 98.1050424753082
"6902" 1380.2 66.6005431109127 93.0992467413947
"6903" 1380.4 63.6076303491579 87.5517602227756
"6904" 1380.6 61.9374829965461 81.7334551310187
"6905" 1380.8 62.0146468253029 75.7015173659314
"6906" 1381 63.8353211357817 69.8376756688214
"6907" 1381.2 66.0157722638344 63.9004386687951
"6908" 1381.4 68.8478036293896 58.0380835473538
"6909" 1381.6 72.4209542238909 53.2191417569363
"6910" 1381.8 76.8313433026765 50.0111259126636
"6911" 1382 81.5303335260705 47.941832055069
"6912" 1382.2 87.090652463804 46.6474533528654
"6913" 1382.4 92.8664256135093 46.4028744963988
"6914" 1382.6 98.5700671624815 45.5364070612886
"6915" 1382.8 104.324001138688 46.4023976199726
"6916" 1383 109.933955362378 46.4619492349907
"6917" 1383.2 114.38013766379 46.6302816668943
"6918" 1383.4 115.92276452044 44.680687273453
"6919" 1383.6 116.35763325439 41.2389689807078
"6920" 1383.8 116.141284307725 37.8935689097483
"6921" 1384 115.166608074198 34.7423602480817
"6922" 1384.2 113.674355406873 31.8604387435514
"6923" 1384.4 112.02971607107 27.9850378425701
"6924" 1384.6 110.823781629989 25.5962128607446
"6925" 1384.8 111.535129460679 26.5845033502272
"6926" 1385 111.698742436236 27.9719412496636
"6927" 1385.2 113.423173289292 29.7483816319413
"6928" 1385.4 115.167965497901 31.7880779416725
"6929" 1385.6 117.352060236948 34.7493090188636
"6930" 1385.8 119.469035422122 37.9571142943247
"6931" 1386 119.993606764098 40.3260647827367
"6932" 1386.2 120.222964562287 43.3734523974567
"6933" 1386.4 121.15268954966 46.6241265785561
"6934" 1386.6 122.841081142934 50.5509846481308
"6935" 1386.8 123.330568356742 53.0998937837737
"6936" 1387 122.808879500106 54.6660849117698
"6937" 1387.2 122.443002424764 57.0080035691251
"6938" 1387.4 121.837814411454 61.2927070440027
"6939" 1387.6 120.974145768795 65.7587533665291
"6940" 1387.8 120.540788939779 70.9202367756722
"6941" 1388 118.671184398998 75.8879271665313
"6942" 1388.2 115.445227703139 80.4520061573165
"6943" 1388.4 112.363763712255 84.8044634924735
"6944" 1388.6 109.407945551783 89.5422617528041
"6945" 1388.8 106.642126438713 95.2425754500226
"6946" 1389 102.863855779304 98.559272076336
"6947" 1389.2 97.8934245541463 99.5519070020294
"6948" 1389.4 92.5832297663328 101.516894237638
"6949" 1389.6 86.6220471275027 103.438686938689
"6950" 1389.8 80.5229194023665 104.124727036932
"6951" 1390 75.9234888039476 106.207861950039
"6952" 1390.2 73.4492994830895 108.422362348188
"6953" 1390.4 73.115147436924 110.331720519135
"6954" 1390.6 72.3570842600976 112.153329711228
"6955" 1390.8 69.5951794978975 110.956478183064
"6956" 1391 66.1713044429225 108.176101273989
"6957" 1391.2 63.3365512752976 103.937061564964
"6958" 1391.4 60.9208675703648 98.7833100308532
"6959" 1391.6 58.6026443095323 93.1866585711418
"6960" 1391.8 56.2693509999368 88.0234871973868
"6961" 1392 54.0350906022802 81.8906763641244
"6962" 1392.2 52.6144876780708 76.5921388353332
"6963" 1392.4 50.4190350265312 71.2960922248759
"6964" 1392.6 49.0269974042443 65.4339970381314
"6965" 1392.8 47.4225560201516 59.3832022527176
"6966" 1393 45.6958348033375 53.3577697340336
"6967" 1393.2 43.5789849529887 47.571717503218
"6968" 1393.4 41.1944752042491 42.4176636194211
"6969" 1393.6 38.3494808246933 37.0196350640891
"6970" 1393.8 36.2275802009236 31.688526549707
"6971" 1394 35.8296766742548 25.8921247064838
"6972" 1394.2 37.0082445988686 20.243875592013
"6973" 1394.4 39.507430633669 15.4691172500921
"6974" 1394.6 43.7258707026084 11.9936708408701
"6975" 1394.8 48.3467832757186 9.51722513574776
"6976" 1395 53.6385594452074 6.89451227893829
"6977" 1395.2 58.0325263540323 3.15362592452225
"6978" 1395.4 60.009919743938 1.93610454071675
"6979" 1395.6 61.7935653700028 3.7563284328425
"6980" 1395.8 64.5962046326421 5.46732654370316
"6981" 1396 69.4431480430976 7.66960528356455
"6982" 1396.2 74.0777804024343 10.6203406314187
"6983" 1396.4 79.0038890150563 13.785225754179
"6984" 1396.6 84.042639217274 16.8249547871636
"6985" 1396.8 89.3059114286264 19.8052424864232
"6986" 1397 94.4500866010093 21.9994046374871
"6987" 1397.2 99.4617587933576 23.6621977979336
"6988" 1397.4 104.456996064843 25.784608057022
"6989" 1397.6 109.973351788643 27.5225874057726
"6990" 1397.8 113.879008340782 28.8033555782951
"6991" 1398 114.562483082755 31.9211593106636
"6992" 1398.2 117.186135151299 35.759041324403
"6993" 1398.4 119.758949518645 39.5581605203505
"6994" 1398.6 121.061131979324 42.7219660693592
"6995" 1398.8 122.544217121486 47.0442113576388
"6996" 1399 122.527464344098 49.8168498628886
"6997" 1399.2 122.821260761779 54.4501524428532
"6998" 1399.4 123.771257912715 59.6975109688723
"6999" 1399.6 124.382688763541 64.9084848142983
"7000" 1399.8 123.568922756216 67.383151013689
"7001" 1400 121.736170684581 70.6705673602568
"7002" 1400.2 119.412118934841 74.8366488767661
"7003" 1400.4 117.885307316123 80.3145965097661
"7004" 1400.6 116.851623364898 85.9808588005136
"7005" 1400.8 116.933651635708 91.0007273675534
"7006" 1401 117.599111350998 91.2779067674936
"7007" 1401.2 117.247125482819 91.2159267533244
"7008" 1401.4 117.967567748684 96.7816174945892
"7009" 1401.6 117.577171852439 95.8574772030294
"7010" 1401.8 116.18046011322 96.2241237263953
"7011" 1402 114.919711463659 96.2583026395904
"7012" 1402.2 112.646493450564 97.2516766767907
"7013" 1402.4 109.444866888016 98.4208956926636
"7014" 1402.6 105.816673603998 100.341362217489
"7015" 1402.8 102.46411790246 101.751812928207
"7016" 1403 97.1626762243044 103.142166116534
"7017" 1403.2 92.5965334424942 104.917996373664
"7018" 1403.4 88.1480016213599 106.496848226713
"7019" 1403.6 84.0793428895725 106.475389625139
"7020" 1403.8 78.6404228293455 105.931885201374
"7021" 1404 72.6630012118293 103.668912455078
"7022" 1404.2 67.6558361054694 101.276208777556
"7023" 1404.4 64.5748364578715 98.2082028826462
"7024" 1404.6 62.4184803771154 93.4081641273332
"7025" 1404.8 61.9279568115066 88.0811247693181
"7026" 1405 62.7446979359691 81.8432961137278
"7027" 1405.2 64.8326289247063 77.5803236361157
"7028" 1405.4 67.0059771339133 72.8012654531372
"7029" 1405.6 70.5710236732195 70.0896838278343
"7030" 1405.8 73.6305661300458 69.4508113681032
"7031" 1406 77.5839776526873 68.9144550433559
"7032" 1406.2 81.7481939159725 68.7164516652975
"7033" 1406.4 85.6939885485671 68.5973757380375
"7034" 1406.6 89.6806684517817 69.4689031843478
"7035" 1406.8 93.9582201295975 70.816314883011
"7036" 1407 96.7711161579736 73.0799920642421
"7037" 1407.2 98.0263499476569 76.1409577142991
"7038" 1407.4 99.7084420893717 79.330268739099
"7039" 1407.6 100.898715924046 79.4163045604072
"7040" 1407.8 103.691314955476 79.4667148506365
"7041" 1408 107.979085601584 79.8461549638494
"7042" 1408.2 112.573513012935 79.96251903615
"7043" 1408.4 115.968671454328 78.4167506094841
"7044" 1408.6 116.988110987484 76.36672348484
"7045" 1408.8 117.105009122898 74.2892624279886
"7046" 1409 117.415815363154 73.6406824691152
"7047" 1409.2 118.09960145535 70.1522450776552
"7048" 1409.4 118.382476966549 66.0097994792211
"7049" 1409.6 119.356893833739 61.4406660246892
"7050" 1409.8 119.387446868882 56.7366574492498
"7051" 1410 119.51350743315 52.0728993485846
"7052" 1410.2 117.962262115929 47.6966207763442
"7053" 1410.4 117.181024850298 42.7917558976462
"7054" 1410.6 116.698518241631 37.5340583536212
"7055" 1410.8 116.715428519973 32.9005016927261
"7056" 1411 115.353342361071 32.1305287955244
"7057" 1411.2 112.808310626526 29.8828532146636
"7058" 1411.4 110.000993871334 26.0598711561999
"7059" 1411.6 107.912789526369 21.470078171243
"7060" 1411.8 106.52457006541 20.2441222673957
"7061" 1412 104.732770776696 20.2782456953421
"7062" 1412.2 101.696550136182 18.7769424299159
"7063" 1412.4 98.1928698493806 16.0966449438994
"7064" 1412.6 95.7786902367237 12.5048650270374
"7065" 1412.8 95.6046003641273 11.9984830815051
"7066" 1413 95.5662451322899 13.0803023019039
"7067" 1413.2 96.8733515624372 14.0306967251353
"7068" 1413.4 99.6322512105261 15.2791635011903
"7069" 1413.6 103.460186054598 17.4711904698726
"7070" 1413.8 107.060660710503 20.5038907053663
"7071" 1414 110.730451310133 23.8953290576636
"7072" 1414.2 113.766164480944 27.1814443342277
"7073" 1414.4 114.899158244309 29.9857035222599
"7074" 1414.6 114.736983472017 34.1835425835118
"7075" 1414.8 115.393002740585 38.4814031696375
"7076" 1415 116.232480773611 42.771815946707
"7077" 1415.2 117.410360434657 46.8586609760534
"7078" 1415.4 118.125423633081 51.7525389067568
"7079" 1415.6 119.785389771654 56.7896014569157
"7080" 1415.8 121.123927580219 62.0471018545331
"7081" 1416 123.030930828471 66.8725699818027
"7082" 1416.2 124.026868416923 68.3175388537412
"7083" 1416.4 122.220734215992 68.1312648088478
"7084" 1416.6 120.467147361016 68.6357301791882
"7085" 1416.8 117.814707681296 69.7077960806377
"7086" 1417 114.53161462721 71.3584286573015
"7087" 1417.2 110.78652943677 73.2858140013101
"7088" 1417.4 106.244675199576 74.6790607744723
"7089" 1417.6 101.929114564041 74.3037444966541
"7090" 1417.8 96.9674514251497 73.6587999514201
"7091" 1418 92.4326751416389 72.2676987258103
"7092" 1418.2 89.0452906174193 69.8037427698549
"7093" 1418.4 86.8662218453984 65.8914244017432
"7094" 1418.6 85.9660110126809 61.1899609079136
"7095" 1418.8 85.2820002699383 56.5431754260618
"7096" 1419 84.1289642671809 51.6000138243024
"7097" 1419.2 83.55033861835 46.6518787301781
"7098" 1419.4 84.2871366459324 41.7947888399113
"7099" 1419.6 87.3462861048051 37.5168864232673
"7100" 1419.8 91.0931511659261 34.6983513664636
"7101" 1420 95.7662088753269 33.1273129179296
"7102" 1420.2 99.9666595173125 32.349775078514
"7103" 1420.4 104.347036207598 33.3037603206341
"7104" 1420.6 108.554701631309 34.1775053616443
"7105" 1420.8 112.181633350044 34.5657249765118
"7106" 1421 115.123849227535 33.4123531119225
"7107" 1421.2 114.894498678328 32.4724489572034
"7108" 1421.4 114.012551121852 31.9350568522272
"7109" 1421.6 113.360730019283 30.8219621626547
"7110" 1421.8 112.713071319428 28.8785422013432
"7111" 1422 111.322183045875 26.3582822569969
"7112" 1422.2 109.826503224348 23.0354186734136
"7113" 1422.4 108.985403277653 22.731088249358
"7114" 1422.6 106.85425276164 22.3951738701869
"7115" 1422.8 103.981034557153 20.9688027705247
"7116" 1423 100.344258360701 18.5700140155786
"7117" 1423.2 97.393270452673 16.0425625297956
"7118" 1423.4 94.4750560331816 13.1549322749439
"7119" 1423.6 91.7647756590602 10.8046891478972
"7120" 1423.8 89.880519324069 10.4206698301778
"7121" 1424 88.8497374590282 11.7563080998022
"7122" 1424.2 85.386859114778 13.5212441012821
"7123" 1424.4 80.9552205740872 14.7071915269831
"7124" 1424.6 76.3702675154799 14.8878146187224
"7125" 1424.8 71.9060576108576 13.0184181528836
"7126" 1425 67.6903582122723 10.9679168517218
"7127" 1425.2 64.2599187875387 9.55224866154591
"7128" 1425.4 59.8411614241502 9.5695237790004
"7129" 1425.6 54.222324486958 9.93678375053565
"7130" 1425.8 48.7773830036614 10.1652233006316
"7131" 1426 43.6391136224236 9.14391951915268
"7132" 1426.2 41.261900770535 7.26243282897605
"7133" 1426.4 41.7891506613734 7.73823892600838
"7134" 1426.6 41.0174890914642 9.69512992219689
"7135" 1426.8 38.3169434294858 13.1717407364283
"7136" 1427 35.6385069169799 17.43419848424
"7137" 1427.2 33.3187851442309 21.8357906064969
"7138" 1427.4 29.927781434547 25.6387678392141
"7139" 1427.6 25.4910312411789 27.1838752299891
"7140" 1427.8 20.585365112458 26.3084109111403
"7141" 1428 18.0865884765921 25.4114592101141
"7142" 1428.2 16.5059589564201 27.2199049279539
"7143" 1428.4 14.2519291643276 30.2701313729036
"7144" 1428.6 12.7671501238451 33.8283607669936
"7145" 1428.8 10.4954379401536 38.6504268659159
"7146" 1429 7.88077463010664 43.3866311006636
"7147" 1429.2 5.60660714275544 47.9191801825583
"7148" 1429.4 3.98593543975811 52.1557885767461
"7149" 1429.6 4.51142328791808 55.3518798661251
"7150" 1429.8 5.50826723732895 59.8552178535727
"7151" 1430 6.34391416065854 64.6521294558831
"7152" 1430.2 6.46317554846945 69.5266433689941
"7153" 1430.4 4.79578898068293 74.0544377584684
"7154" 1430.6 4.62627308131803 78.706904696262
"7155" 1430.8 6.53711712247851 82.8424133875207
"7156" 1431 9.21714417705031 87.319550434577
"7157" 1431.2 12.6718710055741 92.1805738069604
"7158" 1431.4 16.3240933720492 96.5223121919539
"7159" 1431.6 19.6142448595272 101.081243443937
"7160" 1431.8 23.1174095564437 105.247261204556
"7161" 1432 28.452682519922 109.294130644656
"7162" 1432.2 33.8770016474612 111.881243761277
"7163" 1432.4 38.6990094057642 114.833506236497
"7164" 1432.6 41.7746110152382 119.566330905367
"7165" 1432.8 46.2966536843999 122.850942302571
"7166" 1433 51.2532428802157 123.437291228168
"7167" 1433.2 56.3696993886017 121.901423870862
"7168" 1433.4 61.9201039471058 119.914707133697
"7169" 1433.6 66.8953327730382 119.981812558774
"7170" 1433.8 72.4377998846217 119.77071372743
"7171" 1434 77.9919008784785 120.096097124235
"7172" 1434.2 82.5842920987432 119.422871446577
"7173" 1434.4 85.5671344485122 116.694185556347
"7174" 1434.6 88.8368215462925 112.817512106943
"7175" 1434.8 92.8460769874193 110.301783127229
"7176" 1435 97.6978073970297 108.811074648121
"7177" 1435.2 102.481000413513 108.862895989545
"7178" 1435.4 104.071479195773 106.599598902864
"7179" 1435.6 105.002308393245 102.217658482139
"7180" 1435.8 107.023815919693 97.624945584928
"7181" 1436 109.28229972137 93.3198662323743
"7182" 1436.2 112.527103291792 89.5012008345479
"7183" 1436.4 114.228548446577 84.806852298319
"7184" 1436.6 116.904662587123 80.1571116746381
"7185" 1436.8 119.167918690615 75.1242430986722
"7186" 1437 121.65808907096 69.7077960806377
"7187" 1437.2 121.507586668148 64.9926757182635
"7188" 1437.4 120.74726696738 59.6277495450738
"7189" 1437.6 120.76037410135 54.1309413316983
"7190" 1437.8 119.530902336445 48.8235910567331
"7191" 1438 117.903174260598 43.4617026421457
"7192" 1438.2 115.940555812018 38.3337063648936
"7193" 1438.4 114.787246566701 32.5953867398239
"7194" 1438.6 113.769383213226 29.046025711948
"7195" 1438.8 111.321537312547 27.7136467271773
"7196" 1439 107.13021142563 25.4766525369571
"7197" 1439.2 103.477462356279 21.8072234377272
"7198" 1439.4 101.394618508658 17.3410796076168
"7199" 1439.6 101.400159842058 15.9153606918236
"7200" 1439.8 101.623139309098 17.6056988185778
"7201" 1440 102.798703042126 18.0009006117789
"7202" 1440.2 103.714838741388 18.9613543640336
"7203" 1440.4 106.307288872125 20.3540059665626
"7204" 1440.6 108.243439844767 22.2548291631824
"7205" 1440.8 111.131953497827 24.5770598127446
"7206" 1441 112.405608261133 26.8947783741546
"7207" 1441.2 114.469130435071 30.5868734122951
"7208" 1441.4 117.323310699021 33.7863400491507
"7209" 1441.6 118.329124457235 36.6589031135429
"7210" 1441.8 120.05903013604 40.3166413864013
"7211" 1442 121.111671421273 43.6891921617886
"7212" 1442.2 122.331569472366 48.2747117909661
"7213" 1442.4 122.869119730909 52.1141732883521
"7214" 1442.6 124.412407178 56.4522974629806
"7215" 1442.8 124.102387891666 59.5107744743015
"7216" 1443 123.882859713399 62.6835472713618
"7217" 1443.2 124.458704490941 66.2710481284723
"7218" 1443.4 124.235156595493 68.373009399319
"7219" 1443.6 123.423977513292 71.3572001341212
"7220" 1443.8 121.957346388598 74.9548967624636
"7221" 1444 121.133842675098 79.1174999928886
"7222" 1444.2 121.302019063151 83.7153289248405
"7223" 1444.4 120.134140041644 85.2307857090417
"7224" 1444.6 118.049597997802 87.0681990350242
"7225" 1444.8 115.416558093106 89.6728054935703
"7226" 1445 112.775279983073 91.5734611514136
"7227" 1445.2 109.222617951924 94.5011572652834
"7228" 1445.4 105.111828586927 98.1412500392489
"7229" 1445.6 101.314580845727 102.128681327978
"7230" 1445.8 99.1747994224226 105.137751249639
"7231" 1446 96.6524872418798 109.55966317897
"7232" 1446.2 94.8379182652346 113.569496189397
"7233" 1446.4 95.040617987141 112.850773522281
"7234" 1446.6 93.1683692120819 112.442212235851
"7235" 1446.8 90.067245608445 112.823989774621
"7236" 1447 85.8273643289819 113.319691955316
"7237" 1447.2 81.4012523870303 113.101195847311
"7238" 1447.4 76.7549887073517 111.781616234836
"7239" 1447.6 72.6439755728744 109.147270954052
"7240" 1447.8 67.760380529283 107.007671070873
"7241" 1448 63.7324665221725 103.019823821764
"7242" 1448.2 60.4757642660732 99.160403087249
"7243" 1448.4 58.1148720572586 94.3399650555449
"7244" 1448.6 56.4801120519648 89.6205542184512
"7245" 1448.8 56.3184506050705 84.5831385983663
"7246" 1449 57.0804116628208 79.8782249465743
"7247" 1449.2 59.1310144971239 75.4296075242951
"7248" 1449.4 61.0914200984923 71.1518467044004
"7249" 1449.6 63.2078924723131 66.9666258136032
"7250" 1449.8 66.0781414896579 62.9668893903101
"7251" 1450 69.1754404813845 60.2857395215766
"7252" 1450.2 73.0743125420397 58.1811958015892
"7253" 1450.4 76.1502253701579 56.4697887093101
"7254" 1450.6 78.0485182090207 54.9860300540225
"7255" 1450.8 79.2708956569547 52.2962581374761
"7256" 1451 80.6672401817613 49.1058384153804
"7257" 1451.2 82.909787456804 45.7498506683883
"7258" 1451.4 83.7668958923917 42.9444985283694
"7259" 1451.6 83.5694040515976 41.3745532081047
"7260" 1451.8 83.2265880260681 40.3554001601047
"7261" 1452 83.9244928087948 40.3011218727737
"7262" 1452.2 86.5933001258428 39.0960929150975
"7263" 1452.4 89.9781513836541 36.5325864865787
"7264" 1452.6 94.0873034402768 35.2201865709937
"7265" 1452.8 98.3472234378119 33.2824565962064
"7266" 1453 102.439190500303 32.895349724193
"7267" 1453.2 105.32037861453 34.1701557002405
"7268" 1453.4 108.446958541903 36.5958161731913
"7269" 1453.6 111.635181781724 39.1826247776636
"7270" 1453.8 114.672505846098 41.8865652081385
"7271" 1454 116.325021659141 42.3863102285505
"7272" 1454.2 117.765923641681 40.852903384108
"7273" 1454.4 117.930322734669 39.0393063802886
"7274" 1454.6 116.895486781829 37.9814801139493
"7275" 1454.8 116.107981412624 37.2068782995653
"7276" 1455 114.954742457731 34.9786184546636
"7277" 1455.2 113.528684287579 30.6592363149088
"7278" 1455.4 112.950167518071 27.2695519868527
"7279" 1455.6 110.927003641479 26.3100269043454
"7280" 1455.8 107.429497857984 25.463719066673
"7281" 1456 103.810071528845 23.6738775776075
"7282" 1456.2 101.024867380486 20.8697184464135
"7283" 1456.4 99.0426683113523 16.7997163272485
"7284" 1456.6 98.4868929459277 13.3095978704183
"7285" 1456.8 97.1077066993014 13.8584031055762
"7286" 1457 92.8813306580976 13.3553381605165
"7287" 1457.2 88.2474426292188 12.5340888293908
"7288" 1457.4 83.4642489620276 10.9240586392436
"7289" 1457.6 79.9348236862263 8.05178767656455
"7290" 1457.8 76.2695108898104 5.03216837345564
"7291" 1458 73.20449229039 4.05429407012582
"7292" 1458.2 70.5142787473703 5.63936404254235
"7293" 1458.4 65.8137696858623 6.9631502932812
"7294" 1458.6 60.9129740876998 7.32685372476583
"7295" 1458.8 55.0042467041621 6.74232574172807
"7296" 1459 49.7158407226782 4.65059630047001
"7297" 1459.2 46.5584132679397 3.8287419388846
"7298" 1459.4 44.0578959192555 5.5143674406425
"7299" 1459.6 40.6363546804725 7.89144135078856
"7300" 1459.8 37.1688110161401 11.2548496976955
"7301" 1460 32.3447582244904 13.6492010929493
"7302" 1460.2 26.9511651044486 16.6867186024614
"7303" 1460.4 22.7270120424211 19.9835798587224
"7304" 1460.6 18.6570405671576 23.4672847775036
"7305" 1460.8 15.1445871196025 27.8647283671388
"7306" 1461 11.8426032318623 32.8091713414577
"7307" 1461.2 10.0881492455733 37.5871060496053
"7308" 1461.4 8.8272734878607 42.9407516421635
"7309" 1461.6 6.08403925519756 48.1395903154272
"7310" 1461.8 4.44019915017256 53.4348431832885
"7311" 1462 4.66688890866898 58.9822420284619
"7312" 1462.2 3.61288932707233 64.9751188800417
"7313" 1462.4 3.26042280032336 70.9037633966636
"7314" 1462.6 5.07499177696852 76.3344519165506
"7315" 1462.8 6.20678596255658 81.6737885371062
"7316" 1463 5.80966998911318 87.227131697687
"7317" 1463.2 7.46970578993477 90.6528163558729
"7318" 1463.4 11.6440467450261 93.3766947437826
"7319" 1463.6 16.094472585129 96.699570269073
"7320" 1463.8 18.7768841123866 100.630387652195
"7321" 1464 19.0162921308781 105.359215071273
"7322" 1464.2 20.7336952200663 109.080201497429
"7323" 1464.4 23.8598238758685 112.331167828725
"7324" 1464.6 28.3209965965162 115.636879302919
"7325" 1464.8 31.5046637768356 117.120534207306
"7326" 1465 36.7296609819335 118.548173124015
"7327" 1465.2 41.5956542062078 120.470111389601
"7328" 1465.4 46.7290639596129 123.195134352748
"7329" 1465.6 51.2339260704612 123.824443542527
"7330" 1465.8 56.4049304794496 122.788845070344
"7331" 1466 61.6716214410244 121.283481446273
"7332" 1466.2 67.7542502286863 120.935753602865
"7333" 1466.4 72.9422847011928 122.349759965497
"7334" 1466.6 77.4886526311136 121.131702214296
"7335" 1466.8 81.5491238034116 118.989257206845
"7336" 1467 86.3864882743207 117.492112956581
"7337" 1467.2 89.3705767466348 117.075186709672
"7338" 1467.4 90.9312738645296 114.750784980768
"7339" 1467.6 94.2409615546829 111.648135099176
"7340" 1467.8 98.2200855018598 108.88392186168
"7341" 1468 102.788713795898 107.446769874014
"7342" 1468.2 105.999235965704 106.117798476278
"7343" 1468.4 106.512382761289 103.538816433707
"7344" 1468.6 107.858901012073 99.9154463514684
"7345" 1468.8 110.962678466149 96.4283208231764
"7346" 1469 114.342273587721 92.8635877813357
"7347" 1469.2 116.392522728792 88.5003476438585
"7348" 1469.4 117.681195560837 83.4611848809493
"7349" 1469.6 119.021927466028 78.0987623605331
"7350" 1469.8 120.678403618692 71.9086395161894
"7351" 1470 122.232557390459 66.3496908481425
"7352" 1470.2 122.192633163883 60.762280610985
"7353" 1470.4 120.370491462971 55.2664014511425
"7354" 1470.6 118.473292216098 49.5489273712669
"7355" 1470.8 117.164879917044 43.6876420119644
"7356" 1471 117.412377064124 37.1952763340636
"7357" 1471.2 115.989674915701 32.178144023198
"7358" 1471.4 112.7036300238 29.5936341064473
"7359" 1471.6 108.266960376657 26.3532176585168
"7360" 1471.8 103.803718668809 22.8369778155097
"7361" 1472 99.1483230707674 19.3610874630422
"7362" 1472.2 95.4731049827833 15.403600268435
"7363" 1472.4 94.368108855774 10.4664888957812
"7364" 1472.6 93.0945760979985 9.8983719120497
"7365" 1472.8 90.4452075847547 9.65630504417784
"7366" 1473 86.2343448578896 8.86534425572296
"7367" 1473.2 81.3879494796898 7.98466788111986
"7368" 1473.4 75.9587818202404 7.40298885361253
"7369" 1473.6 70.3199631165728 6.75388113400019
"7370" 1473.8 65.327439373869 5.77260396483499
"7371" 1474 59.7867751718163 4.32440568278855
"7372" 1474.2 54.0350163319065 3.51083670293321
"7373" 1474.4 48.2172180075591 3.63546242214707
"7374" 1474.6 43.5901223707945 4.03728633451205
"7375" 1474.8 40.7295784355099 6.18491816555015
"7376" 1475 37.058896829322 9.59078806252069
"7377" 1475.2 31.5129348173234 12.4175288033732
"7378" 1475.4 26.8859757594139 15.3898209032452
"7379" 1475.6 23.0058175423055 19.1539969940101
"7380" 1475.8 18.2938861864466 23.2751840426069
"7381" 1476 14.4558529881384 26.9956862253676
"7382" 1476.2 12.7443584294505 31.7712838624283
"7383" 1476.4 11.0389852090382 37.1241374331883
"7384" 1476.6 9.03803781501646 42.38125039115
"7385" 1476.8 6.70576421829022 46.934966712737
"7386" 1477 3.44985461155702 51.7602129004473
"7387" 1477.2 4.31667359314755 56.4827477674636
"7388" 1477.4 5.66595275449755 61.8428558292886
"7389" 1477.6 5.9228984776926 67.0756224023165
"7390" 1477.8 5.44029976843613 72.9200012180021
"7391" 1478 3.75289028159754 77.9134737952588
"7392" 1478.2 4.72943899292955 82.5832573267436
"7393" 1478.4 6.68382188480489 87.766396297566
"7394" 1478.6 8.1277849339952 93.2177983895376
"7395" 1478.8 12.0196006363476 96.6692263914136
"7396" 1479 16.5785008468153 99.3208735858571
"7397" 1479.2 21.5287185787105 102.791336283583
"7398" 1479.4 24.0881190778637 106.687130999325
"7399" 1479.6 25.0773289033616 111.28974122976
"7400" 1479.8 25.2932135691776 112.362909389304
"7401" 1480 27.8173929563156 113.216814050235
"7402" 1480.2 31.769639234293 115.7397925544
"7403" 1480.4 36.2640106631657 118.161195355345
"7404" 1480.6 40.8095902678838 121.299325661412
"7405" 1480.8 44.9053846946871 124.223911434984
"7406" 1481 48.9931357538866 124.472000215515
"7407" 1481.2 54.3768308724176 123.892587821328
"7408" 1481.4 59.3649338620008 123.685001139607
"7409" 1481.6 64.2906303915088 122.399758737341
"7410" 1481.8 69.2608339001464 121.460590360103
"7411" 1482 74.584521853679 120.47489362671
"7412" 1482.2 79.1668265063475 118.581016923414
"7413" 1482.4 83.0823633938025 115.221257771836
"7414" 1482.6 86.9140960571975 111.816388567314
"7415" 1482.8 89.6069750439424 107.728354832534
"7416" 1483 93.3469269884226 104.026237456664
"7417" 1483.2 96.1363630877899 100.390604948894
"7418" 1483.4 97.0173486282834 97.3284628347963
"7419" 1483.6 96.9288347398344 93.6268533945056
"7420" 1483.8 97.502286718466 89.3222727575583
"7421" 1484 98.9333520318668 85.691282141202
"7422" 1484.2 100.326973700867 81.5166744638174
"7423" 1484.4 101.564583776787 76.7938685123106
"7424" 1484.6 102.053228293071 72.1408274582162
"7425" 1484.8 100.282398146115 67.8728908539157
"7426" 1485 98.1161493567786 64.3803053092498
"7427" 1485.2 95.192649441941 60.1295432392201
"7428" 1485.4 92.1166886804161 55.9986500696636
"7429" 1485.6 89.9239568825833 50.9320034881778
"7430" 1485.8 89.8512593020142 46.1220661913024
"7431" 1486 91.568651661792 42.7425829939413
"7432" 1486.2 93.8001500422471 38.3146778477664
"7433" 1486.4 95.8366857009245 33.6115814335482
"7434" 1486.6 97.0276430617339 29.6049023833908
"7435" 1486.8 95.4858438821553 27.1291800753559
"7436" 1487 93.2912896910881 26.3867256007107
"7437" 1487.2 91.6996759212706 26.4750602104136
"7438" 1487.4 89.2398153359833 26.5924448025493
"7439" 1487.6 85.7789278613576 25.6839426569036
"7440" 1487.8 81.0182701699158 25.3236874961484
"7441" 1488 75.9641050504505 24.6821751608989
"7442" 1488.2 70.3730491743985 23.5428307340228
"7443" 1488.4 66.3028866830296 19.7803749427412
"7444" 1488.6 62.6688052777446 16.0043867080753
"7445" 1488.8 60.2228874608152 13.3291099570753
"7446" 1489 60.2407735143211 12.6636629669106
"7447" 1489.2 61.6804550113258 11.0091357632505
"7448" 1489.4 63.7458868245615 11.5748719142512
"7449" 1489.6 66.502337579037 12.2947422802393
"7450" 1489.8 71.4094732365567 12.9095351690819
"7451" 1490 77.3660243731388 13.2375623250347
"7452" 1490.2 83.0201838905718 14.6323310582512
"7453" 1490.4 87.7546594058896 16.372768688515
"7454" 1490.6 90.9936067609976 19.9015230508136
"7455" 1490.8 93.3552107535879 24.9316313156059
"7456" 1491 94.7729431485134 29.9194317275249
"7457" 1491.2 95.0596725062098 34.2649513330411
"7458" 1491.4 96.620580486869 39.3500570641207
"7459" 1491.6 98.4641056532844 43.4259208793832
"7460" 1491.8 101.549612191821 47.1982180022796
"7461" 1492 105.603043197684 51.1620659927325
"7462" 1492.2 109.60697504608 54.2425878673446
"7463" 1492.4 113.984432451529 57.1583759518705
"7464" 1492.6 116.758065546559 61.4602651217661
"7465" 1492.8 117.217380198185 65.9154523367244
"7466" 1493 115.736726029698 70.9735532249505
"7467" 1493.2 114.632845466585 76.6830258438549
"7468" 1493.4 113.963451582114 82.8798822495795
"7469" 1493.6 113.889213350715 88.710139585307
"7470" 1493.8 115.086825801746 91.30059669515
"7471" 1494 115.161178379383 90.8966798304761
"7472" 1494.2 113.334377752197 90.9478085700355
"7473" 1494.4 110.657725621652 91.9109485446719
"7474" 1494.6 106.95595133356 93.0093214724535
"7475" 1494.8 103.015629791678 93.4832356688153
"7476" 1495 98.8009462113734 94.9812541556636
"7477" 1495.2 94.5787910015135 96.1650049304423
"7478" 1495.4 90.1747100612794 96.1183257381429
"7479" 1495.6 84.8696730729133 95.3869038885846
"7480" 1495.8 79.9320408490471 94.0563085322686
"7481" 1496 75.7788390416843 91.0962595821925
"7482" 1496.2 72.0511673083659 87.3748923827855
"7483" 1496.4 69.0827286459424 83.1896094612929
"7484" 1496.6 66.7098868883236 78.8863904226288
"7485" 1496.8 66.5168788909737 73.4031686039821
"7486" 1497 66.7411344600612 68.0790880738545
"7487" 1497.2 66.4128847281066 62.7111626448999
"7488" 1497.4 64.690483316717 57.9941156614335
"7489" 1497.6 61.6700353872834 54.7168170878317
"7490" 1497.8 58.1982989988813 50.8512385603392
"7491" 1498 55.6388486807161 46.5583509600965
"7492" 1498.2 53.9851771132907 40.9589043087658
"7493" 1498.4 54.457800433738 35.5883926097871
"7494" 1498.6 55.112930421702 30.1404413476745
"7495" 1498.8 55.977504903669 25.0712748822789
"7496" 1499 56.6857259664019 20.6426245607179
"7497" 1499.2 59.4155414499061 18.1585273925253
"7498" 1499.4 63.0981618172608 16.8639529905309
"7499" 1499.6 67.3545605815247 14.5225841574888
"7500" 1499.8 71.6139817967322 13.5653799545578
"7501" 1500 76.0796191460093 11.3619946989871
"7502" 1500.2 80.6654699039923 10.7925074366004
"7503" 1500.4 81.2749960129076 10.2819922190036
"7504" 1500.6 80.8494663055663 7.8874602841948
"7505" 1500.8 79.2549606830432 7.21639092837007
"7506" 1501 77.3583779107189 7.47632819334316
"7507" 1501.2 73.6799069673034 7.21419166907532
"7508" 1501.4 69.4800488816412 6.15167659818782
"7509" 1501.6 64.896964734515 4.96802433248879
"7510" 1501.8 60.3616946526507 3.53395220506781
"7511" 1502 56.9480628517226 2.47574312270901
"7512" 1502.2 53.0677600300344 3.7563284328425
"7513" 1502.4 49.424280931658 5.77736374555367
"7514" 1502.6 44.4184250569839 7.29645285259538
"7515" 1502.8 39.3118075864593 6.94919912123802
"7516" 1503 39.1649734775919 8.37185320715794
"7517" 1503.2 37.0211591430526 11.6397273765175
"7518" 1503.4 33.0808012656387 14.9657498518047
"7519" 1503.6 28.24611876827 16.8447228419739
"7520" 1503.8 24.4038295585976 17.5182158721403
"7521" 1504 23.9355883511594 19.4628013037976
"7522" 1504.2 22.434865485479 23.0442837289213
"7523" 1504.4 19.7032651908016 26.8630923339187
"7524" 1504.6 16.2549435813176 30.3886079147336
"7525" 1504.8 11.888383011669 32.4047370324187
"7526" 1505 10.7532694542674 34.3692899224277
"7527" 1505.2 9.77818220180628 37.6167901189645
"7528" 1505.4 8.08903815356659 41.435133394814
"7529" 1505.6 6.27686814167554 45.2694929817737
"7530" 1505.8 5.4183971112834 49.9446103929379
"7531" 1506 4.13988911787065 54.5598457666047
"7532" 1506.2 3.96992972185166 59.00911957518
"7533" 1506.4 4.35784877882255 63.9384892842385
"7534" 1506.6 4.20670002031067 68.8612804439095
"7535" 1506.8 3.99994139564755 74.1268349109636
"7536" 1507 4.96853862057373 79.7697882755445
"7537" 1507.2 7.06352059513855 85.18861349568
"7538" 1507.4 8.41600560221046 90.5707460558006
"7539" 1507.6 11.6944061282273 94.5669801113429
"7540" 1507.8 15.6861528845499 98.3662982079493
"7541" 1508 19.4271749053788 102.630873615554
"7542" 1508.2 21.8056119960656 107.975455517664
"7543" 1508.4 24.6262786833534 111.954300120757
"7544" 1508.6 28.6441725202426 113.859897400725
"7545" 1508.8 33.3327761644563 115.919597930938
"7546" 1509 38.645260911643 117.897721129868
"7547" 1509.2 44.1920506595499 120.193159319283
"7548" 1509.4 49.4831722369514 123.253931643979
"7549" 1509.6 53.3247732052015 124.81899794196
"7550" 1509.8 55.4323460291701 123.050085228655
"7551" 1510 59.1213430746513 120.713815773606
"7552" 1510.2 63.4569095103476 117.746585365364
"7553" 1510.4 68.1540479992726 115.975806944464
"7554" 1510.6 72.7498321849975 114.335607507839
"7555" 1510.8 77.6476041383389 113.53027891937
"7556" 1511 82.6952231864976 113.743224798689
"7557" 1511.2 88.4161791909025 114.59373598181
"7558" 1511.4 92.7720069641217 112.777392358744
"7559" 1511.6 95.7313969113042 109.245185451432
"7560" 1511.8 98.5045453644822 105.048657020843
"7561" 1512 101.407447300222 100.344441786358
"7562" 1512.2 105.240221004548 96.6373778586636
"7563" 1512.4 108.664708230997 92.5725415947392
"7564" 1512.6 110.922822486114 88.6864853297812
"7565" 1512.8 110.845047291045 85.5943181872425
"7566" 1513 111.559316283034 82.9703038592908
"7567" 1513.2 113.774733893184 80.1090875866808
"7568" 1513.4 114.375777787387 79.0838075977162
"7569" 1513.6 116.02945326065 79.0167580550846
"7570" 1513.8 119.158791186401 78.7350901103689
"7571" 1514 120.111562203166 77.3415599132325
"7572" 1514.2 120.36718833038 74.098416220202
"7573" 1514.4 120.268836121925 70.7489136339825
"7574" 1514.6 120.151116829881 66.5344890118257
"7575" 1514.8 120.380238481046 62.2914808509567
"7576" 1515 121.075369038636 57.42285112392
"7577" 1515.2 119.898587104848 52.9082441676463
"7578" 1515.4 117.300846251114 49.0513514850449
"7579" 1515.6 115.169775396173 44.1414413268386
"7580" 1515.8 114.690956265369 38.5036016910713
"7581" 1516 115.079492705186 33.1556422615043
"7582" 1516.2 113.183864517848 30.4207395455524
"7583" 1516.4 109.258112899016 27.8978210279908
"7584" 1516.6 105.679636077079 24.2669926692048
"7585" 1516.8 102.811921089621 19.627030369486
"7586" 1517 99.8671996870695 15.151567393514
"7587" 1517.2 96.4981687133957 14.127629051952
"7588" 1517.4 92.0175155740067 14.5916970664514
"7589" 1517.6 87.2428703501273 15.1694617481784
"7590" 1517.8 81.6370111188089 14.4077496520553
"7591" 1518 76.7700104811075 11.9606432406141
"7592" 1518.2 71.9531723092263 9.69403677123781
"7593" 1518.4 66.8315185967807 9.40645398046553
"7594" 1518.6 62.2804289870563 11.4763712974986
"7595" 1518.8 57.5440952597453 13.9499008761863
"7596" 1519 51.9192871207093 15.5862342074988
"7597" 1519.2 45.5023252016302 16.2392187283266
"7598" 1519.4 39.8018254790849 14.814868910056
"7599" 1519.6 34.2081307630294 11.6785214268795
"7600" 1519.8 33.8594444303049 11.2273809579806
"7601" 1520 34.1047778288505 12.308458154593
"7602" 1520.2 33.2715678784831 14.0230513396877
"7603" 1520.4 31.0138928107715 17.6682485456309
"7604" 1520.6 27.7825286001397 21.0349955690004
"7605" 1520.8 23.8220765427812 24.1761161219084
"7606" 1521 18.6541293265337 26.6600527517061
"7607" 1521.2 14.0162804093876 29.8115125013036
"7608" 1521.4 11.8182067673711 34.5351426590126
"7609" 1521.6 10.2046653838806 39.2475236745881
"7610" 1521.8 8.52784216715161 44.54695061815
"7611" 1522 6.37983958573234 50.0764846407418
"7612" 1522.2 4.17447175826997 54.9081123792929
"7613" 1522.4 4.39540416795469 60.2411957936384
"7614" 1522.6 4.97850617627146 66.0816185945505
"7615" 1522.8 5.12024635373172 71.8079510093709
"7616" 1523 4.67482461647448 77.4479019106482
"7617" 1523.2 5.71353983587806 82.9533838849075
"7618" 1523.4 8.25048748609755 88.2900290845683
"7619" 1523.6 11.7370356129086 93.0643235703014
"7620" 1523.8 15.9931500231657 97.6912747605727
"7621" 1524 19.9239104302371 101.958304818571
"7622" 1524.2 24.1331674989157 105.798174006027
"7623" 1524.4 27.4551008564336 110.198228315352
"7624" 1524.6 31.5030503016324 113.589685244291
"7625" 1524.8 37.0659654412347 114.92254514526
"7626" 1525 42.8346269559785 116.862712751711
"7627" 1525.2 46.9326842517427 119.616607923801
"7628" 1525.4 49.5585461805366 123.1975005852
"7629" 1525.6 51.939221195609 124.307188617007
"7630" 1525.8 55.9373002932121 124.035868292206
"7631" 1526 59.7822967862369 122.589233086065
"7632" 1526.2 64.0194862230499 121.445868274116
"7633" 1526.4 69.090217880169 122.161701962592
"7634" 1526.6 73.7418668910278 123.227199387152
"7635" 1526.8 76.9291768774496 121.513884607296
"7636" 1527 79.9015413579254 118.30377805636
"7637" 1527.2 84.4857430643648 114.920632107698
"7638" 1527.4 89.0805442880976 113.539394189089
"7639" 1527.6 94.1579224642925 113.086335315579
"7640" 1527.8 98.4673348685521 112.119449729366
"7641" 1528 98.4385871025536 110.516204066328
"7642" 1528.2 98.6806971943225 108.067816262639
"7643" 1528.4 100.331723660131 104.445888711722
"7644" 1528.6 102.861322655963 101.14755831163
"7645" 1528.8 106.323551584602 98.4176840759157
"7646" 1529 110.333811574581 95.5059452375788
"7647" 1529.2 114.001033587398 91.9460889845886
"7648" 1529.4 115.74333609295 87.6998487377244
"7649" 1529.6 116.715015391019 82.7048910274723
"7650" 1529.8 118.486286357533 77.3583993673302
"7651" 1530 120.666053583405 72.3246979347405
"7652" 1530.2 120.959908383589 67.2535976601297
"7653" 1530.4 120.360909648593 62.4668461999325
"7654" 1530.6 118.606653141361 57.9665541459004
"7655" 1530.8 118.001470459822 53.1685235559825
"7656" 1531 116.32736150454 48.8014453590087
"7657" 1531.2 113.594524194606 45.6006532394222
"7658" 1531.4 109.888182652282 43.3799261464004
"7659" 1531.6 106.041852268182 40.7185653382107
"7660" 1531.8 101.838635607957 37.4253001294766
"7661" 1532 98.758472545042 35.1555547477191
"7662" 1532.2 97.1818500508197 33.1490971844691
"7663" 1532.4 97.3578123827642 30.1144789073908
"7664" 1532.6 99.0855554679505 27.2150702360753
"7665" 1532.8 101.999598149555 25.1219525475778
"7666" 1533 105.660734798724 23.7524571350467
"7667" 1533.2 107.587003182024 23.7445598567553
"7668" 1533.4 106.867072746252 23.2803628434726
"7669" 1533.6 104.199227848764 20.8378699136636
"7670" 1533.8 101.092686881135 18.5019139788785
"7671" 1534 97.2857713339211 17.7691701110459
"7672" 1534.2 92.5426211244445 17.8545073560615
"7673" 1534.4 88.1057847904853 17.8194089730309
"7674" 1534.6 83.8861362490975 16.9490655642718
"7675" 1534.8 79.0203770645332 15.7332753774556
"7676" 1535 74.9542882795975 12.8884761392636
"7677" 1535.2 71.7273830199193 8.83128839892098
"7678" 1535.4 68.2956725390119 5.91455742509213
"7679" 1535.6 65.487378151214 4.31868531525579
"7680" 1535.8 63.3695682074006 5.28034421881507
"7681" 1536 57.8920625099236 7.12915364301138
"7682" 1536.2 52.2144615342073 7.61529126804161
"7683" 1536.4 46.6509598880536 6.83571498770752
"7684" 1536.6 42.3294948405867 5.12269607976138
"7685" 1536.8 42.5504729273642 6.68862843059689
"7686" 1537 41.6493516224769 10.0313332840084
"7687" 1537.2 40.3144708147 14.073702018278
"7688" 1537.4 37.8347479056092 17.8426265080589
"7689" 1537.6 35.1875500360337 22.2852840828976
"7690" 1537.8 31.5397015510646 26.469810452268
"7691" 1538 27.9369261358718 31.7526702986958
"7692" 1538.2 26.326227296266 35.8717183625162
"7693" 1538.4 24.2994942464799 40.9661426116635
"7694" 1538.6 22.1810482439993 45.5568811180564
"7695" 1538.8 20.2996470836239 50.899532352532
"7696" 1539 18.3018107687782 56.0693056381173
"7697" 1539.2 17.3599131794418 61.5246315553357
"7698" 1539.4 16.9019495758435 66.6402368649177
"7699" 1539.6 16.2918206325438 71.7376158904817
"7700" 1539.8 15.4876873178992 77.1134376498702
"7701" 1540 13.6831987975023 82.1417456670207
"7702" 1540.2 11.954745948288 87.3800710059969
"7703" 1540.4 12.1546552453616 91.3673374474556
"7704" 1540.6 15.3217179419115 95.3901004365473
"7705" 1540.8 18.6585608817056 99.4053975370316
"7706" 1541 22.1233577365976 104.150598394068
"7707" 1541.2 26.5732014713206 108.040132538017
"7708" 1541.4 31.113232978922 110.974566204717
"7709" 1541.6 36.2605014143866 112.612402832734
"7710" 1541.8 41.7612863046186 114.029353087453
"7711" 1542 47.2116129288959 115.813276690236
"7712" 1542.2 52.6110941188118 117.29645943583
"7713" 1542.4 58.2066962746452 120.077897962664
"7714" 1542.6 62.9544455522336 120.69142809756
"7715" 1542.8 68.4751352644882 120.662119485296
"7716" 1543 72.4684513876056 119.545719254131
"7717" 1543.2 77.1012614067835 117.495271488754
"7718" 1543.4 82.1467933340128 117.384267819909
"7719" 1543.6 87.0943590747983 118.086737726168
"7720" 1543.8 88.5717456860336 116.842087035264
"7721" 1544 89.4378831775848 114.05117561151
"7722" 1544.2 91.7240604104253 110.358475144605
"7723" 1544.4 94.1839933370463 106.446725945664
"7724" 1544.6 97.6513175524476 103.249133257564
"7725" 1544.8 99.9676147137614 100.033127300109
"7726" 1545 100.479569374966 96.9290433691109
"7727" 1545.2 100.589766087341 93.6452774427418
"7728" 1545.4 102.529819651854 89.3016914631679
"7729" 1545.6 104.75147885979 85.2993001996636
"7730" 1545.8 106.931246085662 81.3500821386636
"7731" 1546 108.564807401089 76.3540166533592
"7732" 1546.2 108.37598187739 71.8981140474777
"7733" 1546.4 107.773399872696 66.4984288487796
"7734" 1546.6 108.835334852171 61.0266276069296
"7735" 1546.8 110.713633671328 55.3526603611414
"7736" 1547 112.73023959092 50.8748149363924
"7737" 1547.2 114.607535138918 47.1071930290995
"7738" 1547.4 113.031995489816 44.0758660145354
"7739" 1547.6 110.095037043967 42.2035273449418
"7740" 1547.8 106.229076685826 39.8184048333084
"7741" 1548 101.332424399249 37.8722851445207
"7742" 1548.2 96.8956850241262 35.1533304057493
"7743" 1548.4 92.1573713495261 33.4025710625778
"7744" 1548.6 87.2253985598832 33.1964005607758
"7745" 1548.8 81.6854809408676 32.3568472386836
"7746" 1549 76.4961167127107 29.7182023095032
"7747" 1549.2 71.4911445822723 25.6949257625665
"7748" 1549.4 67.8268540413097 20.7645217776333
"7749" 1549.6 65.0570405721176 15.5790401859836
"7750" 1549.8 63.001815352887 13.3511179834214
"7751" 1550 58.3026208830309 12.1198648822302
"7752" 1550.2 53.0702049803309 11.5126195244636
"7753" 1550.4 47.5195212088703 11.3571407782204
"7754" 1550.6 40.890326979579 11.1842257645524
"7755" 1550.8 35.3156220557255 12.9320271561403
"7756" 1551 30.3334833504459 15.9081464623827
"7757" 1551.2 26.07459190041 20.2088613918511
"7758" 1551.4 22.1510333655053 24.9750870806053
"7759" 1551.6 17.451401025355 29.5713051913269
"7760" 1551.8 13.6514049178675 34.2945119711936
"7761" 1552 10.8435473460041 39.9148433810748
"7762" 1552.2 9.61671610017863 45.2458967963392
"7763" 1552.4 9.34445295433234 51.1598886417679
"7764" 1552.6 9.39383879576149 57.0292894737373
"7765" 1552.8 10.0377994237257 62.3251900132917
"7766" 1553 10.6479065810206 68.2611518074584
"7767" 1553.2 11.0605770809664 74.1899054479505
"7768" 1553.4 11.2599625954582 79.6782952228357
"7769" 1553.6 9.65432632275884 85.9352434826394
"7770" 1553.8 8.55949450804879 90.2024206562002
"7771" 1554 10.4792686134656 92.3793564241196
"7772" 1554.2 14.9903552246548 94.9287405444116
"7773" 1554.4 19.9287101229524 97.8537863353087
"7774" 1554.6 25.3415645564418 100.820499897893
"7775" 1554.8 30.5513805361208 104.384718615989
"7776" 1555 35.7238881763338 108.038651031467
"7777" 1555.2 40.118619357636 112.408771276464
"7778" 1555.4 44.0644013302439 117.7195529522
"7779" 1555.6 48.5447617368007 120.199320493773
"7780" 1555.8 53.2131772131379 119.724481986341
"7781" 1556 58.9754085322779 118.651501381139
"7782" 1556.2 64.1653081081707 115.963999683542
"7783" 1556.4 69.1822466058348 113.630459400528
"7784" 1556.6 74.2282406268668 110.552736783279
"7785" 1556.8 79.0237509274769 107.448307389388
"7786" 1557 83.3898352189653 104.86114279454
"7787" 1557.2 87.6740385975043 102.080777930714
"7788" 1557.4 91.9693603652958 99.5443801410515
"7789" 1557.6 92.8373102509874 97.0476301449348
"7790" 1557.8 93.6048136776502 93.512869172032
"7791" 1558 93.7384355264628 89.6539639297592
"7792" 1558.2 94.3249626740712 85.8088767236636
"7793" 1558.4 94.3130723083896 82.0377849697255
"7794" 1558.6 93.1161493562441 79.0053711931032
"7795" 1558.8 91.2300285572332 74.9879328676212
"7796" 1559 88.5879711119855 71.3221872234825
"7797" 1559.2 85.8245372977975 66.6997570736636
"7798" 1559.4 83.7334260824458 61.5710058533153
"7799" 1559.6 83.2350756209031 57.1027325383302
"7800" 1559.8 83.9967045798612 52.5694316888363
"7801" 1560 85.34481642353 49.6668174505014
"7802" 1560.2 87.238972796919 46.5464605285028
"7803" 1560.4 90.3889362021339 44.210060438309
"7804" 1560.6 93.4356120037226 44.3693858255207
"7805" 1560.8 94.4637247168075 44.7013385325836
"7806" 1561 97.8065163292225 44.1473210559616
"7807" 1561.2 101.448508583989 45.0289824651771
"7808" 1561.4 105.072997616027 47.5534338278848
"7809" 1561.6 107.925324752907 50.1774752738041
"7810" 1561.8 111.960852377081 52.3566766775459
"7811" 1562 116.449540175229 52.8003868861372
"7812" 1562.2 117.469251150023 51.5939979903386
"7813" 1562.4 116.390981050995 49.7138729403302
"7814" 1562.6 115.329308403019 46.3569258392425
"7815" 1562.8 113.802776352422 42.5740631299608
"7816" 1563 112.242844278733 37.9860724257477
"7817" 1563.2 110.284633724303 34.5384262341546
"7818" 1563.4 106.725407072461 31.4034758874181
"7819" 1563.6 103.284223722653 28.3930496271358
"7820" 1563.8 99.711886734469 24.448583569435
"7821" 1564 95.81917119189 22.4098654169466
"7822" 1564.2 90.8725301642625 22.61482103988
"7823" 1564.4 85.0748135550093 23.8391257645753
"7824" 1564.6 79.8012506958854 23.9802584783302
"7825" 1564.8 74.245959910643 22.5866438937545
"7826" 1565 69.9524534166776 22.3665994856636
"7827" 1565.2 66.3314762112097 24.9632966792243
"7828" 1565.4 63.9648992271072 29.0694906859713
"7829" 1565.6 60.3327782895521 33.3263551798757
"7830" 1565.8 55.3677084091415 36.4527505419493
"7831" 1566 49.444542313289 37.5766455730359
"7832" 1566.2 43.3333981970106 36.7607515698483
"7833" 1566.4 36.9729892155169 35.1635454190184
"7834" 1566.6 31.4568797201998 32.5204907905954
"7835" 1566.8 26.7026922823879 28.1609777021152
"7836" 1567 22.8014980415607 23.839007441853
"7837" 1567.2 19.9969177832765 23.9596966185899
"7838" 1567.4 18.627786029643 26.331259259512
"7839" 1567.6 16.2203838537058 29.911746728911
"7840" 1567.8 13.7118115905636 34.4331736801878
"7841" 1568 12.1723608554958 40.1533004129821
"7842" 1568.2 10.6243119557818 45.3746500396899
"7843" 1568.4 8.872740121894 51.0438075409467
"7844" 1568.6 7.39778932656712 56.7796314814462
"7845" 1568.8 6.11693681789588 62.6434851210669
"7846" 1569 6.54785879514635 68.8965290399318
"7847" 1569.2 8.11365917677755 74.3586922293836
"7848" 1569.4 9.63287027067013 80.667907114599
"7849" 1569.6 11.3003120329927 86.6626228757684
"7850" 1569.8 14.9493734632226 91.7774908143432
"7851" 1570 19.5382197055737 96.5221165020445
"7852" 1570.2 23.3752040410023 101.745275873045
"7853" 1570.4 26.2032643556444 108.500956308039
"7854" 1570.6 29.291176612235 113.509806659045
"7855" 1570.8 34.5836522653338 115.823736469979
"7856" 1571 40.3735743233942 114.984291945223
"7857" 1571.2 46.0936504433976 115.103157147114
"7858" 1571.4 52.4124577835226 115.313357463264
"7859" 1571.6 58.20902046095 115.468736534516
"7860" 1571.8 64.204806183154 115.896493824196
"7861" 1572 69.99145820795 118.090758361901
"7862" 1572.2 74.4257414250194 119.772351101593
"7863" 1572.4 77.6023771439418 117.858942812049
"7864" 1572.6 80.3366922035653 113.834558171639
"7865" 1572.8 83.9048286410812 109.942755048844
"7866" 1573 88.1979527192656 106.722924985983
"7867" 1573.2 93.5357360248331 104.933789034531
"7868" 1573.4 98.544931816784 103.473476481477
"7869" 1573.6 102.401863642951 103.610010080379
"7870" 1573.8 103.733971513453 104.276707273545
"7871" 1574 102.405467836923 103.809667433964
"7872" 1574.2 101.587885638419 102.794391598646
"7873" 1574.4 101.314052371537 100.196725949793
"7874" 1574.6 101.393298245425 95.5934224134777
"7875" 1574.8 101.373058582724 90.9234741395505
"7876" 1575 102.36662646744 86.4056176530846
"7877" 1575.2 104.176227058231 81.5707469727171
"7878" 1575.4 105.917477068593 76.4969196350897
"7879" 1575.6 106.874225741334 71.114969455953
"7880" 1575.8 107.289065193419 65.4136302380897
"7881" 1576 105.498193918511 60.5716600824567
"7882" 1576.2 103.544077285287 55.3513501607987
"7883" 1576.4 101.623139309098 50.8512385603392
"7884" 1576.6 98.8992424105976 47.4029585699582
"7885" 1576.8 95.0008682824489 44.3782394716906
"7886" 1577 90.8838457340508 40.1220076688692
"7887" 1577.2 86.4678024626825 36.7020447174371
"7888" 1577.4 81.9267017224276 33.2161268364597
"7889" 1577.6 78.7208675722676 27.8012331141236
"7890" 1577.8 78.0889368279081 22.3706224582214
"7891" 1578 79.247625536322 17.9403034034697
"7892" 1578.2 81.3271909702857 15.6159718706933
"7893" 1578.4 81.6794661041849 15.8249727006247
"7894" 1578.6 80.0177803436309 15.5849852454302
"7895" 1578.8 76.2476626705539 14.5077421228092
"7896" 1579 71.6698713709764 13.0282236405423
"7897" 1579.2 67.0556637893208 11.6506504469839
"7898" 1579.4 64.2065090444309 12.3024631366636
"7899" 1579.6 61.3563685324593 14.8855824311955
"7900" 1579.8 58.8295542765492 19.0132571986958
"7901" 1580 55.7317090416459 23.2254824978894
"7902" 1580.2 51.4579836737161 26.7321468201378
"7903" 1580.4 46.1623313199081 28.5458853345899
"7904" 1580.6 40.797451229201 28.1959792041808
"7905" 1580.8 35.3469269822225 26.6701324735073
"7906" 1581 29.9448636204796 24.831461211304
"7907" 1581.2 24.8692319712506 21.7894260758268
"7908" 1581.4 24.1166590328642 20.7486940219636
"7909" 1581.6 24.1683460552389 22.3042871389788
"7910" 1581.8 22.159829929037 24.4743932894817
"7911" 1582 18.2438682144915 27.0415780505423
"7912" 1582.2 14.6466679773261 30.8146502871207
"7913" 1582.4 11.127161091627 34.2816976203694
"7914" 1582.6 10.3464551153791 39.2160193556927
"7915" 1582.8 9.24348572690837 44.9188037572852
"7916" 1583 7.52732901746924 50.1644498225397
"7917" 1583.2 5.82552295912235 55.5659311618867
"7918" 1583.4 4.74566398917133 61.5434274107291
"7919" 1583.6 5.44858546788268 66.930329922333
"7920" 1583.8 6.10416106539166 72.8885425468652
"7921" 1584 5.10479600263415 78.9327008235904
"7922" 1584.2 5.5648078610149 84.1095864142917
"7923" 1584.4 8.9605568777022 88.7656056245473
"7924" 1584.6 13.5774810961441 92.5785415919194
"7925" 1584.8 18.065098741533 96.9014124688813
"7926" 1585 21.8518729958833 101.630014516425
"7927" 1585.2 25.0876718306802 106.512930769648
"7928" 1585.4 28.0326755928118 112.221926550997
"7929" 1585.6 31.8013895007961 116.546457713619
"7930" 1585.8 36.7650893520212 117.786748553228
"7931" 1586 42.6209043956348 117.327869283556
"7932" 1586.2 48.3171104698476 117.644670060564
"7933" 1586.4 54.5258468272877 118.269111871275
"7934" 1586.6 60.1044971574335 116.741764157101
"7935" 1586.8 66.3574248715213 115.816672241842
"7936" 1587 72.4963417221389 116.18448063673
"7937" 1587.2 78.6048822849766 117.224885851478
"7938" 1587.4 84.5451435632508 117.141668717518
"7939" 1587.6 87.9790491748083 116.961479551424
"7940" 1587.8 89.6945960645411 114.299957698599
"7941" 1588 90.9492642533476 110.166634570864
"7942" 1588.2 92.8866538883076 106.286145108269
"7943" 1588.4 95.5309593171838 102.028565695551
"7944" 1588.6 99.6827378465186 98.9371771709267
"7945" 1588.8 104.535973848889 97.2444385872549
"7946" 1589 110.625786240392 96.2819589385627
"7947" 1589.2 113.69091145315 96.4169306232809
"7948" 1589.4 112.031281419487 96.6913584226466
"7949" 1589.6 111.122842861258 95.0495010115564
"7950" 1589.8 109.907701842252 92.5804538505454
"7951" 1590 108.748521572856 88.3161250087756
"7952" 1590.2 109.593868886184 83.6838108315515
"7953" 1590.4 111.797552053405 79.6612932738687
"7954" 1590.6 115.207306760106 75.0536553985308
"7955" 1590.8 117.890068100701 70.2711856427325
"7956" 1591 118.783104214324 64.8530774436215
"7957" 1591.2 118.636659349545 60.0283275818214
"7958" 1591.4 117.278759356955 55.1353273426189
"7959" 1591.6 116.389527758861 49.9574862785583
"7960" 1591.8 114.907952789372 44.4384782176813
"7961" 1592 112.310120524744 39.894274750836
"7962" 1592.2 108.777831712261 36.0383059988908
"7963" 1592.4 105.002014487711 31.8706823908334
"7964" 1592.6 101.592684290107 26.787420820077
"7965" 1592.8 98.1838002703623 22.0705954753988
"7966" 1593 93.7753521061353 18.523142590022
"7967" 1593.2 89.9563241895344 18.0067517985276
"7968" 1593.4 84.9240432962899 18.4970027565386
"7969" 1593.6 78.9988624622188 19.5562077472393
"7970" 1593.8 73.2870361142006 20.0262248316223
"7971" 1594 67.7345376565838 19.6843102136911
"7972" 1594.2 63.2851062880673 19.131560643906
"7973" 1594.4 57.9893199510038 19.3608942073823
"7974" 1594.6 51.8397233446519 20.9915737021527
"7975" 1594.8 46.6760200179657 23.5299458907295
"7976" 1595 41.2601127661943 26.8130656063732
"7977" 1595.2 35.9355771407678 30.8396644538763
"7978" 1595.4 32.1186172117465 35.8690221149508
"7979" 1595.6 28.8833277803833 41.3810834954921
"7980" 1595.8 26.3664174296521 47.3335329047363
"7981" 1596 24.7465790437493 53.0640352662707
"7982" 1596.2 23.5792521766315 59.1986179025788
"7983" 1596.4 22.6541572124079 65.5103791092411
"7984" 1596.6 23.1528750881236 71.2294492620027
"7985" 1596.8 25.7401377823356 75.8569685376874
"7986" 1597 28.5148510553796 80.5922503850225
"7987" 1597.2 31.4290535457697 85.2356031341636
"7988" 1597.4 33.9723092450726 90.6753325278636
"7989" 1597.6 37.2368046582656 94.7764043930156
"7990" 1597.8 42.4295262281221 96.7762583457373
"7991" 1598 48.1967522347976 98.4750381983386
"7992" 1598.2 53.1221242189799 100.302903106932
"7993" 1598.4 59.8079921683796 100.462468304843
"7994" 1598.6 65.8448625862533 100.024808686237
"7995" 1598.8 71.2190327090803 100.144011136965
"7996" 1599 76.0438470389976 101.701294565914
"7997" 1599.2 80.9851941735335 102.863357696766
"7998" 1599.4 85.8467085516225 103.972094950989
"7999" 1599.6 89.1533926935226 105.354321272339
"8000" 1599.8 90.5553793410719 103.977239713971
"8001" 1600 92.2193603653226 101.252230254139
"8002" 1600.2 92.6247509619715 98.7420573674535
"8003" 1600.4 93.1357810621396 96.175975585882
"8004" 1600.6 94.7119353928009 94.6573707717652
"8005" 1600.8 97.5156228109923 95.510945542453
"8006" 1601 100.938138827725 97.7245464172822
"8007" 1601.2 104.38586144471 100.963641452543
"8008" 1601.4 105.493606762548 102.398777433139
"8009" 1601.6 104.413423276194 103.068233591544
"8010" 1601.8 103.493168085081 104.908520777143
"8011" 1602 103.480271511024 107.779703560273
"8012" 1602.2 102.38109322868 106.180859933142
"8013" 1602.4 102.262938348048 105.494454816439
"8014" 1602.6 101.420856561114 105.560319723243
"8015" 1602.8 100.694733891786 105.813831902856
"8016" 1603 99.5472453326959 106.678541495516
"8017" 1603.2 97.7047095514547 107.969389130473
"8018" 1603.4 94.8620656688049 110.569945746566
"8019" 1603.6 92.1353629865456 113.35352615196
"8020" 1603.8 89.7589642208072 116.294086797559
"8021" 1604 89.5028538847642 117.118434304048
"8022" 1604.2 89.7430857372943 115.449940679123
"8023" 1604.4 90.1542127541992 114.683080398197
"8024" 1604.6 89.458528827924 114.169337110002
"8025" 1604.8 87.924858026 113.627404890566
"8026" 1605 84.7019147870488 114.314090328395
"8027" 1605.2 80.9785346760475 115.157299652789
"8028" 1605.4 76.758153556788 116.483563552306
"8029" 1605.6 72.4303285807694 119.07367391439
"8030" 1605.8 68.3588927065394 121.891042338757
"8031" 1606 67.1969456064008 123.002741904721
"8032" 1606.2 65.0768046612416 122.67877654116
"8033" 1606.4 63.9230997135429 121.981843061125
"8034" 1606.6 61.2276021202514 122.421949973064
"8035" 1606.8 57.4855177993554 122.55810245057
"8036" 1607 53.5003110618591 124.047695075594
"8037" 1607.2 50.7064589847382 124.37944041721
"8038" 1607.4 47.1188492202656 123.736657404984
"8039" 1607.6 43.9924977732129 122.660079002548
"8040" 1607.8 40.3325797092339 120.683020084914
"8041" 1608 36.0371595326206 119.546762431879
"8042" 1608.2 34.6883983463968 118.381650123916
"8043" 1608.4 33.1612152029172 117.492423631877
"8044" 1608.6 30.4836370687769 115.899175971007
"8045" 1608.8 26.2834371931366 114.027672006812
"8046" 1609 22.9439151040743 111.880233765524
"8047" 1609.2 20.7244968883908 108.739820303664
"8048" 1609.4 17.202491140893 105.091715643209
"8049" 1609.6 14.1932674150045 101.02506874264
"8050" 1609.8 11.3762541967856 96.7454080817515
"8051" 1610 8.48145835012064 92.2618794362405
"8052" 1610.2 6.24281404065399 88.1112174298813
"8053" 1610.4 5.09613407351488 83.7174061477974
"8054" 1610.6 3.0159085342439 80.4614303955904
"8055" 1610.8 2.74091782247773 79.4349587974322
"8056" 1611 3.49628351819926 78.9555043203754
"8057" 1611.2 4.46269525753346 76.028927282279
"8058" 1611.4 4.56906465499013 71.5259942348536
"8059" 1611.6 5.22543538341724 67.2197757395488
"8060" 1611.8 6.40207086684117 63.652097478202
"8061" 1612 8.1645566638193 59.6310444657418
"8062" 1612.2 10.9206197594757 56.303753660714
"8063" 1612.4 14.1784366480471 52.5718549996551
"8064" 1612.6 17.2500886039323 49.3819096830288
"8065" 1612.8 20.0629314412818 45.740070047032
"8066" 1613 22.2987786459822 41.5234919347886
"8067" 1613.2 23.1935791618344 36.8613696117583
"8068" 1613.4 23.0611604604997 31.4766645709788
"8069" 1613.6 22.2244424804805 25.676136378238
"8070" 1613.8 21.0645672478118 22.4211969703778
"8071" 1614 22.5654492038449 22.4872886624004
"8072" 1614.2 26.2150206145057 21.3097481744084
"8073" 1614.4 29.5564865351998 18.0583616009363
"8074" 1614.6 34.185265069627 15.6132117881812
"8075" 1614.8 38.6896247480605 12.2741533297747
"8076" 1615 42.5066072208718 8.39844944472808
"8077" 1615.2 46.1924191776384 4.17393761479621
"8078" 1615.4 47.9824192302213 4.8492498023852
"8079" 1615.6 50.9060519102823 6.0158397155766
"8080" 1615.8 55.5113000730631 7.47466486187045
"8081" 1616 60.4494268071092 8.17252316889611
"8082" 1616.2 66.2444664445827 8.61560130584177
"8083" 1616.4 71.7523050452485 7.50114659567299
"8084" 1616.6 76.7184268588806 5.40274892844657
"8085" 1616.8 79.3574634327674 4.31749515209752
"8086" 1617 81.6360707180576 5.38623576467356
"8087" 1617.2 84.4544091626704 8.11824619323637
"8088" 1617.4 88.5551414663622 11.0210280542518
"8089" 1617.6 92.8813306580976 13.8785105287493
"8090" 1617.8 97.8513113114404 16.1534057251778
"8091" 1618 102.771741730975 17.8849701035975
"8092" 1618.2 107.134871568397 21.1057547685701
"8093" 1618.4 110.612727838496 24.6968974394423
"8094" 1618.6 112.577028050956 28.5593071102919
"8095" 1618.8 113.373903836348 32.795224598358
"8096" 1619 115.47933944394 37.4225742835846
"8097" 1619.2 119.216481693803 41.2300304544493
"8098" 1619.4 120.955370967289 43.5660906591157
"8099" 1619.6 119.987053684149 46.2167576143446
"8100" 1619.8 119.980612622662 50.6219644382277
"8101" 1620 119.47263690821 55.7087185991118
"8102" 1620.2 120.032258828877 61.1581123751636
"8103" 1620.4 120.340920001356 66.4888978223532
"8104" 1620.6 119.646578443358 71.9207008945592
"8105" 1620.8 118.593317048834 77.4913809602162
"8106" 1621 115.794049365114 81.6706558945406
"8107" 1621.2 112.804052042358 85.6868352872434
"8108" 1621.4 109.64629352577 90.938686946948
"8109" 1621.6 104.514040457188 94.2642673522669
"8110" 1621.8 98.0360129638518 96.6006710751551
"8111" 1622 92.3309086543749 99.0086215575291
"8112" 1622.2 86.1993734708389 100.789767594103
"8113" 1622.4 80.3020613826502 100.020027284427
"8114" 1622.6 74.0844335128049 99.1510815654684
"8115" 1622.8 68.4462751267554 100.254700683637
"8116" 1623 64.3184210875475 103.080336033989
"8117" 1623.2 61.045220063669 107.205024344473
"8118" 1623.4 56.5143931269055 111.231649506024
"8119" 1623.6 53.2362051371745 115.521107892279
"8120" 1623.8 50.9428976388781 120.255006876493
"8121" 1624 47.8299461851214 121.982743540473
"8122" 1624.2 44.6572325184204 121.138178249805
"8123" 1624.4 40.4888762510116 119.02888691521
"8124" 1624.6 35.4992020771745 116.077722249264
"8125" 1624.8 31.0339213024256 111.94709494572
"8126" 1625 27.2394556102314 106.798815236853
"8127" 1625.2 22.9957429545936 102.384157201175
"8128" 1625.4 18.6251139616496 97.6167839377916
"8129" 1625.6 15.2351633614283 93.1614779920713
"8130" 1625.8 11.3884167131696 88.3801998637676
"8131" 1626 7.34320299777498 83.6020816156958
"8132" 1626.2 3.65913755113756 79.1833627586156
"8133" 1626.4 4.34697716015161 78.2375336407176
"8134" 1626.6 5.9040516031306 78.0831070271512
"8135" 1626.8 8.09780632422578 77.0840120082533
"8136" 1627 11.4600404207642 73.8207623449456
"8137" 1627.2 14.9112098295894 70.3179592369013
"8138" 1627.4 18.7604880570541 66.8526300308636
"8139" 1627.6 22.381038168462 63.2957427088924
"8140" 1627.8 25.2194850406551 59.0628735038052
"8141" 1628 28.4192899735698 54.2575969459969
"8142" 1628.2 30.985466506648 49.5436245144984
"8143" 1628.4 33.1327229161073 44.6110989617315
"8144" 1628.6 37.0198060986223 40.3859317180002
"8145" 1628.8 41.1772999335712 38.2372262265583
"8146" 1629 45.5342013619186 36.1493034690109
"8147" 1629.2 48.0455294579486 33.0229830181423
"8148" 1629.4 51.2233784336449 30.4728891898215
"8149" 1629.6 55.5660546966309 29.7384731995302
"8150" 1629.8 60.2836705602294 29.3046798508943
"8151" 1630 65.7974958106486 29.2185838173064
"8152" 1630.2 71.1279196936456 28.9886444105289
"8153" 1630.4 76.8028525595521 28.0105455317848
"8154" 1630.6 82.3835823850695 26.1348464446822
"8155" 1630.8 87.4876580909616 23.8359609189451
"8156" 1631 91.7349446073403 21.2534468846927
"8157" 1631.2 93.3359345180387 18.2225433419577
"8158" 1631.4 93.3479015490303 17.8869808600193
"8159" 1631.6 95.3427923072404 19.4456340534493
"8160" 1631.8 98.6580386601937 21.8778470023078
"8161" 1632 102.181272803071 24.8180757362581
"8162" 1632.2 106.39794983141 28.3798362195626
"8163" 1632.4 110.491640839098 32.1735439098145
"8164" 1632.6 114.433318427985 34.9588503998532
"8165" 1632.8 117.106975046882 37.2486500820515
"8166" 1633 116.56243815118 36.0690654658837
"8167" 1633.2 116.572899031098 34.7587790250618
"8168" 1633.4 116.027568812793 34.2773968466375
"8169" 1633.6 115.351938453832 33.9842678038494
"8170" 1633.8 114.590592346744 33.5388451293101
"8171" 1634 114.859151605339 32.1088381643689
"8172" 1634.2 114.251337626719 30.2374909306906
"8173" 1634.4 113.818995924413 28.7899456697688
"8174" 1634.6 113.671081263393 27.8766725951766
"8175" 1634.8 113.462832491799 27.3055719490482
"8176" 1635 113.381672739305 27.71354749339
"8177" 1635.2 113.243817398089 29.5564057539761
"8178" 1635.4 113.770682898307 30.986549640509
"8179" 1635.6 115.14081702383 32.2487442189493
"8180" 1635.8 117.291535109459 34.0279798972854
"8181" 1636 117.890290239004 35.5324590411297
"8182" 1636.2 118.29308251752 38.0360775986636
"8183" 1636.4 118.698762593979 41.6182278245788
"8184" 1636.6 120.353855211341 45.6132589555331
"8185" 1636.8 122.610541641802 48.712123462139
"8186" 1637 122.001688896248 49.9506137004386
"8187" 1637.2 122.452939121156 53.246294516714
"8188" 1637.4 123.018266169467 56.5960107847728
"8189" 1637.6 123.993934418523 60.1739927131886
"8190" 1637.8 123.880323956376 63.3797552422983
"8191" 1638 124.35828029227 67.7961819716144
"8192" 1638.2 124.000537479589 71.39282730635
"8193" 1638.4 122.891300304303 74.8366488767661
"8194" 1638.6 121.407997757524 78.7698288788193
"8195" 1638.8 119.242951456023 82.7673418460386
"8196" 1639 116.750677748404 86.6102269025345
"8197" 1639.2 113.478425461523 90.5766020763386
"8198" 1639.4 110.938792176745 94.7949803842854
"8199" 1639.6 109.642053297568 100.07808993458
"8200" 1639.8 108.254430000171 102.61868766781
"8201" 1640 105.636136251423 102.605792896014
"8202" 1640.2 101.411274746736 103.848527996613
"8203" 1640.4 96.1331145524309 105.852220000997
"8204" 1640.6 91.1459576096101 107.785970129537
"8205" 1640.8 86.2552930863976 109.507369942939
"8206" 1641 80.6959680172287 110.165172671
"8207" 1641.2 74.9621411439984 109.526294814878
"8208" 1641.4 68.8948378782451 108.360770553229
"8209" 1641.6 62.8180374924634 107.602594646444
"8210" 1641.8 56.8306185528896 107.128539334776
"8211" 1642 51.4381005448827 107.890175148978
"8212" 1642.2 45.7385855286617 108.811683659612
"8213" 1642.4 40.1071585248896 108.969129739464
"8214" 1642.6 35.6100190495008 106.539189427841
"8215" 1642.8 30.9417951450572 102.59716297101
"8216" 1643 26.4760182875216 98.5798835681515
"8217" 1643.2 21.7764605679071 94.2684536607826
"8218" 1643.4 17.3784077683356 89.6640657832112
"8219" 1643.6 13.2427902181214 84.8382547731874
"8220" 1643.8 8.31581350183193 80.204530226312
"8221" 1644 5.12539647076422 75.9752630879017
"8222" 1644.2 4.45920308202255 71.3814913879136
"8223" 1644.4 6.73667000881552 66.7487548163559
"8224" 1644.6 10.0811995876476 62.1995593960886
"8225" 1644.8 14.161710498387 57.4066904649267
"8226" 1645 16.4406775842834 52.8938408946724
"8227" 1645.2 18.4498150842019 47.8066535588375
"8228" 1645.4 18.8581367187339 41.8154368183302
"8229" 1645.6 18.7202825176852 35.9793847208697
"8230" 1645.8 18.3143087875323 28.3984346447505
"8231" 1646 18.1737453942783 24.3419759506877
"8232" 1646.2 20.8775444264309 24.5631831383605
"8233" 1646.4 24.7551143594612 23.0112909970878
"8234" 1646.6 29.5588961246449 20.6487902034425
"8235" 1646.8 35.1250365045358 18.2055350045737
"8236" 1647 41.5299919519904 16.6429631714493
"8237" 1647.2 47.5126106881976 14.7229516256636
"8238" 1647.4 52.9561813892309 12.9776520309636
"8239" 1647.6 58.4295057209385 10.6839786087317
"8240" 1647.8 63.527468663256 7.9042122970893
"8241" 1648 67.8286547177878 5.17177394573435
"8242" 1648.2 70.1475139575379 2.42298983993879
"8243" 1648.4 69.0745869405521 4.19170346299689
"8244" 1648.6 70.5612434509713 6.47820136113928
"8245" 1648.8 73.5154191538118 9.52839093713294
"8246" 1649 77.2630638298848 12.5071069002912
"8247" 1649.2 81.2218957062432 16.5077062958869
"8248" 1649.4 84.9210038250877 20.2778402684754
"8249" 1649.6 87.9968896628645 24.7227724910519
"8250" 1649.8 90.8673919683334 29.2314605825692
"8251" 1650 93.1980628555976 34.1655441479871
"8252" 1650.2 94.7145766172276 39.5839162903136
"8253" 1650.4 95.3970892553833 44.2128730360064
"8254" 1650.6 94.6369319813833 49.2524483646546
"8255" 1650.8 93.8846012945029 54.2771077588528
"8256" 1651 93.1898002765324 58.8500630539592
"8257" 1651.2 93.6677826805692 63.213244111107
"8258" 1651.4 93.5814755157291 68.4363402278214
"8259" 1651.6 95.7701467352958 72.0997307126894
"8260" 1651.8 99.3769088057462 73.7993975634473
"8261" 1652 104.100570648871 74.7577034941425
"8262" 1652.2 108.699841550383 74.3819443346383
"8263" 1652.4 112.306430727476 73.0901221313933
"8264" 1652.6 116.798980289313 70.9136474240687
"8265" 1652.8 119.022294691764 67.856103801202
"8266" 1653 119.425059381478 67.1514271744817
"8267" 1653.2 120.127752165392 67.3998895247056
"8268" 1653.4 119.717185937188 69.2916485752817
"8269" 1653.6 119.871208558962 71.9369513912991
"8270" 1653.8 120.703505705932 75.6131348674322
"8271" 1654 119.233449490098 78.1976172020534
"8272" 1654.2 117.529430267548 82.2641350285886
"8273" 1654.4 115.897203676431 87.2592099073559
"8274" 1654.6 113.893022539708 92.6816821299856
"8275" 1654.8 111.416069388411 97.6144260667568
"8276" 1655 109.896599694286 101.509681262319
"8277" 1655.2 108.725393055392 101.054421425941
"8278" 1655.4 105.389085137373 102.787329532689
"8279" 1655.6 101.16271884639 105.256678331688
"8280" 1655.8 97.6798234502225 109.023272245139
"8281" 1656 93.1326394836549 111.624984106557
"8282" 1656.2 88.3472287257501 112.901721786757
"8283" 1656.4 82.9018300353283 112.666172751407
"8284" 1656.6 76.8939999442872 112.788976863983
"8285" 1656.8 70.6799613126795 112.859245277393
"8286" 1657 65.0367079100732 110.7128757472
"8287" 1657.2 59.7604889955894 106.910357045368
"8288" 1657.4 54.3901949277185 103.142697515857
"8289" 1657.6 49.7144899784789 99.0233187867144
"8290" 1657.8 45.7204432845806 93.5820779372229
"8291" 1658 42.918368119363 87.4931849689202
"8292" 1658.2 40.6423616704251 81.6081650764653
"8293" 1658.4 39.1728485220242 75.290095264948
"8294" 1658.6 40.6030431907355 69.7934576514825
"8295" 1658.8 43.8957001993408 66.5103874194744
"8296" 1659 47.7258770345142 63.0690243401636
"8297" 1659.2 52.6528223289587 59.1693484412191
"8298" 1659.4 57.8818469576248 56.8880927297363
"8299" 1659.6 62.806644537915 54.606176829081
"8300" 1659.8 67.3527155395976 51.6649747204671
"8301" 1660 72.0391568467579 49.0797065586541
"8302" 1660.2 76.9837647752768 49.4618889516541
"8303" 1660.4 80.4654285160976 50.6480965676636
"8304" 1660.6 83.215815743843 51.7425279657999
"8305" 1660.8 85.5882275365323 53.8916619204288
"8306" 1661 88.7966164967672 57.2066194189671
"8307" 1661.2 92.8131114155591 60.4084469119713
"8308" 1661.4 96.1396116231489 64.0016147094071
"8309" 1661.6 98.9701045293603 66.9782967838161
"8310" 1661.8 101.858898231758 70.4717311263157
"8311" 1662 105.291771900141 73.6745857459136
"8312" 1662.2 109.591454593571 75.5000095440583
"8313" 1662.4 113.891987216544 75.4012312000028
"8314" 1662.6 116.560015009504 73.8187138517483
"8315" 1662.8 117.564968693776 72.2673124428754
"8316" 1663 116.398551032474 72.3939241033149
"8317" 1663.2 117.378150380674 74.825991175672
"8318" 1663.4 118.174426963072 78.7858669377661
"8319" 1663.6 119.079452111313 83.044643726017
"8320" 1663.8 117.826833679662 85.583487107279
"8321" 1664 116.817695441369 89.5141026354602
"8322" 1664.2 116.30233457764 92.6460549577568
"8323" 1664.4 114.128233237914 94.2780385525436
"8324" 1664.6 111.924724224507 97.9885910186144
"8325" 1664.8 109.107521136023 101.806394723989
"8326" 1665 106.227343936171 105.94025659559
"8327" 1665.2 103.201607965491 109.70467421386
"8328" 1665.4 101.363471259577 111.187682738168
"8329" 1665.6 101.047165800366 110.936566159227
"8330" 1665.8 98.9200030084169 110.843429273537
"8331" 1666 96.0023015798049 110.747054660395
"8332" 1666.2 92.4062323618476 110.959663036339
"8333" 1666.4 88.2196824179694 111.846277190356
"8334" 1666.6 83.867443857114 114.124832873885
"8335" 1666.8 79.5885541803416 116.479766089459
"8336" 1667 75.5055593605356 116.061297881961
"8337" 1667.2 70.6301149340566 114.049649452311
"8338" 1667.4 65.1781672721713 112.18885976836
"8339" 1667.6 60.2507622982346 109.55966317897
"8340" 1667.8 55.7263263386829 105.533216811176
"8341" 1668 52.0946000087918 100.815063080217
"8342" 1668.2 49.4234888011148 95.2909536810256
"8343" 1668.4 47.9386988444133 89.0976567897425
"8344" 1668.6 47.1623219984219 82.9717749954473
"8345" 1668.8 47.1931391852057 76.7432349149338
"8346" 1669 47.0221282566404 70.9838397075779
"8347" 1669.2 46.6753306616412 65.152474958314
"8348" 1669.4 46.0074254840005 58.8520312368189
"8349" 1669.6 43.5092387145927 53.1860844978771
"8350" 1669.8 42.2634821078422 47.1921919501104
"8351" 1670 43.1504164981288 40.7073732830698
"8352" 1670.2 44.0919029551976 34.2779507341636
"8353" 1670.4 44.0223566514061 28.4693204632487
"8354" 1670.6 46.0244566402514 24.3909062266086
"8355" 1670.8 49.8110862351081 21.4895914680425
"8356" 1671 54.9092714673802 18.3703009849462
"8357" 1671.2 59.2578492494486 15.2962252151636
"8358" 1671.4 63.3877204380781 14.4817685621199
"8359" 1671.6 68.0687222648551 14.5569532125423
"8360" 1671.8 73.7430275727945 15.7035003915423
"8361" 1672 80.1005530245776 17.4135156723836
"8362" 1672.2 85.1149341726024 18.1700141800034
"8363" 1672.4 90.052266369748 21.0382373818383
"8364" 1672.6 94.9263449596919 24.5010520956258
"8365" 1672.8 97.9161543975879 26.8866412490289
"8366" 1673 101.855200523107 26.6652054108913
"8367" 1673.2 105.240279120547 25.4871713184159
"8368" 1673.4 106.390246819834 23.075374105409
"8369" 1673.6 105.441521912292 22.7417044269413
"8370" 1673.8 104.435964863049 23.7226120146732
"8371" 1674 105.461188290568 25.0231418056341
"8372" 1674.2 107.11521411235 27.3646546640228
"8373" 1674.4 108.926407906725 30.3993785094454
"8374" 1674.6 111.414688957526 33.6375677363689
"8375" 1674.8 114.498571554589 37.0482332777737
"8376" 1675 116.556929340467 41.7069555415123
"8377" 1675.2 117.919279287589 46.1364010299602
"8378" 1675.4 119.223867675719 51.1394739300921
"8379" 1675.6 121.64167883714 56.4675461148568
"8380" 1675.8 124.372236265146 61.8432442260294
"8381" 1676 123.629141552793 64.0610368993853
"8382" 1676.2 122.931779879689 68.3414797009853
"8383" 1676.4 122.188147763819 73.874816086594
"8384" 1676.6 121.63411712038 77.5478573057405
"8385" 1676.8 119.189473449453 81.4216755345974
"8386" 1677 116.863547400568 85.9309181600837
"8387" 1677.2 112.932796312512 89.6928441322002
"8388" 1677.4 109.828859083668 94.8896567226305
"8389" 1677.6 107.339223908686 100.290056639941
"8390" 1677.8 104.924082679918 105.368852165406
"8391" 1678 101.756166832048 106.672850528189
"8392" 1678.2 96.8418602233584 107.722882805768
"8393" 1678.4 91.2686806220128 109.053987186045
"8394" 1678.6 85.5948375997845 109.51747839029
"8395" 1678.8 79.6233577427441 109.728223044181
"8396" 1679 73.7190327093476 110.686973702483
"8397" 1679.2 68.3611499877669 112.33048552822
"8398" 1679.4 65.0768046612416 115.612988459376
"8399" 1679.6 61.7881267447694 119.864910899898
"8400" 1679.8 61.3687945595122 121.817915361688
"8401" 1680 61.6423405337024 122.008329996123
"8402" 1680.2 61.0164473219181 120.571141905766
"8403" 1680.4 57.8507496145976 118.811266151983
"8404" 1680.6 53.2274979973189 116.756252628967
"8405" 1680.8 49.3082504927561 113.235900975786
"8406" 1681 45.4706075594121 108.841530134059
"8407" 1681.2 41.5799848737561 104.355597892907
"8408" 1681.4 37.3233878179336 99.8838397707865
"8409" 1681.6 34.9031092625025 94.6969862600437
"8410" 1681.8 33.0194776536186 88.4713070076719
"8411" 1682 31.6188816508009 81.8574994401042
"8412" 1682.2 31.3599239236924 75.4240585966291
"8413" 1682.4 31.3097226505172 69.3101993115653
"8414" 1682.6 31.7985453412922 63.0774797028405
"8415" 1682.8 33.6750334539904 57.7867176940564
"8416" 1683 35.5923944352851 53.0299118383243
"8417" 1683.2 37.0917487643328 47.1072891031047
"8418" 1683.4 37.0849949160038 41.9972388594448
"8419" 1683.6 34.8475458841642 37.2547269285302
"8420" 1683.8 32.4575648150286 32.3428778132842
"8421" 1684 28.9647732025976 28.2649477509636
"8422" 1684.2 26.6034335854912 24.0091706215359
"8423" 1684.4 27.3361566773879 20.2461036277281
"8424" 1684.6 29.8857329768668 16.6296637841471
"8425" 1684.8 31.937687139132 12.8603615724222
"8426" 1685 35.4598947993309 12.2217801870302
"8427" 1685.2 39.9823026926351 12.0428975947511
"8428" 1685.4 44.8480594014397 12.1583066200057
"8429" 1685.6 50.8063376038362 11.9781871668454
"8430" 1685.8 56.5115313583446 11.2293549272988
"8431" 1686 62.4654000225215 10.0287548420766
"8432" 1686.2 67.6539099311825 7.8076136089277
"8433" 1686.4 72.9319830789561 5.55417968793714
"8434" 1686.6 75.7310509309422 4.00329207831404
"8435" 1686.8 76.4496481696127 5.62006190148174
"8436" 1687 79.0871635597036 8.34552421923932
"8437" 1687.2 82.233794385087 11.0137709272846
"8438" 1687.4 85.3555124230666 14.8135721930759
"8439" 1687.6 88.2533859723187 17.4827494828078
"8440" 1687.8 92.3223914860387 19.1929868692812
"8441" 1688 96.2995045335175 21.1818340673636
"8442" 1688.2 100.577018108212 21.977137428035
"8443" 1688.4 105.174125568616 21.8293808388994
"8444" 1688.6 107.841551260015 22.1211612516269
"8445" 1688.8 108.594641213356 24.6119210445386
"8446" 1689 110.201398970843 28.2070413277817
"8447" 1689.2 110.671678088203 31.8038226110583
"8448" 1689.4 110.795703748698 35.8715355001272
"8449" 1689.6 111.843031548431 40.7856675927469
"8450" 1689.8 112.355035218726 45.8014826812122
"8451" 1690 113.079480602324 51.2396484455244
"8452" 1690.2 114.452460319413 56.9373436665057
"8453" 1690.4 115.703227573555 61.9451489980364
"8454" 1690.6 118.856704876229 64.8961243768741
"8455" 1690.8 119.920758358673 65.8939891950886
"8456" 1691 118.538262923277 66.9186136576892
"8457" 1691.2 116.090614374064 69.4810171773442
"8458" 1691.4 112.837083368277 73.1739921414072
"8459" 1691.6 108.699841550383 76.8099265960501
"8460" 1691.8 103.924010831953 79.2729100365957
"8461" 1692 98.6191844675449 81.2394503933214
"8462" 1692.2 93.2096304662889 81.4852306950288
"8463" 1692.4 87.453540999887 81.5344683809004
"8464" 1692.6 81.3599239290372 80.9821766741377
"8465" 1692.8 75.3945460341225 82.0220861796885
"8466" 1693 69.6686184209789 83.0720621297229
"8467" 1693.2 64.7718589883556 85.9198329022764
"8468" 1693.4 59.4173762654253 90.7098038809577
"8469" 1693.6 56.5142435877697 95.6453743795652
"8470" 1693.8 53.3084983625812 100.889418034336
"8471" 1694 49.8212021491951 106.19504485759
"8472" 1694.2 47.1544715497561 111.206916401566
"8473" 1694.4 42.9633146153314 114.876313404172
"8474" 1694.6 38.3992044937505 114.671543725597
"8475" 1694.8 33.3035170280437 112.790953669464
"8476" 1695 29.4421890515122 108.034491822273
"8477" 1695.2 25.7404926643497 101.112230527403
"8478" 1695.4 23.0055727842683 95.4162585054197
"8479" 1695.6 19.6968226367422 90.1076390118702
"8480" 1695.8 16.0189240179512 84.5225067179563
"8481" 1696 11.8049828993216 79.5074534278796
"8482" 1696.2 7.89169325276955 75.0924824239436
"8483" 1696.4 5.15162053442819 70.4784313786474
"8484" 1696.6 5.4183971112834 65.0526524241857
"8485" 1696.8 6.9524223105806 59.0431538783076
"8486" 1697 9.52741834549229 53.9268192023478
"8487" 1697.2 12.5347072101765 48.7807668053741
"8488" 1697.4 16.7334494791407 45.0669157595429
"8489" 1697.6 20.679414129677 41.4757191356635
"8490" 1697.8 25.8594915549429 38.3236993995811
"8491" 1698 30.82557486291 35.2214635168823
"8492" 1698.2 34.0594442942997 31.2625045482593
"8493" 1698.4 35.5869125318668 26.5790054216965
"8494" 1698.6 35.611624604419 21.6295334420207
"8495" 1698.8 34.7540197588537 19.4396416465904
"8496" 1699 35.8757152485366 20.1807026281392
"8497" 1699.2 38.8238459788448 21.3670455347405
"8498" 1699.4 43.3116741127268 23.1137875348995
"8499" 1699.6 48.0477101625358 24.2860998190456
"8500" 1699.8 53.3814719948152 26.0984981467224
"8501" 1700 59.23645297866 27.151841531351
"8502" 1700.2 64.6702374669245 25.831964837577
"8503" 1700.4 70.3350157358599 24.3039993392873
"8504" 1700.6 75.4701092869547 21.594955035035
"8505" 1700.8 79.3471202187706 17.376179392452
"8506" 1701 82.5946445539853 12.8900360673982
"8507" 1701.2 85.5268717513946 10.0686511960596
"8508" 1701.4 85.1492258609461 10.0209500632999
"8509" 1701.6 84.1691735319699 11.8037286663657
"8510" 1701.8 85.2024085814449 13.8419206354846
"8511" 1702 87.1703108794859 16.7229157987412
"8512" 1702.2 89.7496794936898 20.8861065263723
"8513" 1702.4 93.3433870403328 24.9894198297812
"8514" 1702.6 97.2001780085629 29.5372493345249
"8515" 1702.8 100.130057809855 34.6285822442523
"8516" 1703 102.261476507136 40.5606862908847
"8517" 1703.2 103.122543381923 46.7631939902752
"8518" 1703.4 103.38016949944 53.470882312453
"8519" 1703.6 103.997818656508 60.3757817501764
"8520" 1703.8 105.85017206014 67.1369996419263
"8521" 1704 106.061758794063 73.7470686135515
"8522" 1704.2 105.243888429992 80.7499887321109
"8523" 1704.4 103.979201000081 87.8610998255711
"8524" 1704.6 104.01363389444 94.8806798417162
"8525" 1704.8 105.79219396297 101.196576292672
"8526" 1705 107.067817707434 103.213838817991
"8527" 1705.2 106.539467215377 101.730983876104
"8528" 1705.4 106.568248457162 101.197882274059
"8529" 1705.6 106.927205890425 100.816761786596
"8530" 1705.8 107.013619660836 100.192280752283
"8531" 1706 107.104273337413 99.8121737022688
"8532" 1706.2 107.694651895021 99.3126546096636
"8533" 1706.4 109.283185685559 98.3686314337918
"8534" 1706.6 112.338634546172 96.945861167614
"8535" 1706.8 114.451312540958 95.8051391504095
"8536" 1707 113.757740312979 95.0622250016381
"8537" 1707.2 114.499189987626 93.8071898443676
"8538" 1707.4 116.719322768302 91.7702955259505
"8539" 1707.6 117.485686308932 90.5936799116163
"8540" 1707.8 117.466843985322 89.7468841011356
"8541" 1708 118.118981622284 88.0695827432737
"8542" 1708.2 119.227061613845 86.0465363630081
"8543" 1708.4 120.923385909155 84.0021963203908
"8544" 1708.6 121.003901260739 83.4373859773559
"8545" 1708.8 120.150880682856 83.2653870047325
"8546" 1709 119.484741150924 82.1828817884239
"8547" 1709.2 119.056516331494 80.4121977604394
"8548" 1709.4 119.112079841308 78.8493032309661
"8549" 1709.6 119.084016863585 76.4339752885354
"8550" 1709.8 119.518508467848 72.9662304485429
"8551" 1710 120.47853468027 68.7226880159222
"8552" 1710.2 120.585207425167 64.5063624703592
"8553" 1710.4 119.374801049312 60.4584974987214
"8554" 1710.6 118.298125539915 55.4469780936809
"8555" 1710.8 117.911295598995 50.0960553333302
"8556" 1711 117.930786811149 44.42864976192
"8557" 1711.2 118.096668839434 38.8421350093545
"8558" 1711.4 118.027112946576 35.1580780131157
"8559" 1711.6 116.163831345513 33.3818733720449
"8560" 1711.8 113.708973161071 29.688409541032
"8561" 1712 110.915835746464 25.410409258485
"8562" 1712.2 107.471743305116 21.5431701480181
"8563" 1712.4 103.827832212817 17.6804004238318
"8564" 1712.6 100.554312111716 13.9446892980999
"8565" 1712.8 96.1500069362976 12.1495901794636
"8566" 1713 90.6999096324066 9.48705284156356
"8567" 1713.2 85.9144766980381 6.77280105444573
"8568" 1713.4 80.2232215415387 5.07471964551649
"8569" 1713.6 74.3110782785206 4.42975082957702
"8570" 1713.8 68.6107758280676 4.22440128995356
"8571" 1714 63.319227963271 3.23408091364314
"8572" 1714.2 57.9938129217829 3.78137030696692
"8573" 1714.4 52.6862745085481 2.69470576245477
"8574" 1714.6 50.3937720082389 3.18685917608747
"8575" 1714.8 48.2931156064006 5.87485016348174
"8576" 1715 45.0821078252765 9.4126278492425
"8577" 1715.2 41.7558811785591 13.4126119925207
"8578" 1715.4 36.6812534375045 16.1939094405822
"8579" 1715.6 31.6588600119211 17.4521835380283
"8580" 1715.8 26.632092776614 16.3692757801251
[truncated: 19,941 more chars]
