# Supplementary material for: Adaptive switch to sexually dimorphic movements by partner-seeking termites
Source: Sci Adv. 2019 Jun 19;5(6):eaau6108. doi: 10.1126/sciadv.aau6108 (PMC6584256; doi:10.1126/sciadv.aau6108)
Supplement: Data file S1 [file aau6108_Data_file_S1.zip › Dataset/CfExperimetns/170703_172_M_06_set2_before-position_5FPS.txt]

"time" "x" "y"
"1" 0 103.52857413746 40.0389545028999
"2" 0.2 111.4544341549 35.6385975926706
"3" 0.4 114.391806538246 33.7958430381429
"4" 0.6 115.020099795328 41.6057207399962
"5" 0.8 117.095553830375 52.0579620539731
"6" 1 120.657152782262 63.6156847664214
"7" 1.2 121.658642118721 76.4738459694084
"8" 1.4 119.143362822559 87.4604568164004
"9" 1.6 113.527401798538 95.4455476868783
"10" 1.8 106.50519058616 104.891945716046
"11" 2 98.4914699930168 110.617945049087
"12" 2.2 86.440579039795 115.103593830623
"13" 2.4 74.5743951524391 118.559429536818
"14" 2.6 63.1001513822801 123.051897711731
"15" 2.8 54.8765963976042 123.58505486981
"16" 3 45.4539810835289 123.288826529843
"17" 3.2 36.4567595884649 119.470060058987
"18" 3.4 28.3049042468333 115.25004984828
"19" 3.6 18.8118003782314 108.571995803152
"20" 3.8 11.2372551430904 100.619018850118
"21" 4 6.39204897771712 91.5341298310443
"22" 4.2 2.92912689833122 82.380470616168
"23" 4.4 1.21277620064251 73.0246645945553
"24" 4.6 0.748895888710733 61.7673716416541
"25" 4.8 2.22756859231214 52.1844177015629
"26" 5 5.34897254787354 43.5105162414963
"27" 5.2 9.22569027709664 35.5501504531501
"28" 5.4 11.6425888847665 28.2190999566122
"29" 5.6 12.7904323352041 29.684832430865
"30" 5.8 17.7587522577155 27.782320078898
"31" 6 23.9183379799496 23.2528699254442
"32" 6.2 28.8039762531638 16.8705817259739
"33" 6.4 32.6471047169349 11.8677220084828
"34" 6.6 36.8952753159036 8.15736794310778
"35" 6.8 42.7580331122226 3.53640123026049
"36" 7 50.1712755806708 0.865504986321854
"37" 7.2 59.0942432081849 0.636870659606756
"38" 7.4 68.2970731688793 2.1472844087432
"39" 7.6 78.1621486901552 4.55757716283644
"40" 7.8 86.8472929137426 7.09197327544192
"41" 8 95.9984170199734 12.0640192151438
"42" 8.2 105.737767471374 18.9859766745022
"43" 8.4 114.513163743121 27.6726287686993
"44" 8.6 120.364207894744 38.7318919074028
"45" 8.8 123.039905784536 49.0785362674752
"46" 9 122.785507674507 60.2623637354265
"47" 9.2 123.995149249654 70.342008935157
"48" 9.4 123.512435981888 78.1347273893401
"49" 9.6 120.692750445371 88.2504224716147
"50" 9.8 116.02052106486 97.3213164433265
"51" 10 109.12327173297 106.480533324603
"52" 10.2 101.170817563283 112.053090215031
"53" 10.4 92.0919794204576 117.551188592909
"54" 10.6 82.7050959566607 122.395358065794
"55" 10.8 72.4874904167563 123.825362078517
"56" 11 61.9371078101361 124.156424062388
"57" 11.2 51.8053157986203 124.975089218544
"58" 11.4 43.3775563636887 122.484574738674
"59" 11.6 34.6251483761607 116.690361215447
"60" 11.8 24.5430001832636 112.078472019756
"61" 12 19.3988303599049 107.714129650307
"62" 12.2 14.2182397630208 100.016498527295
"63" 12.4 7.59042057270988 91.4165984714765
"64" 12.6 3.85281394105328 81.3568203427476
"65" 12.8 2.36834751787514 70.1463444903221
"66" 13 2.98513442105987 58.7270194681631
"67" 13.2 4.83311985585496 46.7386230577647
"68" 13.4 9.28043174240136 39.831759811074
"69" 13.6 13.5850472878332 29.7121311732221
"70" 13.8 18.6263100884816 22.240675380398
"71" 14 24.2655789405911 15.1839504810765
"72" 14.2 28.6575459572249 11.1213516434865
"73" 14.4 35.9251196970406 6.56219149672344
"74" 14.6 44.1031415993533 2.84247641659495
"75" 14.8 52.910813339572 1.22299204431041
"76" 15 62.0377410969515 2.0389993973932
"77" 15.2 72.1079773729661 3.71051655788903
"78" 15.4 83.2108457558946 5.76397639124589
"79" 15.6 94.2082408502344 9.20809360835128
"80" 15.8 103.043886701286 14.0154891740375
"81" 16 109.662462613157 23.7321562011443
"82" 16.2 116.056308843063 32.4830614614247
"83" 16.4 120.696471261952 43.3138924761972
"84" 16.6 122.774085021343 54.0408366746423
"85" 16.8 125.416283600804 65.7157344475787
"86" 17 123.183365102323 77.2029277727317
"87" 17.2 119.965298764646 87.7030595528266
"88" 17.4 117.836810072127 94.636037673777
"89" 17.6 112.289926636693 101.563335531222
"90" 17.8 105.281782449 108.578568414171
"91" 18 96.0592465157551 114.541107431512
"92" 18.2 87.8618344709554 119.894094556663
"93" 18.4 79.4755800386729 123.594572444243
"94" 18.6 70.7784939739599 124.698315195227
"95" 18.8 60.2851562707849 125.580519552402
"96" 19 50.4539822846276 125.784179979002
"97" 19.2 41.2576957432563 122.518055638969
"98" 19.4 32.3446765541607 116.31126093852
"99" 19.6 22.8012224924447 111.449526191905
"100" 19.8 15.920233726808 106.535831934042
"101" 20 10.0257965368826 99.9062322409428
"102" 20.2 6.74390796651545 92.257662947091
"103" 20.4 4.12853765403487 84.9386069101265
"104" 20.6 4.57863978767135 76.9778509564752
"105" 20.8 5.53425273421214 67.7010228573629
"106" 21 3.21293796310796 56.7724178492624
"107" 21.2 4.47513317301345 49.834244154998
"108" 21.4 10.2504120925378 42.399458437503
"109" 21.6 18.3498133217849 31.0366513295442
"110" 21.8 25.6515462481515 20.4474513268932
"111" 22 34.1083919008553 10.9234853954743
"112" 22.2 40.9596866313228 7.4359712206886
"113" 22.4 52.2746713420124 6.79021476355067
"114" 22.6 64.3731131665182 6.6888851788932
"115" 22.8 76.0869256040599 5.35071599451403
"116" 23 87.7176910771024 5.17924283751725
"117" 23.2 95.7023942353868 11.9831729397015
"118" 23.4 103.74407516863 19.8221689783018
"119" 23.6 109.574316996407 29.1760725359099
"120" 23.8 114.049541847274 40.3568032771569
"121" 24 115.092495726185 52.2048571039076
"122" 24.2 114.267279946752 63.9251171559076
"123" 24.4 114.127498563708 75.6589564762284
"124" 24.6 114.969023852583 83.5379192358943
"125" 24.8 115.43139917751 93.5377107526265
"126" 25 110.849829314795 98.2177361212168
"127" 25.2 103.055580041193 103.158383738714
"128" 25.4 93.5396749376595 109.931176189767
"129" 25.6 82.7913199672283 114.160051123896
"130" 25.8 70.8640116672849 114.755203270677
"131" 26 59.2889942453254 110.836149191934
"132" 26.2 49.2056455662366 103.738246679818
"133" 26.4 39.9019538035654 95.7221255156849
"134" 26.6 31.4301724969535 85.7163428156612
"135" 26.8 22.0857242002969 73.8489478065765
"136" 27 16.192033551027 63.8300698988528
"137" 27.2 9.0549247231504 53.6031650049817
"138" 27.4 7.52187494430751 44.790466708619
"139" 27.6 11.2125086803139 35.4509184023427
"140" 27.8 16.188458928288 26.4435559820636
"141" 28 22.080431328031 19.0236235887716
"142" 28.2 30.6916276715001 13.2273427951744
"143" 28.4 39.7233388810814 8.78459184886101
"144" 28.6 49.4257259703422 4.20264795861305
"145" 28.8 60.7003819645397 1.16134972285879
"146" 29 72.3600946646412 1.59699535905954
"147" 29.2 83.0168397723025 3.90769644447359
"148" 29.4 93.1058515248706 9.57405892668368
"149" 29.6 102.107102821155 15.2586841668364
"150" 29.8 110.207648589647 24.1886724293548
"151" 30 117.211082202796 33.7870323329376
"152" 30.2 120.949518734114 44.3710169057823
"153" 30.4 121.261464372877 56.1387137104419
"154" 30.6 119.687680688834 67.8571197937995
"155" 30.8 116.518327449168 79.1395828825553
"156" 31 114.803376079236 90.5939263716727
"157" 31.2 112.630573933414 99.6835059232248
"158" 31.4 105.981254898605 105.823001244474
"159" 31.6 96.3264992830873 111.205723135363
"160" 31.8 85.93689087939 115.063399072211
"161" 32 74.859653779284 116.575202151281
"162" 32.2 63.825900138295 117.863080261437
"163" 32.4 52.9938213874286 117.452265488616
"164" 32.6 41.2078075216721 116.948178907775
"165" 32.8 30.5614107266258 115.289405982992
"166" 33 24.9891381954288 112.672309228827
"167" 33.2 23.5208487089693 106.093939878051
"168" 33.4 21.6696036235814 96.0978934956196
"169" 33.6 19.9158718473353 86.3400550892956
"170" 33.8 18.2679997846679 75.1299065898943
"171" 34 16.632637531031 64.5924575829548
"172" 34.2 12.8739661015777 53.5557452068355
"173" 34.4 10.3034078066293 42.0499572186321
"174" 34.6 12.8086668771006 34.2256853407318
"175" 34.8 18.6648475734838 25.2497285070224
"176" 35 26.6650892801515 18.5153070067265
"177" 35.2 34.5911989266532 12.4131281318265
"178" 35.4 42.1039194563338 5.90383014041164
"179" 35.6 51.4419933165849 1.76297878022653
"180" 35.8 59.7416298975805 2.14040139250785
"181" 36 69.1792423821751 5.51900302314692
"182" 36.2 78.0940881911204 11.3980845719233
"183" 36.4 85.8956646213807 17.8818823739296
"184" 36.6 93.1559963534496 23.8373841735618
"185" 36.8 101.796983024271 30.597730373998
"186" 37 110.089839071617 38.0916532398806
"187" 37.2 118.34533539451 46.5483855332765
"188" 37.4 124.350821499262 56.2334426796471
"189" 37.6 123.129084723282 65.9491024574637
"190" 37.8 119.173816328256 75.8042202279069
"191" 38 114.701680404524 85.9799999504876
"192" 38.2 108.239768395988 95.0771323320497
"193" 38.4 100.94650885948 105.255255847736
"194" 38.6 93.8881619537129 114.147023689283
"195" 38.8 85.1720353104493 119.661088084843
"196" 39 75.440901139159 120.323644665697
"197" 39.2 65.2218524534776 117.768074468827
"198" 39.4 55.3061261260849 112.892064104802
"199" 39.6 45.4790533895493 107.139301420564
"200" 39.8 36.2334478122341 100.628342778384
"201" 40 27.6722799241008 92.6104099436164
"202" 40.2 20.5398201458873 83.9380892019505
"203" 40.4 14.7874694471336 73.1343973923137
"204" 40.6 12.3185825743131 62.0641740600317
"205" 40.8 11.863586387353 50.0056705937292
"206" 41 13.2235027052474 38.8155617815765
"207" 41.2 18.0911945970436 28.5977216440874
"208" 41.4 24.8289905766032 21.0707292793776
"209" 41.6 31.616285383253 14.449986567247
"210" 41.8 33.5619018285378 11.2126257914618
"211" 42 32.093251387793 12.681688732313
"212" 42.2 30.3010766959174 13.3996919835242
"213" 42.4 32.368713785448 13.1774929178265
"214" 42.6 36.3342401219496 10.7854807639912
"215" 42.8 42.8093354536464 7.10457269499137
"216" 43 50.5445622198442 3.47174005823313
"217" 43.2 60.0946800802883 1.09262207710239
"218" 43.4 69.6257425285538 1.01815600655469
"219" 43.6 78.7316394531849 3.51427339285595
"220" 43.8 86.8476620654879 9.71854923976593
"221" 44 92.9760986116797 16.0931111737028
"222" 44.2 98.7294338879616 22.3572913671663
"223" 44.4 105.313310729314 29.2896971692523
"224" 44.6 113.862565741557 35.4218610484549
"225" 44.8 122.250092551081 41.9574887733048
"226" 45 122.028930851435 50.6809095938821
"227" 45.2 120.490517320721 60.1449791432908
"228" 45.4 120.404627236822 68.9490651352602
"229" 45.6 118.541997295321 79.6772292998265
"230" 45.8 118.511074167101 90.2306019334232
"231" 46 112.977957940397 97.5214266933487
"232" 46.2 104.342927043575 103.952288923005
"233" 46.4 93.6671906280073 106.633589299555
"234" 46.6 83.445488295978 107.681973614482
"235" 46.8 71.3781292409748 108.491854761978
"236" 47 59.9634665258457 106.473200036861
"237" 47.2 48.6405356555751 102.915783098583
"238" 47.4 37.8946504717138 96.9544002891654
"239" 47.6 29.9330374383573 87.2747516986024
"240" 47.8 23.3148747644413 76.6328362205445
"241" 48 16.4959470044176 66.2942561932231
"242" 48.2 10.0971493514457 57.0354150084439
"243" 48.4 5.64475331477311 48.2333602600618
"244" 48.6 8.60654976668947 45.3404203580926
"245" 48.8 12.7050578118653 38.3463705104451
"246" 49 18.4733388788099 31.004709124639
"247" 49.2 24.6237022775371 24.243410387872
"248" 49.4 29.9975710300218 17.2194871394461
"249" 49.6 32.7928015277849 11.2126257914618
"250" 49.8 31.6822302908922 13.0283485693387
"251" 50 28.8508430926134 13.0137004636837
"252" 50.2 27.4328088422779 14.5329072185823
"253" 50.4 25.0996829655397 16.991097871633
"254" 50.6 20.9543521921743 19.7188462969634
"255" 50.8 19.057916347674 22.2293998129026
"256" 51 17.7166101492158 26.68783751161
"257" 51.2 13.759517070175 32.5136516131731
"258" 51.4 9.48054395615457 37.6178639287659
"259" 51.6 7.70070096511213 44.3184091765447
"260" 51.8 5.31140400675244 52.1359954114752
"261" 52 2.94889811032894 59.7843118607926
"262" 52.2 4.32865009488159 66.8647212066298
"263" 52.4 6.3983819328791 74.1118956100249
"264" 52.6 8.72115451778486 82.0212813102265
"265" 52.8 8.88647834021767 89.8207259271544
"266" 53 9.60280701421053 94.7097367578265
"267" 53.2 14.8652523777689 98.3674770470985
"268" 53.4 19.8936124034532 103.37875201368
"269" 53.6 23.6907444295414 110.491100151096
"270" 53.8 27.7508117920704 113.315114729521
"271" 54 33.9856637116003 116.972351127503
"272" 54.2 40.7493186723381 120.863546377722
"273" 54.4 48.1402581152708 124.246265083506
"274" 54.6 53.7040370834576 123.299717148777
"275" 54.8 61.6573376064157 121.691160400391
"276" 55 69.3533257780889 120.894836020091
"277" 55.2 77.0358241137832 120.091451038294
"278" 55.4 84.8642030259369 120.024319284802
"279" 55.6 88.974271440031 117.016775747545
"280" 55.8 94.6072317524926 112.770304714211
"281" 56 101.52169899297 110.027564955504
"282" 56.2 107.230869181922 106.728367274537
"283" 56.4 111.860282276575 101.570376788266
"284" 56.6 116.81868620256 95.4677318372765
"285" 56.8 119.285171086312 89.1022357712672
"286" 57 121.74070455171 82.2696998656765
"287" 57.2 123.269059224723 75.5254872356983
"288" 57.4 124.022719428005 68.7931973897753
"289" 57.6 123.927139676452 61.3785998970507
"290" 57.8 122.351123948892 54.8287844032231
"291" 58 119.652337692976 48.6905455404178
"292" 58.2 118.064905579646 41.8215732957496
"293" 58.4 114.965802847185 35.0460395704963
"294" 58.6 113.134847105483 26.9360590658265
"295" 58.8 110.652268881987 24.8232394215058
"296" 59 106.374520389056 24.5180932328859
"297" 59.2 100.022134128983 22.2065519524515
"298" 59.4 94.3494161735485 16.8950852860993
"299" 59.6 93.1469135919036 11.2068649539203
"300" 59.8 95.7921271398839 11.1441341667197
"301" 60 98.9545290030781 14.6394333337683
"302" 60.2 103.616654746365 20.1867180054465
"303" 60.4 107.63183649446 27.2402450520918
"304" 60.6 110.251365907473 34.8222457521535
"305" 60.8 112.226497355293 43.0669105181238
"306" 61 112.141365269478 50.7085051625238
"307" 61.2 109.421536490946 58.8710795744871
"308" 61.4 102.786761305054 66.0250095568352
"309" 61.6 96.5303646850054 71.8114583396214
"310" 61.8 89.2842825298918 76.8932282473696
"311" 62 81.277307386312 81.9735624916655
"312" 62.2 72.6647030648979 86.6861220549309
"313" 62.4 62.7475852793487 90.8330015644645
"314" 62.6 52.7607204341052 92.4110054913752
"315" 62.8 42.8967848653188 94.7358980525855
"316" 63 33.2099134678772 93.2300049285189
"317" 63.2 25.2090066595155 87.5859391420685
"318" 63.4 18.8773754640823 80.4840587961599
"319" 63.6 13.7783634390385 73.9600292744607
"320" 63.8 7.72028077368486 72.8266099053015
"321" 64 4.11603079290283 74.4540699288266
"322" 64.2 6.30132052888488 76.6452489820265
"323" 64.4 8.63246950248488 80.5594336570015
"324" 64.6 13.0952261652599 86.6170245860515
"325" 64.8 18.4760873813502 93.7169048112728
"326" 65 22.7344254014062 100.869556255933
"327" 65.2 25.8894700257574 108.396386864133
"328" 65.4 29.6244660097529 111.856986790427
"329" 65.6 37.9787633748515 113.469339176621
"330" 65.8 46.9819851563502 116.133007646984
"331" 66 55.3206053122563 120.346289024779
"332" 66.2 64.2754751877689 122.206485992867
"333" 66.4 73.3228280804926 121.465770784006
"334" 66.6 82.7428648425408 118.795864407064
"335" 66.8 91.77134297399 114.886591963411
"336" 67 99.2970610368599 110.512978708377
"337" 67.2 106.516841670595 106.868566769007
"338" 67.4 112.443755620312 100.331272691021
"339" 67.6 117.906739185939 93.9150897603593
"340" 67.8 120.006845822132 87.8136912981686
"341" 68 122.847433530237 79.9856571959318
"342" 68.2 124.23655426801 73.9476782581015
"343" 68.4 125.184200185291 67.9242751788088
"344" 68.6 124.767122742919 62.553428806384
"345" 68.8 123.628856465293 55.1245928630427
"346" 69 122.031960463759 46.4074211578874
"347" 69.2 119.403387635316 39.6251850088528
"348" 69.4 116.054676780212 35.1374866345292
"349" 69.6 111.08407380449 29.8838177081321
"350" 69.8 108.512067590925 22.8696384043065
"351" 70 105.999566810528 19.8383860529694
"352" 70.2 102.063860751203 17.1869336589356
"353" 70.4 96.5831533845887 12.0346205695285
"354" 70.6 92.5053067889962 8.37497454541144
"355" 70.8 88.8429981261749 8.70213709579654
"356" 71 81.514881963427 7.85912319628969
"357" 71.2 74.1318098760265 5.45438139195525
"358" 71.4 68.9502039421555 2.77238992409124
"359" 71.6 63.5173151897437 0.692868079826531
"360" 71.8 56.8012413212288 0.321885170870492
"361" 72 50.2351762542806 1.91124386460313
"362" 72.2 44.9331110700725 3.27939835754563
"363" 72.4 41.2677288749783 5.53799921427218
"364" 72.6 35.6762162784803 7.10166146547426
"365" 72.8 31.6573165997474 9.92496151073278
"366" 73 27.4279089407392 12.4505155398374
"367" 73.2 26.8967305865785 14.6899594092733
"368" 73.4 25.0151515416645 18.9453271958571
"369" 73.6 20.1995293551849 23.7347678384394
"370" 73.8 16.6068812863991 25.7154153004286
"371" 74 16.7134747688059 28.1670886685423
"372" 74.2 14.7171829548212 34.4638940794629
"373" 74.4 10.114298100449 40.4746900631379
"374" 74.6 6.04100251901505 45.7206842312039
"375" 74.8 7.02007637992593 49.6486127069694
"376" 75 10.3744965887349 55.3831685181265
"377" 75.2 12.2479406952357 62.958369022996
"378" 75.4 9.50811623560637 69.6236213914051
"379" 75.6 3.6781497044328 74.2256027682728
"380" 75.8 4.65995572590755 73.9862444225492
"381" 76 6.35365922643898 74.132451958761
"382" 76.2 9.51753967288735 75.9533198672067
"383" 76.4 13.8461930132013 79.4328831797118
"384" 76.6 17.2384759517799 84.8509050001075
"385" 76.8 17.8930692503131 92.1977858158009
"386" 77 16.4530399333277 99.2716599250646
"387" 77.2 16.15455267808 102.478724004778
"388" 77.4 20.0085445674386 108.266753982155
"389" 77.6 24.8491580144849 113.423934601727
"390" 77.8 31.5606396208593 115.113536297292
"391" 78 38.6472002833255 118.964384980248
"392" 78.2 44.5217467258738 122.773248326782
"393" 78.4 51.21680694133 123.930251869939
"394" 78.6 57.4472357811849 124.07563754029
"395" 78.8 63.9687517277099 122.943461040702
"396" 79 69.1433913088659 119.45055557824
"397" 79.2 75.5391973383831 116.56441957593
"398" 79.4 83.2904890000113 113.982047236793
"399" 79.6 90.6847461198295 110.956173414529
"400" 79.8 96.6043047995477 106.183100219658
"401" 80 104.271176371599 102.199633080413
"402" 80.2 111.89642830805 99.9939168470366
"403" 80.4 113.025401384606 96.0172028391423
"404" 80.6 114.82453468122 88.9138674881717
"405" 80.8 118.522252950542 81.182072472264
"406" 81 123.365860118697 74.885497111961
"407" 81.2 123.514178620426 68.2322315665944
"408" 81.4 122.85560188691 60.2591788821515
"409" 81.6 120.956245789636 52.0011361854991
"410" 81.8 117.500791613604 45.7107691219515
"411" 82 112.588583735767 40.142197936672
"412" 82.2 107.153075308852 34.3567671965765
"413" 82.4 101.032120014765 27.5743036621365
"414" 82.6 96.501337449701 19.7526738726652
"415" 82.8 93.0998788605749 12.5698229129565
"416" 83 93.4478091795286 10.8326446941078
"417" 83.2 93.1509597587123 11.8461542521013
"418" 83.4 90.0983661909661 11.1869596209515
"419" 83.6 83.7719262579374 9.65117083808426
"420" 83.8 75.8612539133411 8.16931114288903
"421" 84 68.1854170709728 6.74215908822047
"422" 84.2 61.8537724789036 3.92549415395153
"423" 84.4 55.4900492366331 2.11616802617136
"424" 84.6 51.2629526106574 4.58468878510126
"425" 84.8 42.8588387026962 6.63696241944017
"426" 85 35.2645938322298 10.5666289296917
"427" 85.2 28.0218738447294 16.5036149321533
"428" 85.4 21.1220118804036 22.5369804797328
"429" 85.6 14.8861067934879 27.8316784110387
"430" 85.8 15.7976257082274 30.2415301882627
"431" 86 17.6882507041156 36.959832917876
"432" 86.2 17.658884656667 45.4787298119158
"433" 86.4 14.5058654794476 52.2054406775723
"434" 86.6 8.17994852697974 57.2983269541599
"435" 86.8 3.33080938833143 61.4181360066714
"436" 87 4.72661541731418 65.3190321559127
"437" 87.2 8.29673337313488 71.0813103106015
"438" 87.4 8.87635329455987 78.6039337461515
"439" 87.6 5.58284929894293 84.6979963820604
"440" 87.8 7.10651233046217 88.5958890087425
"441" 88 10.1249116171049 94.5578829536746
"442" 88.2 13.4848067681849 101.771011447541
"443" 88.4 18.3410422763156 107.209060918634
"444" 88.6 24.6347699083021 112.419511500123
"445" 88.8 30.5703889621455 116.378776268551
"446" 89 38.7055287272546 119.439011442873
"447" 89.2 47.146287345072 122.759047762359
"448" 89.4 54.4293718118802 124.150719485256
"449" 89.6 61.4482786373462 122.395358065794
"450" 89.8 68.6322510729004 120.267635177068
"451" 90 75.8836672971518 117.260603632942
"452" 90.2 82.4231021292091 113.395579133859
"453" 90.4 88.1988489246539 108.212387262136
"454" 90.6 92.9374845779798 102.418714941416
"455" 90.8 98.1256520095796 96.1814742185897
"456" 91 105.521815019354 91.061730243852
"457" 91.2 113.749551208785 86.7510779557174
"458" 91.4 120.688790192832 83.0134936321626
"459" 91.6 120.170768626102 78.9836390310488
"460" 91.8 120.095240179005 71.5142053672881
"461" 92 122.184103012059 63.2722909515576
"462" 92.2 124.372749112935 57.2108350078696
"463" 92.4 122.721983846304 50.9358178126909
"464" 92.6 121.918620672306 42.9844248960248
"465" 92.8 119.258822206087 35.5101017678019
"466" 93 115.506281642919 28.868008593744
"467" 93.2 110.982286363243 26.0945228350862
"468" 93.4 104.579354860381 22.285577984649
"469" 93.6 100.013652693506 15.4669817815529
"470" 93.8 99.2068820017603 12.8638149160246
"471" 94 101.064247416534 14.2266917514397
"472" 94.2 104.104324874454 16.4260432583265
"473" 94.4 106.370446515029 19.5168118769458
"474" 94.6 109.310801070512 24.196489949649
"475" 94.8 111.939121591075 30.0776684614963
"476" 95 112.25598293524 36.7807944114376
"477" 95.2 112.790531362212 43.5405191045587
"478" 95.4 114.104523733983 51.6867518381843
"479" 95.6 116.620262796479 59.7908983968349
"480" 95.8 118.783259332843 68.4330210005107
"481" 96 118.406514718974 77.3740775104318
"482" 96.2 113.968929930843 85.3261532665371
"483" 96.4 106.624253999751 90.4764185108796
"484" 96.6 98.4581501808713 94.5467154545977
"485" 96.8 91.4167639630599 100.920200644077
"486" 97 86.8786357739645 109.127945397699
"487" 97.2 85.0903655206807 117.690164008546
"488" 97.4 83.7167288225327 118.958932649913
"489" 97.6 79.1044488266357 118.738149449966
"490" 97.8 70.983882622031 118.202521120698
"491" 98 62.4319085499076 117.651385726986
"492" 98.2 53.605650009473 118.157814140784
"493" 98.4 45.243919995473 118.251740322115
"494" 98.6 38.3646317401929 118.980373457375
"495" 98.8 38.4021287455099 115.675625867152
"496" 99 36.3317559478515 108.605496585365
"497" 99.2 35.9868074896893 100.20346773449
"498" 99.4 36.3041433973003 91.9695379977592
"499" 99.6 36.2043349488573 83.278309951111
"500" 99.8 36.2931106357037 74.2401439352605
"501" 100 39.4510881959576 67.1069029555175
"502" 100.2 44.2817341051015 60.3168601136876
"503" 100.4 51.0092694832625 56.0524205985547
"504" 100.6 58.9370953101945 53.1780251082592
"505" 100.8 65.9984239536895 48.7064304248816
"506" 101 72.7024792675026 44.0735461837144
"507" 101.2 78.6024378043037 38.5945140443711
"508" 101.4 84.1338238137449 32.3401181028465
"509" 101.6 89.2897974981651 25.7857279027374
"510" 101.8 93.6464939942359 18.2823577386122
"511" 102 94.7764772283235 13.9872655128958
"512" 102.2 94.0967428403601 14.5171013056616
"513" 102.4 97.9375272786205 15.1148927714503
"514" 102.6 103.954381763813 19.2014153979694
"515" 102.8 109.451143364046 25.3967133162432
"516" 103 113.49123850549 33.606557314021
"517" 103.2 116.356175980826 42.7623299554419
"518" 103.4 118.163131030369 52.9177568355634
"519" 103.6 116.985373231922 63.0231456997757
"520" 103.8 116.456628535418 72.9396172853007
"521" 104 118.730547277469 83.7296805359472
"522" 104.2 118.03617722782 89.3580754807744
"523" 104.4 114.9368137986 97.2187533717587
"524" 104.6 109.258235415933 103.940993830205
"525" 104.8 102.671225241854 109.947370358962
"526" 105 95.9587809269654 113.887214234217
"527" 105.2 87.9232078246349 117.172506906402
"528" 105.4 79.6030392550873 120.629781655436
"529" 105.6 72.1695714007177 122.572503950228
"530" 105.8 64.3141941663381 122.931646262423
"531" 106 55.0788963172978 123.982647843173
"532" 106.2 46.6833289748069 124.169880327425
"533" 106.4 42.7784481698704 120.644716136568
"534" 106.6 36.236563210898 114.953917230753
"535" 106.8 30.6795643060649 108.940170767051
"536" 107 24.1760510089591 105.320435023697
"537" 107.2 17.1783128777413 104.340322112617
"538" 107.4 18.3688172536349 103.939441548777
"539" 107.6 18.6460333388753 105.286482824422
"540" 107.8 20.5648762620686 107.677274231943
"541" 108 24.9897267802325 111.425666661184
"542" 108.2 29.7073879722314 115.599411587617
"543" 108.4 35.4329298510655 118.260538348364
"544" 108.6 42.4331398315677 121.735207329498
"545" 108.8 48.5934659813011 124.179258177757
"546" 109 53.2521724342969 122.267503388714
"547" 109.2 60.8253576725042 121.460363189995
"548" 109.4 66.9980832106809 122.87286763937
"549" 109.6 71.4075345886807 122.475340251479
"550" 109.8 77.6141432896977 119.260872362852
"551" 110 84.5958672350718 116.193926119687
"552" 110.2 92.9825449071526 114.033577160883
"553" 110.4 99.4847847502185 109.439281702608
"554" 110.6 105.498106307488 102.999753200523
"555" 110.8 111.728903635357 97.3891903655806
"556" 111 117.534610186909 90.7209825872058
"557" 111.2 120.67664541838 83.1946028489621
"558" 111.4 122.108541917293 74.7846060525022
"559" 111.6 122.115390181023 66.7312311225292
"560" 111.8 122.431633216828 58.7254445407194
"561" 112 122.976691042416 49.8310709678522
"562" 112.2 120.8930636604 41.8642351234386
"563" 112.4 115.32495972435 37.5214594737807
"564" 112.6 109.063827031128 33.220435584685
"565" 112.8 103.899667146839 27.2079965377688
"566" 113 101.205480154243 18.9621759342052
"567" 113.2 98.4395534327226 11.4865161035152
"568" 113.4 93.7764188344349 9.73785138082653
"569" 113.6 86.7039555654164 8.60739609205811
"570" 113.8 78.9318959393462 7.67077886814912
"571" 114 70.5349940997 6.88499493206896
"572" 114.2 62.9464985602786 6.15887251304528
"573" 114.4 56.3112229661515 4.64208614082653
"574" 114.6 51.7388577671508 3.54041643979244
"575" 114.8 45.4987866754952 4.35215467027481
"576" 115 40.5497470732398 6.52499939571664
"577" 115.2 34.702383427086 9.24227421188148
"578" 115.4 31.3004927740901 10.4137107705528
"579" 115.6 33.1625143837758 10.0592320294856
"580" 115.8 35.2420989769174 10.3511208021521
"581" 116 36.4770304491049 8.96329506434654
"582" 116.2 38.6295271991126 7.97889145159762
"583" 116.4 42.6037346028623 6.51190322485879
"584" 116.6 47.8738366371742 4.20840399274142
"585" 116.8 53.8888183970979 3.02058040820696
"586" 117 60.486487780674 2.14405339817436
"587" 117.2 67.471025841472 2.31367459799485
"588" 117.4 74.5140335112749 4.62042913855653
"589" 117.6 80.7432121034298 8.42361192734694
"590" 117.8 86.2719540978442 12.4719254230573
"591" 118 92.2308949890828 16.7692274479592
"592" 118.2 99.3050869692431 20.8322723038362
"593" 118.4 107.976579022352 24.6712745147154
"594" 118.6 115.881446836321 30.587638111672
"595" 118.8 118.454729822723 36.9805963177496
"596" 119 120.67664541838 46.145582564835
"597" 119.2 121.073501292194 56.2743735476005
"598" 119.4 119.910130159811 66.290875569357
"599" 119.6 119.444567326428 76.3443233860968
"600" 119.8 120.224108164289 85.3002954646613
"601" 120 117.759543255903 91.038172572083
"602" 120.2 114.920323352159 98.0121846152881
"603" 120.4 109.905417027292 102.914550500661
"604" 120.6 103.547474046555 108.9157881727
"605" 120.8 97.8622641821849 113.309279883827
"606" 121 91.2999689652317 118.340352791678
"607" 121.2 84.6852071844605 121.994149066488
"608" 121.4 77.7668244515695 123.334218038673
"609" 121.6 69.8526674373171 124.076716063471
"610" 121.8 61.9828408493849 124.042235420577
"611" 122 54.3746840700038 124.874058909803
"612" 122.2 47.2273435418515 124.777784867422
"613" 122.4 45.7571981038315 124.067857924368
"614" 122.6 44.7838405732314 123.755598625827
"615" 122.8 44.9800531881611 124.162046567588
"616" 123 45.8069412642824 124.59453558607
"617" 123.2 46.063417092502 125.091683414363
"618" 123.4 46.2363891626965 124.37775600978
"619" 123.6 43.8594245084349 123.072302832281
"620" 123.8 39.1125518110933 121.57142138746
"621" 124 35.7543742672889 118.525305183491
"622" 124.2 29.1600811800833 116.130860832147
"623" 124.4 24.2680984012531 112.620193447963
"624" 124.6 19.2548194621691 109.243701829157
"625" 124.8 15.5188213490052 104.674346441983
"626" 125 12.2437924307076 101.070757344349
"627" 125.2 9.9204472668699 97.8173510715116
"628" 125.4 6.47691057688735 91.9386511975621
"629" 125.6 3.61210840217667 85.8704636519659
"630" 125.8 1.69608672966422 78.1327070669588
"631" 126 1.61932662990755 72.7369255076164
"632" 126.2 0.76630758460637 67.4189659342645
"633" 126.4 0.4468633596193 64.8065750410479
"634" 126.6 0.473448094884866 65.6543203300015
"635" 126.8 0.233157483201678 66.7376254225408
"636" 127 0.768277455676408 66.2652183725977
"637" 127.2 1.26844591060988 65.6543203300015
"638" 127.4 2.55195656271429 65.0065639954232
"639" 127.6 4.60386218756879 62.0934268790319
"640" 127.8 7.82062601855656 57.8995971889681
"641" 128 9.85329911886555 53.3387603503055
"642" 128.2 13.1013345719259 47.2975085214605
"643" 128.4 17.530690576998 40.9625100687331
"644" 128.6 19.8056797530762 33.1132897005113
"645" 128.8 20.3262222341849 24.0088893739856
"646" 129 23.7385765905475 20.2289680590024
"647" 129.2 30.8079464234515 16.5364515051932
"648" 129.4 39.9871471567134 14.6024872688694
"649" 129.6 48.8131160773349 16.574138935614
"650" 129.8 57.7911164527563 19.4835024023265
"651" 130 66.071991228761 22.3997202271744
"652" 130.2 74.2893870326691 24.1360701655318
"653" 130.4 83.411439303257 25.5885706286513
"654" 130.6 92.5411632641848 26.8173227883896
"655" 130.8 100.902893278185 31.0381500840265
"656" 131 106.575114460842 38.0266281274551
"657" 131.2 110.897934191725 47.1263072870157
"658" 131.4 114.385855271762 56.6342667425679
"659" 131.6 117.429760907737 65.4310511331714
"660" 131.8 119.983507660211 75.0943930609581
"661" 132 120.764524707256 83.6816890636495
"662" 132.2 120.792573603976 83.3893834996613
"663" 132.4 119.981483431881 82.8677698128176
"664" 132.6 117.900508388611 83.878102980261
"665" 132.8 113.3967602688 85.9783390100573
"666" 133 106.958163187313 88.8920714421599
"667" 133.2 100.15273807358 93.0603180090897
"668" 133.4 93.1440466194263 95.9562224361455
"669" 133.6 86.3789047069226 101.079443307827
"670" 133.8 81.0510936994926 107.772534959596
"671" 134 78.2163507688487 116.042365736289
"672" 134.2 78.281983579357 121.43848734149
"673" 134.4 77.1062625177215 120.427815350192
"674" 134.6 72.6330120761607 122.62959888731
"675" 134.8 65.4978080843609 122.924988891707
"676" 135 57.3761641661361 121.931687530778
"677" 135.2 49.5401697281123 118.995784037738
"678" 135.4 42.5875222376477 114.000998429835
"679" 135.6 36.4219766344122 109.455607421077
"680" 135.8 34.4952798909957 103.696187620259
"681" 136 35.192254488324 96.7159173773135
"682" 136.2 38.1259797108858 89.8247076036863
"683" 136.4 40.8264997091308 82.5625342127455
"684" 136.6 42.7578357371298 75.0910405838265
"685" 136.8 43.4733875429671 67.3225212488859
"686" 137 43.3611803977522 59.5244577304804
"687" 137.2 41.3840405648964 50.6717905695477
"688" 137.4 39.7812364226025 41.6521810995848
"689" 137.6 37.6859936881736 34.0901699280512
"690" 137.8 35.3502501955987 26.5099476621369
"691" 138 31.4836417781182 21.3774284831932
"692" 138.2 28.6541674804515 15.8187979005599
"693" 138.4 32.9448329825849 14.214162658839
"694" 138.6 38.3023357982131 14.3940171546998
"695" 138.8 42.062871372995 17.1638004093708
"696" 139 44.9928446632861 18.7602585067126
"697" 139.2 50.2021709099988 22.7942684812219
"698" 139.4 57.5312231953534 27.5587157735232
"699" 139.6 65.5632583934879 32.6031676812205
"700" 139.8 72.4450054362796 38.9285402609107
"701" 140 78.9162490768706 46.420081444198
"702" 140.2 84.7016282471066 54.6293275951222
"703" 140.4 90.6050361902362 61.7832536685958
"704" 140.6 95.432475752792 69.9998251342194
"705" 140.8 100.413748597524 79.1288806490005
"706" 141 103.989001869211 88.6601487934163
"707" 141.2 106.886695409416 98.3617018464932
"708" 141.4 107.716038432342 101.900661672951
"709" 141.6 109.697126568771 100.611599343982
"710" 141.8 109.731669074939 100.101315488454
"711" 142 106.90749695516 101.474472167818
"712" 142.2 101.024125257228 103.362653638421
"713" 142.4 92.8350055717815 105.331623882045
"714" 142.6 83.3856406985742 105.685924894251
"715" 142.8 73.3504131010832 104.95308857925
"716" 143 63.1984256831585 104.680003747142
"717" 143.2 52.5575188809369 103.132489220636
"718" 143.4 43.4318360418099 98.7927186563765
"719" 143.6 35.4565193087599 91.9643932347765
"720" 143.8 28.2764621535816 84.3486983845125
"721" 144 23.4270304477099 75.6611293200515
"722" 144.2 21.1921405202196 66.1114160109048
"723" 144.4 20.9044615280823 55.7336657041855
"724" 144.6 21.3860568950503 46.309766526365
"725" 144.8 22.9397966818703 36.5292665485456
"726" 145 24.8963243995584 26.2683910298627
"727" 145.2 27.5131637338212 17.0253747382583
"728" 145.4 31.3790837469435 14.1790743615507
"729" 145.6 39.0196020271239 12.7160775896924
"730" 145.8 47.9497946018634 10.9890437388622
"731" 146 57.1894813032194 9.14480973651619
"732" 146.2 66.8609006087 8.10489024709926
"733" 146.4 76.9579391471849 7.45763957539957
"734" 146.6 87.6389245175726 8.24812001219388
"735" 146.8 97.1731496440727 10.1200337738265
"736" 147 101.896117640911 16.447676223968
"737" 147.2 106.563481910787 25.006594557477
"738" 147.4 110.784937840185 33.4617341313499
"739" 147.6 114.713538265105 42.6224479041805
"740" 147.8 118.07928034861 52.1728364169265
"741" 148 122.327830227731 61.573345691919
"742" 148.2 124.098055916194 69.2401755855356
"743" 148.4 121.011629979804 78.2067987369282
"744" 148.6 118.40868183401 87.9005204558765
"745" 148.8 115.277662241646 97.1236922144676
"746" 149 108.893890851177 102.460938679245
"747" 149.2 100.958514542136 108.067477469266
"748" 149.4 91.2721910406526 115.140056830939
"749" 149.6 82.4957791226477 119.815856161347
"750" 149.8 76.7886604265042 123.432295873205
"751" 150 74.1137913804815 120.680865701352
"752" 150.2 69.1824321156764 116.846086435996
"753" 150.4 62.6921062380917 112.334390898293
"754" 150.6 55.0368225448259 106.933040301468
"755" 150.8 48.1127976300692 101.600601116463
"756" 151 41.0546431066064 95.5899143901902
"757" 151.2 34.0438937079099 89.4292500278765
"758" 151.4 26.3352340736973 83.2463706559422
"759" 151.6 18.6488503981683 76.5281727227935
"760" 151.8 12.6561107235783 69.1734787774577
"761" 152 8.48994001360988 61.0936104402015
"762" 152.2 8.11140145059772 53.2996316618541
"763" 152.4 13.1753622141672 48.0677014681628
"764" 152.6 19.7837799075926 42.7131419302537
"765" 152.8 26.6722543081399 36.6452095217029
"766" 153 34.8531813018477 32.5932472784893
"767" 153.2 43.8660375982728 30.8670779652551
"768" 153.4 53.1617114393588 31.1234487630439
"769" 153.6 62.4896123653849 32.2101760892265
"770" 153.8 72.0050394087786 32.9872802883265
"771" 154 81.0873351720911 33.409273347264
"772" 154.2 90.5870215850637 34.784309621069
"773" 154.4 100.052241090613 38.903827715198
"774" 154.6 108.613059914471 43.0286676853622
"775" 154.8 117.014922455359 48.1322269141222
"776" 155 121.867230729553 50.0446839338002
"777" 155.2 119.947187461318 51.903053978446
"778" 155.4 117.615987525176 57.2952386115902
"779" 155.6 114.981907874176 64.5292034349028
"780" 155.8 113.923863135409 73.0219841803438
"781" 156 114.222170731315 81.4618549088787
"782" 156.2 115.46056038328 90.2729066781714
"783" 156.4 114.282949702744 95.8681596609028
"784" 156.6 109.4059748514 100.280334667917
"785" 156.8 103.145037842672 103.655159939642
"786" 157 96.0896850521052 105.824592842154
"787" 157.2 88.876119264542 106.443646181005
"788" 157.4 80.7355902958023 107.287414700209
"789" 157.6 72.6256868864645 106.604893837132
"790" 157.8 63.853211016 106.169855853247
"791" 158 55.1934361442375 103.627325927827
"792" 158.2 48.3760256447849 99.1271282502515
"793" 158.4 43.5175721711331 92.7010827440421
"794" 158.6 44.4468730936094 86.491613476902
"795" 158.8 47.0191785459725 79.3119576321805
"796" 159 48.6939095957303 71.4603078503265
"797" 159.2 49.2592186837519 64.1062518035791
"798" 159.4 49.3004997436697 56.3563824704023
"799" 159.6 48.4242307402093 48.5013997049851
"800" 159.8 47.2852883469756 40.5390858678382
"801" 160 45.9067956682298 32.5571461718602
"802" 160.2 46.5974407940523 26.4709937442241
"803" 160.4 50.6418126103553 23.8525420313947
"804" 160.6 56.1496339783744 19.964247622995
"805" 160.8 61.7787986337322 15.7763331902265
"806" 161 61.3076423295378 12.1388560615559
"807" 161.2 58.3997785381108 11.2524260493821
"808" 161.4 55.4243728131515 10.8504267915599
"809" 161.6 50.3924428347638 8.57118933903706
"810" 161.8 44.6354183923099 4.99242000107653
"811" 162 47.4012357287143 7.37731307112065
"812" 162.2 49.6520649339489 7.17851760298383
"813" 162.4 53.9959470084263 7.80936781155067
"814" 162.6 60.9358146993634 9.10543051621939
"815" 162.8 68.3339548736549 9.62701848685654
"816" 163 76.2438520110031 9.95403536070533
"817" 163.2 84.6686433770166 8.46264874279683
"818" 163.4 90.2647348319402 7.97737291094355
"819" 163.6 92.5027714826697 13.4824667465841
"820" 163.8 96.5153835753402 20.5762472056129
"821" 164 101.199716594699 27.361919446598
"822" 164.2 107.020697492973 33.4000862705092
"823" 164.4 113.693218125087 37.9442769213444
"824" 164.6 121.053971559858 40.7502153800811
"825" 164.8 121.800608249933 46.3908045321048
"826" 165 120.286903765185 54.1352697251717
"827" 165.2 118.150599702047 62.5251470760507
"828" 165.4 117.094243214385 69.7604270327657
"829" 165.6 115.863299460605 78.3155037987173
"830" 165.8 114.924339723149 87.1297859633265
"831" 166 115.91916676166 95.2798254940515
"832" 166.2 112.396995507461 98.2262540635334
"833" 166.4 105.56959793422 101.23896291534
"834" 166.6 97.3197587772362 105.061326530621
"835" 166.8 88.5503375756849 107.072458591163
"836" 167 79.8053616027099 107.726232092752
"837" 167.2 70.6222481485981 107.29543462538
"838" 167.4 61.1054926623099 107.745341212402
"839" 167.6 52.2621739381767 110.070127471023
"840" 167.8 47.2018653595733 115.014887257546
"841" 168 44.8787036353502 119.686008157582
"842" 168.2 42.6828802723556 117.696609468509
"843" 168.4 39.9509491912849 113.557698439277
"844" 168.6 41.4256318793265 107.860644174773
"845" 168.8 46.0405079512193 101.491277783042
"846" 169 50.9094463527883 94.3286525900938
"847" 169.2 54.1634933227795 86.9283655129617
"848" 169.4 56.5333250132528 79.580756074409
"849" 169.6 56.5944952494541 71.4933813266438
"850" 169.8 57.0314527873758 62.9654355695538
"851" 170 58.5123529055212 54.3111412688531
"852" 170.2 58.1091414347359 45.6902950651837
"853" 170.4 57.9835689689515 36.9067730520932
"854" 170.6 56.8742384420712 29.3246990220765
"855" 170.8 53.8249711952303 22.9839456836674
"856" 171 54.3234644833411 18.5081410868578
"857" 171.2 58.8298406780979 18.1292474010439
"858" 171.4 64.9733319124189 18.6540852941138
"859" 171.6 72.6219400026338 21.9325895737959
"860" 171.8 79.0673755825349 26.1143669208765
"861" 172 84.4466172425314 32.025517665678
"862" 172.2 87.8572530023319 39.7691443209736
"863" 172.4 90.6194572584185 48.3739910544807
"864" 172.6 92.4049086584679 57.4926230344586
"865" 172.8 90.3131160817711 66.7621001570679
"866" 173 86.2631977074217 75.6374943562739
"867" 173.2 82.0841279436464 83.8387709124932
"868" 173.4 76.4756544901513 93.6381273029442
"869" 173.6 69.9432078227129 100.917397973195
"870" 173.8 62.5834897117914 106.423731524695
"871" 174 54.5077480591765 110.942318340625
"872" 174.2 50.3264462743131 115.376984625442
"873" 174.4 51.4701234303967 121.257378124691
"874" 174.6 53.5137235379468 121.362408879184
"875" 174.8 53.1363438720533 120.279079840379
"876" 175 51.3381669572093 119.178731431607
"877" 175.2 49.3056606061029 116.094199124622
"878" 175.4 48.8651703254457 111.139148556618
"879" 175.6 50.0164721905509 104.027707482398
"880" 175.8 52.4411549947524 96.4691529994752
"881" 176 53.374613233913 88.6269762116323
"882" 176.2 54.3432602456849 80.0557368621246
"883" 176.4 55.998329946803 71.2066777167902
"884" 176.6 56.9814531378025 62.497756045856
"885" 176.8 57.5513497312542 53.669906655381
"886" 177 59.1382523135217 44.5084031987107
"887" 177.2 59.3476289661849 35.6625570393265
"888" 177.4 58.6372438946492 26.6630716422551
"889" 177.6 56.2394303347182 18.6639334928932
"890" 177.8 51.9576602900466 14.8241298238372
"891" 178 52.3765742751616 13.4085799461521
"892" 178.2 56.0623515521159 12.22862628693
"893" 178.4 61.8845766164044 14.0863412914241
"894" 178.6 66.3606928488946 19.1321411700523
"895" 178.8 69.0222313416904 26.7428679660683
"896" 179 71.1687413815112 34.869360949995
"897" 179.2 71.6601083498175 42.8902240634082
"898" 179.4 70.4655049751576 51.6146184974538
"899" 179.6 68.6471125220688 60.5032751367283
"900" 179.8 65.1230767605987 69.0057743780421
"901" 180 59.0130298242105 76.5609728645958
"902" 180.2 53.1253560914718 84.0606951812787
"903" 180.4 47.1696891012631 91.6445231884613
"904" 180.6 41.3194366278381 99.627766637641
"905" 180.8 39.3584243960278 107.314385818422
"906" 181 42.1340128817259 113.475309939802
"907" 181.2 44.0999959103528 113.977369715865
"908" 181.4 41.875722770647 113.668980959591
"909" 181.6 39.3239739437459 111.606548571924
"910" 181.8 39.1451600573265 107.938433511402
"911" 182 41.6270086060556 101.959121746887
"912" 182.2 45.6134360562119 96.0353243371509
"913" 182.4 49.2532882285633 88.8220620548535
"914" 182.6 52.0645319036711 81.2585527791201
"915" 182.8 54.8569308788582 73.7931340412622
"916" 183 57.4761941535278 65.6929935483408
"917" 183.2 60.338462897232 57.5539164371095
"918" 183.4 63.7999787138992 49.3283074633123
"919" 183.6 68.0037336108025 41.5414214963559
"920" 183.8 73.1497002548908 34.9356611153854
"921" 184 80.4746263339728 29.4144539780084
"922" 184.2 88.494443658479 27.1458846933559
"923" 184.4 97.430017889126 25.073856621503
"924" 184.6 105.347701783102 22.7674400014376
"925" 184.8 105.546306815119 19.8584738067794
"926" 185 104.034017287756 20.4134795586265
"927" 185.2 104.513640329685 21.8033495278365
"928" 185.4 106.391675947802 24.9427156042971
"929" 185.6 108.948518287155 31.1097935161137
"930" 185.8 110.028435168464 38.4970764540765
"931" 186 108.798941358563 45.7972766230698
"932" 186.2 105.175258697796 51.792069514271
"933" 186.4 99.4758707592667 57.7781781809265
"934" 186.6 92.5772052039004 63.15443015418
"935" 186.8 85.532255517473 69.2028406645553
"936" 187 78.2632911873734 74.433185645056
"937" 187.2 71.420533313819 79.7207297348021
"938" 187.4 64.2771337127303 85.2425629896282
"939" 187.6 56.2550233044413 88.362895821083
"940" 187.8 47.8153284418259 90.5481951451599
"941" 188 39.8856536305695 94.1086977808009
"942" 188.2 36.7899618602349 100.222717776852
"943" 188.4 38.1682876816483 104.046794407948
"944" 188.6 37.7012456398992 104.271790355238
"945" 188.8 34.7533738303099 103.831156537427
"946" 189 31.8896316141001 101.225190830581
"947" 189.2 31.5839496504592 95.3433252677557
"948" 189.4 32.6448423440956 87.689410181648
"949" 189.6 35.7914909121159 80.4284153826196
"950" 189.8 40.3007120322384 74.1458216297105
"951" 190 46.3408773066667 69.2367012001447
"952" 190.2 52.6505026123793 64.3757786763821
"953" 190.4 60.3756511843563 60.306041723198
"954" 190.6 69.0118091381288 58.1607177537331
"955" 190.8 77.9081357396849 57.7017417023265
"956" 191 86.963056791642 57.9583498804837
"957" 191.2 95.691908600811 58.3750256376583
"958" 191.4 104.425407788953 60.2371123987462
"959" 191.6 113.075239282107 63.5399072229817
"960" 191.8 121.73185789378 67.0520316276196
"961" 192 122.122238444752 67.1685028694752
"962" 192.2 122.276532804089 65.1775616419222
"963" 192.4 121.627359672462 66.2701344596747
"964" 192.6 122.55787362126 70.2500636058265
"965" 192.8 122.855711104909 75.4666336252231
"966" 193 120.663677370559 80.8669797058613
"967" 193.2 116.631062638109 87.3565043320553
"968" 193.4 111.15582102629 92.9426568762136
"969" 193.6 103.985043569824 95.9537029781795
"970" 193.8 96.1502285518043 98.894577592092
"971" 194 88.0469000828164 100.965459085353
"972" 194.2 79.1457867635294 101.766729291877
"973" 194.4 69.9961654461349 101.194098025727
"974" 194.6 61.0977085659306 100.535319222877
"975" 194.8 52.5803751854532 100.833976567607
"976" 195 44.4000725986023 98.8860487045222
"977" 195.2 38.1119533245695 94.7783335975958
"978" 195.4 33.383041293479 88.5220218235408
"979" 195.6 31.0708800505936 81.2092821969831
"980" 195.8 31.7285813441849 72.924138525402
"981" 196 34.3257853636849 64.4960953556599
"982" 196.2 38.6920404092216 57.430006514643
"983" 196.4 44.2711763651849 50.7638068749453
"984" 196.6 50.9184212231523 45.4511343440983
"985" 196.8 59.7917070987622 41.7702519487647
"986" 197 67.5025134634502 40.4294374309286
"987" 197.2 75.9632652673763 40.2351931881989
"988" 197.4 83.6055890335378 41.6688156273559
"989" 197.6 91.4182036548667 44.5546673831265
"990" 197.8 99.2714236570999 48.1543928658737
"991" 198 106.624617624374 52.3873405888536
"992" 198.2 113.612591837866 58.09051344693
"993" 198.4 120.806669422621 62.5574180031342
"994" 198.6 123.183719322861 63.3294635163671
"995" 198.8 122.319498215228 64.4996033099917
"996" 199 120.912722900245 66.5084101203352
"997" 199.2 119.64903266135 71.95382163607
"998" 199.4 117.974221889202 79.0748062057757
"999" 199.6 115.865647141621 86.0142706880317
"1000" 199.8 112.829058240857 92.7485094637761
"1001" 200 109.902275881532 99.929737596653
"1002" 200.2 109.176912837493 102.301120358955
"1003" 200.4 109.58572420965 101.306775938146
"1004" 200.6 109.395800874866 100.352282117605
"1005" 200.8 109.410044683733 99.9794226810178
"1006" 201 109.261229732926 99.5643631070051
"1007" 201.2 109.449871703496 98.9276600867341
"1008" 201.4 110.503155402409 97.5244881177662
"1009" 201.6 111.731913427287 96.1499382048943
"1010" 201.8 114.308717745931 94.0932787171401
"1011" 202 117.514198954283 89.5011963854659
"1012" 202.2 120.25291299277 84.9998182364851
"1013" 202.4 121.39863377841 82.1614148543265
"1014" 202.6 122.432834476742 78.9263930941097
"1015" 202.8 123.073100054598 76.8187576827604
"1016" 203 122.800533070387 74.3780616657929
"1017" 203.2 122.848154400104 72.1437601477184
"1018" 203.4 121.914331383612 68.2847196030356
"1019" 203.6 121.773282720596 63.6665169073622
"1020" 203.8 122.312916160719 57.4555903305638
"1021" 204 123.83000970332 51.5414797405808
"1022" 204.2 122.821835013651 47.8524479979791
"1023" 204.4 120.53712220121 45.0260256678265
"1024" 204.6 117.301031760956 39.7100197267757
"1025" 204.8 113.616694892428 33.3608549697725
"1026" 205 110.308046720175 26.3375470164114
"1027" 205.2 106.98072733832 19.0100782668536
"1028" 205.4 102.234911987671 14.4642905162761
"1029" 205.6 97.377211445442 13.1374547623694
"1030" 205.8 90.3935344609421 10.3649273460401
"1031" 206 85.8562507663613 6.48930104032653
"1032" 206.2 86.1730532706754 5.97371535920389
"1033" 206.4 83.8731562902722 5.97539558954498
"1034" 206.6 78.7413850592618 3.85812225774961
"1035" 206.8 74.9212913564679 2.37182657989257
"1036" 207 71.7821624139202 3.40561369288536
"1037" 207.2 65.9688694288742 2.48751743983624
"1038" 207.4 60.4283967911236 0.779964067346935
"1039" 207.6 57.6394594596676 2.05466741120584
"1040" 207.8 51.4926704681849 2.8798006619932
"1041" 208 47.1197657288059 3.40166960214232
"1042" 208.2 43.8484358403583 4.41069680084694
"1043" 208.4 40.991987273621 5.75339664529461
"1044" 208.6 39.742239343248 7.41257324236338
"1045" 208.8 36.1571380472073 10.3562139043321
"1046" 209 30.3655407149435 12.4526642414472
"1047" 209.2 28.7039555592165 13.3746185731634
"1048" 209.4 28.3533177960436 16.1851021844787
"1049" 209.6 26.946946878701 21.0553815993427
"1050" 209.8 23.6646449014426 24.8557260400121
"1051" 210 18.1696890981631 26.4624852310222
"1052" 210.2 17.1978826834926 26.7386681595518
"1053" 210.4 17.2024509363411 28.1821329096703
"1054" 210.6 15.7730352970624 32.6960937031837
"1055" 210.8 13.5327778582917 37.3774304629333
"1056" 211 9.9237096287254 41.1146815376644
"1057" 211.2 7.01662167545513 45.39443572234
"1058" 211.4 4.76654281151231 51.4769036995256
"1059" 211.6 3.71455004059664 56.1617714717089
"1060" 211.8 5.94391885257981 61.3003582683475
"1061" 212 6.70781141015097 66.9000298050384
"1062" 212.2 5.61687970776754 72.5060431382596
"1063" 212.4 3.56354774363724 78.2910598268027
"1064" 212.6 5.78524500458331 82.5346398474906
"1065" 212.8 8.08582088358652 88.721168386638
"1066" 213 10.0821980178992 95.734956193017
"1067" 213.2 13.6472831320933 101.712524065697
"1068" 213.4 17.6565498878969 106.582869767027
"1069" 213.6 20.650320296743 110.468094497106
"1070" 213.8 24.8572384264526 113.005339555535
"1071" 214 30.0006853867464 115.60825397095
"1072" 214.2 34.4271396668849 117.61618146648
"1073" 214.4 40.6349909797124 119.306835074764
"1074" 214.6 45.1307388211695 123.040231582519
"1075" 214.8 49.0073125059271 124.42839888017
"1076" 215 53.9167940584998 124.398587901189
"1077" 215.2 57.7006215391849 124.88091344966
"1078" 215.4 59.7753441256889 123.447814405331
"1079" 215.6 64.0935033448542 121.630993279794
"1080" 215.8 70.0448695119144 120.918468675605
"1081" 216 76.8534900561009 122.446648241659
"1082" 216.2 81.3668513363849 121.437025441627
"1083" 216.4 86.1614962249535 118.42294347281
"1084" 216.6 91.6553106929093 114.341473275945
"1085" 216.8 98.1112812202194 112.030945672758
"1086" 217 102.144483492385 109.458792274352
"1087" 217.2 107.153773341243 105.182376601273
"1088" 217.4 111.498744060892 101.216158960607
"1089" 217.6 114.306162237515 97.2133999273968
"1090" 217.8 114.360253832303 93.1831664083859
"1091" 218 113.424943507996 89.6862762948806
"1092" 218.2 112.056351333866 85.301736552561
"1093" 218.4 112.750389530617 79.1332219296103
"1094" 218.6 114.27899408208 72.7610689773792
"1095" 218.8 117.256365252468 66.5308314096407
"1096" 219 120.463037767697 61.1895444351924
"1097" 219.2 122.54520433336 54.9404739129015
"1098" 219.4 121.047061039185 51.8536921542662
"1099" 219.6 117.06623742008 49.377540984616
"1100" 219.8 112.122000188203 47.0381704690676
"1101" 220 106.884851646104 43.3733450494482
"1102" 220.2 102.556939198463 38.9606495418821
"1103" 220.4 97.4821855451849 37.0966017842319
"1104" 220.6 91.9950308537383 34.6464960818848
"1105" 220.8 86.6665497680295 31.8079569494091
"1106" 221 80.0926829532992 27.1435295077408
"1107" 221.2 75.5943580577416 22.0740686229193
"1108" 221.4 74.13933618567 15.8224977961137
"1109" 221.6 73.694637718397 9.6953866704932
"1110" 221.8 72.1227119507106 9.182307902342
"1111" 222 67.9690793821349 9.48178917751653
"1112" 222.2 63.0828331399966 10.6505928605795
"1113" 222.4 56.3008941892692 10.4653793096699
"1114" 222.6 50.4552793648437 7.66507393173242
"1115" 222.8 47.3033592692516 4.09853784855987
"1116" 223 49.0977663683784 5.61603481976202
"1117" 223.2 50.4474542164349 4.57838907532653
"1118" 223.4 53.2259961204376 4.24870426378258
"1119" 223.6 58.371676129053 2.69057604616719
"1120" 223.8 63.8528277434249 2.91971748970653
"1121" 224 70.0350782589706 2.94436435423469
"1122" 224.2 76.9924917505485 4.22515989391745
"1123" 224.4 83.9589876407249 5.93895839440653
"1124" 224.6 90.9359767875344 8.47998894172944
"1125" 224.8 98.2109601794326 12.0274394783403
"1126" 225 103.283763230713 17.5545629659586
"1127" 225.2 107.786539703852 23.765360694271
"1128" 225.4 112.195136147559 29.3398791638546
"1129" 225.6 118.303160001895 34.2645740754581
"1130" 225.8 118.499506931725 38.2328197093671
"1131" 226 117.400996946194 44.5739456100301
"1132" 226.2 117.182928229685 52.4316476514844
"1133" 226.4 117.328188168538 60.3407770195076
"1134" 226.6 120.355123007723 67.4277936267496
"1135" 226.8 122.88094046271 73.1896831786515
"1136" 227 121.381389469879 78.7642380276599
"1137" 227.2 119.355539897942 86.6494756586103
"1138" 227.4 116.617068858353 94.0235213126921
"1139" 227.6 112.38190690321 100.90601600344
"1140" 227.8 107.678885372242 106.361078673384
"1141" 228 103.964307924646 109.33219435667
"1142" 228.2 98.7906529840373 112.773598005113
"1143" 228.4 93.1112812196849 116.803518905541
"1144" 228.6 90.5221855444409 118.647603549251
"1145" 228.8 89.4729478154994 119.418033939681
"1146" 229 89.5618371741526 118.746132635859
"1147" 229.2 87.421280448126 117.115045730087
"1148" 229.4 83.6524334593865 114.870125623306
"1149" 229.6 80.105769910031 111.453898693878
"1150" 229.8 78.3590764954476 106.880194713445
"1151" 230 77.6347458428954 101.991317087616
"1152" 230.2 78.4097710578876 99.3682302508806
"1153" 230.4 80.6453687307112 94.9343527256423
"1154" 230.6 83.1104620836224 89.7709392863801
"1155" 230.8 86.2031852910533 84.665715271616
"1156" 231 90.5588565798314 81.5354264519989
"1157" 231.2 95.7867043210023 81.1162290926004
"1158" 231.4 100.608004680512 82.2833178589903
"1159" 231.6 105.584195157235 85.6233503642515
"1160" 231.8 111.773815001937 86.9961912330301
"1161" 232 114.725411230621 84.6260013117496
"1162" 232.2 114.876372579655 80.8173532453307
"1163" 232.4 113.939926880061 75.8351124994017
"1164" 232.6 111.046035338646 70.7773645306613
"1165" 232.8 108.071506875167 64.92166560487
"1166" 233 104.788518629658 58.0498006673801
"1167" 233.2 101.593311352735 51.7358394849917
"1168" 233.4 98.9634265884465 46.5559458391817
"1169" 233.6 96.5575711686368 41.2715736340285
"1170" 233.8 94.1769919077437 36.8091042183265
"1171" 234 90.0236126884126 31.67739112948
"1172" 234.2 84.4586746977767 29.3422482135918
"1173" 234.4 80.6409011397149 29.4584628596265
"1174" 234.6 76.6458745820691 30.9147789255844
"1175" 234.8 71.3342513531266 33.0658193885061
"1176" 235 66.1877516477053 33.191370885949
"1177" 235.2 61.4895304517786 30.8534285940765
"1178" 235.4 58.6522913046965 25.3273378301754
"1179" 235.6 58.3159869514706 18.9238781840051
"1180" 235.8 60.1241337084429 13.9007628228588
"1181" 236 63.7045970749949 11.0907770520465
"1182" 236.2 68.6134854348667 7.90337589442653
"1183" 236.4 70.4543713585182 6.27118684634169
"1184" 236.6 68.7020042177106 4.96254148066159
"1185" 236.8 65.9751007968924 4.95336047977936
"1186" 237 64.1040031150253 6.51369566115632
"1187" 237.2 61.9874948735114 9.88994437395918
"1188" 237.4 60.2929527556464 15.2941954021342
"1189" 237.6 58.5119950834189 20.5771945695287
"1190" 237.8 55.3734733933428 24.4699768878371
"1191" 238 50.5635893555182 26.6388060934932
"1192" 238.2 45.3661648193991 26.1534951182551
"1193" 238.4 41.0170199450276 23.1829420828827
"1194" 238.6 35.9267226528667 20.1914084257243
"1195" 238.8 32.2353528601849 16.300845577861
"1196" 239 30.9351671894474 15.943537987164
"1197" 239.2 29.0889143267783 18.271858222321
"1198" 239.4 26.2317451424107 22.0745346473427
"1199" 239.6 24.1565702759515 28.2736974413265
"1200" 239.8 22.9059048980785 34.913100077167
"1201" 240 23.863877240108 42.2454037700381
"1202" 240.2 26.7513610977563 49.0917183628837
"1203" 240.4 30.2443087359004 54.8386684306283
"1204" 240.6 32.1121469411574 59.3128683957531
"1205" 240.8 32.9629651744418 64.6844594606706
"1206" 241 31.7387620219617 69.9452276495051
"1207" 241.2 28.0848522622014 74.0771517561158
"1208" 241.4 23.7590924835689 79.5916204437945
"1209" 241.6 20.1437844884249 85.6943088952185
"1210" 241.8 20.7578369575578 91.7904678576231
"1211" 242 24.6327825384605 97.9166583074879
"1212" 242.2 29.7339537863749 103.195659864108
"1213" 242.4 34.8470218146888 108.199471196315
"1214" 242.6 40.8414903966652 112.274077181527
"1215" 242.8 47.1078608266971 115.276120979509
"1216" 243 53.7523567397239 119.430169771717
"1217" 243.2 60.4153229867897 120.567663234754
"1218" 243.4 66.0129104296727 117.876825556266
"1219" 243.6 71.7914464883035 114.980518144742
"1220" 243.8 78.5458948085493 111.297964069818
"1221" 244 86.134583526956 108.797584346123
"1222" 244.2 94.0177519512911 106.602486208437
"1223" 244.4 101.774452911306 105.761177622077
"1224" 244.6 105.949839113759 105.070429936368
"1225" 244.8 106.871997118283 101.705971820941
"1226" 245 109.247953176527 96.1714167871949
"1227" 245.2 113.417846216494 90.5381580318083
"1228" 245.4 116.938906727959 84.1537482856613
"1229" 245.6 119.563101839072 77.4206915185483
"1230" 245.8 122.921465941313 70.514651416365
"1231" 246 123.950075456271 64.073644702861
"1232" 246.2 122.648588971159 58.0104274812881
"1233" 246.4 121.501797979881 51.4708037593087
"1234" 246.6 122.213737203194 44.1774699778613
"1235" 246.8 120.531700175456 42.2784149610892
"1236" 247 117.153733783654 38.6075770155309
"1237" 247.2 114.158969249343 32.9671654255371
"1238" 247.4 112.028831561276 26.3905805594538
"1239" 247.6 110.125902405387 22.6864713565054
"1240" 247.8 105.729891968085 19.6433241303083
"1241" 248 101.608753604042 14.4550740601408
"1242" 248.2 98.2697358741038 11.9035516078265
"1243" 248.4 95.2854007625243 11.2490496503953
"1244" 248.6 90.4982405903099 8.19442248601884
"1245" 248.8 87.0097275664858 5.47076641043818
"1246" 249 85.2281687485738 5.66831664054875
"1247" 249.2 81.8375345777606 5.75002903770533
"1248" 249.4 76.3540758921381 3.90867693806017
"1249" 249.6 71.227801219842 1.16968611299797
"1250" 249.8 69.2640108505307 0.786925428882605
"1251" 250 69.1079981889472 2.63152926148
"1252" 250.2 66.4492784539146 5.17232117255626
"1253" 250.4 61.9425972289966 5.75865823017948
"1254" 250.6 58.2749625906515 4.5231849518932
"1255" 250.8 55.8883625308805 1.51677577488088
"1256" 251 55.9775983847849 2.06722594014418
"1257" 251.2 54.7685863394706 2.99051222821939
"1258" 251.4 50.572707403628 3.37104015198562
"1259" 251.6 46.5476047974296 3.21635607899675
"1260" 251.8 45.6954710469954 4.83787080531074
"1261" 252 42.1642187035544 7.6732356273374
"1262" 252.2 37.6817231416905 10.673983534467
"1263" 252.4 32.7407008606905 10.9316345859277
"1264" 252.6 31.7755573554995 11.7690005031748
"1265" 252.8 30.6401743382303 14.5672470741902
"1266" 253 26.9880401024816 18.532246226343
"1267" 253.2 22.1459926780031 21.3384381582508
"1268" 253.4 17.6774267845766 24.5562841650843
"1269" 253.6 14.8074804249449 29.9247253790865
"1270" 253.8 12.055857277156 34.9545396574227
"1271" 254 9.80579316537903 39.8560502544285
"1272" 254.2 8.32999025387237 45.2398658162908
"1273" 254.4 7.54896996773269 50.2059818117918
"1274" 254.6 6.68966174495009 54.5096878894874
"1275" 254.8 6.4616145627501 59.6442252563135
"1276" 255 6.91951680769769 64.9942390730317
"1277" 255.2 7.6631144746239 69.9704179524119
"1278" 255.4 8.37046862871287 74.6293642530825
"1279" 255.6 9.62171242490619 78.9347930117856
"1280" 255.8 11.9097608964569 83.7711670936425
"1281" 256 11.9430361680962 88.640022838891
"1282" 256.2 14.4185432622321 93.0536130548265
"1283" 256.4 18.4852163362161 96.1946745972953
"1284" 256.6 23.5553456135751 99.0815304728753
"1285" 256.8 27.7666416320969 103.335848156099
"1286" 257 32.6974703286685 108.481877690277
"1287" 257.2 37.3466186973411 113.231649085248
"1288" 257.4 43.2378375708411 116.092045432858
"1289" 257.6 49.3247019227369 119.093992584275
"1290" 257.8 55.4976313126064 120.649708655165
"1291" 258 60.8824820412832 118.512599185245
"1292" 258.2 66.8937081310857 117.390103452058
"1293" 258.4 72.7193021873609 117.614182358579
"1294" 258.6 76.9111602380157 121.802548602111
"1295" 258.8 77.0217923582009 120.460676821643
"1296" 259 79.0483716506849 118.092929502877
"1297" 259.2 82.9018579997647 115.200922148339
"1298" 259.4 87.391602261999 111.509978706163
"1299" 259.6 90.1239964937901 108.116292807011
"1300" 259.8 94.0450951123142 105.540434343361
"1301" 260 100.365540722426 104.387297812758
"1302" 260.2 106.103635961135 105.143316086727
"1303" 260.4 105.619766619416 104.107503806211
"1304" 260.6 106.132775323305 101.427993650243
"1305" 260.8 108.706966931341 98.7205634559495
"1306" 261 113.197610927228 95.5062270203396
"1307" 261.2 114.763094240785 94.8657945683015
"1308" 261.4 113.384289196617 95.5086491047757
"1309" 261.6 112.364742957454 97.1180397212526
"1310" 261.8 111.265037171132 99.4065572191686
"1311" 262 108.028569237403 102.614596113322
"1312" 262.2 103.977791759488 107.02206625472
"1313" 262.4 99.0754751914889 111.086507086139
"1314" 262.6 94.2649844839644 115.301443223716
"1315" 262.8 89.9465768661518 117.22270124686
"1316" 263 84.793406433031 116.797919163519
"1317" 263.2 77.7211864914044 117.149746857388
"1318" 263.4 70.8953733471685 118.001978447056
"1319" 263.6 64.409113328857 120.555082137999
"1320" 263.8 60.177165673923 124.080150340517
"1321" 264 57.4972999027252 122.829936432028
"1322" 264.2 52.1320275552314 123.755598625827
"1323" 264.4 47.4972838360409 123.619032117395
"1324" 264.6 42.2663340891009 120.906248978269
"1325" 264.8 38.2455394371361 117.329962945144
"1326" 265 36.0710545905392 112.376393727685
"1327" 265.2 34.1714799341336 106.188274612545
"1328" 265.4 35.1289277216313 99.8509999017551
"1329" 265.6 36.8305378228335 95.8046376675022
"1330" 265.8 37.9576478950182 90.2721745279932
"1331" 266 38.3342072853793 83.7184542332154
"1332" 266.2 40.0594941714011 77.7181141501238
"1333" 266.4 42.7811335670344 72.3481209314106
"1334" 266.6 46.5699211985791 66.8704443036246
"1335" 266.8 51.4996443881298 63.5624561050742
"1336" 267 56.8919183956615 61.2181768977331
"1337" 267.2 61.9966618907303 58.7579548611629
"1338" 267.4 67.6226743787638 55.4421721156423
"1339" 267.6 70.6451785126485 49.8253100211356
"1340" 267.8 70.7412073816007 44.9251194254503
"1341" 268 71.0704465348319 43.8307689681501
"1342" 268.2 73.0146232883099 45.3873840201823
"1343" 268.4 75.0503063690992 46.8750604834837
"1344" 268.6 78.8796451529512 48.2168319396022
"1345" 268.8 83.2292366576849 49.506453218468
"1346" 269 87.2875529452783 50.2313260484994
"1347" 269.2 91.9710453086849 50.6166681090188
"1348" 269.4 96.7768143810227 48.8203049208536
"1349" 269.6 102.130580910972 46.9110078539504
"1350" 269.8 107.391872189876 43.8076745240811
"1351" 270 110.734484923769 43.1263875197292
"1352" 270.2 112.47563246684 46.2132071817145
"1353" 270.4 111.746504306441 50.379845686006
"1354" 270.6 110.671941488644 52.2151863577725
"1355" 270.8 110.778269793922 52.6696735278265
"1356" 271 112.972057014501 51.798029473616
"1357" 271.2 114.430387723759 49.7074830383135
"1358" 271.4 114.129629845785 46.0729737989538
"1359" 271.6 112.170497235067 40.8648700979811
"1360" 271.8 108.976045067796 34.8981922533265
"1361" 272 105.433731683611 29.4599764532622
"1362" 272.2 102.88526420842 22.9381314841501
"1363" 272.4 99.3399530886522 19.7853193388546
"1364" 272.6 95.562400592991 19.9085828190306
"1365" 272.8 89.891683056748 22.0307666042149
"1366" 273 83.0191932003954 23.3958432148792
"1367" 273.2 76.3498133279849 23.1504418888476
"1368" 273.4 68.9602844591533 24.2648052873844
"1369" 273.6 61.6196545962515 24.3414652644599
"1370" 273.8 54.2416113078826 22.3276504432568
"1371" 274 47.2704925658588 19.0099285675222
"1372" 274.2 40.6291570207671 16.4478131414721
"1373" 274.4 33.6335537898716 12.8874026677181
"1374" 274.6 33.0658950669626 12.7953105248265
"1375" 274.8 32.7139704030737 14.4561525289747
"1376" 275 30.2922376578477 17.8081214469661
"1377" 275.2 25.0282259908859 21.5933856131667
"1378" 275.4 19.4195763188411 24.3841953792328
"1379" 275.6 15.9909502809036 26.275202011264
"1380" 275.8 16.2799684111224 27.4257302568578
"1381" 276 14.139595707175 31.5108958295592
"1382" 276.2 10.5998289235277 35.0747241205694
"1383" 276.4 11.255996120146 36.7837490757489
"1384" 276.6 11.3198490417437 41.4927119756795
"1385" 276.8 9.79639147347182 46.80622017667
"1386" 277 5.92695988907867 51.3077964459858
"1387" 277.2 3.54575041063488 55.5806294211765
"1388" 277.4 4.05370296194759 59.4377566400215
"1389" 277.6 6.24365342534004 63.9451523465938
"1390" 277.8 6.77958614710988 69.7882598809515
"1391" 278 6.29089901787035 76.3793651021653
"1392" 278.2 5.68237946391659 82.871404096607
"1393" 278.4 7.98286198258003 89.2102143123185
"1394" 278.6 12.765581039708 94.5558838457727
"1395" 278.8 17.7864719621384 99.3344399785475
"1396" 279 22.549380610923 103.818417124327
"1397" 279.2 27.7555718417942 108.84849476553
"1398" 279.4 31.8375961470453 114.39953663285
"1399" 279.6 35.5293677141849 116.89658279994
"1400" 279.8 41.160048812322 117.698213171181
"1401" 280 47.9432264226526 119.239271207472
"1402" 280.2 54.288963297542 120.743637385755
"1403" 280.4 61.3123583788021 122.308480918998
"1404" 280.6 67.3831248167599 122.408405690502
"1405" 280.8 72.9187983777103 119.637961205199
"1406" 281 78.6227464001601 116.401482881736
"1407" 281.2 84.0699190666425 111.968402674488
"1408" 281.4 88.9671980162655 107.894001944302
"1409" 281.6 93.6105370564222 104.059170439691
"1410" 281.8 97.9319452656349 100.327817934927
"1411" 282 100.321207711994 95.9349359655309
"1412" 282.2 101.501104002507 90.4348328314874
"1413" 282.4 104.867046781632 85.3395631750634
"1414" 282.6 110.244308744452 82.83682339368
"1415" 282.8 116.625253324801 83.0247375813712
"1416" 283 119.233634999939 82.8512864620299
"1417" 283.2 118.887821196228 80.8270711546283
"1418" 283.4 118.677904201885 77.3745803820015
"1419" 283.6 118.759740953455 73.1319254341238
"1420" 283.8 118.94149266076 67.2715211801451
"1421" 284 119.140170783467 60.4831802291599
"1422" 284.2 119.560381768795 53.7598516223133
"1423" 284.4 119.658947756228 49.63436988487
"1424" 284.6 118.921925703611 50.2724483149222
"1425" 284.8 119.629202471594 51.4223188190787
"1426" 285 121.233766334553 54.3224447536949
"1427" 285.2 122.264658088689 59.0224693524725
"1428" 285.4 121.371914575082 64.5630589373393
"1429" 285.6 118.785593149035 70.5812883464265
"1430" 285.8 115.495996576109 76.8959691961459
"1431" 286 112.840667511611 83.0836375852613
"1432" 286.2 111.181121504176 89.7856297112926
"1433" 286.4 109.624871739428 96.7724139049744
"1434" 286.6 108.473814515201 103.760884290972
"1435" 286.8 105.78472298457 104.519084844827
"1436" 287 101.693702055169 108.414879560568
"1437" 287.2 97.943068301862 112.869920597386
"1438" 287.4 93.7447456146849 114.095938642752
"1439" 287.6 88.2555521761219 118.112138932866
"1440" 287.8 83.1134314479739 121.206720739178
"1441" 288 77.928553187127 122.011036021967
"1442" 288.2 71.3907217347341 121.425956771228
"1443" 288.4 64.2846920947161 119.889982963295
"1444" 288.6 57.0177160206727 118.631868820485
"1445" 288.8 49.8044878555099 118.809521489752
"1446" 289 42.6581597105995 120.300421219192
"1447" 289.2 40.2625344905755 119.367467972866
"1448" 289.4 35.9307307548569 115.898947778795
"1449" 289.6 31.6230039450182 110.552106905755
"1450" 289.8 28.3665849453556 105.106340716997
"1451" 290 26.0776601213502 98.5178737150745
"1452" 290.2 23.0958116464226 92.373829618097
"1453" 290.4 19.5451157439723 86.4632237582124
"1454" 290.6 14.3932874127215 83.0298699668753
"1455" 290.8 7.62073636875629 81.3440583919862
"1456" 291 5.5311939791603 79.9435039179003
"1457" 291.2 5.60045552225688 75.4732229768265
"1458" 291.4 7.06499113482352 69.310130437608
"1459" 291.6 8.54047945555878 62.9309938361135
"1460" 291.8 10.6530497159416 56.4708389500968
"1461" 292 13.4389352085469 51.0893273682662
"1462" 292.2 16.9394500937742 43.6087659604515
"1463" 292.4 19.1355677284808 38.1129441509082
"1464" 292.6 21.121329267909 30.9204203353783
"1465" 292.8 24.0594390687182 24.3542046775599
"1466" 293 27.2915763861631 17.5268947164244
"1467" 293.2 29.987575974701 13.2884490964394
"1468" 293.4 32.4289509674208 12.967077892467
"1469" 293.6 37.4523846275777 12.5359724724337
"1470" 293.8 43.5210211605796 10.4619864412476
"1471" 294 50.0597303194952 9.74663718296446
"1472" 294.2 56.4215625799189 8.89217119206058
"1473" 294.4 64.061477808978 8.42437396120584
"1474" 294.6 71.1447364149638 7.87923805907916
"1475" 294.8 77.3082076950084 5.264069251003
"1476" 295 77.9499443897549 4.47137800528653
"1477" 295.2 76.1100714184926 5.68083828590346
"1478" 295.4 76.0279595034615 7.78628171444355
"1479" 295.6 77.5518120174974 11.3979561504203
"1480" 295.8 77.7598633043717 14.9540110742991
"1481" 296 77.4228897128353 19.9454607317294
"1482" 296.2 76.7045533891849 25.1911455139477
"1483" 296.4 76.03972937067 29.0626581239057
"1484" 296.6 74.6774673251849 33.5707454083065
"1485" 296.8 73.4469156984621 38.798849185183
"1486" 297 73.723616130406 43.6859374051919
"1487" 297.2 74.2249927573277 48.8442097655123
"1488" 297.4 76.2354473236984 53.7439159297725
"1489" 297.6 79.539734573293 58.38863708434
"1490" 297.8 82.3823947822638 63.4177152116686
"1491" 298 85.0078097667234 68.7931973897753
"1492" 298.2 86.5823032773205 74.8999493873265
"1493" 298.4 85.1907729277675 81.5283214120091
"1494" 298.6 84.1634635595546 88.6504864934568
"1495" 298.8 84.9015826604849 95.5632774355265
"1496" 299 88.3412943253349 99.9647446615765
"1497" 299.2 89.1868184678039 101.325131989041
"1498" 299.4 91.4839697444622 100.751858399541
"1499" 299.6 90.5383140987762 101.421745798948
"1500" 299.8 87.2040926555546 104.374562091171
"1501" 300 83.1821328949798 105.041727433545
"1502" 300.2 78.714969337527 104.425215485142
"1503" 300.4 74.6040067482857 101.622206538221
"1504" 300.6 69.303404629898 98.0689738023102
"1505" 300.8 63.0719627367883 96.5196119982403
"1506" 301 55.8382362178849 96.0569296931515
"1507" 301.2 49.8010089936685 97.3328027994003
"1508" 301.4 42.6231042921428 99.0304318226669
"1509" 301.6 36.9868593469783 100.292968796612
"1510" 301.8 35.4552060289166 98.4228096003875
"1511" 302 35.857910264812 94.3621019257757
"1512" 302.2 38.0700735579146 90.2337267497184
"1513" 302.4 42.0556752503644 85.7431498451342
"1514" 302.6 45.9238397242831 80.4211200290587
"1515" 302.8 49.0670777120576 74.7887690548174
"1516" 303 51.3694017210497 69.2068089654752
"1517" 303.2 52.6589902072143 62.8874322112677
"1518" 303.4 53.8370807524839 56.724854931434
"1519" 303.6 57.455845976845 51.1248650849236
"1520" 303.8 63.2005133425026 48.0632446227891
"1521" 304 68.9389586183366 46.2192081983533
"1522" 304.2 74.2185044427698 43.0129580317416
"1523" 304.4 78.3348277944302 40.6261208226284
"1524" 304.6 81.6493019313319 36.4531500287677
"1525" 304.8 86.1794586992528 31.6817996546324
"1526" 305 91.5276202321849 29.4376165472811
"1527" 305.2 96.5412141623208 31.7856938973896
"1528" 305.4 98.3303239851571 35.485620746271
"1529" 305.6 99.1726305306992 40.3342818147123
"1530" 305.8 101.177394516018 44.3253579473265
"1531" 306 105.083758285185 49.2635567621423
"1532" 306.2 109.742244234256 51.6020430671451
"1533" 306.4 116.248155118107 54.6525908712178
"1534" 306.6 119.27772945315 53.3494749682489
"1535" 306.8 118.584958718088 51.1319249023044
"1536" 307 115.992015167085 48.8351101847265
"1537" 307.2 111.339647202293 45.4805128378806
"1538" 307.4 105.659204445876 42.1804932090415
"1539" 307.6 99.5566334331101 38.6015515474901
"1540" 307.8 95.8304419357923 33.972501254705
"1541" 308 90.9839478776412 29.4369419093411
"1542" 308.2 86.8399837091848 24.2199667194576
"1543" 308.4 87.0672472240921 20.9629816659502
"1544" 308.6 88.1447897516694 18.851128442775
"1545" 308.8 87.0732993081354 20.3708466712226
"1546" 309 84.0028310552152 22.554473045069
"1547" 309.2 79.5700482112731 25.1712756628559
"1548" 309.4 74.4894284205638 26.3326131821423
"1549" 309.6 70.0589360089122 24.307107453372
"1550" 309.8 66.9119390947143 20.2778422779736
"1551" 310 64.1461217583099 14.825654487639
"1552" 310.2 61.5327252500613 9.78508740692765
"1553" 310.4 59.9810933611849 5.19412737515987
"1554" 310.6 59.0821130389189 4.4401528906244
"1555" 310.8 57.4736881405365 5.56324370344192
"1556" 311 52.3996763064803 6.47192911337199
"1557" 311.2 46.0420922123058 6.24781216562874
"1558" 311.4 44.3716569243918 5.31859290544722
"1559" 311.6 45.1386499602202 6.8917166188383
"1560" 311.8 43.5154386102198 10.7110832885823
"1561" 312 40.9444206548141 15.4190570655344
"1562" 312.2 36.499686116879 18.8472811245677
"1563" 312.4 31.4253725438815 20.2714852013771
"1564" 312.6 25.3782787237467 20.5420188054108
"1565" 312.8 23.5223380453212 20.2391812248493
"1566" 313 24.0852417209981 21.3041185272221
"1567" 313.2 24.0609079716631 24.6263480820439
"1568" 313.4 24.1496323325777 30.3802503932194
"1569" 313.6 22.7947742064529 35.9665956097028
"1570" 313.8 19.616264025449 41.4734119769209
"1571" 314 14.7142785330892 44.9518047393309
"1572" 314.2 8.80508855012237 46.7276472747551
"1573" 314.4 5.99560510347182 49.8038594678526
"1574" 314.6 5.18205447371935 54.0677142930248
"1575" 314.8 6.6056975530609 59.7026718342728
"1576" 315 8.61724506408403 65.5782317765492
"1577" 315.2 10.8149101131931 72.0210508695642
"1578" 315.4 10.6075172517221 77.061964660124
"1579" 315.6 8.0577822956111 80.7203992741626
"1580" 315.8 5.38735018147393 83.7767326247406
"1581" 316 6.35833232443487 85.9709103200362
"1582" 316.2 9.37576764534236 91.3443248719604
"1583" 316.4 13.5059222480182 95.4104044783265
"1584" 316.6 17.2885858833581 100.104426809149
"1585" 316.8 18.9868975133277 105.328947534755
"1586" 317 22.2658298817325 110.35798251566
"1587" 317.2 27.4619843138014 114.202954502045
"1588" 317.4 33.4740193925618 117.27221731278
"1589" 317.6 39.6722248574849 120.391413612573
"1590" 317.8 45.0430283664772 123.954529461157
"1591" 318 49.1523437427203 123.080510041866
"1592" 318.2 54.7309404554249 122.448025265243
"1593" 318.4 61.2061317637736 122.524806940843
"1594" 318.6 65.6233459957198 123.391192158082
"1595" 318.8 70.0333814793411 122.156205121787
"1596" 319 74.5976188720336 119.363177453616
"1597" 319.2 79.4759601173099 115.589634828727
"1598" 319.4 82.1814977601141 111.161617763871
"1599" 319.6 85.806949465031 106.145809902211
"1600" 319.8 87.5429610112468 101.211346965588
"1601" 320 86.7567283886992 99.1940101690266
"1602" 320.2 85.692960679667 97.6568634847997
"1603" 320.4 86.7551447277116 95.6845293494962
"1604" 320.6 90.0722763913644 92.1095898789548
"1605" 320.8 94.0777204889798 89.3591832558266
"1606" 321 99.9173796441937 87.9499561429947
"1607" 321.2 105.863406771339 86.2331272720573
"1608" 321.4 112.093350139238 85.683918945561
"1609" 321.6 116.853526744285 88.1744178375265
"1610" 321.8 116.15629709035 88.9980577439836
"1611" 322 115.314470026582 89.9171906064877
"1612" 322.2 116.470147704555 92.5911402431291
"1613" 322.4 115.497912938985 92.2227817656961
"1614" 322.6 113.432382139288 92.9679514839817
"1615" 322.8 110.992543818378 96.2427484854904
"1616" 323 107.787569727258 100.83086939368
"1617" 323.2 104.835481111016 105.067701505746
"1618" 323.4 103.336019634718 107.748839329933
"1619" 323.6 102.794164575897 108.649712148371
"1620" 323.8 103.273711661439 107.087851748597
"1621" 324 103.15485920241 105.831244394127
"1622" 324.2 102.88246951256 105.649707757452
"1623" 324.4 103.482230353211 105.107057757134
"1624" 324.6 105.731180370244 102.294005997445
"1625" 324.8 108.439042646242 99.4316733183347
"1626" 325 111.055076375573 96.4743033987852
"1627" 325.2 112.318028140689 91.6597713862383
"1628" 325.4 114.068030894271 85.9437026747058
"1629" 325.6 115.858161386228 79.67390597467
"1630" 325.8 118.741460051102 73.4675550466199
"1631" 326 123.436126757471 68.7099595578444
"1632" 326.2 123.213834123621 65.5364807588265
"1633" 326.4 121.505776635564 60.8514517687748
"1634" 326.6 118.722075502942 55.004084901286
"1635" 326.8 115.887906670863 48.5775524850961
"1636" 327 114.850421832381 41.387330801139
"1637" 327.2 116.281205434367 33.9050719190526
"1638" 327.4 114.482712243147 31.1079192062377
"1639" 327.6 110.692486279834 27.6591068363671
"1640" 327.8 105.751560002531 23.1678121068078
"1641" 328 100.870001857675 18.6346165101823
"1642" 328.2 95.4128685215182 14.6708352312154
"1643" 328.4 90.4065802119425 11.4016959402508
"1644" 328.6 84.2725137327155 9.14117886930612
"1645" 328.8 78.109353841626 6.14833439559124
"1646" 329 73.0051213223849 4.73890568038653
"1647" 329.2 66.739671175531 2.99453704279769
"1648" 329.4 60.3028078629152 2.58374051860181
"1649" 329.6 55.2425184641539 4.19029664532138
"1650" 329.8 48.8934230151526 5.55028301021363
"1651" 330 41.8260038004849 5.69945742812653
"1652" 330.2 39.9200678020286 7.73139381757653
"1653" 330.4 34.8915345992194 10.950292075861
"1654" 330.6 28.8484298949182 13.6955623838932
"1655" 330.8 24.2268272361243 16.6904825908568
"1656" 331 22.7794570730031 19.8598941530084
"1657" 331.2 19.7503455114576 24.6043604257053
"1658" 331.4 14.83059541144 28.5193861225408
"1659" 331.6 12.6757284815017 31.2308810069651
"1660" 331.8 11.1166244914926 34.8700185512785
"1661" 332 8.62948849356723 38.2329209765618
"1662" 332.2 7.89729559060543 41.3768386443219
"1663" 332.4 5.69319470968487 45.931939488271
"1664" 332.6 3.89485967721263 51.2577219092432
"1665" 332.8 2.48628120999737 56.2310219578355
"1666" 333 1.91058601362836 61.6847469024178
"1667" 333.2 1.6426872517386 65.710200028372
"1668" 333.4 3.24802214498487 69.8838054792015
"1669" 333.6 3.64987939258982 75.4479547194381
"1670" 333.8 4.68218553526488 81.2640505955625
"1671" 334 6.84756577660637 87.0397677963802
"1672" 334.2 9.20001400888018 92.8416212587094
"1673" 334.4 11.2013184490658 98.0765816485408
"1674" 334.6 15.4058243753477 102.258579683129
"1675" 334.8 18.9326005651849 106.262068182599
"1676" 335 22.270470646531 110.457611259134
"1677" 335.2 26.4887186081391 113.612691859949
"1678" 335.4 30.895332024608 116.378498486073
"1679" 335.6 34.8372842259162 118.194939877924
"1680" 335.8 40.8085701997597 120.038097448771
"1681" 336 47.7983061165449 122.937218728283
"1682" 336.2 51.2919889478489 124.322247720515
"1683" 336.4 55.3862319385549 124.83794718763
"1684" 336.6 61.1724151104913 124.195313852181
"1685" 336.8 67.0758945851849 123.284837501116
"1686" 337 74.5341589866439 123.255420029523
"1687" 337.2 78.2289221093129 122.530576662131
"1688" 337.4 82.0156784899408 119.333918866393
"1689" 337.6 86.9645996557423 116.03154627331
"1690" 337.8 92.7551571186302 113.880947664953
"1691" 338 97.7600581621513 112.593089349045
"1692" 338.2 102.068258355268 110.286564593736
"1693" 338.4 106.046215478878 105.98000786323
"1694" 338.6 110.804101468941 102.132853601137
"1695" 338.8 113.595680663806 98.3918380925362
"1696" 339 116.553550701749 93.5467516264394
"1697" 339.2 120.27724074899 87.8552847432587
"1698" 339.4 121.487152092553 83.0028866143528
"1699" 339.6 122.17729488079 77.0053050259581
"1700" 339.8 124.173926464588 71.8055566507257
"1701" 340 125.168435476915 66.7328778151744
"1702" 340.2 124.822295904176 61.0498521620114
"1703" 340.4 123.930991048001 54.5805854928265
"1704" 340.6 122.396340200535 48.6058007489265
"1705" 340.8 120.498058563518 42.2952181417753
"1706" 341 117.196699194794 36.4607089644178
"1707" 341.2 114.374569411852 30.4747849269376
"1708" 341.4 110.068635793531 25.2603362657496
"1709" 341.6 105.395709619326 20.5002517874775
"1710" 341.8 100.833154078735 15.4074745870742
"1711" 342 99.2340025357212 12.3783842779174
"1712" 342.2 99.7481781810135 13.2575692287408
"1713" 342.4 98.9379584378452 14.068050003402
"1714" 342.6 95.0098645064135 13.093776774598
"1715" 342.8 90.0440466190949 10.6398018283065
"1716" 343 84.8065630012349 7.78489935259653
"1717" 343.2 79.5846212127888 3.39967803156911
"1718" 343.4 75.3024043148676 2.53885803575923
"1719" 343.6 69.38478350154 2.62282963450877
"1720" 343.8 63.3777294471749 2.33115660448653
"1721" 344 57.8810629123061 3.64223523388714
"1722" 344.2 52.1302217302494 5.05714443860073
"1723" 344.4 48.0436590068976 7.09510079093292
"1724" 344.6 43.6391354856792 9.99979661647821
"1725" 344.8 38.8081183658957 12.9334487391639
"1726" 345 33.4250298946971 15.6430354287656
"1727" 345.2 28.9286687182849 17.4536892483932
"1728" 345.4 24.5196173061409 16.8187251676177
"1729" 345.6 25.7600937367893 18.5028475807276
"1730" 345.8 23.8409700423189 20.9787417646307
"1731" 346 19.2057820855286 24.1970852493265
"1732" 346.2 14.8264843567949 28.0902498926865
"1733" 346.4 12.2740408008344 30.777583119177
"1734" 346.6 11.9352554019541 32.8304875117112
"1735" 346.8 9.56818690881344 37.1858268628551
"1736" 347 6.85761744303942 42.1712390049629
"1737" 347.2 4.23161958740304 47.1882515094356
"1738" 347.4 2.97633630446265 50.7870713697154
"1739" 347.6 3.66901444566194 52.2722973393862
"1740" 347.8 3.04230726687979 57.2126777926401
"1741" 348 1.9766866461501 62.6086312959309
"1742" 348.2 1.69618888074585 67.7208240293875
"1743" 348.4 2.1349788519166 72.2355477450704
"1744" 348.6 2.52372539775267 78.3978899334282
"1745" 348.8 3.44825869520927 82.9055830098022
"1746" 349 5.72803525140986 88.5088274314015
"1747" 349.2 8.426141099542 94.2031934274218
"1748" 349.4 11.1828788940962 98.7955952980443
"1749" 349.6 14.2507667694673 103.311271786033
"1750" 349.8 17.6188928660157 107.10616565898
"1751" 350 21.0308295535464 110.437032207203
"1752" 350.2 24.6733716448724 111.723820112866
"1753" 350.4 28.7321474385337 114.082532632454
"1754" 350.6 33.2575999831085 117.020241745628
"1755" 350.8 35.1997682711614 118.256750393209
"1756" 351 36.7397719889387 119.668206930434
"1757" 351.2 39.5452373438825 120.914413239106
"1758" 351.4 41.8611322805712 122.290566119327
"1759" 351.6 45.4261440063012 123.40008012071
"1760" 351.8 50.4296380303255 124.921055871147
"1761" 352 52.6594234933942 124.925847038501
"1762" 352.2 52.0952341609898 124.523070585753
"1763" 352.4 51.7745621239599 124.609139303527
"1764" 352.6 51.9817880584226 124.702700894818
"1765" 352.8 52.1600526418148 124.723593400748
"1766" 353 52.2045637882801 124.88697983685
"1767" 353.2 52.7837312351372 125.533050072636
"1768" 353.4 52.9950285451455 125.481939566386
"1769" 353.6 54.8404031028809 125.970218199131
"1770" 353.8 56.8579665765337 126.555306853617
"1771" 354 56.9355153245989 126.778223437131
"1772" 354.2 56.7413754553277 126.400543440874
"1773" 354.4 56.906546486555 126.577328472307
"1774" 354.6 56.4785839267833 126.64052398611
"1775" 354.8 56.6900950043039 127.067846031827
"1776" 355 55.4747251112156 126.438715015657
"1777" 355.2 54.4927993815537 125.639361021925
"1778" 355.4 53.6658620297413 125.366517959762
"1779" 355.6 53.1238412853099 125.411722328827
"1780" 355.8 52.9908137623599 125.287513051102
"1781" 356 52.552889824027 125.331262877669
"1782" 356.2 52.1456260753387 124.889079740109
"1783" 356.4 51.6328634080619 124.251600365376
"1784" 356.6 50.3432391062897 124.167574807528
"1785" 356.8 48.8993646911157 124.727713840842
"1786" 357 48.1108684224368 124.89211477089
"1787" 357.2 47.4354082699654 124.911467326607
"1788" 357.4 46.2267422555558 125.086045397157
"1789" 357.6 44.9173100480849 124.827669235934
"1790" 357.8 43.2517406411384 124.028162813082
"1791" 358 40.4036586314368 122.930940434315
"1792" 358.2 37.5181512798825 121.335110136827
"1793" 358.4 35.2288404198128 119.871558957431
"1794" 358.6 31.6421998357758 118.101036402122
"1795" 358.8 28.7191062348242 117.297133869802
"1796" 359 28.780727348555 117.272541392338
"1797" 359.2 29.0649408149654 117.06896033529
"1798" 359.4 29.1063581426975 116.803518905541
"1799" 359.6 27.5385208862897 116.271193429577
"1800" 359.8 25.3408081223462 115.417447277472
"1801" 360 24.0945987979291 113.884034800431
"1802" 360.2 22.2179113282612 112.031448676697
"1803" 360.4 20.6850164675129 111.389195541395
"1804" 360.6 22.0917488060558 111.047006686552
"1805" 360.8 21.2013612807227 111.3630401346
"1806" 361 21.2010584072797 111.67182601037
"1807" 361.2 20.7094420169452 111.521550673595
"1808" 361.4 20.3819234137452 111.764076932818
"1809" 361.6 20.7712715783644 111.868746248673
"1810" 361.8 21.6069914227311 111.60712300744
"1811" 362 22.0072204335995 111.227473352851
"1812" 362.2 22.4105244370881 110.94837897223
"1813" 362.4 23.0020984446768 111.16412709731
"1814" 362.6 23.8533519855449 112.544915097827
"1815" 362.8 25.4630426009121 114.151818341122
"1816" 363 28.0906858186134 115.987430186654
"1817" 363.2 31.0613321814515 117.50479326476
"1818" 363.4 34.1233625306961 118.694316007751
"1819" 363.6 37.5788686721618 120.679520339603
"1820" 363.8 41.4819839059695 122.708026887065
"1821" 364 45.6920857312003 124.765932080142
"1822" 364.2 47.6383915492738 124.828540306915
"1823" 364.4 51.2304456721151 125.254701655734
"1824" 364.6 54.4704294137037 126.533365391992
"1825" 364.8 57.4743842552563 126.103290468541
"1826" 365 61.2135616880969 126.025252463723
"1827" 365.2 64.7160033464983 125.955524141752
"1828" 365.4 65.3251386588463 125.791898515039
"1829" 365.6 64.4530378753089 125.005324522496
"1830" 365.8 65.562190100437 123.498594813722
"1831" 366 69.1019069807188 121.011226752928
"1832" 366.2 72.7268158080196 118.220797413703
"1833" 366.4 74.0825616324892 115.678810720427
"1834" 366.6 74.1243171659795 113.278568798675
"1835" 366.8 73.8346842605327 110.48777682594
"1836" 367 73.5815124204373 110.986501456467
"1837" 367.2 73.7882925322032 110.85489754346
"1838" 367.4 73.8121097141581 110.630590790032
"1839" 367.6 73.8426517474884 110.59987970488
"1840" 367.8 73.7743446923133 110.286883344689
"1841" 368 73.9313870377404 109.40252653316
"1842" 368.2 74.6236508810079 108.026369283242
"1843" 368.4 76.0310807166059 106.299250201695
"1844" 368.6 78.0162615588314 105.125305192344
"1845" 368.8 79.7359684576212 105.227859464572
"1846" 369 81.9509379939285 106.21440674198
"1847" 369.2 83.8153243038151 108.312004224095
"1848" 369.4 84.9683359673193 108.116095602474
"1849" 369.6 87.7410322020728 106.621088006327
"1850" 369.8 89.9166547449004 103.916159173111
"1851" 370 91.9110328923164 99.6043533699318
"1852" 370.2 94.9516619883164 96.1345395387476
"1853" 370.4 98.6538040959372 94.0984786797256
"1854" 370.6 102.455973225926 92.4144459492921
"1855" 370.8 106.849813331245 90.3816309796283
"1856" 371 108.83742746878 87.8578276293307
"1857" 371.2 109.921708393439 83.5087697313435
"1858" 371.4 109.475394172703 79.4722405617629
"1859" 371.6 109.805102087919 74.7789834005513
"1860" 371.8 110.839234788328 70.2352767870497
"1861" 372 113.707843464548 65.7563201884283
"1862" 372.2 117.523897325776 63.1104533945657
"1863" 372.4 120.627999977877 62.1589030292368
"1864" 372.6 119.513172254149 60.8547464445765
"1865" 372.8 116.978811924629 57.6769706212988
"1866" 373 112.949733555272 54.2338519014961
"1867" 373.2 108.545555600563 50.9343588785292
"1868" 373.4 103.953888155194 48.3313243030447
"1869" 373.6 98.6082129090073 46.4916534740041
"1870" 373.8 93.6742949015961 44.4485849805835
"1871" 374 89.2274679629616 41.5703052599236
"1872" 374.2 86.1515393855622 37.2153232398171
"1873" 374.4 82.8171712046997 32.7255547221632
"1874" 374.6 80.4139119083601 27.4167420755791
"1875" 374.8 78.0191488069274 23.4396577674899
"1876" 375 76.1074661574621 20.2157033235691
"1877" 375.2 73.4184568401224 16.2230088620453
"1878" 375.4 69.3939979554027 13.2910124404998
"1879" 375.6 65.4508644943379 12.5340225622653
"1880" 375.8 61.6294930176244 13.4042824697166
"1881" 376 57.3901543741629 14.9666104938485
"1882" 376.2 52.2486964526523 15.8818487639461
"1883" 376.4 47.0187327772331 15.3830997400795
"1884" 376.6 42.8621043450873 11.6813886720582
"1885" 376.8 41.8821106468991 7.39925911889796
"1886" 377 43.8502290575397 6.6064214510846
"1887" 377.2 45.8515033295533 6.20970444755285
"1888" 377.4 48.0113118888551 6.24535483202866
"1889" 377.6 51.6207404436957 4.95641731188088
"1890" 377.8 55.2648487687333 3.5489623070846
"1891" 378 60.2383974556488 2.47244588915643
"1892" 378.2 62.9778189842641 3.23318273164831
"1893" 378.4 67.4484469125413 3.31643038160871
"1894" 378.6 73.0746828842509 2.16270791202464
"1895" 378.8 74.3011894745549 3.10698686227653
"1896" 379 76.0577529016586 6.64820845636338
"1897" 379.2 78.6191817291287 11.7904714241299
"1898" 379.4 81.1042515508212 16.9684334221296
"1899" 379.6 84.8167368233364 20.6512819364932
"1900" 379.8 88.6222942108451 22.7283422341566
"1901" 380 93.2613122606059 23.6895202116055
"1902" 380.2 97.8770245176023 23.629995840943
"1903" 380.4 102.227523775452 23.0461234222226
"1904" 380.6 106.442718694836 25.1405229175812
"1905" 380.8 110.83244766981 29.4373063342997
"1906" 381 114.424790012536 34.18375219434
"1907" 381.2 114.999143078501 39.9067930879055
"1908" 381.4 114.410557534002 46.111645218957
"1909" 381.6 111.764239553536 50.7346599704752
"1910" 381.8 107.857305095725 54.1054398150428
"1911" 382 102.521746732074 56.091621435521
"1912" 382.2 96.6261205777363 56.9463064114901
"1913" 382.4 90.9872134385742 58.5692619129858
"1914" 382.6 87.2030945498902 62.0456540799069
"1915" 382.8 84.8848334324137 66.0125893331571
"1916" 383 83.6661646634669 71.5240049158265
"1917" 383.2 83.4482650247696 76.7298905063519
"1918" 383.4 83.4865465314061 82.8023313452425
"1919" 383.6 83.9812725932874 89.0782628643907
"1920" 383.8 83.426003031707 94.2170709591805
"1921" 384 81.0437844949349 98.7194670310515
"1922" 384.2 76.4349509426729 101.483027914835
"1923" 384.4 72.1034388323312 103.161249838802
"1924" 384.6 66.5691230691849 103.780198885027
"1925" 384.8 60.9154533438099 103.155967643127
"1926" 385 57.3205429021849 99.3318571518009
"1927" 385.2 54.939590520978 94.9183995586024
"1928" 385.4 53.0876433198813 88.9007918737462
"1929" 385.6 52.7214683916897 82.8979508253023
"1930" 385.8 52.9038883703793 76.3614431679654
"1931" 386 54.2552790797126 69.2839914457432
"1932" 386.2 53.6513695229907 62.8240989211275
"1933" 386.4 51.5952917001749 56.8112567266365
"1934" 386.6 48.0985682397749 51.9575403355365
"1935" 386.8 46.2675894163743 48.3664338817318
"1936" 387 43.4884401622542 44.8683596641137
"1937" 387.2 40.7168146059871 39.3380877090024
"1938" 387.4 40.7805691127366 33.6528048002748
"1939" 387.6 43.3188444994433 26.8072335400962
"1940" 387.8 43.873821426503 24.5995348904402
"1941" 388 40.7986397271394 23.9046578122583
"1942" 388.2 37.6759481981508 24.8948576486674
"1943" 388.4 36.4031117072883 26.4704115525162
"1944" 388.6 37.6678321333497 26.1086971820793
"1945" 388.8 39.1123562135444 24.4840798927591
"1946" 389 42.4203586545762 21.0496193823374
"1947" 389.2 46.9275037282182 19.3391223871932
"1948" 389.4 53.0509928798849 18.8974893997265
"1949" 389.6 60.1530336969706 19.2833116250408
"1950" 389.8 66.8225088271849 19.523313068264
"1951" 390 73.6458253104706 19.5926973717551
"1952" 390.2 80.3631334664297 18.2589588165918
"1953" 390.4 87.1816705646697 17.9605634726447
"1954" 390.6 94.0883520592455 19.4738513317962
"1955" 390.8 101.286524051979 21.0140178733592
"1956" 391 107.422969532903 24.0731655037174
"1957" 391.2 112.33366948254 29.1148558857331
"1958" 391.4 115.814763541045 35.8869850177704
"1959" 391.6 116.759082961758 42.6055371788265
"1960" 391.8 117.751914998765 49.8499409318533
"1961" 392 120.99994385278 56.3262009407439
"1962" 392.2 124.643672934763 61.8409981157687
"1963" 392.4 122.668080183313 64.3376693209547
"1964" 392.6 121.335513576194 69.7370747390319
"1965" 392.8 120.653988260749 76.126526212724
"1966" 393 120.132295506066 83.4990532298265
"1967" 393.2 117.924518443831 89.0868233895507
"1968" 393.4 113.733026050654 91.3753338507831
"1969" 393.6 107.797270521472 94.2220887317855
"1970" 393.8 101.160803781863 97.233732978264
"1971" 394 94.1590201172557 99.4526315287734
"1972" 394.2 87.1965176518574 99.3714600470743
"1973" 394.4 79.8101814404979 97.1612429482874
"1974" 394.6 73.5116799091765 94.0684839471627
"1975" 394.8 67.8360518591849 90.0782757473389
"1976" 395 62.2774017930599 86.6647973851765
"1977" 395.2 57.692909798724 82.7114251677309
"1978" 395.4 53.0361202375675 78.0388299976613
"1979" 395.6 48.3903192003644 73.1115317790573
"1980" 395.8 43.4336579526804 70.0178229776318
"1981" 396 38.0610779572527 69.4360367009621
"1982" 396.2 33.1709310435695 71.1222234257496
"1983" 396.4 29.2113392237259 74.029074754097
"1984" 396.6 25.4952916973849 77.9096357322015
"1985" 396.8 21.7774315754576 81.761860534372
"1986" 397 18.802792287521 80.930286326056
"1987" 397.2 16.7757315519654 78.1982145106558
"1988" 397.4 15.5231317166123 73.9506576369717
"1989" 397.6 15.6171123418628 68.3704603679367
"1990" 397.8 17.8334542365632 63.0677890851238
"1991" 398 21.6245439499548 58.5219118819947
"1992" 398.2 25.3690512929527 53.521621778889
"1993" 398.4 28.3150449062226 48.569024707336
"1994" 398.6 30.6689681743667 43.3274372544932
"1995" 398.8 32.9886246516305 37.1095882012287
"1996" 399 35.554427844097 31.1778636474749
"1997" 399.2 39.6775377846688 26.6155189942782
"1998" 399.4 45.3691813165182 22.6980809745599
"1999" 399.6 50.9000747438301 19.9951336703749
"2000" 399.8 56.9446873611515 16.8421974195932
"2001" 400 63.3449185770828 13.7819650700204
"2002" 400.2 66.5840281137731 9.80529533253241
"2003" 400.4 67.4559732221849 4.74350671113721
"2004" 400.6 66.0399939863025 3.5030327342383
"2005" 400.8 65.8685859735378 4.19995356853242
"2006" 401 67.3989614266349 5.86252191580653
"2007" 401.2 70.7669675341952 7.68115850303272
"2008" 401.4 75.5182473403667 10.6682145799477
"2009" 401.6 80.7021180606104 14.0272388767308
"2010" 401.8 85.9246922976338 18.2316600742347
"2011" 402 91.1552199514879 22.2456387880993
"2012" 402.2 96.9310715215349 26.4736183702965
"2013" 402.4 103.050522081428 30.1530700826324
"2014" 402.6 109.491960047026 33.7153317939947
"2015" 402.8 115.378091538168 38.307604674496
"2016" 403 120.86668473688 41.2776153048435
"2017" 403.2 119.756104289375 42.5890637998179
"2018" 403.4 119.176939604034 47.1984901849681
"2019" 403.6 117.874230678141 52.6320091760526
"2020" 403.8 115.595933219053 58.8013542014844
"2021" 404 113.519485909928 64.8600517446672
"2022" 404.2 113.019930167159 71.8963877602881
"2023" 404.4 112.245974068653 79.1232401430008
"2024" 404.6 112.102329048092 86.6860657273859
"2025" 404.8 111.384544655452 94.0881412565679
"2026" 405 111.168321508811 99.4244273798787
"2027" 405.2 108.046422532569 99.4886499284163
"2028" 405.4 103.295152934597 101.785998992364
"2029" 405.6 96.7124464568067 104.580105563037
"2030" 405.8 89.5388614256975 107.232900996801
"2031" 406 82.4966657363703 110.587771391738
"2032" 406.2 75.6432409110046 114.44642913513
"2033" 406.4 68.8977591261766 118.343980168471
"2034" 406.6 62.2337545512093 121.614755790241
"2035" 406.8 60.0805629769287 124.692629837314
"2036" 407 61.9144905734874 122.427059831112
"2037" 407.2 63.0195380972021 122.666159160723
"2038" 407.4 64.3350023004776 122.947733404851
"2039" 407.6 66.3007735853187 123.011295907701
"2040" 407.8 67.6175814615392 122.945091083716
"2041" 408 69.109013643423 123.552374654946
"2042" 408.2 68.7410009948991 123.273320844184
"2043" 408.4 66.6989570939452 121.789938769818
"2044" 408.6 66.0645549076023 121.34175678714
"2045" 408.8 65.346214686295 120.803941387233
"2046" 409 64.6528932743099 120.851012439027
"2047" 409.2 63.407834088423 120.576811738017
"2048" 409.4 60.751635297398 120.197960885523
"2049" 409.6 57.258218179451 119.639946296907
"2050" 409.8 52.8396691577129 118.406064276875
"2051" 410 48.0086162956849 115.643777334402
"2052" 410.2 43.408210935275 111.727295388212
"2053" 410.4 39.5420011933324 106.357946030818
"2054" 410.6 37.0688458909412 100.035667864759
"2055" 410.8 33.9310883175695 93.8604425511599
"2056" 411 32.0675703988065 86.9972272053941
"2057" 411.2 31.066720269409 80.2636815925334
"2058" 411.4 32.2113839371308 73.9444934048265
"2059" 411.6 34.5893517994617 67.9353577434605
"2060" 411.8 37.8298436749743 62.9215485961949
"2061" 412 40.1905139079394 57.4689578811356
"2062" 412.2 42.2465267027041 51.7301418117015
"2063" 412.4 43.474628583387 46.5412026726989
"2064" 412.6 44.9128144943139 40.8548952496007
"2065" 412.8 45.590775228477 35.3998961063097
"2066" 413 44.6944457563894 31.2573258957697
"2067" 413.2 43.1309404541849 28.2155392510874
"2068" 413.4 41.5199253223553 27.6656799979174
"2069" 413.6 42.1042912622883 27.0283099882748
"2070" 413.8 45.0783096504995 24.3166067093097
"2071" 414 48.9687774966455 23.1958246354557
"2072" 414.2 53.7469299703918 22.6617663257231
"2073" 414.4 59.6179071080515 23.1312210199599
"2074" 414.6 65.5978109968515 23.5049104708932
"2075" 414.8 72.1871604223411 24.937563635764
"2076" 415 78.3019285543086 26.4474960067337
"2077" 415.2 83.5447019263949 30.2839768285065
"2078" 415.4 88.3233974186412 33.8487367178557
"2079" 415.6 93.4808021167682 37.8565670732154
"2080" 415.8 98.9004419406571 42.1667351720488
"2081" 416 104.471045310021 46.7667127164041
"2082" 416.2 110.854952325948 48.4388473877739
"2083" 416.4 115.237755665038 47.5376668540076
"2084" 416.6 114.303101633954 48.1390155868778
"2085" 416.8 112.965388968237 51.4326094662739
"2086" 417 111.031655551922 56.0422655221949
"2087" 417.2 108.448280480541 62.0237260683831
"2088" 417.4 105.023745868816 67.9871415420107
"2089" 417.6 102.478909005745 74.8867706841196
"2090" 417.8 99.4345552959285 81.0850977731855
"2091" 418 94.3996833790069 86.7799919087164
"2092" 418.2 88.2336053781849 90.7082544379548
"2093" 418.4 81.0904890732103 92.5613103113011
"2094" 418.6 73.9616525588349 95.1556162163265
"2095" 418.8 66.8351781150849 97.5219621996515
"2096" 419 60.1590916209369 99.5507137358265
"2097" 419.2 54.2841723903529 102.168181385364
"2098" 419.4 48.6230767588349 102.095411502552
"2099" 419.6 48.2188838889832 99.8461824766333
"2100" 419.8 47.7952388152638 96.4463199119844
"2101" 420 47.470446979237 92.8841234718439
"2102" 420.2 45.9409235396977 90.6723227599804
"2103" 420.4 45.481426761948 88.5612936985108
"2104" 420.6 43.3689027312631 89.3680454562439
"2105" 420.8 38.3080938838487 90.0925024132635
"2106" 421 36.3492067576311 93.2368079208926
"2107" 421.2 35.6885459467746 97.8619248710317
"2108" 421.4 36.0339548702021 103.280286743378
"2109" 421.6 36.0883068862437 109.147024578549
"2110" 421.8 34.5210599251188 114.143132377645
"2111" 422 33.7405849225896 114.486158998779
"2112" 422.2 32.8813818382262 113.89044980376
"2113" 422.4 32.0936962553187 112.764594741047
"2114" 422.6 31.8745315407929 110.416923533603
"2115" 422.8 32.7579609860599 108.576587917177
"2116" 423 32.6884409528798 104.389531491267
"2117" 423.2 32.3773362590642 98.5326589130938
"2118" 423.4 31.8778979515777 92.3745568386926
"2119" 423.6 32.2871316889936 86.4568126191309
"2120" 423.8 32.0194241272805 80.1989913494004
"2121" 424 32.8116372832468 73.3458537272955
"2122" 424.2 34.0125724128238 66.7113377447154
"2123" 424.4 34.6300745105688 59.8446929773622
"2124" 424.6 34.8393220334179 52.6684366916032
"2125" 424.8 34.0500420388025 45.9627472192971
"2126" 425 32.3447088189007 39.5038253366897
"2127" 425.2 29.5804964631624 33.0209180644895
"2128" 425.4 26.8871034681134 27.6367267863265
"2129" 425.6 27.73333613665 24.789616091187
"2130" 425.8 31.2716328704882 22.9768212417142
"2131" 426 36.3233097559182 23.7724381459932
"2132" 426.2 42.2455808056437 26.2885971294501
"2133" 426.4 47.3598613808056 30.3405573942748
"2134" 426.6 52.0498311974235 34.9401744101334
"2135" 426.8 55.8297900259516 40.2147739870599
"2136" 427 59.5867940949094 45.2769141094898
"2137" 427.2 61.7949942922522 50.9143293958746
"2138" 427.4 63.9133534735434 57.2005779982982
"2139" 427.6 64.7919675028485 63.8687757711902
"2140" 427.8 66.3468346542121 70.7723795429265
"2141" 428 69.4735573202599 76.9796585759015
"2142" 428.2 72.4068251231073 83.9998439516886
"2143" 428.4 73.6519103132797 91.1723531720421
"2144" 428.6 73.847904387037 98.2080903725918
"2145" 428.8 74.0376682862349 105.277079924277
"2146" 429 77.5924505907716 108.637810799141
"2147" 429.2 81.5281530018434 110.780040307388
"2148" 429.4 81.3767664312631 113.495386092592
"2149" 429.6 77.995366902275 114.834876813261
"2150" 429.8 75.9032209295099 113.767898755427
"2151" 430 73.3117610363035 111.851804656284
"2152" 430.2 70.4935122479654 107.794046163705
"2153" 430.4 65.8462284066555 104.04055394939
"2154" 430.6 60.0177400617221 100.833077798289
"2155" 430.8 54.7587699420662 96.8624816494706
"2156" 431 48.2284657033613 93.5546252674988
"2157" 431.2 41.1460853498516 90.8552476660317
"2158" 431.4 35.3678342934599 88.8687158514765
"2159" 431.6 31.8148176735882 83.8234265213644
"2160" 431.8 33.3943172837327 77.909220316557
"2161" 432 37.8232936472291 72.4123816877557
"2162" 432.2 43.6569421393188 68.9931840097997
"2163" 432.4 50.7325131941849 66.7316693332993
"2164" 432.6 57.5058013573264 64.5233368679492
"2165" 432.8 63.9352447952375 62.3348650981686
"2166" 433 70.6102706956054 62.1932777695929
"2167" 433.2 77.5088788228363 63.7307566084137
"2168" 433.4 83.8452261728228 65.9746726404558
"2169" 433.6 89.2646232900469 69.6778882415938
"2170" 433.8 95.0067168572457 73.336324901183
"2171" 434 99.0614778127194 77.7959694170421
"2172" 434.2 102.528607784345 84.1991856808685
"2173" 434.4 107.203679648452 88.3619947131714
"2174" 434.6 109.093587905535 87.5310774759765
"2175" 434.8 108.527804180106 88.0483646973792
"2176" 435 107.297549644553 91.1862832925371
"2177" 435.2 104.478937497611 94.1270470803831
"2178" 435.4 101.983447419739 96.3005841292398
"2179" 435.6 103.028028613759 97.2742360036091
"2180" 435.8 105.670258940556 97.4948360355507
"2181" 436 108.359044626637 95.2104510814091
"2182" 436.2 109.181580900908 91.7529082719274
"2183" 436.4 110.484330190921 86.4279601143629
"2184" 436.6 112.870234145888 80.1248303006374
"2185" 436.8 117.706369861343 75.4497556369055
"2186" 437 123.02817889045 72.7032461638442
"2187" 437.2 121.503822208211 71.3731434449055
"2188" 437.4 118.873790884031 68.1594932509547
"2189" 437.6 115.770473835428 63.9561049175022
"2190" 437.8 114.66644887645 58.8702728242867
"2191" 438 116.712110098266 53.4237090599617
"2192" 438.2 118.74962142089 47.4408269188355
"2193" 438.4 116.813315526167 43.4230751673309
"2194" 438.6 113.431411312629 39.8347148295765
"2195" 438.8 109.293308472336 34.8176695478831
"2196" 439 107.080130923973 28.1520939526447
"2197" 439.2 108.606524170713 22.2083213153821
"2198" 439.4 107.778861347549 23.9944127681902
"2199" 439.6 104.991506188826 23.8452053437974
"2200" 439.8 99.9658677275611 22.645021108777
"2201" 440 94.6498687790791 19.8693596260285
"2202" 440.2 90.3603237062528 15.2924828596712
"2203" 440.4 89.0754999934752 11.295347369504
"2204" 440.6 89.9984371826549 9.06903219307653
"2205" 440.8 90.1504686374549 9.75696050047653
"2206" 441 89.4221674389065 11.0853398180018
"2207" 441.2 86.33455998977 11.6081056444435
"2208" 441.4 81.1179207125915 12.8457082030243
"2209" 441.6 75.278910443075 12.6231184576507
"2210" 441.8 68.991340389472 11.7395789639651
"2211" 442 62.7739056169431 10.0192384174309
"2212" 442.2 57.0882726240182 6.79504695472654
"2213" 442.4 53.6114066999721 4.48081059200739
"2214" 442.6 50.7958596336849 5.90237807964796
"2215" 442.8 46.4483659488696 9.73785138082653
"2216" 443 41.9775983832883 14.9741894550334
"2217" 443.2 38.6391020169121 21.2120091343038
"2218" 443.4 35.5976964579152 27.7090122202086
"2219" 443.6 32.8644981797644 34.323471003247
"2220" 443.8 30.0124687104576 40.7370899241599
"2221" 444 25.2639104920533 45.1299524589055
"2222" 444.2 19.1790124032399 47.7877901774871
"2223" 444.4 14.1623382515327 50.0564321797483
"2224" 444.6 13.0613858304744 53.9939019948002
"2225" 444.8 13.507353805973 60.4256009609113
"2226" 445 15.1807879131176 66.6541233870954
"2227" 445.2 16.0737030579144 73.3806177430233
"2228" 445.4 15.1056379805154 79.7340828789505
"2229" 445.6 14.192002264898 86.5596450163921
"2230" 445.8 16.7291580136169 92.0171344050105
"2231" 446 22.1293152881129 95.8267284984345
"2232" 446.2 28.8135980785981 97.7661430577687
"2233" 446.4 36.1617674631428 98.8570045182803
"2234" 446.6 42.5728069602119 98.4144958106914
"2235" 446.8 49.3889018721586 98.615372616116
"2236" 447 55.9902676726849 99.3696799707213
"2237" 447.2 62.9769430775383 100.229416950982
"2238" 447.4 69.538552861284 100.883614313066
"2239" 447.6 75.3538784588289 100.078643651581
"2240" 447.8 78.6004218285063 97.3599896616658
"2241" 448 84.7381813319285 94.1968937176471
"2242" 448.2 91.3841097143796 91.8089836687734
"2243" 448.4 97.4962625317404 90.6437407434099
"2244" 448.6 103.449744999621 91.1720997354419
"2245" 448.8 110.208485240735 93.3689135290515
"2246" 449 112.273313006924 91.9680865940366
"2247" 449.2 111.867195654015 89.2998046354452
"2248" 449.4 111.606729487752 85.6234364413671
"2249" 449.6 110.499037980495 81.0537623436407
"2250" 449.8 109.441088373649 74.9101864157105
"2251" 450 109.76112241259 67.8777783015292
"2252" 450.2 112.908135743426 61.9354001075421
"2253" 450.4 117.827960235376 56.7595790204526
"2254" 450.6 121.832986356371 53.8151410955469
"2255" 450.8 121.142080698435 55.3745239163801
"2256" 451 121.347818917159 57.66020013787
"2257" 451.2 122.557545967262 61.9683468655593
"2258" 451.4 124.555479226877 67.450659240006
"2259" 451.6 123.068541223583 71.2320130580478
"2260" 451.8 121.22883777862 77.0152458494526
"2261" 452 119.506916301428 83.3694435487222
"2262" 452.2 118.539191742057 90.2444091404676
"2263" 452.4 116.530459902835 92.2701391491765
"2264" 452.6 112.170914249245 93.1063278676541
"2265" 452.8 106.464043861659 93.9219046319055
"2266" 453 100.269428883185 95.7484889029035
"2267" 453.2 94.6414253876073 98.6150258081369
"2268" 453.4 88.287587561411 101.062826682044
"2269" 453.6 81.4669062254413 101.647817123057
"2270" 453.8 74.287643082108 103.28434172898
"2271" 454 67.5371866061592 105.472907569237
"2272" 454.2 60.9527633230069 104.373337322072
"2273" 454.4 57.0304828897375 99.8960188803792
"2274" 454.6 56.1734587274551 93.6423805251238
"2275" 454.8 56.8036808029017 87.5643916049239
"2276" 455 59.0404267640079 81.4021232859327
"2277" 455.2 62.3265358903644 76.3159841511342
"2278" 455.4 65.2326813721229 70.9614414523841
"2279" 455.6 68.6998669432758 66.1167031191084
"2280" 455.8 72.6217376537588 61.0134352208004
"2281" 456 76.6036285533713 57.2029612911231
"2282" 456.2 81.372698700031 54.6197836869804
"2283" 456.4 86.6412269907537 52.4055352378632
"2284" 456.6 92.3511239456849 50.1446257048926
"2285" 456.8 97.314811466506 47.6335147160926
"2286" 457 100.770388799231 46.1714040933311
"2287" 457.2 102.178349473502 47.1513027571054
"2288" 457.4 104.418620670435 48.5941987834247
"2289" 457.6 104.806008511993 47.9266920352112
"2290" 457.8 105.233074892578 45.0351252486122
"2291" 458 104.331127320828 41.6217013156582
"2292" 458.2 102.446477946818 36.5530160162143
"2293" 458.4 99.4500693292783 33.0116875751069
"2294" 458.6 98.017111034296 32.6581787832432
"2295" 458.8 99.8324677290828 33.4448592078367
"2296" 459 101.699951390729 34.4127340356809
"2297" 459.2 103.581716748579 36.7184583943458
"2298" 459.4 105.603315321084 41.2030329843311
"2299" 459.6 108.069103215803 45.9861141641811
"2300" 459.8 110.991359858556 51.2738292131627
"2301" 460 114.499202244039 56.8705726768997
"2302" 460.2 118.513203459185 62.4957840004844
"2303" 460.4 121.586025008046 66.3791616089659
"2304" 460.6 119.900272048237 67.226649445111
"2305" 460.8 117.014922455359 68.5474133506352
"2306" 461 112.503413045082 71.158155103724
"2307" 461.2 107.387365328567 74.546015258157
"2308" 461.4 101.884487671133 78.4343056912874
"2309" 461.6 97.2515395346977 82.5288979245189
"2310" 461.8 94.0487020596807 86.7203048279694
"2311" 462 92.4223886901224 91.835406677139
"2312" 462.2 91.6700095740698 97.6398017708265
"2313" 462.4 92.6646076078259 103.28434172898
"2314" 462.6 95.0260471262521 106.786486268843
"2315" 462.8 96.9437408094349 109.028837082227
"2316" 463 96.1355276158142 110.146391114171
"2317" 463.2 93.4913598566849 111.213646428877
"2318" 463.4 89.2179115919541 111.172978302442
"2319" 463.6 83.4556313240718 111.531300925087
"2320" 463.8 78.2049740140361 109.357956134711
"2321" 464 71.8237102257099 106.646566832527
"2322" 464.2 65.6632689843349 102.764230690302
"2323" 464.4 60.4213511157099 97.6875745699515
"2324" 464.6 56.8993746828065 91.5868590060157
"2325" 464.8 56.4229358066283 84.7429487542133
"2326" 465 58.1820544793849 79.5278307280174
"2327" 465.2 62.434934386027 75.0642207667739
"2328" 465.4 68.3161511901322 73.0560869649581
"2329" 465.6 74.1304382588484 73.2622799743312
"2330" 465.8 79.8153160432027 74.1185228873533
"2331" 466 83.5911376207414 75.9717217503048
"2332" 466.2 88.6388041549866 77.8519789056714
"2333" 466.4 93.6847627029459 78.6490571983044
"2334" 466.6 98.602930244031 81.7547335899804
"2335" 466.8 103.225596059852 86.2886580471086
"2336" 467 108.335542179518 88.7124130522881
"2337" 467.2 112.344234812493 87.8435197485445
"2338" 467.4 113.793081582595 84.5247393101855
"2339" 467.6 114.084275924395 81.0453780344316
"2340" 467.8 115.286390914915 78.2249362064265
"2341" 468 118.434825661159 76.9695642104367
"2342" 468.2 118.929015985134 79.0141265153906
"2343" 468.4 118.535943206698 81.6567381045958
"2344" 468.6 117.100853277637 84.0274619297135
"2345" 468.8 116.299354616659 88.5959166950938
"2346" 469 115.358446067226 93.1957470026365
"2347" 469.2 112.431945267185 93.7542807753265
"2348" 469.4 108.597818665869 94.3376117962213
"2349" 469.6 103.953794769779 94.1175262029076
"2350" 469.8 97.909321537242 93.2902021552551
"2351" 470 91.3542510293427 92.9429813094844
"2352" 470.2 86.5508640622362 94.2328253956214
"2353" 470.4 81.0679420354221 96.7750331358181
"2354" 470.6 75.1493982994599 100.502984865052
"2355" 470.8 69.3434823855917 101.837330426149
"2356" 471 63.5037995984645 98.9742013124876
"2357" 471.2 59.9956686481495 93.5643169605168
"2358" 471.4 58.7700584883907 87.4670057218559
"2359" 471.6 58.8850256098362 80.5608069423587
"2360" 471.8 60.3286270384418 74.2951194534504
"2361" 472 64.5687091902375 68.9861797272213
"2362" 472.2 68.9696197239217 64.7821734042213
"2363" 472.4 74.0131857434011 61.6595674748806
"2364" 472.6 79.867268350403 60.9850358967356
"2365" 472.8 84.8795781078164 62.5762434516423
"2366" 473 90.7274546806059 65.325274699537
"2367" 473.2 96.4394919392556 68.5905577577557
"2368" 473.4 101.624723294672 72.6791164061543
"2369" 473.6 106.166982400635 77.2153377182515
"2370" 473.8 110.906169819228 81.0280463785334
"2371" 474 114.397309159364 80.572254733006
"2372" 474.2 115.129629845892 78.4219578193696
"2373" 474.4 115.479071433903 77.2632738431855
"2374" 474.6 115.323141736672 75.7574098844419
"2375" 474.8 114.753506671563 76.433843586259
"2376" 475 115.722596593424 78.9534502546761
"2377" 475.2 116.991787233976 83.4791132788874
"2378" 475.4 115.459238270659 85.7552703393792
"2379" 475.6 112.642365614046 89.0556528915309
"2380" 475.8 108.375625802253 92.4285181239028
"2381" 476 102.82545771701 95.9645689481765
"2382" 476.2 97.2554719722375 99.2624007025107
"2383" 476.4 91.4750104773459 103.045415448089
"2384" 476.6 86.3664431122668 107.053392680376
"2385" 476.8 82.51269496498 112.510456029605
"2386" 477 79.2384109691849 118.448868704891
"2387" 477.2 78.299208386846 121.101378755984
"2388" 477.4 78.4614360563796 118.923640701349
"2389" 477.6 76.6645451116059 116.497485635958
"2390" 477.8 74.5145764807563 113.730001677801
"2391" 478 72.3203409881597 109.426435235616
"2392" 478.2 70.1444193609647 103.8634141339
"2393" 478.4 67.9427405993954 98.6120201389844
"2394" 478.6 66.3773716847524 92.358109961259
"2395" 478.8 64.7491523204197 86.8223783863483
"2396" 479 65.3877975758065 80.8203333942049
"2397" 479.2 66.7540261898876 75.4422352152319
"2398" 479.4 69.8474414602999 71.1542237214195
"2399" 479.6 72.0341931678667 69.0247636912993
"2400" 479.8 75.7137501046977 66.0656563799035
"2401" 480 80.5652309383485 64.181470456372
"2402" 480.2 84.5281292474326 62.1985207759274
"2403" 480.4 90.055243530293 61.1672063739887
"2404" 480.6 95.2085008417027 61.6634716869069
"2405" 480.8 99.8926842693165 64.2692444030897
"2406" 481 103.636154432959 67.8495150677657
"2407" 481.2 107.35472814126 72.4348729524765
"2408" 481.4 112.369672496151 75.955809218835
"2409" 481.6 116.43684794224 75.4484518957988
"2410" 481.8 117.887254743448 72.9274995793859
"2411" 482 117.973946589595 71.2528840729291
"2412" 482.2 117.894060867898 68.0821478287222
"2413" 482.4 119.093787348167 62.7415643021918
"2414" 482.6 121.165016478254 58.4990532463438
"2415" 482.8 121.967251423501 58.1811459321423
"2416" 483 122.267313505343 59.5657189874844
"2417" 483.2 123.514351174287 62.0936003879876
"2418" 483.4 123.85403523539 65.025860020638
"2419" 483.6 123.204174005316 67.4172204296423
"2420" 483.8 122.36907368962 71.0033506413048
"2421" 484 122.714819886021 76.3463120642834
"2422" 484.2 122.210432171568 80.1624347726787
"2423" 484.4 119.668862851107 81.5183514365396
"2424" 484.6 117.9577039128 85.9522068806214
"2425" 484.8 117.309070270081 91.2324308690526
"2426" 485 115.689918181469 93.5807611831024
"2427" 485.2 113.408407456551 97.2731552474607
"2428" 485.4 111.152022335749 101.291766859493
"2429" 485.6 108.76101909816 105.242046538252
"2430" 485.8 108.786909775956 104.438440853643
"2431" 486 107.823629503211 103.877683089618
"2432" 486.2 106.62089047199 102.658905055888
"2433" 486.4 103.512990820769 101.005036116269
"2434" 486.6 99.6812119449706 99.240190541514
"2435" 486.8 95.4955560307815 96.8625905178349
"2436" 487 92.9412460399743 93.7643382067213
"2437" 487.2 89.123732071159 90.7769920758352
"2438" 487.4 85.1851280507424 87.1619163414991
"2439" 487.6 82.5891042164217 82.818500372116
"2440" 487.8 80.5165515183884 78.4833320898354
"2441" 488 80.7379939551667 74.194649152972
"2442" 488.2 81.5544041591288 69.47260222692
"2443" 488.4 81.5366434751568 63.6862893609387
"2444" 488.6 81.2066753393634 57.5550109621569
"2445" 488.8 82.7144028675667 52.7264218225447
"2446" 489 85.6552340839416 49.7430515994482
"2447" 489.2 90.5869853664019 47.9272467266379
"2448" 489.4 95.6284057779302 47.3936335741473
"2449" 489.6 101.046806548505 46.7056492590692
"2450" 489.8 105.777663319708 44.6812433866797
"2451" 490 108.564478434553 41.4489325684318
"2452" 490.2 107.965116333299 39.8137857937694
"2453" 490.4 107.874621419728 39.6718323335122
"2454" 490.6 107.925467720699 41.1053819913499
"2455" 490.8 109.965502246653 42.6160559602853
"2456" 491 112.318588480711 46.0485311929581
"2457" 491.2 114.472989021244 50.4564704045214
"2458" 491.4 115.032483309816 55.0398748598528
"2459" 491.6 115.762315469072 60.3886500913744
"2460" 491.8 117.093564502533 66.0073840644872
"2461" 492 119.373381427132 71.3295612421949
"2462" 492.2 121.641966731881 75.9451351490526
"2463" 492.4 120.53686539132 74.7260736139346
"2464" 492.6 118.510899952294 75.9248930776447
"2465" 492.8 115.415895969948 78.8491674483265
"2466" 493 111.367939817278 82.7638379483774
"2467" 493.2 107.380900222843 86.6470292563792
"2468" 493.4 103.71864251396 91.6713867334765
"2469" 493.6 100.746390310008 96.6152960282467
"2470" 493.8 100.344547669849 102.15496544034
"2471" 494 99.5390816983613 108.42762242702
"2472" 494.2 99.4171313335485 109.699393462672
"2473" 494.4 99.8341251450824 109.167337368237
"2474" 494.6 100.027354989381 108.289723632907
"2475" 494.8 100.790158089244 108.577343645072
"2476" 495 99.9688017126764 108.99839204414
"2477" 495.2 97.852518576108 109.804308023237
"2478" 495.4 94.4478910931349 111.895205029727
"2479" 495.6 90.1117006164809 114.477229276835
"2480" 495.8 85.1051086402978 117.867729555173
"2481" 496 80.1262746652169 120.861203969507
"2482" 496.2 76.7192120693997 119.095710825777
"2483" 496.4 73.2319223451193 116.019015703048
"2484" 496.6 69.2089221083487 111.414841297835
"2485" 496.8 65.4299342067716 107.238581046256
"2486" 497 62.1125147373025 102.225990486827
"2487" 497.2 58.8193649082116 97.1757231507551
"2488" 497.4 55.8058842862831 91.0539801771658
"2489" 497.6 54.3004585973741 84.5423078701779
"2490" 497.8 53.9211375116716 77.691910143269
"2491" 498 53.1748703615738 70.5331616747154
"2492" 498.2 51.0424802379518 63.339859626244
"2493" 498.4 49.9575955847674 56.1303412806226
"2494" 498.6 50.7868101423277 48.9178463731013
"2495" 498.8 54.3966420767242 43.4386089118827
"2496" 499 59.8018364153657 38.5357012703904
"2497" 499.2 66.1953163568879 35.2721760141335
"2498" 499.4 72.534137279422 33.909902731909
"2499" 499.6 80.1302786619473 34.0537331374404
"2500" 499.8 86.7525656226749 35.7797596398465
"2501" 500 93.3561395723676 36.1598841276535
"2502" 500.2 99.093865150156 34.0211326591342
"2503" 500.4 103.692527047864 30.8227818927511
"2504" 500.6 103.995690030244 29.9935182098265
"2505" 500.8 103.392408350535 27.2953105152465
"2506" 501 103.142774177787 25.0882257482149
"2507" 501.2 104.133561692685 21.0600047734515
"2508" 501.4 104.957065406185 19.8619379091207
"2509" 501.6 104.557495557031 21.9015410041919
"2510" 501.8 106.206065958591 23.9939757385812
"2511" 502 109.182153399251 27.5237546324209
"2512" 502.2 112.905563506437 32.4223408943125
"2513" 502.4 115.180476892157 38.192746030021
"2514" 502.6 117.747585285228 44.2528750796886
"2515" 502.8 120.631849082798 50.5607118633728
"2516" 503 122.979664278168 57.5398000103774
"2517" 503.2 124.19345114722 64.5062499603048
"2518" 503.4 124.776379631287 71.2463510405701
"2519" 503.6 123.132535995246 73.9744033312352
"2520" 503.8 120.763612564134 80.4772212580553
"2521" 504 117.731202585357 87.1264912875248
"2522" 504.2 114.102573400439 93.4714226200553
"2523" 504.4 110.834513314576 99.7833464967831
"2524" 504.6 107.843320826092 104.920536938314
"2525" 504.8 105.630940460866 107.665500235473
"2526" 505 105.942211758409 107.191066920025
"2527" 505.2 105.795977713077 106.347362778908
"2528" 505.4 104.016982951084 106.385034175356
"2529" 505.6 100.822368143227 107.019464568521
"2530" 505.8 95.7893983383781 108.665282066364
"2531" 506 89.9163466941336 111.003119461109
"2532" 506.2 83.7067304075294 112.8917697066
"2533" 506.4 76.146245786812 114.400766887564
"2534" 506.6 69.8061261276349 116.156538711677
"2535" 506.8 64.2657068675234 119.165397496252
"2536" 507 59.3328972360686 122.884578288292
"2537" 507.2 57.1621768034349 123.962614088702
"2538" 507.4 55.8368750547221 122.279511256719
"2539" 507.6 53.530141194398 119.276963971245
"2540" 507.8 50.6713140916171 115.129504501335
"2541" 508 49.7382003313188 109.733144635041
"2542" 508.2 48.878297787512 104.090469076976
"2543" 508.4 50.1712755806708 97.7112377321349
"2544" 508.6 51.4052187463973 91.4098905504194
"2545" 508.8 52.4428670606849 85.0277828018265
"2546" 509 52.7727466324207 78.891231548185
"2547" 509.2 53.3965189135212 72.5408417068993
"2548" 509.4 52.3086191017445 66.4656397876798
"2549" 509.6 50.2454221254082 60.3566106556421
"2550" 509.8 47.7804461106897 54.2936394890207
"2551" 510 43.9685894891266 48.931954461011
"2552" 510.2 39.0341312995983 44.7295893245381
"2553" 510.4 34.4236844065485 40.5131850878568
"2554" 510.6 29.7070641979431 35.7850513960573
"2555" 510.8 28.7852894600995 31.8345187614729
"2556" 511 32.7115433364263 28.5570395602748
"2557" 511.2 38.22408254505 26.5238173834895
"2558" 511.4 44.1313773262883 28.1660713651369
"2559" 511.6 49.5268874101526 31.6290944723427
"2560" 511.8 54.5589228430837 35.1078915813209
"2561" 512 58.6013939865805 40.5350325662002
"2562" 512.2 60.6921248249604 46.9265381119286
"2563" 512.4 60.6477685108742 53.8075628532634
"2564" 512.6 59.2197737671941 60.4734406166981
"2565" 512.8 55.032359339724 66.1512959127831
"2566" 513 49.7506433819349 71.3806865184515
"2567" 513.2 43.3920379526458 75.2605301668092
"2568" 513.4 36.4588037088655 78.4600265523727
"2569" 513.6 29.9463638698487 81.8033195869358
"2570" 513.8 24.0865084215537 85.3504449860806
"2571" 514 21.6989029314493 90.5267873159836
"2572" 514.2 21.5488085165349 95.3084891735265
"2573" 514.4 24.639813114423 99.3838880880884
"2574" 514.6 28.3255516873244 102.246729066292
"2575" 514.8 33.4837412288678 103.739184189192
"2576" 515 38.813636962108 104.564816071339
"2577" 515.2 44.5481828294391 103.881034578547
"2578" 515.4 50.4585826449957 103.375980750448
"2579" 515.6 56.2290350215695 102.484045265006
"2580" 515.8 62.815013023027 100.901762019853
"2581" 516 69.3665470849616 99.8544122445497
"2582" 516.2 75.7834619175362 97.9531224713941
"2583" 516.4 81.3176646892437 99.3259005634736
"2584" 516.6 85.9499662342099 103.120934257102
"2585" 516.8 89.3271649653428 108.511885108537
"2586" 517 90.5628052305695 111.930810056083
"2587" 517.2 88.5241252558918 112.831551892577
"2588" 517.4 88.3338580041762 113.023473920366
"2589" 517.6 90.6566066890599 112.589503043677
"2590" 517.8 94.3275328580849 111.554425729302
"2591" 518 96.8372980217505 109.167926412138
"2592" 518.2 101.725304811693 105.807303083301
"2593" 518.4 106.343171395922 103.625166705267
"2594" 518.6 106.327066368931 101.587940220547
"2595" 518.8 105.184462881313 98.9039435322881
"2596" 519 105.867670473997 93.9920073233533
"2597" 519.2 107.852434563331 88.6321581289127
"2598" 519.4 111.699092492969 83.7263858601455
"2599" 519.6 115.782638514422 79.2313498413265
"2600" 519.8 120.10512702575 76.0215716276526
"2601" 520 121.190874577509 75.614389446313
"2602" 520.2 119.639742842725 74.9326586912319
"2603" 520.4 118.766589217185 71.8322532149426
"2604" 520.6 117.079990265497 68.0889131692194
"2605" 520.8 116.601498409988 63.2604481147997
"2606" 521 115.222522628316 58.5867956650634
"2607" 521.2 113.275453119474 55.6399682664055
"2608" 521.4 111.558549225229 52.4577257700566
"2609" 521.6 111.987939030689 46.8095435018265
"2610" 521.8 115.291095374347 41.7034490079617
"2611" 522 118.984782508796 40.4893791138821
"2612" 522.2 119.450730763785 41.7647359142265
"2613" 522.4 121.278973427863 44.3318356150045
"2614" 522.6 120.338880330928 45.2644813489291
"2615" 522.8 120.475346114622 45.8685397946921
"2616" 523 121.788214381335 48.1280727576765
"2617" 523.2 123.815300445335 51.1855319016765
"2618" 523.4 123.344058019315 52.1866836050787
"2619" 523.6 123.224178144106 54.8085539377739
"2620" 523.8 123.746929977875 59.3128381693696
"2621" 524 124.126342199965 64.3607840752757
"2622" 524.2 124.517779119159 68.2486347582739
"2623" 524.4 124.512111279835 73.0527344878265
"2624" 524.6 123.857726590109 77.1946495537005
"2625" 524.8 121.851560820835 80.5944670430265
"2626" 525 120.720381880111 86.0227204364959
"2627" 525.2 119.33987449466 88.8496067318265
"2628" 525.4 117.271403835268 92.0491998236365
"2629" 525.6 114.783488704234 96.4435398089973
"2630" 525.8 113.208718000726 99.1278069894741
"2631" 526 112.649899965803 99.2883681948689
"2632" 526.2 111.350494852041 101.391304140515
"2633" 526.4 110.325010750034 102.887583536894
"2634" 526.6 110.006536791609 102.718241409011
"2635" 526.8 108.213276739838 103.471165380149
"2636" 527 105.529260294127 105.151878643072
"2637" 527.2 102.536289073557 107.38387352624
"2638" 527.4 99.3763985897458 110.857719655558
"2639" 527.6 97.3657098338461 112.964082883697
"2640" 527.8 97.6897915233782 112.577031265306
"2641" 528 98.1342170000383 112.156143353223
"2642" 528.2 97.388776388634 110.614570129793
"2643" 528.4 95.8395848270197 108.905874051435
"2644" 528.6 93.183144827521 106.352918007877
"2645" 528.8 90.7274546806059 102.873018573221
"2646" 529 89.0901837813353 97.8968447962071
"2647" 529.2 87.2132140824551 93.2877428090968
"2648" 529.4 85.3357741881764 88.9273387439621
"2649" 529.6 84.0515886177394 84.5031506077993
"2650" 529.8 83.3028554927795 80.1936919930698
"2651" 530 81.3271909568718 75.4300197497918
"2652" 530.2 80.883114889294 71.0190609056811
"2653" 530.4 82.7450495244631 66.8525175208092
"2654" 530.6 85.8965742352027 64.5639630623533
"2655" 530.8 90.2337832200964 63.0810434374283
"2656" 531 94.2135092669849 61.0865483742439
"2657" 531.2 97.1504219891594 58.187566778174
"2658" 531.4 98.6189661958485 54.3107415607993
"2659" 531.6 98.1511239463049 50.1383521448565
"2660" 531.8 95.9383263028574 46.9887971905787
"2661" 532 93.1957431390182 44.0174887974099
"2662" 532.2 90.3486726081571 40.3867560639099
"2663" 532.4 88.6086664754225 35.4235353776978
"2664" 532.6 89.0739152899196 30.8124804805408
"2665" 532.8 91.8750848607294 27.159314127084
"2666" 533 95.1256979957849 26.8901971786665
"2667" 533.2 97.3090804233829 29.210233503381
"2668" 533.4 101.153888604506 32.3767499246662
"2669" 533.6 104.524397272241 36.9449111692982
"2670" 533.8 106.363834449421 40.8460559733171
"2671" 534 107.161275495195 46.1453624499139
"2672" 534.2 108.663737066071 51.6650798090837
"2673" 534.4 111.452470908529 56.7751902705576
"2674" 534.6 115.492578501974 61.2620724160634
"2675" 534.8 120.793675281185 64.4519973872368
"2676" 535 122.251774576104 65.2225452217194
"2677" 535.2 121.951386072047 66.5084101203352
"2678" 535.4 121.401801100385 68.9506434696265
"2679" 535.6 121.09333148195 71.4420295619657
"2680" 535.8 121.013720807869 75.5737972907739
"2681" 536 121.941180455734 80.6044914992364
"2682" 536.2 121.161420983061 80.0966152886053
"2683" 536.4 121.233879352287 80.163054375674
"2684" 536.6 119.458527248646 80.8891068024163
"2685" 536.8 117.772050117035 81.8047112875265
"2686" 537 114.92218726589 83.8624397674331
"2687" 537.2 110.673535481064 85.6208244461369
"2688" 537.4 105.702191321659 87.8617624109367
"2689" 537.6 100.240192064954 90.1921448815958
"2690" 537.8 94.3598866594163 93.0757227800414
"2691" 538 88.3123891852941 95.3756119635576
"2692" 538.2 82.1815840044157 96.1829355547753
"2693" 538.4 75.6324548248739 96.8786486015744
"2694" 538.6 70.0851122235816 98.9063731724216
"2695" 538.8 64.4718847498708 102.105966264231
"2696" 539 60.4307492350128 106.796515989999
"2697" 539.2 58.1324790049936 112.162732704827
"2698" 539.4 56.8171054093164 117.741254651774
"2699" 539.6 57.1905734832107 119.387956738008
"2700" 539.8 56.1524963592093 119.651021868485
"2701" 540 52.4850980203515 121.465537461422
"2702" 540.2 48.3425271886425 121.030659755962
"2703" 540.4 47.0144858822413 118.59202683223
"2704" 540.6 45.2167378523556 115.645874676802
"2705" 540.8 41.875722770647 111.892956898003
"2706" 541 40.4870601108428 106.808826725695
"2707" 541.2 41.157455223608 101.061069154317
"2708" 541.4 42.5591104327524 96.2281370759617
"2709" 541.6 43.0809301072112 91.4276616460107
"2710" 541.8 44.5416827825092 86.4773214275292
"2711" 542 46.1088042706803 80.2101808937348
"2712" 542.2 48.2672324936436 74.4458886543587
"2713" 542.4 50.8983656903303 68.3020915299902
"2714" 542.6 53.8571981425983 62.4312488157015
"2715" 542.8 58.2914602926522 57.6392352361817
"2716" 543 63.9167088501207 54.7757673265605
"2717" 543.2 68.2330982924795 51.4981025016658
"2718" 543.4 73.547597195194 47.3133293835083
"2719" 543.6 79.3651038481849 44.626149645521
"2720" 543.8 85.260627819515 44.1676613288557
"2721" 544 90.5732794800914 45.9237375816022
"2722" 544.2 94.4347081854551 49.4021862219076
"2723" 544.4 97.3657650617795 53.4960138370157
"2724" 544.6 101.495947013504 57.3755687979558
"2725" 544.8 105.774810352458 57.4411627980083
"2726" 545 109.056084570999 55.3190204999504
"2727" 545.2 111.24037689659 52.9870606300593
"2728" 545.4 111.762746983236 51.4937277032112
"2729" 545.6 110.381723981802 52.5555726974526
"2730" 545.8 109.863846368536 54.0365781226103
"2731" 546 110.256132780011 56.9523318795309
"2732" 546.2 111.461744535895 62.1236590388792
"2733" 546.4 110.717865139538 67.7268033808938
"2734" 546.6 107.224543086749 72.3798321548522
"2735" 546.8 103.381525757082 77.2142761004932
"2736" 547 98.945009206916 82.0345559927845
"2737" 547.2 93.561374342448 85.9597714444055
"2738" 547.4 87.7096551667272 89.7888685451316
"2739" 547.6 82.4832145396064 93.7137462790993
"2740" 547.8 77.4377105414308 99.1747966279577
"2741" 548 73.3665181280747 104.493174174115
"2742" 548.2 69.9651364274645 110.410523597937
"2743" 548.4 68.7576584657158 116.515553410942
"2744" 548.6 69.7582528348324 119.734329785818
"2745" 548.8 69.9705734845769 119.338589315795
"2746" 549 71.403404105673 119.701054708488
"2747" 549.2 70.797925922293 119.13497906361
"2748" 549.4 68.4315083904849 119.376425372702
"2749" 549.6 65.0283741858623 119.47659414506
"2750" 549.8 60.4512181766477 118.312394846736
"2751" 550 56.8968137774622 115.24588478281
"2752" 550.2 53.8561846814622 109.972410082759
"2753" 550.4 51.8453560502659 104.587946537259
"2754" 550.6 50.4277654582119 99.0858973119076
"2755" 550.8 49.4690085360497 93.0329545470968
"2756" 551 50.0305661618876 86.6116017277725
"2757" 551.2 51.9994419841849 80.7636181391876
"2758" 551.4 55.8344696728335 75.4009181997725
"2759" 551.6 61.0514705818952 71.2835038460882
"2760" 551.8 66.9158614748691 69.2007382636423
"2761" 552 72.932410626611 68.7601061606526
"2762" 552.2 78.4360227355182 68.5231653856043
"2763" 552.4 82.1041366216097 70.9276200016761
"2764" 552.6 86.4891418904157 74.1143522461599
"2765" 552.8 90.7753111896273 76.2105306022601
"2766" 553 94.5208772082109 77.5104212977744
"2767" 553.2 97.8758384192206 77.8140901339515
"2768" 553.4 102.193160230106 76.8175663065897
"2769" 553.6 107.721372964366 75.5061697348438
"2770" 553.8 112.288869688314 74.4024533412662
"2771" 554 112.366974560005 73.2258598453394
"2772" 554.2 115.173709110159 70.7433075489291
"2773" 554.4 117.638917889226 67.3494782264464
"2774" 554.6 118.052303502823 64.0044565110248
"2775" 554.8 119.166671992974 60.4306580874318
"2776" 555 121.299354617193 55.8995540387834
"2777" 555.2 121.858580291158 55.0695035090968
"2778" 555.4 121.427139676185 56.0740541892819
"2779" 555.6 121.497773759167 58.0078258312336
"2780" 555.8 121.945721545312 61.3648627742164
"2781" 556 122.004044750203 65.8879520666747
"2782" 556.2 122.0332995714 71.4866652567403
"2783" 556.4 121.600796294814 77.39072429343
"2784" 556.6 120.121228461877 82.7902192188778
"2785" 556.8 117.629574311583 88.5807835231909
"2786" 557 115.789306560685 94.3339240713765
"2787" 557.2 115.001233906566 94.8997483430469
"2788" 557.4 112.534610186375 94.7569604443179
"2789" 557.6 108.400512886698 95.3303748319291
"2790" 557.8 103.213636850034 96.418847400269
"2791" 558 97.6739066275654 96.9024941453929
"2792" 558.2 91.309184233909 95.9430437329386
"2793" 558.4 86.010420771037 93.4357954478265
"2794" 558.6 82.5941479950054 89.1762583497753
"2795" 558.8 80.5495079188363 84.0179797817898
"2796" 559 81.0555488336992 78.6726355810837
"2797" 559.2 82.5918481469636 73.0921928469858
"2798" 559.4 85.8309253808663 70.1903123762425
"2799" 559.6 90.098806096796 69.2273718319654
"2800" 559.8 95.83175398632 68.2427452714211
"2801" 560 101.669961072858 67.7183947843174
"2802" 560.2 107.226890767765 67.8167286498349
"2803" 560.4 112.688786285521 68.4167462478902
"2804" 560.6 116.553387950406 70.4811768523309
"2805" 560.8 118.395934017466 72.2641542884959
"2806" 561 118.237784157011 71.0166439419309
"2807" 561.2 122.667578136939 69.9420014344992
"2808" 561.4 123.234240832103 68.8371468801902
"2809" 561.6 122.813116085245 66.9433073261627
"2810" 561.8 122.211051864997 65.2191328789247
"2811" 562 121.88527017614 61.3597731781837
"2812" 562.2 121.820672424229 56.0225066746761
"2813" 562.4 123.282053366159 50.1119913592881
"2814" 562.6 122.241593898328 47.5289456533559
"2815" 562.8 120.183549048106 44.1979638163265
"2816" 563 118.273514228644 39.15212330334
"2817" 563.2 117.844982610654 34.5188283145522
"2818" 563.4 116.144750471213 31.5399414111321
"2819" 563.6 113.331464708085 27.5023838845447
"2820" 563.8 111.872385051602 23.860906292521
"2821" 564 110.02820469805 23.1383367281779
"2822" 564.2 106.916660871091 21.3676258818359
"2823" 564.4 103.89425292124 17.5725904373265
"2824" 564.6 102.497802698867 15.066974094434
"2825" 564.8 99.705287006883 14.6881950184586
"2826" 565 95.6637701054202 13.6196254901207
"2827" 565.2 91.4747290302722 11.0216873806129
"2828" 565.4 88.7366137393631 6.74850395043049
"2829" 565.6 86.4077374161261 6.53426367479712
"2830" 565.8 82.0256543071849 3.91144333067947
"2831" 566 78.5937677907437 3.06839393435594
"2832" 566.2 74.0731422923549 3.50445655099653
"2833" 566.4 68.3754015440706 2.52006390159797
"2834" 566.6 64.8302923629097 0.884543653074239
"2835" 566.8 62.6549799127112 2.13041027384758
"2836" 567 57.6181238505337 3.15631505486141
"2837" 567.2 52.5879508414752 3.4051302236975
"2838" 567.4 48.3611530024675 3.12858847579392
"2839" 567.6 45.4451970439182 4.96057146832653
"2840" 567.8 40.8583053051127 8.05546084669251
"2841" 568 35.6741595758991 10.3202245511122
"2842" 568.2 31.3526339967175 11.2915058915004
"2843" 568.4 28.1685114442849 14.0777447768932
"2844" 568.6 25.0321443273498 18.3980256057131
"2845" 568.8 21.0010557325318 23.1532333391939
"2846" 569 16.4633822091645 26.2496906865612
"2847" 569.2 13.01616611868 30.5426734929722
"2848" 569.4 11.7085976923037 34.1369807874008
"2849" 569.6 10.7725951352237 39.1139485204479
"2850" 569.8 8.66047529679012 44.3622351957739
"2851" 570 6.19996622568486 49.0657606113792
"2852" 570.2 4.72367208479504 54.3754593496909
"2853" 570.4 5.01880739359195 59.1104051243133
"2854" 570.6 5.49993438578657 64.3154404015299
"2855" 570.8 6.36232474709243 69.4450183410198
"2856" 571 7.17923987238161 74.0635338223183
"2857" 571.2 7.41621786408486 79.4224410378265
"2858" 571.4 5.66152148993488 82.5435972473265
"2859" 571.6 6.02144444163942 83.524321487215
"2860" 571.8 8.53473499582773 87.5544330666599
"2861" 572 10.7451999526889 92.4788107357545
"2862" 572.2 12.6100226036611 97.8126938057551
"2863" 572.4 15.9089303584998 102.162794973023
"2864" 572.6 19.2847469139014 106.390875777472
"2865" 572.8 22.866112808423 110.649169100803
"2866" 573 26.5152192524211 112.222918908449
"2867" 573.2 31.887196838366 114.57319015989
"2868" 573.4 35.5957306508039 118.802393484803
"2869" 573.6 38.8223927800677 119.731735566194
"2870" 573.8 43.8546101790329 122.943333646571
"2871" 574 48.9794373103476 124.146668981454
"2872" 574.2 54.3102782152014 124.045130741736
"2873" 574.4 59.9425787259689 124.300845506507
"2874" 574.6 64.3417805190236 124.565167780891
"2875" 574.8 69.5838150403502 123.667325527181
"2876" 575 75.0929770215662 121.665471188403
"2877" 575.2 81.4107569720383 120.02382916774
"2878" 575.4 87.1110233929472 118.866587795154
"2879" 575.6 91.1402122550774 116.306726916529
"2880" 575.8 96.3875590706249 113.877967284611
"2881" 576 100.519509609559 111.71076048354
"2882" 576.2 104.545313549435 108.812267059527
"2883" 576.4 107.81082250566 106.509618141702
"2884" 576.6 109.400129588854 103.1299349294
"2885" 576.8 111.654161157846 98.93589858187
"2886" 577 114.953027094681 95.7160433388349
"2887" 577.2 118.157819196905 92.587220982013
"2888" 577.4 119.843478688685 88.6617003886015
"2889" 577.6 121.203564007361 85.4741975297845
"2890" 577.8 121.499223555616 83.2947833301196
"2891" 578 122.370668222422 79.3419815866686
"2892" 578.2 123.949186903058 75.9072267112503
"2893" 578.4 124.530564373081 72.2097176731222
"2894" 578.6 125.784707909159 68.2385773268792
"2895" 578.8 125.57925924005 65.0290453126585
"2896" 579 125.766646201237 60.940322067357
"2897" 579.2 125.049871189212 57.8893898142049
"2898" 579.4 124.318336145672 55.3972145376983
"2899" 579.6 124.346681772787 51.4329358136053
"2900" 579.8 124.016222357287 48.6224599814419
"2901" 580 122.616951061576 48.6606356140091
"2902" 580.2 120.71407179084 46.3800110778354
"2903" 580.4 118.904493855388 41.9392545998796
"2904" 580.6 119.694922879238 36.8863298641097
"2905" 580.8 118.949960489422 36.9532607349844
"2906" 581 116.374715036064 36.0491323333955
"2907" 581.2 113.50587462469 32.5902154033873
"2908" 581.4 112.149420147015 28.2163700823765
"2909" 581.6 112.41964498767 24.9657789621081
"2910" 581.8 111.078141360156 25.6220796003694
"2911" 582 107.63624717092 23.7774339942677
"2912" 582.2 103.780631529756 20.6755474852551
"2913" 582.4 101.763448682713 16.1412092107133
"2914" 582.6 100.872788039611 12.8596382543414
"2915" 582.8 97.5467272005245 11.0358293193171
"2916" 583 92.8627682647233 8.77137090622077
"2917" 583.2 89.1276268262226 5.92684393364729
"2918" 583.4 85.4426357790378 5.837342840503
"2919" 583.6 80.0175721750349 5.63703430393653
"2920" 583.8 75.5754962616261 2.97472177920888
"2921" 584 73.5125966877126 2.0517388104932
"2922" 584.2 69.367436658748 1.58586383304983
"2923" 584.4 64.2836337074225 0.440602473885937
"2924" 584.6 60.3264981576164 0.464899634879161
"2925" 584.8 55.199555057279 2.05823341325006
"2926" 585 49.7654242178182 2.30228060145987
"2927" 585.2 46.6602420834706 3.66973093686734
"2928" 585.4 42.2236559658623 6.47080834389105
"2929" 585.6 37.4255842108662 9.39346724647489
"2930" 585.8 32.2091405403918 11.9958025302748
"2931" 586 27.1798983013784 15.3514121210201
"2932" 586.2 24.6311129016796 19.9320638425318
"2933" 586.4 21.8505801719402 25.1511859751138
"2934" 586.6 18.9459366577112 30.8584573097739
"2935" 586.8 16.4985616171243 35.5216514095841
"2936" 587 14.6069436964706 39.005743019998
"2937" 587.2 10.9048790503667 41.1308536017962
"2938" 587.4 8.66186717052467 41.6853310286906
"2939" 587.6 8.6396601794011 43.5833732113671
"2940" 587.8 7.2472545572316 47.4524671536022
"2941" 588 6.77234655402416 52.6446496806658
"2942" 588.2 6.48389401701522 57.6983293595319
"2943" 588.4 6.99012970786907 62.4086195950634
"2944" 588.6 5.24103219325384 66.30743489643
"2945" 588.8 3.87831921800988 70.4411548023265
"2946" 589 5.65269452705373 74.8310312508839
"2947" 589.2 8.17616744484061 78.8032220240315
"2948" 589.4 10.1897182457188 83.4504707222418
"2949" 589.6 12.2959207916489 88.0240927629466
"2950" 589.8 14.2140633399898 93.062934576607
"2951" 590 15.4263751388599 98.7003579114015
"2952" 590.2 19.4747282334639 102.243766412082
"2953" 590.4 23.6800361270729 104.454878202803
"2954" 590.6 28.7394883345578 105.675348525343
"2955" 590.8 33.60931528934 106.387166024404
"2956" 591 39.1270086057883 106.775937769008
"2957" 591.2 43.8105725932272 107.515006145886
"2958" 591.4 48.6794388473131 106.933040301468
"2959" 591.6 53.5831029716849 105.950592580011
"2960" 591.8 59.4642312619017 105.347710387172
"2961" 592 64.2316394516349 105.133761526902
"2962" 592.2 67.2253272116977 107.374019985698
"2963" 592.4 69.7797873448954 111.867714717248
"2964" 592.6 70.5384753883628 117.335150345682
"2965" 592.8 70.5407185885509 119.366188344318
"2966" 593 72.2455579212552 118.815094982983
"2967" 593.2 75.1405883534622 116.790672438549
"2968" 593.4 78.5042419780567 114.037712991852
"2969" 593.6 82.4219756209798 111.205643464237
"2970" 593.8 87.1152130670125 109.157988373654
"2971" 594 92.167694690437 107.792560124
"2972" 594.2 97.2111729518458 107.387114454905
"2973" 594.4 101.14003635939 105.093991692416
"2974" 594.6 100.853745178573 102.960703190611
"2975" 594.8 99.5590438116491 100.32531555021
"2976" 595 97.6220257984207 97.7263336333926
"2977" 595.2 97.1423075332522 93.4541696013362
"2978" 595.4 98.3574124982766 89.1686764360743
"2979" 595.6 101.010094945031 85.9391408159035
"2980" 595.8 104.832634900024 84.7001978935408
"2981" 596 110.058415843796 82.8057134903133
"2982" 596.2 115.271883873441 80.9421515563044
"2983" 596.4 117.69286706766 77.1197921200015
"2984" 596.6 117.844005175236 74.1143522461599
"2985" 596.8 117.763318580779 73.4624615577995
"2986" 597 117.287737793221 74.8200385233356
"2987" 597.2 116.714902594156 75.8442738438168
"2988" 597.4 116.866196032185 76.1809681490488
"2989" 597.6 117.016034725618 76.3037347154612
"2990" 597.8 117.100637060615 76.4947572235368
"2991" 598 117.285458033824 77.0216526721771
"2992" 598.2 117.597668126034 77.3048140678077
"2993" 598.4 117.626353306185 77.2984117882564
"2994" 598.6 117.682661252407 77.2567408108265
"2995" 598.8 117.832083944561 77.0896090609825
"2996" 599 117.940179703708 76.1814875950467
"2997" 599.2 119.284878267639 74.2571880900084
"2998" 599.4 121.244138850963 70.6110136436599
"2999" 599.6 123.909020690441 66.2257156726983
"3000" 599.8 124.366862939353 63.135157758561
"3001" 600 123.017839156963 60.7875106532154
"3002" 600.2 121.050337579159 56.2817364317834
"3003" 600.4 119.960641572362 51.0372248403221
"3004" 600.6 120.244672805518 45.8823973262154
"3005" 600.8 121.130411617474 42.4245034137213
"3006" 601 120.067225286919 42.2689361721476
"3007" 601.2 117.497398054346 39.8347148295765
"3008" 601.4 115.604048105543 35.5892453224303
"3009" 601.6 115.711341712069 30.3940747563362
"3010" 601.8 113.94883568332 29.7077421862319
"3011" 602 110.80585960002 25.8596370965513
"3012" 602.2 108.206857274119 21.3944143673265
"3013" 602.4 104.873423505486 18.6504932059333
"3014" 602.6 100.511955251556 16.890121878398
"3015" 602.8 95.9696277040624 14.3708379408674
"3016" 603 89.0887823114349 12.7037459931703
"3017" 603.2 83.0311956836691 10.6832499319318
"3018" 603.4 78.1650020712838 9.12887943593643
"3019" 603.6 72.9903835793175 8.02193043266326
"3020" 603.8 67.8202152493099 7.37707889073278
"3021" 604 61.3566160474706 7.41290849007653
"3022" 604.2 56.3276242923477 7.00035889143118
"3023" 604.4 51.6223443561025 4.16248470647359
"3024" 604.6 50.7581364730837 3.46404827775911
"3025" 604.8 49.249788841053 4.86607582170565
"3026" 605 46.1546771663182 7.02435639052653
"3027" 605.2 42.029576221969 9.60756192866744
"3028" 605.4 37.1843936778304 12.5921249488012
"3029" 605.6 31.7702972921483 14.2121818354607
"3030" 605.8 26.4895428591735 16.2696959157356
"3031" 606 23.0405211873061 19.9911487122205
"3032" 606.2 20.0505608051519 24.7563594837716
"3033" 606.4 17.509639492627 30.3153560144581
"3034" 606.6 13.987958487642 34.6452239074837
"3035" 606.8 9.83605185298489 37.4766494647665
"3036" 607 9.92522414858873 39.4194589602592
"3037" 607.2 9.54193492640916 43.6735048003873
"3038" 607.4 9.65374864833531 48.6697232907646
"3039" 607.6 9.88716587658143 53.5438608405507
"3040" 607.8 10.6650780765951 58.7682592349291
"3041" 608 11.4422972232631 63.2766196523918
"3042" 608.2 11.2354322892121 68.2117575098265
"3043" 608.4 8.95553634393486 71.7979022974765
"3044" 608.6 5.67386867729504 73.659476026996
"3045" 608.8 5.2392991473171 76.1144050080579
"3046" 609 6.11189922442878 79.6803364737534
"3047" 609.2 8.74772912167269 83.7320912743387
"3048" 609.4 11.9916406942563 86.9750930899694
"3049" 609.6 15.6259164232849 88.9547068899015
"3050" 609.8 19.8900664212341 91.5969342618347
"3051" 610 23.7186596553419 94.756061896372
"3052" 610.2 28.192891838647 96.4193874066248
"3053" 610.4 32.5350090609501 96.4533746899483
"3054" 610.6 36.0137157117778 94.8968821184106
"3055" 610.8 39.1249788907601 92.4887948280035
"3056" 611 43.3245654202037 90.991270330336
"3057" 611.2 47.6783098611491 89.9552057972908
"3058" 611.4 51.4166547407849 90.3679131476538
"3059" 611.6 55.157018353108 92.5505695631855
"3060" 611.8 56.9204601263954 95.112034013616
"3061" 612 59.0201600840239 98.0511336683774
"3062" 612.2 60.241089182437 102.013297676809
"3063" 612.4 59.9392394636581 106.53577943646
"3064" 612.6 58.9230366149416 111.546420557556
"3065" 612.8 58.5703510328605 116.201470965989
"3066" 613 59.2613467468659 118.633475979413
"3067" 613.2 62.3264319372329 118.968636759371
"3068" 613.4 65.6474323744599 117.971905078427
"3069" 613.6 70.1648387621595 116.256618677301
"3070" 613.8 75.5731308958544 114.15672779874
"3071" 614 80.4881610637272 111.77083381031
"3072" 614.2 85.9440840648277 109.347549899246
"3073" 614.4 90.7589457898487 106.616270581205
"3074" 614.6 95.2017137231849 102.990355272827
"3075" 614.8 98.4493499339795 98.9808524891212
"3076" 615 102.504421210159 94.6934041769291
"3077" 615.2 106.614163416468 90.6049400235699
"3078" 615.4 111.621110841585 87.4338702151483
"3079" 615.6 117.111733558742 85.4065830497557
"3080" 615.8 118.239813562395 86.0871655754055
"3081" 616 116.916648948601 86.5023980526938
"3082" 616.2 116.936830115167 88.0378919148354
"3083" 616.4 117.011617423733 90.0925303403657
"3084" 616.6 116.618178616515 91.4082854646231
"3085" 616.8 115.945488299452 91.0636288705852
"3086" 617 116.357277179253 91.4503903045299
"3087" 617.2 116.718751733349 91.3502656653352
"3088" 617.4 115.788755722081 90.8037219238613
"3089" 617.6 115.028598448081 90.5677658377483
"3090" 617.8 114.893092151411 90.6176157150961
"3091" 618 114.434365460937 90.7943401475345
"3092" 618.2 113.615523478895 90.2844669441423
"3093" 618.4 113.18210047179 89.6039140864318
"3094" 618.6 112.848698158632 88.4204896589844
"3095" 618.8 112.379335512346 86.5370793707926
"3096" 619 112.457994270344 83.4490480569106
"3097" 619.2 113.298791281395 79.2816369983002
"3098" 619.4 114.050798721074 74.6663934804932
"3099" 619.6 114.229400487997 70.1636175883622
"3100" 619.8 113.876928914158 65.9462078287995
"3101" 620 113.359106790776 60.5924303475629
"3102" 620.2 114.18867777689 55.6168002547997
"3103" 620.4 117.004100670388 50.956053358623
"3104" 620.6 121.202990736416 48.0312205529547
"3105" 620.8 120.605348028617 48.2487528736644
"3106" 621 119.347072953694 46.2362699123265
"3107" 621.2 117.979991690176 42.595567203357
"3108" 621.4 116.157400736158 37.8265357240157
"3109" 621.6 115.082153450348 32.2281152627755
"3110" 621.8 113.731452226071 27.081652358398
"3111" 622 111.776597556721 25.6366389296265
"3112" 622.2 107.513958055094 24.3534325919174
"3113" 622.4 102.13169120169 22.2311340723896
"3114" 622.6 96.8024295213195 19.4982017251342
"3115" 622.8 92.1072999144018 15.3732389304397
"3116" 623 88.8857010789202 13.9306170452089
"3117" 623.2 84.135424144848 13.5918590912897
"3118" 623.4 78.7725081238301 14.989777168504
"3119" 623.6 72.8856680364706 16.1491560144184
"3120" 623.8 66.659425440387 16.4382405687414
"3121" 624 60.5240628426134 16.0120123325765
"3122" 624.2 54.6084799539211 13.8410623474309
"3123" 624.4 49.5500463235182 10.2389349627599
"3124" 624.6 45.3353965487849 5.92027392185987
"3125" 624.8 45.4320687238479 6.31067231316349
"3126" 625 44.7255232415987 7.28661258434378
"3127" 625.2 42.2303193360762 8.36282559731566
"3128" 625.4 37.8716023146974 9.38910994721403
"3129" 625.6 32.8816288946343 10.5365696403546
"3130" 625.8 31.0504865031735 11.4620151310652
"3131" 626 29.4522408117175 14.56913532712
"3132" 626.2 26.6518166928277 18.3135563013061
"3133" 626.4 23.3470555678411 21.1993421042328
"3134" 626.6 18.8382548042274 23.5736671614542
"3135" 626.8 15.9515171223149 26.3207454130965
"3136" 627 13.5183431185084 29.787439468503
"3137" 627.2 11.2388875495485 34.3249186638265
"3138" 627.4 9.06449221987487 38.4244617994065
"3139" 627.6 7.62282471291565 42.3189003840765
"3140" 627.8 6.31561706477202 46.6868243848082
"3141" 628 5.33664475021345 50.7951598859694
"3142" 628.2 4.94614359558143 55.9259114451972
"3143" 628.4 3.9349317712941 61.2714537176164
"3144" 628.6 4.9474101572521 66.9271108106669
"3145" 628.8 5.92188609296454 72.2311503040045
"3146" 629 8.4746792804576 75.9785881245951
"3147" 629.2 10.2167535697177 79.7304842234413
"3148" 629.4 10.2461535083697 84.4336337034652
"3149" 629.6 10.7197346840099 88.3878030069515
"3150" 629.8 11.5998639342824 93.1437210987046
"3151" 630 13.6386481212563 97.7398971594694
"3152" 630.2 17.1727572928255 100.954039710123
"3153" 630.4 20.9397349946967 103.875092466071
"3154" 630.6 24.8635951099988 107.570618680408
"3155" 630.8 28.2626261543991 110.415613193969
"3156" 631 32.8091354857386 112.399622617843
"3157" 631.2 38.1837878725881 114.50822303606
"3158" 631.4 43.1615919571687 116.99240859056
"3159" 631.6 47.8071538487504 121.112692514671
"3160" 631.8 51.5137859480182 124.319772634541
"3161" 632 52.768648749542 123.476544815065
"3162" 632.2 54.4972576244693 121.89520502312
"3163" 632.4 57.1643611634176 120.181973606223
"3164" 632.6 61.8063297535578 119.006388606598
"3165" 632.8 66.5431347863131 118.725163709416
"3166" 633 71.7006914402009 120.475964117363
"3167" 633.2 76.2432613682105 120.825533612827
"3168" 633.4 78.7816778171596 119.109459730532
"3169" 633.6 80.8632471423599 116.086471939627
"3170" 633.8 82.8739457578805 112.328898962653
"3171" 634 84.9056549315956 107.634553816335
"3172" 634.2 88.0302299671585 103.593801156511
"3173" 634.4 90.0518193984281 99.0376941272049
"3174" 634.6 92.3118054659952 95.4191902804645
"3175" 634.8 96.3709386827696 92.3443084440892
"3176" 635 101.004466017383 90.1180569154903
"3177" 635.2 106.48178666302 87.6399163748526
"3178" 635.4 110.804768029941 84.0108453039309
"3179" 635.6 114.325670405922 79.315161769616
"3180" 635.8 116.198490318536 74.9843049605563
"3181" 636 115.063345152256 71.6006668707646
"3182" 636.2 112.721064914134 67.8230420844676
"3183" 636.4 110.218153907816 63.8635946701686
"3184" 636.6 108.555143169785 59.5635159310837
"3185" 636.8 107.759361363472 54.4569753459157
"3186" 637 109.7619224434 50.2384696446303
"3187" 637.2 113.331128355309 45.6934356284637
"3188" 637.4 116.835924282335 42.1117439984902
"3189" 637.6 118.726771455213 42.9185627578551
"3190" 637.8 119.331476732726 44.0886853645054
"3191" 638 120.198437185883 46.4603078668438
"3192" 638.2 122.240177456202 49.2854207434352
"3193" 638.4 122.703814072262 50.7946932408009
"3194" 638.6 121.503155403585 52.5190161207309
"3195" 638.8 120.514272235533 56.1525380735587
"3196" 639 120.476943083685 61.1413832393265
"3197" 639.2 121.09415042784 66.9975674294106
"3198" 639.4 122.512618495414 72.7849908904706
"3199" 639.6 122.730742720632 73.7165249598792
"3200" 639.8 122.754080882553 74.8060800276423
"3201" 640 122.57434950713 76.2551190652577
"3202" 640.2 121.714766752834 77.8592806196103
"3203" 640.4 120.937488819509 81.5846981802049
"3204" 640.6 120.423342250262 86.0469358498265
"3205" 640.8 119.095131767812 90.3297537962418
"3206" 641 116.898681385775 91.6490110976471
"3207" 641.2 114.130258074937 94.7213180424629
"3208" 641.4 111.74479744888 98.9709624786486
"3209" 641.6 109.0258962144 103.80209804143
"3210" 641.8 106.56009679254 106.834288928041
"3211" 642 103.722329069046 109.221181335753
"3212" 642.2 100.337264440445 112.322226144425
"3213" 642.4 96.5304183798047 114.259998068066
"3214" 642.6 92.1218701646372 117.076506329112
"3215" 642.8 88.017300462819 120.219634697095
"3216" 643 86.0007700786889 120.356723210747
"3217" 643.2 81.2110505066725 121.834158220248
"3218" 643.4 76.0121620737198 123.500810363827
"3219" 643.6 72.0941686216727 123.83017080007
"3220" 643.8 66.7018014385313 124.717574780386
"3221" 644 62.4496249254505 125.234564865405
"3222" 644.2 57.1938500231849 125.804178442068
"3223" 644.4 53.4850181621365 124.130589414657
"3224" 644.6 48.3212943210569 123.469216619339
"3225" 644.8 43.2917429544541 122.481657315827
"3226" 645 40.603115868423 121.392740815136
"3227" 645.2 37.4028261926258 119.342946796937
"3228" 645.4 32.5757057639391 117.918140436699
"3229" 645.6 29.4085813439369 115.415869234043
"3230" 645.8 25.2733748157816 113.013396740859
"3231" 646 22.1300875113753 110.406513613184
"3232" 646.2 18.1800639154856 106.544938882909
"3233" 646.4 14.820929361331 103.210845114942
"3234" 646.6 14.2051170883058 100.761985352351
"3235" 646.8 13.1472969385289 95.4476035645785
"3236" 647 11.4070435525849 90.4133696898515
"3237" 647.2 10.2525677808047 85.0467339948679
"3238" 647.4 7.51306275972724 79.7452448104452
"3239" 647.6 5.93267515169709 75.0257899313631
"3240" 647.8 4.98172519497 69.1150977114629
"3241" 648 5.56113348835435 63.3599844190299
"3242" 648.2 7.59358789468487 57.688092331148
"3243" 648.4 10.9801860064157 52.1110992611342
"3244" 648.6 13.0368569460063 46.3249908249872
"3245" 648.8 14.9656791934773 40.7487076279303
"3246" 649 15.8240536371436 33.9217228059193
"3247" 649.2 14.5481728424882 27.9151330613771
"3248" 649.4 15.2217252706042 28.8264235903427
"3249" 649.6 17.7854791716305 27.8125860758591
"3250" 649.8 22.025899734477 26.0901047801973
"3251" 650 27.3533579432644 24.7862831052015
"3252" 650.2 33.253166438668 23.2172955564108
"3253" 650.4 37.8451956884639 20.1678755246754
"3254" 650.6 40.9667279799731 16.2304557983795
"3255" 650.8 41.4276250809626 11.0117926908265
"3256" 651 41.2016282424566 6.08634786509827
"3257" 651.2 40.9354862220401 8.43038529951074
"3258" 651.4 41.4980100137404 9.38869709586357
"3259" 651.6 44.375245515792 10.042687337148
"3260" 651.8 47.7012687558886 12.3423536146043
"3261" 652 51.8159557456331 15.03129716893
"3262" 652.2 55.8657100669264 17.944037369849
"3263" 652.4 61.0741877358128 20.1189917302219
"3264" 652.6 65.2065282276951 22.1743784346735
"3265" 652.8 70.7904775529787 23.4530772574554
"3266" 653 74.9961191117606 26.0134167231296
"3267" 653.2 77.6154751891949 28.4036394549465
"3268" 653.4 79.4892628696049 32.5159220036265
"3269" 653.6 80.4988758367869 37.453874514
"3270" 653.8 82.4210896567909 41.5979654154629
"3271" 654 83.9893939316849 44.119279206003
"3272" 654.2 86.9196192331277 44.7967162320265
"3273" 654.4 89.9135042256945 43.8807034323939
"3274" 654.6 92.1785194270473 41.8762349976889
"3275" 654.8 92.5637421931156 39.1356237691137
"3276" 655 91.8073480739373 36.4111552249553
"3277" 655.2 91.6634558962674 34.1147840147544
"3278" 655.4 92.4221487414879 32.0588473033114
"3279" 655.6 94.8064319407049 30.3221950678065
"3280" 655.8 97.2511573540672 30.5555511407089
"3281" 656 97.6418185727249 31.7362699219065
"3282" 656.2 98.8618709974949 34.4994486232965
"3283" 656.4 100.955060934244 38.5064436695912
"3284" 656.6 104.074951435577 41.6197209127704
"3285" 656.8 108.131235644915 45.1981798989076
"3286" 657 112.688850271824 47.588063191271
"3287" 657.2 116.381508596011 48.1945163938908
"3288" 657.4 117.016857834239 47.1435227101238
"3289" 657.6 116.133680840876 47.3307013104629
"3290" 657.8 115.633508560834 48.7411139745563
"3291" 658 115.113798068672 50.989874809331
"3292" 658.2 113.832415199915 53.2446686596373
"3293" 658.4 112.461356114096 56.8554806892551
"3294" 658.6 112.88944733024 59.8639032034654
"3295" 658.8 114.658284677248 62.8716271639992
"3296" 659 117.337900769176 66.2052999465765
"3297" 659.2 121.389131812485 68.7499977133015
"3298" 659.4 122.267822085143 70.5955392153181
"3299" 659.6 121.841459631834 73.7998838507184
"3300" 659.8 120.008631905953 76.1079187366301
"3301" 660 116.84937839338 78.5780321518177
"3302" 660.2 112.781961187134 81.0893608536231
"3303" 660.4 107.643402911353 83.5869890016672
"3304" 660.6 103.315426321515 86.9289782653096
"3305" 660.8 99.6226283956586 91.0421267758792
"3306" 661 97.3230073125952 96.1437373606214
"3307" 661.2 93.8485027138659 101.474804404033
"3308" 661.4 91.8673874985939 106.645408704063
"3309" 661.6 92.386440987176 111.780550311827
"3310" 661.8 92.0457036123813 113.916676901273
"3311" 662 89.906825124978 114.521720578861
"3312" 662.2 86.2880434276284 113.425596264305
"3313" 662.4 82.3764961259541 112.162732704827
"3314" 662.6 77.4658028431763 109.889406401637
"3315" 662.8 72.2118289877234 106.998370625057
"3316" 663 67.8165606470311 102.644104557801
"3317" 663.2 63.8502714623265 97.9949270032602
"3318" 663.4 59.4305959842911 93.8585635816761
"3319" 663.6 54.8533657848164 90.5593700689318
"3320" 663.8 50.5407618097524 86.8560607359076
"3321" 664 47.6199773290227 82.4730140125833
"3322" 664.2 47.3508789659232 77.0983910965929
"3323" 664.4 49.3197680717509 73.1440736760907
"3324" 664.6 52.3495750316031 69.9072575805902
"3325" 664.8 56.021343284515 66.3549279589303
"3326" 665 59.6894606963169 62.3023523954209
"3327" 665.2 63.2072370300063 57.773400901014
"3328" 665.4 67.4165310994773 54.2657056596001
"3329" 665.6 71.4683127957981 52.3583991888737
"3330" 665.8 76.5352348686522 50.6027930473032
"3331" 666 80.9137090390684 48.2492208657489
"3332" 666.2 85.9377409634092 46.134473667462
"3333" 666.4 91.1905925734858 44.2233189589042
"3334" 666.6 96.4322653499076 43.9980433236186
"3335" 666.8 101.355532382248 44.5477186123447
"3336" 667 103.31120973263 46.8130178872174
"3337" 667.2 103.658463396435 47.50408650449
"3338" 667.4 106.086122533744 46.1688259606206
"3339" 667.6 107.528687209733 43.3735767955285
"3340" 667.8 107.835673801156 40.0809284866054
"3341" 668 107.183598675739 38.0269164310048
"3342" 668.2 107.57290073142 37.7458257697971
"3343" 668.4 109.238017787595 39.0512409239265
"3344" 668.6 111.356900837612 41.0025974334285
"3345" 668.8 114.745221495354 43.5336944189694
"3346" 669 116.905514511875 47.48495204118
"3347" 669.2 117.457429467518 52.0915001640573
"3348" 669.4 116.037556120888 57.0802649281238
"3349" 669.6 114.589179470521 63.0071281942447
"3350" 669.8 114.164555990806 68.70756169534
"3351" 670 113.428211997503 74.7053838054356
"3352" 670.2 112.959832263018 80.5972980237154
"3353" 670.4 110.72596012065 86.8167917621627
"3354" 670.6 106.835425047011 92.6946939379222
"3355" 670.8 102.310836750898 97.3440258318961
"3356" 671 96.6237320719607 101.632948842516
"3357" 671.2 91.0335180040849 106.073293243027
"3358" 671.4 85.6737595153131 110.696066940237
"3359" 671.6 80.4895031493099 115.395358778952
"3360" 671.8 78.0855057702849 119.503819503702
"3361" 672 78.4165315233644 120.779802386314
"3362" 672.2 78.7552601594391 120.745642378132
"3363" 672.4 79.2917553392901 121.0032149008
"3364" 672.6 79.6219765661574 120.826702366322
"3365" 672.8 78.5637713885099 119.567516569202
"3366" 673 74.9683101082805 119.57374780387
"3367" 673.2 70.3525402541607 119.035851546681
"3368" 673.4 64.5731733907018 119.657394208233
"3369" 673.6 58.9313523637563 119.677915894911
"3370" 673.8 52.636211410811 119.922696945305
"3371" 674 47.142183590127 117.270079229463
"3372" 674.2 43.2299525360924 112.345794859457
"3373" 674.4 39.5490793790969 106.267951475195
"3374" 674.6 36.0361392301849 100.67439530157
"3375" 674.8 33.7512606993501 94.3197999394613
"3376" 675 31.8825787229693 87.4394854886886
"3377" 675.2 29.4352255005917 81.8278149689113
"3378" 675.4 25.2329751298816 76.3534955377528
"3379" 675.6 20.5503711739541 71.5762691746983
"3380" 675.8 17.1535319168544 65.1996420395723
"3381" 676 15.9119756079743 58.7074848418002
"3382" 676.2 18.0422951518485 52.3824576688447
"3383" 676.4 21.905815101717 46.4168423273678
"3384" 676.6 26.3428670578949 42.0475508850465
"3385" 676.8 31.2900290707233 37.6287664567936
"3386" 677 36.7852797320979 33.9607376154244
"3387" 677.2 42.4112170777381 30.8676587895606
"3388" 677.4 47.4197823466962 27.4659028379402
"3389" 677.6 52.7289702105145 24.4287745754859
"3390" 677.8 58.2451313595678 20.8252065479648
"3391" 678 62.6589807404691 16.5688587841318
"3392" 678.2 68.1477163415249 12.6042193283265
"3393" 678.4 71.8471730088839 8.34641062961294
"3394" 678.6 72.3275187630881 4.19004245018138
"3395" 678.8 71.9088552929202 3.85149315138535
"3396" 679 74.1489770299277 4.46373435742654
"3397" 679.2 77.424221186391 5.54566513183684
"3398" 679.4 81.4792912664974 7.68362101845153
"3399" 679.6 85.9689701660599 11.2864862857953
"3400" 679.8 90.4833637749728 15.5053311297356
"3401" 680 95.0700033044225 20.3973345598463
"3402" 680.2 98.7567926914879 25.4497942041599
"3403" 680.4 102.547464303666 30.9342748695188
"3404" 680.6 106.066846298194 36.468569906615
"3405" 680.8 110.204262144768 41.696084632521
"3406" 681 113.973733184507 47.2565025716062
"3407" 681.2 117.408221218863 53.3132908331396
"3408" 681.4 121.235476090005 59.0361135616471
"3409" 681.6 124.336817309017 62.5175610158013
"3410" 681.8 122.950817751946 62.9795790853044
"3411" 682 120.805192815639 65.9881508596447
"3412" 682.2 118.576549898685 70.2808139133093
"3413" 682.4 115.776637272785 75.8522205165515
"3414" 682.6 112.898306123504 82.5238291925162
"3415" 682.8 111.05402006107 88.8868103276053
"3416" 683 109.212198652599 95.2149203807576
"3417" 683.2 107.084172164132 101.622544603142
"3418" 683.4 103.081392782941 106.75935724607
"3419" 683.6 99.4598828597442 111.570026112293
"3420" 683.8 98.6682930158228 111.922221371301
"3421" 684 99.6196920083133 111.082804475065
"3422" 684.2 100.230446458877 109.970900348391
"3423" 684.4 100.623017190939 109.786253097445
"3424" 684.6 100.876453025176 109.334582996627
"3425" 684.8 101.175858844758 109.056632165354
"3426" 685 100.915887419621 109.033410204878
"3427" 685.2 101.318402974566 108.969242539589
"3428" 685.4 101.136787824031 108.412772130775
"3429" 685.6 101.211504137287 107.922794703852
"3430" 685.8 99.2324636382605 107.865589496137
"3431" 686 99.1798701237849 108.070196246452
"3432" 686.2 99.2392157355269 107.978841244616
"3433" 686.4 98.7696591263741 107.938067874097
"3434" 686.6 97.9012466064926 107.984858511262
"3435" 686.8 96.5604948504599 108.360017894477
"3436" 687 94.654142805473 109.53927729525
"3437" 687.2 91.3785697863025 111.067571393793
"3438" 687.4 86.9082029517234 112.260728190211
"3439" 687.6 81.6433913102021 112.785426431352
"3440" 687.8 76.1328111660054 112.492650838955
"3441" 688 70.9977679545831 112.845926009127
"3442" 688.2 65.5587739753109 112.095288753121
"3443" 688.4 60.4708305405126 110.197223255112
"3444" 688.6 56.5025000886418 106.153244042482
"3445" 688.8 53.6352376519813 100.639764448623
"3446" 689 51.6247316895154 95.0552123673181
"3447" 689.2 50.7014158511576 88.8426579610447
"3448" 689.4 50.5085382830956 82.8029352997194
"3449" 689.6 51.2688858501381 77.3912785379574
"3450" 689.8 52.0682181184992 71.8916279795694
"3451" 690 51.2972014548706 66.701227099398
"3452" 690.2 51.135626900094 61.1664760227053
"3453" 690.4 50.5994856712349 56.0545355884965
"3454" 690.6 51.2748725975444 50.811723167849
"3455" 690.8 52.0751822922827 45.8665499886635
"3456" 691 53.8280425377515 41.3740605791599
"3457" 691.2 54.2136879830712 36.664338160372
"3458" 691.4 53.5009872167775 31.8100641518636
"3459" 691.6 52.1246616901732 27.5404405245242
"3460" 691.8 50.3780578360837 23.3547094505232
"3461" 692 48.1479784625849 21.1099008080932
"3462" 692.2 46.8825401770437 17.5253796711324
"3463" 692.4 48.486991131909 15.2377635191714
"3464" 692.6 51.9940507978445 14.3768951086244
"3465" 692.8 56.5486002440918 14.9728613686637
"3466" 693 62.4751752698709 15.9238733698498
"3467" 693.2 67.118996286288 18.3625653836822
"3468" 693.4 72.0756919131436 21.7234064272801
"3469" 693.6 76.3490376572971 26.0858982324184
"3470" 693.8 78.7419817290216 31.0074714973776
"3471" 694 81.0922639129195 36.5452163755408
"3472" 694.2 82.4240185143498 41.707211554043
"3473" 694.4 82.2001558197698 47.0330841467888
"3474" 694.6 82.3011805683111 52.601647535545
"3475" 694.8 80.9595217782415 58.2497768319114
"3476" 695 80.7775412912938 64.0985668049651
"3477" 695.2 82.3646433618065 69.6234222046914
"3478" 695.4 82.5500220563793 74.9034881131876
"3479" 695.6 84.4555587556977 79.7523591719548
"3480" 695.8 87.7049902623573 83.3870342525679
"3481" 696 92.5015028846718 85.5561915017135
"3482" 696.2 96.6507635267474 86.781726998273
"3483" 696.4 101.400450766621 87.3313003159993
"3484" 696.6 103.278384759435 87.5053790047231
"3485" 696.8 103.80058681839 90.2150104948522
"3486" 697 102.252001232942 93.0983731549076
"3487" 697.2 99.7725724620632 96.6162176226178
"3488" 697.4 97.2790400667883 101.422089591206
"3489" 697.6 93.9804774469226 106.03841648913
"3490" 697.8 91.1695751393588 106.74238937454
"3491" 698 88.5251111174769 106.064725142181
"3492" 698.2 84.8128976451849 105.727695831237
"3493" 698.4 79.1777261447899 104.059823649877
"3494" 698.6 73.7288677017479 101.538704502776
"3495" 698.8 68.1047281370642 99.5012935988007
"3496" 699 62.5050358463066 97.2376794268874
"3497" 699.2 56.4271396692366 94.1968655580248
"3498" 699.4 50.7649985477746 91.2602956722881
"3499" 699.6 45.0313336391849 89.8380094723438
"3500" 699.8 38.7584655558047 89.5697520673968
"3501" 700 32.3811057298309 89.5125071657026
"3502" 700.2 26.087228982046 89.8935308608543
"3503" 700.4 20.5490269524263 89.7622319289041
"3504" 700.6 14.8181471479833 88.9451523300765
"3505" 700.8 12.3350688912599 86.3208332314765
"3506" 701 12.4186539813459 82.0545333376401
"3507" 701.2 14.1160087903456 76.7562638676122
"3508" 701.4 17.2921462181331 71.2659219780248
"3509" 701.6 19.8620554031583 65.7157344475787
"3510" 701.8 22.3793255858367 60.554460278648
"3511" 702 25.5590906114527 55.5451410561122
"3512" 702.2 29.3636476028515 51.0489370834376
"3513" 702.4 33.2869037558849 46.6108086574665
"3514" 702.6 38.0440294034273 42.6943270277053
"3515" 702.8 42.2385819151414 37.9694985854787
"3516" 703 44.7042892306035 33.8731138969079
"3517" 703.2 46.1288640853534 28.9371488988378
"3518" 703.4 48.7258614655075 27.7168618042136
"3519" 703.6 52.8805980752073 28.3016096385681
"3520" 703.8 57.6137043314988 30.3757006028265
"3521" 704 62.882635709587 33.2379143938809
"3522" 704.2 67.9320313129728 35.4946284120993
"3523" 704.4 73.5871407301546 36.3902477573114
"3524" 704.6 78.4970694692938 36.2787157818364
"3525" 704.8 84.0768120181949 34.3121792507265
"3526" 705 89.0037977317096 32.1579571087968
"3527" 705.2 94.7388456801057 31.7757747157968
"3528" 705.4 99.6646989555869 31.2700862029399
"3529" 705.6 100.288920095339 30.1111127922881
"3530" 705.8 99.8520876347143 29.7949332409148
"3531" 706 100.388443405882 31.7731756156144
"3532" 706.2 101.094852185761 35.3209091425538
"3533" 706.4 101.896945098031 40.0956278094131
"3534" 706.6 103.922406894352 45.9425556658543
"3535" 706.8 105.329081769067 52.1149299937447
"3536" 707 105.746181052528 57.860074407998
"3537" 707.2 104.020204906211 63.9809313697739
"3538" 707.4 101.496349395606 69.1035164268265
"3539" 707.6 99.5207891436394 75.5531338408174
"3540" 707.8 98.7424462889217 82.372620913616
"3541" 708 98.7718540826977 89.1043949938265
"3542" 708.2 97.4242074480154 97.2284698732757
"3543" 708.4 96.4456074442758 104.869997769308
"3544" 708.6 97.9409011415642 107.968610409232
"3545" 708.8 97.9499746368772 107.452416374006
"3546" 709 95.6695028148772 108.540166261775
"3547" 709.2 91.9676517494259 108.511525914559
"3548" 709.4 87.9174240192892 106.280447177783
"3549" 709.6 82.3806128043831 103.863444360283
"3550" 709.8 76.4074804315297 99.8109931241627
"3551" 710 70.8122608472188 94.9839580228604
"3552" 710.2 64.9886294036599 89.9770447911765
"3553" 710.4 60.1044522170533 84.8970361936949
"3554" 710.6 54.8472775686631 80.1225548708004
"3555" 710.8 49.4724326679146 75.2976256611238
"3556" 711 43.9698527610768 71.5687650159076
"3557" 711.2 38.4669246374391 68.7332097579028
"3558" 711.4 33.0588565736849 66.2328300342079
"3559" 711.6 28.05106372132 61.9177988215022
"3560" 711.8 24.3268775426073 56.4728276282834
"3561" 712 24.8139397187629 51.0380936482302
"3562" 712.2 27.4724177392886 45.598097425902
"3563" 712.4 32.1726336131552 42.1855149449354
"3564" 712.6 38.3179881486957 40.283363725707
"3565" 712.8 44.770830303713 40.0032615590737
"3566" 713 50.941092934002 40.7785189098509
"3567" 713.2 55.5510656921515 42.5078683450599
"3568" 713.4 59.5587837645182 45.7209027460084
"3569" 713.6 61.7020049676015 50.3411919112154
"3570" 713.8 63.4221197634584 55.8268846800624
"3571" 714 63.600400742347 61.5493887669887
"3572" 714.2 62.1526329881568 67.5724056561162
"3573" 714.4 61.0144665829414 74.1339229387483
"3574" 714.6 60.6421998388758 80.7473400002265
"3575" 714.8 61.8260584116224 87.0001169371301
"3576" 715 64.0129079223025 92.3406341367929
"3577" 715.2 67.5089349994718 97.6178732728675
"3578" 715.4 69.627379000524 104.256542157461
"3579" 715.6 71.8763835886386 111.093264327776
"3580" 715.8 73.6860955470099 114.029056723977
"3581" 716 72.6922351587116 115.871949322603
"3582" 716.2 69.5274017938349 116.713888034802
"3583" 716.4 68.2875982740823 116.036820893698
"3584" 716.6 66.4382419958378 114.904338631471
"3585" 716.8 66.2835272572018 114.69873960075
"3586" 717 67.5673755813056 116.251425374766
"3587" 717.2 69.5130654943691 117.815009148669
"3588" 717.4 72.0042475782849 117.350858689802
"3589" 717.6 75.9410620920533 116.051606177458
"3590" 717.8 79.4013018136134 113.333166283389
"3591" 718 82.9941032636086 110.316597416606
"3592" 718.2 86.6780371595066 107.746033571809
"3593" 718.4 90.1681505566544 105.140546649096
"3594" 718.6 89.9813174013131 102.062664677852
"3595" 718.8 88.5933653459113 98.4149830396473
"3596" 719 87.8198194614509 93.3656702381018
"3597" 719.2 89.8207856123237 89.0725464610765
"3598" 719.4 93.0767286163212 86.577358686172
"3599" 719.6 97.3638591770622 85.6911937481661
"3600" 719.8 102.368421716347 84.4217999084211
"3601" 720 106.151283500411 81.7642774981222
"3602" 720.2 108.01239992564 76.7153157540765
"3603" 720.4 108.611154758395 71.3630860135108
"3604" 720.6 109.892431755087 66.229186346139
"3605" 720.8 112.755965108167 61.9378784034991
"3606" 721 116.915465485129 58.5864231676043
"3607" 721.2 120.216518832407 57.9989946746599
"3608" 721.4 121.210948157891 59.4215624708265
"3609" 721.6 121.203355058138 59.9751911709667
"3610" 721.8 120.304664449157 59.2679751540134
"3611" 722 119.174563533965 57.6228508413862
"3612" 722.2 117.698260075347 54.084781307313
"3613" 722.4 115.953328591533 49.8874767025944
"3614" 722.6 113.954522188024 45.4309570127908
"3615" 722.8 112.551789882455 40.3709752593941
"3616" 723 112.243825537761 35.1857941551296
"3617" 723.2 110.763010226512 29.5598881869996
"3618" 723.4 109.771394808185 26.2772494169408
"3619" 723.6 110.482350964127 24.0641253553217
"3620" 723.8 110.401020025033 25.9825332974326
"3621" 724 108.884544655185 26.8511296451599
"3622" 724.2 105.459997744033 28.3065110811296
"3623" 724.4 101.88507668667 29.9859502416483
"3624" 724.6 96.9835877633139 31.9619630081814
"3625" 724.8 91.8907194111746 31.5458879298471
"3626" 725 86.691086923556 30.545121663641
"3627" 725.2 81.43305858283 30.4743283171491
"3628" 725.4 75.8944867992152 31.7847569002508
"3629" 725.6 70.2445501694375 33.7187907984371
"3630" 725.8 64.8068251222949 35.6880358655265
"3631" 726 60.1001078838818 38.8840843823417
"3632" 726.2 54.5813554838056 41.5951699329645
"3633" 726.4 48.9457067282883 44.2221247722058
"3634" 726.6 42.7425992381196 45.7793127033048
"3635" 726.8 36.2970512978284 46.4349290770048
"3636" 727 30.4616525541849 47.592107449398
"3637" 727.2 24.9017842873003 49.6354883116054
"3638" 727.4 20.5929440847112 51.9958256243792
"3639" 727.6 19.046299302749 55.8545268028265
"3640" 727.8 16.9795121119282 60.1893094018973
"3641" 728 15.9291055888918 65.1641823932317
"3642" 728.2 13.3237564982696 69.5915007252333
"3643" 728.4 9.77904005743487 73.1228012598765
"3644" 728.6 6.04326713850067 73.2773504556423
"3645" 728.8 6.13886213802557 72.7201568891982
"3646" 729 5.73681029097996 70.7241368474167
"3647" 729.2 5.1858996693915 67.9369652107274
"3648" 729.4 6.14194301639494 65.5557504593139
"3649" 729.6 7.15236617260226 61.2759779081657
"3650" 729.8 10.2841445618691 57.2424523353002
"3651" 730 14.0162441544327 53.2457655715522
"3652" 730.2 18.5548465681665 49.4532639084504
"3653" 730.4 23.1249831066394 45.4441100431993
"3654" 730.6 26.1841352477416 40.8325260772801
"3655" 730.8 29.102980644909 35.2386420861714
"3656" 731 31.6717879846331 28.9699722607576
"3657" 731.2 32.5285142894988 22.9320319019544
"3658" 731.4 32.9828408462849 17.013648687564
"3659" 731.6 33.7733081888051 11.7648693892696
"3660" 731.8 35.6081645047825 12.077553347729
"3661" 732 38.7800402674743 13.1121196137607
"3662" 732.2 43.8813521221079 13.505777793865
"3663" 732.4 49.8471535456437 15.3896545337795
"3664" 732.6 56.2190601071143 15.7943182440148
"3665" 732.8 62.4668950215642 15.022511366792
"3666" 733 68.4536796443099 13.7547475739203
"3667" 733.2 74.5364072124838 13.3705541266616
"3668" 733.4 80.4756057161542 12.6666164537143
"3669" 733.6 86.2514748518946 11.7556100363427
"3670" 733.8 91.0404403985045 13.2484133618884
"3671" 734 93.9155890424273 17.8061463441599
"3672" 734.2 95.4577666996901 23.5446931995213
"3673" 734.4 94.958776862422 30.0171583578471
"3674" 734.6 93.2715104490084 35.9772954806207
"3675" 734.8 91.3640265146412 40.9358082773702
"3676" 735 87.6070515038576 47.2646879880356
"3677" 735.2 82.3731879844418 51.034587387744
"3678" 735.4 76.0866268000999 53.5662397705246
"3679" 735.6 70.9734282446031 55.8846381428811
"3680" 735.8 63.8990108834679 57.6656867595907
"3681" 736 56.0828509304156 60.0021857217304
"3682" 736.2 49.1482601838858 62.0004006740602
"3683" 736.4 44.2060200274135 63.7165646016837
"3684" 736.6 37.9858018681293 66.0142087500765
"3685" 736.8 31.7870549806464 68.5612747410317
"3686" 737 25.0161211300242 71.3067524245676
"3687" 737.2 19.5435179223967 71.4117253427418
"3688" 737.4 15.7082667946349 68.9315343499765
"3689" 737.6 15.7029706169062 66.8239968532774
"3690" 737.8 15.4314703959501 66.2476723423222
"3691" 738 13.7875242666805 68.0697074168531
"3692" 738.2 12.4920151560211 71.3054580876455
"3693" 738.4 12.6499331809285 74.4540699288266
"3694" 738.6 12.7729645751595 77.669152319657
"3695" 738.8 12.5202374541176 81.4821579121459
"3696" 739 12.4777608069028 81.2712891954163
"3697" 739.2 10.7170546423387 80.4187284725701
"3698" 739.4 9.69712655808143 78.25063467768
"3699" 739.6 9.92037181951259 74.7763021425324
"3700" 739.8 10.1145519516008 70.4845589974017
"3701" 740 11.8825787208314 65.1542983658265
"3702" 740.2 14.8591982680509 60.0699076018087
"3703" 740.4 18.0757566203691 54.5202409044581
"3704" 740.6 21.2062241234551 49.1336256214211
"3705" 740.8 25.004113151108 44.4025293920669
"3706" 741 28.6174221918344 39.3392567273111
"3707" 741.2 31.9890846796568 34.1889361644445
"3708" 741.4 36.5126146229457 29.3953196816526
"3709" 741.6 40.770452077027 24.4820458055107
"3710" 741.8 45.1380973012635 19.4040599947928
"3711" 742 50.1559894189601 14.9939328306243
"3712" 742.2 56.1538546318332 12.921304720321
"3713" 742.4 63.3260943738068 12.2919483486802
"3714" 742.6 70.3148255787501 11.4327472106526
"3715" 742.8 77.4224797035182 10.6635820660932
"3716" 743 84.7201636822055 9.72603130681622
"3717" 743.2 90.7935467862143 8.04425881576771
"3718" 743.4 89.1121929521196 10.9217859678374
"3719" 743.6 86.9734155711104 14.2549220044755
"3720" 743.8 83.9529217392455 18.3736292913417
"3721" 744 80.1315957661349 23.3511882194865
"3722" 744.2 76.4392901737786 28.9464976956703
"3723" 744.4 71.8730035958645 33.2921604173702
"3724" 744.6 66.0732109428134 38.6381199562551
"3725" 744.8 61.7105126609324 43.6593216410789
"3726" 745 57.329323596769 48.7318074190939
"3727" 745.2 52.6691043446135 53.3903603260551
"3728" 745.4 46.5991580168099 57.0329225145765
"3729" 745.6 41.3735126280564 60.8941918750467
"3730" 745.8 35.1526526049459 64.5658051235079
"3731" 746 29.7867250351485 64.4385749752993
"3732" 746.2 26.4474887037638 61.5604428807739
"3733" 746.4 24.357770633792 57.783637929398
"3734" 746.6 21.872749101978 54.6475772341283
"3735" 746.8 21.3534617936443 54.7079796238265
"3736" 747 19.1995605602206 56.7599350910051
"3737" 747.2 18.371532101042 59.8310436061837
"3738" 747.4 19.3386964898367 63.277509828773
"3739" 747.6 20.2219528735919 67.3763676773398
"3740" 747.8 21.308372340415 71.6919847876761
"3741" 748 22.0771827926721 77.2044765519547
"3742" 748.2 23.7761667854156 80.8662411891599
"3743" 748.4 25.4250737797018 85.2188739983265
"3744" 748.6 27.2095107703628 87.9751215953011
"3745" 748.8 30.0996728998992 91.3803607291711
"3746" 749 34.9914598126679 92.9046266982333
"3747" 749.2 40.3957316914884 94.6710635394872
"3748" 749.4 45.9782536917107 96.7008191673352
"3749" 749.6 51.6340220273997 99.2159093254298
"3750" 749.8 57.0980041060284 102.581586278574
"3751" 750 62.9256810811687 106.10021039006
"3752" 750.2 68.6912287924349 109.787271451783
"3753" 750.4 73.8113864966111 113.622544140384
"3754" 750.6 78.1164188327609 117.837376876091
"3755" 750.8 81.2056979942969 117.189195537563
"3756" 751 83.7865788606806 114.372325027381
"3757" 751.2 86.3026311534263 109.981657324085
"3758" 751.4 88.0354447212874 105.551303957544
"3759" 751.6 90.9529775310063 100.588065945398
"3760" 751.8 94.9690793850211 96.8424902268093
"3761" 752 99.6226283956586 93.606771781537
"3762" 752.2 105.02156359913 92.1085802284992
"3763" 752.4 111.154650696176 90.5416324171993
"3764" 752.6 115.441727401341 87.769526055957
"3765" 752.8 115.142506073159 84.5215587549581
"3766" 753 113.645893398694 81.2129076426083
"3767" 753.2 111.878995972858 76.3911750796396
"3768" 753.4 111.179776812602 70.5679305152149
"3769" 753.6 111.928692997824 63.926360492021
"3770" 753.8 114.38054901676 58.0754687326495
"3771" 754 117.65609859082 52.7416789062178
"3772" 754.2 119.331570974888 48.2143220274482
"3773" 754.4 117.276546419034 45.372131846738
"3774" 754.6 113.144880649921 43.3004142570083
"3775" 754.8 108.47494534735 41.9599086702634
"3776" 755 103.105113616097 40.1438329415618
"3777" 755.2 99.2320525373136 36.1500603228067
"3778" 755.4 95.9656717835549 30.8075667069165
"3779" 755.6 94.0998695937 26.3608552622205
"3780" 755.8 95.2017137231849 22.2619683994365
"3781" 756 96.5655253030084 20.4689334744736
"3782" 756.2 97.3128435782047 20.628157589282
"3783" 756.4 98.0845743283547 20.4353528905529
"3784" 756.6 101.267919295898 18.6869737515691
"3785" 756.8 103.6806642514 18.7280671114901
"3786" 757 104.380612806735 20.3013727233465
"3787" 757.2 107.44165353324 21.567811934521
"3788" 757.4 108.855307836954 22.8386228331823
"3789" 757.6 107.254007302455 22.8008455735665
"3790" 757.8 106.600487185666 22.9916483305246
"3791" 758 105.747973378971 23.7821266964091
"3792" 758.2 104.805556396247 23.5633979482183
"3793" 758.4 103.384583202126 22.0950820878265
"3794" 758.6 100.474843551078 20.7135360263993
"3795" 758.8 96.5841566087437 18.6029841439442
"3796" 759 92.5795550457 16.6711804497962
"3797" 759.2 88.3000877800364 14.8727177897473
"3798" 759.4 83.4232768039428 15.0039224591107
"3799" 759.6 78.8187408074974 16.8719227168265
"3800" 759.8 73.9964931005599 18.615629884889
"3801" 760 67.9816138903764 18.780124168401
"3802" 760.2 62.5149509411849 16.9743919091526
"3803" 760.4 57.0701034902081 13.701882712873
"3804" 760.6 53.0129850161849 9.10088072582654
"3805" 760.8 51.3026311496849 4.81933014917436
"3806" 761 50.0150613850163 5.63261129421979
"3807" 761.2 46.372787652126 6.37914258587359
"3808" 761.4 41.7472833936455 8.43241938675911
"3809" 761.6 36.7623057317702 10.3903579054607
"3810" 761.8 31.1714206149462 12.1786071179402
"3811" 762 29.6360135674433 14.6375155427704
"3812" 762.2 28.4917826290881 19.4321338011169
"3813" 762.4 26.059408411248 24.5423903938792
"3814" 762.6 21.9415564414349 28.679766233889
"3815" 762.8 16.8375004293007 30.9590316237213
"3816" 763 13.9815004415371 30.8403996488606
"3817" 763.2 14.9646874186317 31.3677485165712
"3818" 763.4 14.5989588511555 33.6354916019442
"3819" 763.6 14.3180560877618 36.9793713741823
"3820" 763.8 13.915084470449 41.5058614253831
"3821" 764 11.7204050221115 45.4946958194871
"3822" 764.2 8.43421226750919 48.4932118817995
"3823" 764.4 5.83125746244128 51.2683380868265
"3824" 764.6 5.79399817428053 54.4797779630787
"3825" 764.8 6.66271733457471 57.9835202463181
"3826" 765 7.94145647770182 62.5567536269621
"3827" 765.2 7.94366032350067 67.0819727164844
"3828" 765.4 6.81442668883487 72.0749845324015
"3829" 765.6 7.06982099247756 76.793771895729
"3830" 765.8 10.0581135448384 81.3203126587084
"3831" 766 13.6889812426064 84.939343900967
"3832" 766.2 18.3084063808434 87.8180249881192
"3833" 766.4 22.8174939725042 91.0142364199106
"3834" 766.6 27.4685332878099 94.3307392181015
"3835" 766.8 32.0238490456559 97.6303261743059
"3836" 767 36.509405191408 100.049761819248
"3837" 767.2 41.3386730883314 100.62807272299
"3838" 767.4 46.0658085381501 101.079443307827
"3839" 767.6 50.2901802976763 103.145205035508
"3840" 767.8 55.4627355588655 104.923748555062
"3841" 768 61.8262614450823 105.567636538442
"3842" 768.2 66.829176873448 105.139293114169
"3843" 768.4 69.2968758379153 103.658343629287
"3844" 768.6 71.3677560082999 101.187671950092
"3845" 768.8 72.9758308586161 98.1622345832761
"3846" 769 73.2711763682849 95.6594020980084
"3847" 769.2 73.6734860199019 92.3036702459209
"3848" 769.4 74.0044840504968 88.4078179105605
"3849" 769.6 74.5028366000768 84.8935025015833
"3850" 769.8 76.3058776323317 81.6933290794137
"3851" 770 79.1884006222112 78.3295334929318
"3852" 770.2 82.23195067653 75.6896802613575
"3853" 770.4 86.162452225837 73.0970454899135
"3854" 770.6 90.3060219218271 72.1457817753862
"3855" 770.8 93.8299753696485 72.3184810418811
"3856" 771 98.0845135546679 72.1663736272248
"3857" 771.2 100.429461993501 70.6959430643265
"3858" 771.4 100.889673151681 68.8564825901918
"3859" 771.6 101.29679295653 68.2603989052993
"3860" 771.8 102.765278599485 68.7780823285447
"3861" 772 104.678814690624 70.2905439839013
"3862" 772.2 104.703679648185 71.303340081773
"3863" 772.4 105.121087437033 73.8898959201122
"3864" 772.6 107.011299944256 77.5752261383265
"3865" 772.8 108.257748306448 79.442555900616
"3866" 773 110.316878037213 78.7890091086877
"3867" 773.2 111.433512395066 76.4830259968632
"3868" 773.4 110.979934706124 74.0475164846787
"3869" 773.6 109.552449832826 71.5103997173702
"3870" 773.8 107.898491587496 67.9305289564869
"3871" 774 106.472772940403 63.3302460355992
"3872" 774.2 106.465197946589 58.4183336892015
"3873" 774.4 108.232981277471 53.9652263421926
"3874" 774.6 111.668453970053 50.4805059609055
"3875" 774.8 115.054035387917 47.2872714930765
"3876" 775 114.536148735794 47.2282824715483
"3877" 775.2 112.640412640812 46.3127063909265
"3878" 775.4 109.475778090518 45.7196159366043
"3879" 775.6 104.55607629401 44.9505786582052
"3880" 775.8 99.2973274471194 43.1734530712284
"3881" 776 95.1271885002437 40.3311772518559
"3882" 776.2 92.5825579672245 36.1500603228067
"3883" 776.4 91.5133996029093 31.0113713177143
"3884" 776.6 91.4499697579591 25.4443148866975
"3885" 776.8 92.3588806525624 22.1197809499592
"3886" 777 92.1365634247978 22.1731623616653
"3887" 777.2 90.2489364327931 22.369570473177
"3888" 777.4 86.8826455970114 23.430120583102
"3889" 777.6 82.0890007466849 24.6348331675499
"3890" 777.8 77.2458775085485 26.345413549372
"3891" 778 72.7131005082146 29.1534737420444
"3892" 778.2 67.6341350832786 31.2196867207015
"3893" 778.4 62.3671425823515 31.6836136810932
"3894" 778.6 57.1584938709058 29.8779746956637
"3895" 778.8 53.0086659407644 26.2281530424288
"3896" 779 51.0348484736167 21.9633449750879
"3897" 779.2 51.4416843095629 16.6404382592778
"3898" 779.4 52.8709776133497 14.8952137830683
"3899" 779.6 53.1814289575826 14.9928592845765
"3900" 779.8 52.4515052115258 14.7930821245993
"3901" 780 49.8194507213918 14.7150082919645
"3902" 780.2 46.326416402296 15.7112206343821
"3903" 780.4 41.9688609433573 17.7988248423783
"3904" 780.6 38.33192557602 21.5057092400134
"3905" 780.8 35.7813299566905 26.2318128585007
"3906" 781 34.1270086052538 31.460747166861
"3907" 781.2 33.4538821233759 37.6758137275456
"3908" 781.4 33.1880833102649 43.5839241049065
"3909" 781.6 31.0976508067649 48.3038766584565
"3910" 781.8 27.720479354003 51.8439279332538
"3911" 782 22.8692938417485 54.2621001653265
"3912" 782.2 17.4631999779045 54.678214639948
"3913" 782.4 13.2947674496849 54.0710089688265
"3914" 782.6 9.37995748858487 56.0251241608613
"3915" 782.8 7.38744354919334 59.146261594513
"3916" 783 7.83932839274521 63.7540611500938
"3917" 783.2 10.1703922133289 68.5712680659537
"3918" 783.4 13.7769333238956 72.8927021910332
"3919" 783.6 16.6716199553387 77.4461987492368
"3920" 783.8 20.6583917992941 81.1706310875996
"3921" 784 24.5887570309535 84.5697956366613
"3922" 784.2 29.2788308015042 87.7544454207929
"3923" 784.4 34.6658557231059 89.4631100469055
"3924" 784.6 39.7102327211849 89.2954861903265
"3925" 784.8 44.3695895836938 87.6006892689872
"3926" 785 48.652446471694 85.7400318069629
"3927" 785.2 52.5582480754884 83.2260658062551
"3928" 785.4 57.0089469024822 81.5984705186914
"3929" 785.6 61.676038634293 80.5965328937995
"3930" 785.8 66.4691023752375 80.3946594059844
"3931" 786 71.2903948697955 81.4630018972071
"3932" 786.2 75.2443087407107 82.3327379960162
"3933" 786.4 78.2542787840956 81.9976224001837
"3934" 786.6 79.7711997728366 81.0251047037105
"3935" 786.8 81.4247040138751 79.7347257660301
"3936" 787 83.4596383093176 77.1507669319416
"3937" 787.2 84.3253562983188 74.3846856253355
"3938" 787.4 84.873940577794 70.831444094572
"3939" 787.6 84.2735811694418 67.5981619247348
"3940" 787.8 82.8808312404349 65.6497199863821
"3941" 788 81.7745720560758 62.3018279598902
"3942" 788.2 80.7657640104626 58.6253491520765
"3943" 788.4 80.5292440759773 54.7452363979869
"3944" 788.6 81.1736737539097 51.7288269640192
"3945" 788.8 80.8581853474278 49.5919741947891
"3946" 789 80.428845945449 46.9141028357605
"3947" 789.2 79.6722381003061 43.1807409824326
"3948" 789.4 77.8017137213249 40.3200864686865
"3949" 789.6 75.5557072825247 38.1195321969139
"3950" 789.8 74.0493373671954 34.0567204933002
"3951" 790 74.7091405449349 31.3749483178578
"3952" 790.2 76.3427603223498 31.0967251174554
"3953" 790.4 77.3038107068549 32.1337396106265
"3954" 790.6 76.3451593038583 32.3646089745612
"3955" 790.8 74.760093115837 30.5834084251091
"3956" 791 72.0747549196414 29.0754496353374
"3957" 791.2 69.1245184386149 28.1628645473565
"3958" 791.4 66.1050006411651 27.0684985089453
"3959" 791.6 65.0528953882494 27.6634384589556
"3960" 791.8 65.9276570186691 28.3199616257423
"3961" 792 66.0946711651747 28.4452895361429
"3962" 792.2 66.018284464837 28.5478717667396
"3963" 792.4 65.9863358257849 28.5369786453932
"3964" 792.6 66.0285667854515 28.5624574715932
"3965" 792.8 65.9648954924156 28.5403851551232
"3966" 793 65.7820098634827 28.4729201781031
"3967" 793.2 65.7476627892171 28.3990368282782
"3968" 793.4 65.6687949503338 28.3875390051989
"3969" 793.6 65.714967852701 28.329175530633
"3970" 793.8 65.6740991820559 28.292190137762
"3971" 794 65.6291436443462 28.2962996258588
"3972" 794.2 65.6075907980375 28.3119156806265
"3973" 794.4 65.6127961760881 28.3127375782459
"3974" 794.6 65.6057002970091 28.2925965706507
"3975" 794.8 65.5923618407655 28.2839711615685
"3976" 795 65.6464684069023 28.3692430395765
"3977" 795.2 65.6505996964349 28.3318556315657
"3978" 795.4 65.6404912220466 28.3631443843691
"3979" 795.6 65.6740991820559 28.3456134830201
"3980" 795.8 65.608144104004 28.3184209128478
"3981" 796 65.6808806867453 28.4059913465958
"3982" 796.2 65.6808806867453 28.4059913465958
"3983" 796.4 65.5803677743805 28.3484722573483
"3984" 796.6 65.6808806867453 28.4059913465958
"3985" 796.8 65.6683506217893 28.3849923140134
"3986" 797 65.7231415868301 28.419584268762
"3987" 797.2 65.6547309859675 28.4274012298157
"3988" 797.4 65.6442650524849 28.4010915723265
"3989" 797.6 65.5597113267175 28.3650888831309
"3990" 797.8 65.5923618407655 28.3990368282782
"3991" 798 65.6414042455397 28.4524601735362
"3992" 798.2 65.6464684069023 28.4481720120439
"3993" 798.4 65.6464684069023 28.4481720120439
"3994" 798.6 65.5474063030559 28.3908178520846
"3995" 798.8 65.6231495726515 28.3841056881932
"3996" 799 65.6781860491204 28.2223288401169
"3997" 799.2 65.698620384443 28.1771244710523
"3998" 799.4 65.7477076998442 28.1582027621232
"3999" 799.6 65.6474671801959 27.9020145646178
"4000" 799.8 65.815633841448 27.6521481811318
"4001" 800 65.8386173200572 27.4971353449116
"4002" 800.2 66.0156752293428 27.3866319923107
"4003" 800.4 66.353327506053 27.1502491981672
"4004" 800.6 66.3933877854107 26.9360590658265
"4005" 800.8 66.5665108448756 26.8493785230843
"4006" 801 66.7390067023894 26.0978635902697
"4007" 801.2 66.873461398087 25.5278000307504
"4008" 801.4 66.8347694283784 25.0456945413104
"4009" 801.6 67.3239459061743 23.5688310348686
"4010" 801.8 67.8400952489402 21.7237417485287
"4011" 802 68.0623908227916 19.8034191245569
"4012" 802.2 68.2161304961849 20.2852545963374
"4013" 802.4 69.1447762381333 21.1008825294039
"4014" 802.6 71.6446749021127 21.3254639355997
"4015" 802.8 75.0575459621848 21.4685109537245
"4016" 803 79.1326158846591 21.4239645523523
"4017" 803.2 82.8531171731536 22.3060786172953
"4018" 803.4 87.1080391689638 22.945270288395
"4019" 803.6 91.6297502060726 24.1281884233776
"4020" 803.8 96.0010543618241 26.341115340641
"4021" 804 100.123920230076 29.0853620284404
"4022" 804.2 104.309392464007 31.4365246282564
"4023" 804.4 106.574836014954 34.6789273547785
"4024" 804.6 108.224019645253 38.7540291794673
"4025" 804.8 109.549682269935 43.3309759803543
"4026" 805 110.377710729113 47.9458536524426
"4027" 805.2 111.709453443698 52.9761080591509
"4028" 805.4 113.423130732302 57.3500696684316
"4029" 805.6 116.616144297316 60.8363078203528
"4030" 805.8 119.333373149553 63.3774854860897
"4031" 806 119.140114774237 65.1872451238438
"4032" 806.2 117.062788430633 67.895468632861
"4033" 806.4 115.068258827594 71.5051727399396
"4034" 806.6 111.664272313922 74.627887344852
"4035" 806.8 108.187733820685 77.4847092557739
"4036" 807 103.621917373646 80.3272660195445
"4037" 807.2 98.904086874676 82.7278637582372
"4038" 807.4 93.4024423773867 83.5586596580926
"4039" 807.6 87.9207290509153 83.3162703462178
"4040" 807.8 82.9352442076977 81.4378815205701
"4041" 808 78.2780336989081 78.660351147023
"4042" 808.2 72.8813435007778 76.7888774093663
"4043" 808.4 67.5826661011849 76.6266563250698
"4044" 808.6 63.2367516554876 77.8785176703862
"4045" 808.8 59.2005363863289 80.163054375674
"4046" 809 55.9610732266544 83.489083254357
"4047" 809.2 52.5903113595211 86.3225903919041
"4048" 809.4 49.0304219067501 89.3846620820265
"4049" 809.6 44.8786524773131 91.3419585767753
"4050" 809.8 42.440797665948 92.1216244122476
"4051" 810 40.5337364346849 90.9348475076686
"4052" 810.2 39.56729716539 89.0292651216983
"4053" 810.4 39.4579391431763 86.6026378350507
"4054" 810.6 39.4501789169217 82.7782706465371
"4055" 810.8 39.3839705283618 78.3751034475699
"4056" 811 39.3772434728397 74.9760476514194
"4057" 811.2 40.5020632149349 71.1064352642154
"4058" 811.4 42.5808266374743 67.5848442862213
"4059" 811.6 45.7701780924185 65.2293061252004
"4060" 811.8 49.3873329200966 64.4648713039442
"4061" 812 52.9848310430738 64.2377683677988
"4062" 812.2 56.2664581489049 63.5300231955765
"4063" 812.4 60.3541335049071 61.951751461521
"4064" 812.6 64.1336787076938 59.551231497023
"4065" 812.8 68.1824952185742 57.2468431903044
"4066" 813 72.9957986388358 55.8232791857888
"4067" 813.2 77.284735732269 55.4318640317518
"4068" 813.4 81.3451325571278 55.7635309949694
"4069" 813.6 84.7771932883758 57.9657949920356
"4070" 813.8 86.0932805462291 59.8172734441097
"4071" 814 85.9458939630992 61.8165721336266
"4072" 814.2 87.0043420386984 65.0647781656644
"4073" 814.4 88.7232562348605 68.5422936335022
"4074" 814.6 91.5536375198366 71.2794536822105
"4075" 814.8 94.5638426193501 73.7650338463744
"4076" 815 97.7889156732901 74.4339550660371
"4077" 815.2 101.933556969509 75.5179830769076
"4078" 815.4 104.736257817071 75.2511932056551
"4079" 815.6 105.376662922873 74.6773018464504
"4080" 815.8 104.730828122256 76.4935134724247
"4081" 816 104.018180677881 80.0389376360587
"4082" 816.2 102.447616545992 84.0881049915146
"4083" 816.4 99.5890007485555 88.6090953983007
"4084" 816.6 95.4161170568772 92.9229524076471
"4085" 816.8 90.9467655920239 95.2333482284621
"4086" 817 85.7540447463277 97.2511961443307
"4087" 817.2 80.4301829665578 100.370138697089
"4088" 817.4 75.8620457438349 104.426724099852
"4089" 817.6 71.5164799941349 108.933291483977
"4090" 817.8 69.1906911038772 114.024646927134
"4091" 818 69.8761320646208 118.146990345647
"4092" 818.2 70.7317357122611 119.456586510216
"4093" 818.4 71.1813991727797 118.995890317602
"4094" 818.6 71.6003506800329 118.143122790491
"4095" 818.8 72.3819130175896 117.401058043803
"4096" 819 73.5180677854286 116.341046093843
"4097" 819.2 75.2557066190823 114.694282743929
"4098" 819.4 78.7823166047849 112.777547858783
"4099" 819.6 82.9238163243813 110.558931591344
"4100" 819.8 87.8648386053813 109.255416643791
"4101" 820 93.6111325364117 109.554899905532
"4102" 820.2 98.2937047971578 109.676825608016
"4103" 820.4 98.0588565806331 108.317846044214
"4104" 820.6 97.6578822736094 106.0514199111
"4105" 820.8 96.6066472563813 101.557171299077
"4106" 821 96.5319889526849 96.8294335486321
"4107" 821.2 98.2356157636628 92.6240806308354
"4108" 821.4 101.846302752167 89.8221244282997
"4109" 821.6 106.903426803919 87.4696915429416
"4110" 821.8 111.925173751185 84.4104112439035
"4111" 822 114.70214469359 80.9821583714211
"4112" 822.2 114.763331049904 75.8554053698265
"4113" 822.4 114.216203313102 70.7985661142987
"4114" 822.6 114.327813706506 65.570604186773
"4115" 822.8 116.615134914167 59.7721885194504
"4116" 823 119.691998072489 55.0447432396874
"4117" 823.2 118.949841417167 51.8222750671569
"4118" 823.4 115.590453824515 49.17575101327
"4119" 823.6 111.438947026374 46.695921709313
"4120" 823.8 107.904537973508 42.909034961503
"4121" 824 106.128974536935 37.5683732390865
"4122" 824.2 106.730765712185 32.119407770889
"4123" 824.4 109.339921890081 27.6968183575529
"4124" 824.6 111.020224615471 26.1789739444551
"4125" 824.8 108.99569972827 26.0959789000812
"4126" 825 106.518017292732 24.6429647078265
"4127" 825.2 102.890161580213 22.011365944598
"4128" 825.4 98.4993483737277 19.8638648791694
"4129" 825.6 96.3307708507437 17.1829142719148
"4130" 825.8 95.0563895384496 13.6233723763265
"4131" 826 93.0983659261946 9.40761610920517
"4132" 826.2 91.397341705666 9.43859535611898
"4133" 826.4 88.7068405438613 9.81278910494418
"4134" 826.6 84.3813500260911 9.97273430985778
"4135" 826.8 79.4446238467061 9.07919661842228
"4136" 827 74.4624733487 5.88128359691745
"4137" 827.2 71.3643290177509 1.78052551902464
"4138" 827.4 70.3854472451 2.04733209526993
"4139" 827.6 68.1181720845869 3.43775193333168
"4140" 827.8 63.7480949634515 4.2938755160932
"4141" 828 58.9591041372515 3.61019367972653
"4142" 828.2 55.092741153477 1.48013518151192
"4143" 828.4 54.3991541628907 2.97996741989712
"4144" 828.6 50.9183294167182 4.6251002566932
"4145" 828.8 46.1842388380849 6.35341396725987
"4146" 829 41.4389774894752 7.6091365466975
"4147" 829.2 37.0795760875669 9.70779209148945
"4148" 829.4 33.3267433238596 12.9610763820314
"4149" 829.6 30.4933257739349 17.3731909279352
"4150" 829.8 26.702148133522 21.8517449836692
"4151" 830 21.834142913587 24.9254473461309
"4152" 830.2 17.0076861777978 26.7593510776653
"4153" 830.4 15.2075545032827 27.8915150483265
"4154" 830.6 15.1355404563319 30.7166672475618
"4155" 830.8 14.0017137145049 35.2255951699965
"4156" 831 12.499417709296 40.3655237087432
"4157" 831.2 9.01467837373354 44.3202847297203
"4158" 831.4 6.18871779250262 48.0203830460041
"4159" 831.6 4.99868738207579 52.333816273372
"4160" 831.8 5.48663023305444 57.2846643951831
"4161" 832 4.87519938222834 62.2829454305918
"4162" 832.2 3.20671387855462 67.1647704500114
"4163" 832.4 4.62263988213487 71.6195505140765
"4164" 832.6 8.00482051832421 75.4575597639987
"4165" 832.8 11.9359863224099 79.2631983740765
"4166" 833 14.5547760404117 84.0386048434736
"4167" 833.2 15.7912668730567 88.9214700877753
"4168" 833.4 16.1422671569654 94.0199441460704
"4169" 833.6 14.8689264712599 98.8054580694765
"4170" 833.8 15.7838190115019 102.813246358997
"4171" 834 18.9448916653864 105.400386034655
"4172" 834.2 23.1649345542786 107.890052983084
"4173" 834.4 28.2805079493209 108.557988374051
"4174" 834.6 33.0573362591369 110.621773296251
"4175" 834.8 38.3395554318463 112.728483018874
"4176" 835 43.5079290209654 115.130083804948
"4177" 835.2 49.1442171013556 117.143532509534
"4178" 835.4 54.9264843610814 116.613839712956
"4179" 835.6 60.7347535644669 116.144615927621
"4180" 835.8 66.4146195582093 113.818856407827
"4181" 836 71.6468402985796 111.881124625774
"4182" 836.2 77.0218179097059 111.032243609566
"4183" 836.4 82.8413051562841 109.376907327752
"4184" 836.6 87.436313984478 107.049395860551
"4185" 836.8 89.351217560792 103.648937432193
"4186" 837 91.3740191310964 100.186557009136
"4187" 837.2 94.6415978370796 96.3423931209055
"4188" 837.4 97.219830379822 92.7221628378885
"4189" 837.6 99.8302984805493 88.6552767014876
"4190" 837.8 101.429424234029 84.1301801173495
"4191" 838 101.289639961448 80.0761740784844
"4192" 838.2 101.703773263292 75.5585315466926
"4193" 838.4 102.685807611748 71.3074348931265
"4194" 838.6 104.444688010583 66.8994852223575
"4195" 838.8 107.709756140821 64.9423608569811
"4196" 839 110.890515239352 64.6978027297432
"4197" 839.2 113.047974862322 65.5715433636889
"4198" 839.4 116.985436388891 65.5252401002089
"4199" 839.6 118.469136370837 63.9180214076004
"4200" 839.8 118.189560741012 60.6688668261629
"4201" 840 116.935301238912 58.4730552591083
"4202" 840.2 114.955622169408 56.3572786412372
"4203" 840.4 112.715873058515 52.4126103706301
"4204" 840.6 110.95899254311 47.8453649407985
"4205" 840.8 111.325245706508 42.1634046065324
"4206" 841 112.98869654279 36.7080070409733
"4207" 841.2 115.135480810131 33.2250068363533
"4208" 841.4 114.906524527653 33.9766301221935
"4209" 841.6 114.674527630045 35.2297741737331
"4210" 841.8 115.335323744268 36.6852488131876
"4211" 842 117.259728780229 39.2166278178885
"4212" 842.2 117.705674065211 41.0834542571396
"4213" 842.4 117.402973756369 43.6917397694581
"4214" 842.6 116.961215691435 47.3077455498444
"4215" 842.8 116.664172252158 52.1876416807995
"4216" 843 115.852653000185 57.8894804216949
"4217" 843.2 115.155842165685 63.1690731577432
"4218" 843.4 114.794262931371 68.7156971253752
"4219" 843.6 115.958043536698 74.6885653204018
"4220" 843.8 118.598032604254 79.2884002565135
"4221" 844 120.137471138672 83.6166478122881
"4222" 844.2 118.310494852785 83.4824366040439
"4223" 844.4 116.199391405869 85.939656581616
"4224" 844.6 113.968929930843 90.7471087883002
"4225" 844.8 110.832846912076 96.2748646529694
"4226" 845 106.578084550313 101.12190801816
"4227" 845.2 101.679020242815 105.103599092944
"4228" 845.4 97.049145130898 109.481190668695
"4229" 845.6 91.7464533868212 113.773584113339
"4230" 845.8 87.5036130753753 117.646746725017
"4231" 846 84.469899850819 118.908407299973
"4232" 846.2 81.9386218076979 118.496990453157
"4233" 846.4 77.4700790055154 117.390210520945
"4234" 846.6 72.4678576219476 115.009667649293
"4235" 846.8 66.7303685515485 113.006060795165
"4236" 847 60.8062213423644 111.617224502852
"4237" 847.2 55.1158791143406 109.330823825548
"4238" 847.4 50.5139679779099 104.974518863152
"4239" 847.6 46.5725699470197 99.0317871838632
"4240" 847.8 46.1751551977037 92.5488438565247
"4241" 848 47.4611220685777 87.7917804654872
"4242" 848.2 51.1938052151592 84.2274863378522
"4243" 848.4 55.6935396139743 81.7255928272213
"4244" 848.6 60.2176614803796 82.4708811283044
"4245" 848.8 63.3602982545125 84.8136288747145
"4246" 849 66.3189312493109 88.3421712856585
"4247" 849.2 69.4710453062797 92.4968128443352
"4248" 849.4 71.7039109298319 96.2138439347593
"4249" 849.6 73.1802879985675 99.6271502144265
"4250" 849.8 72.9653699786986 102.247028049744
"4251" 850 71.5686189866464 105.423909826545
"4252" 850.2 71.7284643291759 110.060729543327
"4253" 850.4 73.4485463988849 113.411195188627
"4254" 850.6 76.3924562970142 114.390576410363
"4255" 850.8 79.5925013233131 114.05077905657
"4256" 851 82.4884054160747 112.53519859631
"4257" 851.2 83.4159994362107 110.772379516499
"4258" 851.4 86.8270996875917 109.225110412869
"4259" 851.6 91.6647835970526 108.00610436443
"4260" 851.8 97.0308421637474 107.337679993202
"4261" 852 101.228674967042 107.467349019398
"4262" 852.2 100.714450928748 108.125730452717
"4263" 852.4 99.5454695746134 108.819439670264
"4264" 852.6 98.0943475976982 109.906841942605
"4265" 852.8 96.6427075121588 111.833723514331
"4266" 853 95.7358782941038 112.25569598961
"4267" 853.2 95.2666844303644 111.607424954314
"4268" 853.4 93.8698142260054 111.839347603057
"4269" 853.6 91.1454123031008 113.64007640886
"4270" 853.8 87.8470296704669 116.40593722198
"4271" 854 84.2126147184944 119.675953240231
"4272" 854.2 83.61851074558 120.653962484786
"4273" 854.4 84.7186901197746 119.489528495416
"4274" 854.6 84.6608661903849 118.417784536927
"4275" 854.8 83.7671445592018 116.752160254666
"4276" 855 81.1488947374681 114.148051861384
"4277" 855.2 79.0037537237327 110.557566654227
"4278" 855.4 75.1809903058259 106.962438947083
"4279" 855.6 71.4658028425349 103.824786830877
"4280" 855.8 66.9206958084099 101.955277958452
"4281" 856 63.1693472031501 99.0488916371918
"4282" 856.2 58.8908677971586 95.2830103473265
"4283" 856.4 56.9967722114071 90.1872451073265
"4284" 856.6 56.9151256893849 85.1442574358837
"4285" 856.8 59.0806689711491 79.7898366120497
"4286" 857 62.7888814903741 75.4319059613671
"4287" 857.2 67.2094357279146 73.4693477270428
"4288" 857.4 71.5880207895702 73.4886795416155
"4289" 857.6 76.2150581748667 74.920795699672
"4290" 857.8 79.9542257355349 77.1739346256765
"4291" 858 82.9488507779308 80.8457049767856
"4292" 858.2 86.9186206685642 83.7362698875507
"4293" 858.4 90.5827919820154 86.5338405369537
"4294" 858.6 92.6099706036418 86.7344248671196
"4295" 858.8 95.6259086305509 86.5701617450051
"4296" 859 100.316392622814 86.6619419994817
"4297" 859.2 103.373404418685 84.8970361936949
"4298" 859.4 103.569940807903 83.8943016875445
"4299" 859.6 103.38166699775 83.2863604198092
"4300" 859.8 103.285821080594 83.6851594385918
"4301" 860 102.353468626735 84.6280691063954
"4302" 860.2 102.731202583754 86.4016626111455
"4303" 860.4 105.746373254114 89.2351712698973
"4304" 860.6 109.397127771139 91.8720032709642
"4305" 860.8 112.86710776462 91.973532378957
"4306" 861 116.109259763583 89.8892723941401
"4307" 861.2 117.329317060462 88.5380799072803
"4308" 861.4 118.995947015375 86.2501075242662
"4309" 861.6 119.441556451857 85.3506610303955
"4310" 861.8 120.571164258403 84.1188952621711
"4311" 862 118.924675021955 84.9127898694195
"4312" 862.2 118.557223866295 83.7549211031062
"4313" 862.4 119.032307910309 80.6648156604991
"4314" 862.6 120.041580281303 76.4286789593265
"4315" 862.8 121.617178994685 71.9742772753955
"4316" 863 123.743345387134 66.1669183814676
"4317" 863.2 124.543099673212 62.1829163373671
"4318" 863.4 124.8838893489 60.3243036404989
"4319" 863.6 123.517572179685 62.0579132373543
"4320" 863.8 123.252201960158 62.8233300769887
"4321" 864 123.655307098598 63.6746564406339
"4322" 864.2 123.364207115632 64.537442573616
"4323" 864.4 123.240081139397 64.9682803869327
"4324" 864.6 122.921013971176 65.7325569430613
"4325" 864.8 122.911098876298 66.1080926857483
"4326" 865 122.548049554795 66.7445657807672
"4327" 865.2 122.805337864263 67.5038892514874
"4328" 865.4 122.6034175269 68.8245672089472
"4329" 865.6 122.109992820626 70.7769139103011
"4330" 865.8 121.36645485179 73.7774893339358
"4331" 866 120.758725521461 77.7168971978007
"4332" 866.2 119.938498347935 82.5786306333515
"4333" 866.4 119.00373229839 87.5364672276727
"4334" 866.6 119.047516905402 89.5574749901657
"4335" 866.8 117.882829134404 90.0489758675827
"4336" 867 116.543608281454 92.6971235958097
"4337" 867.2 115.417349262082 96.1927351033137
"4338" 867.4 114.332338452185 96.4867215594676
"4339" 867.6 111.469707615937 98.9158487689422
"4340" 867.8 109.198659231218 102.845062792843
"4341" 868 107.476017941597 104.583317179785
"4342" 868.2 104.639311491919 106.516296059859
"4343" 868.4 102.360384910978 110.049674680719
"4344" 868.6 100.516372630388 110.083401380199
"4345" 868.8 97.7925830987349 109.895117173027
"4346" 869 92.4290089122832 111.717897460515
"4347" 869.2 87.3991076545237 114.661131654108
"4348" 869.4 83.6644880000558 118.770789564439
"4349" 869.6 80.8739952677505 121.050039663359
"4350" 869.8 78.4195423610142 120.583174046534
"4351" 870 73.3801741261683 120.314904244769
"4352" 870.2 68.1149805363381 119.16530042173
"4353" 870.4 63.597695965916 117.953277701289
"4354" 870.6 58.0837902464044 115.555766632924
"4355" 870.8 52.5878123036086 112.59673643925
"4356" 871 46.8374924513749 108.650444927835
"4357" 871.2 43.7960780689349 104.377413785352
"4358" 871.4 40.5424738746159 99.07957509618
"4359" 871.6 38.4466379543165 93.4324429706949
"4360" 871.8 38.8177266360867 88.5561452514872
"4361" 872 40.896646410512 84.6313132165648
"4362" 872.2 44.2033051800063 80.8715492779515
"4363" 872.4 47.0191785459725 76.6062415755434
"4364" 872.6 49.0544301553547 71.8713341975152
"4365" 872.8 49.3341106618264 67.1084762621095
"4366" 873 48.1795321607509 62.1581326244775
"4367" 873.2 45.8505322548548 59.3325102627489
"4368" 873.4 43.5455716945485 58.0873984807174
"4369" 873.6 40.2872611973576 55.1584915961811
"4370" 873.8 37.7250005547117 51.3547841042908
"4371" 874 36.7998157508237 46.7104591777154
"4372" 874.2 36.2197146262869 42.0517626910102
"4373" 874.4 34.9179368633588 38.4347641073918
"4374" 874.6 33.7930993951621 33.3984158929174
"4375" 874.8 33.3333578115182 28.3883521592265
"4376" 875 35.0766897869714 24.7288483916468
"4377" 875.2 38.8276056641515 23.7172340225599
"4378" 875.4 43.4505520352985 23.1793798619061
"4379" 875.6 48.685583667209 23.3766977430675
"4380" 875.8 54.5376682841504 23.0615203229989
"4381" 876 60.3907336699516 23.0632774834265
"4382" 876.2 65.6888034769581 23.4688373561358
"4383" 876.4 71.1567388982375 24.3050350129634
"4384" 876.6 75.8533356084036 26.800702801639
"4385" 876.8 78.4586620128653 28.4805487365069
"4386" 877 82.5477825357909 31.2018322402205
"4387" 877.2 85.4666807094584 34.5184135231756
"4388" 877.4 86.7003629853889 37.8672554696939
"4389" 877.6 87.2313518106502 42.4995856243315
"4390" 877.8 87.6922812588213 47.0373087663417
"4391" 878 88.8854978283121 51.4374248425174
"4392" 878.2 90.8480856993667 54.9847723266356
"4393" 878.4 93.63430978653 56.5940891916407
"4394" 878.6 97.4516435118545 57.9542550691301
"4395" 878.8 100.099298445671 57.1503071067123
"4396" 879 101.621960969806 55.2278854016914
"4397" 879.2 103.217000377796 54.1251232899593
"4398" 879.4 106.546892861247 51.869232527738
"4399" 879.6 108.770184711309 49.045141393623
"4400" 879.8 109.57135342029 47.5035062680634
"4401" 880 110.933514034648 48.7447761645629
"4402" 880.2 112.671994932659 51.3756173550371
"4403" 880.4 113.47399419696 55.0678680439015
"4404" 880.6 114.775763528685 59.9680162432739
"4405" 880.8 116.22832492835 65.1675916664526
"4406" 881 118.102277860341 69.96647319247
"4407" 881.2 116.234934991602 72.2495975750005
"4408" 881.4 113.055228984408 74.6167249353712
"4409" 881.6 108.10472814134 76.4056162287145
"4410" 881.8 103.048383901998 78.5664001014807
"4411" 882 97.2154636946586 79.7509837967213
"4412" 882.2 92.0277237019217 81.4842144737476
"4413" 882.4 86.8895591835762 84.2567713655135
"4414" 882.6 81.7437626514099 87.4960440899515
"4415" 882.8 76.2272707329521 88.6914622933438
"4416" 883 70.4144231534281 89.9307353030157
"4417" 883.2 63.871438490478 89.3405134262834
"4418" 883.4 58.3013205344435 87.7294169592403
"4419" 883.6 53.0162335515439 84.9983841562112
"4420" 883.8 48.9977953124926 81.4411480367496
"4421" 884 46.0030129372544 76.8590495670961
"4422" 884.2 42.7608638865796 72.1408607080371
"4423" 884.4 39.124706172293 68.8315127417184
"4424" 884.6 33.8123458014217 66.4517070157476
"4425" 884.8 28.2684314884773 65.7996818407982
"4426" 885 24.6822539173675 66.5500949315657
"4427" 885.2 20.2555881512026 67.4913606097469
"4428" 885.4 17.3408182392875 68.992454876724
"4429" 885.6 14.3871072722825 72.4841216592168
"4430" 885.8 11.5495730414599 75.3776773785765
"4431" 886 8.35374516868487 77.326504263517
"4432" 886.2 9.09876656776009 76.1124483952071
"4433" 886.4 9.25283875116807 73.9798211890534
"4434" 886.6 9.68402039818487 71.1664449178938
"4435" 886.8 10.2760012841318 66.3515777208885
"4436" 887 12.0603679124011 61.1362186123941
"4437" 887.2 14.6149520959017 55.2784347591009
"4438" 887.4 16.0382441567576 49.9017464997356
"4439" 887.6 17.8692853307206 44.0216594386033
"4440" 887.8 19.1333021556799 38.6739777102424
"4441" 888 20.8639930716423 33.5998563224967
"4442" 888.2 21.3578642488992 27.5684799304337
"4443" 888.4 21.0654960665915 23.7064078546507
"4444" 888.6 21.2510802508849 23.9805152266265
"4445" 888.8 24.0178370807912 23.5248779197946
"4446" 889 27.5870348168745 23.6853122747921
"4447" 889.2 32.8265862955182 24.5962535264599
"4448" 889.4 38.300406149057 25.7317401297451
"4449" 889.6 44.0833214066676 27.6081729293783
"4450" 889.8 49.6936315863849 30.1081729277265
"4451" 890 54.9536218215731 31.8549712769089
"4452" 890.2 58.2433853503553 35.6871672691788
"4453" 890.4 61.4107224800059 40.4572698329107
"4454" 890.6 63.1819516865084 45.7828966814148
"4455" 890.8 64.0060286709541 52.0829255590862
"4456" 891 63.6282786300964 58.8668906792159
"4457" 891.2 62.800881658928 64.9754790810284
"4458" 891.4 61.9739381065362 71.4585863080157
"4459" 891.6 62.6629461626716 77.3503134911186
"4460" 891.8 65.4750549022272 82.3784167215384
"4461" 892 69.3241563532018 87.4633858487418
"4462" 892.2 71.8577386335951 93.7493810010573
"4463" 892.4 72.8387963120054 100.092955421621
"4464" 892.6 71.5997573865507 106.287066809192
"4465" 892.8 68.3804017714984 111.012946691988
"4466" 893 65.2187623832581 112.61016575029
"4467" 893.2 63.7673412040865 112.203457058179
"4468" 893.4 64.3988189680544 112.411982091566
"4469" 893.6 66.2305472718573 114.650212935128
"4470" 893.8 69.1785876898784 116.619472545778
"4471" 894 73.0568120170169 116.388141241835
"4472" 894.2 75.8706650134718 115.126212571859
"4473" 894.4 77.0054489768099 114.156450854977
"4474" 894.6 79.1377063730567 114.272902156775
"4475" 894.8 83.3168199957762 113.435566239774
"4476" 895 87.20381966939 112.081069800339
"4477" 895.2 92.6281304099391 109.902026685216
"4478" 895.4 97.8880322253713 107.579782822666
"4479" 895.6 101.484005243846 105.403473853422
"4480" 895.8 100.92255251803 106.117002608663
"4481" 896 99.2177658698928 107.356704559225
"4482" 896.2 97.3764245331501 108.746354443922
"4483" 896.4 94.8828341887527 110.041296540293
"4484" 896.6 91.8448847527059 110.055912118205
"4485" 896.8 86.9888478420099 111.643601621002
"4486" 897 81.0972829585462 112.956002041558
"4487" 897.2 74.7814204566721 113.426874466288
"4488" 897.4 68.3279183305966 112.143463004339
"4489" 897.6 61.7347895283954 111.482179847116
"4490" 897.8 55.6239600007936 110.192000887009
"4491" 898 50.0564716841111 107.457503571335
"4492" 898.2 46.8498133248314 102.802558752128
"4493" 898.4 45.9592733745633 96.2591248375563
"4494" 898.6 46.7628029855182 89.6812073091876
"4495" 898.8 49.2685065924071 82.9505507213543
"4496" 899 52.7469299702849 77.2590570677538
"4497" 899.2 57.246154422772 72.2720071528908
"4498" 899.4 60.8987607009686 67.7193964089346
"4499" 899.6 63.095434677694 62.8751015493902
"4500" 899.8 65.9185380148605 57.5450813520428
"4501" 900 69.4625144949957 52.8487139281509
"4502" 900.2 72.5553616019349 49.1309476667154
"4503" 900.4 77.029845916347 47.4465141568265
"4504" 900.6 81.9233701479922 45.8488281285972
"4505" 900.8 87.0708726008204 43.9842512320789
"4506" 901 90.9706496509207 40.7703405935718
"4507" 901.2 94.9345297308383 37.758253560678
"4508" 901.4 96.8280117372714 35.1346063618169
"4509" 901.6 98.834388388358 35.3036485741054
"4510" 901.8 101.336182924365 37.2511618528965
"4511" 902 104.487488129891 40.4982746265972
"4512" 902.2 106.559154448812 43.8146232948629
"4513" 902.4 107.24753929758 47.5202686537213
"4514" 902.6 107.421600467487 52.0807761298077
"4515" 902.8 107.183071130671 54.9425276967891
"4516" 903 105.582611496247 58.1624079796033
"4517" 903.2 102.494472570622 60.9400550144426
"4518" 903.4 99.0325063013691 63.0455902500634
"4519" 903.6 95.099906945417 65.8708903527015
"4520" 903.8 90.1934208869636 68.4180683591451
"4521" 904 85.8813782972822 72.107988631384
"4522" 904.2 83.8733522239282 77.1676776572956
"4523" 904.4 81.939684139292 83.140757236389
"4524" 904.6 79.905159086634 88.6844262060384
"4525" 904.8 79.9671856034326 94.4876735936981
"4526" 905 79.8388713368823 100.922074087179
"4527" 905.2 79.7768557049349 106.958682453477
"4528" 905.4 78.3888234276555 109.943505532028
"4529" 905.6 75.5318589719948 110.198125692876
"4530" 905.8 73.0804982621597 108.954327573675
"4531" 906 69.3336266596721 108.278844967416
"4532" 906.2 63.9661602824576 106.347874973314
"4533" 906.4 58.6361997225695 103.836382963314
"4534" 906.6 53.1296758257901 102.430491591853
"4535" 906.8 47.6467900226086 99.8292534459791
"4536" 907 42.8817085610701 96.2081841183593
"4537" 907.2 38.7698657486073 92.2760695656196
"4538" 907.4 37.2738312019541 87.4123396128522
"4539" 907.6 38.1458019028188 81.8201805748622
"4540" 907.8 41.4663367939904 76.9594878384932
"4541" 908 45.7777943857254 73.0045313031238
"4542" 908.2 50.7226835742625 69.6416468077748
"4543" 908.4 54.7306480872426 65.6393760184804
"4544" 908.6 57.8459115380381 61.8233509038999
"4545" 908.8 59.5085289225149 56.6354528258565
"4546" 909 60.5213309206943 51.1433476186756
"4547" 909.2 60.6509482639827 46.1752833602521
"4548" 909.4 60.6563246393717 41.3833934825298
"4549" 909.6 60.3381369292758 36.2734698038947
"4550" 909.8 61.137676740443 31.1482843650201
"4551" 910 63.8005110369202 26.9435528382383
"4552" 910.2 67.1253048079949 23.1027696640365
"4553" 910.4 70.6415807673498 18.3743854576925
"4554" 910.6 72.08161110227 14.3606320280712
"4555" 910.8 71.0807231708375 12.6786443206476
"4556" 911 71.4370030695251 12.8110706235069
"4557" 911.2 75.2364064972437 12.589231783503
"4558" 911.4 79.1663960695428 13.8976050056897
"4559" 911.6 84.0266181280921 16.4280132706616
"4560" 911.8 86.8159787426375 20.4872340555213
"4561" 912 88.6691121497474 25.7138716215453
"4562" 912.2 89.3832758652806 31.4978531609967
"4563" 912.4 89.9550611979993 37.4007645896203
"4564" 912.6 91.3005292226566 43.070645940119
"4565" 912.8 93.5124753365182 47.5491372067987
"4566" 913 96.5942142162645 51.287503575561
"4567" 913.2 100.830332811121 53.2302077042265
"4568" 913.4 104.938120676615 54.5710606979854
"4569" 913.6 109.229430825796 54.5345820566321
"4570" 913.8 111.49678003321 52.5584735660214
"4571" 914 112.965388968237 50.4168088954055
"4572" 914.2 113.039197342392 51.2211144003352
"4573" 914.4 114.481454849592 53.3675227941009
"4574" 914.6 114.840211645394 56.81939887327
"4575" 914.8 115.202518489527 61.4699259982213
"4576" 915 115.084783985724 67.36763292007
"4577" 915.2 113.421733384372 72.7092253131658
"4578" 915.4 110.148224909826 77.3057385535189
"4579" 915.6 106.761902097702 82.6018962564282
"4580" 915.8 104.500304237159 88.0952993772213
"4581" 916 102.908135742357 93.9102287632748
"4582" 916.2 102.588883129493 99.7271056095189
"4583" 916.4 100.117606838102 104.484340990917
"4584" 916.6 95.604339397973 104.53851784786
"4585" 916.8 90.5248138848459 103.981438427555
"4586" 917 85.2246495019349 101.198051636689
"4587" 917.2 80.7941565765662 96.3734177397842
"4588" 917.4 77.4867442073588 90.6375556660352
"4589" 917.6 76.3244747521849 84.1360238848265
"4590" 917.8 75.5185672718793 77.1647339384376
"4591" 918 75.7969716741667 70.1852084118629
"4592" 918.2 78.2093301312698 63.9248248185341
"4593" 918.4 80.6420347075796 57.7453239050371
"4594" 918.6 84.3280094446485 52.2643285655538
"4595" 918.8 88.7726477218547 47.8082654156095
"4596" 919 94.7164347491581 45.6834703795944
"4597" 919.2 101.209067735768 46.4804419967432
"4598" 919.4 107.455730519796 46.6750719191043
"4599" 919.6 113.582453573779 46.4480196165563
"4600" 919.8 114.12828443468 47.6956655103752
"4601" 920 113.713779101773 49.8445213285912
"4602" 920.2 113.471928552194 51.5951317272178
"4603" 920.4 113.114985136576 53.5990967966004
"4604" 920.6 114.173160219595 56.8671468184676
"4605" 920.8 116.003832738151 62.1225321558097
"4606" 921 117.369633525053 68.5905874256949
"4607" 921.2 118.169322787613 70.7437158634515
"4608" 921.4 119.543714287479 69.9895881058355
"4609" 921.6 119.215150491482 67.8915506400157
"4610" 921.8 119.02438168402 65.2672914211483
"4611" 922 118.112580030996 61.3428036896914
"4612" 922.2 115.658088936006 58.0634500385587
"4613" 922.4 113.516753043622 53.1565010998622
"4614" 922.6 112.142361543756 47.5295478314962
"4615" 922.8 112.726794149221 42.0357379747174
"4616" 923 115.830229481778 37.2346908064018
"4617" 923.2 116.312748192343 37.7176255209844
"4618" 923.4 115.041065943621 38.3447710944899
"4619" 923.6 112.315524783779 36.0567902285022
"4620" 923.8 108.804344575818 32.0832494596247
"4621" 924 106.743309561591 27.2009379520642
"4622" 924.2 106.682324317273 21.7840905327383
"4623" 924.4 106.36897264535 22.6926524961255
"4624" 924.6 104.490370209052 23.1454336985204
"4625" 924.8 100.60038170996 23.4496196847857
"4626" 925 95.3733621398946 23.8498335051491
"4627" 925.2 90.9937002421134 21.725899095949
"4628" 925.4 88.1945192772168 17.4180911720712
"4629" 925.6 87.8450805492515 12.8929793585932
"4630" 925.8 89.2078736176949 10.6359800043765
"4631" 926 89.3789090043449 10.4296015121565
"4632" 926.2 88.3048701226224 10.749042295639
"4633" 926.4 84.7495512056849 10.7746227660925
"4634" 926.6 80.1926509514402 10.904727410518
"4635" 926.8 75.1633410467106 10.0727534777853
"4636" 927 70.6828408503149 7.10843651698653
"4637" 927.2 67.8903488073277 4.15434861071225
"4638" 927.4 66.0906421960684 2.65449032998187
"4639" 927.6 62.8532209281149 2.28911654125653
"4640" 927.8 58.6108823328696 2.87518493260914
"4641" 928 53.7510446950105 3.99178354188467
"4642" 928.2 49.3739342363976 6.10711864732653
"4643" 928.4 46.0519942486568 9.90961874846698
"4644" 928.6 43.961810032743 14.9195335928963
"4645" 928.8 40.8969226878182 19.8656847953265
"4646" 929 36.3605286896025 23.3830227528815
"4647" 929.2 31.2163014421414 25.4987209356309
"4648" 929.4 25.9169138133128 25.2517901478382
"4649" 929.6 21.2885489959508 22.0530691297308
"4650" 929.8 23.1538402259321 22.5892593212661
"4651" 930 22.5447247131957 23.7747460106852
"4652" 930.2 21.0383695750901 26.6826117946792
"4653" 930.4 19.2740045338585 31.3935126599739
"4654" 930.6 16.267129994379 36.2345937926032
"4655" 930.8 12.645013970242 40.6473073937408
"4656" 931 8.34860897088756 44.0068726198265
"4657" 931.2 6.9410000462509 46.4021226489114
"4658" 931.4 6.99451156684203 51.1191049619408
"4659" 931.6 7.36719322829792 55.9885675841396
"4660" 931.8 6.21997036447435 61.0173415854581
"4661" 932 4.22355731328487 66.0301330164515
"4662" 932.2 4.56664162961687 71.4832387939065
"4663" 932.4 6.4612048480857 76.7303187819009
"4664" 932.6 8.67571260911877 81.9513724647852
"4665" 932.8 11.6591831511193 87.2268978828593
"4666" 933 14.1182711631849 92.5153728513515
"4667" 933.2 18.3040851107708 97.3262927765687
"4668" 933.4 23.2421855372489 100.602479681363
"4669" 933.6 27.8122510685369 104.210281471283
"4670" 933.8 32.6370619887215 106.215601808875
"4671" 934 37.8197546310631 107.443610982566
"4672" 934.2 43.4513373217386 108.650444927835
"4673" 934.4 50.4844957785154 109.153856068411
"4674" 934.6 56.6173974237349 109.124382680477
"4675" 934.8 62.2443864877272 108.842928019869
"4676" 935 68.0615222370662 108.470462128386
"4677" 935.2 73.7818037545153 107.569897338513
"4678" 935.4 75.0473652844081 107.143176453907
"4679" 935.6 74.8412943238918 107.902716893197
"4680" 935.8 75.1910871049146 109.886853769935
"4681" 936 76.2456909450756 113.784599162516
"4682" 936.2 76.7593394990227 118.112382930989
"4683" 936.4 75.9231031943445 118.537791949406
"4684" 936.6 75.878246735884 117.963111501242
"4685" 936.8 76.8445285861445 116.785906813697
"4686" 937 79.3640567995981 115.352850200116
"4687" 937.2 82.4252241563387 112.724573487698
"4688" 937.4 86.1131666665006 109.87634330109
"4689" 937.6 89.4105155436322 105.92712524009
"4690" 937.8 92.3296412401153 102.442006622
"4691" 938 96.0152153672901 99.1718838199581
"4692" 938.2 101.030707333105 97.3387908595256
"4693" 938.4 106.787559071737 96.0089372489731
"4694" 938.6 111.805329135915 95.1986547740968
"4695" 938.8 112.266600323405 96.0301013528519
"4696" 939 112.110501351044 97.7440333325538
"4697" 939.2 111.107038380015 98.7636771129537
"4698" 939.4 109.651311992437 100.91327705
"4699" 939.6 108.207737959474 101.615839648879
"4700" 939.8 107.3352410586 102.012227453454
"4701" 940 105.133199408697 107.495757466729
"4702" 940.2 104.797088804736 107.411363463038
"4703" 940.4 104.484001169919 107.239942982148
"4704" 940.6 104.840118133262 106.126210805134
"4705" 940.8 104.65896451442 106.288685672919
"4706" 941 104.924061378882 106.246934655196
"4707" 941.2 105.077205205237 105.975331549189
"4708" 941.4 105.32764207726 105.965008231677
"4709" 941.6 105.237015800104 105.958433050722
"4710" 941.8 105.022559182617 105.746602869801
"4711" 942 105.093340099563 105.325200648549
"4712" 942.2 105.253037005866 105.257756696843
"4713" 942.4 105.232081655722 105.10323354307
"4714" 942.6 105.087006820544 104.806538268621
"4715" 942.8 106.091121176746 104.043687234022
"4716" 943 106.31010576238 103.40239566528
"4717" 943.2 107.119220737879 102.554477832876
"4718" 943.4 108.149310570496 101.04185159704
"4719" 943.6 108.832013461453 99.0566730814607
"4720" 943.8 109.751500885036 96.8785955170001
"4721" 944 110.862241969744 93.539438130674
"4722" 944.2 112.880327891124 89.3613988059309
"4723" 944.4 115.141707009763 84.6550760053472
"4724" 944.6 118.785436091747 80.0404604997852
"4725" 944.8 122.757414905685 75.2788929464876
"4726" 945 123.269554764015 72.0951192827672
"4727" 945.2 121.746019210617 68.3736992017757
"4728" 945.4 120.945254261417 63.3935294837908
"4729" 945.6 120.251169876236 58.1933523873394
"4730" 945.8 120.626259691078 52.6548867090497
"4731" 946 121.089291998852 46.7115480164419
"4732" 946.2 120.202064783712 41.4316912574694
"4733" 946.4 120.060822506969 37.5317364441714
"4734" 946.6 118.931289959885 38.6149160252515
"4735" 946.8 115.585570714725 36.6903177988806
"4736" 947 112.280387430624 32.825954075705
"4737" 947.2 109.917768134408 27.1735316207003
"4738" 947.4 108.088866013241 21.9426853703686
"4739" 947.6 105.270342343349 17.6142830620174
"4740" 947.8 101.683782114203 15.109251195172
"4741" 948 97.9017063048924 12.3410182463548
"4742" 948.2 93.8117118507278 8.34743543676939
"4743" 948.4 92.0126729689277 8.79513481142654
"4744" 948.6 87.5885059228685 9.44926467590816
"4745" 948.8 82.4532427738099 9.26410445617028
"4746" 949 77.3145077654014 7.98454040263066
"4747" 949.2 72.5926795539175 6.16955438479683
"4748" 949.4 67.4116922159324 3.99769446848672
"4749" 949.6 62.2551012607869 3.32654674723469
"4750" 949.8 56.6744092192849 2.7906247702932
"4751" 950 50.6058203151849 1.54764160395557
"4752" 950.2 48.6137769623976 2.64308248949675
"4753" 950.4 45.3618368017936 5.31782892265262
"4754" 950.6 40.8221649038976 8.32702914283717
"4755" 950.8 35.5334990037175 10.0037173933483
"4756" 951 32.5869611872972 10.4807452458715
"4757" 951.2 31.5633297628805 11.906321045457
"4758" 951.4 28.4607313238914 14.4320481644135
"4759" 951.6 24.6791228347743 17.0516154910792
"4760" 951.8 22.0531012588153 19.358877708957
"4761" 952 20.1439396225624 23.0986358544796
"4762" 952.2 17.1525656152349 27.2609140998765
"4763" 952.4 13.6900492321649 30.7043774608065
"4764" 952.6 11.4000189969176 33.6639827762622
"4765" 952.8 10.0677891190392 37.6445870871663
"4766" 953 8.87058107226898 41.9947597096396
"4767" 953.2 7.39318279517577 46.6045547637629
"4768" 953.4 6.80147710695478 51.6629216784195
"4769" 953.6 5.72617674016835 55.5492020260497
"4770" 953.8 4.37527976106293 59.7695659506314
"4771" 954 5.43608269053781 64.3160663946249
"4772" 954.2 6.07327334668487 69.2532045307515
"4773" 954.4 7.80896578898487 74.1164754816765
"4774" 954.6 10.1008808387655 78.3673299689798
"4775" 954.8 13.3070280508784 81.6744405148588
"4776" 955 17.6813775039865 83.7833211254464
"4777" 955.2 21.639221162003 84.8824903218431
"4778" 955.4 26.305673648417 86.0821967253712
"4779" 955.6 31.1243537674157 86.9517608315445
"4780" 955.8 35.8184873611336 88.2616338195189
"4781" 956 40.6473231537883 88.7705345125852
"4782" 956.2 45.9961486408003 89.8818258445445
"4783" 956.4 51.3241138552544 90.4248628560178
"4784" 956.6 56.0767493335675 91.2025209426439
"4785" 956.8 60.925829053728 91.7621001405507
"4786" 957 64.9727927937849 94.9294916338015
"4787" 957.2 67.3150820032969 98.6051417807317
"4788" 957.4 68.3179372739527 103.556804176737
"4789" 957.6 68.2921462235849 108.20193335919
"4790" 957.8 69.5305691158099 111.363334532802
"4791" 958 72.5683424297013 114.076777312392
"4792" 958.2 76.8217443022599 114.605515166752
"4793" 958.4 81.396378106532 114.054693476785
"4794" 958.6 85.96514753609 111.727835498999
"4795" 958.8 90.3172320658708 109.383224392099
"4796" 959 94.9191773912557 107.7185940818
"4797" 959.2 99.6034791345951 106.78931358957
"4798" 959.4 101.81191468501 105.092358434327
"4799" 959.6 102.298591879627 103.375670308392
"4800" 959.8 104.326849546544 100.478404330801
"4801" 960 107.406073626855 96.1811974085513
"4802" 960.2 109.970483618042 91.8558807339069
"4803" 960.4 112.880161250874 87.1217569214568
"4804" 960.6 116.674504197872 82.7712450205483
"4805" 960.8 120.454007303866 78.2769920840938
"4806" 961 121.92440922626 76.5114851444765
"4807" 961.2 121.522159335435 75.4222653244265
"4808" 961.4 121.817490708779 72.2539388556103
"4809" 961.6 122.871438496785 67.666732184157
"4810" 961.8 124.471102795316 62.3918572094055
"4811" 962 125.023014085367 58.8433038935918
"4812" 962.2 124.64954551162 57.0553549593831
"4813" 962.4 124.132032642835 56.5551945233265
"4814" 962.6 123.030080014837 55.4967154609744
"4815" 962.8 121.373323232008 52.1228934080478
"4816" 963 120.220803132663 47.4575919073483
"4817" 963.2 118.999430183996 42.1579361780157
"4818" 963.4 117.562446278725 36.9235334598885
"4819" 963.6 117.025138007658 32.3665234318174
"4820" 963.8 115.155842165685 30.5224313429962
"4821" 964 111.86240847168 27.0272218384687
"4822" 964.2 108.658648861496 22.6599428573548
"4823" 964.4 106.672555470482 19.0582814515563
"4824" 964.6 104.64091436868 17.7636816338265
"4825" 964.8 101.819344571138 15.3884359203219
"4826" 965 98.5797958146522 11.8380686432938
"4827" 965.2 96.5082340378724 10.6250605074337
"4828" 965.4 96.7003094919277 10.6514492917122
"4829" 965.6 94.4123196309541 9.25644855887461
"4830" 965.8 90.0073056841849 7.58339181244418
"4831" 966 85.3755630783907 5.59004835091477
"4832" 966.2 81.752777337031 3.29219832965346
"4833" 966.4 80.0561559154576 3.51870153109926
"4834" 966.6 76.4273343173136 3.59644520420277
"4835" 966.8 71.5101453501849 2.50550457234082
"4836" 967 67.9369576920167 0.758256217861931
"4837" 967.2 65.1103450624135 0.834821540083677
"4838" 967.4 60.8005536849296 0.980182502932915
"4839" 967.6 55.6074348426631 0.810569179120008
"4840" 967.8 52.0543422317516 2.27255530422653
"4841" 968 47.3598153942796 3.92465603466864
"4842" 968.2 43.2220009609661 4.40720321179528
"4843" 968.4 40.6397728660218 5.61277403029392
"4844" 968.6 37.1510365653849 6.7271034181932
"4845" 968.8 35.0285582160202 8.44742377152065
"4846" 969 31.720744671257 10.6204169069296
"4847" 969.2 27.6344734173696 12.4588238527287
"4848" 969.4 25.9047957772494 15.0719669304394
"4849" 969.6 22.9122474702437 18.6554405508265
"4850" 969.8 19.4009802996697 20.6281193672205
"4851" 970 17.825059590701 22.1074105521169
"4852" 970.2 16.025332394448 23.9550364004265
"4853" 970.4 14.5262222335649 26.4010037156265
"4854" 970.6 13.8891457437168 27.9077781288797
"4855" 970.8 12.7056455623349 30.7502393479665
"4856" 971 11.5460218016697 33.0046522152811
"4857" 971.2 10.9996772185695 34.2820456389708
"4858" 971.4 9.65048404786135 36.8728012838265
"4859" 971.6 7.80514109829807 39.6670593458548
"4860" 971.8 6.9718087652237 41.058255063477
"4861" 972 6.8026623500706 42.4999820417123
"4862" 972.2 5.9496555375635 45.0470518836226
"4863" 972.4 5.27088511301819 47.1917258948265
"4864" 972.6 3.9654060433225 49.256913321221
"4865" 972.8 3.4581305124592 51.0744284361009
"4866" 973 3.28269598555328 53.5346126277739
"4867" 973.2 2.8359368859217 57.0178363674844
"4868" 973.4 3.0534048485042 59.63031755944
"4869" 973.6 3.32358940201673 62.1272785274637
"4870" 973.8 4.31930389888979 63.3592941757528
"4871" 974 5.42039633312841 65.9864697054233
"4872" 974.2 6.80308820848739 67.4345462568349
"4873" 974.4 8.54378448718489 70.240742084046
"4874" 974.6 9.59216806090987 73.8393932467515
"4875" 974.8 8.66731004420987 77.5147139261015
"4876" 975 7.32501993217662 81.6102509900414
"4877" 975.2 7.85728586376627 85.77733431678
"4878" 975.4 9.1752054486526 89.8143090625443
"4879" 975.6 12.6881619450329 91.7389056229065
"4880" 975.8 16.6713860607929 93.5825534867385
"4881" 976 21.3397652661849 96.0644645899241
"4882" 976.2 25.7423428114349 98.1206118781491
"4883" 976.4 30.1408334896204 100.909926923835
"4884" 976.6 35.3157698024824 102.80716040676
"4885" 976.8 40.4075670799783 104.730706500455
"4886" 977 44.5569955002089 107.536797019955
"4887" 977.2 47.7208731467696 110.763556486386
"4888" 977.4 48.713944298521 114.558598798759
"4889" 977.6 47.6311992737899 117.320589201953
"4890" 977.8 47.8196691571763 118.191989421982
"4891" 978 50.997964940661 118.678032547398
"4892" 978.2 55.0173313326721 118.173122475083
"4893" 978.4 59.0459281272103 115.249341353377
"4894" 978.6 62.5432212530278 112.011123160496
"4895" 978.8 65.3000099192021 108.354087478033
"4896" 979 69.2142500472631 106.117604245113
"4897" 979.2 73.5406866745212 106.218059300981
"4898" 979.4 78.6634202106464 106.98203804416
"4899" 979.6 84.1728231869327 107.815823400096
"4900" 979.8 88.4225525166935 107.171298865214
"4901" 980 89.5372084226322 105.377318990511
"4902" 980.2 89.443855774948 105.420901193221
"4903" 980.4 89.7298919663745 105.418531338697
"4904" 980.6 91.0608569937638 105.752796429248
"4905" 980.8 93.2554489785469 107.187772244223
"4906" 981 97.0860018811933 108.123906907615
"4907" 981.2 100.313771390835 108.172111551252
"4908" 981.4 102.400850259303 106.041391183331
"4909" 981.6 103.525116479672 102.871525453154
"4910" 981.8 105.123418664698 98.4673097348004
"4911" 982 106.213903612902 93.9025314675964
"4912" 982.2 105.980880833779 89.5898699254752
"4913" 982.4 105.117693877774 86.7680776270944
"4914" 982.6 106.365659869976 83.3739753557538
"4915" 982.8 109.427020527994 81.0391883730629
"4916" 983 113.089818381992 80.2697873220009
"4917" 983.2 116.942211759585 79.0823540968092
"4918" 983.4 118.551211322885 76.7567188466515
"4919" 983.6 118.166465053501 73.3376950440107
"4920" 983.8 118.050157804079 68.3335147323752
"4921" 984 119.055167441574 62.6559579078821
"4922" 984.2 120.342128866287 56.9618757876727
"4923" 984.4 120.037776591353 51.2383629971795
"4924" 984.6 118.790133911512 45.2706674946141
"4925" 984.8 116.489393935159 40.819822894292
"4926" 985 112.984884527227 36.5521567337672
"4927" 985.2 109.386535307826 31.5871466787511
"4928" 985.4 107.088135248232 26.2798591080341
"4929" 985.6 104.685580665471 21.3634757926551
"4930" 985.8 104.970863640531 18.1155921541137
"4931" 986 103.894112151375 19.3650258604965
"4932" 986.2 101.091087554758 18.9065183041566
"4933" 986.4 97.0908174437195 17.9036890451236
"4934" 986.6 92.1834421940672 16.984329303003
"4935" 986.8 87.1618870446032 14.3435391985102
"4936" 987 82.9412389275869 10.4273556980946
"4937" 987.2 78.6264843636149 7.11990198877653
"4938" 987.4 74.0151520765512 5.3522138215493
"4939" 987.6 68.5519281269324 3.2073561217974
"4940" 987.8 63.0960327035214 1.90311232432653
"4941" 988 57.9799217497076 1.85968250694017
"4942" 988.2 52.657427581572 3.37225431892331
"4943" 988.4 46.9101314470826 4.29609526231517
"4944" 988.6 42.8045685811088 4.7113220815874
"4945" 988.8 41.6941596725585 6.47880152403533
"4946" 989 38.7600361286849 9.55978912954244
"4947" 989.2 34.4349244100523 13.0577731320675
"4948" 989.4 29.2820981634952 15.5760169014817
"4949" 989.6 24.5668748919489 16.4797205607142
"4950" 989.8 24.0705612818582 18.0701843450444
"4951" 990 22.1827601918387 21.8353940515573
"4952" 990.2 19.2789842875572 26.0456554055393
"4953" 990.4 16.3806440024706 30.6013702063123
"4954" 990.6 12.735828277626 34.1937776466207
"4955" 990.8 11.1362076433264 38.9423549968643
"4956" 991 9.6665855983225 44.2745171702761
"4957" 991.2 8.07547330945272 50.1741134973444
"4958" 991.4 7.53238879211707 55.7292918943859
"4959" 991.6 7.39726628466422 60.7039265332894
"4960" 991.8 8.61029824865988 65.6161020907015
"4961" 992 8.23770346092823 71.1643701566318
"4962" 992.2 9.16259020197 76.850343004496
"4963" 992.4 10.0229238495099 81.8365598202765
"4964" 992.6 12.5392452810142 86.5005832431436
"4965" 992.8 14.6003221174288 92.2208904424363
"4966" 993 16.9944038598381 97.3038511189152
"4967" 993.2 21.3476835711224 99.6850747333656
"4968" 993.4 26.4011457822349 101.515768206502
"4969" 993.6 31.9617388273866 102.376936473978
"4970" 993.8 37.4845470090227 101.496056547043
"4971" 994 43.1818438430688 100.608540002166
"4972" 994.2 48.1102899926975 98.6032867951963
"4973" 994.4 51.9055145049263 95.73547915743
"4974" 994.6 54.5994001967066 91.8372760475396
"4975" 994.8 58.0817648222269 88.1912252985072
"4976" 995 60.5715923450457 84.1105450586265
"4977" 995.2 63.6518233244238 80.6749620957115
"4978" 995.4 65.2555179553428 76.7572217182213
"4979" 995.6 66.1273797565654 72.0437278750389
"4980" 995.8 66.6081054934926 67.2269028817112
"4981" 996 66.1429742943667 63.2225400884811
"4982" 996.2 65.6532149164142 58.3346217200926
"4983" 996.4 65.8077475944253 53.4132142731823
"4984" 996.6 66.6225897887629 48.8361620628724
"4985" 996.8 67.6642855520791 44.6965158482208
"4986" 997 69.8271060034693 41.0803138673128
"4987" 997.2 73.1109749988578 37.862189347948
"4988" 997.4 76.6405919357091 35.1770988216809
"4989" 997.6 79.8142876919122 34.7881700492811
"4990" 997.8 82.6826287209684 35.8405148202595
"4991" 998 85.6296362049518 37.9080332027294
"4992" 998.2 90.1150538336148 40.4124531666583
"4993" 998.4 94.1730605313042 42.7843564636247
"4994" 998.6 98.9456659044746 45.0700778439667
"4995" 998.8 103.871615605023 46.92316529434
"4996" 999 108.817678969046 46.473364545021
"4997" 999.2 112.455191667001 44.6742308657073
"4998" 999.4 112.458678626974 44.3200985565972
"4999" 999.6 112.398661544736 45.8670428546825
"5000" 999.8 114.794262931371 48.9098555907911
"5001" 1000 115.852653000185 52.5964219025015
"5002" 1000.2 114.47996319815 55.4900688106613
"5003" 1000.4 113.851779255978 59.52369742068
"5004" 1000.6 112.635755550794 64.6524762671918
"5005" 1000.8 111.291709356185 70.7041093547753
"5006" 1001 109.190625681441 76.3390521149504
"5007" 1001.2 105.546462712837 81.4784715346613
"5008" 1001.4 100.711229692005 85.9260747511855
"5009" 1001.6 95.3220719582349 89.7795838881265
"5010" 1001.8 91.2891395187731 93.3683514961207
"5011" 1002 85.1469061443667 98.4073250890001
"5012" 1002.2 79.1312093023387 101.977735257186
"5013" 1002.4 72.9215668451601 104.569621359603
"5014" 1002.6 67.6234655028967 106.128785262801
"5015" 1002.8 61.0600597651275 108.240664212728
"5016" 1003 56.4336927491849 110.646849599818
"5017" 1003.2 54.6943498341001 113.927897147072
"5018" 1003.4 53.8925058290774 117.27639629381
"5019" 1003.6 53.1243873753056 120.50155715899
"5020" 1003.8 53.2756409848434 119.747344260217
"5021" 1004 50.3964105978295 117.582773914645
"5022" 1004.2 47.7011543088434 114.573899672046
"5023" 1004.4 44.6959701359496 110.572982414616
"5024" 1004.6 41.7233610951256 105.542556337945
"5025" 1004.8 38.2818726821365 100.626372245157
"5026" 1005 34.0214134470629 96.393825026168
"5027" 1005.2 28.825291587605 93.0022271868602
"5028" 1005.4 24.0117388536193 89.8959093487282
"5029" 1005.6 18.4097240221933 88.6390825322926
"5030" 1005.8 12.3190193521765 86.0619233946501
"5031" 1006 7.73252420316807 82.9049041314652
"5032" 1006.2 7.59665304498326 79.3782640407862
"5033" 1006.4 9.09633578299159 74.8469577109862
"5034" 1006.6 10.5003632098283 69.8102769101135
"5035" 1006.8 13.6244937886208 64.6839200359804
"5036" 1007 17.7681277555936 60.2091905329222
"5037" 1007.2 22.3821021343212 55.8811637574902
"5038" 1007.4 26.1091009354559 51.4957425636583
"5039" 1007.6 31.192851455842 48.1089636380265
"5040" 1007.8 36.6621511028908 44.8349344713265
"5041" 1008 41.4290327796182 41.0216034833932
"5042" 1008.2 46.4909973408551 36.7955516511989
"5043" 1008.4 50.913914361844 32.1997529330538
"5044" 1008.6 54.6335400838332 27.0158553896397
"5045" 1008.8 57.8011495844783 21.9884587390548
"5046" 1009 59.7123930793497 16.3399472247386
"5047" 1009.2 63.0140441008819 11.5175087866144
"5048" 1009.4 65.705307985094 10.4944953104023
"5049" 1009.6 68.588372460257 11.9088049740533
"5050" 1009.8 72.9305674358964 15.0149082687881
"5051" 1010 76.4204542059728 19.3889219111296
"5052" 1010.2 78.3131690346697 24.403618158675
"5053" 1010.4 80.0825856261007 29.8808749782055
"5054" 1010.6 82.2119673645378 36.0672207495618
"5055" 1010.8 84.3545675240966 41.6126123342677
"5056" 1011 85.3017409235905 47.9452741980058
"5057" 1011.2 83.7491555479207 53.7573309670247
"5058" 1011.4 80.7516870239071 59.5277242466599
"5059" 1011.6 76.6720392874946 64.5522765432248
"5060" 1011.8 72.1811881414984 69.4781415408689
"5061" 1012 67.0695599412349 74.2152059332015
"5062" 1012.2 61.4972197148378 79.0613155259836
"5063" 1012.4 57.0895806625919 84.4934038806407
"5064" 1012.6 54.3806184023131 90.3489376582112
"5065" 1012.8 53.4986410523515 96.6843457883265
"5066" 1013 53.5164225090533 103.406062437142
"5067" 1013.2 54.7472934186302 108.922211406196
"5068" 1013.4 57.4050048215182 113.920118409391
"5069" 1013.6 58.3040797260006 116.661757015405
"5070" 1013.8 56.0246250636001 117.377255185589
"5071" 1014 54.2894157721099 116.777585100302
"5072" 1014.2 51.7213356644288 115.487408806534
"5073" 1014.4 48.4520413721849 113.890321408144
"5074" 1014.6 43.8389901731123 111.472338704568
"5075" 1014.8 38.5607265995263 109.652136171949
"5076" 1015 33.9660877550457 108.33758544967
"5077" 1015.2 28.8643087357529 106.995626751467
"5078" 1015.4 24.9114909109529 103.592674724195
"5079" 1015.6 22.2822366831361 98.4787387310705
"5080" 1015.8 19.9338829959913 93.3433319656491
"5081" 1016 17.7127889615898 87.7662301962976
"5082" 1016.2 14.7527253463021 82.0270538567875
"5083" 1016.4 11.8495104476471 76.4206499174568
"5084" 1016.6 8.84533448017662 70.9091439860414
"5085" 1016.8 6.28567023206723 65.1286054318433
"5086" 1017 5.55188342156949 60.6824377161086
"5087" 1017.2 8.78624844527107 57.8467074376024
"5088" 1017.4 13.4569110884051 55.68038253201
"5089" 1017.6 18.7716663675362 53.8506515530428
"5090" 1017.8 23.7366575715903 52.3770113349887
"5091" 1018 28.4185761268159 49.5293463568654
"5092" 1018.2 32.8253796966706 45.8741065970551
"5093" 1018.4 36.3561367080715 41.2383486183008
"5094" 1018.6 39.3673356899783 36.0211992124678
"5095" 1018.8 42.0633038333984 30.3284645767254
"5096" 1019 42.5101453470849 26.2014195770599
"5097" 1019.2 40.8323696494706 23.9650459392908
"5098" 1019.4 38.2363722288182 21.4453720197265
"5099" 1019.6 36.0392293004044 18.3975451148997
"5100" 1019.8 37.7582239188145 18.193047038308
"5101" 1020 40.7394344236231 18.4679278411524
"5102" 1020.2 44.9468717198515 19.721776610308
"5103" 1020.4 49.6141208830124 22.2400478231024
"5104" 1020.6 54.287366328479 26.0457989033089
"5105" 1020.8 58.2657571904545 30.2339925245232
"5106" 1021 59.9572452898437 35.4429895076618
"5107" 1021.2 60.0733588274131 41.0186494165874
"5108" 1021.4 61.6541846162143 46.8132903880324
"5109" 1021.6 63.7448280401566 52.3367662232322
"5110" 1021.8 66.2892970581762 57.5305904567657
"5111" 1022 69.0784937902185 62.3280756276753
"5112" 1022.2 72.7838612587027 67.0310869028801
"5113" 1022.4 76.4720994981501 71.8275352801222
"5114" 1022.6 80.8811237223205 74.9226212241994
"5115" 1022.8 85.9872855496544 77.9391302429657
"5116" 1023 90.5800852547899 81.8033195869358
"5117" 1023.2 95.6145577599263 86.27646493068
"5118" 1023.4 99.9218355997746 90.9957078617496
"5119" 1023.6 103.692283953117 96.0689673589197
"5120" 1023.8 106.303314955211 96.6594208496526
"5121" 1024 106.820784336738 95.7154798973002
"5122" 1024.2 105.558856581435 95.7561885481837
"5123" 1024.4 103.840798418239 97.5227368936914
"5124" 1024.6 101.094529565748 98.770290866087
"5125" 1024.8 97.2857042158883 100.765276425445
"5126" 1025 92.2592716084099 103.818417124327
"5127" 1025.2 87.038007873 107.20399644607
"5128" 1025.4 81.4908442032095 110.320738876269
"5129" 1025.6 76.715199849605 114.4204992786
"5130" 1025.8 72.5634762284824 119.203100919678
"5131" 1026 70.7950111654163 120.150660571744
"5132" 1026.2 69.1423725527395 118.557061649894
"5133" 1026.4 66.7081762290629 115.394193588729
"5134" 1026.6 64.3259138586555 111.30201941639
"5135" 1026.8 63.6897394555485 106.082558270736
"5136" 1027 63.1527100100493 99.7126554277757
"5137" 1027.2 63.6446291122682 93.6870449839654
"5138" 1027.4 63.7528217314142 87.40152115101
"5139" 1027.6 63.5974963447831 81.9020768019337
"5140" 1027.8 62.4656814882404 75.5475362199098
"5141" 1028 61.8584514772758 69.2123805024084
"5142" 1028.2 62.1622653591038 61.95567275234
"5143" 1028.4 63.2575119819904 55.996075837271
"5144" 1028.6 66.0869862796571 50.0050129544099
"5145" 1028.8 71.6507860690748 46.2029604377073
"5146" 1029 78.1054146512706 44.8767925429408
"5147" 1029.2 83.7465659136015 45.1711134281321
"5148" 1029.4 89.3470408724733 47.5371599808073
"5149" 1029.6 94.2115088531059 50.9330903736686
"5150" 1029.8 100.082192504486 54.3551091547734
"5151" 1030 103.803493402659 59.6528833929055
"5152" 1030.2 106.947477215737 64.5206801879581
"5153" 1030.4 110.73742801056 67.5429383220765
"5154" 1030.6 113.499304743362 66.8386066110832
"5155" 1030.8 116.974291791332 65.0841731561018
"5156" 1031 120.247921340877 63.0800605918522
"5157" 1031.2 120.140980717051 60.9400550144426
"5158" 1031.4 118.834460402363 58.6879087699783
"5159" 1031.6 116.007742558961 56.5584891991283
"5160" 1031.8 112.709517847539 53.3552855782993
"5161" 1032 109.807099164994 49.1686511822538
"5162" 1032.2 109.358702162729 43.7142445169354
"5163" 1032.4 110.81445851102 37.8078494686421
"5164" 1032.6 113.298250628996 32.7548720763671
"5165" 1032.8 112.451436479339 30.0559903317592
"5166" 1033 109.699520963368 27.2043217070669
"5167" 1033.2 105.73129966674 25.9982967126321
"5168" 1033.4 100.761833165484 25.6122107766719
"5169" 1033.6 95.351441671094 23.924925060372
"5170" 1033.8 91.24287485067 20.4011185439354
"5171" 1034 89.4384805131644 14.8739147643061
"5172" 1034.2 89.3234101431752 10.2090859819042
"5173" 1034.4 90.0282161593596 9.54490492999158
"5174" 1034.6 88.8953604160684 10.3463748026906
"5175" 1034.8 85.0774212387014 11.0523908204859
"5176" 1035 79.7494055811515 11.7464321795932
"5177" 1035.2 73.2463549062767 12.4911245385612
"5178" 1035.4 67.8360518591849 13.1774929178265
"5179" 1035.6 61.9196470519078 13.6932089180193
"5180" 1035.8 56.1092353761361 12.4690572625095
"5181" 1036 50.3265201046621 9.0646892113379
"5182" 1036.2 46.106783418878 5.07783197526972
"5183" 1036.4 46.733049354844 5.82482483431517
"5184" 1036.6 45.8471121771361 7.05791386893629
"5185" 1036.8 44.0943956037895 9.79562313790793
"5186" 1037 40.9907357482206 14.8563655727908
"5187" 1037.2 38.3335034360515 19.8359594980932
"5188" 1037.4 34.4965453310327 23.74151275912
"5189" 1037.6 30.1112254420572 28.6802744551563
"5190" 1037.8 26.9101650751204 33.3756269134717
"5191" 1038 25.2304627116042 39.3631510704717
"5192" 1038.2 25.0511213686555 44.9173659678559
"5193" 1038.4 25.5993520620781 51.3437850964479
"5194" 1038.6 26.3168194669005 57.9524393270926
"5195" 1038.8 28.0771115815777 64.1886053549426
"5196" 1039 30.2941976184631 69.4380644925831
"5197" 1039.2 33.3723402358259 74.4802020582624
"5198" 1039.4 35.7005743074281 79.9664484080428
"5199" 1039.6 39.1634529276059 85.4334325347476
"5200" 1039.8 41.7824875507414 90.2719898988178
"5201" 1040 42.4778962506121 95.2007832264084
"5202" 1040.2 41.9637963210964 100.274492780977
"5203" 1040.4 40.6142035335092 104.312499767529
"5204" 1040.6 42.4182930098099 108.592512183552
"5205" 1040.8 46.03021799097 112.020598757017
"5206" 1041 51.2402982532169 113.969691058931
"5207" 1041.2 56.8612812158099 115.955892955352
"5208" 1041.4 61.9387999914468 118.608269094707
"5209" 1041.6 67.08509003608 118.860170930544
"5210" 1041.8 71.8186149686197 117.493346255887
"5211" 1042 75.2926793562611 114.397528053725
"5212" 1042.2 79.1733524637524 110.303467009151
"5213" 1042.4 84.4294849850533 107.204419027221
"5214" 1042.6 90.370714205527 106.409881947037
"5215" 1042.8 96.2469299749349 108.197590377452
"5216" 1043 98.9931538971931 109.164793769572
"5217" 1043.2 97.2888696867107 108.584714784154
"5218" 1043.4 96.3652877961059 110.074139451853
"5219" 1043.6 95.1033005046759 111.31305934896
"5220" 1043.8 93.4067204963445 111.80624324581
"5221" 1044 91.091115354958 111.48508157102
"5222" 1044.2 88.1256410117327 110.693822985644
"5223" 1044.4 83.6726617341849 110.03623067198
"5224" 1044.6 78.07851581834 109.464393223214
"5225" 1044.8 72.6647030648979 107.72609362087
"5226" 1045 68.0077002758945 105.893708613197
"5227" 1045.2 62.1191665753832 101.818539836438
"5228" 1045.4 58.7455472109372 96.3985855586981
"5229" 1045.6 58.2724515606173 90.6055798888536
"5230" 1045.8 58.9687455450245 84.3535553726662
"5231" 1046 59.5300230247452 78.4219578193696
"5232" 1046.2 58.6719336115182 73.1447413602154
"5233" 1046.4 56.84218848054 68.2117575098265
"5234" 1046.6 53.2980439939349 64.4206446649783
"5235" 1046.8 49.5816208728017 61.1824589170789
"5236" 1047 46.7718806684372 58.0642792059667
"5237" 1047.2 45.2693626845788 52.7121382381599
"5238" 1047.4 47.1237665565638 47.8514933943213
"5239" 1047.6 50.6233416707912 43.853728611284
"5240" 1047.8 55.946200584337 41.22635723887
"5241" 1048 62.1628780984901 39.4877334464581
"5242" 1048.2 68.4410749956338 39.4466827060714
"5243" 1048.4 74.4065201780165 40.0551319027671
"5244" 1048.6 78.8967241137 40.5131850878568
"5245" 1048.8 84.1180063997606 39.6330074554932
"5246" 1049 87.5479733271261 37.239996132003
"5247" 1049.2 89.5795604194423 33.6072230149255
"5248" 1049.4 91.0394800219202 29.2216596514148
"5249" 1049.6 92.1457279145788 25.2722145064023
"5250" 1049.8 93.5459256016007 23.4472257356681
"5251" 1050 94.7877666927888 24.5483651055988
"5252" 1050.2 98.1685411420975 26.0418264763799
"5253" 1050.4 102.973030320486 27.147558060011
"5254" 1050.6 107.248716011626 28.959377617003
"5255" 1050.8 112.718222445694 30.0633399931631
"5256" 1051 114.343855986639 31.1852323989083
"5257" 1051.2 113.346028468942 32.672366758892
"5258" 1051.4 114.100445236158 36.4018979781658
"5259" 1051.6 115.912665416553 41.3282433916949
"5260" 1051.8 117.340482194595 47.0839308609035
"5261" 1052 118.050157804079 53.4385478405876
"5262" 1052.2 117.024837550237 60.1526940052613
"5263" 1052.4 115.040461150881 66.143877776273
"5264" 1052.6 112.784481973967 72.4722603604874
"5265" 1052.8 109.948764838785 78.3944257894092
"5266" 1053 106.470882883467 83.770174072724
"5267" 1053.2 104.379302190745 89.5645513808007
"5268" 1053.4 102.472355925797 94.9282835860076
"5269" 1053.6 99.0880177865099 99.9870386345015
"5270" 1053.8 94.9990051167849 105.283449630827
"5271" 1054 91.3332862398205 111.272053399106
"5272" 1054.2 91.014061597667 113.329753940594
"5273" 1054.4 88.1637058587366 112.699764860508
"5274" 1054.6 84.0090531715297 111.434609352646
"5275" 1054.8 79.6388509617384 108.11569415038
"5276" 1055 77.1398571272874 103.228810953929
"5277" 1055.2 75.7375031568179 98.0360092057715
"5278" 1055.4 73.989216820347 91.4697941288806
"5279" 1055.6 73.1604868003164 85.6312286855107
"5280" 1055.8 72.3969955031849 79.1643002986949
"5281" 1056 70.3733335710497 73.3557259345292
"5282" 1056.2 67.4148836398065 68.6455861721509
"5283" 1056.4 64.4701302360227 63.0230289850427
"5284" 1056.6 62.2129241671402 57.8962452416212
"5285" 1056.8 61.2655835403532 51.5130357245889
"5286" 1057 62.3100065780966 44.6850590230912
"5287" 1057.2 64.3393283987849 38.496166495998
"5288" 1057.4 68.0016306713433 33.1115210992523
"5289" 1057.6 71.8382799067949 27.4787580638865
"5290" 1057.8 75.8025000907049 22.1817100969065
"5291" 1058 77.8908594380031 16.6441574523114
"5292" 1058.2 76.488658381093 13.3451851923061
"5293" 1058.4 73.2899957959421 11.5374480857294
"5294" 1058.6 71.6629220572143 10.8993861046501
"5295" 1058.8 71.202462644042 10.8454003564592
"5296" 1059 70.1091435134761 10.8881090684964
"5297" 1059.2 66.2405134142786 9.83339697907653
"5298" 1059.4 61.7334409347691 7.46622794378159
"5299" 1059.6 58.5425161544752 5.36535604585879
"5300" 1059.8 60.1135450074121 6.17226337340608
"5301" 1060 61.608609576031 6.78118759322214
"5302" 1060.2 64.6825281185314 7.29718164335128
"5303" 1060.4 69.4806228846656 8.08417756496115
"5304" 1060.6 74.7043415722455 10.3864033204629
"5305" 1060.8 79.9076798734675 13.6510667526309
"5306" 1061 85.3687115659591 16.189747692762
"5307" 1061.2 90.8326909750958 18.0966722336681
"5308" 1061.4 96.7146481034761 19.0252545815935
"5309" 1061.6 102.177274590479 18.1983204337089
"5310" 1061.8 104.614038460213 19.0724760551379
"5311" 1062 107.353370717556 22.1496795725408
"5312" 1062.2 111.394497918392 25.8688327608454
"5313" 1062.4 114.909494900963 30.7472668182432
"5314" 1062.6 118.703793616289 35.6830508777918
"5315" 1062.8 121.546680537822 40.6699682852459
"5316" 1063 122.511674407625 45.6135761858007
"5317" 1063.2 123.684871750672 51.7681150622881
"5318" 1063.4 124.950053429218 58.3103430760534
"5319" 1063.6 125.368817265073 64.9928592515421
"5320" 1063.8 124.444633550802 68.9462123694178
"5321" 1064 122.580829698229 74.3571151034637
"5322" 1064.2 121.312157903647 80.9490295319946
"5323" 1064.4 120.430266759843 86.9353422896949
"5324" 1064.6 117.814822051805 90.3593851107852
"5325" 1064.8 113.519649984453 95.3249571953388
"5326" 1065 108.793451428135 100.356139440083
"5327" 1065.2 104.408738625873 105.054140195027
"5328" 1065.4 98.5819212735537 109.728669431376
"5329" 1065.6 93.3370544271336 114.158574090493
"5330" 1065.8 89.4613197056372 118.077460215541
"5331" 1066 90.2445864151933 116.677667076369
"5332" 1066.2 91.3332862398205 115.667150918606
"5333" 1066.4 89.5005341681849 114.256427553435
"5334" 1066.6 86.95043391139 111.911210959006
"5335" 1066.8 83.7486774615849 108.703982048177
"5336" 1067 80.8130224653277 104.573682329541
"5337" 1067.2 77.9841514670849 100.232272336677
"5338" 1067.4 74.8927331018928 95.3162681071894
"5339" 1067.6 73.2895015882831 89.1260064981926
"5340" 1067.8 72.4857989230447 83.2918889420321
"5341" 1068 72.3748550000586 77.3470298551275
"5342" 1068.2 72.5055893994706 71.8322532149426
"5343" 1068.4 71.7772276356443 66.1321343983671
"5344" 1068.6 70.4539766766521 60.657404601462
"5345" 1068.8 70.3894892477576 54.4219218933084
"5346" 1069 70.8979937759512 48.3239858815648
"5347" 1069.2 72.8925882357437 43.2537484924442
"5348" 1069.4 76.7284577059773 41.480622965468
"5349" 1069.6 81.109845781842 41.7974944050551
"5350" 1069.8 84.8210338851207 43.7205280134504
"5351" 1070 88.7891943337996 45.7120839696339
"5352" 1070.2 91.6019304785214 45.1852683315765
"5353" 1070.4 94.2585556239626 43.0478779114654
"5354" 1070.6 95.9919762357591 38.730737471579
"5355" 1070.8 96.9522682147522 33.9660101986054
"5356" 1071 96.2499305957533 28.7262818540897
"5357" 1071.2 94.1564974714349 24.6391428838965
"5358" 1071.4 91.5288384329445 22.2837233971919
"5359" 1071.6 87.9728394524761 19.5298837607003
"5360" 1071.8 83.934828186769 16.8025496751929
"5361" 1072 79.5597145592261 12.7992505494966
"5362" 1072.2 77.7455247764323 9.00500679218736
"5363" 1072.4 78.1858855128772 9.89324422193643
"5364" 1072.6 79.3233221540466 11.1283447681244
"5365" 1072.8 81.239641343593 11.3016793358571
"5366" 1073 85.2067745165314 9.78325918989584
"5367" 1073.2 89.1933999160637 9.00050959231139
"5368" 1073.4 93.471968089491 9.77294976385714
"5369" 1073.6 93.873283535612 10.0421130917586
"5370" 1073.8 94.5619774034819 12.6704390498859
"5371" 1074 96.9873661875811 15.8960356001095
"5372" 1074.2 101.55498897892 17.7299596579736
"5373" 1074.4 106.848931185868 19.6231459689996
"5374" 1074.6 107.112028394783 21.903395591649
"5375" 1074.8 109.036576109985 26.5247580143123
"5376" 1075 112.166116458569 30.9012013932015
"5377" 1075.2 115.615937357843 35.8938779614055
"5378" 1075.4 117.102911674527 41.7607129416686
"5379" 1075.6 116.91246647495 48.1189336134961
"5380" 1075.8 115.662613681685 53.7290563014055
"5381" 1076 113.593483520672 59.8646234751009
"5382" 1076.2 111.735134432685 65.9581992614472
"5383" 1076.4 108.159818440566 71.6643543821825
"5384" 1076.6 103.511467171441 76.6622348661599
"5385" 1076.8 99.4334821190688 81.6052029787997
"5386" 1077 95.6184666146322 86.895112564116
"5387" 1077.2 91.6283248283131 93.572989127365
"5388" 1077.4 89.5133099206891 99.7883733751711
"5389" 1077.6 88.3602982571849 106.238905613327
"5390" 1077.8 89.1964712585849 111.745516925802
"5391" 1078 90.5130125541428 114.051163352591
"5392" 1078.2 89.6836629660121 113.70535981839
"5393" 1078.4 86.1950961857505 114.167623946794
"5394" 1078.6 82.3660072109391 113.163532361072
"5395" 1078.8 77.1318734386933 111.32387474053
"5396" 1079 72.2196254725849 108.484227172202
"5397" 1079.2 67.2141049986394 104.279036399636
"5398" 1079.4 63.3567780049535 99.9897497079505
"5399" 1079.6 59.6850927257031 95.0062176445174
"5400" 1079.8 57.0798264320849 89.3881364674174
"5401" 1080 56.482066393894 83.2940644917629
"5402" 1080.2 57.114214499242 77.4059739357123
"5403" 1080.4 59.6712716843576 71.4915773188447
"5404" 1080.6 62.9941805269675 66.29752221967
"5405" 1080.8 67.4797281369974 62.7963694947283
"5406" 1081 73.1944819290331 60.5646973070319
"5407" 1081.2 78.8618192921574 60.4173404489183
"5408" 1081.4 83.0896502556008 62.5263716458177
"5409" 1081.6 87.3871658848659 66.3140242480334
"5410" 1081.8 90.8962327696275 70.5643720765725
"5411" 1082 93.4930123724979 75.539689479957
"5412" 1082.2 93.7772450923414 79.8433955576526
"5413" 1082.4 93.5029274673762 84.8350299427483
"5414" 1082.6 94.7116123228427 89.9559241852476
"5415" 1082.8 97.1221110469743 93.9889541745371
"5416" 1083 101.081753813244 96.0436282471207
"5417" 1083.2 103.31442669915 96.9578038798696
"5418" 1083.4 104.163567900869 96.2418188069581
"5419" 1083.6 105.22548252271 96.6325244469028
"5420" 1083.8 107.503041435481 97.7561181513048
"5421" 1084 108.940730192828 99.1253281157918
"5422" 1084.2 107.797189250202 99.5141571591048
"5423" 1084.4 105.8799574989 101.46821505243
"5424" 1084.6 103.751912482805 104.737023564802
"5425" 1084.8 101.777383150307 109.338311605339
"5426" 1085 99.6676377079349 108.777233673502
"5427" 1085.2 96.5052892137221 108.331433178306
"5428" 1085.4 91.9227302277103 108.557910642038
"5429" 1085.6 86.7304695256425 109.995952866547
"5430" 1085.8 80.9360955477849 112.200950944127
"5431" 1086 75.5797678292825 114.897045760436
"5432" 1086.2 72.0735952594217 118.213953927327
"5433" 1086.4 71.3023690286249 119.320244560931
"5434" 1086.6 68.9917381212824 122.394656445875
"5435" 1086.8 68.8147543494599 121.701368263452
"5436" 1087 68.6995905224489 119.824725319691
"5437" 1087.2 65.7305368700896 118.863057356707
"5438" 1087.4 60.9108902528289 118.627445047437
"5439" 1087.6 55.6440466154176 118.070086417318
"5440" 1087.8 49.4614305392996 116.98700225581
"5441" 1088 43.6449812337341 116.244565967769
"5442" 1088.2 38.3709080003277 116.709489904088
"5443" 1088.4 37.1561042805449 117.314551362467
"5444" 1088.6 37.9831553946569 117.339011035619
"5445" 1088.8 38.0366091431344 117.882622132835
"5446" 1089 38.4640732556111 117.597867556097
"5447" 1089.2 38.4559732190849 117.102440134352
"5448" 1089.4 38.1960983136239 117.33307011907
"5449" 1089.6 38.2793484407143 117.950066084541
"5450" 1089.8 38.4021287455099 117.621571218177
"5451" 1090 38.7129063776969 117.397102759355
"5452" 1090.2 38.6837211267675 117.480183794834
"5453" 1090.4 38.7444591353652 117.416174287294
"5454" 1090.6 39.1995020527161 117.361010409616
"5455" 1090.8 40.0222375724535 117.233779680603
"5456" 1091 41.236394632831 116.669545077665
"5457" 1091.2 42.8765571144605 116.198217657685
"5458" 1091.4 45.4849758833462 115.494500179286
"5459" 1091.6 49.1692865420074 114.572947473585
"5460" 1091.8 53.8890984845239 113.312518717666
"5461" 1092 58.88454464984 112.159438029025
"5462" 1092.2 63.8452261706849 112.191396384302
"5463" 1092.4 68.6318415054036 113.831794874256
"5464" 1092.6 74.6470610342249 116.119084837163
"5465" 1092.8 80.9023772854998 117.775096192582
"5466" 1093 86.0513205374099 117.188431172777
"5467" 1093.2 90.2513452461931 113.979665392859
"5468" 1093.4 95.3462064281601 111.06356350843
"5469" 1093.6 100.997912937435 109.375436976568
"5470" 1093.8 102.608612039356 108.452767036192
"5471" 1094 102.568441126502 106.920930290266
"5472" 1094.2 103.623125506631 103.555732531893
"5473" 1094.4 106.185986332485 99.3309588598515
"5474" 1094.6 108.733157401465 94.6503581374452
"5475" 1094.8 112.841260722416 90.4959308862881
"5476" 1095 118.0424738829 87.0605977714903
"5477" 1095.2 120.708855472363 84.9953944634367
"5478" 1095.4 120.609491515916 83.8266381381122
"5479" 1095.6 120.37674053393 82.0710808341629
"5480" 1095.8 120.327266098318 79.4472434350124
"5481" 1096 121.094970111076 75.6370154309694
"5482" 1096.2 121.894928767877 70.514651416365
"5483" 1096.4 122.597381795369 65.0436666204844
"5484" 1096.6 123.157497681474 59.418209993695
"5485" 1096.8 123.395752103723 53.6169632198778
"5486" 1097 123.677605290001 48.8176773036423
"5487" 1097.2 123.017468709948 50.4067514640107
"5488" 1097.4 122.815252959141 51.385762242357
"5489" 1097.6 122.921902719176 52.1408273033391
"5490" 1097.8 122.320486899903 52.2842246186471
"5491" 1098 122.137286603211 52.8238874758792
"5492" 1098.2 122.440682708185 53.8732128180634
"5493" 1098.4 122.938108028193 55.5339530469495
"5494" 1098.6 123.531707335606 56.8694684745951
"5495" 1098.8 124.06803089534 57.7280991087403
"5496" 1099 123.896080243805 58.2529055666117
"5497" 1099.2 123.723188491505 59.2523997722855
"5498" 1099.4 123.139064115565 60.1890857890001
"5499" 1099.6 122.766761101677 61.2290972311626
"5500" 1099.8 121.891680232518 63.1976551743137
"5501" 1100 120.33563179557 65.686740503083
"5502" 1100.2 118.903928556605 68.674230321524
"5503" 1100.4 116.344393157659 72.7266918813689
"5504" 1100.6 113.445488299185 77.3841349418265
"5505" 1100.8 110.442867066885 82.2919938386015
"5506" 1101 107.386587674067 88.0306444611122
"5507" 1101.2 104.617443318782 95.5265579507089
"5508" 1101.4 102.881815107193 101.202626062595
"5509" 1101.6 102.852861937576 106.582869767027
"5510" 1101.8 101.524547320058 106.948210224064
"5511" 1102 99.4585944575849 107.146588796702
"5512" 1102.2 95.1637058594849 107.471443830752
"5513" 1102.4 89.5765498955849 107.523370786322
"5514" 1102.6 84.1307052198003 106.109878224237
"5515" 1102.8 78.4002888465695 103.627325927827
"5516" 1103 73.1414470483832 100.157151913149
"5517" 1103.2 68.7391446889798 95.5035001894419
"5518" 1103.4 65.2817945783289 90.4366353129282
"5519" 1103.6 63.7218673148164 85.0713650045371
"5520" 1103.8 63.8961295595688 79.4417776469962
"5521" 1104 66.4550994780849 74.5623549401765
"5522" 1104.2 70.3677060847675 71.0964037456874
"5523" 1104.4 75.8310393287112 69.1102213810897
"5524" 1104.6 81.2677003876023 68.0023880249657
"5525" 1104.8 85.6624186463366 67.9660688286122
"5526" 1105 89.7075412829795 68.675836129898
"5527" 1105.2 94.1870690139762 69.5444108975918
"5528" 1105.4 97.7377556631676 71.0945988363352
"5529" 1105.6 101.6990924919 72.7056953033783
"5530" 1105.8 106.0049658291 73.4230411567503
"5531" 1106 109.384467907455 73.2765349882319
"5532" 1106.2 109.904755733448 74.1288796470634
"5533" 1106.4 110.312234997529 76.9505666808601
"5534" 1106.6 111.123495281546 80.1653950455072
"5535" 1106.8 112.544439806297 84.6554844362317
"5536" 1107 113.2264599321 87.803463401835
"5537" 1107.2 113.150599701512 86.1743299808265
"5538" 1107.4 114.77893085066 84.9672705896015
"5539" 1107.6 116.825473321078 82.7858735857462
"5540" 1107.8 119.101573778609 79.8003049857079
"5541" 1108 120.831683144885 77.0178768152015
"5542" 1108.2 122.905581154007 74.1744506073943
"5543" 1108.4 122.829730752548 73.0549892512071
"5544" 1108.6 122.024406105756 72.0404061254158
"5545" 1108.8 121.332991756928 70.2068197264963
"5546" 1109 120.470275037422 67.1255549191949
"5547" 1109.2 120.455080153238 62.6109252725876
"5548" 1109.4 121.204890303702 57.7827125483011
"5549" 1109.6 122.331464709047 52.6048782370593
"5550" 1109.8 121.890568891474 47.7448846215371
"5551" 1110 122.073273359085 44.7139100468765
"5552" 1110.2 120.27724074899 43.2273932759113
"5553" 1110.4 118.256569165826 39.2083603521599
"5554" 1110.6 117.059569373816 34.0097858134581
"5555" 1110.8 116.416378195735 31.6624982012761
"5556" 1111 113.724445096983 30.5510136271385
"5557" 1111.2 110.056453785935 27.9198248552154
"5558" 1111.4 106.52735971379 24.1310506768357
"5559" 1111.6 104.327291095039 18.9065183041566
"5560" 1111.8 101.956254072156 14.9209725963694
"5561" 1112 99.2140532967981 13.790426944336
"5562" 1112.2 94.6924083496049 12.9367180102365
"5563" 1112.4 89.760587972448 12.5297943360055
"5564" 1112.6 84.2360407067593 11.2218574813053
"5565" 1112.8 80.2281990863724 8.90978952932653
"5566" 1113 78.1873771872767 5.97452475587755
"5567" 1113.2 77.5394594617949 3.56942755780653
"5568" 1113.4 77.7221398109402 4.51333675311377
"5569" 1113.6 75.4263351347195 5.52249310555921
"5570" 1113.8 71.8361027573208 5.92344846816634
"5571" 1114 67.0758945851849 5.9401652861739
"5572" 1114.2 62.7836934117909 4.66524871009926
"5573" 1114.4 58.6055706748992 1.7708184190573
"5574" 1114.6 56.4548082290182 2.01776704222653
"5575" 1114.8 52.958688068042 3.31634721712324
"5576" 1115 48.4060978006794 5.02566846933203
"5577" 1115.2 43.4358387014486 6.23521274607928
"5578" 1115.4 38.8934679906104 6.74951032917759
"5579" 1115.6 36.9376590849638 9.70164462780548
"5580" 1115.8 33.5416001298745 13.6431404311369
"5581" 1116 28.9989256784576 16.647535326997
"5582" 1116.2 24.2695380930599 19.125206408889
"5583" 1116.4 20.3225321503305 22.906446650312
"5584" 1116.6 17.6695109533364 26.9939654890084
"5585" 1116.8 14.8747021760378 31.5372353266501
"5586" 1117 11.5518354142992 35.2494360716551
"5587" 1117.2 9.39358294915656 39.7283527485058
"5588" 1117.4 7.39657465623993 44.0992041459642
"5589" 1117.6 6.72601709283704 48.9896448045048
"5590" 1117.8 6.18096229383486 53.8926571854265
"5591" 1118 7.18914524249257 58.8597216879547
"5592" 1118.2 8.61232325779144 63.3812226737118
"5593" 1118.4 9.7587367114413 67.2742673663137
"5594" 1118.6 11.2166952270629 71.023749913607
"5595" 1118.8 12.8432340289289 74.3205608795385
"5596" 1119 14.2355406049039 78.1137558739175
"5597" 1119.2 14.7289958106721 82.1630481124163
"5598" 1119.4 16.0784633870729 86.7460748407545
"5599" 1119.6 18.0519812095128 90.3564078058675
"5600" 1119.8 21.28561427758 93.5344231621491
"5601" 1120 24.6879311087897 95.1987658413427
"5602" 1120.2 28.7876450054308 95.7602162314823
"5603" 1120.4 32.8070950833644 94.4222833340317
"5604" 1120.6 36.6796942084681 93.2903632097823
"5605" 1120.8 40.9004789791585 92.8021772699581
"5606" 1121 45.2891261060197 93.4357954478265
"5607" 1121.2 49.5922772831849 95.5811554354232
"5608" 1121.4 51.1899529696893 98.563127375154
"5609" 1121.6 53.2891105216977 103.28434172898
"5610" 1121.8 54.1947421228235 108.138576919709
"5611" 1122 53.3330512368164 111.203924245195
"5612" 1122.2 54.0624056776362 112.186407720322
"5613" 1122.4 57.3808241913865 114.557536893222
"5614" 1122.6 60.8077124733488 114.950784588187
"5615" 1122.8 64.8314647029004 113.638747463999
"5616" 1123 70.3114358027234 112.182331801903
"5617" 1123.2 75.6910103571849 110.630818279552
"5618" 1123.4 81.6306706255966 110.470210678684
"5619" 1123.6 87.4979349631513 111.183189596717
"5620" 1123.8 92.1154751907449 112.798684206779
"5621" 1124 92.0269392258907 112.480682762869
"5622" 1124.2 92.930823715563 110.38349702649
"5623" 1124.4 94.0646451341599 107.401377058702
"5624" 1124.6 95.6145577599263 103.300054798189
"5625" 1124.8 97.9142407479285 99.0019390176727
"5626" 1125 101.492015165535 95.4454378643515
"5627" 1125.2 106.948720410804 92.9953140457248
"5628" 1125.4 112.691884105133 92.5758850635765
"5629" 1125.6 116.09020214831 91.1267768234515
"5630" 1125.8 116.398406940493 88.7026135037496
"5631" 1126 116.177303502622 85.1711011992015
"5632" 1126.2 116.849670874054 80.5246772147396
"5633" 1126.4 118.819013856771 75.3710880269731
"5634" 1126.6 121.22196448276 70.1294337649681
"5635" 1126.8 123.044084386134 64.9696848370045
"5636" 1127 122.928290595429 61.4737855727341
"5637" 1127.2 121.190369377726 59.7097655868593
"5638" 1127.4 118.379723461667 56.254908357398
"5639" 1127.6 115.932669555343 51.798029473616
"5640" 1127.8 112.373123573363 47.1473654384962
"5641" 1128 109.346068714399 43.8544546416658
"5642" 1128.2 106.842979405013 40.1158918758551
"5643" 1128.4 106.62270413892 37.1238426596206
"5644" 1128.6 108.232981277471 33.4040410883123
"5645" 1128.8 110.464479381538 30.6679577268854
"5646" 1129 112.59125215464 30.5005720777671
"5647" 1129.2 114.191437026007 30.7864573803499
"5648" 1129.4 113.908822256671 30.6850863495408
"5649" 1129.6 113.818528442907 29.5087127668543
"5650" 1129.8 113.34528574943 28.5655458141629
"5651" 1130 112.862937864904 27.2896670743032
"5652" 1130.2 112.352309743242 25.7421940667408
"5653" 1130.4 111.521126191131 23.7994089755292
"5654" 1130.6 110.240972084478 22.7355590033128
"5655" 1130.8 108.23348402699 21.313023672521
"5656" 1131 106.709046932928 18.3715336303123
"5657" 1131.2 106.024125257762 18.53463577143
"5658" 1131.4 104.777583827602 18.6129758404932
"5659" 1131.6 101.655670384476 18.6838877839624
"5660" 1131.8 97.5403608467665 18.7074381553163
"5661" 1132 93.0998788605749 17.8439399363565
"5662" 1132.2 89.0198464802143 15.5792469757971
"5663" 1132.4 85.0336305993189 13.1262725971152
"5664" 1132.6 82.0053834465449 9.39388722712654
"5665" 1132.8 80.7829858557168 6.09898710704994
"5666" 1133 80.3588511178411 4.56246480895153
"5667" 1133.2 78.8393284003349 4.90324410937654
"5668" 1133.4 75.9317268272849 5.85870009187654
"5669" 1133.6 71.6178342973349 7.39507331173653
"5670" 1133.8 66.738917649288 7.41323682546571
"5671" 1134 62.3481817433175 6.08761954564286
"5672" 1134.2 59.1508506647593 2.84637099641164
"5673" 1134.4 57.7391802414892 2.14820755462001
"5674" 1134.6 55.0341090623496 2.283046585603
"5675" 1134.8 51.0848777639036 2.03448752192028
"5676" 1135 47.6712276505218 3.29475473362001
"5677" 1135.2 43.2014705105354 5.80176673539354
"5678" 1135.4 38.2684126743044 7.96402657853305
"5679" 1135.6 33.3825499183827 10.4182200364969
"5680" 1135.8 30.1306163219591 12.9966754415685
"5681" 1136 25.8290998916196 17.7179859129244
"5682" 1136.2 22.0309313684522 21.5741536115592
"5683" 1136.4 17.6395879471555 25.2049976387089
"5684" 1136.6 15.4197525565485 29.1365031467356
"5685" 1136.8 13.3839695787767 33.690547889051
"5686" 1137 13.115384541568 39.7873885052097
"5687" 1137.2 12.6314226586943 44.8625765940907
"5688" 1137.4 11.7329897776485 48.8872259655902
"5689" 1137.6 9.38656755183704 52.3329099119657
"5690" 1137.8 7.56643942061345 56.8651155394988
"5691" 1138 7.48207722019315 62.3084608774546
"5692" 1138.2 9.04536367207833 65.9750507180069
"5693" 1138.4 11.0256655014413 70.4362550280573
"5694" 1138.6 12.747196531973 74.5145281604876
"5695" 1138.8 13.2367893525154 78.3395909243265
"5696" 1139 12.1260256409099 81.7983415809765
"5697" 1139.2 13.0607520905402 86.4807076016613
"5698" 1139.4 16.089376652743 89.9102369387568
"5699" 1139.6 20.3107718830873 93.0225413155582
"5700" 1139.8 25.0335896153898 94.814158176679
"5701" 1140 30.3627703071605 97.2141189428509
"5702" 1140.2 34.4651475305849 100.675858700819
"5703" 1140.4 38.3986498836685 104.556676555613
"5704" 1140.6 42.3484256133025 108.556087096936
"5705" 1140.8 45.9386181275074 111.817535704697
"5706" 1141 48.2974331130662 116.382933197021
"5707" 1141.2 51.3430332095234 119.13229508426
"5708" 1141.4 54.1376439338652 118.528262398072
"5709" 1141.6 58.2203871966208 117.261764461006
"5710" 1141.8 63.255782182795 115.689822755479
"5711" 1142 68.5060209820323 114.98699581242
"5712" 1142.2 71.4306938836933 115.01938415081
"5713" 1142.4 74.4629068042978 117.547189483625
"5714" 1142.6 78.9367612572801 119.487895237327
"5715" 1142.8 79.4634175222889 118.815763802171
"5716" 1143 80.9970799166595 117.014505795623
"5717" 1143.2 82.9490091880323 115.058250156877
"5718" 1143.4 87.2416928377215 112.439271184314
"5719" 1143.6 91.9165122868544 109.686855463218
"5720" 1143.8 97.1979528253414 107.662950442896
"5721" 1144 103.070008313711 106.242258090458
"5722" 1144.2 105.53919734159 105.817187110706
"5723" 1144.4 105.057990241998 104.697220705971
"5724" 1144.6 105.421963852007 102.536918535369
"5725" 1144.8 108.270571472339 98.7144855938778
"5726" 1145 112.285422198428 95.3566773882961
"5727" 1145.2 116.714164577385 92.6969094880265
"5728" 1145.4 115.181180741485 92.6172881561515
"5729" 1145.6 116.003582777776 90.4780360585222
"5730" 1145.8 118.941755893367 86.5764523247657
"5731" 1146 120.899427188449 83.2811145098513
"5732" 1146.2 121.497154161948 79.5833599401423
"5733" 1146.4 121.978758228999 75.0775120035433
"5734" 1146.6 122.803640685861 70.163986490286
"5735" 1146.8 122.641373197928 65.478984292623
"5736" 1147 122.632906386668 60.5285735402058
"5737" 1147.2 123.049026963383 55.2076721204214
"5738" 1147.4 122.194084068703 50.4709873204783
"5739" 1147.6 120.060822506969 45.8442034919214
"5740" 1147.8 116.661284071367 41.4756066256091
"5741" 1148 114.445334803725 36.3563385905833
"5742" 1148.2 112.441506993902 30.8119654099303
"5743" 1148.4 110.386586191791 26.4105582754515
"5744" 1148.6 109.827139674945 23.1906716144265
"5745" 1148.8 109.216652202078 23.7821266964091
"5746" 1149 106.01797026211 23.0749453571069
"5747" 1149.2 101.2975903243 21.99341177174
"5748" 1149.4 96.2089221112349 20.5421476309365
"5749" 1149.6 91.3219011019274 18.7248135924602
"5750" 1149.8 86.8241470993099 17.086900312889
"5751" 1150 81.7444239603937 16.759927876387
"5752" 1150.2 77.508665335491 18.344754864
"5753" 1150.4 73.1284675970339 20.8824341804775
"5754" 1150.6 68.8812681109349 22.9842931222065
"5755" 1150.8 63.8689810854974 24.332441513514
"5756" 1151 58.5399618625599 26.4702742743578
"5757" 1151.2 52.9541633223634 27.0270548736837
"5758" 1151.4 47.3371440369849 28.4520492247265
"5759" 1151.6 41.6327235013593 28.1937057776754
"5760" 1151.8 37.2417650142172 25.5429426010201
"5761" 1152 34.4289074744988 21.349974554187
"5762" 1152.2 33.5123594928326 16.2914108244288
"5763" 1152.4 34.018102657542 13.6688702802551
"5764" 1152.6 32.9661544670995 14.1515919438875
"5765" 1152.8 29.1412990561728 14.9134298113326
"5766" 1153 26.0865251327182 16.9058944850932
"5767" 1153.2 22.6693874396076 19.7455140428884
"5768" 1153.4 18.8585918536898 23.0461234222226
"5769" 1153.6 15.0171237994586 26.5619226179423
"5770" 1153.8 14.6250426791849 28.2138608040387
"5771" 1154 14.5388392769787 31.4749674857853
"5772" 1154.2 13.6897511312731 35.9285859599442
"5773" 1154.4 11.099360846442 40.5490319212551
"5774" 1154.6 7.71106674612124 43.7208148893084
"5775" 1154.8 5.31650963194379 47.4305898904515
"5776" 1155 5.05520556900629 52.2044574601569
"5777" 1155.2 4.2074327650485 57.5940357552084
"5778" 1155.4 4.26956683250066 62.881318870616
"5779" 1155.6 5.53770799454852 68.3444158611158
"5780" 1155.8 6.80407495359951 72.9098044871924
"5781" 1156 8.2474519905408 78.5371597885045
"5782" 1156.2 9.86324447091659 83.8874499706802
"5783" 1156.4 12.6177523775286 88.6973309346156
"5784" 1156.6 15.7974886441679 93.3224362634621
"5785" 1156.8 19.961107323051 96.4631614900155
"5786" 1157 25.1722248559349 99.3719510036168
"5787" 1157.2 29.9467726939289 101.180339459579
"5788" 1157.4 35.1301254484286 101.615783304726
"5789" 1157.6 40.258487746238 101.678082985358
"5790" 1157.8 45.3607351245849 102.942582473702
"5791" 1158 50.7743862643628 105.085880766649
"5792" 1158.2 55.430534379398 108.087164727015
"5793" 1158.4 59.5059950649349 112.302866248927
"5794" 1158.6 63.3656031287563 116.961244972493
"5795" 1158.8 67.56332367691 119.301666412239
"5796" 1159 71.0908522506372 119.305903621612
"5797" 1159.2 73.5032406417702 117.848860990924
"5798" 1159.4 75.5653559444062 117.0151960389
"5799" 1159.6 76.4641361936022 119.364011968204
"5800" 1159.8 75.2360176699936 121.351726762609
"5801" 1160 74.0178267155154 120.472830853446
"5802" 1160.2 72.932410626611 120.510925498009
"5803" 1160.4 72.0612593738349 120.631257563052
"5804" 1160.6 69.7395861899452 121.177183528149
"5805" 1160.8 66.815356809822 122.80836161952
"5806" 1161 66.1485027109049 122.909701595987
"5807" 1161.2 66.4168872710316 122.090228574609
"5808" 1161.4 66.7940029294099 121.841501807552
"5809" 1161.6 67.0921372619798 121.279579361775
"5810" 1161.8 66.9365324182849 121.112170407577
"5811" 1162 66.8717201107634 121.00030572643
"5812" 1162.2 66.8702782733652 120.990519454613
"5813" 1162.4 66.6309244735751 120.844176656388
"5814" 1162.6 66.0401802993599 120.398763273977
"5815" 1162.8 65.6537670184099 120.096202212852
"5816" 1163 64.9190255719654 119.915131652266
"5817" 1163.2 64.9066652910873 119.87163121729
"5818" 1163.4 64.7799724120873 119.890274260851
"5819" 1163.6 64.6513606991607 119.972814832746
"5820" 1163.8 64.4536713836975 119.970173018969
"5821" 1164 64.2253048076849 119.771921496605
"5822" 1164.2 63.6615214961349 119.608919661777
"5823" 1164.4 63.3663270880649 119.439485467547
"5824" 1164.6 62.0926413445182 119.371933912955
"5825" 1164.8 59.8969955018487 119.519743770077
"5826" 1165 57.746691677003 120.014843688281
"5827" 1165.2 55.494490166846 120.959244808174
"5828" 1165.4 53.3511905830069 122.180445768801
"5829" 1165.6 51.6112550029289 123.444756946187
"5830" 1165.8 51.2602256819204 123.33761953486
"5831" 1166 51.2485549208434 123.053377318363
"5832" 1166.2 51.1002315503068 123.050270144436
"5833" 1166.4 50.8477829447504 123.152042824859
"5834" 1166.6 51.2207442888678 122.469228620119
"5835" 1166.8 50.5994856712349 121.765065328952
"5836" 1167 50.0331685021049 121.344282514259
"5837" 1167.2 48.1068032769099 120.895600384877
"5838" 1167.4 43.9005996941099 120.166268984902
"5839" 1167.6 38.3406931696807 119.626344230934
"5840" 1167.8 38.7207176489952 119.387956738008
"5841" 1168 39.1102738809617 119.247320370108
"5842" 1168.2 39.8987270045751 118.982979474217
"5843" 1168.4 40.1901625255323 119.599095199132
"5844" 1168.6 40.7035474783865 119.860978049541
"5845" 1168.8 41.347494542108 120.172230376929
"5846" 1169 42.2043024548873 121.331951604653
"5847" 1169.2 43.0549247267849 121.708120152395
"5848" 1169.4 44.5927813657233 122.85208025058
"5849" 1169.6 46.7992751779576 123.842458260599
"5850" 1169.8 50.3466318299024 125.221117369468
"5851" 1170 53.1437320673129 125.071325210795
"5852" 1170.2 56.8320151607609 125.719506549323
"5853" 1170.4 57.4025817336685 125.081750645253
"5854" 1170.6 59.1129356001685 123.600010711736
"5855" 1170.8 62.5365814327215 122.950840578778
"5856" 1171 66.5272326817736 123.471016575125
"5857" 1171.2 68.4354066329156 123.569407203596
"5858" 1171.4 71.5334568399209 123.362205549299
"5859" 1171.6 74.1940072989209 123.334688417003
"5860" 1171.8 75.3304229323387 121.596431431186
"5861" 1172 77.7691994312017 118.939244042894
"5862" 1172.2 81.6402524399748 116.681477469121
"5863" 1172.4 85.7190738305747 114.896308464928
"5864" 1172.6 89.9026008255072 112.12167178657
"5865" 1172.8 94.3603430652105 109.778175893801
"5866" 1173 98.9931538971931 107.611003057048
"5867" 1173.2 104.301243444303 106.047814416827
"5868" 1173.4 105.31497278936 105.391734642177
"5869" 1173.6 106.52488978381 103.308840600327
"5870" 1173.8 109.549682269935 99.8250220662862
"5871" 1174 114.030478897002 97.6830049978613
"5872" 1174.2 116.713541497652 94.9363312367364
"5873" 1174.4 117.571596214414 91.2560602741909
"5874" 1174.6 120.481578189014 87.494878899729
"5875" 1174.8 121.254967302159 83.8322378801342
"5876" 1175 122.733460369739 79.1890635541458
"5877" 1175.2 123.500005519992 75.9485422555156
"5878" 1175.4 123.69079385938 71.5533168397734
"5879" 1175.6 125.306563005564 67.2431228241196
"5880" 1175.8 124.960843760725 63.2227278930968
"5881" 1176 125.479108449767 58.5940545068526
"5882" 1176.2 123.988539186402 55.2674060251744
"5883" 1176.4 122.42444003139 50.7718276275445
"5884" 1176.6 122.353581353872 45.7585419210765
"5885" 1176.8 121.585225480955 41.7160330252071
"5886" 1177 119.015716391017 38.5492652262299
"5887" 1177.2 116.683195206963 33.765799977771
"5888" 1177.4 115.396784873069 29.1267831399872
"5889" 1177.6 112.579753626018 26.026606519521
"5890" 1177.8 109.479297337157 21.7730580344654
"5891" 1178 107.729829558013 20.3479625769694
"5892" 1178.2 104.348465968746 18.8816544283032
"5893" 1178.4 99.6479166465811 16.7361157658548
"5894" 1178.6 96.1247618416134 12.8850063925714
"5895" 1178.8 92.45260125168 8.66551437522459
"5896" 1179 88.7441031553319 7.67706396759124
"5897" 1179.2 83.5720910982776 7.6614583796822
"5898" 1179.4 78.2901339657606 6.44490611588714
"5899" 1179.6 74.2862099047437 3.06464704815006
"5900" 1179.8 71.3581138953849 2.18519932868368
"5901" 1180 67.1549208364423 2.42341013657901
"5902" 1180.2 61.8973231560599 2.31135260775835
"5903" 1180.4 56.0261385480644 2.46717669953738
"5904" 1180.6 51.4717870265915 5.02986827584851
"5905" 1180.8 46.8654340386616 7.6580681258963
"5906" 1181 42.6154314982538 10.7965405384472
"5907" 1181.2 37.5446683940918 14.1062850124428
"5908" 1181.4 33.1134655732538 17.6143229974817
"5909" 1181.6 29.3159082571414 21.6353554411744
"5910" 1181.8 25.3662233269036 26.211504945764
"5911" 1182 23.1371334726574 31.0896677106287
"5912" 1182.2 23.2057310384131 36.5030813601635
"5913" 1182.4 24.0366928884621 42.3293063403216
"5914" 1182.6 24.8424507444202 47.6301115809148
"5915" 1182.8 27.2189996781579 52.6937751201779
"5916" 1183 29.8790915480688 57.3673321084515
"5917" 1183.2 32.307259629347 62.2483349451779
"5918" 1183.4 33.447495540347 66.9688039614211
"5919" 1183.6 32.568059377211 71.9837315624787
"5920" 1183.8 30.3306650013205 76.1825275875638
"5921" 1184 27.2163657305695 79.2493156803137
"5922" 1184.2 26.353183478042 83.6660573007173
"5923" 1184.4 26.8265414874926 89.3134520293137
"5924" 1184.6 28.6094236041766 94.4875866616199
"5925" 1184.8 31.0155412565898 99.1906410680414
"5926" 1185 35.186369919819 103.531003536095
"5927" 1185.2 39.4706873617311 106.362552858121
"5928" 1185.4 43.2446647707675 110.447425901598
"5929" 1185.6 47.9073617506573 113.86600226733
"5930" 1185.8 52.8088105417634 114.313693115017
"5931" 1186 58.2953742211571 113.889630925049
"5932" 1186.2 64.2886512471849 113.446473563365
"5933" 1186.4 70.9826045097586 112.244181411531
"5934" 1186.6 76.2870177270892 110.687176335331
"5935" 1186.8 81.9623078676849 109.252782554616
"5936" 1187 87.3659853943188 109.620537322818
"5937" 1187.2 92.7076439894824 111.591038381413
"5938" 1187.4 95.7364006193035 110.533599283818
"5939" 1187.6 96.6663270916245 107.599606719439
"5940" 1187.8 98.2687830721936 103.492177371461
"5941" 1188 100.706300879737 98.3481570681972
"5942" 1188.2 103.692283953117 93.8276943423435
"5943" 1188.4 104.870783186866 90.1773610799214
"5944" 1188.6 105.378646882857 85.6109404187317
"5945" 1188.8 105.727495075779 81.1749711102319
"5946" 1189 105.003033618919 78.507007105331
"5947" 1189.2 103.482719070919 76.1936198769062
"5948" 1189.4 103.023331989869 73.6494754172476
"5949" 1189.6 103.638774638212 70.4773071908536
"5950" 1189.8 105.162513318077 68.8556143340698
"5951" 1190 106.417427073944 67.7033184334247
"5952" 1190.2 108.697898895944 66.9389536474247
"5953" 1190.4 111.907738951322 67.0056039025605
"5954" 1190.6 115.826865954017 65.7630844785699
"5955" 1190.8 120.319954081446 64.3899335798265
"5956" 1191 121.823601013056 62.3834760165765
"5957" 1191.2 120.86702379008 60.333436250616
"5958" 1191.4 119.156758437468 58.3866260791628
"5959" 1191.6 116.580324920595 55.8381942219291
"5960" 1191.8 113.815476352902 52.3393506925787
"5961" 1192 111.949142674239 47.742619434286
"5962" 1192.2 109.449432170726 43.0333009581476
"5963" 1192.4 107.645488298565 37.5301549997865
"5964" 1192.6 106.669855674204 32.2241404458939
"5965" 1192.8 105.271952561758 27.0733478866129
"5966" 1193 106.227872549624 24.1164889623673
"5967" 1193.2 107.414907258785 24.686642695598
"5968" 1193.4 108.143203155294 25.5359849528562
"5969" 1193.6 109.941525245699 26.3354867339694
"5970" 1193.8 110.5220797174 26.328853394705
"5971" 1194 109.199466954413 26.9760972212837
"5972" 1194.2 108.238019138638 27.3615817301977
"5973" 1194.4 106.71213440645 27.1383909209442
"5974" 1194.6 105.069415695109 27.4985161725058
"5975" 1194.8 101.434265353214 26.5501661641566
"5976" 1195 97.4712217383484 24.8487552271342
"5977" 1195.2 93.3308412090198 22.6355795174091
"5978" 1195.4 89.2445628412257 20.3570621577551
"5979" 1195.6 84.1026496871546 19.7170583091599
"5980" 1195.8 79.5009395122674 19.5485128093832
"5981" 1196 74.9024118246338 18.9648262975408
"5982" 1196.2 70.2331814806601 16.2349520618265
"5983" 1196.4 66.3347412430349 12.5086737300765
"5984" 1196.6 63.5233228352665 6.82078576894898
"5985" 1196.8 62.8237648337474 4.65004827401403
"5986" 1197 62.5149509411849 5.72292476804758
"5987" 1197.2 58.8215780990327 6.78840030441349
"5988" 1197.4 53.7480821602728 7.45735644237598
"5989" 1197.6 48.5656280912883 7.22950487044722
"5990" 1197.8 43.5930815241735 6.33295369773562
"5991" 1198 40.599867333064 8.79289491461775
"5992" 1198.2 37.5827193750507 12.3245736749119
"5993" 1198.4 34.046643361053 16.4491421941672
"5994" 1198.6 30.3322924566796 21.0826339940897
"5995" 1198.8 27.8404205748745 25.7016538654472
"5996" 1199 25.9566894846267 31.575575557594
"5997" 1199.2 23.8429498333744 37.2590066493844
"5998" 1199.4 22.687875900981 42.7279839649333
"5999" 1199.6 24.2699739630564 47.6966274048449
"6000" 1199.8 26.9012274406054 51.8636377643966
"6001" 1200 30.3721539148913 55.371831609221
"6002" 1200.2 34.4291400807638 59.3913901766423
"6003" 1200.4 35.9986822050892 63.9113747572874
"6004" 1200.6 35.6710333879758 68.805877411672
"6005" 1200.8 33.1997477925728 73.5524269844214
"6006" 1201 29.986829677237 78.3512225623744
"6007" 1201.2 26.5088347293849 82.5818154866265
"6008" 1201.4 22.9165060544117 86.6914002772383
"6009" 1201.6 20.5754541272996 91.54367933822
"6010" 1201.8 21.3150708914645 96.4511497519198
"6011" 1202 23.9942827309468 101.388829054541
"6012" 1202.2 28.2781799676692 104.516099044881
"6013" 1202.4 32.7306068417303 106.676362319364
"6014" 1202.6 37.0647647477801 109.187169787898
"6015" 1202.8 41.8785501912832 112.720343081499
"6016" 1203 46.2953160831616 116.375626990454
"6017" 1203.2 51.486439670857 118.318375346179
"6018" 1203.4 57.1178342957849 120.542081671352
"6019" 1203.6 62.2121240596727 121.689327964485
"6020" 1203.8 66.1967561726457 119.65018428247
"6021" 1204 70.6912767420142 117.081389030997
"6022" 1204.2 75.3066731360168 114.658158917944
"6023" 1204.4 80.7783847570297 113.875964121723
"6024" 1204.6 86.2043900221008 113.649711259104
"6025" 1204.8 92.5851393048295 112.996585198645
"6026" 1205 97.0070872489349 110.949303607052
"6027" 1205.2 100.56993182759 107.447044169711
"6028" 1205.4 104.669127044821 104.598048149165
"6029" 1205.6 109.186738325587 102.282378053007
"6030" 1205.8 108.073483992301 103.038128071952
"6031" 1206 107.24955120809 104.084187638999
"6032" 1206.2 106.298652499881 104.256334449639
"6033" 1206.4 105.827810532193 105.179806947979
"6034" 1206.6 104.904897750126 106.089565434549
"6035" 1206.8 104.345958578067 106.940643872742
"6036" 1207 104.216399344339 106.302602678827
"6037" 1207.2 104.016982951084 106.067084117314
"6038" 1207.4 103.611758818159 105.325554470733
"6039" 1207.6 102.999878861633 104.769480205758
"6040" 1207.8 102.44286706603 104.535558223835
"6041" 1208 103.069666362621 103.359471601109
"6042" 1208.2 103.347192098892 102.018425911318
"6043" 1208.4 104.014990152082 100.625397558878
"6044" 1208.6 105.94843718436 98.3372846380515
"6045" 1208.8 108.463631123301 95.3182806232646
"6046" 1209 110.578515821814 91.6434918116886
"6047" 1209.2 111.244864930336 88.6344284097173
"6048" 1209.4 112.838696089237 84.5986657289844
"6049" 1209.6 114.236187606515 80.5917371687908
"6050" 1209.8 116.076549898418 76.6658956170507
"6051" 1210 119.186676131764 73.8439190908792
"6052" 1210.2 121.466122100493 71.3084148479804
"6053" 1210.4 120.742998129585 70.1093761742004
"6054" 1210.6 118.988582049415 67.4101891280478
"6055" 1210.8 116.933466587406 63.4429329600035
"6056" 1211 116.162717151422 59.0326751235634
"6057" 1211.2 116.509455557106 54.4297240219055
"6058" 1211.4 119.047516905402 50.1594552596004
"6059" 1211.6 120.692970685057 46.0843769099804
"6060" 1211.8 119.610492631541 42.7221351970299
"6061" 1212 117.389637663843 38.5456873724844
"6062" 1212.2 114.352342590974 34.1774096700371
"6063" 1212.4 111.129495109241 30.5114289293125
"6064" 1212.6 107.930762415166 26.1140063714492
"6065" 1212.8 106.872363635773 22.9456252565618
"6066" 1213 106.186731584714 22.7432934014442
"6067" 1213.2 102.982146998244 23.2491230392383
"6068" 1213.4 98.2976940770004 24.2348087541372
"6069" 1213.6 93.3646669776849 24.205047382514
"6070" 1213.8 88.6871658850049 23.1868497904965
"6071" 1214 84.694985460769 20.6357255574602
"6072" 1214.2 81.6756162497416 16.8574759597028
"6073" 1214.4 79.404189949153 12.2911550276776
"6074" 1214.6 76.3878211916849 9.22190515027653
"6075" 1214.8 72.2293137515672 7.24617205391477
"6076" 1215 67.0720554070334 6.08588629215987
"6077" 1215.2 61.9068251219849 6.49131252660548
"6078" 1215.4 56.0352970694379 6.9198318083446
"6079" 1215.6 49.9906729629319 7.05797002268196
"6080" 1215.8 43.9579247412838 7.80174057672763
"6081" 1216 39.0354863768478 9.77649903854563
"6082" 1216.2 34.0960591192331 13.5919075608386
"6083" 1216.4 30.2368748656365 18.2403822530523
"6084" 1216.6 26.1173128646042 23.0073884453104
"6085" 1216.8 22.1770399447936 27.5217951246635
"6086" 1217 19.7710093232731 33.1259150779442
"6087" 1217.2 17.7853261609071 38.8084843298543
"6088" 1217.4 16.8009057020106 44.8144812851568
"6089" 1217.6 17.409982510294 49.9295415828629
"6090" 1217.8 18.8157373061073 55.1318945769817
"6091" 1218 21.1805870335951 59.8854077683137
"6092" 1218.2 23.7916451009496 64.852406391524
"6093" 1218.4 26.9434887604157 69.6882228229547
"6094" 1218.6 30.5186643497349 74.7534461366765
"6095" 1218.8 34.7006716695783 78.6403246106216
"6096" 1219 38.7632034506599 82.9671827329015
"6097" 1219.2 41.591299873795 87.800224567996
"6098" 1219.4 44.6069124945349 92.0822328059515
"6099" 1219.6 47.8739385713697 96.4579268075996
"6100" 1219.8 51.4121453332272 100.90778511436
"6101" 1220 56.9383873327423 105.248990562605
"6102" 1220.2 61.5554081526931 107.137974029646
"6103" 1220.4 66.879624469357 107.636064197572
"6104" 1220.6 71.0957093222696 106.922299553352
"6105" 1220.8 76.4908933644306 106.604893837132
"6106" 1221 82.1557713180497 106.550504771583
"6107" 1221.2 87.1823685970609 107.39334912276
"6108" 1221.4 91.1042806121117 110.481751610412
"6109" 1221.6 92.2701235804226 111.871396946228
"6110" 1221.8 92.7872797586357 110.436646651195
"6111" 1222 94.7014392779028 107.658206893314
"6112" 1222.2 98.1134465857675 104.512438194513
"6113" 1222.4 101.338197016287 100.622131042698
"6114" 1222.6 104.822660786724 96.8388804081048
"6115" 1222.8 108.77368838606 93.6459957639765
"6116" 1223 113.218090824057 91.420354965083
"6117" 1223.2 114.171928919903 89.4968511070685
"6118" 1223.4 114.215227387563 87.1570847056837
"6119" 1223.6 113.915585560737 84.1360238848265
"6120" 1223.8 112.108659989737 81.9538502788179
"6121" 1224 110.411586258707 78.0132139249947
"6122" 1224.2 108.909644187817 73.836328576619
"6123" 1224.4 108.414629249439 69.7370126964356
"6124" 1224.6 107.61419173332 65.2438185659887
"6125" 1224.8 106.015122152428 60.9812798044211
"6126" 1225 105.232334479649 56.3328338583083
"6127" 1225.2 106.201636629302 52.3511882003265
"6128" 1225.4 107.10057195359 48.916711290259
"6129" 1225.6 109.985707061447 45.437973044705
"6130" 1225.8 113.085771017738 42.5611767224962
"6131" 1226 115.815978745737 41.5461544052476
"6132" 1226.2 116.388575090114 41.2053291195168
"6133" 1226.4 116.97664623439 38.4309295014419
"6134" 1226.6 118.201428809124 36.2214295531483
"6135" 1226.8 116.994072956783 36.5334804676116
"6136" 1227 114.768976410167 35.1939286288622
"6137" 1227.2 112.663817140072 32.5822630982605
"6138" 1227.4 110.361003975839 28.4794879606342
"6139" 1227.6 108.788602474971 24.2644928234964
"6140" 1227.8 108.663139623923 22.3387388238168
"6141" 1228 107.957618183318 23.8474013591327
"6142" 1228.2 105.230769833458 23.8461504733643
"6143" 1228.4 101.749603113086 23.2996503561929
"6144" 1228.6 97.4821855451849 22.2640743024184
"6145" 1228.8 93.0701386868137 20.6398996430018
"6146" 1229 88.6225525167149 17.7178197466665
"6147" 1229.2 85.2008945871224 13.6233723763265
"6148" 1229.4 84.0609141053139 9.11731867821363
"6149" 1229.6 85.0675761876645 6.89878217568367
"6150" 1229.8 85.0326710067155 7.4525566635
"6151" 1230 84.0606586761224 7.21385516038903
"6152" 1230.2 81.8951982733631 6.16955438479683
"6153" 1230.4 78.6087857523364 4.42204173273562
"6154" 1230.6 74.590293325873 2.18536629346874
"6155" 1230.8 72.7161181323641 2.35019361425106
"6156" 1231 70.5823063245672 4.42851362709124
"6157" 1231.2 67.0174209487233 6.33495815084577
"6158" 1231.4 62.4405025483704 7.96878030395024
"6159" 1231.6 57.1130833128224 8.76806355858903
"6160" 1231.8 51.6763039669601 8.75877738527597
"6161" 1232 47.0016263436332 6.63646322613687
"6162" 1232.2 45.6863627795466 4.77354604196483
"6163" 1232.4 45.8207277314156 5.99162396812324
"6164" 1232.6 42.6641047370001 7.24535751343523
"6165" 1232.8 38.6347829414917 8.18740690013335
"6166" 1233 33.6412351303784 10.2885227857943
"6167" 1233.2 31.3444593174296 13.1124405956138
"6168" 1233.4 29.8060905640105 17.3681672968847
"6169" 1233.6 28.8036283550979 22.6655862396961
"6170" 1233.8 26.5975197446849 27.4387119957504
"6171" 1234 22.8820571503379 31.1010671854592
"6172" 1234.2 18.527434229373 33.7093905853315
"6173" 1234.4 13.536467942146 35.9229110643314
"6174" 1234.6 10.6418185634249 37.2435182050365
"6175" 1234.8 10.1455444573992 40.0258060260765
"6176" 1235 8.53322674726821 44.2828932369932
"6177" 1235.2 8.18303188257471 49.2840125548096
"6178" 1235.4 7.58424169869307 53.9488359087692
"6179" 1235.6 8.52754181039002 58.8499221394163
"6180" 1235.8 9.82163507709865 63.6453368486369
"6181" 1236 11.7976284283312 68.3453659886802
"6182" 1236.2 14.1381650863336 71.8472280415869
"6183" 1236.4 17.6845186497468 75.1636868238183
"6184" 1236.6 20.4196841941029 78.2142852217036
"6185" 1236.8 23.2637791574391 81.8537256396231
"6186" 1237 25.7782746153529 85.4838323800282
"6187" 1237.2 25.7325131915125 89.8017680385248
"6188" 1237.4 24.3233825666349 93.6905837098265
"6189" 1237.6 21.6024212348434 97.19547589929
"6190" 1237.8 18.5664880723266 100.962080210764
"6191" 1238 17.7466721404472 103.645077569031
"6192" 1238.2 19.2038025092942 104.817664839358
"6193" 1238.4 22.169301973923 105.975017770541
"6194" 1238.6 26.0672487430639 107.545722828101
"6195" 1238.8 29.9628616919801 109.051105977567
"6196" 1239 33.5302139384683 111.596982390779
"6197" 1239.2 38.1838851789468 113.849188343779
"6198" 1239.4 42.2820981648849 114.309323812177
"6199" 1239.6 46.9349478295832 113.908464144038
"6200" 1239.8 51.8629194852625 113.592622002775
"6201" 1240 56.8549465718599 115.073688598177
"6202" 1240.2 61.7887844395995 116.779993160095
"6203" 1240.4 66.2660347201926 119.81226029395
"6204" 1240.6 69.9279575356965 121.823948081361
"6205" 1240.8 70.8529260403724 121.932270125889
"6206" 1241 72.6998223846971 119.818809260534
"6207" 1241.2 75.6570195847703 117.218104683778
"6208" 1241.4 79.3196243531593 114.073644669827
"6209" 1241.6 83.4485127944157 111.50616295275
"6210" 1241.8 87.531333643728 109.006433286775
"6211" 1242 92.2767607340979 107.712800320244
"6212" 1242.2 97.3035161004413 107.42628424457
"6213" 1242.4 101.295232516378 108.837129462512
"6214" 1242.6 100.139514998787 108.373297113216
"6215" 1242.8 99.2400492413099 107.453699648219
"6216" 1243 99.8023177466979 104.911237213296
"6217" 1243.2 100.837243331794 101.214944338072
"6218" 1243.4 102.803286463185 96.9618434388961
"6219" 1243.6 106.318172973495 93.3985918520478
"6220" 1243.8 111.807218312116 90.5859008793352
"6221" 1244 116.886026221941 89.1719692720092
"6222" 1244.2 116.54680221958 89.0519385869442
"6223" 1244.4 116.230547277202 87.4460748402921
"6224" 1244.6 116.386966446402 83.8878822731396
"6225" 1244.8 116.889534194106 79.2715795669055
"6226" 1245 118.036973976515 74.2481919135497
"6227" 1245.2 120.286903765185 69.3278653831894
"6228" 1245.4 123.581992287651 65.3939720699113
"6229" 1245.6 122.594047772238 65.6001778243265
"6230" 1245.8 120.957042414632 66.9746934482739
"6231" 1246 119.639742842725 68.2978346253671
"6232" 1246.2 119.50992885238 69.2196367409239
"6233" 1246.4 119.834741248754 70.8409087996024
"6234" 1246.6 119.896734544902 74.1338935287911
"6235" 1246.8 120.296733385107 78.6822372077058
"6236" 1247 120.121652183881 83.6452795367135
"6237" 1247.2 120.117225802238 85.8672191293087
"6238" 1247.4 117.917001675655 86.415201236919
"6239" 1247.6 115.342687546059 88.7211420619106
"6240" 1247.8 112.694754462466 92.3587359766447
"6241" 1248 110.999341173877 96.5781840124932
"6242" 1248.2 110.931121931339 100.847520659083
"6243" 1248.4 109.765788928583 100.991507535986
"6244" 1248.6 106.819035340996 102.451540751548
"6245" 1248.8 103.454404783947 105.079827864064
"6246" 1249 100.510454360307 108.197978774192
"6247" 1249.2 97.4853794833109 111.568583606465
"6248" 1249.4 93.9316948629654 114.446505541046
"6249" 1249.6 90.3692853384706 116.054320087517
"6250" 1249.8 85.7177042692242 118.163297205945
"6251" 1250 82.0798052957897 121.680307136956
"6252" 1250.2 81.2825313698571 120.166081640591
"6253" 1250.4 78.1538762377452 118.462152837723
"6254" 1250.6 73.5372314141849 116.813645858351
"6255" 1250.8 68.9021260849166 116.450632723851
"6256" 1251 63.8436292016218 116.148349088969
"6257" 1251.2 58.6585433072337 117.432499684729
"6258" 1251.4 53.9214656607215 120.176134262119
"6259" 1251.6 50.8159450901117 123.929600365729
"6260" 1251.8 50.8936665362729 123.811652043467
"6261" 1252 50.9286828132816 123.791556646673
"6262" 1252.2 50.9555345431683 123.824033489587
"6263" 1252.4 50.9700623423099 123.844774517527
"6264" 1252.6 50.945099550473 123.783668519098
"6265" 1252.8 49.4007176501369 123.151240868363
"6266" 1253 47.130815634042 123.531142299779
"6267" 1253.2 45.8865105724349 123.372388860802
"6268" 1253.4 45.9971072250046 123.048665620195
"6269" 1253.6 45.7753858861933 122.080041919793
"6270" 1253.8 43.4701841963006 121.041366644686
"6271" 1254 40.2788303621369 120.922353152387
"6272" 1254.2 38.6905095487459 119.955524913314
"6273" 1254.4 37.2521831753406 118.641037530433
"6274" 1254.6 33.8063445597849 117.319010157052
"6275" 1254.8 30.184324834799 116.782023832819
"6276" 1255 28.2415106745658 114.671183808088
"6277" 1255.2 24.9058582701685 112.538649812695
"6278" 1255.4 21.6639793266179 110.116401781677
"6279" 1255.6 18.2876186357303 107.269639945963
"6280" 1255.8 15.477975053555 103.276239740031
"6281" 1256 11.7998912356573 99.740300277236
"6282" 1256.2 10.0611062900116 97.2847031694564
"6283" 1256.4 10.6106583974824 95.6562435658348
"6284" 1256.6 10.4853528578599 91.5248834828265
"6285" 1256.8 8.869566176042 87.2693128687075
"6286" 1257 5.86142623753733 84.304142369179
"6287" 1257.2 5.04338284642682 83.0552285153749
"6288" 1257.4 5.43927662866387 81.7712034194568
"6289" 1257.6 4.31038828645317 78.1826786410217
"6290" 1257.8 2.88277584503854 75.5042947160948
"6291" 1258 4.09235502672724 72.1080746181231
"6292" 1258.2 4.84284928453232 67.3761383793689
"6293" 1258.4 4.88552760605987 61.7719841877765
"6294" 1258.6 3.38835887249257 56.8867459155445
"6295" 1258.8 4.06080569180027 54.3845945220573
"6296" 1259 5.51806043577312 50.1854879733265
"6297" 1259.2 6.79322999561757 44.8912818754227
"6298" 1259.4 7.97739279283193 40.7470816207089
"6299" 1259.6 10.7654812622261 36.317257805342
"6300" 1259.8 12.767751195288 31.1006651421255
"6301" 1260 13.4299065206182 28.5539645295265
"6302" 1260.2 16.1065736927971 26.7722666116837
"6303" 1260.4 19.1499788733638 23.3877972697634
"6304" 1260.6 21.6812852008805 19.3381069267287
"6305" 1260.8 23.088377873373 18.9934764627869
"6306" 1261 25.8927906052474 17.0749571131078
"6307" 1261.2 29.6521517378375 14.0665698531213
"6308" 1261.4 33.320910791827 10.1924472798686
"6309" 1261.6 35.853929246904 8.60848093859058
"6310" 1261.8 40.1550974894917 7.84431134278108
"6311" 1262 45.1004388459121 7.3926412419629
"6312" 1262.2 50.0833901287467 6.60739110557934
"6313" 1262.4 55.3394004096904 4.71488278711225
"6314" 1262.6 58.8741976815007 1.79650355154232
"6315" 1262.8 59.67987457744 1.71202112782653
"6316" 1263 62.6739634321747 0.939856701153059
"6317" 1263.2 65.8330374421949 2.72862629320653
"6318" 1263.4 69.9454882945349 5.87016556366653
"6319" 1263.6 73.1294387099036 9.97273430985778
"6320" 1263.8 73.949316673248 15.0763359651529
"6321" 1264 73.055276029123 19.6627735248162
"6322" 1264.2 70.3661831780378 23.4739362115912
"6323" 1264.4 68.4833144885314 28.2301816243018
"6324" 1264.6 67.1641956826697 32.6803762454629
"6325" 1264.8 67.7754010128551 35.5392286784648
"6326" 1265 69.0350628171436 37.274683800177
"6327" 1265.2 69.7050983524735 37.5110852803832
"6328" 1265.4 70.2165443751322 37.9992336000371
"6329" 1265.6 71.667551654397 38.9728742312205
"6330" 1265.8 73.9396676180672 40.0351732415912
"6331" 1266 75.0456685047786 40.0775598917953
"6332" 1266.2 76.0381488456449 40.2933337011765
"6333" 1266.4 77.6315438602839 41.1903271294998
"6334" 1266.6 80.7662518268285 41.5043978088958
"6335" 1266.8 82.4082668017649 40.9124691778365
"6336" 1267 82.7009273522549 41.1341349657765
"6337" 1267.2 84.8944326663235 40.6378654524899
"6338" 1267.4 87.4177032374249 39.6321581612865
"6339" 1267.6 88.8755971785022 38.8645595242688
"6340" 1267.8 89.876993008642 36.3013476104837
"6341" 1268 89.8118366708706 35.0456054620551
"6342" 1268.2 90.2159763084202 34.7782918947383
"6343" 1268.4 92.5374001093631 34.6629545757869
"6344" 1268.6 94.2597797097501 34.4467739195657
"6345" 1268.8 94.7918249970084 36.0634738633559
"6346" 1269 95.1768487656241 39.7516705245555
"6347" 1269.2 96.8243571349926 43.6785877437881
"6348" 1269.4 98.0910493811557 47.2585150508848
"6349" 1269.6 97.4225653668319 50.1592597698854
"6350" 1269.8 95.0308526845335 52.8227802357256
"6351" 1270 91.1509657270497 56.4191926807725
"6352" 1270.2 88.1988489246539 57.9368007847469
"6353" 1270.4 85.1507453225182 60.4309159702881
"6354" 1270.6 83.362597582948 64.7084189073265
"6355" 1270.8 83.2665948143131 69.0839173297496
"6356" 1271 84.8206093856458 73.3330015760265
"6357" 1271.2 87.0219016892874 75.4666899444676
"6358" 1271.4 89.7792585019849 76.8745584178265
"6359" 1271.6 91.3716905349541 77.6715883656214
"6360" 1271.8 94.3932413682103 79.7420059766062
"6361" 1272 95.8098395423849 82.0932866886178
"6362" 1272.2 94.7390092955327 83.794829168757
"6363" 1272.4 92.4948928214197 85.7622376614178
"6364" 1272.6 89.1072354046805 88.7100270752526
"6365" 1272.8 85.5496327062605 91.1170081558433
"6366" 1273 81.409816747524 91.0363546848179
"6367" 1273.2 76.6283134266008 90.8619830489504
"6368" 1273.4 71.8999695932618 90.4077349494419
"6369" 1273.6 66.9939810858314 91.0833969253955
"6370" 1273.8 62.8024053725294 89.4983533149021
"6371" 1274 59.5471702506099 86.6265791458765
"6372" 1274.2 56.000652334898 82.8881879295397
"6373" 1274.4 51.5605416533634 80.4040583150855
"6374" 1274.6 47.5034690473644 77.1064810665701
"6375" 1274.8 43.5518539860692 73.2369821979505
"6376" 1275 40.1469897514217 69.8444138729055
"6377" 1275.2 36.1400923616721 67.0488777499291
"6378" 1275.4 31.9612156823487 64.9796805483352
"6379" 1275.6 27.2443202322112 64.3832286255634
"6380" 1275.8 23.3803054412291 64.9344589362248
"6381" 1276 22.3052523785642 65.1048782288007
"6382" 1276.2 21.2458767933545 65.4306981321926
"6383" 1276.4 18.6641834486595 68.4643865492672
"6384" 1276.6 14.9560789114107 71.5558534485765
"6385" 1276.8 11.6604293105849 75.7483942997865
"6386" 1277 7.94567624446395 78.8536114296405
"6387" 1277.2 8.62892210187287 78.2616257161545
"6388" 1277.4 8.63719364373572 76.4416342946825
"6389" 1277.6 7.06116368830885 73.969761662215
"6390" 1277.8 7.64569544975745 71.1798352877217
"6391" 1278 8.02863658249067 67.6811241046695
"6392" 1278.2 9.60665925968045 63.4835187008531
"6393" 1278.4 9.78797352967207 58.3534116801342
"6394" 1278.6 9.68732542981096 53.0341315199918
"6395" 1278.8 8.80181952514818 47.580920808799
"6396" 1279 8.31719914589642 43.7741333420381
"6397" 1279.2 9.77200156415709 43.8334750526321
"6398" 1279.4 13.2158832042698 43.1643887912322
"6399" 1279.6 17.0061235521555 40.4061149759736
"6400" 1279.8 19.5660649601849 36.202997089909
"6401" 1280 20.4079595754752 31.1482843650201
"6402" 1280.2 21.0404359366794 25.9575041474859
"6403" 1280.4 21.9551306784706 22.4254668671232
"6404" 1280.6 23.6601728870001 22.9688396602287
"6405" 1280.8 28.1314085297206 24.0696911183265
"6406" 1281 32.7928015277849 25.7003359951265
"6407" 1281.2 37.169257563713 29.1089162664782
"6408" 1281.4 41.1787183641394 32.7990844129856
"6409" 1281.6 44.6512550021849 36.482399914633
"6410" 1281.8 48.7223195140515 38.5544038130265
"6411" 1282 53.5339916871287 40.3253253733996
"6412" 1282.2 57.25854425927 40.9141768012946
"6413" 1282.4 60.3693457323139 39.285070796633
"6414" 1282.6 62.5491580185149 36.6626009676765
"6415" 1282.8 63.3260465892158 33.7838219424657
"6416" 1283 63.5173561376684 30.7368839632441
"6417" 1283.2 62.7752221817392 28.0286022110331
"6418" 1283.4 63.3634093126697 25.9516498717356
"6419" 1283.6 66.1561042836449 23.7563015560665
"6420" 1283.8 69.8823338139425 22.7436340274629
"6421" 1284 73.10229606669 24.4026232029502
"6422" 1284.2 75.6998788587149 27.1653685016265
"6423" 1284.4 79.3175940185599 30.479208334264
"6424" 1284.6 83.434632688791 33.5489725931902
"6425" 1284.8 87.5060262730706 36.4615002323123
"6426" 1285 91.5142200238291 38.9711296146246
"6427" 1285.2 94.5311976371566 42.4108404880529
"6428" 1285.4 97.46126378535 46.0171286319366
"6429" 1285.6 99.9473684804933 50.0170181645742
"6430" 1285.8 102.519894497001 53.6284819874581
"6431" 1286 103.926852258527 55.7371901032213
"6432" 1286.2 104.273148094769 59.2727480877115
"6433" 1286.4 102.652565624375 63.1577248299817
"6434" 1286.6 99.9146888219849 66.7229078397048
"6435" 1286.8 96.41731005359 69.8920421687058
"6436" 1287 93.1323966995182 74.1404843755958
"6437" 1287.2 90.1873429332901 78.4669850553265
"6438" 1287.4 89.6272270471849 83.3683925826471
"6439" 1287.6 90.9455178151578 87.3174340752049
"6440" 1287.8 93.7871601872196 89.9961539108265
"6441" 1288 96.2509906441336 91.6359450329291
"6442" 1288.2 96.1892684723131 91.8090703904419
"6443" 1288.4 96.3834708298235 91.6148087517677
"6444" 1288.6 97.0254523931597 91.5056137823391
"6445" 1288.8 99.1110939894706 90.985733321273
"6446" 1289 101.099267240635 91.5694714286765
"6447" 1289.2 102.337277003907 91.3919504765657
"6448" 1289.4 102.158805296098 91.3155139979657
"6449" 1289.6 102.813558858779 91.9139520450698
"6450" 1289.8 105.080481745211 92.3090163236369
"6451" 1290 107.021480622033 92.514462893273
"6452" 1290.2 109.024231675621 91.1557671545445
"6453" 1290.4 109.972804000441 89.8360946180317
"6454" 1290.6 109.364643986132 90.7538137425634
"6455" 1290.8 109.12168773639 92.6126333705958
"6456" 1291 108.277097547837 94.5959919980051
"6457" 1291.2 105.928377478518 96.4997876241855
"6458" 1291.4 101.762062634092 98.9212368532383
"6459" 1291.6 97.7185369665126 102.203509169591
"6460" 1291.8 93.0031554005383 104.996812836077
"6461" 1292 87.316692508134 106.870478211928
"6462" 1292.2 81.8534819331592 108.037122770134
"6463" 1292.4 76.3473210090537 106.99387247163
"6464" 1292.6 70.819190068916 105.360528432776
"6465" 1292.8 65.28595160239 103.264742631903
"6466" 1293 59.9852472260701 100.346404947482
"6467" 1293.2 55.0641531976807 97.2228755239175
"6468" 1293.4 49.9595801676807 93.9753470614736
"6469" 1293.6 44.9743218436349 90.9388704802265
"6470" 1293.8 42.8235725129588 89.4178953335918
"6471" 1294 43.7261579423169 86.6466497306661
"6472" 1294.2 45.8364092975576 83.1863585446447
"6473" 1294.4 47.8004779944706 77.8413888763087
"6474" 1294.6 50.5324718062901 72.2079102506686
"6475" 1294.8 54.0265280481849 67.079365234271
"6476" 1295 58.1053660464326 62.2896214908619
"6477" 1295.2 62.3657611958204 57.667809620705
"6478" 1295.4 64.3762706214465 52.8744566169106
"6479" 1295.6 64.9496056064962 47.5739082878265
"6480" 1295.8 64.8624954638319 41.9648196376206
"6481" 1296 63.0478447002776 36.6679200009812
"6482" 1296.2 60.7116889634182 31.8237472251932
"6483" 1296.4 58.8627010500125 26.3781606300679
"6484" 1296.6 59.3590170901399 22.517343533276
"6485" 1296.8 62.5909666685849 21.6378042070792
"6486" 1297 66.7146317222938 20.5751818120345
"6487" 1297.2 72.166644814094 19.8444524401599
"6488" 1297.4 77.7441802492143 18.4381211508854
"6489" 1297.6 83.821073392442 17.2832237683408
"6490" 1297.8 88.9544017577383 16.1347683277391
"6491" 1298 90.1647492619713 14.038330929244
"6492" 1298.2 89.4890166337303 13.5712565954629
"6493" 1298.4 88.6163512336901 14.5211657521634
"6494" 1298.6 89.3908207471952 16.2467721358368
"6495" 1298.8 90.6369692928149 19.6631281270365
"6496" 1299 93.1684775194276 23.8043897484285
"6497" 1299.2 94.642774551126 28.1537970827383
"6498" 1299.4 96.0606914428049 32.7796278547965
"6499" 1299.6 96.8273966061948 37.5463504516879
"6500" 1299.8 97.5047644741156 41.6444052201929
"6501" 1300 98.6735858880887 45.5674507245765
"6502" 1300.2 100.415245215619 48.3671170280152
"6503" 1300.4 103.602517241923 49.7634205019293
"6504" 1300.6 107.514169386001 49.6285769327623
"6505" 1300.8 110.07105100895 48.2086633927222
"6506" 1301 110.516647037597 48.0872316980324
"6507" 1301.2 110.974977158685 50.1318483392213
"6508" 1301.4 111.326963026863 53.678856600357
"6509" 1301.6 110.428614117997 57.1079940560587
"6510" 1301.8 108.335158261703 61.0336772922083
"6511" 1302 106.420701560948 65.6068827785897
"6512" 1302.2 102.747585283625 70.0600706345938
"6513" 1302.4 98.2554489790814 72.386111750611
"6514" 1302.6 93.374781115084 75.2548330379694
"6515" 1302.8 88.4220204290054 79.1513201949291
"6516" 1303 84.5595118871849 83.8047991442265
"6517" 1303.2 80.9008418771066 88.7233203758787
"6518" 1303.4 78.1046721289028 94.4124837854932
"6519" 1303.6 77.3481083674681 100.193321299278
"6520" 1303.8 77.5018447828918 106.324567184171
"6521" 1304 78.7195210038892 110.939749047227
"6522" 1304.2 77.9177987558798 114.737605606818
"6523" 1304.4 75.4603643466977 115.056866039852
"6524" 1304.6 72.2766372681349 114.156450854977
"6525" 1304.8 69.1948329864599 113.143667513527
"6526" 1305 64.6167533184413 110.967187783134
"6527" 1305.2 62.0332995649866 107.744572454714
"6528" 1305.4 61.035359104292 102.785614705148
"6529" 1305.6 60.4702686439904 98.4678636223265
"6530" 1305.8 60.3485027102849 93.0153948155265
"6531" 1306 61.4408156627066 87.9855421911309
"6532" 1306.2 63.7718776617901 82.9090172546686
"6533" 1306.4 68.2620020558228 79.1797332537662
"6534" 1306.6 72.3969955031849 75.1655337621231
"6535" 1306.8 76.6745471810007 71.2524542681686
"6536" 1307 81.5051862637254 69.754259420313
"6537" 1307.2 86.3489086560698 68.9727401507557
"6538" 1307.4 90.2572978829259 70.3444717564783
"6539" 1307.6 94.3610313142272 71.8651620801994
"6540" 1307.8 98.6424255949743 73.9109686335107
"6541" 1308 102.833828496515 73.9240193480587
"6542" 1308.2 106.607528093521 73.8263643015356
"6543" 1308.4 110.551311522029 74.2179817227531
"6544" 1308.6 113.364763632919 72.6660425680655
"6545" 1308.8 113.406836234405 70.9097060976994
"6546" 1309 113.177397117729 71.1293105992462
"6547" 1309.2 114.47373675464 73.299560616639
"6548" 1309.4 114.788432816585 76.0273874466765
"6549" 1309.6 114.22188824998 77.8120485613394
"6550" 1309.8 113.845748102751 77.2420848488531
"6551" 1310 116.033954878754 76.1453368403783
"6552" 1310.2 118.400084817221 73.9649674615944
"6553" 1310.4 118.513203459185 70.6387790311855
"6554" 1310.6 117.599913053176 67.9558614727744
"6555" 1310.8 116.149764619079 64.9175482108708
"6556" 1311 115.501217970611 60.4318533184092
"6557" 1311.2 115.389997754551 55.8590765932194
"6558" 1311.4 117.415952632131 51.085209023514
"6559" 1311.6 117.136251905843 47.3928745227213
"6560" 1311.8 115.027525019005 44.4347862393394
"6561" 1312 112.118547092816 40.332557683616
"6562" 1312.2 108.988202465276 35.7748955002993
"6563" 1312.4 106.528809736749 30.6822033140444
"6564" 1312.6 106.833703676372 24.7703588388265
"6565" 1312.8 108.603140279714 23.1179099665285
"6566" 1313 107.986515718744 24.4144046492677
"6567" 1313.2 107.356990514099 24.5410494030265
"6568" 1313.4 105.630347563156 23.2452690991408
"6569" 1313.6 103.465709230528 23.1469936266551
"6570" 1313.8 98.8916438240598 23.1022919360453
"6571" 1314 93.9975041802146 21.7330809433018
"6572" 1314.2 89.7714813153532 18.7361655447275
"6573" 1314.4 85.5231456032152 15.0806840264023
"6574" 1314.6 81.703044604989 13.4335945213832
"6575" 1314.8 78.4222421065743 14.1430063317213
"6576" 1315 73.6600851150334 15.7330963942508
"6577" 1315.2 67.5232788141536 15.7253755378265
"6578" 1315.4 61.988688213031 12.938103946387
"6579" 1315.6 57.7766372665849 8.58281125975987
"6580" 1315.8 55.4297893927609 3.86387416667436
"6581" 1316 55.9254977176905 3.07327751637709
"6582" 1316.2 55.9540697072563 4.14160919761224
"6583" 1316.4 54.1109899675182 4.8798885186932
"6584" 1316.6 52.1517429983019 6.26974945285844
"6585" 1316.8 49.2039360671196 8.72839136453305
"6586" 1317 46.2524373452912 12.9294809393904
"6587" 1317.2 42.3182191133657 16.3528593958372
"6588" 1317.4 38.0463329103182 19.9888324552932
"6589" 1317.6 32.8688172551849 22.1163144429932
"6590" 1317.8 28.1591471880109 25.0085304750439
"6591" 1318 26.0357551658222 29.632334849409
"6592" 1318.2 25.3240378747366 35.792147620861
"6593" 1318.4 25.6626798647909 41.9145205288568
"6594" 1318.6 26.7654185600587 48.3419835824964
"6595" 1318.8 27.1937215282143 54.5843323790324
"6596" 1319 27.6093507107524 61.0260399045022
"6597" 1319.2 28.0930465554892 67.4075128219483
"6598" 1319.4 27.7189229304281 73.4796769809076
"6599" 1319.6 27.7474186718798 79.0812838734537
"6600" 1319.8 26.8699094345349 84.8717249913515
"6601" 1320 27.9178798793066 90.1789367944352
"6602" 1320.2 31.737630835542 94.1152308131599
"6603" 1320.4 36.7709579283849 97.0601584747765
"6604" 1320.6 42.1724812826197 99.1984412692352
"6605" 1320.8 47.5983726874944 100.715460076398
"6606" 1321 53.279982405813 102.134393053793
"6607" 1321.2 59.1385857158349 103.554074302502
"6608" 1321.4 64.7320763236849 104.971334009877
"6609" 1321.6 70.8219496314569 106.934477568587
"6610" 1321.8 75.6417990736064 110.766661484116
"6611" 1322 80.18418804265 111.842766050222
"6612" 1322.2 85.4343480602797 110.765790164896
"6613" 1322.4 90.689143723894 109.734137316581
"6614" 1322.6 94.1426911961593 106.714183717442
"6615" 1322.8 96.0518896217375 103.44293968559
"6616" 1323 99.4800347909541 99.3710553459547
"6617" 1323.2 103.117264467663 95.4331138668961
"6618" 1323.4 104.282766116301 93.0157106687439
"6619" 1323.6 105.568686201357 92.0223795288869
"6620" 1323.8 108.432382138754 90.2432545959558
"6621" 1324 112.175225486053 89.6307339034844
"6622" 1324.2 112.825720431644 90.7295309352319
"6623" 1324.4 112.158555370395 90.7068790627213
"6624" 1324.6 111.964156175493 89.2677208028009
"6625" 1324.8 112.539146934031 86.7688359254932
"6626" 1325 114.195554989902 82.842917086092
"6627" 1325.2 117.06623742008 78.9162169909581
"6628" 1325.4 121.292598565742 76.4777200628531
"6629" 1325.6 120.741640705881 75.9509509680765
"6630" 1325.8 119.880152943132 73.8204517509581
"6631" 1326 119.376149295392 69.7404870818265
"6632" 1326.2 118.283155863106 64.9363873522739
"6633" 1326.4 118.488966560594 59.8635647166439
"6634" 1326.6 118.272150636309 54.6189164702956
"6635" 1326.8 118.445250005903 48.8872259655902
"6636" 1327 117.926415388027 44.258308404695
"6637" 1327.2 115.690226232236 40.4529030165445
"6638" 1327.4 112.208505098767 36.7338258681902
"6639" 1327.6 108.504466018185 32.0530566609932
"6640" 1327.8 105.713496419038 27.6554612173559
"6641" 1328 104.484403511454 22.7981996954612
"6642" 1328.2 105.731701866356 19.2560128826837
"6643" 1328.4 105.368817262935 22.1698036454323
"6644" 1328.6 106.277778908968 23.1106296415529
"6645" 1328.8 109.127071023556 22.7975697244837
"6646" 1329 108.767597382262 24.3085551139515
"6647" 1329.2 110.812086314256 26.8507504959605
"6648" 1329.4 114.361749299096 29.4100075919426
"6649" 1329.6 115.275496551407 30.7932702544376
"6650" 1329.8 114.686122340713 32.4380433273171
"6651" 1330 113.965956342644 35.8364328127184
"6652" 1330.2 113.496850277158 39.9199311739617
"6653" 1330.4 112.101136083129 43.5857642423543
"6654" 1330.6 109.559098632563 46.2896377239617
"6655" 1330.8 107.828396938211 49.410413061269
"6656" 1331 106.1333332369 52.8192739752394
"6657" 1331.2 103.87017386529 56.6490638830107
"6658" 1331.4 102.866051742689 60.575122170799
"6659" 1331.6 102.984608381754 64.6844594606706
"6660" 1331.8 103.563443737185 68.4451255197115
"6661" 1332 104.192539412219 72.2510300427403
"6662" 1332.2 105.564541518313 76.1526583421599
"6663" 1332.4 106.761346751943 80.5239609808696
"6664" 1332.6 109.37930219128 84.1876404723869
"6665" 1332.8 111.502129703046 85.9549905204961
"6666" 1333 110.171477583974 87.7298793698792
"6667" 1333.2 107.776518798168 89.6301656870215
"6668" 1333.4 104.429000969345 91.8139289901374
"6669" 1333.6 100.620270701954 95.0233223110573
"6670" 1333.8 97.1214329405747 99.3661002070045
"6671" 1334 93.8308318016977 104.163034581262
"6672" 1334.2 91.508129020031 108.902749557698
"6673" 1334.4 91.9612156887625 112.110017891999
"6674" 1334.6 92.232991396347 111.374266326475
"6675" 1334.8 91.5409563247112 110.305460373932
"6676" 1335 88.7919129805578 109.043735717886
"6677" 1335.2 85.8664489547638 106.892638653984
"6678" 1335.4 82.3445708646676 103.97216866174
"6679" 1335.6 79.6672176365695 100.857320207621
"6680" 1335.8 77.7078240255903 96.8444492232319
"6681" 1336 77.0446237486059 92.7083079102739
"6682" 1336.2 75.8504686359263 88.0028750507834
"6683" 1336.4 76.2082427531023 82.9520765939733
"6684" 1336.6 76.1835733260073 78.152071525892
"6685" 1336.8 77.1051768173741 73.2593195651238
"6686" 1337 78.8243967395956 69.6415291407819
"6687" 1337.2 82.6057743320796 67.1624321676423
"6688" 1337.4 86.0689670455563 66.6539092793123
"6689" 1337.6 89.7528277461935 67.2892482853438
"6690" 1337.8 92.1277443958691 68.6576369683265
"6691" 1338 95.8542381088309 70.1361980551097
"6692" 1338.2 99.4168200488335 71.537777254313
"6693" 1338.4 101.529860602467 70.9425650358778
"6694" 1338.6 104.567937277828 69.2764084617551
"6695" 1338.8 108.449679908347 66.9688039614211
"6696" 1339 110.050992885978 64.0637606754558
"6697" 1339.2 110.601685640203 60.0528458878355
"6698" 1339.4 112.628151053247 54.9503666872336
"6699" 1339.6 115.258429762397 52.0653969418442
"6700" 1339.8 116.786179477027 52.7736003189055
"6701" 1340 116.334758645937 53.4622228560832
"6702" 1340.2 115.358765505778 52.837013276174
"6703" 1340.4 115.325336692996 50.1321201616914
"6704" 1340.6 113.897473705347 47.1986120640698
"6705" 1340.8 111.695126155106 45.0561979620107
"6706" 1341 109.303696796923 41.7661646334527
"6707" 1341.2 106.636964253694 37.4938476724515
"6708" 1341.4 105.696538128511 32.2476143644592
"6709" 1341.6 106.655237265089 27.8033191114804
"6710" 1341.8 107.726035732791 28.0752565834227
"6711" 1342 109.275693543748 28.9248917128945
"6712" 1342.2 112.995670462735 30.2109063599733
"6713" 1342.4 114.813771392385 31.4530909678551
"6714" 1342.6 113.637271097671 33.2087590757073
"6715" 1342.8 113.469032993512 36.5413510668885
"6716" 1343 115.39297087284 40.8907896279327
"6717" 1343.2 115.793230676406 45.821957141154
"6718" 1343.4 115.86848961006 50.703026630514
"6719" 1343.6 115.454947527846 55.8921911546005
"6720" 1343.8 116.583659700256 61.3696780316053
"6721" 1344 118.161768429611 66.2277323913831
"6722" 1344.2 120.99371666908 70.524966730616
"6723" 1344.4 122.398096866504 73.2379377202887
"6724" 1344.6 121.484319648123 75.2702942725787
"6725" 1344.8 120.594271706411 79.6971692507657
"6726" 1345 119.916248565466 84.9425024331406
"6727" 1345.2 118.143771282605 89.8805357079022
"6728" 1345.4 117.21776877141 94.3944362836015
"6729" 1345.6 116.702369033478 93.7125482151714
"6730" 1345.8 115.004785271493 93.6219868700573
"6731" 1346 111.941278778176 94.8349716662672
"6732" 1346.2 107.824157197336 96.8112046498685
"6733" 1346.4 103.236245606202 99.1751779931396
"6734" 1346.6 98.0973975762611 101.458386866988
"6735" 1346.8 93.9703845851353 105.13499861867
"6736" 1347 91.538004894398 109.816383423212
"6737" 1347.2 89.0159339060099 114.318878372002
"6738" 1347.4 87.2865761076599 116.038699140502
"6739" 1347.6 85.6224436686256 114.98699581242
"6740" 1347.8 82.1385067876386 113.418474853255
"6741" 1348 78.0023291410284 111.069358728331
"6742" 1348.2 73.3264314978655 107.833473328658
"6743" 1348.4 69.7233388842883 103.873328387689
"6744" 1348.6 66.3157373111849 98.9908500548529
"6745" 1348.8 64.4764281928456 93.4392077906212
"6746" 1349 64.206805404999 88.2543491993664
"6747" 1349.2 64.5673755809849 83.2662694086356
"6748" 1349.4 66.7227241702734 78.3311355616495
"6749" 1349.6 68.9009273507797 73.8423584549731
"6750" 1349.8 72.1747461307018 69.9866384535892
"6751" 1350 76.1425567720823 67.9700353125445
"6752" 1350.2 80.7884708018197 67.0984435823918
"6753" 1350.4 85.2557621337247 65.5669200644637
"6754" 1350.6 90.0620917940227 65.6328871282319
"6755" 1350.8 94.672908663011 64.7388827212613
"6756" 1351 97.4752750245121 65.4461467386629
"6757" 1351.2 100.035534337339 66.941082716006
"6758" 1351.4 104.376025650771 68.9201128071972
"6759" 1351.6 108.248895900202 71.27580600543
"6760" 1351.8 112.439793498627 72.6423675525699
"6761" 1352 116.021950564158 71.2996559594637
"6762" 1352.2 117.06573731661 69.0621133342515
"6763" 1352.4 117.503955101049 66.219874698852
"6764" 1352.6 117.889484670262 64.0861475751342
"6765" 1352.8 117.246274669185 65.070088686013
"6766" 1353 118.571319458726 66.5322587369183
"6767" 1353.2 120.151397468515 69.0292954983309
"6768" 1353.4 120.018227487306 71.5064333115507
"6769" 1353.6 119.989175499535 75.2662075139515
"6770" 1353.8 119.378020068011 79.451243189183
"6771" 1354 118.914755465507 84.4804198830384
"6772" 1354.2 118.180088561814 89.4360590245334
"6773" 1354.4 118.073702498406 89.9589503150478
"6774" 1354.6 117.379302192135 89.4993167999265
"6775" 1354.8 115.748699868698 91.789471293365
"6776" 1355 112.773509268969 94.4814464750745
"6777" 1355.2 109.712135235749 97.2730299581894
"6778" 1355.4 106.109970605085 100.706815474652
"6779" 1355.6 102.562569993085 103.993584054452
"6780" 1355.8 98.2517662564659 107.361763801025
"6781" 1356 95.6824969563131 112.117001478314
"6782" 1356.2 94.6928481100113 113.505108878587
"6783" 1356.4 95.1050835612357 113.01130717064
"6784" 1356.6 95.5139211750063 112.995344346719
"6785" 1356.8 95.7994442292362 112.580846775801
"6786" 1357 95.9381160823724 112.009177279068
"6787" 1357.2 95.7751657018164 111.203924245195
"6788" 1357.4 93.9900100342875 110.075428866134
"6789" 1357.6 91.1871331198724 109.381673327193
"6790" 1357.8 86.9060843417066 108.892580750809
"6791" 1358 82.0351562731099 108.531999971327
"6792" 1358.2 76.8826082461578 108.606026290691
"6793" 1358.4 71.4867231372605 109.159871045541
"6794" 1358.6 65.6917748821099 109.235852545102
"6795" 1358.8 60.181517341898 109.321425897851
"6796" 1359 55.3394340926607 107.832359622851
"6797" 1359.2 50.8237320670649 105.650344728107
"6798" 1359.4 47.0011324883327 100.946510301566
"6799" 1359.6 44.2969444083713 95.4956937694198
"6800" 1359.8 42.7403040772682 89.2636376575765
"6801" 1360 42.8372433255939 83.1967817008174
"6802" 1360.2 44.3130198848546 77.5734730080834
"6803" 1360.4 47.3319866277512 73.0989571371274
"6804" 1360.6 50.5355633550121 68.8579931925356
"6805" 1360.8 53.6147761914349 64.3616237729376
"6806" 1361 55.4887265966436 59.8037448638265
"6807" 1361.2 58.1619748532792 55.5564726095435
"6808" 1361.4 59.7934444743641 51.1902190442322
"6809" 1361.6 62.6335075802491 46.7885059389091
"6810" 1361.8 66.2207176519349 43.447753933771
"6811" 1362 70.6436138664584 43.027380008836
"6812" 1362.2 75.0465821553483 44.44662736049
"6813" 1362.4 77.6125190220182 47.1492611844932
"6814" 1362.6 81.4161588352389 49.9152058305292
"6815" 1362.8 83.4298337161015 49.7466859665487
"6816" 1363 84.9395905241849 48.2792085221811
"6817" 1363.2 87.330178586811 47.0059923954247
"6818" 1363.4 91.7704482502682 46.0381012641043
"6819" 1363.6 95.831558321642 45.4373267193408
"6820" 1363.8 99.9265444858913 46.8270748042577
"6821" 1364 102.621807474347 49.4607186604752
"6822" 1364.2 103.133354753211 52.0293503956949
"6823" 1364.4 103.773487194474 55.7204277175634
"6824" 1364.6 103.779164044671 59.6694645635833
"6825" 1364.8 102.494472570622 64.2124917545051
"6826" 1365 101.109900392979 69.3310059464694
"6827" 1365.2 98.2170042433848 73.7056294092015
"6828" 1365.4 94.3364940617215 77.9154616833144
"6829" 1365.6 90.8930911911428 82.1983484469274
"6830" 1365.8 87.9546681151765 87.465399913482
"6831" 1366 85.2546984540054 92.5799682088009
"6832" 1366.2 83.3074881417731 97.8292871589526
"6833" 1366.4 83.5642212191086 102.559590372242
"6834" 1366.6 85.3917530406159 106.855009988249
"6835" 1366.8 87.5939608427459 109.599314215192
"6836" 1367 89.1921097004554 109.769393784728
"6837" 1367.2 89.5070312389028 109.983966413109
"6838" 1367.4 88.3363293341308 110.399873378556
"6839" 1367.6 86.1748460944349 111.194537309227
"6840" 1367.8 82.550966244502 111.625191615485
"6841" 1368 78.3010983982781 112.08823952653
"6842" 1368.2 72.9215668451601 111.951111049198
"6843" 1368.4 67.0256362530196 111.30361195362
"6844" 1368.6 61.0011334639028 109.948034735134
"6845" 1368.8 55.3744572034472 107.830288036638
"6846" 1369 50.0027622111449 105.592253004371
"6847" 1369.2 44.8397237478047 103.290415829314
"6848" 1369.4 39.8305909562349 100.445657506102
"6849" 1369.6 35.218668510923 97.2151546674932
"6850" 1369.8 31.8595328073529 92.3245760530534
"6851" 1370 29.5799109850155 86.7321929899636
"6852" 1370.2 27.8802851445599 80.5562488037265
"6853" 1370.4 25.6753617401603 74.7621131144413
"6854" 1370.6 23.2401584511849 68.7539991956214
"6855" 1370.8 20.2257055698543 63.6571541155621
"6856" 1371 16.942595343819 58.2688009439729
"6857" 1371.2 12.9376245925038 53.8403816627058
"6858" 1371.4 8.0190741564592 50.7362139290212
"6859" 1371.6 6.34777458451821 50.0864036492154
"6860" 1371.8 7.42648435600384 49.705563531542
"6861" 1372 7.9215318513884 47.8681549089858
"6862" 1372.2 8.94872808174562 45.0057854787891
"6863" 1372.4 10.4929951117996 40.6315125250742
"6864" 1372.6 12.9987446650983 35.9357194548362
"6865" 1372.8 16.1492355806236 31.8615321511225
"6866" 1373 20.4171106039023 29.0463705402178
"6867" 1373.2 25.729948942837 26.8529759369135
"6868" 1373.4 30.8238289365436 24.8631349994461
"6869" 1373.6 36.419002326064 23.2318297182881
"6870" 1373.8 41.9302374872985 21.0600047734515
"6871" 1374 46.2418014722392 17.6058236888917
"6872" 1374.2 50.6622812721305 13.912778608707
"6873" 1374.4 53.4666272603462 10.8474131669556
"6874" 1374.6 54.0344463531224 8.56343673567028
"6875" 1374.8 56.1527650609675 7.01687890892436
"6876" 1375 59.267006225003 7.59676138367881
"6877" 1375.2 63.0048300733182 9.89497080905987
"6878" 1375.4 66.9262891642381 12.8928890081457
"6879" 1375.6 71.5063061720334 15.8836530945235
"6880" 1375.8 75.4611346179684 19.7415740182183
"6881" 1376 80.0331208465485 23.287954405372
"6882" 1376.2 85.1030243380949 25.4914096202865
"6883" 1376.4 89.8279286376799 26.2738618502325
"6884" 1376.6 94.9828805685485 25.5308631966144
"6885" 1376.8 100.164876507311 26.0603790197294
"6886" 1377 102.061402200579 28.3692430395765
"6887" 1377.2 104.126523199407 32.9483543038543
"6888" 1377.4 105.124349207583 37.7113762432246
"6889" 1377.6 102.985873259391 41.8111973031795
"6890" 1377.8 100.599561289041 46.0157800702112
"6891" 1378 96.514712651003 49.352793607972
"6892" 1378.2 91.3803825619957 51.5300125180698
"6893" 1378.4 86.5208610800056 52.3620046831473
"6894" 1378.6 81.1315645610992 51.8033934370265
"6895" 1378.8 74.9296348824253 51.7779146108265
"6896" 1379 69.0868561009485 51.1143070011629
"6897" 1379.2 62.9710453055849 50.8148149804665
"6898" 1379.4 56.8719466877665 50.4285767743163
"6899" 1379.6 50.6316760047767 50.6430668928367
"6900" 1379.8 45.0701171735726 52.9322614305
"6901" 1380 39.8086459396938 56.3231552132908
"6902" 1380.2 34.5809146016711 59.5407753273586
"6903" 1380.4 29.2680722730796 62.6768177655897
"6904" 1380.6 25.6724523182675 66.9546617047522
"6905" 1380.8 23.7749685551603 71.2222270153429
"6906" 1381 22.7166341577964 74.9457481038431
"6907" 1381.2 20.0623659903171 80.1099482076034
"6908" 1381.4 17.4988079833312 85.0868191064363
"6909" 1381.6 13.2029151124099 88.1139056253015
"6910" 1381.8 12.3757248438242 88.6647808204577
"6911" 1382 11.8495104476471 86.9643877008097
"6912" 1382.2 11.21353039708 84.0723268193265
"6913" 1382.4 9.92902976749067 79.8477900371984
"6914" 1382.6 9.61464096444677 75.0576754542789
"6915" 1382.8 9.46121567994349 69.3583046888265
"6916" 1383 9.69385001810729 63.3652894054903
"6917" 1383.2 10.4071788668132 57.5174147959681
"6918" 1383.4 11.8297370670667 51.2776031145356
"6919" 1383.6 12.7972099612485 45.6803682497811
"6920" 1383.8 12.5026233596997 39.5215901462028
"6921" 1384 12.755362919397 34.1898036764023
"6922" 1384.2 15.4473281919253 31.0298204677688
"6923" 1384.4 19.4274946237786 27.0037371979203
"6924" 1384.6 24.2853747029349 22.7360338094203
"6925" 1384.8 30.049552640075 20.0903744439584
"6926" 1385 36.1658849496427 17.7268447766699
"6927" 1385.2 42.6353948894887 17.3427972263455
"6928" 1385.4 48.9466015263536 18.173491669694
"6929" 1385.6 55.5112547088253 20.2628968329951
"6930" 1385.8 61.5243204511317 23.2687344010819
"6931" 1386 67.2479301787744 25.0533079087318
"6932" 1386.2 73.055276029123 27.1527604226822
"6933" 1386.4 78.5602314404202 29.9185804857089
"6934" 1386.6 84.5672685940624 31.3545555073469
"6935" 1386.8 94.0723372018135 32.6433161346265
"6936" 1387 102.553626966332 36.8128511045324
"6937" 1387.2 106.245307016951 43.8913844823779
"6938" 1387.4 106.425805861849 51.2604464149947
"6939" 1387.6 103.063520484915 56.6429931811779
"6940" 1387.8 98.5431006971588 60.4617632448178
"6941" 1388 92.5754045828335 64.531100049313
"6942" 1388.2 85.6031176362357 68.2214740113435
"6943" 1388.4 79.1734402620054 71.8767886632111
"6944" 1388.6 72.5963810176767 76.3033732567036
"6945" 1388.8 66.7986241040947 81.2780096508347
"6946" 1389 60.8544434533078 85.8579330817036
"6947" 1389.2 54.2941121460728 88.8726694624386
"6948" 1389.4 48.4426179349039 90.8710673229009
"6949" 1389.6 44.8303003105237 94.9676835520001
"6950" 1389.8 43.7611563138259 99.7728368360317
"6951" 1390 43.8942650501599 103.761089765377
"6952" 1390.2 44.8136817701336 106.426730293647
"6953" 1390.4 45.2847193971849 105.940535148616
"6954" 1390.6 42.8861440439137 105.153896277267
"6955" 1390.8 39.1622860195099 103.362983106002
"6956" 1391 36.2677171975373 99.9360287713921
"6957" 1391.2 33.811160983284 95.0940248389422
"6958" 1391.4 32.0073056779849 89.2923013370515
"6959" 1391.6 30.7650486591586 82.7883280779318
"6960" 1391.8 29.4546065929028 76.629569704365
"6961" 1392 29.6298862616197 69.5709974988439
"6962" 1392.2 30.0682378246585 62.6835227198529
"6963" 1392.4 29.2257993760151 55.9999484051945
"6964" 1392.6 28.6140480687682 48.8195397909376
"6965" 1392.8 27.7892246377786 41.865058792389
"6966" 1393 28.2897746284706 34.2111739040051
"6967" 1393.2 29.7911073165507 26.7076817822046
"6968" 1393.4 29.8149296020802 19.9056806271521
"6969" 1393.6 27.7275384880236 16.6048059905362
"6970" 1393.8 27.5350470492849 18.0694275482265
"6971" 1394 27.9623475775485 19.6789365805652
"6972" 1394.2 29.8812223876035 19.3990667573614
"6973" 1394.4 33.5162039445805 18.7674353912661
"6974" 1394.6 39.1335616857366 18.0184698958265
"6975" 1394.8 45.1137603315463 16.6401574905494
"6976" 1395 51.2899618617849 17.5046469007932
"6977" 1395.2 57.4184419450485 19.7006514892583
"6978" 1395.4 63.5023291394783 21.8264466376744
"6979" 1395.6 69.2123366079007 24.7073322687528
"6980" 1395.8 73.985046837977 28.305861306084
"6981" 1396 78.3685402741952 33.4765000181977
"6982" 1396.2 81.3661060841554 38.5551531902677
"6983" 1396.4 84.5848504629849 43.2971053185408
"6984" 1396.6 88.6722495913264 45.4646941377794
"6985" 1396.8 92.3424065457537 47.3144450118449
"6986" 1397 95.2612042924544 50.9636999474787
"6987" 1397.2 96.7358493125303 55.1723891377447
"6988" 1397.4 97.1624932336895 60.8538534950602
"6989" 1397.6 97.162650407884 67.2951961956407
"6990" 1397.8 99.2977397487116 72.6034426865319
"6991" 1398 102.985204443287 76.3355832482112
"6992" 1398.2 107.207531020001 77.2433309023002
"6993" 1398.4 109.589000749625 75.8389319908179
"6994" 1398.6 111.811475013621 73.572110560365
"6995" 1398.8 113.228300506613 72.8764301101033
"6996" 1399 113.368805767159 74.283093595116
"6997" 1399.2 114.270704078617 77.6836833039076
"6998" 1399.4 112.853887638115 78.7101416792787
"6999" 1399.6 110.842915937354 80.9760016692587
"7000" 1399.8 108.527205765698 84.031495367083
"7001" 1400 105.778384759702 88.8726694624386
"7002" 1400.2 102.039908183787 93.3321527649791
"7003" 1400.4 97.3735916488991 97.7650548239946
"7004" 1400.6 92.2738198161256 102.290767163606
"7005" 1400.8 86.7309447559472 106.251436183589
"7006" 1401 81.9279504767696 110.760317652547
"7007" 1401.2 78.0763672675373 114.314858147376
"7008" 1401.4 76.335121212605 116.649361301642
"7009" 1401.6 77.1303822324904 117.52390238441
"7010" 1401.8 77.772853512956 116.10115465303
"7011" 1402 76.8652370405995 114.486898802095
"7012" 1402.2 75.0313336423918 111.493913517077
"7013" 1402.4 71.9472357827349 107.643425907602
"7014" 1402.6 69.0787437505936 103.345951064574
"7015" 1402.8 68.1463912967353 98.646098530377
"7016" 1403 67.6460125406849 91.4020391422194
"7017" 1403.2 66.9964235974485 84.8714354592356
"7018" 1403.4 67.0453525518545 77.9301097889694
"7019" 1403.6 68.3775798287158 72.4360567032513
"7020" 1403.8 71.8130565063394 66.1966139830992
"7021" 1404 77.7082668012625 61.6520579885938
"7022" 1404.2 83.5067276979725 59.0698193834637
"7023" 1404.4 88.3177032375211 57.1548255192403
"7024" 1404.6 93.2913184687901 54.6878647610371
"7025" 1404.8 98.0658777377206 51.859810837898
"7026" 1405 102.104213255846 47.6796909144605
"7027" 1405.2 106.157128510046 45.1604972505487
"7028" 1405.4 111.562691347379 45.0826452816043
"7029" 1405.6 114.627955169852 47.7209015159035
"7030" 1405.8 114.236462759969 47.5945667955563
"7031" 1406 115.712624028659 45.2472891585107
"7032" 1406.2 116.750239837846 42.0678907615553
"7033" 1406.4 115.912665416553 39.5748978518792
"7034" 1406.6 114.302392862603 35.3822899511265
"7035" 1406.8 113.122780022487 30.4297830169303
"7036" 1407 111.642937139551 26.0619587412424
"7037" 1407.2 110.757544785266 25.5140651170968
"7038" 1407.4 108.67690910349 25.1525412318265
"7039" 1407.6 105.080239038546 23.2840939771599
"7040" 1407.8 100.949071056512 20.0246298092377
"7041" 1408 98.2721529083614 16.8307069685618
"7042" 1408.2 97.836681966233 14.8348415643938
"7043" 1408.4 97.7318450420378 14.5451063829736
"7044" 1408.6 98.0447019279449 14.5380622369065
"7045" 1408.8 99.1501034473596 12.8249945941858
"7046" 1409 98.8355496638484 15.2419921996396
"7047" 1409.2 100.660366909813 17.1121516495694
"7048" 1409.4 104.056815044829 18.64931583299
"7049" 1409.6 106.827648502008 19.9031536573854
"7050" 1409.8 109.878328247341 23.4192797981293
"7051" 1410 113.867797895852 26.5930748669804
"7052" 1410.2 114.347731044961 29.479179288406
"7053" 1410.4 116.872583908437 34.0690598629106
"7054" 1410.6 118.956628535685 38.824437602179
"7055" 1410.8 121.832986356371 43.6030980012333
"7056" 1411 121.362168969005 44.3139251406983
"7057" 1411.2 122.570680618811 47.0920261401309
"7058" 1411.4 122.733460369739 48.8232272027593
"7059" 1411.6 123.458484324353 52.3142546077257
"7060" 1411.8 125.010274177134 57.5629147646983
"7061" 1412 124.815082009443 61.6125218789731
"7062" 1412.2 124.669580437849 66.4970099589327
"7063" 1412.4 124.87635330696 71.8966327490015
"7064" 1412.6 123.461871000125 76.1222741097662
"7065" 1412.8 122.863708083829 81.7112169507079
"7066" 1413 120.459076139211 85.3707670006727
"7067" 1413.2 118.389731585583 90.1742897719706
"7068" 1413.4 116.564646039193 95.1635125467604
"7069" 1413.6 113.508311214391 97.5924237882232
"7070" 1413.8 109.654048125177 101.712237106072
"7071" 1414 105.328094551828 105.917387092231
"7072" 1414.2 101.537404721772 110.270771932868
"7073" 1414.4 99.8055694713623 111.16412709731
"7074" 1414.6 96.0718110987965 113.536694200322
"7075" 1414.8 92.3511239456849 117.390210520945
"7076" 1415 92.3131160819849 116.745736567552
"7077" 1415.2 93.1448175700084 115.522083823129
"7078" 1415.4 93.7041389226977 114.762879583698
"7079" 1415.6 94.292830026011 114.010501491853
"7080" 1415.8 94.4812168286979 113.681492301357
"7081" 1416 94.8657513565509 112.674584124023
"7082" 1416.2 94.9450794298259 112.65271013175
"7083" 1416.4 95.4859742164033 112.7376121027
"7084" 1416.6 96.2952186542258 112.654557587622
"7085" 1416.8 97.0595381008409 112.113813358523
"7086" 1417 96.8251004439306 111.952208505293
"7087" 1417.2 97.1807438675642 111.451082731654
"7088" 1417.4 98.0681401105599 110.678591078677
"7089" 1417.6 98.9871743416929 110.011415686165
"7090" 1417.8 100.56643022248 109.619026941581
"7091" 1418 101.773395962927 108.347073006972
"7092" 1418.2 103.588164298941 106.638177462924
"7093" 1418.4 105.924915924447 104.24027965649
"7094" 1418.6 108.185199963105 101.635900872035
"7095" 1418.8 110.385855271335 98.8022732162015
"7096" 1419 113.977598390985 95.9645689481765
"7097" 1419.2 116.633925754018 93.9150400358742
"7098" 1419.4 116.207393061385 93.0599827613765
"7099" 1419.6 116.039358295553 90.5526651146686
"7100" 1419.8 115.862398606262 87.8794514265189
"7101" 1420 116.840207749313 83.8649030419291
"7102" 1420.2 118.144935175312 78.9161033476655
"7103" 1420.4 119.550291185512 73.9005255189062
"7104" 1420.6 120.038002710866 68.1982289295433
"7105" 1420.8 120.858618689748 62.3184407774316
"7106" 1421 122.164749912397 56.8920332425808
"7107" 1421.2 120.875199394628 52.1401570528874
"7108" 1421.4 117.859734925395 48.5293642703265
"7109" 1421.6 113.910028855518 44.4315197231599
"7110" 1421.8 110.531552082185 39.561850373313
"7111" 1422 108.921445493729 33.9192363825838
"7112" 1422.2 109.264623292185 28.1238219930912
"7113" 1422.4 110.311567174103 24.1808714508356
"7114" 1422.6 109.617827682124 25.8512787382205
"7115" 1422.8 108.339526232317 25.5299162991284
"7116" 1423 104.963156409983 24.6576640306342
"7117" 1423.2 100.643043597787 23.2702279492959
"7118" 1423.4 95.7887658753829 20.97628412548
"7119" 1423.6 91.8869894562714 18.0209197829612
"7120" 1423.8 88.9226595058073 13.9223586021429
"7121" 1424 88.1298250411317 9.28248512533717
"7122" 1424.2 87.4273779663667 6.80778636782654
"7123" 1424.4 85.9104844682047 7.0890625184503
"7124" 1424.6 82.3366277374576 6.44876654409926
"7125" 1424.8 77.4186405253667 4.93933911315987
"7126" 1425 72.9600749654071 2.27821726560431
"7127" 1425.2 68.7382946049606 1.20482580253681
"7128" 1425.4 64.4261010687415 2.15189142920389
"7129" 1425.6 59.1597740076676 2.50713622130929
"7130" 1425.8 53.9697346886331 1.61098440324032
"7131" 1426 50.5465172654402 2.20397931456058
"7132" 1426.2 47.4331071538444 4.09456242886908
"7133" 1426.4 42.7243447029756 5.00501128146607
"7134" 1426.6 39.3615007758962 6.52673127469251
"7135" 1426.8 35.1366197892849 8.6380153831932
"7136" 1427 30.3753343289321 10.8801987533101
"7137" 1427.2 27.5318797273099 13.408394780264
"7138" 1427.4 24.3765551840334 17.0958275531296
"7139" 1427.6 20.3650057685726 20.2088689849592
"7140" 1427.8 17.3291438153411 23.5282660615765
"7141" 1428 14.1587606399787 27.0109195345585
"7142" 1428.2 12.5486130728375 29.8848979507634
"7143" 1428.4 11.1283192187849 33.3490796203665
"7144" 1428.6 9.11574748461204 37.5221403010595
"7145" 1428.8 7.94199331193486 40.9211036689376
"7146" 1429 7.03402767910154 44.3642839317988
"7147" 1429.2 5.92056318003308 48.7306924952105
"7148" 1429.4 3.60276220618487 52.7004238353093
"7149" 1429.6 3.28975626983193 55.933746682608
"7150" 1429.8 4.16632708173659 58.532000004361
"7151" 1430 5.40974623463402 62.0774062187926
"7152" 1430.2 6.78592079105987 65.5746989981265
"7153" 1430.4 8.87232703781199 69.2902891782079
"7154" 1430.6 10.9094463485125 73.2559061622662
"7155" 1430.8 11.4495469700558 77.2546860667781
"7156" 1431 10.2135316616977 81.4313484882112
"7157" 1431.2 9.58900073893487 86.2430033795687
"7158" 1431.4 10.8149860985263 90.8879128278266
"7159" 1431.6 14.512746718253 94.4896923497356
"7160" 1431.8 18.9326005651849 96.8633042104456
"7161" 1432 23.8977049636807 97.7661430577687
"7162" 1432.2 28.8198803701188 98.9095317045951
"7163" 1432.4 33.6194725632599 97.7831201682015
"7164" 1432.6 37.6766495864669 96.7186442082112
"7165" 1432.8 42.9661275938928 95.7559469663929
"7166" 1433 48.1737695129527 94.6130537119783
"7167" 1433.2 51.8036438984576 92.5533015585356
"7168" 1433.4 55.046739126448 90.8041008995371
"7169" 1433.6 59.7467675938309 91.5756156588885
"7170" 1433.8 63.4038951913584 93.871672887777
"7171" 1434 67.0540867945373 99.0463582827692
"7172" 1434.2 69.7332511060588 104.120844368087
"7173" 1434.4 72.4381706888599 109.869638346827
"7174" 1434.6 75.7754722765182 114.652984646517
"7175" 1434.8 78.5060643271605 116.031164243729
"7176" 1435 81.1774562189645 114.47526006586
"7177" 1435.2 85.0007896267527 111.647758124428
"7178" 1435.4 89.861121593031 109.183669949134
"7179" 1435.6 95.1010091270567 106.567190489365
"7180" 1435.8 99.6099762053131 102.810696882955
"7181" 1436 102.419814266926 98.7658748930587
"7182" 1436.2 103.963013586339 94.1348299102368
"7183" 1436.4 106.727517176826 89.4245135794163
"7184" 1436.6 109.69179131784 83.9218213636761
"7185" 1436.8 113.65136422756 79.7058929793015
"7186" 1437 119.429290430416 75.999132081724
"7187" 1437.2 121.190874577509 75.4009181997725
"7188" 1437.4 119.793468341711 76.3247521682476
"7189" 1437.6 119.893718968288 77.736665252611
"7190" 1437.8 118.55236307633 77.5474310551993
"7191" 1438 118.153128960974 78.0144006425634
"7192" 1438.2 118.012873953981 76.8400108568774
"7193" 1438.4 118.410055274512 74.4890187612248
"7194" 1438.6 119.425840658353 70.3797125002071
"7195" 1438.8 121.024321291672 65.8925310223906
"7196" 1439 121.713039535875 61.3798244668177
"7197" 1439.2 121.552701368765 57.2069519971033
"7198" 1439.4 120.922671667076 53.6540827219174
"7199" 1439.6 119.549293528973 49.977122996352
"7200" 1439.8 117.778384760985 45.2309640524787
"7201" 1440 117.202837110671 39.4716415562265
"7202" 1440.2 116.573569116972 33.5515348243044
"7203" 1440.4 114.101661795138 30.3432511543643
"7204" 1440.6 111.810104072093 27.9704059092669
"7205" 1440.8 109.452781033274 22.7698925837176
"7206" 1441 108.279370903068 21.2552702922052
"7207" 1441.2 105.185112588385 21.2797596494265
"7208" 1441.4 100.650691565783 20.6318354803592
"7209" 1441.6 95.8452131977096 19.1032120013711
"7210" 1441.8 90.7102075224829 16.45176707324
"7211" 1442 85.2284502883049 14.3202182728965
"7212" 1442.2 80.3184364030364 10.2259853283216
"7213" 1442.4 77.6720262833667 5.48751991928108
"7214" 1442.6 77.8527076051224 5.68512558838903
"7215" 1442.8 76.4213575420084 6.35816002312065
"7216" 1443 72.8180630128025 7.26490648494418
"7217" 1443.2 68.0779200827303 8.22456352167502
"7218" 1443.4 63.3221282527519 7.49597734353787
"7219" 1443.6 58.4451201427467 5.10872082291642
"7220" 1443.8 54.312608742701 2.21748816372976
"7221" 1444 51.4007833251739 3.03076037400236
"7222" 1444.2 47.3624826127849 3.92867900722654
"7223" 1444.4 42.1940024187895 4.84058397284979
"7224" 1444.6 40.7306612357392 6.61807989014175
"7225" 1444.8 37.1559408058623 9.65566161889105
"7226" 1445 31.9804939291733 12.0576096267102
"7227" 1445.2 28.6837291522182 13.2496829253932
"7228" 1445.4 26.8147075372563 15.0455068591224
"7229" 1445.6 23.6842365837622 17.8030818805276
"7230" 1445.8 20.4283939107978 20.2375934680846
"7231" 1446 19.1239326681645 21.7180994552755
"7232" 1446.2 17.1107569651649 24.1919894840865
"7233" 1446.4 14.6563893708962 26.7745180543523
"7234" 1446.6 12.9012516891546 29.3681288394629
"7235" 1446.8 11.468899487626 31.9906085575618
"7236" 1447 10.6246190453061 35.2128171526144
"7237" 1447.2 10.0392340776241 38.447964230677
"7238" 1447.4 8.57545770693486 42.1348866392987
"7239" 1447.6 6.5342946563793 45.5957605314654
"7240" 1447.8 4.31318956506337 48.7311708610228
"7241" 1448 5.13383369674148 48.9980785258926
"7242" 1448.2 6.4653364452119 51.4473784871509
"7243" 1448.4 7.80656299300384 54.7332388049731
"7244" 1448.6 8.28373068292172 58.4895738282476
"7245" 1448.8 8.00643193142626 63.2005556154041
"7246" 1449 8.73225323280472 68.2496598959092
"7247" 1449.2 8.49434336367268 73.0558416617534
"7248" 1449.4 7.02965007962391 76.6166629818997
"7249" 1449.6 6.59228829216807 81.189900788087
"7250" 1449.8 7.43444927838001 85.7859332399729
"7251" 1450 10.640249984923 89.9870543300408
"7252" 1450.2 14.824131489042 93.5025257069218
"7253" 1450.4 19.4635040581373 96.2627318785884
"7254" 1450.6 24.1149426157087 98.6437888508503
"7255" 1450.8 28.2833524087978 99.9236497806088
"7256" 1451 32.6516294626134 102.521459227633
"7257" 1451.2 36.4932471376169 105.784872930443
"7258" 1451.4 38.9874602311521 110.273749237786
"7259" 1451.6 42.1626448789706 114.919905682898
"7260" 1451.8 46.7970532913896 117.68782619733
"7261" 1452 51.4677472788734 119.859635488441
"7262" 1452.2 56.8715433390089 120.017345245763
"7263" 1452.4 62.2730827176394 118.839869719719
"7264" 1452.6 67.1628617309391 116.962684454199
"7265" 1452.8 72.3558203175099 115.853977650552
"7266" 1453 77.158972475846 116.009824892215
"7267" 1453.2 81.8559960170457 115.479411211035
"7268" 1453.4 86.4007124975701 114.794152459909
"7269" 1453.6 87.5684677634349 113.236028258502
"7270" 1453.8 87.1852218044599 113.799747288177
"7271" 1454 87.9254625284137 115.864719782784
"7272" 1454.2 88.3015869230142 117.239854901266
"7273" 1454.4 86.5865979511849 116.363386550695
"7274" 1454.6 85.7345883399099 117.395446635652
"7275" 1454.8 84.8713712816464 118.195988088339
"7276" 1455 85.0813147617103 117.740004575555
"7277" 1455.2 86.0922880298406 117.472561853474
"7278" 1455.4 87.9147962482423 116.748921420827
"7279" 1455.6 90.4554424793254 116.281458659141
"7280" 1455.8 92.6401753460924 115.525295439877
"7281" 1456 95.7765433973254 114.342119904579
"7282" 1456.2 99.1738470197013 112.836250856425
"7283" 1456.4 102.121014155783 110.543156498425
"7284" 1456.6 104.880834945092 109.011347379496
"7285" 1456.8 105.82883307359 107.157963272684
"7286" 1457 107.617615865185 105.1529483259
"7287" 1457.2 110.05962110791 103.257882947927
"7288" 1457.4 112.488957062735 101.423407461527
"7289" 1457.6 113.841272664987 99.7054818123307
"7290" 1457.8 115.132666639039 96.6455061142412
"7291" 1458 117.722171449966 92.9636877858854
"7292" 1458.2 119.058715772896 89.936141799529
"7293" 1458.4 120.117281894127 88.6790459944546
"7294" 1458.6 121.256426390075 86.3362716727757
"7295" 1458.8 121.832347479268 83.4232484576613
"7296" 1459 122.934784936285 80.4702577653015
"7297" 1459.2 124.032933043414 77.3711796064706
"7298" 1459.4 124.429760908485 74.4604396353765
"7299" 1459.6 125.326222245409 70.6036921418783
"7300" 1459.8 125.591621983314 67.1969973628955
"7301" 1460 124.877853617369 63.9507590755897
"7302" 1460.2 123.001751172328 60.8443086901459
"7303" 1460.4 121.22248194857 56.9030784964419
"7304" 1460.6 119.014606632854 52.4969357230808
"7305" 1460.8 118.354837360435 47.2448067827432
"7306" 1461 119.27772945315 41.2118893146972
"7307" 1461.2 119.295984461578 37.8930917794247
"7308" 1461.4 117.275763528952 34.8037448803438
"7309" 1461.6 115.345881484185 31.0991172752908
"7310" 1461.8 113.462764600867 26.1265272697447
"7311" 1462 110.822266992033 23.9297850637462
"7312" 1462.2 107.138998322296 20.9839221674376
"7313" 1462.4 103.623270930046 16.9674683150765
"7314" 1462.6 101.202247248919 13.4886502643398
"7315" 1462.8 96.9172980296436 11.8416076725697
"7316" 1463 92.233480558042 9.18095703674082
"7317" 1463.2 88.2901866639518 5.78615964737992
"7318" 1463.4 85.2658844484018 5.25622199876049
"7319" 1463.6 80.3900492392949 6.00775122514654
"7320" 1463.8 75.2594627380911 5.19147333076403
"7321" 1464 71.0350470539349 2.89749429129875
"7322" 1464.2 67.6391020200121 0.648859198208351
"7323" 1464.4 63.5067751939278 0.838461372397964
"7324" 1464.6 58.8111234071542 0
"7325" 1464.8 54.8874637486621 1.30812382613335
"7326" 1465 50.9432089603479 2.77963933435914
"7327" 1465.2 45.9880833116331 2.91128311965412
"7328" 1465.4 42.9977170144117 3.76083395628014
"7329" 1465.6 39.8646396674661 5.65327705563903
"7330" 1465.8 36.3091166705045 6.87345344566158
"7331" 1466 33.3293831329613 9.25225492854418
"7332" 1466.2 29.9096335813991 11.7267597525612
"7333" 1466.4 26.9475921735007 13.8573752801107
"7334" 1466.6 23.6150659502665 16.8979215190714
"7335" 1466.8 20.0480203452467 19.9425152763935
"7336" 1467 16.4955420388028 22.6418748748153
"7337" 1467.2 15.5258290488749 25.2812093041365
"7338" 1467.4 13.5116810152455 28.8160876051296
"7339" 1467.6 10.835435092626 32.6313260987677
"7340" 1467.8 8.61980021458487 36.7848993334365
"7341" 1468 7.80666228209396 39.3936609063417
"7342" 1468.2 6.87072805702599 43.3949045512845
"7343" 1468.4 5.54766910542812 47.742619434286
"7344" 1468.6 2.98174086180093 51.8222750671569
"7345" 1468.8 3.31171099767136 53.3514042829076
"7346" 1469 4.17932217248149 55.9462937615977
"7347" 1469.2 5.4392483637247 59.7259555271982
"7348" 1469.4 5.87035000659166 64.1794093802926
"7349" 1469.6 4.85385438630988 67.4219138976265
"7350" 1469.8 4.6833163477386 71.7872159302893
"7351" 1470 5.66254320670101 76.924899647012
"7352" 1470.2 7.19793226436521 82.2804552718183
"7353" 1470.4 9.07463812068075 87.3682551424299
"7354" 1470.6 12.9780352521849 91.734173840898
"7355" 1470.8 16.7570462836067 95.3556648126625
"7356" 1471 19.6488240182413 98.767856253391
"7357" 1471.2 21.3946322610274 103.188969744779
"7358" 1471.4 23.6354783367864 107.271947495157
"7359" 1471.6 27.0934035913958 109.878595746662
"7360" 1471.8 32.1769553612708 111.894010709748
"7361" 1472 37.0162353421289 113.220613568651
"7362" 1472.2 42.3309362263058 114.338706652068
"7363" 1472.4 47.8278471878434 116.848350986485
"7364" 1472.6 52.2707842132242 120.152451235653
"7365" 1472.8 54.5302589350889 122.805747985091
"7366" 1473 54.415656176542 123.124694358017
"7367" 1473.2 54.5893767401357 122.265504978802
"7368" 1473.4 56.1752392760249 121.108858160171
"7369" 1473.6 59.0239765694118 119.324638052642
"7370" 1473.8 62.9479913554718 117.174960809745
"7371" 1474 67.4057148900196 115.150704141008
"7372" 1474.2 72.3599966978132 114.364509145915
"7373" 1474.4 77.7676718955762 113.192963503348
"7374" 1474.6 83.1199220054503 111.293521421632
"7375" 1474.8 88.2882143777538 108.914182364327
"7376" 1475 93.3946731858691 106.996565445063
"7377" 1475.2 98.8140577437479 106.593789263969
"7378" 1475.4 103.70793644216 106.610033143719
"7379" 1475.6 104.63603853482 104.855923564081
"7380" 1475.8 106.256759595926 101.494572458844
"7381" 1476 108.416287774401 96.7164491093385
"7382" 1476.2 111.014241480689 92.2702970757852
"7383" 1476.4 111.847121888229 88.7950092471122
"7384" 1476.6 111.967768770849 88.4212988776024
"7385" 1476.8 112.966258713402 85.7157111092265
"7386" 1477 115.490513177911 82.4539704029504
"7387" 1477.2 119.424939713417 80.8613122495676
"7388" 1477.4 120.554247213244 80.0918000312164
"7389" 1477.6 120.650877375193 79.2918080729876
"7390" 1477.8 120.534921180854 77.9800803681994
"7391" 1478 120.399638954126 75.1655337621231
"7392" 1478.2 121.114331594406 70.9276200016761
"7393" 1478.4 121.766128730806 66.2491992755022
"7394" 1478.6 123.132535995246 61.1796014786265
"7395" 1478.8 124.032933043414 56.4288800036062
"7396" 1479 122.716102010359 53.8084662814613
"7397" 1479.2 120.752172441512 49.6890901525334
"7398" 1479.4 118.079892520084 44.8889966865828
"7399" 1479.6 116.339665076341 39.3447149266247
"7400" 1479.8 115.8431806354 33.7331907843218
"7401" 1480 115.662613681685 30.2670409028559
"7402" 1480.2 113.801598013131 28.3546099299346
"7403" 1480.4 111.384694955451 25.428367056744
"7404" 1480.6 108.310971439349 20.841987090172
"7405" 1480.8 105.195341004304 16.7819286976797
"7406" 1481 102.827255386239 14.6304746281509
"7407" 1481.2 98.8359894522134 13.9163788776265
"7408" 1481.4 94.1173717293907 11.8510952009442
"7409" 1481.6 89.8806128051849 8.80763385824162
"7410" 1481.8 85.8169683123998 5.54813225008821
"7411" 1482 80.5880779658787 4.32100093310204
"7412" 1482.2 76.5138868782146 5.84413175313347
"7413" 1482.4 71.4157720831747 7.5656514532653
"7414" 1482.6 66.7179564513111 9.16272253699158
"7415" 1482.8 62.0250718090515 10.3790685068599
"7416" 1483 57.2475081837025 11.0867304149442
"7417" 1483.2 53.099366524594 12.2741527161902
"7418" 1483.4 48.8202425517786 14.9570296852328
"7419" 1483.6 44.1474298322081 16.2482840057684
"7420" 1483.8 39.3892774277182 17.7169704524599
"7421" 1484 34.3405170938011 20.1412116367917
"7422" 1484.2 28.6879522481849 22.3000204724787
"7423" 1484.4 23.1388041479849 24.3331958208686
"7424" 1484.6 18.7897341271636 26.8669409734755
"7425" 1484.8 17.7988952149581 30.5372416143008
"7426" 1485 16.6572998811032 35.4025690168775
"7427" 1485.2 15.6702589309349 40.9671071051321
"7428" 1485.4 14.8530898613849 46.7782740333083
"7429" 1485.6 12.8294987733573 51.2804185647662
"7430" 1485.8 9.59459013065545 55.4006183024568
"7431" 1486 5.470105074924 57.3178976467483
"7432" 1486.2 5.5956962767153 57.8795395982004
"7433" 1486.4 6.73282156971429 60.1249065386164
"7434" 1486.6 8.60276220671935 63.2335023734214
"7435" 1486.8 10.9839532154874 66.9046294934316
"7436" 1487 13.481691369521 70.9998093931872
"7437" 1487.2 14.8709759148907 75.4122022586164
"7438" 1487.4 14.4194263673652 79.8213308578429
"7439" 1487.6 13.1965804684599 85.1774709057515
"7440" 1487.8 14.3716569211849 89.8899921349932
"7441" 1488 17.8602002114447 93.6223726790549
"7442" 1488.2 22.1985768312095 95.9920317813347
"7443" 1488.4 27.3101671890599 96.0314508669515
"7444" 1488.6 32.3205622301318 95.7119790804725
"7445" 1488.8 36.712569036324 93.9010609697396
"7446" 1489 40.7751082127797 91.9993167982748
"7447" 1489.2 45.5934667493697 90.1246185807425
"7448" 1489.4 50.1737651124413 89.7772973268009
"7449" 1489.6 54.479002616042 90.593313899889
"7450" 1489.8 58.6338227454776 92.5036432697778
"7451" 1490 61.5056664933529 95.6582342373727
"7452" 1490.2 63.5939877496171 99.3855332100384
"7453" 1490.4 63.9592497617849 103.711516831792
"7454" 1490.6 64.3706289924202 108.755207335306
"7455" 1490.8 65.3075626215154 113.87283697181
"7456" 1491 67.6791940089944 116.190813799303
"7457" 1491.2 69.7364450441849 115.605456357899
"7458" 1491.4 72.293337693094 114.282107793281
"7459" 1491.6 76.4625907596193 112.522986599868
"7460" 1491.8 80.8157373127349 110.541642387852
"7461" 1492 86.1617399345383 109.866343671025
"7462" 1492.2 91.1572872012618 109.379660919903
"7463" 1492.4 93.2510622060196 111.628940767496
"7464" 1492.6 92.9118957051931 112.88950578004
"7465" 1492.8 91.4269156360567 112.502450387493
"7466" 1493 90.5119298632527 112.972441164572
"7467" 1493.2 89.8936069466208 113.946250538827
"7468" 1493.4 89.543499579324 113.648259049792
"7469" 1493.6 89.6774673267883 112.324171819111
"7470" 1493.8 91.5574303213613 110.569770797869
"7471" 1494 94.0614778121849 108.006499180952
"7472" 1494.2 97.6922290024743 105.145998068432
"7473" 1494.4 102.516616982736 102.857563085428
"7474" 1494.6 107.259029770158 101.632242840559
"7475" 1494.8 110.496602322461 100.377677362059
"7476" 1495 113.138384760489 97.6153420976745
"7477" 1495.2 116.171462130127 93.4608565883511
"7478" 1495.4 119.06870300557 89.610705001647
"7479" 1495.6 119.426895323837 85.2350681675215
"7480" 1495.8 120.897029998264 80.0862315098792
"7481" 1496 122.383778279481 75.0262639070469
"7482" 1496.2 124.442430196385 70.1099300617265
"7483" 1496.4 124.362919493012 66.8609404311196
"7484" 1496.6 123.096770831578 62.4244241301122
"7485" 1496.8 122.34883037091 57.3195593093265
"7486" 1497 121.845574872882 51.6762330567256
"7487" 1497.2 121.640517156606 46.2362699123265
"7488" 1497.4 120.048941488107 40.8641147968091
"7489" 1497.6 118.595049301371 35.0735001061628
"7490" 1497.8 116.827213607877 30.4083657646214
"7491" 1498 114.57572214079 28.5519530432476
"7492" 1498.2 110.738760061858 25.5394860222471
"7493" 1498.4 107.636739318619 21.3944143673265
"7494" 1498.6 104.911647204279 16.977683882185
"7495" 1498.8 101.638185594624 15.96706720692
"7496" 1499 97.0146888216749 15.9712462106565
"7497" 1499.2 92.5228902527906 14.1880713608554
"7498" 1499.4 88.4082693472916 11.285133496176
"7499" 1499.6 85.8682362661333 7.04681453114612
"7500" 1499.8 83.2827428735732 4.55798127764206
"7501" 1500 80.190452603612 4.48377110424401
"7502" 1500.2 75.7670260845849 4.24898425088368
"7503" 1500.4 70.7374442267789 3.70618074278693
"7504" 1500.6 65.0158683726449 2.46492044203653
"7505" 1500.8 59.830140143653 0.963919422379724
"7506" 1501 54.8120238979849 1.39353580032653
"7507" 1501.2 51.4513575728588 3.67693712662001
"7508" 1501.4 46.7740346237274 6.64786607572015
"7509" 1501.6 41.2091945367691 9.05507609445575
"7510" 1501.8 35.5250486387644 10.2807240981561
"7511" 1502 30.3162436816962 11.9093422501447
"7512" 1502.2 28.9617723415075 14.1308941562781
"7513" 1502.4 27.6175266990828 18.2394597149082
"7514" 1502.6 24.9647329469604 22.6345572344082
"7515" 1502.8 21.5134781827519 27.2158008174038
"7516" 1503 16.8434608461645 30.6837864094286
"7517" 1503.2 12.030424228644 32.4036071779286
"7518" 1503.4 11.1464182014992 34.7616985415408
"7519" 1503.6 10.6524900020791 38.1847158444131
"7520" 1503.8 10.0285776672409 42.8091296685555
"7521" 1504 9.48557226028221 47.9256513751894
"7522" 1504.2 9.70420156475125 52.6978580700832
"7523" 1504.4 11.8686740764034 56.4668750627593
"7524" 1504.6 14.0742507560747 60.5648708159876
"7525" 1504.8 15.963302754 64.6564977699022
"7526" 1505 18.1142891827914 67.7105346993347
"7527" 1505.2 20.5301668686727 71.1946444795826
"7528" 1505.4 21.6971041556721 75.4372912988522
"7529" 1505.6 21.9003532263619 79.8429544082956
"7530" 1505.8 23.1093787051204 83.6254199888023
"7531" 1506 26.1104441804622 87.4846696139694
"7532" 1506.2 30.5948985131331 88.3455213341627
"7533" 1506.4 36.0470610300987 88.8792588140421
"7534" 1506.6 41.3734828249798 89.248121705724
"7535" 1506.8 47.0226858142362 88.7777433758778
"7536" 1507 52.3240924866224 88.1398394305408
"7537" 1507.2 57.6472771690796 86.2480844777213
"7538" 1507.4 62.3249116226849 84.0306341946356
"7539" 1507.6 66.2347369459226 80.3476148088593
"7540" 1507.8 69.743113090448 76.0967837233002
"7541" 1508 72.3445708635986 72.5870869745162
"7542" 1508.2 74.02776025339 69.2962408814163
"7543" 1508.4 74.3482920770688 65.9561989225676
"7544" 1508.6 73.2984209431495 63.0878077275699
"7545" 1508.8 73.248517834156 58.9254603260669
"7546" 1509 72.8841872106121 55.5684690723083
"7547" 1509.2 74.1249456028793 51.505432719521
"7548" 1509.4 76.3983789316015 47.5774470136876
"7549" 1509.6 79.3300370691759 44.5232738294158
"7550" 1509.8 81.844175318347 41.7000059233401
"7551" 1510 85.0256460646377 40.8496614675907
"7552" 1510.2 86.9321239848213 41.9955895213114
"7553" 1510.4 89.0606283383237 44.0988794922154
"7554" 1510.6 90.9326161754527 46.604802934148
"7555" 1510.8 92.6411839581322 50.1184384306949
"7556" 1511 93.9947973495533 53.5010878564581
"7557" 1511.2 95.6835991379527 56.722399320264
"7558" 1511.4 96.2197815008634 59.9777743463533
"7559" 1511.6 96.6286756235006 64.8726902867739
"7560" 1511.8 98.5316062066362 69.5307940874371
"7561" 1512 99.9693668013427 74.5211194714581
"7562" 1512.2 101.197781875857 78.8370869703869
"7563" 1512.4 104.301053973397 80.9760016692587
"7564" 1512.6 108.344968733015 80.8715492779515
"7565" 1512.8 111.915428145108 79.2427826479548
"7566" 1513 114.671960539588 76.4399196179442
"7567" 1513.2 116.712830968132 75.5369200423265
"7568" 1513.4 116.018587036397 77.0391561446053
"7569" 1513.6 115.89903164339 79.6874663282105
"7570" 1513.8 115.968424079271 80.3328697843696
"7571" 1514 116.321304534893 81.3243339493044
"7572" 1514.2 115.025081166717 80.4941879931201
"7573" 1514.4 114.619965528834 80.5448866244752
"7574" 1514.6 114.548058759671 80.5448866244752
"7575" 1514.8 114.533419810598 80.52223807701
"7576" 1515 114.450969057067 80.5631975745084
"7577" 1515.2 114.488181905114 80.6242299196495
"7578" 1515.4 114.477130313899 80.6258605967372
"7579" 1515.6 114.464637210787 80.6242299196495
"7580" 1515.8 114.464790098412 80.6431084384993
"7581" 1516 114.412961193367 80.6778522924084
"7582" 1516.2 114.400730183326 80.7459871421982
"7583" 1516.4 114.317633028729 80.799890079264
"7584" 1516.6 114.28637023945 80.9962658774372
"7585" 1516.8 114.229190267512 81.2668374831009
"7586" 1517 114.369043865727 81.3666897847704
"7587" 1517.2 114.543493250518 81.4359760527988
"7588" 1517.4 114.699747801285 81.6159363479538
"7589" 1517.6 115.363002143509 81.856701865313
"7590" 1517.8 116.269865756892 82.4118102152576
"7591" 1518 116.566133950343 82.5938844043002
"7592" 1518.2 116.552797857816 82.6743438554581
"7593" 1518.4 116.406100840027 82.7648607380107
"7594" 1518.6 116.245174687801 82.9428413542997
"7595" 1518.8 115.828416101594 83.2730671191831
"7596" 1519 115.507828033863 83.8347090706352
"7597" 1519.2 115.432262992594 84.2147766203538
"7598" 1519.4 115.114379041649 84.4023934314629
"7599" 1519.6 114.739810144104 84.4390153315292
"7600" 1519.8 114.057650351698 85.4911366765256
"7601" 1520 113.162951967256 87.0131019583841
"7602" 1520.2 111.59382314457 89.9014249416214
"7603" 1520.4 109.651036573135 92.4484909325765
"7604" 1520.6 107.306252010015 95.5637092800384
"7605" 1520.8 104.424750971032 99.5537958518991
"7606" 1521 102.700214290439 102.731248565708
"7607" 1521.2 102.673345048826 105.57743608698
"7608" 1521.4 103.431242472141 106.725772748757
"7609" 1521.6 103.872660255422 106.096396924411
"7610" 1521.8 104.229393485775 105.685231120903
"7611" 1522 104.793109915714 105.061848075221
"7612" 1522.2 106.28467902058 103.635890239154
"7613" 1522.4 108.417944052039 101.626305918949
"7614" 1522.6 111.65595138331 99.5188652030765
"7615" 1522.8 113.337362480038 96.4372451031972
"7616" 1523 114.562984462672 92.1520545892881
"7617" 1523.2 117.148818608416 88.1146405914419
"7618" 1523.4 119.903604122787 84.1014763238774
"7619" 1523.6 121.256104289535 81.0116828220515
"7620" 1523.8 122.229891969849 76.9228803295852
"7621" 1524 123.848502717073 72.2180832847231
"7622" 1524.2 124.530023031693 69.1243827069041
"7623" 1524.4 123.337805256779 65.5571392665563
"7624" 1524.6 122.346475182775 61.2116133371855
"7625" 1524.8 121.304971542863 56.3845773835944
"7626" 1525 120.576963777632 51.6605779112213
"7627" 1525.2 118.373841292285 46.9050891000765
"7628" 1525.4 115.824256320409 43.7520843578265
"7629" 1525.6 113.332491947644 40.4983693903941
"7630" 1525.8 111.056920718038 37.188364727588
"7631" 1526 109.903155402345 33.2993959092765
"7632" 1526.2 108.951617355832 29.1129999514442
"7633" 1526.4 109.337019223042 25.731274569798
"7634" 1526.6 110.372889972035 25.0108599085648
"7635" 1526.8 109.219465434323 25.1878584166582
"7636" 1527 106.512707776214 24.9920736245092
"7637" 1527.2 102.419481565038 25.1750225490618
"7638" 1527.4 98.4696447491555 24.3881764458265
"7639" 1527.6 94.6129644619496 22.0988289740324
"7640" 1527.8 91.6336285595114 18.8751304297959
"7641" 1528 90.2112812193749 14.8094117359365
"7642" 1528.2 90.1717368675678 11.7585391395606
"7643" 1528.4 91.2805063988879 9.59027600135128
"7644" 1528.6 91.2028012551742 10.2745330390819
"7645" 1528.8 88.941594996126 11.0117926908265
"7646" 1529 85.5097084796849 11.4825970880004
"7647" 1529.2 80.70386880669 12.7204500560946
"7648" 1529.4 76.2457918062796 13.6763415150055
"7649" 1529.6 71.5964043316317 13.8036215191244
"7650" 1529.8 67.4258679836106 11.9590500411335
"7651" 1530 63.8902870400199 9.21776812437292
"7652" 1530.2 60.6625676892796 5.96832609407916
"7653" 1530.4 58.3547423818479 3.65616634439175
"7654" 1530.6 56.0749668446006 4.14252937993889
"7655" 1530.8 53.4666272603462 6.79134841543944
"7656" 1531 50.7815555989591 9.93921629756847
"7657" 1531.2 47.5596828331414 13.2231886387287
"7658" 1531.4 43.9517485745147 16.4707667298478
"7659" 1531.6 41.2107515068411 20.8012354448578
"7660" 1531.8 37.8670556750881 25.016928124633
"7661" 1532 36.7656674565145 30.0901137597057
"7662" 1532.2 37.0162687556354 35.7094548787606
"7663" 1532.4 37.9403715933364 40.4398369518265
"7664" 1532.6 39.7490162555726 45.1911180620816
"7665" 1532.8 39.3808312357849 50.4784944746265
"7666" 1533 38.1543968052409 55.1461201865181
"7667" 1533.2 35.1734758995394 58.8934558914083
"7668" 1533.4 31.7672334089645 62.4854992825045
"7669" 1533.6 27.3997211156981 64.2681763572779
"7670" 1533.8 23.2506289370526 66.0734312283307
"7671" 1534 18.788631384503 66.1444982022356
"7672" 1534.2 14.3683228980533 65.4828411247213
"7673" 1534.4 10.4409837340588 63.2465980175744
"7674" 1534.6 7.27798688360451 62.6325770405855
"7675" 1534.8 6.29230171376962 64.2085588848435
"7676" 1535 6.25396646919307 66.4919367413265
"7677" 1535.2 7.06499113482352 70.1194578580786
"7678" 1535.4 8.2799282433171 73.941334872653
"7679" 1535.6 10.4724479840278 77.6178663226695
"7680" 1535.8 13.0287124037849 80.7091217609265
"7681" 1536 16.8391515645658 83.4717544874694
"7682" 1536.2 21.1853915900924 85.7568198035997
"7683" 1536.4 25.1683622681605 88.5513180348509
"7684" 1536.6 29.1905355698378 90.7384089716117
"7685" 1536.8 33.5194603456425 92.5515938097842
"7686" 1537 39.2285813449866 92.9910142145938
"7687" 1537.2 43.4746637432979 93.5222019018961
"7688" 1537.4 46.9081821298574 93.1178738111717
"7689" 1537.6 50.9948683595477 92.5834948899858
"7690" 1537.8 55.541607353251 93.1231007626447
"7691" 1538 60.0652003985042 94.9773714868181
"7692" 1538.2 63.875067055408 97.3713265360745
"7693" 1538.4 67.0247915751681 100.244422953373
"7694" 1538.6 70.2570569587311 104.239674187759
"7695" 1538.8 74.1104647683488 107.611003057048
"7696" 1539 77.5035359002978 111.996298436907
"7697" 1539.2 80.9741034114849 111.697744126677
"7698" 1539.4 83.5287901597272 109.257498751259
"7699" 1539.6 85.5340724948772 105.165855048365
"7700" 1539.8 87.7566439513613 101.130829175793
"7701" 1540 90.2379516946721 96.9277012436984
"7702" 1540.2 94.4544404707781 94.2001602338265
"7703" 1540.4 97.8590702440588 90.3076807353727
"7704" 1540.6 101.214433144578 87.2206325977282
"7705" 1540.8 104.56232808897 83.2432121237687
"7706" 1541 107.279040067857 79.3181096374386
"7707" 1541.2 107.813714408333 75.1408904611744
"7708" 1541.4 106.544060416816 72.8348234742739
"7709" 1541.6 104.873714827895 69.6164454279581
"7710" 1541.8 102.743795893915 66.4271319007744
"7711" 1542 100.522814641185 63.0680733765146
"7712" 1542.2 100.082908811324 59.3614041311876
"7713" 1542.4 101.10891721226 54.9639584851817
"7714" 1542.6 103.655895297536 51.9707273496373
"7715" 1542.8 107.549133227888 49.6466452300428
"7716" 1543 110.901885113108 46.825876082724
"7717" 1543.2 110.464686396046 44.3041255921599
"7718" 1543.4 108.611579088612 42.0183660477629
"7719" 1543.6 105.963155915891 39.6117751003265
"7720" 1543.8 103.33096845436 35.5629917233508
"7721" 1544 100.453377197887 31.3054327704131
"7722" 1544.2 96.910186012274 27.9198949289949
"7723" 1544.4 94.7087404415314 25.0516349894503
"7724" 1544.6 92.5959822983676 25.2052138052208
"7725" 1544.8 88.4223519122053 24.8808537483674
"7726" 1545 83.140034528593 24.5961668637857
"7727" 1545.2 77.5636894749036 23.7233383246703
"7728" 1545.4 73.0381382544879 21.346159014675
"7729" 1545.6 68.7444398016149 17.7331070423865
"7730" 1545.8 66.7789581500286 14.2921915640765
"7731" 1546 67.5044938992487 12.5472985463904
"7732" 1546.2 69.2651475343049 11.2207190656665
"7733" 1546.4 72.0461536844156 9.71947722731692
"7734" 1546.6 72.5655209365717 9.04920197457181
"7735" 1546.8 73.6005778536849 9.94018323594418
"7736" 1547 75.5151916679604 11.715060291551
"7737" 1547.2 79.4100593858946 13.2720111440523
"7738" 1547.4 83.5821668206134 15.6850773943469
"7739" 1547.6 87.5964147220378 18.2058142061206
"7740" 1547.8 91.7620020583349 21.0236974461165
"7741" 1548 96.5770498220199 22.6571922740946
"7742" 1548.2 100.542010531942 23.3921859670993
"7743" 1548.4 104.680874929965 23.0683732486665
"7744" 1548.6 107.967239483194 22.5813846840477
"7745" 1548.8 107.488414216304 22.4823097929453
"7746" 1549 107.328373631996 23.9687372786662
"7747" 1549.2 107.930762415166 26.9396645601001
"7748" 1549.4 110.19883526911 30.5114289293125
"7749" 1549.6 112.104655329768 35.0149702067432
"7750" 1549.8 112.642303254958 40.2403329353548
"7751" 1550 113.339340211374 45.6836548305563
"7752" 1550.2 112.969533969969 51.5713295335292
"7753" 1550.4 112.577205206038 57.6984470265248
"7754" 1550.6 112.048532607053 62.6298830857476
"7755" 1550.8 112.394488242089 67.6933187854091
"7756" 1551 114.13229706429 72.8012987029581
"7757" 1551.2 117.04161694157 76.6491688014419
"7758" 1551.4 119.831437629937 79.5035100302811
"7759" 1551.6 118.362101860378 79.771898332955
"7760" 1551.8 115.703602554302 81.6298922825492
"7761" 1552 112.184020409142 84.0163173306972
"7762" 1552.2 107.987048041765 86.7845371629274
"7763" 1552.4 102.914688822306 88.5728539644817
"7764" 1552.6 98.4145151932105 90.7899173424419
"7765" 1552.8 93.9113627202605 93.7055712546501
"7766" 1553 90.2961225015662 97.8082211304537
"7767" 1553.2 88.8370635650007 103.020527567011
"7768" 1553.4 87.8786468809866 108.001557167249
"7769" 1553.6 86.862530746973 112.664751949869
"7770" 1553.8 84.7641696148003 113.717594406262
"7771" 1554 80.895803058398 113.998461248253
"7772" 1554.2 76.6859863293314 113.609095381783
"7773" 1554.4 71.6335331975588 114.199931025774
"7774" 1554.6 66.1506211819964 115.690088233663
"7775" 1554.8 61.6733482449706 118.226086701707
"7776" 1555 58.3403682257055 121.553048856802
"7777" 1555.2 57.4966769046971 122.466121446192
"7778" 1555.4 57.8412721082442 123.271932772538
"7779" 1555.6 58.2983520452362 123.533475525621
"7780" 1555.8 59.3816976395294 124.225565209936
"7781" 1556 59.0263720230063 123.058343248121
"7782" 1556.2 59.0123297088314 122.672748512327
"7783" 1556.4 59.2165293783501 121.733909155609
"7784" 1556.6 58.9808326471445 120.863546377722
"7785" 1556.8 57.3638038852581 120.5676381769
"7786" 1557 55.1626100942996 119.803247922261
"7787" 1557.2 51.637903768502 118.955014908875
"7788" 1557.4 47.7390012845898 119.541063862248
"7789" 1557.6 43.36459535398 120.80882618581
"7790" 1557.8 43.4639019047799 120.384391952587
"7791" 1558 43.8910977281849 118.936586153171
"7792" 1558.2 42.8262493154328 116.701543438223
"7793" 1558.4 39.9186629414752 114.024330812665
"7794" 1558.6 35.9034133569468 111.386235144446
"7795" 1558.8 32.0017628645286 108.526028371436
"7796" 1559 27.9519269511372 105.143922725446
"7797" 1559.2 23.7948138899565 101.488709492456
"7798" 1559.4 19.7163286073709 97.9538431170126
"7799" 1559.6 16.549957066572 94.0121511533991
"7800" 1559.8 14.5459863226889 89.0116520664586
"7801" 1560 11.8783806539896 83.6304284274203
"7802" 1560.2 8.87897194658644 79.4635682769683
"7803" 1560.4 6.76010836394077 74.6185788853935
"7804" 1560.6 6.99281843620101 70.3291712516894
"7805" 1560.8 8.741808651 65.8929702178433
"7806" 1561 10.6748236826721 61.2834766931342
"7807" 1561.2 13.5418185637349 57.2813410700265
"7808" 1561.4 15.3622641733659 53.3033495070248
"7809" 1561.6 17.5136403203849 48.939794927157
"7810" 1561.8 19.4417401723811 44.8914879406957
"7811" 1562 20.9153441215349 40.2512936379465
"7812" 1562.2 23.0914882360318 36.6037136805918
"7813" 1562.4 24.949135221174 32.3904664789678
"7814" 1562.6 28.9057501188253 29.7015136848378
"7815" 1562.8 33.3142857652171 28.1195916376975
"7816" 1563 37.3246327655466 27.2165972053691
"7817" 1563.2 41.5294855230051 26.9790009077366
"7818" 1563.4 45.3597966588145 27.2238754358636
"7819" 1563.6 49.4287550788942 29.1491617601754
"7820" 1563.8 54.035577539542 30.8943767076122
"7821" 1564 58.2230517256231 33.0037413277254
"7822" 1564.2 62.8828994089189 34.1406037508904
"7823" 1564.4 66.9607192406394 33.4177180339781
"7824" 1564.6 70.273929985397 30.8389519882811
"7825" 1564.8 74.5751384613772 28.1891763351823
"7826" 1565 78.0290698514576 24.6236625667659
"7827" 1565.2 80.8854183961849 20.6898862186144
"7828" 1565.4 81.4794406684773 18.1927354523831
"7829" 1565.6 82.8985682434949 18.5395118916165
"7830" 1565.8 86.3257596708907 20.296576709003
"7831" 1566 89.6467182593387 22.8018745261631
"7832" 1566.2 93.1185904242426 26.8331638061727
"7833" 1566.4 94.5883194872344 30.8146427571632
"7834" 1566.6 94.6936878222443 35.4008314731632
"7835" 1566.8 93.5739021869425 39.7681224429175
"7836" 1567 92.1252281519962 44.4154953041662
"7837" 1567.2 90.2929622698547 48.8754917205907
"7838" 1567.4 88.8424350467126 53.6145133327432
"7839" 1567.6 87.6069892469146 58.9119859468265
"7840" 1567.8 87.330085109527 64.1485552263528
"7841" 1568 88.0355037855667 68.5904655174356
"7842" 1568.2 88.8924083489849 72.4122894474356
"7843" 1568.4 90.4807369688691 75.1346227865371
"7844" 1568.6 92.2972794721099 78.0338450099265
"7845" 1568.8 95.2116288180631 81.2258988227657
"7846" 1569 98.458594457478 82.9488423709386
"7847" 1569.2 100.656776783734 83.4677268041708
"7848" 1569.4 104.113200337131 85.1779258847908
"7849" 1569.6 107.043978663046 84.8614626863543
"7850" 1569.8 106.909435156928 85.3381018388778
"7851" 1570 106.916880914964 87.3986664964549
"7852" 1570.2 106.092816613503 90.3614255784725
"7853" 1570.4 104.227782867403 93.2430984429526
"7854" 1570.6 103.021418550507 97.1147163960961
"7855" 1570.8 103.210513574256 99.4346940808087
"7856" 1571 104.441776721849 98.9758343379526
"7857" 1571.2 105.503845199764 97.9247623270108
"7858" 1571.4 106.441181988756 95.7698379193622
"7859" 1571.6 108.438935218702 92.9152366711541
"7860" 1571.8 111.247366848535 89.4419894409765
"7861" 1572 113.761688173664 85.7793011208349
"7862" 1572.2 114.202340541559 83.0105244318178
"7863" 1572.4 114.188210773322 79.228427957588
"7864" 1572.6 114.024486596671 74.3873963649387
"7865" 1572.8 115.58774970773 69.9107319659811
"7866" 1573 118.534505801672 66.1215918560743
"7867" 1573.2 120.792573603976 62.2164789274613
"7868" 1573.4 119.92364276699 59.0664372383929
"7869" 1573.6 117.109836184108 56.5960259755701
"7870" 1573.8 113.890044562104 54.1358434819247
"7871" 1574 110.53497621405 50.6107089240968
"7872" 1574.2 107.942908392347 46.8921775327455
"7873" 1574.4 106.604072833185 42.5239059880887
"7874" 1574.6 105.93247757169 37.8709281160304
"7875" 1574.8 106.828319229015 33.1541665999365
"7876" 1575 108.405791756656 31.4450763370862
"7877" 1575.2 107.591493622092 30.3047801587647
"7878" 1575.4 104.513640329685 29.030100094139
"7879" 1575.6 100.161186423457 27.7449499558654
"7880" 1575.8 94.9356586772849 26.0990796251565
"7881" 1576 90.3054065759496 23.7212307011795
"7882" 1576.2 86.181431615373 21.010339982282
"7883" 1576.4 84.1428872273964 18.4876232821054
"7884" 1576.6 83.4523262924457 16.3471142858591
"7885" 1576.8 83.9813071521742 15.4055349536138
"7886" 1577 84.7157664379516 14.8081377946265
"7887" 1577.2 84.9759810319827 15.1046679633797
"7888" 1577.4 84.9479439008222 14.6264261660133
"7889" 1577.6 85.6915740640558 11.4884933100523
"7890" 1577.8 87.2680334362916 7.19244243327313
"7891" 1578 87.4775349712494 8.12693204689105
"7892" 1578.2 86.8606401568479 9.32658989270696
"7893" 1578.4 85.5877246209638 9.96716081662653
"7894" 1578.6 83.3472610765428 11.174052583995
"7895" 1578.8 80.1586013535007 12.5297943360055
"7896" 1579 75.7570523898551 13.8646080711989
"7897" 1579.2 71.4548856901955 13.8890026920287
"7898" 1579.4 66.9451148391204 12.8528433581814
"7899" 1579.6 63.1901970303232 10.1444283946563
"7900" 1579.8 60.6364013560124 6.4299968758955
"7901" 1580 58.8895854805695 2.91316579154082
"7902" 1580.2 59.1641427276331 3.80304203665412
"7903" 1580.4 57.9863544152274 4.54586291422015
"7904" 1580.6 54.1194361594516 4.63359319875987
"7905" 1580.8 49.5841035490558 4.32565555737492
"7906" 1581 45.8835099516165 6.04878554523706
"7907" 1581.2 44.2507420298623 8.94882966624589
"7908" 1581.4 42.8458814764349 13.4771586577924
"7909" 1581.6 40.226053728542 18.164063188398
"7910" 1581.8 36.947510585572 21.9471405163427
"7911" 1582 31.9208050226676 22.8286965663438
"7912" 1582.2 27.0424353256437 22.8354668021089
"7913" 1582.4 24.0678852606515 22.1290538560932
"7914" 1582.6 23.3783688646394 23.6508346573114
"7915" 1582.8 22.122957609094 27.6734008543417
"7916" 1583 22.0956994442182 32.1210001975265
"7917" 1583.2 24.5239796250516 36.8855406969265
"7918" 1583.4 27.7473536010637 41.4126648612811
"7919" 1583.6 29.7989513409541 46.45308492374
"7920" 1583.8 31.3942529134904 51.7814533366876
"7921" 1584 31.8024855236015 57.524805409271
"7922" 1584.2 29.8382787424681 62.1847749936672
"7923" 1584.4 27.4870315127899 67.145500749524
"7924" 1584.6 25.1029732398713 72.1113134519621
"7925" 1584.8 23.8466227244308 77.1648499622364
"7926" 1585 24.2461858039222 82.6634340993689
"7927" 1585.2 26.6515959735264 87.367484768729
"7928" 1585.4 30.8625005156111 92.1796057790315
"7929" 1585.6 35.81365417438 95.5642095877046
"7930" 1585.8 41.5472794666849 97.6939442765015
"7931" 1586 46.9284782888259 99.2795928929291
"7932" 1586.2 52.7681886059137 100.697260914827
"7933" 1586.4 57.2462746627711 103.814024223258
"7934" 1586.6 59.5003101280567 108.25597935416
"7935" 1586.8 61.7041165155849 112.850661012227
"7936" 1587 63.3599191507138 117.37431079119
"7937" 1587.2 66.5772314134409 118.433581409171
"7938" 1587.4 70.1957067305599 117.376337516002
"7939" 1587.6 74.1556644506595 114.844487123505
"7940" 1587.8 78.5676839627143 111.60712300744
"7941" 1588 83.02953432299 108.276132098047
"7942" 1588.2 88.4730334461256 106.621088006327
"7943" 1588.4 94.0224953878772 105.695030669442
"7944" 1588.6 98.2816612988745 104.136902451827
"7945" 1588.8 100.706623162357 101.001127243687
"7946" 1589 101.753069176737 97.7839582874844
"7947" 1589.2 102.115839884959 94.1735736325744
"7948" 1589.4 101.993118842211 89.7279557403002
"7949" 1589.6 101.163990776646 85.9682838211222
"7950" 1589.8 101.118159054893 81.5949055549681
"7951" 1590 101.89884007699 77.0621108884654
"7952" 1590.2 104.269304063042 73.3746321581212
"7953" 1590.4 107.350655870149 71.0371773437908
"7954" 1590.6 111.662573965621 69.5563446561084
"7955" 1590.8 116.667747894282 67.2343175843664
"7956" 1591 118.97246514556 64.9536526095015
"7957" 1591.2 118.359838395132 62.7036375826423
"7958" 1591.4 117.226093502618 60.8555919808442
"7959" 1591.6 115.395456958576 58.0191192547744
"7960" 1591.8 113.925587630132 54.3626744792739
"7961" 1592 111.839570454563 49.7223930917184
"7962" 1592.2 108.610614105996 45.7731750307184
"7963" 1592.4 106.041126172723 40.9397988244303
"7964" 1592.6 103.84944350364 35.9646451024404
"7965" 1592.8 103.928469754898 30.7162591708463
"7966" 1593 105.394399478887 26.4289324289612
"7967" 1593.2 106.643890595156 26.7031097977122
"7968" 1593.4 108.750813282907 27.2545443933265
"7969" 1593.6 111.6623156284 27.339672247219
"7970" 1593.8 111.024246611629 27.650881689771
"7971" 1594 111.003662338836 28.8325490537322
"7972" 1594.2 112.489963501493 30.9614754855555
"7973" 1594.4 115.812341629594 33.2524917064993
"7974" 1594.6 117.712284128463 35.3041918099483
"7975" 1594.8 117.13527825307 36.7172226105699
"7976" 1595 116.557382139622 39.6811594038176
"7977" 1595.2 117.471016819759 44.0245970206613
"7978" 1595.4 119.682516424382 48.0218761747036
"7979" 1595.6 121.85472814281 52.7270008867765
"7980" 1595.8 124.32641721297 57.4316872014877
"7981" 1596 124.291303690721 60.2166383419783
"7982" 1596.2 123.546677300536 64.2108931795022
"7983" 1596.4 123.478307857681 68.8560980732315
"7984" 1596.6 123.94475457939 73.706037723724
"7985" 1596.8 122.80618605822 75.8723160951805
"7986" 1597 121.288328347889 80.2289012758092
"7987" 1597.2 120.938935220038 85.2386420531369
"7988" 1597.4 119.45138607178 87.6865861738179
"7989" 1597.6 116.674559744622 90.4489918722803
"7990" 1597.8 114.56948153339 94.7946661784932
"7991" 1598 113.553121187539 98.1200663708796
"7992" 1598.2 112.135973667504 98.5005150592635
"7993" 1598.4 109.495162793316 100.960402890335
"7994" 1598.6 106.658804156913 104.702532393467
"7995" 1598.8 103.690136616185 108.41548094907
"7996" 1599 99.692158910322 109.968266061149
"7997" 1599.2 96.0591711282569 113.495784891611
"7998" 1599.4 93.2564293605864 115.542188038204
"7999" 1599.6 92.3559967487233 114.789011713134
"8000" 1599.8 89.9604612583361 113.521246589188
"8001" 1600 85.6571527785211 113.22032363718
"8002" 1600.2 80.8005985873628 114.232347527937
"8003" 1600.4 75.6543636566477 116.054044342645
"8004" 1600.6 71.9750437960069 119.650916540555
"8005" 1600.8 71.5872627547936 120.736911608653
"8006" 1601 71.9666585340196 119.51579560486
"8007" 1601.2 70.5131274763153 118.304237594079
"8008" 1601.4 67.2781945048784 116.520844831456
"8009" 1601.6 62.7281657863312 115.154941196363
"8010" 1601.8 57.505121320728 115.233370552033
"8011" 1602 53.5324258200849 117.771259322102
"8012" 1602.2 50.6200099176329 120.858146510363
"8013" 1602.4 49.9476353584288 123.690347973363
"8014" 1602.6 50.1979310462093 122.581086881485
"8015" 1602.8 49.6142653035072 121.313000411612
"8016" 1603 47.3928058264472 120.351460371236
"8017" 1603.2 43.9011883114681 119.248326628145
"8018" 1603.4 40.2613467448349 118.882773115077
"8019" 1603.6 38.9500754471849 119.14981081275
"8020" 1603.8 39.7397215809521 117.773565595163
"8021" 1604 40.6484448521578 114.827680201962
"8022" 1604.2 40.708802958394 110.543669112663
"8023" 1604.4 41.2236990054551 105.90664794734
"8024" 1604.6 41.2010265983499 102.307621677564
"8025" 1604.8 40.5970828741849 97.9909964022319
"8026" 1605 40.2423428129849 93.0466642840447
"8027" 1605.2 39.5501996108691 87.8907982721949
"8028" 1605.4 39.2368014365007 82.7648607380107
"8029" 1605.6 39.6574440216015 77.7910884158543
"8030" 1605.8 41.5839537211322 73.0527344878265
"8031" 1606 44.7079333954217 68.956007433037
"8032" 1606.2 48.3034651777212 65.8352779024447
"8033" 1606.4 52.9810157850353 64.8364083380041
"8034" 1606.6 57.1760893392129 63.8470202738826
"8035" 1606.8 61.8286978466015 64.9632071693265
"8036" 1607 66.356460022292 65.6217893286926
"8037" 1607.2 70.7610048482718 65.6395038386787
"8038" 1607.4 74.9319842696045 64.3421607807015
"8039" 1607.6 77.2421718670284 62.5155781915483
"8040" 1607.8 79.8018608784217 60.0216558773792
"8041" 1608 80.5053397591849 57.0561633357725
"8042" 1608.2 80.6447019260849 53.8729690015447
"8043" 1608.4 79.8742434553811 51.1064165745275
"8044" 1608.6 79.3860143233596 46.8503590971955
"8045" 1608.8 78.8359747653025 42.8041221477383
"8046" 1609 78.9126292803277 38.6121211540102
"8047" 1609.2 80.6258824984276 35.5629917233508
"8048" 1609.4 83.3432602487849 33.9338186816565
"8049" 1609.6 86.3470104275314 33.9288616624998
"8050" 1609.8 89.1277647357426 35.2154526372592
"8051" 1610 90.5457504199349 36.0327962325453
"8052" 1610.2 92.8991013980586 34.2791557235644
"8053" 1610.4 94.3510615356135 31.5331672787694
"8054" 1610.6 94.9212673502528 28.2236055742828
"8055" 1610.8 93.6077104598481 26.6747711032653
"8056" 1611 92.3755844520265 26.3835973888166
"8057" 1611.2 92.5148211804324 27.7042078359156
"8058" 1611.4 94.4531915095012 28.2385990582959
"8059" 1611.6 98.0581810053807 28.8312109321461
"8060" 1611.8 102.065269692311 30.089991435244
"8061" 1612 106.053491630054 32.4866332594901
"8062" 1612.2 109.34267515514 36.0231279279605
"8063" 1612.4 112.48702912762 40.4586691277135
"8064" 1612.6 115.059981624495 45.1049423861451
"8065" 1612.8 116.816620557794 50.6845406343309
"8066" 1613 117.182928229685 56.5350796605371
"8067" 1613.2 116.934067217363 62.5950412698444
"8068" 1613.4 116.277245351428 68.2978346253671
"8069" 1613.6 114.770805981246 73.7583871960613
"8070" 1613.8 114.049715875954 79.7752247852112
"8071" 1614 114.932752530924 85.6691845570352
"8072" 1614.2 116.560200519346 89.902227729496
"8073" 1614.4 117.429760907737 89.5447833259903
"8074" 1614.6 116.711473755176 88.8326960064725
"8075" 1614.8 114.88914833216 90.0025771443223
"8076" 1615 111.526091182335 90.9961978391765
"8077" 1615.2 107.80499356858 92.6104099436164
"8078" 1615.4 103.798577131261 95.2268705607842
"8079" 1615.6 99.8600328857551 97.9114355377522
"8080" 1615.8 94.8412943260297 99.5177669778093
"8081" 1616 89.5300230279521 102.120560861171
"8082" 1616.2 84.5500884499039 105.068669443025
"8083" 1616.4 80.5998401853242 108.528867328761
"8084" 1616.6 77.5967267723949 113.829561796986
"8085" 1616.8 77.3770002084926 117.761541436468
"8086" 1617 77.9403457936679 118.13838113775
"8087" 1617.2 78.0397014217233 117.55248440098
"8088" 1617.4 78.0754353106721 116.010688764262
"8089" 1617.6 75.7986993043349 114.379390584227
"8090" 1617.8 73.0986791407233 112.45671916098
"8091" 1618 68.882878613634 109.869638346827
"8092" 1618.2 64.5230330733349 106.955497600202
"8093" 1618.4 61.1566371237095 103.09373247749
"8094" 1618.6 58.3373344695439 98.9921394691342
"8095" 1618.8 58.4700773731115 93.9687470417348
"8096" 1619 58.8797433833433 88.7814950182226
"8097" 1619.2 60.9428074881394 83.7144651240629
"8098" 1619.4 64.057812526973 79.3792565866401
"8099" 1619.6 68.0634203295331 75.4356872060855
"8100" 1619.8 71.8068734088954 71.4133731704844
"8101" 1620 75.0182274824952 66.6138397459903
"8102" 1620.2 78.6329759721937 62.6075431275168
"8103" 1620.4 82.7393187815518 59.9229577203586
"8104" 1620.6 87.5121598172126 58.2467054849376
"8105" 1620.8 91.5005596172528 59.0950377078751
"8106" 1621 95.6084645452375 60.6284542381949
"8107" 1621.2 99.7015733005241 62.9942853768176
"8108" 1621.4 102.815955751085 65.7880841675515
"8109" 1621.6 104.552958809375 69.2462857115679
"8110" 1621.8 106.419078806326 72.0065242792602
"8111" 1622 107.321264696046 73.4260546804092
"8112" 1622.2 109.624697790395 75.5670923365108
"8113" 1622.4 112.138551231606 79.8448531564055
"8114" 1622.6 115.790380229151 82.3881332230553
"8115" 1622.8 117.639807417229 81.6388734408885
"8116" 1623 118.009708483159 80.3065123779558
"8117" 1623.2 118.029367723004 78.9622846508524
"8118" 1623.4 118.431990075211 76.2049226010317
"8119" 1623.6 119.199548360202 72.0402280901396
"8120" 1623.8 120.467113463762 69.4077248258524
"8121" 1624 121.635045939159 66.1636518652881
"8122" 1624.2 122.378960536364 64.7231182301342
"8123" 1624.4 123.340639021081 61.8826852947145
"8124" 1624.6 123.910756976581 58.245363209611
"8125" 1624.8 124.263356732118 57.2119701482719
"8126" 1625 123.203082334026 59.0224693524725
"8127" 1625.2 123.005664465888 60.0585331258265
"8128" 1625.4 123.693790456839 61.5305144031083
"8129" 1625.6 123.40558472414 62.4790216148265
"8130" 1625.8 123.370127880849 63.05888455593
"8131" 1626 123.432932819345 64.6982487876248
"8132" 1626.2 123.767293267631 66.1808213222315
"8133" 1626.4 123.838562961353 67.5758573937425
"8134" 1626.6 124.185774944733 69.5432316531814
"8135" 1626.8 124.064950387672 72.4582285431599
"8136" 1627 123.72344810806 75.3713076720265
"8137" 1627.2 122.744308745788 77.6147622479472
"8138" 1627.4 122.488846943177 80.0688872893472
"8139" 1627.6 122.750861825737 81.9472609272145
"8140" 1627.8 121.963721281361 83.6532108337257
"8141" 1628 120.680318494711 85.3529730835897
"8142" 1628.2 119.684832295955 87.7571738739593
"8143" 1628.4 118.530237795857 90.872925283003
"8144" 1628.6 117.716699867439 92.9345726373348
"8145" 1628.8 117.045241340524 92.4471748775042
"8146" 1629 114.85494657806 93.7479110687765
"8147" 1629.2 112.30841971016 96.0123417473015
"8148" 1629.4 109.831676097386 99.6154381733507
"8149" 1629.6 107.984194441308 103.720260990605
"8150" 1629.8 106.893058243135 105.596144316008
"8151" 1630 107.262024087151 104.8659394536
"8152" 1630.2 106.547061037635 104.210154077152
"8153" 1630.4 104.441776721849 104.249309038003
"8154" 1630.6 101.444972645709 104.114973953868
"8155" 1630.8 97.0281092974415 104.434531218057
"8156" 1631 92.6263533035125 104.841963073396
"8157" 1631.2 87.6320803644454 105.659208790331
"8158" 1631.4 82.916692654532 106.809020670653
"8159" 1631.6 77.4470838278457 107.270798074427
"8160" 1631.8 71.4596829322781 106.659954012394
"8161" 1632 66.0582646861204 105.853641104254
"8162" 1632.2 60.3065629986159 105.303217685637
"8163" 1632.4 54.7063434964776 102.971712229266
"8164" 1632.6 50.9982592330629 99.1219237339241
"8165" 1632.8 49.3179596582196 93.5421418528352
"8166" 1633 49.3296774976212 87.8038167291629
"8167" 1633.2 51.5363963290787 82.4404418226672
"8168" 1633.4 55.224649498728 77.6015835447403
"8169" 1633.6 58.8034004250892 73.2233318458613
"8170" 1633.8 63.0834163808718 69.820246885583
"8171" 1634 66.5188827895814 66.5973663669817
"8172" 1634.2 69.8058507083327 63.6953586221135
"8173" 1634.4 72.511355447061 60.7033954526584
"8174" 1634.6 75.6276639176849 57.7117991337213
"8175" 1634.8 79.2961014765866 54.5043765037462
"8176" 1635 82.2093008657353 50.960955917533
"8177" 1635.2 84.6245703926173 47.5360343569887
"8178" 1635.4 86.0146700974135 43.5737325744265
"8179" 1635.6 86.244283537733 39.9743583962496
"8180" 1635.8 85.1093343814858 37.6149030178071
"8181" 1636 84.7399532603061 35.3093278579175
"8182" 1636.2 85.4948034350966 32.3540565195324
"8183" 1636.4 87.8237166520084 30.1808625201207
"8184" 1636.6 89.1789291676464 29.3357235141823
"8185" 1636.8 88.6695779323908 28.131315765503
"8186" 1637 87.8699968154549 26.0417522662065
"8187" 1637.2 88.0860147047106 22.3419903004863
"8188" 1637.4 89.0734354936179 19.1702704410533
"8189" 1637.6 88.8269294550859 19.7540572646978
"8190" 1637.8 90.0149840404879 20.8404429188871
"8191" 1638 92.9522687286951 22.548761187
"8192" 1638.2 96.5027521344541 24.5510939402785
"8193" 1638.4 100.164048824951 27.703995649892
"8194" 1638.6 104.585596964845 29.7003880249042
"8195" 1638.8 109.423894340071 31.3475358307408
"8196" 1639 114.481740432138 32.6291345238171
"8197" 1639.2 116.133187232256 33.7129718559872
"8198" 1639.4 115.623504140776 35.0449724477396
"8199" 1639.6 115.421212385212 37.6991415930157
"8200" 1639.8 115.639275519764 42.4412657993792
"8201" 1640 115.522346565649 47.2429110367462
"8202" 1640.2 114.374202186115 51.8144711875483
"8203" 1640.4 113.014956745769 56.7259928494017
"8204" 1640.6 110.892139507031 61.4860006962624
"8205" 1640.8 109.141264436316 66.3243128847476
"8206" 1641 107.290232496441 70.9073271312513
"8207" 1641.2 107.239779580026 75.6592409557203
"8208" 1641.4 108.952415840363 79.4008295334605
"8209" 1641.6 111.462469323533 82.7878616463309
"8210" 1641.8 114.653365323549 85.0601711402164
"8211" 1642 114.873261961654 85.6093647042179
"8212" 1642.2 113.164560610967 87.08824439887
"8213" 1642.4 110.781743902059 89.1033244549106
"8214" 1642.6 107.708266804469 93.0733811096369
"8215" 1642.8 104.24441796181 96.9486886101515
"8216" 1643 100.319891301092 100.651917241081
"8217" 1643.2 97.6706278946218 105.399067833751
"8218" 1643.4 97.0235782641766 109.30426108776
"8219" 1643.6 97.0892228865916 109.791906334691
"8220" 1643.8 94.5169439474328 110.412905880678
"8221" 1644 90.0896560555349 111.379258799177
"8222" 1644.2 85.6400660287386 113.723047598562
"8223" 1644.4 81.4036130406193 116.097331767187
"8224" 1644.6 79.4189483217599 118.137517448727
"8225" 1644.8 80.6309114622645 117.871793584331
"8226" 1645 81.4987016246185 117.624896994163
"8227" 1645.2 82.4836977928003 116.605194708929
"8228" 1645.4 84.582058924973 116.266335178818
"8229" 1645.6 87.5602940293058 116.625636777923
"8230" 1645.8 90.1060831830662 115.372417039259
"8231" 1646 93.1461217614099 113.306095030552
"8232" 1646.2 97.1387811626322 112.216372338932
"8233" 1646.4 98.1714807004222 111.440472758733
"8234" 1646.6 100.345444610585 109.388725502302
"8235" 1646.8 103.738610413367 107.210978221609
"8236" 1647 107.551048420287 104.89155073631
"8237" 1647.2 109.133671829017 101.561185820011
"8238" 1647.4 111.963501008697 97.530606801398
"8239" 1647.6 116.084050737863 93.432636915653
"8240" 1647.8 117.800287597693 91.0325807393011
"8241" 1648 117.571596214414 87.039098615835
"8242" 1648.2 117.949753549948 82.0273157690634
"8243" 1648.4 119.923350286315 77.2179686840005
"8244" 1648.6 122.934460082749 72.8338779038009
"8245" 1648.8 123.565495138263 70.0794662477918
"8246" 1649 123.361774179834 65.4538467279076
"8247" 1649.2 123.457559763316 60.6284542381949
"8248" 1649.4 122.464303414439 55.696903555996
"8249" 1649.6 121.479564315771 50.9048255233696
"8250" 1649.8 120.256897557001 46.1491055069055
"8251" 1650 119.509470189503 41.326963354972
"8252" 1650.2 118.981416272881 36.0785265714178
"8253" 1650.4 117.665335730493 34.7495657671599
"8254" 1650.6 115.366613046203 31.6890182805902
"8255" 1650.8 111.814605420421 28.0165929223993
"8256" 1651 108.196783312042 23.947756735798
"8257" 1651.2 104.393038454483 20.0567759918265
"8258" 1651.4 99.8906046311255 16.7193020252325
"8259" 1651.6 95.5065292637492 14.6418947603117
"8260" 1651.8 91.0673889574502 14.7764192558878
"8261" 1652 87.3767958047416 15.6833486080121
"8262" 1652.2 83.1342169984349 14.9769350182015
"8263" 1652.4 81.590897690827 13.4068023536265
"8264" 1652.6 80.3146336360586 10.2729067310265
"8265" 1652.8 80.1196922044266 6.91138159523313
"8266" 1653 80.8200285231526 5.46809324827815
"8267" 1653.2 80.5192759758749 6.36318085063653
"8268" 1653.4 78.3552870773319 6.76657061956182
"8269" 1653.6 74.5238185144827 7.33091545895419
"8270" 1653.8 70.1686913372437 6.50803547135594
"8271" 1654 65.7605244002731 5.44391978888536
"8272" 1654.2 61.6027622123849 2.97925748356337
"8273" 1654.4 57.7451728812508 1.59022673884851
"8274" 1654.6 54.6240001480144 2.84119637987199
"8275" 1654.8 49.7582886418745 4.09297350720584
"8276" 1655 45.0104501975915 6.03782183980456
"8277" 1655.2 40.4989980646365 8.59130420182654
"8278" 1655.4 35.4300289795144 10.1460916642583
"8279" 1655.6 31.1997762840109 10.8511653082613
"8280" 1655.8 31.1880250604515 12.3494310663265
"8281" 1656 29.9361650446962 15.4141285132243
"8282" 1656.2 28.5747373350359 19.4550420113584
"8283" 1656.4 25.6514100192494 23.2745051716007
"8284" 1656.6 22.1997411721243 26.7700606527053
"8285" 1656.8 17.2062360601299 28.1288041165079
"8286" 1657 14.4393224361053 28.6037640534629
"8287" 1657.2 15.5791984241536 29.0659296934828
"8288" 1657.4 15.659910255175 32.025517665678
"8289" 1657.6 14.8759683812819 35.5889652840401
"8290" 1657.8 13.3363951099278 39.4716415562265
"8291" 1658 10.9672216680564 42.907075580643
"8292" 1658.2 7.70761148578488 45.3676735645993
"8293" 1658.4 6.270039720707 47.1612865891894
"8294" 1658.6 6.06128888515785 49.0509915905022
"8295" 1658.8 6.02412524707279 52.0744354329817
"8296" 1659 5.6178342902797 55.9687422306196
"8297" 1659.2 5.47918646813082 60.3408660647995
"8298" 1659.4 5.77817164072147 65.3531574971436
"8299" 1659.6 7.10898763250988 69.7213779621765
"8300" 1659.8 9.89447716412702 72.9779825597191
"8301" 1660 12.7026614738626 76.3418193245538
"8302" 1660.2 16.1082763845507 78.8569353831436
"8303" 1660.4 18.6066729167897 81.8624495952862
"8304" 1660.6 19.7289558046134 84.9507039998769
"8305" 1660.8 20.7094162698488 89.5795124496052
"8306" 1661 22.9745120919913 93.9381803676572
"8307" 1661.2 26.0274017891849 97.3014763737446
"8308" 1661.4 30.2945031255882 98.9051787694988
"8309" 1661.6 34.0122741715832 99.077843995335
"8310" 1661.8 37.2193602251313 97.6943992555408
"8311" 1662 40.0374308521675 95.7122731800439
"8312" 1662.2 43.7910770342375 94.0828235342213
"8313" 1662.4 47.8735145972822 94.5519033211894
"8314" 1662.6 51.5582012676676 96.1802603906627
"8315" 1662.8 55.2586162964599 98.8596005751515
"8316" 1663 59.4397692418212 102.080698006843
"8317" 1663.2 63.8574867718784 105.147836523633
"8318" 1663.4 68.8557750316239 105.420165283607
"8319" 1663.6 73.3392072503697 104.962287956037
"8320" 1663.8 77.6470248061361 102.399992226729
"8321" 1664 80.6364393470197 100.00600928227
"8322" 1664.2 82.3241341407611 96.8236156434028
"8323" 1664.4 85.3720938007711 93.5247516944731
"8324" 1664.6 88.8924083489849 90.2387566472526
"8325" 1664.8 90.3747150332849 88.6011881763765
"8326" 1665 91.0503375759521 88.8825534898438
"8327" 1665.2 92.7875105289071 89.6670524057432
"8328" 1665.4 94.9757210201038 91.4043755210698
"8329" 1665.6 98.9430095239153 93.3228023925048
"8330" 1665.8 103.123874530915 94.7418622343396
"8331" 1666 104.952806822017 96.734125847919
"8332" 1666.2 104.652576638168 98.134390750003
"8333" 1666.4 104.366943311895 97.3213164433265
"8334" 1666.6 105.473752017063 94.9213217927918
"8335" 1666.8 107.596864445349 91.8609404146024
"8336" 1667 109.225971227405 87.809941069513
"8337" 1667.2 109.332113891278 83.8633766324994
"8338" 1667.4 107.431720706278 79.9129679721443
"8339" 1667.6 106.096149563739 75.2161184578993
"8340" 1667.8 105.221008904102 70.1757503627432
"8341" 1668 105.984304965644 65.5709116050428
"8342" 1668.2 107.828396938211 61.2479208090566
"8343" 1668.4 110.739843764609 57.7729960467842
"8344" 1668.6 113.445488299185 54.524850560514
"8345" 1668.8 113.709610741846 50.9908779879537
"8346" 1669 113.253736914752 47.4912742569076
"8347" 1669.2 111.729903992726 43.2331578058632
"8348" 1669.4 108.727034589401 40.2470242130157
"8349" 1669.6 105.399295266845 37.0025990776756
"8350" 1669.8 102.351494875807 34.1650750843643
"8351" 1670 99.2098157133667 29.3797101240993
"8352" 1670.2 96.2376143220672 25.6433833247971
"8353" 1670.4 94.7302700292137 23.6801590639227
"8354" 1670.6 95.005796899989 21.947987833476
"8355" 1670.8 96.4787779435049 18.1917259139865
"8356" 1671 98.9323884999518 16.0197425589722
"8357" 1671.2 100.472615575921 16.9921058592794
"8358" 1671.4 102.020324470965 17.9700601260465
"8359" 1671.6 105.495806153334 19.270980417434
"8360" 1671.8 107.434341700418 20.8953509512246
"8361" 1672 109.831086645406 24.1652367165765
"8362" 1672.2 112.896485823518 26.2212364418821
"8363" 1672.4 115.055821471737 28.6424699258002
"8364" 1672.6 115.664325747617 31.4120690739346
"8365" 1672.8 117.508177595521 35.0871423719946
"8366" 1673 120.299897906621 38.920906928365
"8367" 1673.2 121.690742601846 42.0939059107781
"8368" 1673.4 122.821835013651 45.6208914829198
"8369" 1673.6 123.482141120303 49.967406494835
"8370" 1673.8 124.529490944005 54.1004076144419
"8371" 1674 123.707611498185 57.1052048367309
"8372" 1674.2 124.13396057795 61.933996289157
"8373" 1674.4 125.653484178211 66.2518478021343
"8374" 1674.6 124.70491185339 68.7899308735958
"8375" 1674.8 123.83113705521 73.3011530432765
"8376" 1675 122.89994439456 77.5922878522997
"8377" 1675.2 121.994036626287 81.7954266305215
"8378" 1675.4 120.419931288135 84.5755336367765
"8379" 1675.6 118.880287954749 88.5490872433137
"8380" 1675.8 117.390001884857 93.580318201482
"8381" 1676 115.144848155524 97.311314424777
"8382" 1676.2 112.954678090775 98.9578796301494
"8383" 1676.4 110.312904694233 102.284550692206
"8384" 1676.6 108.214882294756 104.106570515874
"8385" 1676.8 105.772089675027 106.065870277913
"8386" 1677 103.111710930914 109.50625180922
"8387" 1677.2 100.997152780161 110.429153370179
"8388" 1677.4 99.7468207573099 110.172199407952
"8389" 1677.6 96.8840290017095 110.280014522917
"8390" 1677.8 92.1769212370599 111.955717241952
"8391" 1678 87.244583548572 114.50822303606
"8392" 1678.2 83.7165955551284 118.11429884098
"8393" 1678.4 83.3478081982875 119.460129849801
"8394" 1678.6 84.1794332501849 118.005647307718
"8395" 1678.8 82.9361251664391 116.794265094572
"8396" 1679 80.7746952078151 114.687063468675
"8397" 1679.2 77.6787779414952 111.99799891474
"8398" 1679.4 73.4544723561284 108.938839292907
"8399" 1679.6 68.2258761022618 107.17149598257
"8400" 1679.8 63.2107400589187 106.356026024085
"8401" 1680 58.4490677067227 105.251333463348
"8402" 1680.2 54.5939843885798 102.293434438532
"8403" 1680.4 50.3975286327611 98.498092738157
"8404" 1680.6 47.2069561820125 93.9530595486972
"8405" 1680.8 45.1524206385831 88.6230030120832
"8406" 1681 43.4899036113515 83.0779448523543
"8407" 1681.2 44.2036857660914 77.609158219948
"8408" 1681.4 46.1583494236805 72.495523636583
"8409" 1681.6 49.1880118238303 68.0449870110629
"8410" 1681.8 52.0018324158641 64.3430621542699
"8411" 1682 54.8256677464926 59.7228985883842
"8412" 1682.2 59.2244553338237 56.7038210094932
"8413" 1682.4 63.7603871892116 54.2313890801747
"8414" 1682.6 67.9941376639548 51.8252646418177
"8415" 1682.8 72.8017088666571 51.3355738781876
"8416" 1683 76.7575340476758 52.3894064396265
"8417" 1683.2 80.2005920232119 52.9864373130157
"8418" 1683.4 83.5159626470007 54.1514684199844
"8419" 1683.6 86.4767227109902 57.1758181438177
"8420" 1683.8 88.1101610345439 60.2904557745701
"8421" 1684 90.5593246569706 63.888319189014
"8422" 1684.2 92.7232177373697 67.5854922439862
"8423" 1684.4 94.8866057933644 70.4689201898522
"8424" 1684.6 96.6007962921418 71.6645777500334
"8425" 1684.8 98.6224214561849 71.9095397859581
"8426" 1685 100.540090942867 71.6097064221356
"8427" 1685.2 102.865481149239 70.5673908048629
"8428" 1685.4 103.94035505221 69.6353869237515
"8429" 1685.6 104.810881315031 68.5351426115958
"8430" 1685.8 107.425429209753 65.8603641427248
"8431" 1686 109.258013228933 62.9010839097048
"8432" 1686.2 110.345368633915 59.3584192928526
"8433" 1686.4 111.965673933816 55.7344421711462
"8434" 1686.6 114.822439852527 52.4718773770634
"8435" 1686.8 117.745127880247 51.5083395300497
"8436" 1687 118.546543690501 52.6059764623265
"8437" 1687.2 119.046816686837 54.1325468117672
"8438" 1687.4 119.5627884309 56.3410405962145
"8439" 1687.6 119.746626694408 59.9048178933802
"8440" 1687.8 120.753949547939 64.5583529394537
"8441" 1688 121.531988955357 70.0106504975679
"8442" 1688.2 122.647392142343 74.3669055234055
"8443" 1688.4 121.53290068822 75.6958857623135
"8444" 1688.6 119.54891774501 79.4925078098765
"8445" 1688.8 118.20597322761 84.4608789188765
"8446" 1689 116.162115934136 88.8965963703101
"8447" 1689.2 115.345881484185 94.0349797080384
"8448" 1689.4 114.157736501294 96.1977858510198
"8449" 1689.6 112.160019087868 97.3259772042168
"8450" 1689.8 109.019826881914 99.4891758928859
"8451" 1690 105.318140111335 101.856547506927
"8452" 1690.2 101.260614348302 105.074694542213
"8453" 1690.4 97.1199230942943 108.570815370616
"8454" 1690.6 94.2576474312816 113.065792714093
"8455" 1690.8 93.7122163619687 114.459270147448
"8456" 1691 92.739187428 113.167968746919
"8457" 1691.2 89.8740027419327 111.248818286783
"8458" 1691.4 86.3779915728314 109.171167076861
"8459" 1691.6 82.7299808209476 106.342548296174
"8460" 1691.8 78.6092051583529 103.147724493474
"8461" 1692 75.6534319608713 99.1490983397926
"8462" 1692.2 73.4305426739743 94.0794710570897
"8463" 1692.4 71.0863795135297 89.106591444361
"8464" 1692.6 69.9875061622032 83.7094288590009
"8465" 1692.8 70.3999156473691 77.9473510999318
"8466" 1693 71.2844016748758 72.9091265583356
"8467" 1693.2 72.2175139246015 67.5040123376043
"8468" 1693.4 73.7222254410433 61.4474673682336
"8469" 1693.6 76.0450717065331 57.1182310844426
"8470" 1693.8 80.0219064051059 55.5159266125371
"8471" 1694 83.2754624378605 55.6548278947725
"8472" 1694.2 86.9062359486619 56.9496488280284
"8473" 1694.4 89.4671939368691 58.3822945600371
"8474" 1694.6 93.0666632927327 60.2856270115222
"8475" 1694.8 96.0138475629285 62.3581605161855
"8476" 1695 98.7973248997601 63.7574724515876
"8477" 1695.2 101.789743431185 65.0530363642625
"8478" 1695.4 103.274458327234 67.6684899759753
"8479" 1695.6 105.11226418296 70.9029585272015
"8480" 1695.8 106.178122636547 74.105932519111
"8481" 1696 108.327762792211 76.8343286922476
"8482" 1696.2 112.331924573238 77.2667982422213
"8483" 1696.4 115.078173922472 76.1113014068787
"8484" 1696.6 116.145357237875 74.1322899255248
"8485" 1696.8 116.140280076833 74.0925460435563
"8486" 1697 116.647566727716 75.7167374219239
"8487" 1697.2 117.10806425573 78.4833041382232
"8488" 1697.4 117.448983275585 82.0435752831515
"8489" 1697.6 118.028978980973 86.5856618783774
"8490" 1697.8 118.125609142922 88.5905000247079
"8491" 1698 117.218881614266 87.489588306286
"8492" 1698.2 115.604728142142 87.5020843289214
"8493" 1698.4 113.156368652236 88.9639347981086
"8494" 1698.6 109.989349506804 91.427718467657
"8495" 1698.8 107.447976247541 95.7191733043096
"8496" 1699 104.617443318782 99.7980082254148
"8497" 1699.2 103.62412856158 104.670030831978
"8498" 1699.4 103.602095801965 106.669670513911
"8499" 1699.6 103.296100289126 105.231628289403
"8500" 1699.8 104.35259005977 105.072925431293
"8501" 1700 105.792812549168 104.997615740264
"8502" 1700.2 105.43509147905 103.783624609558
"8503" 1700.4 106.806996173278 102.442992354038
"8504" 1700.6 109.368576423672 100.690727882468
"8505" 1700.8 112.413846284471 99.6053112205408
"8506" 1701 111.509961794798 98.9276600867341
"8507" 1701.2 111.274530660727 96.4576274195977
"8508" 1701.4 111.790835612245 93.1392746256714
"8509" 1701.6 112.264529677078 89.2352014676212
"8510" 1701.8 113.997428580741 85.4631383973309
"8511" 1702 116.653220933866 81.8945461143869
"8512" 1702.2 119.40446032102 78.3445759120613
"8513" 1702.4 122.580711679711 74.5982264454844
"8514" 1702.6 122.905581154007 72.4060473313096
"8515" 1702.8 123.25989174782 68.6392835765723
"8516" 1703 123.499394505741 64.0609243893309
"8517" 1703.2 123.990234074416 59.437895051724
"8518" 1703.4 124.42025894256 55.8768207757515
"8519" 1703.6 123.558885075011 51.9673441447483
"8520" 1703.8 121.881934626441 47.577174804006
"8521" 1704 120.825924377658 42.2893681082538
"8522" 1704.2 120.389109785218 38.2537964854232
"8523" 1704.4 118.429475991324 35.1247322514961
"8524" 1704.6 115.466815595958 30.855165786772
"8525" 1704.8 113.771782223402 26.2726481194869
"8526" 1705 111.200872952374 24.5888822937228
"8527" 1705.2 107.466288259713 21.6492026293265
"8528" 1705.4 104.184726124589 17.7710312952304
"8529" 1705.6 101.251298695435 13.5915238435765
"8530" 1705.8 97.9581718756334 12.077379113677
"8531" 1706 92.9248616977277 11.0336316847122
"8532" 1706.2 88.2297662000334 8.81134860991745
"8533" 1706.4 84.8003537957789 5.56411693053941
"8534" 1706.6 82.6367611353025 4.244916203003
"8535" 1706.8 79.0334666060966 3.81402428932653
"8536" 1707 74.3505996973649 3.58471485352653
"8537" 1707.2 69.4607017193025 2.41268884832653
"8538" 1707.4 64.0721663277286 1.80849435324401
"8539" 1707.6 58.3462161034508 1.98442772709249
"8540" 1707.8 53.7335507654974 2.97003817145153
"8541" 1708 48.4974855570436 4.12558602275044
"8542" 1708.2 43.6638768038914 4.05496536317436
"8543" 1708.4 41.4079172997849 5.53809152885987
"8544" 1708.6 37.5908811909566 8.04295555100044
"8545" 1708.8 32.2295940929576 10.4153565320538
"8546" 1709 29.0170925111539 12.7953105248265
"8547" 1709.2 25.7570365731746 16.1600915930946
"8548" 1709.4 22.1613493906091 20.1146824150084
"8549" 1709.6 18.0188761651243 23.7087410804932
"8550" 1709.8 14.3201879390911 26.7807974686703
"8551" 1710 12.6548391322869 30.1651103046429
"8552" 1710.2 10.2066285240599 34.3996402214323
"8553" 1710.4 8.79083560123489 37.7976826748865
"8554" 1710.6 6.97230550728104 41.7015288261535
"8555" 1710.8 5.27510820898486 45.7151121036902
"8556" 1711 4.06619142147434 48.5796514273002
"8557" 1711.2 3.42999918936667 52.1496738476538
"8558" 1711.4 2.78462683501537 55.894472420174
"8559" 1711.6 2.53920882721117 59.9043191777739
"8560" 1711.8 1.40420388353832 64.3932282556283
"8561" 1712 2.20701124510084 65.6520989617509
"8562" 1712.2 3.57425630840988 68.2085726565515
"8563" 1712.4 4.9610277229058 71.0588682049661
"8564" 1712.6 6.75243025542258 74.2483597336872
"8565" 1712.8 9.14325810977025 76.9304875485095
"8566" 1713 11.6889352083599 79.4861381033265
"8567" 1713.2 14.5941419769898 82.271719528729
"8568" 1713.4 16.4096306544739 86.389307576889
"8569" 1713.6 17.4217879831099 90.8305854688765
"8570" 1713.8 16.7310521760046 95.0992286501462
"8571" 1714 16.2819479873567 99.7119469328734
"8572" 1714.2 18.3410422763156 104.216278794988
"8573" 1714.4 21.6722150013052 107.48459033036
"8574" 1714.6 26.1016358979739 109.732291549342
"8575" 1714.8 29.9113303610286 113.512314280108
"8576" 1715 33.9418084842541 116.975290992065
"8577" 1715.2 38.7033079739088 119.820641101879
"8578" 1715.4 44.1732773223212 121.951813543713
"8579" 1715.6 49.7231240270701 123.29301174031
"8580" 1715.8 54.9103617040658 124.911245385612
"8581" 1716 59.5970243972872 124.717574780386
[truncated: 19,915 more chars]
