# Supplementary material for: Adaptive switch to sexually dimorphic movements by partner-seeking termites
Source: Sci Adv. 2019 Jun 19;5(6):eaau6108. doi: 10.1126/sciadv.aau6108 (PMC6584256; doi:10.1126/sciadv.aau6108)
Supplement: Data file S1 [file aau6108_Data_file_S1.zip › Dataset/CfExperimetns/170703_172_M_06_set2_tandem-position_5FPS.txt]

"time" "x" "y"
"1" 0 126.223916865663 61.5315203778948
"2" 0.2 126.732825282104 65.5489910186695
"3" 0.4 126.289284394557 70.3397832531053
"4" 0.6 125.224727847135 76.0157599861215
"5" 0.8 124.266496871149 81.7275298690006
"6" 1 123.260636238052 86.3564697934132
"7" 1.2 120.51859263382 89.5488487163323
"8" 1.4 117.022190329271 94.3071418483414
"9" 1.6 113.506196665805 99.7436938828999
"10" 1.8 109.909787465942 104.416797113519
"11" 2 105.698060533196 108.666549361174
"12" 2.2 102.212439288168 112.377587628482
"13" 2.4 98.183676941753 115.440625097508
"14" 2.6 93.5022706858605 117.524686381047
"15" 2.8 88.3197908545768 120.008858059531
"16" 3 83.0286469850258 122.381965617923
"17" 3.2 77.0991552146944 124.682193408032
"18" 3.4 72.9632408437507 126.049737064319
"19" 3.6 67.919280574144 125.593254102485
"20" 3.8 61.5406286578473 125.749286099868
"21" 4 55.3822372075572 126.112492349045
"22" 4.2 49.7994123830856 126.576552208787
"23" 4.4 45.0240425995821 125.339773739892
"24" 4.6 40.0783270481918 123.28109107071
"25" 4.8 34.3708489669733 120.117700509143
"26" 5 28.2674963968327 117.213387550766
"27" 5.2 23.3949340707307 113.9331042793
"28" 5.4 18.6449648735756 109.216330240223
"29" 5.6 13.5898000762177 104.211405798732
"30" 5.8 9.20361205254249 98.534375634631
"31" 6 6.18666461555807 92.4298820722544
"32" 6.2 4.07611533505889 86.0041045104354
"33" 6.4 3.79955586661103 81.1083845214015
"34" 6.6 2.93228803482679 74.7265097522998
"35" 6.8 1.71297088749098 69.358886459212
"36" 7 1.61127827220018 63.1968152729777
"37" 7.2 2.62155120440327 57.4408827045613
"38" 7.4 4.03124091313464 51.08149218506
"39" 7.6 5.9747224827159 45.5598236197272
"40" 7.8 7.76850518439202 40.2274535478845
"41" 8 10.1454918397758 34.6328960753144
"42" 8.2 12.6640660239418 29.4842425945475
"43" 8.4 15.7112051069601 25.689366599956
"44" 8.6 18.9348369271242 21.4547991650568
"45" 8.8 23.455912693354 17.3655229644353
"46" 9 28.1114090295689 13.7186359574979
"47" 9.2 32.3150613827117 10.3972191012082
"48" 9.4 37.1244110754431 8.47553586615488
"49" 9.6 42.492906776401 6.00880039265926
"50" 9.8 48.0212518864083 3.53597601622353
"51" 10 53.4505711937576 1.43369137721289
"52" 10.2 60.1486149295787 0.342283307546804
"53" 10.4 66.2583401882712 0.149266853054721
"54" 10.6 72.8333057086505 0.747724431118552
"55" 10.8 79.3542522874993 2.13546811264887
"56" 11 85.4923147464756 4.01321277922892
"57" 11.2 91.1327247885749 6.54174863973989
"58" 11.4 98.121249764257 10.5759425234733
"59" 11.6 103.412453000763 14.5873718221277
"60" 11.8 106.670726313016 18.8652617926905
"61" 12 110.869584965916 23.2014423646187
"62" 12.2 114.395931526806 27.0036145597772
"63" 12.4 117.552282774445 31.5426766579589
"64" 12.6 120.195123869722 37.2391012179055
"65" 12.8 122.366172445595 42.9489450902373
"66" 13 124.130901142362 47.1899713482237
"67" 13.2 123.630255599499 50.3541166593207
"68" 13.4 123.204479565588 55.5011947994526
"69" 13.6 122.920666422507 60.3947567638158
"70" 13.8 121.757593136976 66.3108670060251
"71" 14 120.67594294802 72.2080690712128
"72" 14.2 119.073224374463 78.4268828124724
"73" 14.4 116.605255088897 84.7190890355991
"74" 14.6 113.077380990895 90.7223172938723
"75" 14.8 108.852049160371 96.7138859996038
"76" 15 103.321612234259 101.86866846462
"77" 15.2 97.5156800092317 105.765749362911
"78" 15.4 91.3235351933314 108.688790168032
"79" 15.6 84.7134325814941 111.26291160594
"80" 15.8 77.3475418131466 113.574756793072
"81" 16 69.3667170840165 114.89649774238
"82" 16.2 61.696722984738 115.932918473666
"83" 16.4 54.5271308098876 116.464739428968
"84" 16.6 47.2726183328617 116.586038383654
"85" 16.8 40.6279597545659 116.557862448159
"86" 17 34.0753842190857 115.927498381496
"87" 17.2 28.2049198565766 114.499709693247
"88" 17.4 24.9210461462934 112.90352042657
"89" 17.6 21.6359675126287 109.661162274997
"90" 17.8 17.8510690126326 107.497633414661
"91" 18 14.2643835585896 104.310469916772
"92" 18.2 10.8237506144975 99.9382818565589
"93" 18.4 7.14851923135297 94.6797699401829
"94" 18.6 4.185999275396 89.6862717063677
"95" 18.8 2.64484571856643 83.9159960684608
"96" 19 1.5210618911238 79.2375208535933
"97" 19.2 0.895069077705355 75.0291808932509
"98" 19.4 0.536942686759718 69.7208665618339
"99" 19.6 0.270656289449504 65.0899891308939
"100" 19.8 0.148994011355621 60.1665994612039
"101" 20 1.35965244344511 55.8578340849492
"102" 20.2 2.34604358576368 50.9389470571703
"103" 20.4 4.21392917016137 46.1427596396902
"104" 20.6 6.44904786408585 40.9811729409049
"105" 20.8 8.71214339041429 35.8287497705595
"106" 21 10.3955637365491 32.5020933298527
"107" 21.2 13.2064575925218 29.2624454642605
"108" 21.4 16.2539797447138 25.0019683293607
"109" 21.6 19.7196864735135 20.8837926066914
"110" 21.8 23.8405385832724 17.697018717747
"111" 22 27.5357042608005 13.8062155984176
"112" 22.2 30.3321403900562 11.5676211779894
"113" 22.4 33.3992088990793 10.2288073130002
"114" 22.6 38.40112507736 7.57001050622126
"115" 22.8 42.7006073598515 5.54996243430701
"116" 23 47.5746064736616 2.69208085287615
"117" 23.2 52.1027955247393 2.1150004653078
"118" 23.4 58.571385099996 1.62567865806902
"119" 23.6 64.2864434378259 1.71056891482836
"120" 23.8 70.7375010833383 1.62480993441429
"121" 24 75.528076648892 1.7773569062308
"122" 24.2 81.0969612200648 4.08981515310604
"123" 24.4 86.8019935501688 6.46328120571014
"124" 24.6 93.1073397797135 9.15670623222597
"125" 24.8 98.7740014759692 11.4953748784242
"126" 25 102.966793815142 14.5917546926161
"127" 25.2 106.745339427639 19.4043222710425
"128" 25.4 110.353424733378 24.6363798662386
"129" 25.6 114.127999415916 29.3242305204426
"130" 25.8 117.177806659273 33.2596998750775
"131" 26 119.293606049463 35.676536589342
"132" 26.2 118.94021729752 38.302192920789
"133" 26.4 118.938218717488 42.9120766286368
"134" 26.6 118.340965211807 48.2246902519096
"135" 26.8 118.196793849017 53.2022868675803
"136" 27 117.123184553168 58.6451650153193
"137" 27.2 114.728092975444 63.3091737314749
"138" 27.4 111.315029698997 68.1480976897916
"139" 27.6 106.535190277816 72.6267503370426
"140" 27.8 102.216931233475 76.9734723937649
"141" 28 98.6457753211796 82.1373232760157
"142" 28.2 96.4477848920439 88.0388697509738
"143" 28.4 96.9893328269724 92.9728363360414
"144" 28.6 98.4348933898701 96.123991226352
"145" 28.8 100.034558169296 98.8488047169899
"146" 29 99.7529391635104 102.219417820038
"147" 29.2 97.7222816640257 105.59080850702
"148" 29.4 92.6709348970428 106.884440378592
"149" 29.6 86.9257105370205 106.755724796544
"150" 29.8 83.0605115309097 105.771611810171
"151" 30 76.2067160447027 103.971459715092
"152" 30.2 69.6438981050579 101.978230002309
"153" 30.4 62.3801616241829 99.8047729132898
"154" 30.6 55.2823239399859 96.9915058297539
"155" 30.8 49.2317942141837 93.0162681214995
"156" 31 42.6066102823521 89.6892454550115
"157" 31.2 36.3392380760629 87.050350367416
"158" 31.4 29.8868039008309 84.1917099104767
"159" 31.6 22.9013632193625 81.1225460738498
"160" 31.8 15.9183306128855 79.2295301021403
"161" 32 8.63240688761486 78.596375438473
"162" 32.2 7.20211455402296 77.9603675228762
"163" 32.4 8.98873963395382 75.2711684246376
"164" 32.6 12.0969627220532 71.6418831498762
"165" 32.8 14.5893219269733 66.8909572418043
"166" 33 15.1430208379558 65.5637643095881
"167" 33.2 17.5458355589412 62.5796439109744
"168" 33.4 19.4473325049142 57.6711231423458
"169" 33.6 20.6712295914985 52.0446051708687
"170" 33.8 21.9359462419632 45.4112979622452
"171" 34 23.1807348572566 39.8811963208478
"172" 34.2 24.3917846513845 34.4395405945879
"173" 34.4 27.6650776082127 29.8138519799981
"174" 34.6 32.0820751832406 24.8149668273059
"175" 34.8 36.7597465084489 19.8716240587475
"176" 35 41.9575426987116 15.9031054378723
"177" 35.2 47.5758393463492 11.2105619933263
"178" 35.4 52.8721386387334 5.7303751554078
"179" 35.6 56.8162547488689 2.41566723433561
"180" 35.8 59.0952134833338 4.06192124178049
"181" 36 61.6128933793513 7.05753212588427
"182" 36.2 64.5835727789022 10.6575648972083
"183" 36.4 67.1586082278722 12.9066770973222
"184" 36.6 72.07552968425 15.987349644376
"185" 36.8 77.2390085044669 17.8014085311935
"186" 37 81.8881759174458 18.0886677307812
"187" 37.2 87.0706750669064 18.4949128963955
"188" 37.4 92.5609440206494 20.1944740034688
"189" 37.6 97.5077335120777 23.0688356359707
"190" 37.8 102.016560500225 27.5310812146965
"191" 38 104.468221530568 32.4790383693202
"192" 38.2 104.893826661326 38.5266590548937
"193" 38.4 104.10293042596 44.4181026834796
"194" 38.6 102.608973029531 50.2415755030454
"195" 38.8 99.4009381898463 54.9546643018002
"196" 39 95.2537192433839 59.5798523220426
"197" 39.2 90.7068268548448 63.9644548123455
"198" 39.4 85.079345372351 67.1631889907661
"199" 39.6 78.6132493488211 70.6825044998316
"200" 39.8 72.8492941611369 72.7454378312895
"201" 40 66.2031634967969 74.3171432547724
"202" 40.2 58.9812301971325 75.1977137418758
"203" 40.4 52.4707417910965 74.3140465403597
"204" 40.6 45.2918180500698 71.6314646090288
"205" 40.8 38.9200400005562 69.1746611424878
"206" 41 32.4385846232797 66.8651092308357
"207" 41.2 26.4001826578545 63.324901667692
"208" 41.4 21.1319294419699 58.4469400537546
"209" 41.6 15.7199796898966 53.4239012358993
"210" 41.8 10.1401980547655 50.111992730263
"211" 42 9.00215874123026 50.5263327900496
"212" 42.2 10.0212547196965 49.4198322125492
"213" 42.4 12.8720609729625 47.7917842083317
"214" 42.6 16.5291096563153 45.3716119716683
"215" 42.8 20.0304347060417 43.1107395072759
"216" 43 23.97876338847 41.6605171204008
"217" 43.2 29.8113504637809 40.9245531026209
"218" 43.4 36.5792397736049 39.7449922272738
"219" 43.6 42.8394653341107 37.8638934837983
"220" 43.8 49.0599602379341 36.201551329218
"221" 44 55.9292014128477 36.1387198250498
"222" 44.2 62.9935198227952 36.9314786024777
"223" 44.4 70.3422959421863 38.1195494603005
"224" 44.6 77.0549075161015 39.1867428251354
"225" 44.8 84.0674795822204 40.3161245130089
"226" 45 90.90460942059 43.035003562325
"227" 45.2 97.2623396032117 46.5364000255802
"228" 45.4 103.041599497613 50.4304686443701
"229" 45.6 108.847338691015 53.7430444563249
"230" 45.8 114.560448716939 57.3501555257146
"231" 46 118.055174698921 61.8826810524339
"232" 46.2 118.828292694619 66.7313051477353
"233" 46.4 117.883550849404 72.3321297558373
"234" 46.6 115.126754247136 78.1251488428875
"235" 46.8 111.18079998467 84.1689396641739
"236" 47 106.0142648877 88.6925063016217
"237" 47.2 100.520713931307 92.2880603709068
"238" 47.4 93.8945421276591 95.7903651861234
"239" 47.6 87.7674572192844 98.489607431765
"240" 47.8 80.5478782431529 100.408876686619
"241" 48 73.6711977190644 101.514195039196
"242" 48.2 66.9470819573652 101.31170496357
"243" 48.4 59.5639277459129 102.054185482993
"244" 48.6 52.0794972477755 102.31910447136
"245" 48.8 44.909185777559 102.664597302615
"246" 49 39.291561267638 104.849819759903
"247" 49.2 36.2928250408303 107.424499730781
"248" 49.4 34.7073333735848 104.960763880045
"249" 49.6 34.7064489655599 100.603045325632
"250" 49.8 34.6524541104489 94.9919696342956
"251" 50 34.6817516814597 88.9164088593383
"252" 50.2 34.2773707251315 82.7327692223656
"253" 50.4 34.1246973185007 75.7717292026247
"254" 50.6 34.6763117437033 69.3106474850109
"255" 50.8 35.3294763258962 63.8634234953808
"256" 51 35.1386654394685 57.1929225433117
"257" 51.2 34.1374734316347 50.4730045389979
"258" 51.4 32.6348454277601 44.1451574814612
"259" 51.6 30.9871256635166 37.4834997792246
"260" 51.8 29.4657621012557 32.6023014723846
"261" 52 28.9781976607533 26.3431693630221
"262" 52.2 27.591567908409 20.9784581747923
"263" 52.4 26.2812761954437 18.6519510379546
"264" 52.6 27.5241657649354 19.2550172392023
"265" 52.8 30.5517222249127 19.1050320928982
"266" 53 35.1533961787053 18.4491774256905
"267" 53.2 37.2650256021061 17.8549997708491
"268" 53.4 41.4858250123073 16.693085059106
"269" 53.6 46.7591525793546 14.9282356621719
"270" 53.8 51.8919393993562 12.923186769264
"271" 54 57.5017245582905 10.5175164367553
"272" 54.2 63.3431351625382 7.95467648562675
"273" 54.4 68.7955546826861 5.82409869557039
"274" 54.6 74.8292894968644 4.99572037899616
"275" 54.8 79.9921073921809 7.29346429702166
"276" 55 84.917758636303 11.0774980535433
"277" 55.2 89.4090672417914 15.2771703173336
"278" 55.4 92.7963176939319 20.2043297786821
"279" 55.6 96.1388983393446 26.1977570679725
"280" 55.8 98.5246424500394 32.0229525595788
"281" 56 99.5556653144972 38.0053399511215
"282" 56.2 99.4063742738415 44.8042489228458
"283" 56.4 98.2364604493203 51.5142650533396
"284" 56.6 96.2777319308375 57.6020752012545
"285" 56.8 94.2974786787865 63.0669511405336
"286" 57 90.3215296540535 68.2653437200806
"287" 57.2 84.9904944463719 73.0578182651052
"288" 57.4 78.827196709841 77.9483487490794
"289" 57.6 73.1552985112596 81.8315962723393
"290" 57.8 67.2699989304839 85.854956019912
"291" 58 60.9443629829501 87.6345872445316
"292" 58.2 54.6005529458383 87.5308624948472
"293" 58.4 49.7601294909569 90.9636299785692
"294" 58.6 45.2893760351331 94.6963521618147
"295" 58.8 42.0541738085353 97.058526479485
"296" 59 38.6225989395839 94.8662489329725
"297" 59.2 36.6347624337051 91.1475538414051
"298" 59.4 34.8655751725769 85.2355138663137
"299" 59.6 35.8072443860721 80.5064917172053
"300" 59.8 38.4373056350784 74.7054086667467
"301" 60 41.4616915901602 69.1370241730647
"302" 60.2 44.3945814131592 64.1108177920626
"303" 60.4 48.1926167061962 58.5585501392236
"304" 60.6 53.5745381455797 54.2004143922062
"305" 60.8 59.387633020834 50.55237019786
"306" 61 63.5279296212906 46.9277125312963
"307" 61.2 67.3025057625376 43.1056637169286
"308" 61.4 70.3520349864225 38.3676497563544
"309" 61.6 75.3918508948318 34.5649852277903
"310" 61.8 81.0646237513523 32.4793588008695
"311" 62 85.4146790942658 30.208087908616
"312" 62.2 89.5050537213573 27.4982560937969
"313" 62.4 95.4203833121707 24.9525027419032
"314" 62.6 100.712222072253 24.3307246884748
"315" 62.8 104.004075580195 26.5546819730413
"316" 63 106.564471284696 32.0218253567082
"317" 63.2 106.926634340883 36.0703116491784
"318" 63.4 106.602852359782 41.3748301161183
"319" 63.6 106.048404449826 46.4504835815782
"320" 63.8 104.743556690215 52.8815402322464
"321" 64 102.765908429912 59.0472890830379
"322" 64.2 100.182759741145 65.7712681369269
"323" 64.4 97.7292138232781 72.1434446100987
"324" 64.6 97.1315533151917 78.1137601035338
"325" 64.8 97.5637826491702 84.4846169769773
"326" 65 96.6747353890043 92.0727900090392
"327" 65.2 93.2291475906885 97.4507799713498
"328" 65.4 89.1603970670654 100.550723959594
"329" 65.6 83.0704199216012 101.924750141698
"330" 65.8 77.5327698793198 100.43421247775
"331" 66 71.9781474005505 97.8192074948164
"332" 66.2 67.5289222915359 93.3345214247083
"333" 66.4 65.4471789378094 87.9705556135747
"334" 66.6 64.9122849117911 81.995478237958
"335" 66.8 65.4578436836447 75.5361244301365
"336" 67 67.1076470346191 69.7822029020023
"337" 67.2 69.8643307098063 62.9206984928818
"338" 67.4 73.2561786346224 56.5701556386752
"339" 67.6 77.3679516398983 51.3984052966979
"340" 67.8 81.1506918677992 46.9984308377071
"341" 68 87.3002486743691 42.5224877490801
"342" 68.2 93.0823622323961 39.2963269679722
"343" 68.4 98.8896984352111 35.9621437911362
"344" 68.6 104.242867679563 33.4364968760827
"345" 68.8 109.292400553981 33.8384287962378
"346" 69 112.871875786458 36.403163341163
"347" 69.2 114.696945933984 40.9519893887417
"348" 69.4 116.02064248019 44.5148329247605
"349" 69.6 116.411165261367 49.5906296733765
"350" 69.8 115.487839020005 52.1214389727657
"351" 70 113.450484791679 58.4131751049774
"352" 70.2 112.220428708395 63.2163031212754
"353" 70.4 110.127389379753 69.3827007659674
"354" 70.6 106.857374038743 75.2733733005363
"355" 70.8 102.844628093262 81.6002985745526
"356" 71 98.1176867503832 87.1927028440522
"357" 71.2 92.7855335056704 91.8549355701098
"358" 71.4 86.3714875815094 96.1123799279083
"359" 71.6 79.8358421903964 98.8380806086706
"360" 71.8 72.7306562489994 101.22397792432
"361" 72 65.8033903937822 103.098666734014
"362" 72.2 59.106153760781 104.381415509303
"363" 72.4 52.8854175902115 105.668542500156
"364" 72.6 48.5988723933951 103.640491899527
"365" 72.8 47.7529243767774 99.3478987818747
"366" 73 48.1547238679708 94.0337437921376
"367" 73.2 50.8938474452299 87.6545136869678
"368" 73.4 54.5038086571054 82.9421280309469
"369" 73.6 57.302092615025 77.9720698513278
"370" 73.8 60.8676493612689 73.0352760656782
"371" 74 64.6347453253897 67.3646269889906
"372" 74.2 68.179565903748 61.8930302876705
"373" 74.4 72.631964245622 56.1226870271526
"374" 74.6 76.290456743238 51.7718663278392
"375" 74.8 80.0249858870894 46.9352107396644
"376" 75 85.8177446361114 44.1783593068936
"377" 75.2 92.0482524782065 41.5027724048762
"378" 75.4 97.6161624141791 39.3713005336563
"379" 75.6 102.355604007307 38.0875182975113
"380" 75.8 108.320591691378 36.5795477312335
"381" 76 114.545138097763 35.8383410165304
"382" 76.2 117.635196685936 37.4960138617303
"383" 76.4 118.25340773666 41.1915713900305
"384" 76.6 120.556697851367 46.281596198154
"385" 76.8 122.837082541312 51.564775010844
"386" 77 124.062234370626 56.8834258867478
"387" 77.2 124.998456126267 62.8870769409178
"388" 77.4 124.289065887544 69.039138777646
"389" 77.6 122.307770606313 75.241837038173
"390" 77.8 119.217266064276 80.7604909214585
"391" 78 114.86826183046 86.6859758663488
"392" 78.2 110.736614448695 91.9833804572478
"393" 78.4 107.485883828257 96.1426919248988
"394" 78.6 102.474224414727 100.167744323216
"395" 78.8 95.8480022548099 103.320615426966
"396" 79 88.8117236673593 105.278901300643
"397" 79.2 81.3613131059849 106.316225834934
"398" 79.4 73.7885081471095 105.930889017791
"399" 79.6 66.0565122738259 104.78039722804
"400" 79.8 59.2240951482674 102.889567165141
"401" 80 52.1892675295412 100.433919869284
"402" 80.2 45.1114080938049 97.4791324659593
"403" 80.4 39.3208697198338 94.3866845943723
"404" 80.6 36.5174151313201 89.3198808779097
"405" 80.8 37.202175555483 82.7562477925452
"406" 81 39.3959226352382 76.3933258098719
"407" 81.2 42.3414414263047 70.4974901834988
"408" 81.4 45.9992176720895 64.5532078871423
"409" 81.6 50.2388766594391 59.0155905457714
"410" 81.8 53.6702965012541 53.4434525522297
"411" 82 57.5996160799655 47.2411178895926
"412" 82.2 60.8464464970486 42.1854579376695
"413" 82.4 64.445969090948 36.721488860336
"414" 82.6 67.1534566830106 32.7606425127068
"415" 82.8 69.8148772402094 32.7255822612481
"416" 83 72.1211675512637 33.6584782921343
"417" 83.2 74.8278376407153 35.3867825472997
"418" 83.4 78.6591691443051 37.7045395810089
"419" 83.6 83.6878941462793 40.4074698477921
"420" 83.8 89.0482987353968 42.247031620978
"421" 84 94.3165529923564 42.7635142031795
"422" 84.2 99.62371221877 41.5156372488167
"423" 84.4 104.104958849647 39.6202385080309
"424" 84.6 109.168281768784 37.9547134176252
"425" 84.8 113.757177609739 39.7006642426603
"426" 85 115.96057049093 43.1669320067686
"427" 85.2 115.83176189304 47.8964371168747
"428" 85.4 115.906946490932 53.26224283928
"429" 85.6 114.762362711591 56.8101682224567
"430" 85.8 112.92547371678 61.8028399829994
"431" 86 110.475072084771 67.6105978153346
"432" 86.2 107.559380636986 73.2145630645494
"433" 86.4 103.792512920026 79.4496710997999
"434" 86.6 100.13044219582 84.7779334499611
"435" 86.8 95.6240832410678 90.5590028544636
"436" 87 90.7772293049732 96.607362885037
"437" 87.2 85.8648781697487 102.067244193188
"438" 87.4 80.2827229484753 107.248499581956
"439" 87.6 74.2678381600602 111.541235733592
"440" 87.8 68.3623738648407 113.850929005313
"441" 88 64.0211559775779 111.707294152913
"442" 88.2 60.3879233283519 107.169078945892
"443" 88.4 57.3329247574473 101.556850359329
"444" 88.6 55.2830208201037 95.444335784062
"445" 88.8 53.738214923779 88.290324310165
"446" 89 53.513958506738 81.6465106720674
"447" 89.2 53.4498845343567 75.0843248842552
"448" 89.4 54.4841520271218 68.0919885445377
"449" 89.6 56.3280807545773 61.254132282613
"450" 89.8 58.8084089229487 55.231559485946
"451" 90 62.3388635381975 49.1743684954773
"452" 90.2 65.944692641269 43.3951245772346
"453" 90.4 69.4479265350468 37.9094689700082
"454" 90.6 73.6563749467891 32.3866686828563
"455" 90.8 77.9822402590879 27.7167915422333
"456" 91 82.3578179156816 23.4966959545857
"457" 91.2 87.112435854934 19.3371526247646
"458" 91.4 92.5580644226822 17.9868290542068
"459" 91.6 97.6011797886979 18.7378241751509
"460" 91.8 102.537660534832 21.9882417484047
"461" 92 106.860926786673 24.8580617013247
"462" 92.2 108.917183417183 28.2617989572979
"463" 92.4 109.778082337548 33.495769503949
"464" 92.6 109.721966185686 39.5187907359814
"465" 92.8 109.004190749977 44.8662951301408
"466" 93 107.447456018913 51.3659866038508
"467" 93.2 106.450618696569 58.695334822571
"468" 93.4 105.637351081715 65.9291797954806
"469" 93.6 104.436072961816 72.8495919101049
"470" 93.8 103.48889120798 80.1452662549209
"471" 94 101.528339353637 87.0030471934918
"472" 94.2 98.4585865080561 93.7193386077391
"473" 94.4 94.2935157511987 99.3299355760411
"474" 94.6 89.0158585101062 102.830013874779
"475" 94.8 82.4523674048412 103.948611188954
"476" 95 75.046556794656 103.826841902283
"477" 95.2 68.2836236283354 102.877748985498
"478" 95.4 61.3455712731354 101.603973263701
"479" 95.6 54.8047987605552 99.0191044191623
"480" 95.8 47.8725009051333 95.991733319171
"481" 96 41.3436064956695 93.0931197274435
"482" 96.2 35.2468641487523 90.5939628244485
"483" 96.4 28.6853493934049 87.3167376679281
"484" 96.6 24.3984809627663 82.4624820917207
"485" 96.8 20.5321412721921 76.983160006474
"486" 97 17.425618180803 70.5319725166462
"487" 97.2 16.2860618974112 64.7788291589068
"488" 97.4 17.9198842442466 60.1555897037581
"489" 97.6 21.4747818265169 53.9813182456913
"490" 97.8 25.1940689513257 48.0876653525267
"491" 98 28.1263382620294 43.7487471853515
"492" 98.2 32.4444771350787 39.3359666506699
"493" 98.4 37.8163288733947 34.3240484300913
"494" 98.6 41.4166929592041 30.0726914606882
"495" 98.8 45.1948878424469 25.2831170900433
"496" 99 47.6002252255226 19.9691290062494
"497" 99.2 50.8137575068151 14.7092929026157
"498" 99.4 56.0895324188567 10.4199080105667
"499" 99.6 61.1706421171139 6.49675804410788
"500" 99.8 65.5589118667153 3.72080446092148
"501" 100 69.6222508693313 3.80717099194089
"502" 100.2 74.4377443975629 5.82112216989939
"503" 100.4 79.5586772498477 9.27400108891817
"504" 100.6 83.579505543987 13.3652688811039
"505" 100.8 87.5331157749088 17.9836368085046
"506" 101 91.9691699068973 23.0139963806306
"507" 101.2 96.6391228150684 27.2188978778602
"508" 101.4 102.246456772895 31.8328539139236
"509" 101.6 107.260692777195 36.6858820700638
"510" 101.8 111.965231514031 41.5051108056605
"511" 102 115.557443402884 46.8807015221688
"512" 102.2 116.625222347056 51.9198588895495
"513" 102.4 116.837551822211 58.2915209593392
"514" 102.6 115.15290688323 63.8529533673464
"515" 102.8 112.067990761984 69.3776241789976
"516" 103 108.670381096084 75.0265130131624
"517" 103.2 104.324734325266 78.7774089504846
"518" 103.4 98.6306862079809 81.8239375816214
"519" 103.6 92.4210601970465 84.8159284925997
"520" 103.8 85.7336076945859 87.4024668462939
"521" 104 79.3474016907045 89.2957724938712
"522" 104.2 72.5587733601417 90.5809955050172
"523" 104.4 65.3067918727656 90.6894338474436
"524" 104.6 58.9194476410847 88.369055860275
"525" 104.8 53.3413643752845 85.0284587212829
"526" 105 50.918167292388 80.7121173878485
"527" 105.2 50.4356643210255 74.9429316493808
"528" 105.4 50.6000875043715 68.2704915658803
"529" 105.6 51.2760953122875 61.7869714151983
"530" 105.8 52.1434048250473 56.2769373131712
"531" 106 53.4903227971143 49.753484920771
"532" 106.2 55.7071462816486 43.6603367691643
"533" 106.4 59.154417897459 38.2779841647134
"534" 106.6 63.6490577765124 32.7738296547884
"535" 106.8 68.3063117422712 27.3586168396052
"536" 107 71.9866983306336 24.1797412121773
"537" 107.2 76.4444481975195 20.0477339881848
"538" 107.4 80.7638379574808 16.0374219202231
"539" 107.6 84.9981476045864 12.5375423183392
"540" 107.8 89.1151866974597 13.3757558304494
"541" 108 92.4227187240432 16.2947056561475
"542" 108.2 94.1185106897586 19.9902374908073
"543" 108.4 94.6594521748149 23.289887017876
"544" 108.6 95.9656999425221 27.9666527092405
"545" 108.8 97.3411422137637 32.0582832674058
"546" 109 99.2079876038435 37.0102829208434
"547" 109.2 102.019777868689 42.1653110931948
"548" 109.4 104.986539152703 47.1047488814431
"549" 109.6 107.831976047862 52.7195198275862
"550" 109.8 109.132020723099 58.6253483331475
"551" 110 107.966260284986 64.484499705056
"552" 110.2 105.245478459076 71.5894449696093
"553" 110.4 102.065537366315 76.2195238073113
"554" 110.6 97.1051668915661 81.0631129103541
"555" 110.8 91.4096730273747 85.53556561779
"556" 111 85.6385703982438 89.0222123701581
"557" 111.2 79.5994074450489 91.20746785506
"558" 111.4 74.3713496681008 91.7032309566528
"559" 111.6 68.013819154203 91.4705614193871
"560" 111.8 61.3319745287438 89.0229102380116
"561" 112 55.9903783928412 86.091273104511
"562" 112.2 50.678292991492 81.9202393384278
"563" 112.4 46.6058391821058 77.5876529754839
"564" 112.6 46.5536832114185 72.9679163539018
"565" 112.8 49.0804743670924 67.8860828017885
"566" 113 53.410559753481 63.9927156609468
"567" 113.2 58.107059046396 61.7592321577633
"568" 113.4 64.0198065519271 59.9436784783494
"569" 113.6 71.1027984427458 58.9104848997405
"570" 113.8 77.432505719407 58.3252193962231
"571" 114 82.7576693277868 58.1494267130854
"572" 114.2 89.2389211600255 58.149785478123
"573" 114.4 96.0966928880375 58.1522671323189
"574" 114.6 102.041954257891 58.0694674543074
"575" 114.8 108.036324191676 56.7995091037659
"576" 115 113.809761911144 54.193329637419
"577" 115.2 118.620891340003 53.6008494409635
"578" 115.4 120.30870190047 56.447655254343
"579" 115.6 121.353338038668 60.2312482646612
"580" 115.8 122.719105451315 65.7182511833128
"581" 116 122.517412083743 70.4232998771967
"582" 116.2 121.285905417881 75.7305586897156
"583" 116.4 119.528066813384 81.3823884888412
"584" 116.6 115.857453486787 86.9058728624727
"585" 116.8 111.378325400151 91.3713140669215
"586" 117 107.520583035608 95.618384489278
"587" 117.2 101.920021619387 99.7207126338065
"588" 117.4 96.1492035150629 102.821638537868
"589" 117.6 89.8565636634619 105.582114652894
"590" 117.8 83.212517080358 107.876186200557
"591" 118 77.101530547907 109.233808808311
"592" 118.2 71.5465228408423 110.578878413361
"593" 118.4 64.6533671028673 111.772822438069
"594" 118.6 58.2980678335522 111.286630508808
"595" 118.8 51.6962921805329 110.786386577195
"596" 119 44.8312472348306 109.912588324896
"597" 119.2 38.696654778064 108.482524077602
"598" 119.4 32.5552219812353 106.598311797245
"599" 119.6 27.2544663880336 102.974607127481
"600" 119.8 25.8034595945103 97.7739116443817
"601" 120 24.798149297066 90.7875053556816
"602" 120.2 24.5355269280982 83.7258964458146
"603" 120.4 25.3874746442272 77.0067759370376
"604" 120.6 26.8372419656761 70.5161927945666
"605" 120.8 28.0362738604922 64.2910240994411
"606" 121 30.5583898644626 57.8242111884137
"607" 121.2 34.5368685967682 52.6142322596646
"608" 121.4 38.5578551653209 47.3747509427902
"609" 121.6 42.3498618884354 42.6414589838507
"610" 121.8 47.2274761930475 37.8329415821571
"611" 122 51.1807007959818 33.3783783207406
"612" 122.2 55.141589575933 29.3073880216582
"613" 122.4 60.2067176215504 25.5323877261911
"614" 122.6 64.5941275819627 21.5687251134085
"615" 122.8 66.8412255019672 19.0708518138681
"616" 123 69.9519680910445 14.6469322129101
"617" 123.2 73.1617828456416 10.0478802448186
"618" 123.4 75.3723674304751 5.56250716561981
"619" 123.6 77.7986295635381 5.41178396680643
"620" 123.8 80.1885289063755 7.72815470628378
"621" 124 82.8199420805326 11.4025997389269
"622" 124.2 85.8643919396124 15.9361357636231
"623" 124.4 88.4333853299557 20.6029693330027
"624" 124.6 90.1405392999664 24.5870544038838
"625" 124.8 91.5505716940698 29.5162620688489
"626" 125 93.0805980433193 35.0004646658713
"627" 125.2 94.8450518012921 38.9689606279045
"628" 125.4 97.2358132285003 44.3541734441947
"629" 125.6 99.3182419981615 50.4760823464882
"630" 125.8 101.553096628316 55.5790214277077
"631" 126 105.030084297287 60.1100782382521
"632" 126.2 108.874936760579 65.924715388389
"633" 126.4 110.515317665786 71.4347325479655
"634" 126.6 110.534927391668 77.058217570984
"635" 126.8 108.197557701825 83.7378602992872
"636" 127 104.149948480191 89.563055691684
"637" 127.2 98.7589941574193 93.333772373475
"638" 127.4 93.2130059553933 96.5297401561574
"639" 127.6 89.4351031921605 98.0729528269266
"640" 127.8 83.7393099505557 100.397706235256
"641" 128 77.6160381225518 101.207090301793
"642" 128.2 71.171682426866 101.688232680664
"643" 128.4 65.3445824486834 101.601019212452
"644" 128.6 58.8565953465607 100.44210857771
"645" 128.8 52.5933655698292 98.4894236145912
"646" 129 46.17753666647 95.8499991053687
"647" 129.2 41.1919313563246 93.2942162624411
"648" 129.4 37.1227649142224 89.5142828840002
"649" 129.6 34.1082940610933 83.8942187257422
"650" 129.8 31.9510715573643 77.8555450787514
"651" 130 31.6429138824837 71.013153800522
"652" 130.2 33.3826503690693 63.9165672934611
"653" 130.4 36.3601410501005 57.8148727193575
"654" 130.6 39.3792065985206 53.1893226138848
"655" 130.8 43.4581875944513 46.9085280326537
"656" 131 45.8142885510382 41.9346507440539
"657" 131.2 47.811146707207 35.8280549468738
"658" 131.4 49.7938796918684 29.9064521091136
"659" 131.6 52.8303427755354 25.0722721887166
"660" 131.8 55.0836375281915 24.0927312326889
"661" 132 58.9547554116665 24.3300872645998
"662" 132.2 64.2927955010553 26.3412426481403
"663" 132.4 68.3216860011844 27.3819018925179
"664" 132.6 72.9152369704579 28.9657988841767
"665" 132.8 76.4246135424159 29.7077875416073
"666" 133 81.9923598080004 30.7607609369664
"667" 133.2 87.7479513051243 32.0556884913789
"668" 133.4 93.8526352199522 32.5210454724765
"669" 133.6 99.6044594874071 33.0166342616278
"670" 133.8 105.390137622101 34.3987878007711
"671" 134 111.363091361443 36.168557851578
"672" 134.2 113.931182799958 38.8645763692672
"673" 134.4 113.030543651489 42.5375335894624
"674" 134.6 111.989794238002 47.216972221987
"675" 134.8 109.825127031905 52.5691300875763
"676" 135 106.214808916343 57.2401968390815
"677" 135.2 102.371176009104 62.3249233118662
"678" 135.4 97.6653457434096 66.6212129326076
"679" 135.6 91.6326879350858 69.9466677848768
"680" 135.8 85.7849264544224 72.2508081625812
"681" 136 79.155441703682 74.8316291455956
"682" 136.2 72.8093225160862 76.351303822618
"683" 136.4 66.2140557539704 77.9090831689029
"684" 136.6 58.9211246535334 79.5487654340857
"685" 136.8 52.2324854341384 81.4221990864602
"686" 137 46.1642225427752 83.530126505619
"687" 137.2 39.8389025562767 86.454713472709
"688" 137.4 33.6626528748696 88.6705830167406
"689" 137.6 27.5942448710612 89.2895514985846
"690" 137.8 21.5649265581549 89.9193610858306
"691" 138 16.9158483679395 91.0677380256862
"692" 138.2 14.9799546777224 93.8475262035499
"693" 138.4 15.2106825782332 92.8409050945842
"694" 138.6 12.6989965422867 90.3081925280472
"695" 138.8 9.71820100574293 86.5416445499988
"696" 139 8.97431085083107 81.7521703296044
"697" 139.2 7.84613449391418 75.9317236691191
"698" 139.4 7.55551141803106 70.357718988164
"699" 139.6 7.88195930243076 65.8736473914574
"700" 139.8 8.70114101823625 60.1582484532809
"701" 140 9.70928442132828 53.6214815826769
"702" 140.2 11.0008082795289 48.1601072039256
"703" 140.4 13.2399051499263 42.4556431360302
"704" 140.6 16.2986666085996 36.7815632553593
"705" 140.8 19.6019712452761 32.2032140363073
"706" 141 23.0246982900354 26.724582879085
"707" 141.2 25.6784401721382 20.839840742283
"708" 141.4 28.1820436889732 17.9802592448288
"709" 141.6 33.008503932158 15.1079249700514
"710" 141.8 39.099118389587 12.0556005994821
"711" 142 45.7492626382745 9.4743611073007
"712" 142.2 52.1682805644099 6.82334583812003
"713" 142.4 59.0880568714006 4.97016629310863
"714" 142.6 66.403075172961 3.11274473657369
"715" 142.8 71.2343236666369 2.22504671679749
"716" 143 74.2844887850753 4.98268549700085
"717" 143.2 78.3216279193128 8.18884354923366
"718" 143.4 83.4238686674832 12.5258632529865
"719" 143.6 88.6046532199766 16.8588992839248
"720" 143.8 93.4415163869553 19.8068419659567
"721" 144 98.6650795080537 23.0114202515915
"722" 144.2 103.543751791398 26.0031764767917
"723" 144.4 109.637435046846 29.1585424960617
"724" 144.6 115.54453632602 31.5102251628161
"725" 144.8 116.493820868071 34.7540354024865
"726" 145 117.214103919356 39.799643626761
"727" 145.2 117.926841633845 45.4050661006908
"728" 145.4 117.041575929206 51.3341657313958
"729" 145.6 115.110673791136 57.1507498266881
"730" 145.8 111.430849697366 62.6420215704629
"731" 146 107.381499364745 67.288403795413
"732" 146.2 102.793418887806 72.5737824250318
"733" 146.4 98.1573807524973 77.6520143126557
"734" 146.6 93.3299750252388 83.1196522093406
"735" 146.8 88.6640869958542 87.1137383017005
"736" 147 83.840090639362 92.3630447214418
"737" 147.2 79.2178344851889 97.5133514234379
"738" 147.4 75.0824790023628 102.95644328763
"739" 147.6 69.627237792992 107.104142769296
"740" 147.8 64.3233708697505 107.671176351659
"741" 148 58.5616371523518 105.474380431723
"742" 148.2 53.7537065531425 101.819760239367
"743" 148.4 49.4907507303602 96.9925741591823
"744" 148.6 45.8519329663375 90.6504537212082
"745" 148.8 44.9288587967705 84.5096683830524
"746" 149 44.2010173186828 77.7309179333025
"747" 149.2 45.2894455418635 71.0450770114332
"748" 149.4 48.4551916986659 65.8929014019862
"749" 149.6 51.8669254373987 59.7411638129132
"750" 149.8 55.5619509037609 53.8793749257113
"751" 150 59.9717681710035 48.38537584455
"752" 150.2 64.4578965659565 44.333861939716
"753" 150.4 69.4199455167301 39.2492362157891
"754" 150.6 73.6505522413808 34.0640012369754
"755" 150.8 76.4724242087287 30.245763071074
"756" 151 79.0680279729829 25.7778443907456
"757" 151.2 83.5699632235531 22.8003330631074
"758" 151.4 88.1441379082636 19.7166285237731
"759" 151.6 91.7562368962935 16.1078475048667
"760" 151.8 92.8905343154172 13.6494662688169
"761" 152 94.3333381712476 14.809478725743
"762" 152.2 96.2789740519868 18.4356198174275
"763" 152.4 97.2797178852964 21.3144223552413
"764" 152.6 96.8101234989441 21.8129457225301
"765" 152.8 96.0846753724003 21.5363456881356
"766" 153 95.5321693705773 24.2242569889219
"767" 153.2 95.6674491014913 29.3748430799526
"768" 153.4 96.7438207548279 34.1558990300207
"769" 153.6 98.5884568985705 39.2348554512054
"770" 153.8 100.643180259593 44.8923506877471
"771" 154 103.603359785775 50.2564960234615
"772" 154.2 106.428582863599 56.9124482326491
"773" 154.4 107.272021795586 64.6010181576459
"774" 154.6 107.096940198435 71.7154833167407
"775" 154.8 105.582201864356 79.5872340314282
"776" 155 103.354628654139 86.4022136496519
"777" 155.2 99.2326031478471 92.366152566689
"778" 155.4 93.509403208506 97.6123747430825
"779" 155.6 86.9755500656481 101.946072110439
"780" 155.8 80.4332771286867 103.495405531606
"781" 156 73.1002290715053 103.864844066835
"782" 156.2 66.9270235973814 101.952685125792
"783" 156.4 61.1813550645566 97.2739069218321
"784" 156.6 56.3110843934074 92.9008142163587
"785" 156.8 52.9564099212731 87.1296670330268
"786" 157 49.5398543784803 81.5061126004577
"787" 157.2 47.3581564211414 74.743008211536
"788" 157.4 47.7963823696814 67.7175236776258
"789" 157.6 50.1673013786481 61.198262170143
"790" 157.8 53.0011623314754 54.3668364672665
"791" 158 56.0522567120219 48.3699642049942
"792" 158.2 59.9863718444387 41.9321791589265
"793" 158.4 64.1480394813325 36.0065741345274
"794" 158.6 69.0263345115067 30.6237917844878
"795" 158.8 73.8919987283686 27.2494543709831
"796" 159 79.4828799121568 24.4580142206267
"797" 159.2 85.5379463104596 21.9307831520528
"798" 159.4 91.3250242379791 19.1151819564397
"799" 159.6 96.2044041555945 16.5215434843665
"800" 159.8 99.3081243479254 17.8412114242804
"801" 160 100.405808541562 21.3141829947025
"802" 160.2 102.849996856458 26.9102160607271
"803" 160.4 102.470800496786 30.8572482234409
"804" 160.6 101.267921741936 32.4001958836666
"805" 160.8 99.7235866925233 36.4640985598061
"806" 161 98.4486495955628 41.9471158323156
"807" 161.2 98.2210636036141 48.3582853737871
"808" 161.4 98.3872545779075 54.8894110007514
"809" 161.6 98.0220593607243 61.7497059881848
"810" 161.8 98.003392621413 68.8681816890218
"811" 162 97.9639064424351 76.0855807221677
"812" 162.2 96.5871143617465 83.176442796659
"813" 162.4 94.216609581171 90.1388983505459
"814" 162.6 91.1514844492356 95.9696712262861
"815" 162.8 87.093010386246 102.465784163221
"816" 163 81.9566586269599 106.740656741565
"817" 163.2 75.625003891812 107.409454560675
"818" 163.4 69.07239460653 106.388642135326
"819" 163.6 65.4910637707846 105.527556699062
"820" 163.8 64.3537105532175 104.215322637521
"821" 164 62.1889197720521 102.784477555617
"822" 164.2 58.9564932337004 99.0936223953214
"823" 164.4 55.4713451068 93.8535583463276
"824" 164.6 53.4608521550795 87.1838955903114
"825" 164.8 55.7197325639344 81.090236446774
"826" 165 58.7515825875511 75.5672946736435
"827" 165.2 63.1914010800919 69.580723527353
"828" 165.4 68.0734909219902 63.8745047560802
"829" 165.6 73.7456944231635 58.9130895339588
"830" 165.8 79.7827329027571 54.525288832894
"831" 166 85.8408732123581 51.624959178155
"832" 166.2 92.0936742060825 48.9788420473141
"833" 166.4 99.1900345864848 47.3612524692584
"834" 166.6 106.310648343818 45.5675178294349
"835" 166.8 112.269043862248 43.2680865454843
"836" 167 116.779039634065 39.8915194468676
"837" 167.2 119.174051532391 39.6579614547521
"838" 167.4 119.041598810432 42.3121617598774
"839" 167.6 119.758299404108 46.1213433977972
"840" 167.8 121.648910966471 50.3844749817812
"841" 168 123.064582761703 55.2951950495166
"842" 168.2 123.95155066302 61.5807462040513
"843" 168.4 123.652434213679 67.8260038203292
"844" 168.6 122.331294672676 73.8318066409883
"845" 168.8 119.970242324283 80.059715310213
"846" 169 117.023900937837 86.3718310460956
"847" 169.2 113.731507954086 91.8741354649574
"848" 169.4 108.924330715339 95.5653572863458
"849" 169.6 103.293072103561 99.1463090482478
"850" 169.8 97.0953465176247 103.283972839468
"851" 170 90.7189637312025 105.914221768847
"852" 170.2 84.4369398551486 106.937970603001
"853" 170.4 77.6727112831612 106.946331658165
"854" 170.6 70.0390141166185 105.919076342672
"855" 170.8 63.3510667434627 104.598520758358
"856" 171 56.4100697667577 102.684371187801
"857" 171.2 49.6800879849076 100.326490077846
"858" 171.4 42.9575955864825 97.6536943808785
"859" 171.6 36.4139179121014 94.2872622391918
"860" 171.8 31.2124379521767 90.3249717350258
"861" 172 26.7861874317437 84.7917395186727
"862" 172.2 22.8308190331757 78.3512638522251
"863" 172.4 20.4538973696619 72.0150461142669
"864" 172.6 20.6047777897819 64.8876074566855
"865" 172.8 23.2700928598008 58.6189168257404
"866" 173 26.8837826812798 52.807638481929
"867" 173.2 30.9677901464145 48.0783092179395
"868" 173.4 34.4018995280303 44.2716777510786
"869" 173.6 37.566652252143 40.1865949294288
"870" 173.8 40.9878593711546 36.7979415092148
"871" 174 45.2894051188482 32.6767923896658
"872" 174.2 48.244114566083 28.7312026013142
"873" 174.4 50.3998274344576 23.8429779825385
"874" 174.6 50.7783667118129 18.8994705254126
"875" 174.8 51.252495805433 14.2327431080542
"876" 175 53.2235365111083 13.3045207771494
"877" 175.2 55.5934336170307 15.0660054034768
"878" 175.4 57.2617457932141 18.189050305674
"879" 175.6 59.0030403987512 22.2396024324426
"880" 175.8 60.2654021789083 27.5507661935136
"881" 176 62.9852605159586 32.2889249858202
"882" 176.2 66.0978848484893 36.1195762310807
"883" 176.4 70.4726325752607 38.9225895997298
"884" 176.6 75.0975341090025 42.1163847369085
"885" 176.8 80.066630623806 45.2874528106847
"886" 177 84.3334695514858 49.9685274059983
"887" 177.2 88.2808948402278 54.4911272180575
"888" 177.4 92.959513067127 57.5016643950382
"889" 177.6 97.9208705285493 60.1395310775427
"890" 177.8 102.391812630229 63.8048718619693
"891" 178 106.853611174004 68.9805071678901
"892" 178.2 109.690596319287 74.2183017091207
"893" 178.4 110.016167060664 79.6547263495674
"894" 178.6 108.557038880449 85.1122802451089
"895" 178.8 105.519244041743 87.8731952912188
"896" 179 100.449842340274 90.7593690306321
"897" 179.2 95.2281926802614 93.1251176439995
"898" 179.4 90.7509411899438 94.0299882511245
"899" 179.6 85.3875095344949 93.1785167802846
"900" 179.8 79.6034287904247 91.1301959626568
"901" 180 73.7778329821179 88.0032130839791
"902" 180.2 67.7852052854085 84.6996844847248
"903" 180.4 62.584828704053 81.015488590716
"904" 180.6 57.656727970914 76.4769890182753
"905" 180.8 54.7605869592088 71.7288662417681
"906" 181 55.0970673088347 66.2145804402477
"907" 181.2 57.7861878044122 60.7325025635375
"908" 181.4 62.1233822647404 55.9378517847066
"909" 181.6 67.4583638495028 51.8328962323242
"910" 181.8 73.1061988458924 48.1130510807903
"911" 182 79.3795840296505 44.3253182191629
"912" 182.2 84.6256742993819 41.1031433198076
"913" 182.4 90.6521525913292 37.8835903811473
"914" 182.6 95.6944217099925 34.8223532502638
"915" 182.8 101.482253342991 34.4371763957667
"916" 183 105.644975290409 36.6426068686096
"917" 183.2 108.825768080978 40.9681536116628
"918" 183.4 112.798900080593 44.6194990525374
"919" 183.6 117.516648863006 48.7815901610056
"920" 183.8 118.997785100155 52.5268276464977
"921" 184 119.045004585466 55.9826456954471
"922" 184.2 119.918815096023 61.5593275245155
"923" 184.4 119.57424446857 67.9809765291866
"924" 184.6 118.577333689126 74.2043252160061
"925" 184.8 116.646765570216 80.1752767775014
"926" 185 112.521104188451 85.4723125972219
"927" 185.2 107.65882270894 89.6598706945909
"928" 185.4 101.977137300812 92.7339845273517
"929" 185.6 95.8351667564678 96.3239390104396
"930" 185.8 89.7104305856252 99.5585522292079
"931" 186 83.6325808480203 102.271884911238
"932" 186.2 77.0490797067895 104.264972784014
"933" 186.4 69.971713701178 104.641758843831
"934" 186.6 63.8654147288049 104.033117348553
"935" 186.8 56.7270143203425 101.954842850518
"936" 187 49.9599282438517 99.3361108560712
"937" 187.2 44.8754935144446 95.7460592140435
"938" 187.4 42.1880063259095 92.5791373328717
"939" 187.6 42.0113990746314 91.3619056518447
"940" 187.8 41.8215419275005 90.3370766775561
"941" 188 40.8440264156958 86.9373672880053
"942" 188.2 40.0584758953486 81.2388870938343
"943" 188.4 40.9902795229622 74.3266375250993
"944" 188.6 43.4401548326596 67.6323207864415
"945" 188.8 46.5569921575933 60.9904559268001
"946" 189 50.5460473992545 55.2008891576646
"947" 189.2 54.6663845684469 49.3027163461396
"948" 189.4 58.8388890492901 43.8077399768521
"949" 189.6 64.0392902493471 38.1166865252911
"950" 189.8 68.0609222671157 32.7864642387013
"951" 190 72.2793279973479 27.8586904915354
"952" 190.2 75.4086404287715 22.536463985988
"953" 190.4 78.6008542591818 18.0553019227796
"954" 190.6 82.4865987844564 17.9090198595291
"955" 190.8 84.5834371217153 21.5771266510482
"956" 191 86.278123618803 26.2687242477599
"957" 191.2 87.1409953859848 30.0855911225428
"958" 191.4 88.2642070897454 35.6496293529339
"959" 191.6 89.9000472641669 41.982758190484
"960" 191.8 92.0812360696614 48.2019499539395
"961" 192 95.0442210094633 53.8871858263511
"962" 192.2 98.5767671416327 59.381800443147
"963" 192.4 102.876544054286 65.1892005501086
"964" 192.6 106.771010273934 70.7210538364105
"965" 192.8 111.275829779766 75.1875214450516
"966" 193 114.995324773298 77.3412744438167
"967" 193.2 115.05677754707 79.3371296675994
"968" 193.4 112.701164941255 81.6930444816778
"969" 193.6 108.889912410751 83.6475524283477
"970" 193.8 104.839088892913 86.4673976492666
"971" 194 99.0888728587087 88.249609268431
"972" 194.2 92.738893693841 88.6614169632502
"973" 194.4 85.9693749284361 87.8072196633425
"974" 194.6 79.1228304423227 86.6241291598038
"975" 194.8 72.9596762974963 84.5465210618325
"976" 195 66.2800322558754 82.4895474152685
"977" 195.2 60.0226247479948 79.5944835716686
"978" 195.4 54.7635149512994 75.3624402259233
"979" 195.6 50.8591351682426 69.6404279140238
"980" 195.8 48.5914272102646 63.3815691960831
"981" 196 48.1421839391341 56.4179437824216
"982" 196.2 50.06481539037 50.3929482827096
"983" 196.4 53.1732493291762 44.0224453398547
"984" 196.6 57.1295878179705 38.6056803486035
"985" 196.8 61.8272478308066 33.2071502185463
"986" 197 67.3812079529339 29.022837131367
"987" 197.2 73.0629065250098 26.0357875228816
"988" 197.4 79.660789822254 23.2032345489376
"989" 197.6 86.5758168383826 21.4016878427988
"990" 197.8 92.9265616417566 22.0254663420102
"991" 198 98.6078111022443 23.7872957812099
"992" 198.2 102.244497435799 28.242898665168
"993" 198.4 105.562030757277 33.8378295593832
"994" 198.6 106.655999981518 38.0251143483721
"995" 198.8 107.351516171463 42.0165598467255
"996" 199 107.44900281457 47.511511869352
"997" 199.2 107.246363650951 54.0449637746555
"998" 199.4 107.378966073874 59.8886159546852
"999" 199.6 108.145862548454 66.3139894162484
"1000" 199.8 109.357768844568 72.2752784299106
"1001" 200 110.553396732976 79.002325104631
"1002" 200.2 110.105300157227 84.461753743599
"1003" 200.4 108.021019387209 90.4732575805516
"1004" 200.6 103.970009381433 95.7453301595805
"1005" 200.8 99.6230457488481 99.9546967747288
"1006" 201 92.7367129770515 104.21431556047
"1007" 201.2 86.9931856281389 106.158855045176
"1008" 201.4 79.6221355258573 107.699910180803
"1009" 201.6 73.9692761216964 108.160493535227
"1010" 201.8 66.562185942829 106.947838416516
"1011" 202 57.5670010221259 104.868076257043
"1012" 202.2 50.8037425314616 101.617395483764
"1013" 202.4 45.784892153385 98.700779720935
"1014" 202.6 40.7528293931587 94.3797013077903
"1015" 202.8 37.7765106270382 88.2408060308811
"1016" 203 35.718648178577 79.8793751018221
"1017" 203.2 35.4746018846484 73.7615981280941
"1018" 203.4 37.5376494608767 66.9850388572169
"1019" 203.6 40.7481297796598 60.2070302143358
"1020" 203.8 44.1047011968832 53.8651238996543
"1021" 204 47.4637097035512 47.9423950951705
"1022" 204.2 51.5104733932424 43.9843433035117
"1023" 204.4 56.55882449862 38.8088151106488
"1024" 204.6 60.6818655585938 34.1935820358144
"1025" 204.8 65.2512636533324 29.5060942970021
"1026" 205 70.0825396736902 24.9672590888939
"1027" 205.2 74.2939587290378 20.2793791507918
"1028" 205.4 77.3707891298917 15.3412817036017
"1029" 205.6 80.551644934507 15.1416029893462
"1030" 205.8 84.380068948887 17.6072165583579
"1031" 206 87.8929992696026 21.843201221887
"1032" 206.2 90.3032139070791 26.3878797551844
"1033" 206.4 91.4216159374704 29.5914038425795
"1034" 206.6 92.4020640147173 35.207320469274
"1035" 206.8 93.8026293992696 41.2044464268176
"1036" 207 95.3663575836435 46.1913118589477
"1037" 207.2 98.3911235469556 51.0804170664953
"1038" 207.4 102.546639614608 55.2552880872656
"1039" 207.6 107.054033336456 59.5997349908526
"1040" 207.8 111.736015529221 63.4218087381638
"1041" 208 116.510389623421 67.0896205260267
"1042" 208.2 121.041129020662 71.192367858344
"1043" 208.4 123.235645972267 72.1237339739572
"1044" 208.6 121.78402862556 72.4224330431239
"1045" 208.8 120.663673936309 73.9304348744744
"1046" 209 119.074142337796 75.6989058053219
"1047" 209.2 117.11308530354 78.4255953830442
"1048" 209.4 115.05880744248 80.7485144545622
"1049" 209.6 112.155433797688 83.850212753979
"1050" 209.8 108.20101228912 86.4227457030045
"1051" 210 104.236308578454 89.3227573177109
"1052" 210.2 99.1691619832685 92.0744974879123
"1053" 210.4 94.0028987129448 93.4667967751635
"1054" 210.6 88.1200175197379 95.3391631208219
"1055" 210.8 82.1672016625275 96.8778654322979
"1056" 211 75.595727637148 98.4792354333493
"1057" 211.2 69.5272895206407 99.969782609943
"1058" 211.4 62.8347213830304 101.533552443636
"1059" 211.6 56.927748178053 102.900040613967
"1060" 211.8 50.8687588164814 103.673488667876
"1061" 212 44.3253914060103 102.65933683856
"1062" 212.2 38.8823615654148 99.1324934185082
"1063" 212.4 34.2000507520841 95.6946219003524
"1064" 212.6 29.7749330103344 90.8716351708904
"1065" 212.8 26.6612757826187 84.4208625138656
"1066" 213 25.4166331557723 77.2273293531045
"1067" 213.2 25.0565711793751 70.7319797558759
"1068" 213.4 25.1783988643801 65.0749356955038
"1069" 213.6 26.4818761118443 58.4937000332429
"1070" 213.8 28.8481695214216 52.0454309451879
"1071" 214 31.4523725636106 46.0939677460475
"1072" 214.2 34.3248739112742 39.7268684353449
"1073" 214.4 37.5522568521281 34.5623807728677
"1074" 214.6 41.7475896969335 29.3982024881631
"1075" 214.8 46.2246326042796 24.081855805943
"1076" 215 50.3685870460907 19.1741907285814
"1077" 215.2 54.7255096162339 13.9720303933059
"1078" 215.4 59.084265795178 9.32144872623371
"1079" 215.6 62.9670206340359 4.89420832204068
"1080" 215.8 66.6145978450432 2.0860320089082
"1081" 216 68.3200670149854 3.9028872722599
"1082" 216.2 70.5014068240204 6.34071188033112
"1083" 216.4 74.6970143140075 9.91263214868144
"1084" 216.6 77.6788862109317 12.0890063416632
"1085" 216.8 82.0597868032078 14.7328581625623
"1086" 217 86.7348379570957 16.1783713834109
"1087" 217.2 92.1463177463591 16.9626465980782
"1088" 217.4 97.1239515269114 18.9710795635
"1089" 217.6 100.246095608023 22.5834251443321
"1090" 217.8 103.122017659415 27.802974356611
"1091" 218 104.028180631185 32.7135809068509
"1092" 218.2 103.623341401064 38.421349004147
"1093" 218.4 102.310761238596 44.5669279561558
"1094" 218.6 101.292221195145 51.0985919401504
"1095" 218.8 99.9438813327958 56.8049279704331
"1096" 219 98.5458724712806 62.8326878168776
"1097" 219.2 95.5575091692242 69.0702394529735
"1098" 219.4 92.5271549929131 74.6744903353801
"1099" 219.6 88.1104992430353 79.2073525309786
"1100" 219.8 82.5503517090188 82.3984409973008
"1101" 220 76.8856523769262 82.8040584272377
"1102" 220.2 70.6986983198744 82.1590176830315
"1103" 220.4 64.6744722877971 80.6292828492449
"1104" 220.6 59.0471073881527 77.7575135462211
"1105" 220.8 53.6822868173446 74.9021691708377
"1106" 221 49.5104070588799 70.5890425754623
"1107" 221.2 45.5504638274471 65.0875506598649
"1108" 221.4 44.6131339676396 59.3968641268323
"1109" 221.6 45.6197893111259 53.5480768504077
"1110" 221.8 47.9969343150338 47.9969849412424
"1111" 222 51.2254028459972 42.4820214940731
"1112" 222.2 55.2044819703847 37.1627272827204
"1113" 222.4 58.6733802616229 32.2959636591814
"1114" 222.6 63.2381840196746 28.0224112282409
"1115" 222.8 68.6977878002517 23.5543034117905
"1116" 223 73.8046877925811 20.1413066245263
"1117" 223.2 78.8986595111543 17.3159684079988
"1118" 223.4 83.8620872863914 14.3018926281147
"1119" 223.6 87.9139920061281 11.2049655042507
"1120" 223.8 89.3908741785579 11.4904057138728
"1121" 224 89.9436455154707 13.5023784220111
"1122" 224.2 90.9978798103696 15.8974031374696
"1123" 224.4 93.1919337151864 19.681049736265
"1124" 224.6 95.0603237092822 23.7485138683205
"1125" 224.8 97.0012889585393 29.1709177631081
"1126" 225 99.1970846799222 34.6306079773037
"1127" 225.2 101.387844225644 39.7604130312643
"1128" 225.4 103.068626883961 45.3341925725848
"1129" 225.6 105.549226758128 51.6485930986328
"1130" 225.8 108.141520592523 56.8710480683324
"1131" 226 111.436977703098 62.1185486772724
"1132" 226.2 114.429464089846 67.08306608419
"1133" 226.4 116.703169640568 72.1065141626163
"1134" 226.6 116.068042298414 77.0548032931186
"1135" 226.8 113.336015137677 81.1824513107736
"1136" 227 108.902662659553 85.2760220227213
"1137" 227.2 104.062957557988 87.6012965669399
"1138" 227.4 97.7887029542739 90.1557981823473
"1139" 227.6 91.1959601678735 90.9767796443491
"1140" 227.8 85.2872404597406 90.5983368218158
"1141" 228 79.8359030158051 89.2989920199101
"1142" 228.2 74.2013827582791 86.4888562525433
"1143" 228.4 68.1373157737278 84.221819763215
"1144" 228.6 62.1092727906994 81.4840367661842
"1145" 228.8 56.8016370884313 77.8122753508726
"1146" 229 52.9905392216712 74.083566920138
"1147" 229.2 49.9509117616049 69.0066317256079
"1148" 229.4 46.7045508655335 63.2821081340454
"1149" 229.6 45.9921964482719 57.5698929050221
"1150" 229.8 47.0653006247043 51.6229399701261
"1151" 230 49.6075037529799 46.0516263711859
"1152" 230.2 53.3244342869381 41.2908671300923
"1153" 230.4 57.6993397343434 37.205093325328
"1154" 230.6 63.0498192953165 34.9447285631391
"1155" 230.8 68.7887674472286 32.7522764074449
"1156" 231 74.1380735558298 32.063254038022
"1157" 231.2 79.9763871839041 33.9303656855149
"1158" 231.4 85.3624267195548 36.975501257712
"1159" 231.6 90.0047823132291 40.7161836520383
"1160" 231.8 94.8421739432551 44.6239416660333
"1161" 232 98.4465069972265 47.7675590407873
"1162" 232.2 102.796838122429 52.4649332130151
"1163" 232.4 106.907810211088 58.2442336812865
"1164" 232.6 109.708197744754 63.762284230919
"1165" 232.8 112.33924360072 69.6833253111008
"1166" 233 113.973499084902 76.2863050171168
"1167" 233.2 114.836559207914 82.4215393573527
"1168" 233.4 114.974865258891 88.68974414934
"1169" 233.6 113.224904147575 94.3010243146082
"1170" 233.8 109.733284261305 98.1115554471576
"1171" 234 104.733264157912 102.211493700979
"1172" 234.2 99.1732979346725 104.416497769494
"1173" 234.4 93.6608890610947 106.238408377552
"1174" 234.6 87.1042881007825 106.889445588946
"1175" 234.8 81.0288461460968 106.188972174239
"1176" 235 74.6486026518266 104.597478968012
"1177" 235.2 67.9381587507522 102.023473670505
"1178" 235.4 62.1885136430117 99.49083408692
"1179" 235.6 55.6124352681226 96.6659852055666
"1180" 235.8 49.3631451218441 93.8165459427752
"1181" 236 44.4562512682949 90.1195857278314
"1182" 236.2 40.6340921545113 85.0889194378458
"1183" 236.4 37.894352608977 78.8319333786942
"1184" 236.6 36.2767860837746 72.5682277162818
"1185" 236.8 36.1619078770572 65.6177038239186
"1186" 237 36.2314530363145 59.2865413832324
"1187" 237.2 38.539507409086 54.2831448937786
"1188" 237.4 41.8271693135177 49.0827217330411
"1189" 237.6 45.1322852607323 44.3512417194912
"1190" 237.8 49.3658326754621 39.4758607389415
"1191" 238 52.8440047006276 34.5392938388398
"1192" 238.2 57.1071101912711 29.3949387224094
"1193" 238.4 61.9573844349104 25.0144106577879
"1194" 238.6 65.8609257781369 22.086094947473
"1195" 238.8 71.279832653205 19.0085456164939
"1196" 239 76.1755979001913 16.2247983109285
"1197" 239.2 81.1491816913475 14.5099145737364
"1198" 239.4 85.9537116394046 13.5917890733132
"1199" 239.6 91.7167534543518 14.4005590355354
"1200" 239.8 96.9099117235274 15.4873594108909
"1201" 240 102.648587942312 16.9448294040691
"1202" 240.2 107.068948258942 19.3498190282583
"1203" 240.4 110.139093569812 23.9298911272333
"1204" 240.6 113.199898281221 28.7105578148853
"1205" 240.8 116.185469906149 33.6978140028683
"1206" 241 119.373936889907 38.1473403244512
"1207" 241.2 121.082256847478 43.5976214970701
"1208" 241.4 122.544035988886 49.2800994721961
"1209" 241.6 122.925140190864 55.6170640464542
"1210" 241.8 121.944757669333 61.4972061667856
"1211" 242 120.766333755139 67.2772204789716
"1212" 242.2 118.702141516499 73.3200053257355
"1213" 242.4 115.897938718214 79.6462809864563
"1214" 242.6 113.572529364659 86.4684864375292
"1215" 242.8 110.060264596413 92.8060895768291
"1216" 243 105.573280968768 98.9433517253767
"1217" 243.2 100.015348638525 103.585701388894
"1218" 243.4 94.013038995709 107.631973216169
"1219" 243.6 89.378188056048 110.785920020746
"1220" 243.8 83.4172328304125 112.603279946755
"1221" 244 76.1578909593952 114.003189942686
"1222" 244.2 69.0567558252023 114.743495277461
"1223" 244.4 62.1508993055081 114.335164553474
"1224" 244.6 56.2615286318419 112.004088754579
"1225" 244.8 50.1019729957967 108.455824351422
"1226" 245 43.9763159872633 104.575897886027
"1227" 245.2 38.2137818952687 99.6142238480745
"1228" 245.4 34.779960423739 95.1058258613131
"1229" 245.6 30.4853563779519 89.4977210308306
"1230" 245.8 25.9526778386257 84.3176938010632
"1231" 246 22.3598245440154 78.5888645640018
"1232" 246.2 19.9892066367287 71.9892028871326
"1233" 246.4 18.5160637346826 66.1404730806259
"1234" 246.6 19.0497583024414 59.5438292835116
"1235" 246.8 21.506649109288 53.6642846119831
"1236" 247 24.2329975938606 47.7059844229912
"1237" 247.2 28.6594249133862 42.1434710726119
"1238" 247.4 32.8465300042302 37.3044089618448
"1239" 247.6 37.0203643517311 32.3187612773262
"1240" 247.8 41.6602649548232 27.736060704909
"1241" 248 46.265284641607 24.3181330314048
"1242" 248.2 51.9655403373988 20.7570725726752
"1243" 248.4 58.3371603663871 17.8734871295476
"1244" 248.6 64.577043534734 15.509303895062
"1245" 248.8 70.6775757879801 13.8666741016573
"1246" 249 76.866137246704 12.1288888463809
"1247" 249.2 83.2774096160305 11.8305572948225
"1248" 249.4 88.8873185492717 11.967380347821
"1249" 249.6 95.5193380418956 14.8597393493611
"1250" 249.8 100.279901975691 19.0185392019897
"1251" 250 104.755817528502 24.8225536596777
"1252" 250.2 107.794464217114 30.3318922379847
"1253" 250.4 109.263925701264 36.390185991886
"1254" 250.6 109.82306649938 43.3604938501674
"1255" 250.8 109.459149982683 50.0478032204203
"1256" 251 109.167944292929 56.2269869986283
"1257" 251.2 108.443489172627 63.0917983874625
"1258" 251.4 107.596679752671 69.7621092293904
"1259" 251.6 106.723693380376 76.7464025745137
"1260" 251.8 105.055409639554 83.5533161407423
"1261" 252 102.614029538295 90.2517454676318
"1262" 252.2 99.085106306154 96.3441279736933
"1263" 252.4 94.575180565019 101.155069639836
"1264" 252.6 88.9498329269605 104.944065232242
"1265" 252.8 82.4171883698721 107.870301341916
"1266" 253 75.1381175619362 109.859010421417
"1267" 253.2 67.8618751550576 110.712839891371
"1268" 253.4 61.5306795993728 109.959253495734
"1269" 253.6 54.7160171973153 107.778354894209
"1270" 253.8 48.5514510045445 104.670271027317
"1271" 254 41.860574024987 100.746324433117
"1272" 254.2 36.3723161604505 95.5463824046742
"1273" 254.4 31.5959665782988 91.1882115830244
"1274" 254.6 28.3441036314573 86.7144242695062
"1275" 254.8 24.8757069407946 80.6369160317502
"1276" 255 22.4113477771894 74.3158711901076
"1277" 255.2 21.714513206259 67.5112045769129
"1278" 255.4 22.4527455545048 60.5276682436529
"1279" 255.6 25.2142371921086 53.1333824099395
"1280" 255.8 28.2267781967369 47.2953185529792
"1281" 256 30.4651017937104 42.9694040435643
"1282" 256.2 33.6250781031673 38.1099139636885
"1283" 256.4 37.2443352092492 32.4935384795415
"1284" 256.6 41.8122240805094 27.3125860584466
"1285" 256.8 46.5749291174681 23.4616826166938
"1286" 257 52.3082062303903 18.8929326411411
"1287" 257.2 56.6090445857805 14.9048471297551
"1288" 257.4 61.0177222223041 9.37969051024277
"1289" 257.6 64.923708064924 4.9046187611725
"1290" 257.8 69.1307480919507 3.37979119692992
"1291" 258 73.1503076169631 4.30127887504784
"1292" 258.2 77.7777177758695 5.33581914131086
"1293" 258.4 82.2401591207829 8.27097942965395
"1294" 258.6 86.9473373598481 11.1235540418506
"1295" 258.8 92.2491050264241 14.7624199993041
"1296" 259 96.0729184846537 18.3586932002083
"1297" 259.2 100.523436501621 23.9609182707843
"1298" 259.4 103.732533419716 28.5149342215484
"1299" 259.6 106.878687342505 32.9274670256456
"1300" 259.8 109.971201555453 38.1904739421261
"1301" 260 112.303366351801 44.4546518528134
"1302" 260.2 115.054301483515 50.6594046282448
"1303" 260.4 117.728171973697 56.9327730917557
"1304" 260.6 119.583705099213 63.3630676032213
"1305" 260.8 119.852024993032 70.7547860973985
"1306" 261 118.478283587358 77.3015311325938
"1307" 261.2 115.366920599056 83.2043381664222
"1308" 261.4 111.249502935184 88.8763217803725
"1309" 261.6 105.575629215202 93.5414893348405
"1310" 261.8 97.5411133592943 97.3914425317909
"1311" 262 92.4089871632629 99.5853683014007
"1312" 262.2 88.9906844017444 101.034385531387
"1313" 262.4 82.4585286036418 103.235651078891
"1314" 262.6 75.7667098849122 103.895226966603
"1315" 262.8 68.4926715585756 103.672127692427
"1316" 263 61.2623230547089 102.551353757953
"1317" 263.2 54.2623021425489 100.382130173196
"1318" 263.4 47.277615258441 97.5120252406456
"1319" 263.6 41.6378932719776 94.2500093421739
"1320" 263.8 36.7696629354038 89.9186879434336
"1321" 264 31.9748958711699 84.8256452101675
"1322" 264.2 27.7981256941989 78.4822285890806
"1323" 264.4 25.2293399541801 71.0889134066129
"1324" 264.6 25.3158295238559 64.2464855651427
"1325" 264.8 27.0745295509446 57.5660436699198
"1326" 265 29.9053538184557 51.2871013876215
"1327" 265.2 32.9262050079043 45.6673042489798
"1328" 265.4 37.0582444420775 40.481858167526
"1329" 265.6 42.1720105570383 35.0348495729301
"1330" 265.8 46.8949283640816 30.0295125039369
"1331" 266 52.1596595716201 24.8690368129431
"1332" 266.2 56.2107797910523 20.2055841595876
"1333" 266.4 59.3433582026492 16.0526096305067
"1334" 266.6 64.1515386020316 11.8781901223035
"1335" 266.8 70.0630854822547 9.98416175243549
"1336" 267 75.2093941883276 9.77735547160191
"1337" 267.2 77.762548371043 12.0918700500449
"1338" 267.4 81.7792821912792 16.5415125155592
"1339" 267.6 84.4404661631412 20.4774609163851
"1340" 267.8 87.5239696956126 25.7932561014604
"1341" 268 90.4404574346022 31.8060081827494
"1342" 268.2 93.8585458686358 36.555963464506
"1343" 268.4 97.8119157987688 41.2945863193196
"1344" 268.6 101.523034482949 46.0069200390749
"1345" 268.8 105.7814329688 49.325792592995
"1346" 269 110.623348924349 51.4419872253625
"1347" 269.2 113.58685078158 54.940511803867
"1348" 269.4 113.338014287085 59.2116044341111
"1349" 269.6 111.726299912393 64.4836293362827
"1350" 269.8 108.486182391048 70.2525705971883
"1351" 270 104.470949232668 74.5607260162708
"1352" 270.2 99.450602900899 78.7394896515737
"1353" 270.4 93.5992750544753 81.8425931404384
"1354" 270.6 87.4528013858575 84.4030621592401
"1355" 270.8 80.6730906949312 86.6090233137672
"1356" 271 74.8986919672716 87.8857198262974
"1357" 271.2 68.1343811150461 88.6502074397866
"1358" 271.4 61.1444562307994 88.4580067609329
"1359" 271.6 54.8536999462655 87.2795236501124
"1360" 271.8 48.9444208634793 85.0058185909305
"1361" 272 43.4303047477966 81.4491425414295
"1362" 272.2 41.7930260955962 76.3522687555424
"1363" 272.4 41.8103944108296 70.0410279982049
"1364" 272.6 42.6226249206112 63.8775965886014
"1365" 272.8 45.4392196240737 57.5113396780471
"1366" 273 49.1461219873739 52.2590093535223
"1367" 273.2 53.2292105846914 46.9663473340775
"1368" 273.4 57.1653010740562 41.7666061088
"1369" 273.6 62.1899119545999 35.928517346329
"1370" 273.8 67.364988465116 31.2400278083173
"1371" 274 72.2534555722921 27.2339235719285
"1372" 274.2 77.7131387214186 23.8885080649542
"1373" 274.4 83.9721423312032 21.4121228712556
"1374" 274.6 90.1034281861995 21.2357176454479
"1375" 274.8 94.9340467365669 23.6615440106491
"1376" 275 98.4646532830461 27.7757957044761
"1377" 275.2 102.321410769535 33.2996684875801
"1378" 275.4 104.989765519747 38.9846422198882
"1379" 275.6 107.728799017437 44.8919590467244
"1380" 275.8 109.716626552603 51.3702344889272
"1381" 276 111.222555934169 57.7476501716353
"1382" 276.2 111.529660566705 63.2021620135195
"1383" 276.4 112.190712045692 69.8798777886981
"1384" 276.6 111.832622578545 76.5642599389138
"1385" 276.8 110.239549109742 83.1600313155569
"1386" 277 107.806440023046 89.0922017131308
"1387" 277.2 104.493897408571 94.7210005597703
"1388" 277.4 99.4224690752595 99.7608372268632
"1389" 277.6 93.4240338580607 103.938777783532
"1390" 277.8 87.7570004774572 106.866769420131
"1391" 278 82.9601036679191 108.748623627712
"1392" 278.2 76.1610021263948 110.781616723498
"1393" 278.4 69.4362921360319 111.073195387734
"1394" 278.6 63.4521673417613 110.361284140086
"1395" 278.8 56.3755195349122 108.340995215296
"1396" 279 49.7157986069898 106.448980983516
"1397" 279.2 43.0835624223169 103.87962611839
"1398" 279.4 37.5786926941783 100.806964380144
"1399" 279.6 32.6340910240396 97.0538354141601
"1400" 279.8 27.5061133178376 92.3961008087993
"1401" 280 22.3920588538508 87.5927374742371
"1402" 280.2 18.4138647447344 81.9191476245752
"1403" 280.4 14.8062831560548 75.9943548662454
"1404" 280.6 12.7909141842816 69.5593348396978
"1405" 280.8 11.9977848815873 62.9442210231486
"1406" 281 13.6557113052493 55.7528739565992
"1407" 281.2 16.0074062517887 49.2113326910735
"1408" 281.4 18.1503062146824 43.602856069926
"1409" 281.6 21.189832604429 37.7615034857826
"1410" 281.8 23.5637311897637 31.4892483424906
"1411" 282 25.6913699756426 24.9365686619414
"1412" 282.2 28.1997219041789 18.420696186469
"1413" 282.4 32.0340290260525 15.0277794900256
"1414" 282.6 36.7528355329016 15.2659979538303
"1415" 282.8 43.6877777576992 15.6093825929807
"1416" 283 48.36529141246 15.7827036575831
"1417" 283.2 53.7463485531814 16.8163324445887
"1418" 283.4 59.3663471296894 17.1941876158562
"1419" 283.6 65.5020295848098 18.0938276169311
"1420" 283.8 72.1405987370097 19.4652614581953
"1421" 284 78.5220791607393 20.3900904797765
"1422" 284.2 84.6101150124552 21.4352108589489
"1423" 284.4 90.3040781843138 22.7501544259115
"1424" 284.6 96.1457585007499 24.5005516592302
"1425" 284.8 101.42135967363 27.3040600687826
"1426" 285 107.058698851753 30.394729799509
"1427" 285.2 112.689009579221 33.3917878073925
"1428" 285.4 117.970095725184 36.4673525539382
"1429" 285.6 118.901834475489 38.3062752866199
"1430" 285.8 118.501627201947 40.3484453348636
"1431" 286 119.747796468043 45.5612071644421
"1432" 286.2 120.674768782964 50.6870157274061
"1433" 286.4 120.738789241742 55.8329231593615
"1434" 286.6 121.028187433241 61.8293511546187
"1435" 286.8 120.438578692868 67.2486523029577
"1436" 287 118.821106490532 73.1200460943361
"1437" 287.2 116.430638104994 78.2846328225689
"1438" 287.4 113.572561539717 82.9700745493072
"1439" 287.6 109.636820698697 88.5396340003524
"1440" 287.8 104.919466336305 92.9008970512919
"1441" 288 100.734016699694 96.5583513331639
"1442" 288.2 95.2397641100003 100.251356333336
"1443" 288.4 89.5564968435527 103.47188976647
"1444" 288.6 83.8982453858589 106.52863337798
"1445" 288.8 77.626714392899 108.613684543401
"1446" 289 71.3078084188768 109.508552260684
"1447" 289.2 64.7119434991551 109.989117615809
"1448" 289.4 57.575928304926 109.944887098951
"1449" 289.6 51.000052085325 108.169009760039
"1450" 289.8 44.6552526251896 104.534825814318
"1451" 290 39.9423710929927 100.348961924999
"1452" 290.2 35.2520400124923 94.96357682317
"1453" 290.4 31.7812070053112 89.2044654867997
"1454" 290.6 29.2616735337332 82.8731501597917
"1455" 290.8 27.3220306801793 76.4189183491333
"1456" 291 27.1877768151342 69.5836361202091
"1457" 291.2 29.0371427372084 62.9910763483651
"1458" 291.4 31.3200878296205 57.2515336083167
"1459" 291.6 33.2026829251355 51.8568520056422
"1460" 291.8 34.8613014291314 45.7084957620147
"1461" 292 36.0973979492545 39.5953607031216
"1462" 292.2 37.9524375400215 33.8806150919734
"1463" 292.4 40.8319611265759 28.6720301985649
"1464" 292.6 43.9213904244282 22.9290114744249
"1465" 292.8 47.0021191859933 17.5258312526202
"1466" 293 50.0551700624588 12.9799896602573
"1467" 293.2 54.2524423293564 9.07966112621529
"1468" 293.4 58.1676815437635 6.11745978403378
"1469" 293.6 58.1851628820102 3.87290015350058
"1470" 293.8 57.9756890960729 3.55084253299838
"1471" 294 59.9365375688424 4.80907661895808
"1472" 294.2 62.8581089559139 6.80305512864433
"1473" 294.4 65.3185724857789 7.82594451277226
"1474" 294.6 65.1101286246355 7.72543976332006
"1475" 294.8 65.6918365085236 8.38111514280109
"1476" 295 70.0761445715055 11.3212030351839
"1477" 295.2 74.1832857056506 13.2501214992203
"1478" 295.4 79.7361406175969 15.5609727365475
"1479" 295.6 85.6418242126255 18.9258293020872
"1480" 295.8 91.3451346752709 22.1969850760857
"1481" 296 97.8731753486052 25.6658637431844
"1482" 296.2 103.386453429647 29.4542199047419
"1483" 296.4 109.052378372951 33.7537363592722
"1484" 296.6 114.918749142007 38.3300475041881
"1485" 296.8 119.747229932665 43.101131794737
"1486" 297 123.639479319256 47.8652623762576
"1487" 297.2 123.482117189407 52.2147660735597
"1488" 297.4 122.965898938149 58.5636683786142
"1489" 297.6 121.612069673126 67.0351337429153
"1490" 297.8 119.512682265733 73.1604496754793
"1491" 298 117.356626849683 78.3576947914008
"1492" 298.2 114.150472629954 84.6183811703964
"1493" 298.4 110.028236241796 89.6733922713173
"1494" 298.6 104.10768143927 93.8514054855297
"1495" 298.8 98.2625439884676 97.7757707964685
"1496" 299 92.4472116977814 100.69415053364
"1497" 299.2 85.5515718185854 103.551277896701
"1498" 299.4 78.5947958946959 104.746439039543
"1499" 299.6 70.880959285367 105.624036499482
"1500" 299.8 64.8419111694257 106.156558795331
"1501" 300 57.9221586961524 105.800090871692
"1502" 300.2 50.8069983001213 104.80609944111
"1503" 300.4 43.5146330810401 102.758933855939
"1504" 300.6 37.0220498325981 100.457964230442
"1505" 300.8 30.7813065381936 96.0961756023098
"1506" 301 24.8275745619901 91.8345926017814
"1507" 301.2 19.3902167526602 87.0051839567333
"1508" 301.4 14.5475931568434 81.5796816142262
"1509" 301.6 10.5933179838634 76.3337021664541
"1510" 301.8 7.75738013727409 70.3611458284305
"1511" 302 6.58881413242081 63.9233472673894
"1512" 302.2 7.92831229945835 56.9668728075438
"1513" 302.4 10.2493192787968 50.8839489818235
"1514" 302.6 13.6722207351713 44.6035346550144
"1515" 302.8 18.261142575817 39.4101059275929
"1516" 303 23.0233257724788 34.3335995424596
"1517" 303.2 28.0188397554598 29.9142293299681
"1518" 303.4 33.7761578202804 26.0605415819908
"1519" 303.6 39.7002913596213 22.6252540971343
"1520" 303.8 45.6895492200156 19.4627036748903
"1521" 304 51.8118554243714 16.655649284984
"1522" 304.2 57.9536926011056 14.0396995601065
"1523" 304.4 64.3479542817299 11.3888615175667
"1524" 304.6 69.8778083431307 9.36990660865985
"1525" 304.8 74.0800557926769 6.92805293822989
"1526" 305 76.7146559180733 3.65133771500535
"1527" 305.2 78.3231806585337 4.77076629837542
"1528" 305.4 81.7701677443626 6.41107367557503
"1529" 305.6 86.5864178025613 8.94470380725198
"1530" 305.8 90.6920221887854 10.9907747825125
"1531" 306 95.1921712552721 14.9220164755902
"1532" 306.2 99.1013059646943 19.2420862218544
"1533" 306.4 102.849864555966 24.5925570877369
"1534" 306.6 106.035786943007 30.0363951782127
"1535" 306.8 109.461680547078 34.9358934569692
"1536" 307 113.17630511523 41.3036662820546
"1537" 307.2 115.746440343666 47.4679508953672
"1538" 307.4 117.551482043901 53.41338056429
"1539" 307.6 118.638367361918 60.5628680501023
"1540" 307.8 118.928262541468 67.6109324519397
"1541" 308 117.730953886762 74.2748518904631
"1542" 308.2 115.057865458999 80.3481454845134
"1543" 308.4 111.518052497918 86.497573951782
"1544" 308.6 107.05753540644 92.4982291925862
"1545" 308.8 102.248932441036 96.799530546321
"1546" 309 96.6271211775546 101.377808570255
"1547" 309.2 90.5209931961525 105.564812713673
"1548" 309.4 83.7332762875423 108.091803692801
"1549" 309.6 76.6412760974378 110.291422727723
"1550" 309.8 69.7323080694391 111.303190350314
"1551" 310 63.2586870369962 112.304081880222
"1552" 310.2 56.273317753874 111.86701785295
"1553" 310.4 49.2173517492047 110.96259657716
"1554" 310.6 41.8726313896373 109.425066579589
"1555" 310.8 35.6383974044422 106.860560095299
"1556" 311 29.7715906746009 103.621610423777
"1557" 311.2 24.6662611565551 99.2105203706254
"1558" 311.4 19.7912788083691 93.7878089999378
"1559" 311.6 15.7281970208628 88.4189942119315
"1560" 311.8 12.4301517199578 82.3596435204158
"1561" 312 10.4804755697354 75.6285424374021
"1562" 312.2 10.0469798248944 69.1725800658198
"1563" 312.4 11.2345936274192 63.2972551327912
"1564" 312.6 12.2563936253965 56.4535698216521
"1565" 312.8 14.8693264811984 49.9858703699733
"1566" 313 17.9839139867981 44.960572843941
"1567" 313.2 21.7679349685552 38.8214919079789
"1568" 313.4 25.626844123704 33.1243517014436
"1569" 313.6 29.1107488670669 28.0226187538645
"1570" 313.8 32.8979940621063 23.4719623297184
"1571" 314 37.0387876142977 18.5244655900578
"1572" 314.2 41.6786928972424 13.4467116898105
"1573" 314.4 45.7686692846223 8.65156146681268
"1574" 314.6 49.9650280142776 4.98336939992709
"1575" 314.8 54.3367664071931 4.87619511347023
"1576" 315 59.7251702407679 6.4155283228927
"1577" 315.2 65.6440854634417 8.70311546009012
"1578" 315.4 70.8432509971013 10.9208123954839
"1579" 315.6 76.3262993813066 12.8296516079596
"1580" 315.8 81.5373194013128 16.2963206836255
"1581" 316 86.8673825205243 19.8880364890893
"1582" 316.2 91.6312179242011 24.5544827217625
"1583" 316.4 95.7852689008667 29.5361408753992
"1584" 316.6 99.9037347686564 33.9702899517726
"1585" 316.8 104.49078855029 38.6100305718845
"1586" 317 107.991753505742 43.3196676415646
"1587" 317.2 111.688941404284 47.8277552186494
"1588" 317.4 115.815054476108 53.3242447811707
"1589" 317.6 118.026273761474 59.478109743851
"1590" 317.8 119.053852144477 66.2400554897703
"1591" 318 119.085366281218 73.0982765942232
"1592" 318.2 117.269754213776 79.41029561681
"1593" 318.4 114.018434992397 85.311881878857
"1594" 318.6 109.484082823988 90.1795243610861
"1595" 318.8 104.067163088176 94.6117046255934
"1596" 319 98.3409413685887 98.0305971048893
"1597" 319.2 91.7624241471989 101.031528705399
"1598" 319.4 84.5647158560709 102.731715895855
"1599" 319.6 77.5807500353403 103.717547305835
"1600" 319.8 70.9793765358314 103.594614397033
"1601" 320 64.3063922474546 102.977518073509
"1602" 320.2 57.3284560130321 101.552430471074
"1603" 320.4 50.4295378906911 99.8910093690066
"1604" 320.6 44.3859711072036 97.465704542045
"1605" 320.8 37.1351011877815 93.2909663956299
"1606" 321 31.684837095533 89.1474748206002
"1607" 321.2 27.2551939547392 84.1910602896098
"1608" 321.4 23.9280997422393 78.4925571598439
"1609" 321.6 21.6211205614931 71.9713776971641
"1610" 321.8 20.3159939755573 65.2553133142855
"1611" 322 21.0889174373729 58.3228456591758
"1612" 322.2 22.385236198878 52.1621709088845
"1613" 322.4 24.4432417006894 45.0530712914253
"1614" 322.6 26.787028612925 38.4328276573804
"1615" 322.8 29.9409110772517 32.253181773879
"1616" 323 31.7996317647078 27.1847607614701
"1617" 323.2 34.2379384998046 21.7247213758724
"1618" 323.4 37.2296882465973 17.0990767395955
"1619" 323.6 42.5170220061263 12.4855152527846
"1620" 323.8 46.9098190598366 8.53640286320395
"1621" 324 51.0845962770508 5.65545409552548
"1622" 324.2 56.8621255492211 4.14380781908218
"1623" 324.4 63.7792534958443 3.06919966972384
"1624" 324.6 70.043834060744 2.32550207407273
"1625" 324.8 75.8630336290867 2.84130129634927
"1626" 325 80.4437765397968 4.89657673939588
"1627" 325.2 85.5246867782565 7.6565049349141
"1628" 325.4 89.411648553314 9.84442878737334
"1629" 325.6 94.972295912281 12.8676174789912
"1630" 325.8 100.166523612115 16.2986127362427
"1631" 326 103.927434503552 19.7756280406218
"1632" 326.2 108.010737952157 24.9668651414329
"1633" 326.4 111.891943466633 29.5098149564571
"1634" 326.6 115.578083655521 33.5605653104637
"1635" 326.8 118.79344892628 38.8493854387293
"1636" 327 120.520906795407 45.3234198207816
"1637" 327.2 121.259563275427 52.0471945805685
"1638" 327.4 121.024688824361 58.4768889167235
"1639" 327.6 120.035542008451 64.7945092766955
"1640" 327.8 118.254454229845 71.120118088779
"1641" 328 115.631424780796 77.8422293284943
"1642" 328.2 112.683516475514 83.1945759082025
"1643" 328.4 108.571836932809 88.1700066397889
"1644" 328.6 103.177781337036 93.02088821188
"1645" 328.8 97.3267472747962 97.463072344893
"1646" 329 91.3784858949367 100.641523522615
"1647" 329.2 85.8610659604216 103.986166081185
"1648" 329.4 80.220028759099 106.506769524137
"1649" 329.6 74.1593999925963 108.305884084526
"1650" 329.8 67.3063684636616 109.650146747294
"1651" 330 60.6200384673791 110.304942161206
"1652" 330.2 53.0209782759966 110.735989216296
"1653" 330.4 46.8451701956541 110.244762032205
"1654" 330.6 41.2192466044135 108.813542639868
"1655" 330.8 34.85383288571 106.159379373187
"1656" 331 30.113280980209 103.015800365806
"1657" 331.2 25.0676359588965 98.0430668659204
"1658" 331.4 20.7282838539895 93.3272839320448
"1659" 331.6 16.6169263234138 89.2827495187449
"1660" 331.8 12.4792279431927 83.2728813737436
"1661" 332 9.28426540930784 77.4621600456951
"1662" 332.2 6.55468355612423 70.8348966004873
"1663" 332.4 5.20070362474384 63.6291067275481
"1664" 332.6 6.1080478824072 56.6931991902122
"1665" 332.8 7.47720131273451 51.1383769390759
"1666" 333 10.9281991491416 44.4437453982667
"1667" 333.2 14.5355160697328 38.4761631243859
"1668" 333.4 17.4098312384311 33.8105191023435
"1669" 333.6 20.4132019652822 27.4949083961169
"1670" 333.8 22.9144789771631 21.9369597650467
"1671" 334 27.2849616930265 18.5036505476053
"1672" 334.2 32.9031718838499 15.006136362169
"1673" 334.4 39.3026414339163 12.0881433725871
"1674" 334.6 45.3442735701944 10.6826542384712
"1675" 334.8 50.9736592760502 8.77233258027765
"1676" 335 58.0627881275309 7.23154382495616
"1677" 335.2 63.4167778385695 6.88750131154033
"1678" 335.4 69.8055308152581 6.4562896031323
"1679" 335.6 75.0841473128016 6.87794649433668
"1680" 335.8 81.2594849775042 7.78220699108363
"1681" 336 89.3666442107571 10.231951980148
"1682" 336.2 95.5587461951267 12.9543437774581
"1683" 336.4 100.689896615252 15.8996091815954
"1684" 336.6 105.929852739311 19.3195625952903
"1685" 336.8 110.80092848389 23.1798496744133
"1686" 337 115.536344716859 28.980851752275
"1687" 337.2 118.492899734434 33.9815110721376
"1688" 337.4 121.283251317928 39.2254027939883
"1689" 337.6 123.568339259464 45.7837361355421
"1690" 337.8 124.505702358118 52.6821165962866
"1691" 338 124.566801716704 58.7181059854725
"1692" 338.2 124.869286571747 65.0490349886938
"1693" 338.4 123.922281058603 71.2424988255421
"1694" 338.6 122.675030228389 76.4156996522616
"1695" 338.8 120.129213694337 83.2682769465185
"1696" 339 117.028100626251 89.4371077871874
"1697" 339.2 113.288657440902 95.5295658403532
"1698" 339.4 108.489576842702 101.281364901127
"1699" 339.6 103.784876623794 106.10157717991
"1700" 339.8 97.6503357421206 110.256090428593
"1701" 340 91.3972573278462 114.081032628598
"1702" 340.2 84.9049591437818 116.831350806593
"1703" 340.4 78.5767503440641 119.104798428844
"1704" 340.6 71.9014804618945 120.55604536343
"1705" 340.8 64.5269697097096 121.241424579355
"1706" 341 58.1250311611062 121.007230622656
"1707" 341.2 50.8451898048145 119.507340237897
"1708" 341.4 44.5796511679712 117.662766186164
"1709" 341.6 37.9165289850293 115.241183358869
"1710" 341.8 31.2479764280115 112.731981709628
"1711" 342 26.0290381260001 110.535415090167
"1712" 342.2 20.4863795094236 108.302410643074
"1713" 342.4 15.7627540265692 104.225537912594
"1714" 342.6 11.721935620156 98.9553206659425
"1715" 342.8 8.69017960894 93.9531036325432
"1716" 343 6.45939491725975 87.8379253644118
"1717" 343.2 4.83128044182764 81.1366160100806
"1718" 343.4 3.75369453601886 75.1771150456183
"1719" 343.6 3.65830076704435 68.8569457416937
"1720" 343.8 4.10558254055124 61.9027427917635
"1721" 344 4.46293140135675 56.1908784515981
"1722" 344.2 5.7606768096323 50.7881137509403
"1723" 344.4 7.49527817954551 44.5032395735892
"1724" 344.6 10.5214085534408 38.4984189734545
"1725" 344.8 13.1239936368227 32.58608790061
"1726" 345 17.0995885767992 26.1483118455284
"1727" 345.2 21.5722456249323 21.7680027396475
"1728" 345.4 26.4250804408171 17.2216017044063
"1729" 345.6 32.3086209487598 13.8284814455542
"1730" 345.8 38.0374950285564 10.3052437744908
"1731" 346 42.7163863999281 7.29628831403079
"1732" 346.2 48.7061606270477 3.40261240920231
"1733" 346.4 52.7502198848864 1.90959090421209
"1734" 346.6 57.6135045810431 3.04615964072799
"1735" 346.8 63.6093777072352 4.85739102416675
"1736" 347 69.6955936919481 6.20783281152407
"1737" 347.2 75.6266607484842 7.16812043033154
"1738" 347.4 82.5402654778513 8.92539104506186
"1739" 347.6 88.8652516366233 11.0433129710109
"1740" 347.8 94.8461111027389 13.3886046309459
"1741" 348 99.9292557218052 16.7256385512973
"1742" 348.2 105.275802535664 20.9011638233295
"1743" 348.4 110.393512032948 25.2140266240552
"1744" 348.6 115.688549718747 29.9387263824157
"1745" 348.8 119.475454748574 35.1625452000101
"1746" 349 122.575521118856 41.4497993561096
"1747" 349.2 124.248183115393 46.9753987733195
"1748" 349.4 125.61651854537 54.1905251769638
"1749" 349.6 125.404851363856 59.8286582717099
"1750" 349.8 125.294524790155 66.0756066956199
"1751" 350 124.463738523679 71.5731805061637
"1752" 350.2 123.088532943822 77.536288586145
"1753" 350.4 121.526698238812 84.0957219157739
"1754" 350.6 118.836563054218 89.4549110519856
"1755" 350.8 114.742970350068 95.0176446622084
"1756" 351 109.764404974012 100.141504284218
"1757" 351.2 104.024088721666 104.571079713025
"1758" 351.4 98.1308468898337 108.578782650327
"1759" 351.6 92.5270566100772 111.372962863263
"1760" 351.8 86.3970820023412 113.020622663333
"1761" 352 79.2942513483836 114.463811613713
"1762" 352.2 72.2776695327467 115.35089030286
"1763" 352.4 65.6466672720651 115.358562165824
"1764" 352.6 59.4007460389509 115.024079990086
"1765" 352.8 52.1847382802854 113.720841567559
"1766" 353 45.6921393071688 111.632843356378
"1767" 353.2 39.3221174015136 108.965939144103
"1768" 353.4 35.4750876783972 107.098992124226
"1769" 353.6 30.3304573778892 103.67816694646
"1770" 353.8 24.673626694165 100.338050582038
"1771" 354 18.8477701868605 96.6756227970974
"1772" 354.2 13.3855981419113 92.1862525756912
"1773" 354.4 8.47391596150657 87.1823171235095
"1774" 354.6 4.87348588007046 80.7821072620311
"1775" 354.8 3.31892224927051 74.0785785027251
"1776" 355 3.49966570250653 67.0704732061714
"1777" 355.2 4.43643771912653 60.1932855127022
"1778" 355.4 6.63683006950499 54.0010610310893
"1779" 355.6 8.78543758103467 47.7344079414335
"1780" 355.8 11.0204895558246 41.0248875791179
"1781" 356 13.0965736570325 34.8002363102215
"1782" 356.2 15.5910361443342 27.967241438709
"1783" 356.4 17.7676381860548 25.4498384796484
"1784" 356.6 22.2624855642367 21.7632856748766
"1785" 356.8 26.7557472987782 17.3881178421014
"1786" 357 31.1276363498748 13.5084295805916
"1787" 357.2 36.0930863537969 9.83609864864405
"1788" 357.4 41.3722647396365 6.88328547831992
"1789" 357.6 47.3366425534926 4.4628903467912
"1790" 357.8 53.1814533162743 2.37279244974123
"1791" 358 59.9851311341732 1.02940957636622
"1792" 358.2 67.0605097717242 1.74844140958065
"1793" 358.4 73.0371617527049 3.39201271330466
"1794" 358.6 76.3452970425432 3.95218669117159
"1795" 358.8 80.9684211109992 4.93784277305987
"1796" 359 86.7193770483128 7.38283815566432
"1797" 359.2 92.486957365454 10.4687648407964
"1798" 359.4 98.4411864200578 13.2911769132649
"1799" 359.6 104.06894004922 16.4213749066612
"1800" 359.8 109.012262415841 21.2329413755606
"1801" 360 112.982954522638 26.1505180070926
"1802" 360.2 116.627405777523 31.1901408017417
"1803" 360.4 119.740105961173 37.1125621915701
"1804" 360.6 122.44688400695 42.789136219282
"1805" 360.8 124.283415257579 48.8472328146942
"1806" 361 124.235097634137 55.0487428883429
"1807" 361.2 123.171213021478 61.8593229943985
"1808" 361.4 122.195414765035 67.6395820909809
"1809" 361.6 120.547273874983 74.0670083197897
"1810" 361.8 118.116422553999 80.1432761758963
"1811" 362 115.221880304416 86.1582940261141
"1812" 362.2 111.008167667087 91.8531703746144
"1813" 362.4 106.661274168301 97.448634779569
"1814" 362.6 101.703985510541 102.641164092226
"1815" 362.8 96.1229159089479 107.587982061883
"1816" 363 90.3843123426288 111.311523992539
"1817" 363.2 83.5992423188446 113.696311287547
"1818" 363.4 76.2537373471495 115.462366054088
"1819" 363.6 69.3301539555372 116.422845790873
"1820" 363.8 63.3529974835209 116.800037635736
"1821" 364 56.3898201991783 117.195683735508
"1822" 364.2 49.7599971365376 117.381272073586
"1823" 364.4 42.8082431378623 116.30392841493
"1824" 364.6 36.1678531862404 114.12361697122
"1825" 364.8 29.9104131374251 111.453558434998
"1826" 365 24.3127480190337 108.328508053799
"1827" 365.2 19.0093396043237 104.395563884731
"1828" 365.4 14.1854276810463 99.6395107379115
"1829" 365.6 10.4199301735629 93.9205628027294
"1830" 365.8 8.22127390774102 87.706040407065
"1831" 366 6.4630023859461 80.6433763596848
"1832" 366.2 5.10432655901014 74.4316401176833
"1833" 366.4 4.2852976762258 68.3028552732406
"1834" 366.6 3.97493030380437 62.2737762286135
"1835" 366.8 3.71575817919317 55.6106105226104
"1836" 367 5.31318697017821 48.8185851286569
"1837" 367.2 7.73179959657431 42.5838913057315
"1838" 367.4 10.465475218625 36.5334920747193
"1839" 367.6 13.4379514386984 30.610046434169
"1840" 367.8 16.6454744418383 26.4388196864911
"1841" 368 21.1095526886281 21.5734184369026
"1842" 368.2 26.4143304177981 16.317840921884
"1843" 368.4 30.4467034022147 12.6333305954568
"1844" 368.6 33.8789416213234 10.1139412189598
"1845" 368.8 38.7973162951321 7.31974724454874
"1846" 369 42.9391232883713 5.19800125384597
"1847" 369.2 48.7091610861135 3.12692528932729
"1848" 369.4 54.1695436311714 1.22054846760232
"1849" 369.6 60.6104804345187 0.211557752294091
"1850" 369.8 66.3362434355628 0.522396978965993
"1851" 370 72.7190079728387 1.29745210177405
"1852" 370.2 79.0916612963621 2.28922899903687
"1853" 370.4 85.4088607179969 4.15808719130141
"1854" 370.6 91.4743225342861 7.38081562629536
"1855" 370.8 97.8580086595092 10.3721514656356
"1856" 371 102.509694725351 13.6200554852338
"1857" 371.2 107.249528717846 18.5282326688787
"1858" 371.4 111.027892556956 22.6644109116512
"1859" 371.6 115.183888322398 27.0001529099169
"1860" 371.8 118.620289959812 32.3690675073239
"1861" 372 121.099671568858 37.3374112246427
"1862" 372.2 123.467272583167 42.9154038390423
"1863" 372.4 124.716442669011 48.3388440750939
"1864" 372.6 125.893739201365 54.2070962810053
"1865" 372.8 126.457050259446 59.7675923413535
"1866" 373 126.911875208331 65.6467697042891
"1867" 373.2 126.333785859066 70.5584375782029
"1868" 373.4 124.621798216119 74.6550896444286
"1869" 373.6 122.256778129883 80.189497346682
"1870" 373.8 120.36358798532 85.6480927746552
"1871" 374 118.064436579952 91.4550585920581
"1872" 374.2 114.972383557467 97.1485460398671
"1873" 374.4 111.517372181802 102.329327743775
"1874" 374.6 107.391262244377 107.233787879462
"1875" 374.8 102.603776736336 110.792231673081
"1876" 375 97.1643323783365 113.561689000081
"1877" 375.2 90.5604684006337 115.661552893712
"1878" 375.4 84.1596107159484 117.367104208279
"1879" 375.6 77.8467359002001 118.715225047389
"1880" 375.8 71.3580999650996 120.004165340797
"1881" 376 64.7746191313577 120.526143152881
"1882" 376.2 58.6187898457057 120.091299833277
"1883" 376.4 51.3590916788291 119.097258484736
"1884" 376.6 44.6913646706364 118.528105467545
"1885" 376.8 38.280095201212 118.240347460818
"1886" 377 32.1719265394861 116.49246495108
"1887" 377.2 26.3875776073917 113.322744111952
"1888" 377.4 20.8903535463805 109.843527272704
"1889" 377.6 15.9514775287821 105.273212519334
"1890" 377.8 11.7124638213615 99.7992416226817
"1891" 378 8.95760538977265 94.6595547684562
"1892" 378.2 7.55515961984846 88.1681109721859
"1893" 378.4 6.65694822061473 81.7762316738302
"1894" 378.6 5.67136341073461 75.0376939341829
"1895" 378.8 5.45052668412295 69.9963015767977
"1896" 379 5.16939596087714 63.3105417205807
"1897" 379.2 5.69368206786858 56.7380540565419
"1898" 379.4 6.39222135655241 50.1021441774145
"1899" 379.6 7.68072862701142 44.108871594528
"1900" 379.8 10.4708793358852 38.2313331745277
"1901" 380 14.0408955502865 32.3421168151192
"1902" 380.2 17.0651997124506 26.6554610907811
"1903" 380.4 20.9796312488856 21.645467817601
"1904" 380.6 26.1970637522574 16.9686953755153
"1905" 380.8 31.5996184079874 12.1620370428264
"1906" 381 36.5300686920241 8.76874772280189
"1907" 381.2 42.2556074578986 5.16972103045988
"1908" 381.4 47.8252363765554 2.5350169249692
"1909" 381.6 54.3898133267434 1.76907733694016
"1910" 381.8 61.6291558463589 1.88744747162193
"1911" 382 66.7326838234222 1.4713725320355
"1912" 382.2 72.4803009975863 1.31038973350753
"1913" 382.4 77.7762102798597 2.88497430532164
"1914" 382.6 84.2102361497574 4.47619222901535
"1915" 382.8 89.5965043094851 6.18540255243992
"1916" 383 95.202149631708 9.11126736051865
"1917" 383.2 100.165501303978 12.9468957232967
"1918" 383.4 105.177251692194 17.9654882038642
"1919" 383.6 109.26467048258 22.3834271977183
"1920" 383.8 113.274251936216 26.2344445369269
"1921" 384 117.213980118769 30.8631015508738
"1922" 384.2 119.703448291106 36.3557264989921
"1923" 384.4 121.308734991868 42.3734779503287
"1924" 384.6 121.843492301504 48.4992992287274
"1925" 384.8 122.472919181178 54.9191714986632
"1926" 385 122.759153062908 60.9085291875699
"1927" 385.2 122.640445475384 67.4894047753694
"1928" 385.4 121.693388667435 73.9226034232896
"1929" 385.6 121.124429103877 80.3020119381381
"1930" 385.8 119.625459972812 86.8808942340093
"1931" 386 117.657240227345 93.6138752382393
"1932" 386.2 114.318107322669 98.9340792956462
"1933" 386.4 110.265273565379 103.961201512036
"1934" 386.6 105.710207824851 108.998072226127
"1935" 386.8 101.312794157223 112.21522002877
"1936" 387 95.9218677088726 115.397584140349
"1937" 387.2 90.3718064295032 118.233280485377
"1938" 387.4 83.8915481499886 119.949996611471
"1939" 387.6 78.7785366767186 121.632680848715
"1940" 387.8 72.5516891523778 123.137177852845
"1941" 388 66.1960107696624 124.326937372835
"1942" 388.2 59.5412538519512 125.257126924273
"1943" 388.4 52.9464264313433 125.375068718037
"1944" 388.6 46.6363032287481 124.554113485093
"1945" 388.8 41.6706712850829 123.014401333728
"1946" 389 36.0663939248888 119.899144729963
"1947" 389.2 30.7393458638125 116.713350253339
"1948" 389.4 25.3662051265572 113.536699345499
"1949" 389.6 20.7823699122213 110.16266371964
"1950" 389.8 15.9524808322554 104.979668694817
"1951" 390 12.2122629610454 99.9275437086436
"1952" 390.2 9.30526802063378 94.0664630420487
"1953" 390.4 7.18736993231548 87.7729458458368
"1954" 390.6 5.13191578253115 81.8106718314232
"1955" 390.8 3.50544903298612 76.8253625488306
"1956" 391 2.65856545452545 70.7978279073174
"1957" 391.2 2.6006724708311 63.8692320087521
"1958" 391.4 2.81559879470857 56.8781058677432
"1959" 391.6 4.12866036176931 51.8577527423067
"1960" 391.8 6.83565668562751 46.582357890188
"1961" 392 10.3760978602662 40.2457041365119
"1962" 392.2 12.857397905987 33.3578688151534
"1963" 392.4 14.7285892503164 28.0659825053414
"1964" 392.6 18.1535668855044 25.4256442586837
"1965" 392.8 23.3383007629671 22.0776219342944
"1966" 393 27.8522095229586 18.3063586071488
"1967" 393.2 32.399649340665 13.4532599785382
"1968" 393.4 37.023419628575 8.95666457300344
"1969" 393.6 42.1369519186295 5.38469256180651
"1970" 393.8 47.5956451461468 3.5805024729792
"1971" 394 54.3459395852129 3.78029721562849
"1972" 394.2 59.87463672153 4.60037790321443
"1973" 394.4 66.7218383105243 5.66151834091545
"1974" 394.6 73.2206250162331 6.6143153332713
"1975" 394.8 79.2419576082522 7.24935086232588
"1976" 395 85.775652086514 7.5669766813507
"1977" 395.2 92.5538917259754 8.80228666056396
"1978" 395.4 97.9150981549242 11.4666801087685
"1979" 395.6 102.38271388844 16.5642372214297
"1980" 395.8 105.953332053501 21.7411766882769
"1981" 396 109.285614568272 27.9024624934183
"1982" 396.2 112.019125130631 33.7315321015023
"1983" 396.4 113.558055030003 39.3814713381806
"1984" 396.6 114.743105820388 45.5319946290278
"1985" 396.8 114.991754998337 51.2205124002873
"1986" 397 115.736868739475 57.1882078752264
"1987" 397.2 116.213426289148 63.7182832190495
"1988" 397.4 114.933726438635 69.9617965781623
"1989" 397.6 112.852084479001 76.7145619684663
"1990" 397.8 109.797623613137 82.7659544531422
"1991" 398 105.82719854172 88.1773627034405
"1992" 398.2 101.406463552292 92.6865712497773
"1993" 398.4 96.6946819559346 98.0034257666862
"1994" 398.6 92.4866053903327 103.589250920808
"1995" 398.8 87.8797585395627 107.776903905035
"1996" 399 82.1542276006788 111.192046489819
"1997" 399.2 76.1626152400876 114.497101373654
"1998" 399.4 70.312186864443 116.931466329072
"1999" 399.6 64.1382255771745 119.304124979163
"2000" 399.8 58.1523954363924 120.544464404652
"2001" 400 52.0317228895413 121.383217920071
"2002" 400.2 45.7183400363896 120.712758316209
"2003" 400.4 38.9842225009101 119.520928233935
"2004" 400.6 33.2557451161315 117.425484622133
"2005" 400.8 27.2643196890446 114.511670511393
"2006" 401 21.9166700253676 110.487855196114
"2007" 401.2 18.0180068646979 106.77348494729
"2008" 401.4 13.4798257814124 102.602162902815
"2009" 401.6 9.84704116897897 97.246159746413
"2010" 401.8 8.0143892791523 91.8390452923594
"2011" 402 5.7306203231393 85.925931734979
"2012" 402.2 3.84141583204036 80.116086163194
"2013" 402.4 2.47628315844694 74.9858573711201
"2014" 402.6 1.94623246931317 69.2295671428113
"2015" 402.8 2.07490237862379 62.9434856448159
"2016" 403 3.10004013815194 56.7515221199769
"2017" 403.2 4.58879770861757 50.7829150698521
"2018" 403.4 6.36035797204161 45.8361552344076
"2019" 403.6 8.4500384561368 40.291905778531
"2020" 403.8 10.9969472239578 34.8989720660721
"2021" 404 13.7563398342354 29.3101285383376
"2022" 404.2 16.7133977859806 24.1561883942392
"2023" 404.4 19.8615441889222 20.8921681784676
"2024" 404.6 23.6783182862718 16.7908688769048
"2025" 404.8 28.0496265819185 13.0548103121852
"2026" 405 33.124724331691 9.08426057789285
"2027" 405.2 38.2197609492902 6.75608134539572
"2028" 405.4 43.6981447496695 4.4415949253379
"2029" 405.6 49.0787760633453 1.83620759882696
"2030" 405.8 54.3477693397647 0.992536246436406
"2031" 406 60.6563481978506 0.938609839712711
"2032" 406.2 67.0596392315912 0.817806630979144
"2033" 406.4 73.0502576911353 1.36947849697123
"2034" 406.6 79.144741994879 2.20259303135916
"2035" 406.8 85.2632536214232 4.20240552813557
"2036" 407 90.5358089272555 6.87405037376147
"2037" 407.2 95.8748928156193 9.13964124870949
"2038" 407.4 100.634652843857 12.609593182216
"2039" 407.6 105.206552686813 17.0283795898215
"2040" 407.8 109.231947112111 21.591864184427
"2041" 408 113.874445083388 26.6122353195489
"2042" 408.2 117.074852231266 31.1167909338819
"2043" 408.4 119.55553162873 36.8670212140776
"2044" 408.6 121.126478983143 42.2788274004947
"2045" 408.8 121.856452597179 48.0118938471961
"2046" 409 121.346479940416 53.4325754991238
"2047" 409.2 119.271750205147 58.5702380675823
"2048" 409.4 116.316283578987 62.4648721302903
"2049" 409.6 112.431619519982 65.9889647475111
"2050" 409.8 108.46199375951 69.0620672636794
"2051" 410 104.186945182025 72.2584536216224
"2052" 410.2 101.134585778026 76.1204796378368
"2053" 410.4 98.4906188647108 80.7948227410326
"2054" 410.6 96.5678273036968 85.3364826148127
"2055" 410.8 95.998857637805 89.6954511005637
"2056" 411 94.7839372720164 91.7997090429688
"2057" 411.2 91.9691908742352 91.4382752793097
"2058" 411.4 87.9315130123514 90.9131006430147
"2059" 411.6 83.4428861207299 90.6460259489097
"2060" 411.8 79.6549081477039 90.0746754805872
"2061" 412 75.0092545066982 88.459731560479
"2062" 412.2 69.0431368942415 87.4904138654846
"2063" 412.4 63.571682597465 86.5066536657506
"2064" 412.6 57.2460086332211 85.4391048291179
"2065" 412.8 51.3957439434732 85.0801982189874
"2066" 413 45.5515092982901 85.9438663408945
"2067" 413.2 39.5638660863908 87.8425755553487
"2068" 413.4 32.9434424106023 89.9394437085916
"2069" 413.6 26.5604800271135 91.9680227647272
"2070" 413.8 21.4151919078076 93.2505762929039
"2071" 414 15.5470889491856 93.5936221321695
"2072" 414.2 10.4074362395838 92.5618800572495
"2073" 414.4 10.2127741639747 90.4339325533444
"2074" 414.6 10.5584107470643 87.0071943709829
"2075" 414.8 10.344671533239 82.0927887141886
"2076" 415 10.6604552864454 76.990699685045
"2077" 415.2 10.8310533786118 71.333056142278
"2078" 415.4 11.0624567269791 65.6438231319286
"2079" 415.6 11.4099656008762 60.0657687864697
"2080" 415.8 12.1967723720227 54.2849422359571
"2081" 416 12.5931943035398 47.6937337724784
"2082" 416.2 12.4334973811745 41.1504878394996
"2083" 416.4 12.5309298786341 35.2335960997767
"2084" 416.6 14.7870027615133 30.1669803351166
"2085" 416.8 18.4198017725124 25.4905180029058
"2086" 417 22.9353868884989 21.1596596483603
"2087" 417.2 26.972024552523 17.7236636342656
"2088" 417.4 32.6517964588749 13.7898745030804
"2089" 417.6 38.030670407968 10.6382249153324
"2090" 417.8 43.4700424317685 7.84703082451716
"2091" 418 48.9237098089769 6.6927328722055
"2092" 418.2 55.6098144994994 6.13784743167348
"2093" 418.4 61.9776130170869 5.32987771599266
"2094" 418.6 68.4486363150225 5.68750656533817
"2095" 418.8 73.7969539619102 7.56871361891306
"2096" 419 79.1257586748633 10.8518910870254
"2097" 419.2 84.6655833292392 14.8375922408886
"2098" 419.4 89.3989074431205 18.6204724653911
"2099" 419.6 94.0795279265248 21.9679251764744
"2100" 419.8 98.280737036845 25.0259506868372
"2101" 420 103.273803924995 28.2511532903819
"2102" 420.2 108.403744779052 31.3807304402369
"2103" 420.4 111.071153328429 35.5045329373242
"2104" 420.6 112.415323376284 40.1559461826366
"2105" 420.8 113.971346530666 45.9672844418839
"2106" 421 114.375624444304 51.0290904258745
"2107" 421.2 113.625395813835 57.3080334831555
"2108" 421.4 112.262623783688 62.9771960187824
"2109" 421.6 110.235049046318 68.9485532240292
"2110" 421.8 107.466186865669 74.8633843120149
"2111" 422 103.42163857001 79.9663038427527
"2112" 422.2 98.8819812686105 84.7174613558336
"2113" 422.4 94.0201521157516 89.8980616390343
"2114" 422.6 89.6788704249553 94.1222943373903
"2115" 422.8 84.8989022340672 99.5212933332037
"2116" 423 80.7062708888216 104.966134933489
"2117" 423.2 75.6176871985313 109.132870365223
"2118" 423.4 69.5848501129925 111.461159323391
"2119" 423.6 62.673120229816 113.093948879954
"2120" 423.8 56.0278315887823 113.504591321315
"2121" 424 49.3619553344627 113.384994403188
"2122" 424.2 42.7771789821098 112.664540349891
"2123" 424.4 36.5999420487282 110.54298062786
"2124" 424.6 31.2404440952203 107.67807589532
"2125" 424.8 26.194815466416 103.192802483463
"2126" 425 21.9362404606081 98.7997339720411
"2127" 425.2 18.4568367278689 93.7662242862138
"2128" 425.4 15.4079081059996 88.0439364815768
"2129" 425.6 12.7997306503045 82.7290369649047
"2130" 425.8 10.2875007129325 76.3359407546248
"2131" 426 8.66876155473614 69.8058277687927
"2132" 426.2 7.06639347749284 63.3065356689403
"2133" 426.4 6.23264155705883 57.1663666111896
"2134" 426.6 6.04194297836584 50.9352835043787
"2135" 426.8 7.1111728813373 45.2664661213673
"2136" 427 10.428922789365 39.7021517623995
"2137" 427.2 13.8908101877846 34.391299861131
"2138" 427.4 17.3001685844368 30.072018587051
"2139" 427.6 21.9520006082668 25.3208929987874
"2140" 427.8 26.6981033109606 21.1859816364605
"2141" 428 30.7090829337933 17.7117563226842
"2142" 428.2 34.4775251917241 13.3160504263252
"2143" 428.4 37.9577948915894 8.45709226185996
"2144" 428.6 42.6115920565339 5.61550715763775
"2145" 428.8 48.571734448034 3.06104283786631
"2146" 429 54.1937652307247 1.77255022691486
"2147" 429.2 60.2269859486301 0.902126176344042
"2148" 429.4 66.0568647339067 0.357675183294223
"2149" 429.6 72.0245025623743 1.93723350809501
"2150" 429.8 78.4135677934413 3.55240210968195
"2151" 430 83.9693480467633 5.07454506515316
"2152" 430.2 89.7823788008408 7.4431981820691
"2153" 430.4 94.9030823520891 9.70631336315022
"2154" 430.6 100.456362340472 12.7102227565122
"2155" 430.8 105.320205810754 16.6890090952571
"2156" 431 109.087812624775 21.2645815349766
"2157" 431.2 112.75835218676 25.5322832185393
"2158" 431.4 116.205981516598 29.9745230920876
"2159" 431.6 119.064598087543 34.7714015514593
"2160" 431.8 120.748608408102 40.7310111463835
"2161" 432 120.959522598902 45.9028665844942
"2162" 432.2 121.475563875392 52.3748208612669
"2163" 432.4 121.44118503013 57.9732872966491
"2164" 432.6 121.086203538224 63.0376903116203
"2165" 432.8 120.356518807903 68.8648819167312
"2166" 433 118.689878071301 75.4106624255642
"2167" 433.2 117.094562034087 81.1563740288992
"2168" 433.4 113.100539495747 85.0446808849427
"2169" 433.6 108.480109199433 89.460247066539
"2170" 433.8 103.802969491646 94.2562136573756
"2171" 434 98.5905610618532 99.0234196754456
"2172" 434.2 93.7173529550984 102.271982862892
"2173" 434.4 87.6398739310917 105.47676493972
"2174" 434.6 81.5865201027086 108.528561235908
"2175" 434.8 75.1009950810743 110.645803367882
"2176" 435 68.7183134273433 110.988261924737
"2177" 435.2 61.7941376946338 110.139834061858
"2178" 435.4 55.3400202491447 109.809695164353
"2179" 435.6 48.9108785255233 108.402075552586
"2180" 435.8 42.5173719907037 105.889214534221
"2181" 436 36.6660840202155 102.644843809463
"2182" 436.2 31.494456572244 98.7288143678563
"2183" 436.4 26.7291750924159 94.5571337070598
"2184" 436.6 22.0816708220837 89.9831564415531
"2185" 436.8 17.7285126237912 84.6054970313384
"2186" 437 14.3064227899952 79.1154793382828
"2187" 437.2 11.3886039385244 72.5404768705976
"2188" 437.4 8.98750335824005 66.0745439773537
"2189" 437.6 7.67803134649343 59.4206513783355
"2190" 437.8 7.68031877091562 53.029637098767
"2191" 438 8.51216616157725 46.2552803283517
"2192" 438.2 10.8931359579597 40.3793242708507
"2193" 438.4 14.0799391291405 35.4104882890638
"2194" 438.6 18.8041907999699 30.2646916372608
"2195" 438.8 23.2220244665688 25.4018493550263
"2196" 439 27.5875770892875 20.8169439141368
"2197" 439.2 32.0245636261554 16.9130202879255
"2198" 439.4 37.0762961947833 12.2280910607697
"2199" 439.6 42.125165449746 7.86165126441627
"2200" 439.8 46.730900414454 4.57858622654933
"2201" 440 51.4686390952573 2.3354470447835
"2202" 440.2 57.829771415654 2.95151784278571
"2203" 440.4 62.6523255887293 4.69795609238322
"2204" 440.6 68.52566133735 7.17160230521358
"2205" 440.8 74.595247667144 9.75585450334368
"2206" 441 80.5667754580693 12.1087077932865
"2207" 441.2 86.6276328174492 14.4022770057341
"2208" 441.4 91.9788272907187 16.1673461685925
"2209" 441.6 97.4458063278366 17.817326126925
"2210" 441.8 103.444675416044 19.4020282868074
"2211" 442 107.952361592829 20.9620691913952
"2212" 442.2 112.221239649838 24.301119817582
"2213" 442.4 114.427259049852 28.5508681489738
"2214" 442.6 116.44049574634 33.7124968066368
"2215" 442.8 118.368374009546 38.9416967698816
"2216" 443 120.390923868874 44.7427024541982
"2217" 443.2 121.948379425413 50.0193208782476
"2218" 443.4 123.623705789445 56.0986384504308
"2219" 443.6 123.81782975386 61.8188913024274
"2220" 443.8 122.787638411304 67.9057209698781
"2221" 444 121.214611781937 73.5159806591363
"2222" 444.2 118.7481528628 79.0886217545414
"2223" 444.4 115.063934169646 84.0064456412881
"2224" 444.6 111.273717356757 88.1139585038994
"2225" 444.8 106.229114738875 91.7179434302089
"2226" 445 100.500352614601 95.1561193918789
"2227" 445.2 96.7348680737718 98.4858200081075
"2228" 445.4 93.8013369456023 103.160239318577
"2229" 445.6 90.8139336294059 108.037634550338
"2230" 445.8 86.9095220449081 111.902715049323
"2231" 446 84.4872480287525 116.725309896283
"2232" 446.2 83.2807770845055 121.097765086157
"2233" 446.4 82.0464343064688 120.920035915339
"2234" 446.6 78.5027784614288 121.437213494681
"2235" 446.8 74.910686387018 123.057776066483
"2236" 447 70.5198022397008 124.112812741017
"2237" 447.2 65.6463461058205 124.898416885168
"2238" 447.4 60.0416873281329 125.139128324512
"2239" 447.6 54.9475905791485 124.446423869321
"2240" 447.8 49.8236706778417 123.760363047479
"2241" 448 44.2617468363499 122.070466728476
"2242" 448.2 38.9083176844112 120.084989171099
"2243" 448.4 34.5724685157327 117.239772620596
"2244" 448.6 29.6128380414279 114.255178964246
"2245" 448.8 24.257901071881 110.775424325712
"2246" 449 20.2018967029541 107.440011105949
"2247" 449.2 16.8289342155814 104.03037442999
"2248" 449.4 13.1597245478161 99.1960146265531
"2249" 449.6 11.6433236089133 95.2315057365007
"2250" 449.8 10.4138284372607 89.6548878374638
"2251" 450 9.3000623318317 83.319925998265
"2252" 450.2 8.30657423209945 78.010744823494
"2253" 450.4 6.533997278072 72.8236666389902
"2254" 450.6 4.86708330101601 67.0592073421723
"2255" 450.8 4.30081245242357 60.7932513655325
"2256" 451 5.08797509926044 54.8913589345671
"2257" 451.2 7.36323874345059 48.3122307580174
"2258" 451.4 10.1747227589449 42.9242248891659
"2259" 451.6 11.8358834040099 37.0765186520592
"2260" 451.8 13.6202511833264 31.4346702619006
"2261" 452 16.4688946026093 27.718793470178
"2262" 452.2 20.8485885124121 23.1876301876908
"2263" 452.4 25.2329073681093 19.5502434710304
"2264" 452.6 30.0852008226618 16.4470017000059
"2265" 452.8 35.7136973708045 13.0052528528149
"2266" 453 40.9465705788687 10.5273358875079
"2267" 453.2 46.062265074465 8.64024376872153
"2268" 453.4 52.0844743002629 6.832698298551
"2269" 453.6 57.9790049103071 4.23838139404459
"2270" 453.8 63.8393805102336 2.02627525958466
"2271" 454 69.3105621968123 1.23854958174301
"2272" 454.2 74.857631532425 2.39296254333942
"2273" 454.4 81.0975895432271 4.89703442242965
"2274" 454.6 86.6408029569221 8.26473308104354
"2275" 454.8 91.5933012269298 11.8937383323871
"2276" 455 96.5293773253866 15.6143393385533
"2277" 455.2 101.733882438651 19.9361131028153
"2278" 455.4 106.247756037384 24.2970136005581
"2279" 455.6 109.258831232907 29.1965717683112
"2280" 455.8 112.794237533484 35.0445890465884
"2281" 456 114.426400734171 40.7986245879015
"2282" 456.2 114.531722892875 46.3651179505069
"2283" 456.4 115.472086156086 52.2358569053886
"2284" 456.6 117.142228196762 57.9038960066109
"2285" 456.8 121.042905592187 62.5573141971465
"2286" 457 124.644870866225 67.5961811030268
"2287" 457.2 123.360939663963 71.9875914487936
"2288" 457.4 121.813171005963 77.9945430806038
"2289" 457.6 119.58323100692 83.4357720687286
"2290" 457.8 117.163262567472 87.4884422224681
"2291" 458 113.742780328726 90.8479112455465
"2292" 458.2 109.381361284282 95.4132600459295
"2293" 458.4 104.845170540854 99.6055926755178
"2294" 458.6 100.934384924 103.035621143688
"2295" 458.8 95.9463762506498 106.064574071451
"2296" 459 89.8005062157422 108.70567542264
"2297" 459.2 83.6247627891523 110.01803245705
"2298" 459.4 79.0745584627727 110.685406980579
"2299" 459.6 73.3532850856489 111.601240395116
"2300" 459.8 67.3182749636144 112.799114893153
"2301" 460 61.0550846142885 114.062846021069
"2302" 460.2 54.4673208532028 115.105142588354
"2303" 460.4 48.1872774726043 115.26265191111
"2304" 460.6 42.2455125239329 115.204637335044
"2305" 460.8 36.4192439134103 114.69198680112
"2306" 461 30.0091276815689 114.26778188939
"2307" 461.2 24.2673467047237 112.121352978464
"2308" 461.4 19.6766765690093 108.435808375236
"2309" 461.6 15.5611724934115 104.078472722759
"2310" 461.8 12.1718122914648 99.4201553795796
"2311" 462 9.8888335172759 93.7798528930233
"2312" 462.2 8.56167088270946 89.5441879264053
"2313" 462.4 7.36981414400697 84.164868066274
"2314" 462.6 6.927264977863 78.0512915339715
"2315" 462.8 6.60295017497203 72.227773036545
"2316" 463 5.87372663596278 65.5133258589336
"2317" 463.2 5.41221111284971 58.7006427159874
"2318" 463.4 5.90446394496561 51.7233825396112
"2319" 463.6 7.98089875923248 45.1784781044301
"2320" 463.8 10.841482378511 38.876348608152
"2321" 464 13.1802702810401 32.7154962809576
"2322" 464.2 16.0686308195707 27.3130508737009
"2323" 464.4 19.970533902103 22.2525169009146
"2324" 464.6 24.7407514688493 18.3380731476494
"2325" 464.8 29.770345417064 14.2926255603975
"2326" 465 34.5502295619748 11.5944856870643
"2327" 465.2 40.3107234518555 8.51858127255653
"2328" 465.4 45.3160902897834 5.67485049233754
"2329" 465.6 51.5556159084842 2.76353820552418
"2330" 465.8 57.8497590826405 0.779569478165488
"2331" 466 63.5682104536327 1.21370459636243
"2332" 466.2 70.1726100950081 2.24775543987379
"2333" 466.4 75.8865235970821 3.1936943173481
"2334" 466.6 80.526951972491 3.59079284009969
"2335" 466.8 86.0061949662641 4.90711108041359
"2336" 467 91.264612485949 7.57910229344376
"2337" 467.2 96.4005780695747 10.585685807128
"2338" 467.4 100.885416494496 12.9039986862415
"2339" 467.6 105.228210792018 17.0918844077005
"2340" 467.8 109.262584050954 20.6754896862847
"2341" 468 112.526333267872 24.6150252134534
"2342" 468.2 115.131679253034 29.0345586095932
"2343" 468.4 118.353693829301 34.0046855870011
"2344" 468.6 120.408847178367 37.0395109042415
"2345" 468.8 121.80226596669 41.0986113259713
"2346" 469 124.145992374774 46.5998382059602
"2347" 469.2 123.958091286218 51.1618810060913
"2348" 469.4 124.600814790772 55.918551826754
"2349" 469.6 125.229741632767 58.8236444981934
"2350" 469.8 126.233988782815 63.0357267274984
"2351" 470 126.111363712622 69.1872305002497
"2352" 470.2 125.570610008325 74.2206826881431
"2353" 470.4 123.827303467241 79.8500711240829
"2354" 470.6 121.564228241761 86.0502827922229
"2355" 470.8 119.618302132917 92.253541250021
"2356" 471 117.002571271585 97.5940164689154
"2357" 471.2 113.083209248055 102.44525590211
"2358" 471.4 108.6403639651 107.114260911565
"2359" 471.6 103.852432140244 111.159017977896
"2360" 471.8 98.1675980780801 114.084712805058
"2361" 472 92.3761783875619 116.733198921425
"2362" 472.2 86.1195208417318 119.656186288557
"2363" 472.4 80.0567848079003 121.708077565534
"2364" 472.6 74.1574305586163 122.613822706187
"2365" 472.8 66.7953133042132 123.065366259243
"2366" 473 60.2858945763316 123.775882736262
"2367" 473.2 54.3843464953539 123.988340219938
"2368" 473.4 47.8245308799011 123.377729569478
"2369" 473.6 41.6566331408014 121.275269804425
"2370" 473.8 35.2455682205852 118.001730771909
"2371" 474 29.9767231771178 115.06124798878
"2372" 474.2 25.1073375378209 111.665678575297
"2373" 474.4 20.5674278323677 108.055065655751
"2374" 474.6 16.762414145971 104.591531791112
"2375" 474.8 13.4293157989093 99.658191472296
"2376" 475 11.5260558027952 94.6609855502954
"2377" 475.2 11.1846239297926 88.4438089736785
"2378" 475.4 11.843522807453 82.2233039843031
"2379" 475.6 11.9000240818145 76.6158579367077
"2380" 475.8 10.7676583865629 70.9218807962955
"2381" 476 7.62226945576076 66.7296026268282
"2382" 476.2 3.78742555956196 63.6579671648679
"2383" 476.4 3.82609115298896 62.1689047840809
"2384" 476.6 4.99888224854121 60.7624695958701
"2385" 476.8 7.49046406979701 58.6412613661738
"2386" 477 10.1235622276419 54.6900952119435
"2387" 477.2 12.8121377197198 50.1728813975595
"2388" 477.4 15.6303204988161 44.8252558260491
"2389" 477.6 17.7699286813446 39.5494664568343
"2390" 477.8 20.2328868371108 34.4320605306996
"2391" 478 23.0424500984349 28.3305218327802
"2392" 478.2 24.9904131732253 22.5680654664536
"2393" 478.4 27.9074167875863 17.5080569758296
"2394" 478.6 31.6840510489393 13.7280108019932
"2395" 478.8 36.444122160187 12.4669103321477
"2396" 479 42.041020140849 12.7212780188868
"2397" 479.2 47.4946227432234 13.2721218343168
"2398" 479.4 51.4330906868836 13.4568899778491
"2399" 479.6 56.5054261560151 13.3439971621263
"2400" 479.8 62.4744393340103 12.1130295360393
"2401" 480 67.2640466675092 10.2025229522721
"2402" 480.2 72.0727768115839 7.17101178587992
"2403" 480.4 77.5633623848077 5.02271884655855
"2404" 480.6 83.5662607953329 5.10784136980563
"2405" 480.8 88.2681880517299 7.17506726805864
"2406" 481 91.9072665667244 11.0351394340121
"2407" 481.2 95.8585345014651 15.420548173658
"2408" 481.4 99.0572626239736 20.6429924081314
"2409" 481.6 102.361392873921 25.8310347692293
"2410" 481.8 105.659430689326 31.5093134385018
"2411" 482 107.901587595809 36.7200517283488
"2412" 482.2 110.724553784008 42.3532339517234
"2413" 482.4 112.888712820847 45.9581232742738
"2414" 482.6 115.793470468884 51.1025359070821
"2415" 482.8 118.548596888339 56.7466473079878
"2416" 483 121.118869351654 62.3877888484433
"2417" 483.2 122.901576306469 68.8801110575318
"2418" 483.4 123.81913210654 75.0655679171663
"2419" 483.6 122.497411795394 80.8413408166161
"2420" 483.8 119.519830539747 86.1668381754081
"2421" 484 116.098231703145 91.611123611014
"2422" 484.2 112.154227899506 96.6658002189642
"2423" 484.4 107.899882173648 101.374733803947
"2424" 484.6 103.224900834442 106.390736344535
"2425" 484.8 98.2030935673928 109.776963814498
"2426" 485 92.5483801146355 110.466073350858
"2427" 485.2 85.7457671039014 110.576685635099
"2428" 485.4 79.3052971994586 111.010219830545
"2429" 485.6 74.1288148885432 111.481214983875
"2430" 485.8 67.9309446206933 113.385998019182
"2431" 486 61.6027249025584 115.314217091495
"2432" 486.2 55.4337707934693 115.855307113633
"2433" 486.4 48.1663720403262 115.334030484509
"2434" 486.6 41.6472077124419 114.105295649706
"2435" 486.8 35.8002774250699 112.006970199264
"2436" 487 31.1766397444316 108.787119583502
"2437" 487.2 26.479930916372 104.665237246325
"2438" 487.4 21.6428390422433 99.5994864803207
"2439" 487.6 18.1237631959202 94.7081391113805
"2440" 487.8 14.4214140994574 88.1076113553591
"2441" 488 11.4215213861122 81.8891962453809
"2442" 488.2 9.38732336188431 76.0777889105336
"2443" 488.4 7.64868797472821 69.2529294175591
"2444" 488.6 6.7023319239808 62.6491530988933
"2445" 488.8 6.18291442428219 56.2567788618602
"2446" 489 6.08601428875529 49.8057382014135
"2447" 489.2 8.06714527571618 43.7637916103078
"2448" 489.4 11.2187803468189 37.6987585291469
"2449" 489.6 13.8608892543871 31.5636447835335
"2450" 489.8 16.4188502683326 26.3298184552723
"2451" 490 20.4710671293566 22.5862030340214
"2452" 490.2 24.7821559542448 18.4262691876709
"2453" 490.4 28.6100738173544 14.9555487402848
"2454" 490.6 33.7166062678575 11.1033619141942
"2455" 490.8 38.241062955418 7.69479608099338
"2456" 491 41.8162345214772 5.91477365630572
"2457" 491.2 46.9613425566562 3.35800108492121
"2458" 491.4 52.3842669961996 1.66600306349529
"2459" 491.6 58.4460860869672 0.633009587532545
"2460" 491.8 64.7925928355731 0.58572020150528
"2461" 492 69.660967881155 0.720525822485296
"2462" 492.2 75.0010208436538 2.0062442450234
"2463" 492.4 80.7115496585614 3.57070053416938
"2464" 492.6 86.7791081569744 5.10193309990561
"2465" 492.8 91.9525836322049 7.44023441293569
"2466" 493 96.3136058902345 9.62500844380856
"2467" 493.2 101.09837535469 12.9953598398556
"2468" 493.4 104.72542695656 16.0282979244979
"2469" 493.6 108.151468837144 18.9716073918884
"2470" 493.8 111.725851171542 22.6980843540966
"2471" 494 114.555844088633 26.5714343437307
"2472" 494.2 117.489818811441 30.7115432951408
"2473" 494.4 120.227814497616 35.0758128975356
"2474" 494.6 122.315333189969 39.8685394824892
"2475" 494.8 124.154466909364 44.3997004030461
"2476" 495 125.020453114222 49.6139943854167
"2477" 495.2 125.964572096575 54.9504011072839
"2478" 495.4 126.058680843679 59.0500503805932
"2479" 495.6 126.271788164721 64.1100163102625
"2480" 495.8 126.406118130189 69.0975554607759
"2481" 496 125.106390412481 73.0066424279896
"2482" 496.2 123.716590916935 77.600236587411
"2483" 496.4 122.208003106806 82.5302402744056
"2484" 496.6 121.519333880781 87.225550716361
"2485" 496.8 119.397983285692 89.9127458507332
"2486" 497 116.275626243903 94.4628014307542
"2487" 497.2 113.791315587861 99.0886550071422
"2488" 497.4 111.079094353735 103.392540949245
"2489" 497.6 107.968633593009 107.6073190421
"2490" 497.8 103.538140686569 110.777122883914
"2491" 498 98.7029708717343 113.551159160444
"2492" 498.2 93.6783158634513 116.385995066798
"2493" 498.4 88.134720702624 119.255909514818
"2494" 498.6 82.3306045903621 121.805043599838
"2495" 498.8 76.8809429279776 123.576989919697
"2496" 499 71.6580494474374 124.293695272948
"2497" 499.2 65.8455586949112 124.909454983258
"2498" 499.4 59.6555025520952 124.539973357769
"2499" 499.6 53.1353681227436 123.828432007875
"2500" 499.8 47.569542592424 122.790186653478
"2501" 500 41.7434780557465 121.427531518063
"2502" 500.2 36.0395220004122 119.617352289462
"2503" 500.4 30.8089243702514 116.75739994452
"2504" 500.6 25.6680207003327 113.243144675278
"2505" 500.8 21.0069807726537 109.136469262104
"2506" 501 16.9390511061311 104.409958525137
"2507" 501.2 13.6288192548176 99.1408294247063
"2508" 501.4 10.8738656557461 93.5458146202151
"2509" 501.6 9.10303138868359 87.7481630512514
"2510" 501.8 7.64893176657806 82.0919461088644
"2511" 502 6.61804367346004 75.6602188573422
"2512" 502.2 5.53924930544349 69.7761574869659
"2513" 502.4 3.19460255342219 64.6416186382397
"2514" 502.6 2.7639273125856 61.8773150719355
"2515" 502.8 4.10602449522919 58.4577509866404
"2516" 503 6.1162230601088 55.6102668485635
"2517" 503.2 8.09639577487878 52.0848226190696
"2518" 503.4 8.9647463580417 48.4388956506337
"2519" 503.6 10.1471682979735 44.694466187661
"2520" 503.8 10.1167548045102 41.5830441961011
"2521" 504 10.8927809529079 38.5487656590391
"2522" 504.2 13.8980384843075 36.9230078401137
"2523" 504.4 17.3058634909412 34.2776947881303
"2524" 504.6 21.3999280019556 30.6450238649311
"2525" 504.8 24.9916202578511 26.89372362876
"2526" 505 26.8387406086321 24.7395927359554
"2527" 505.2 27.8727692787574 22.3984227485051
"2528" 505.4 28.3994161538558 20.8181260632346
"2529" 505.6 29.8031451725837 18.5659493624291
"2530" 505.8 32.6610406889329 15.4666261914176
"2531" 506 35.6304254513092 11.7477962779499
"2532" 506.2 38.6899972235062 8.67244158841922
"2533" 506.4 42.8290019504904 6.44180562357648
"2534" 506.6 47.6693260971915 4.50194083555748
"2535" 506.8 53.1074919861339 3.11971294140305
"2536" 507 58.4256260217121 1.33886336689308
"2537" 507.2 63.570002803751 1.13516281446014
"2538" 507.4 69.6134373699642 1.59470778138133
"2539" 507.6 75.8675382250944 3.00961786737923
"2540" 507.8 82.1779197490463 4.77228167572008
"2541" 508 88.4630453197507 6.83707336669146
"2542" 508.2 94.9108969948635 8.87866406310529
"2543" 508.4 99.5640759950594 11.9184565256759
"2544" 508.6 104.112503666427 16.5630388078054
"2545" 508.8 108.171860841356 21.1149632641345
"2546" 509 112.039966861834 25.4365233965197
"2547" 509.2 115.73461881051 29.9088470706422
"2548" 509.4 118.74003358529 34.3949275311077
"2549" 509.6 121.008150732882 40.2958919088
"2550" 509.8 122.970518965163 46.0924632299299
"2551" 510 124.20813109429 50.8591890883484
"2552" 510.2 124.764926348015 56.9812534747035
"2553" 510.4 125.207464469633 63.39184825839
"2554" 510.6 125.829552100959 69.4910731116207
"2555" 510.8 125.059106662461 72.5362548648945
"2556" 511 122.449488014761 76.7958987170736
"2557" 511.2 120.047858104879 81.3609528966328
"2558" 511.4 116.979409140039 85.6776701614884
"2559" 511.6 112.956221069918 91.2343724063126
"2560" 511.8 109.182549452953 94.926158692988
"2561" 512 104.397900263653 98.0500840509153
"2562" 512.2 99.8537382445239 101.324701658601
"2563" 512.4 94.2109568924655 105.194109185414
"2564" 512.6 88.7002324614939 108.212821444186
"2565" 512.8 83.2193710091048 111.279901940413
"2566" 513 78.3995640564521 114.508840493362
"2567" 513.2 72.8501169478587 116.709781323471
"2568" 513.4 68.3186429638218 115.926835354508
"2569" 513.6 64.2982424359049 112.686838861278
"2570" 513.8 60.4725698953165 108.936109850198
"2571" 514 58.0265475459541 104.715141005521
"2572" 514.2 54.9767393080677 99.6908388936742
"2573" 514.4 52.5994578750098 94.440699402944
"2574" 514.6 49.5146806100724 90.4172828133802
"2575" 514.8 46.1957586921549 86.7339083303955
"2576" 515 43.1539000582088 84.0322652535921
"2577" 515.2 39.8020194230775 81.8986784902948
"2578" 515.4 38.5128404946913 80.3837656857744
"2579" 515.6 37.7123057317871 76.8622703044414
"2580" 515.8 38.5560442244208 72.946468514598
"2581" 516 40.5085852972854 69.2524329369775
"2582" 516.2 41.4527123718108 64.1677714424092
"2583" 516.4 41.1019837095692 60.3821980274284
"2584" 516.6 40.8490686431457 56.9938226171049
"2585" 516.8 40.4685473200691 52.9151367049285
"2586" 517 40.0387573170563 47.7821341746897
"2587" 517.2 41.1716055833966 43.9109219751111
"2588" 517.4 42.9675723697719 39.4927697509608
"2589" 517.6 44.2008598069546 34.513031501474
"2590" 517.8 46.1862436699525 29.868536628469
"2591" 518 47.9305572864819 25.0960182254755
"2592" 518.2 48.7575080111121 20.0295343838319
"2593" 518.4 50.1328502804385 14.2110833357146
"2594" 518.6 52.2347732880157 8.7748476285553
"2595" 518.8 54.3434745990827 4.68978930862666
"2596" 519 57.4001600882986 3.47928704718498
"2597" 519.2 62.6305933889701 2.68962979762559
"2598" 519.4 68.0312052194201 1.99450060409836
"2599" 519.6 73.3883799269597 2.52212456842216
"2600" 519.8 77.681498051404 4.47894114737912
"2601" 520 82.4444427728491 8.33892407304553
"2602" 520.2 86.4715758983379 12.2731146282458
"2603" 520.4 90.5104623139313 14.2961843682437
"2604" 520.6 95.5806268215184 16.3013213721318
"2605" 520.8 101.459096009725 18.9095512734871
"2606" 521 106.311084745164 22.1958057776417
"2607" 521.2 110.393669619103 26.3181004164696
"2608" 521.4 113.636774544624 31.5658642561399
"2609" 521.6 116.725868550482 37.0576499039773
"2610" 521.8 118.306297341078 42.0942915239859
"2611" 522 117.715047388928 47.1362006740271
"2612" 522.2 116.809104436819 52.4376183295514
"2613" 522.4 114.129348262737 56.4022893399994
"2614" 522.6 110.586665236892 58.4607904440685
"2615" 522.8 105.62947684008 61.3207370713937
"2616" 523 100.786660404973 64.2621501465724
"2617" 523.2 96.3610168145273 66.1709811830365
"2618" 523.4 91.2744211960344 69.2143658097466
"2619" 523.6 85.5372599585399 72.018221914508
"2620" 523.8 79.659499829965 73.0409109391136
"2621" 524 74.4420597291257 74.264911325869
"2622" 524.2 68.3257837723099 74.7014246062602
"2623" 524.4 62.0265086658451 75.0232955378771
"2624" 524.6 55.2030494078659 75.0850605624477
"2625" 524.8 49.5355874527639 74.7547641540225
"2626" 525 44.6378425788179 76.0289187406269
"2627" 525.2 39.5089557133242 78.5797388005788
"2628" 525.4 34.619595374599 81.9596802183225
"2629" 525.6 29.0065992111875 86.0518930140362
"2630" 525.8 23.1685364880939 89.011398841487
"2631" 526 17.3474400932174 91.7184123161599
"2632" 526.2 14.3148622982212 90.3334346975044
"2633" 526.4 14.5044787015987 87.2257692704636
"2634" 526.6 15.0668739102422 82.3161446591771
"2635" 526.8 15.6879336762778 77.8019579084442
"2636" 527 16.5138607483759 75.5182986005417
"2637" 527.2 18.0043140865413 70.9750035691514
"2638" 527.4 21.2590706400818 66.2971703656775
"2639" 527.6 25.2300512476425 60.4822077704343
"2640" 527.8 28.0590905931259 54.8125051951635
"2641" 528 30.053190456626 49.2384441295949
"2642" 528.2 32.6054773953981 42.8305858833432
"2643" 528.4 35.3792712254784 36.7601768266087
"2644" 528.6 38.199734180364 31.2701401022616
"2645" 528.8 41.2568060382958 24.9896220880164
"2646" 529 44.2464463182946 19.0474353953165
"2647" 529.2 47.3974093717164 14.2274004844245
"2648" 529.4 52.3275140649854 10.5451510381103
"2649" 529.6 56.590184978445 9.32217055246722
"2650" 529.8 61.2370163333523 10.3887074277075
"2651" 530 67.0589019741077 12.0328951932326
"2652" 530.2 73.2605796546539 14.4038036014135
"2653" 530.4 79.1014769311455 17.3542392198098
"2654" 530.6 82.9664510144831 18.7523534318
"2655" 530.8 86.7192517531086 21.1442048812873
"2656" 531 90.7723125798197 25.5453594558874
"2657" 531.2 94.9415200980013 30.9229362579508
"2658" 531.4 98.458866718987 35.9920113590336
"2659" 531.6 102.605274004656 41.8286654481349
"2660" 531.8 106.021693140054 47.0596715356245
"2661" 532 110.138527305975 52.3666225426641
"2662" 532.2 113.307242970902 57.5744998299604
"2663" 532.4 115.790324360814 63.4295807599577
"2664" 532.6 117.43869692845 69.6523556484648
"2665" 532.8 117.232352067748 75.5122043781744
"2666" 533 115.829588090292 82.3130465504612
"2667" 533.2 113.808543847328 88.7833022216549
"2668" 533.4 110.565157946413 92.8535703697266
"2669" 533.6 106.127261840705 93.6769568980118
"2670" 533.8 100.092726475683 94.8535181693576
"2671" 534 93.4153960850664 96.2651960498431
"2672" 534.2 87.126328169074 97.8546680672046
"2673" 534.4 80.3466675160815 98.7332644763094
"2674" 534.6 74.5176392722091 100.216732185472
"2675" 534.8 70.2543165804276 100.312318668392
"2676" 535 63.6443385714335 99.2236392496312
"2677" 535.2 59.4739283533094 95.6415415161783
"2678" 535.4 55.9727483585985 91.6402135945337
"2679" 535.6 53.4960143376543 86.0899743254559
"2680" 535.8 52.1598238601312 80.6723738447452
"2681" 536 51.746418175883 74.3507532953533
"2682" 536.2 51.955998758831 68.3349310486881
"2683" 536.4 52.240925442537 62.5918141808393
"2684" 536.6 52.6659489597001 56.9275409332855
"2685" 536.8 52.8288604661394 50.4244395562855
"2686" 537 53.2167195199941 44.1706539798722
"2687" 537.2 54.3184754360251 37.4880572033954
"2688" 537.4 56.922213019762 31.9067459303996
"2689" 537.6 59.8024987081911 26.6857930281837
"2690" 537.8 62.5227355480859 21.5229794436317
"2691" 538 65.1434503833587 15.4089521836466
"2692" 538.2 68.1095991611725 10.4629303217347
"2693" 538.4 71.2887893023411 8.64162967603143
"2694" 538.6 73.3080701106978 5.88478233469208
"2695" 538.8 71.3504309833192 3.09651592767495
"2696" 539 70.5354426018385 3.63836943253857
"2697" 539.2 70.9337819605634 4.23364891854697
"2698" 539.4 72.2594485843775 5.06047540829081
"2699" 539.6 74.5304697463499 6.38126402055823
"2700" 539.8 76.9138725096079 7.54068294123837
"2701" 540 80.8104253087251 8.85071733280456
"2702" 540.2 85.1625852468754 9.79285090635499
"2703" 540.4 90.6319829138752 10.2900047056994
"2704" 540.6 95.3954754973487 10.576840853765
"2705" 540.8 98.4391366578037 12.7606801346266
"2706" 541 101.721837979154 16.5864746538458
"2707" 541.2 105.587479603496 19.5353053583413
"2708" 541.4 108.401370194439 21.4908699391014
"2709" 541.6 108.93061542987 23.6575872436158
"2710" 541.8 108.028154225812 24.461394167952
"2711" 542 107.433309157128 25.550232762816
"2712" 542.2 107.102628636028 25.6229790575456
"2713" 542.4 107.109042033465 25.737862124236
"2714" 542.6 107.339718562007 27.0705315699505
"2715" 542.8 107.319622732257 28.3473343862464
"2716" 543 107.14674657956 30.1250463399652
"2717" 543.2 108.113641219688 32.447767334967
"2718" 543.4 110.436049097638 36.1800385695513
"2719" 543.6 113.182660810413 40.6442999958362
"2720" 543.8 116.003014412559 45.2880913047446
"2721" 544 117.752130709299 49.1851764719329
"2722" 544.2 118.064757178402 53.5825749855158
"2723" 544.4 117.659750353887 58.2118481405956
"2724" 544.6 117.299951650008 64.1005241849298
"2725" 544.8 116.15560946045 70.4217765805614
"2726" 545 114.826813683924 75.4686027940558
"2727" 545.2 112.748327311969 79.9056505810596
"2728" 545.4 110.264999517772 85.660368655402
"2729" 545.6 107.850344784276 91.2491837359287
"2730" 545.8 103.956758482963 96.3416778075091
"2731" 546 99.8760591763296 101.216666799777
"2732" 546.2 95.6679458965598 105.93143849963
"2733" 546.4 91.6714569181992 109.425429237268
"2734" 546.6 87.0847057571867 111.108864490232
"2735" 546.8 81.9356092767055 109.923787584449
"2736" 547 78.3120000318388 106.986361960664
"2737" 547.2 74.8963580883117 102.307202891797
"2738" 547.4 71.8027763704546 97.8821279059178
"2739" 547.6 68.9772860413612 93.3346258587904
"2740" 547.8 66.559335091637 88.3027304521209
"2741" 548 64.5912192311932 83.0301152556743
"2742" 548.2 62.487288657156 78.4586959171047
"2743" 548.4 60.2102591829089 75.6392825336159
"2744" 548.6 56.9761478847571 71.7691563509811
"2745" 548.8 54.408610315612 66.9072621820321
"2746" 549 51.4178445570823 63.0326453839482
"2747" 549.2 46.8809886739165 59.8219146445724
"2748" 549.4 41.9505313744459 57.3861476805771
"2749" 549.6 37.1087301895236 54.5825519814244
"2750" 549.8 34.4978528483251 50.1481195452943
"2751" 550 33.4450096849012 45.372095358905
"2752" 550.2 33.216443516555 39.5246925677099
"2753" 550.4 34.9862311407569 34.5421772757543
"2754" 550.6 38.7248729825867 30.5118017294499
"2755" 550.8 43.4501309744871 27.3564204002186
"2756" 551 48.2835806213661 23.7904997732829
"2757" 551.2 53.3406878626948 20.8583324687626
"2758" 551.4 56.8881281427026 18.2600824937965
"2759" 551.6 61.5328299559282 15.0765004819793
"2760" 551.8 65.8310989315617 11.3915125261275
"2761" 552 69.0849140041067 7.64613107251396
"2762" 552.2 72.5486739081839 5.68256049805925
"2763" 552.4 73.9650057013054 8.05508933484818
"2764" 552.6 73.7816798939918 11.2129092895287
"2765" 552.8 73.7914108388839 16.6642130141056
"2766" 553 73.030803423682 20.0073971578993
"2767" 553.2 72.8516880793933 20.4848130970767
"2768" 553.4 72.6361123627997 24.7948202690669
"2769" 553.6 73.6984854869281 29.0177476115568
"2770" 553.8 75.5799069439055 33.1469445636903
"2771" 554 77.0783671320008 38.2709652659153
"2772" 554.2 78.3305488624208 43.9180651748235
"2773" 554.4 80.3068813621341 49.3162677276531
"2774" 554.6 82.4738100753768 55.4299055685594
"2775" 554.8 83.7502047902037 61.2113808710982
"2776" 555 84.4003862240813 66.9505950050231
"2777" 555.2 84.8624435550294 73.8552751257632
"2778" 555.4 84.663908159035 80.3457170970085
"2779" 555.6 84.0147438189168 87.0691964028437
"2780" 555.8 81.4458976890168 92.8023336764991
"2781" 556 77.8532452309529 97.920508794638
"2782" 556.2 73.5142371290906 101.635684665172
"2783" 556.4 69.316369536012 101.943319671184
"2784" 556.6 64.7406667582736 100.944163282612
"2785" 556.8 60.2714501994586 98.2874515974526
"2786" 557 58.220893602964 94.3017934291315
"2787" 557.2 56.6446005203457 88.7159494584784
"2788" 557.4 57.4056272134382 82.8459297067978
"2789" 557.6 58.1840116003216 76.9318689236131
"2790" 557.8 58.6299230218985 70.7480405022173
"2791" 558 59.4239446939975 64.5824463129253
"2792" 558.2 60.2006411466926 58.6212360733697
"2793" 558.4 61.2344702415748 52.2836996891799
"2794" 558.6 61.8090465530533 46.0403638987134
"2795" 558.8 62.869332555891 39.4708811101757
"2796" 559 65.6494035750059 32.7737280247295
"2797" 559.2 69.4714207759104 27.9300598539325
"2798" 559.4 74.8385572758287 25.6370658908676
"2799" 559.6 79.7148800366359 25.9766432244135
"2800" 559.8 85.3025637833748 28.9129279959169
"2801" 560 90.9256905581531 32.9488760531765
"2802" 560.2 96.016369805713 37.4519670717214
"2803" 560.4 100.613593393575 41.6442063753205
"2804" 560.6 105.246285951987 45.7575972738857
"2805" 560.8 109.968361932484 48.8575156006014
"2806" 561 113.851154130778 53.0248332437405
"2807" 561.2 117.227964344984 56.9227017213409
"2808" 561.4 118.965894561444 58.3905706043361
"2809" 561.6 118.257625163781 58.61910113138
"2810" 561.8 116.104292265209 59.6298479262385
"2811" 562 113.796678622046 61.462834489728
"2812" 562.2 110.917440671789 63.3029324000508
"2813" 562.4 107.490364717694 66.0106145560896
"2814" 562.6 103.164092826761 69.549230679424
"2815" 562.8 97.9850305786152 72.767995325463
"2816" 563 93.3032849980736 76.2254096469836
"2817" 563.2 88.6154412745933 80.7843519688236
"2818" 563.4 84.1277778568472 85.0628399878384
"2819" 563.6 79.1580144752534 88.6263692300716
"2820" 563.8 73.6085053507904 91.1164797865034
"2821" 564 68.5770054997677 90.0786874424277
"2822" 564.2 64.4910753810679 86.7947879429612
"2823" 564.4 60.8330685939163 82.3428880032952
"2824" 564.6 57.6687707807535 77.0726318697166
"2825" 564.8 54.9035341975866 71.1692472013854
"2826" 565 52.8216522106193 65.5713282642263
"2827" 565.2 50.5314303208096 59.3637123504155
"2828" 565.4 49.0034510757846 53.0437564010405
"2829" 565.6 48.137510996567 46.7472242464472
"2830" 565.8 46.5126472809415 39.9162396520578
"2831" 566 44.6999851060834 34.2919570861194
"2832" 566.2 44.724287585889 28.3489878547158
"2833" 566.4 44.778060405267 22.5882042515936
"2834" 566.6 44.742742277817 16.179038256968
"2835" 566.8 44.8935074848278 10.315492068385
"2836" 567 46.6338599918097 7.88279589449988
"2837" 567.2 48.7175281124532 9.24359797435421
"2838" 567.4 53.7665031308562 10.690711230443
"2839" 567.6 57.4237362305464 11.8224555923152
"2840" 567.8 57.4094014991199 12.1650142495761
"2841" 568 57.3080065071931 12.4864604965345
"2842" 568.2 57.0337658281362 12.6822387180744
"2843" 568.4 57.0421921961028 12.6727533360622
"2844" 568.6 58.2607982850863 14.027695345004
"2845" 568.8 61.3311683985226 16.7484288154858
"2846" 569 64.3963708071739 19.738693897207
"2847" 569.2 68.4582529108753 23.5399428028389
"2848" 569.4 72.0182797290565 28.4140120678334
"2849" 569.6 74.9592407124994 33.205564798948
"2850" 569.8 77.755860089428 39.0820616586016
"2851" 570 79.350925984635 44.7566386093774
"2852" 570.2 81.6946046135149 51.1120550628141
"2853" 570.4 83.6236710734311 57.9936914405255
"2854" 570.6 85.0286542770139 64.8633714930291
"2855" 570.8 85.0872246663347 72.1126448985507
"2856" 571 85.1686792657126 79.418011252623
"2857" 571.2 84.3040400633122 86.7394338648503
"2858" 571.4 82.4651384720552 93.7014239190735
"2859" 571.6 79.3329943861521 100.694635797005
"2860" 571.8 75.9196962701974 106.707766951735
"2861" 572 71.575123001913 111.381035429911
"2862" 572.2 67.9054158033934 110.338003666171
"2863" 572.4 65.8221933951939 106.865729847797
"2864" 572.6 64.8965928924908 101.843541330026
"2865" 572.8 65.2241677405905 95.968732994126
"2866" 573 67.3125520638879 89.0299415597501
"2867" 573.2 69.1187928891025 83.5027397309665
"2868" 573.4 70.0713536072652 77.0602458625991
"2869" 573.6 70.4832694501641 70.455834368458
"2870" 573.8 70.3689329879472 63.684418685255
"2871" 574 70.5085702332018 57.6243849222494
"2872" 574.2 71.3823601289654 50.74761267427
"2873" 574.4 72.2688805566386 43.6601737291895
"2874" 574.6 72.5987414342742 37.6295916352974
"2875" 574.8 71.9756656671589 30.6198450559612
"2876" 575 70.906738990378 24.8448052729442
"2877" 575.2 70.6397262686236 18.5675694687684
"2878" 575.4 71.2601490921404 12.5846351889239
"2879" 575.6 73.7469156324172 8.56730108072544
"2880" 575.8 75.4494627988517 9.0380052918891
"2881" 576 77.3629101049006 11.1408965463326
"2882" 576.2 80.1411462811093 14.3718346931007
"2883" 576.4 83.6824495398419 18.2951028992216
"2884" 576.6 87.0306622463794 23.2430118669878
"2885" 576.8 89.4784372092348 28.9270873326486
"2886" 577 91.7959246848892 34.8123176978276
"2887" 577.2 92.9683351365133 40.73771684242
"2888" 577.4 93.3229876602128 47.7770756647816
"2889" 577.6 94.344728909423 54.0250344173974
"2890" 577.8 94.6030172577849 60.6718967930569
"2891" 578 94.0166811914601 67.702297525379
"2892" 578.2 93.7750120812469 74.8776947814907
"2893" 578.4 93.6536102231004 81.9113644786963
"2894" 578.6 92.4931203260988 88.8122743094461
"2895" 578.8 88.867602253894 94.9982634494349
"2896" 579 84.046177292358 100.198233691581
"2897" 579.2 79.0247720220804 104.259852502385
"2898" 579.4 72.8078428923875 107.575271917934
"2899" 579.6 67.0519980899788 107.699147396186
"2900" 579.8 62.7106900573787 105.529379054857
"2901" 580 59.2681278489023 100.610780804959
"2902" 580.2 58.4405918431607 95.9106068185823
"2903" 580.4 60.0517213624939 90.6634787883853
"2904" 580.6 62.2651267311595 84.931550650674
"2905" 580.8 65.0258583138567 79.4001506181261
"2906" 581 68.4418310686435 73.8051016957064
"2907" 581.2 72.0427804622392 68.8002395685203
"2908" 581.4 76.7643166243163 64.2939153596407
"2909" 581.6 81.5081493324999 60.1684317114016
"2910" 581.8 86.1180017380597 55.9725523837428
"2911" 582 90.5239849472533 52.4162619645666
"2912" 582.2 95.6982823751534 48.4101146708859
"2913" 582.4 100.899557822402 44.8052807370101
"2914" 582.6 107.006691791769 41.2985676184894
"2915" 582.8 110.508839360708 37.9066111634352
"2916" 583 111.717403370451 35.0619807786245
"2917" 583.2 113.988204951664 36.3562986948062
"2918" 583.4 116.513090531234 38.9627685513743
"2919" 583.6 119.367417932736 43.2422278201452
"2920" 583.8 121.148553795435 47.1142365807005
"2921" 584 121.956649373635 49.7668600557622
"2922" 584.2 122.910409545031 54.1080959679478
"2923" 584.4 123.927854415589 59.9270521975932
"2924" 584.6 124.283621853819 65.863309242513
"2925" 584.8 122.501731036417 70.783733014134
"2926" 585 119.423281023246 75.8401396803445
"2927" 585.2 116.071860203264 80.0023446815601
"2928" 585.4 111.459237265886 84.309336765314
"2929" 585.6 106.48429973326 88.2933988412322
"2930" 585.8 101.177941803977 91.5097361065991
"2931" 586 95.0747475644486 94.3544292656698
"2932" 586.2 88.4805309442796 96.3026890086938
"2933" 586.4 82.4511952879918 95.9421447196375
"2934" 586.6 75.8481208590012 93.817515069203
"2935" 586.8 69.8111522147164 91.1659637322964
"2936" 587 63.9142896016352 87.5884654124183
"2937" 587.2 58.4573568259995 83.9357946557102
"2938" 587.4 52.7091881560452 79.5606528389535
"2939" 587.6 47.9722505022145 74.8867641812645
"2940" 587.8 44.779560169974 68.9794311703951
"2941" 588 43.2171655057693 62.7787402169172
"2942" 588.2 42.4016992339533 56.1117267684136
"2943" 588.4 42.2243659011967 49.1366846217014
"2944" 588.6 43.5481251358106 42.429637394769
"2945" 588.8 46.1563340713922 36.5530308749443
"2946" 589 48.8412949600506 29.8041814051788
"2947" 589.2 52.0529209198901 23.6542715783401
"2948" 589.4 55.8316070758553 18.8881890555661
"2949" 589.6 59.6016348773707 15.8208881991788
"2950" 589.8 64.0008622711929 11.3088226765773
"2951" 590 65.9407305867832 7.11545149689149
"2952" 590.2 66.870920465736 4.63148527151288
"2953" 590.4 68.9142263021271 6.30140807458334
"2954" 590.6 70.3640853606028 9.71831085038751
"2955" 590.8 71.0964680996886 14.1367799696807
"2956" 591 72.0341719461678 17.6287609384913
"2957" 591.2 73.7591341525084 22.4400021301213
"2958" 591.4 75.8504130507052 27.4205375866141
"2959" 591.6 78.3859076576638 32.6506230073065
"2960" 591.8 81.9080070705415 37.7324136716929
"2961" 592 83.8215000397912 43.4590343423112
"2962" 592.2 86.0457364343149 49.1942522552824
"2963" 592.4 88.6761473642421 55.761026393991
"2964" 592.6 89.5046843970739 61.2521725052584
"2965" 592.8 90.1825572223374 68.0321811441735
"2966" 593 91.7060727478795 74.9573397266857
"2967" 593.2 91.9017074402158 81.1418915078977
"2968" 593.4 90.9241013337739 87.2346879759402
"2969" 593.6 88.7136935465017 93.2069987991869
"2970" 593.8 84.0469727393324 96.8603109204322
"2971" 594 78.6588518887091 98.0217355100349
"2972" 594.2 73.8411207283521 96.8567208131948
"2973" 594.4 69.8341146149381 92.9997789476133
"2974" 594.6 66.5541033321293 87.6876218116679
"2975" 594.8 64.7117588453151 81.4653445369144
"2976" 595 63.5386843967864 75.413835436476
"2977" 595.2 62.8685912165244 71.7888388945861
"2978" 595.4 62.648298655702 67.0835228509189
"2979" 595.6 62.7882038263916 60.6306485108246
"2980" 595.8 62.4834361215185 54.0972052734336
"2981" 596 62.2359658885888 47.379930161377
"2982" 596.2 61.9917712435638 40.4843158306113
"2983" 596.4 61.6797654979408 34.1224641709855
"2984" 596.6 62.8915461484714 28.5112843892275
"2985" 596.8 65.7975719516557 26.8581695400056
"2986" 597 71.0450515506127 26.1272986821992
"2987" 597.2 75.9495007011509 26.5810486929286
"2988" 597.4 81.9065867371112 28.9012255198565
"2989" 597.6 86.987224703109 31.32906741217
"2990" 597.8 91.6291408901874 33.9976821260278
"2991" 598 96.5808885400195 37.6824796561065
"2992" 598.2 101.214378729744 41.7486208930119
"2993" 598.4 105.234760568528 46.6575636805835
"2994" 598.6 109.363014302106 52.3387440413429
"2995" 598.8 112.388495969851 56.7784304396917
"2996" 599 114.516869328368 62.1212937481318
"2997" 599.2 117.619744918552 68.460547228352
"2998" 599.4 119.240469090743 73.8719337543096
"2999" 599.6 118.018142685175 78.5758461027102
"3000" 599.8 114.991969672374 82.8703733735049
"3001" 600 110.102289624134 86.9244760039547
"3002" 600.2 104.9854139286 88.8899655049935
"3003" 600.4 97.7450122328993 90.3573168756537
"3004" 600.6 91.7184540608565 90.7717558875792
"3005" 600.8 86.8358713601725 91.2544123035963
"3006" 601 80.3822360193094 91.3914517857434
"3007" 601.2 73.9492120367196 91.5404410127069
"3008" 601.4 67.9045720284191 92.2154066693325
"3009" 601.6 60.9072617690944 92.7414470946234
"3010" 601.8 55.6472536722185 92.5282232426807
"3011" 602 47.5228995673012 91.347747446165
"3012" 602.2 40.8661252471231 89.3027592139468
"3013" 602.4 34.7238519158106 85.45956112882
"3014" 602.6 31.8950380383116 81.3911382821206
"3015" 602.8 30.2502361289867 75.6402034576014
"3016" 603 29.9635106291033 68.0615559920842
"3017" 603.2 31.0730631354521 62.1878336453665
"3018" 603.4 32.845085613791 57.0194656855319
"3019" 603.6 35.069143737946 51.2362428149034
"3020" 603.8 37.6578485048328 44.6539652788871
"3021" 604 40.9825499137293 37.8977424492519
"3022" 604.2 43.0089772750486 34.2212034286513
"3023" 604.4 46.4782996447532 28.3670322161664
"3024" 604.6 49.3672122474874 23.1043601884118
"3025" 604.8 51.9608273115123 16.4677257074883
"3026" 605 52.8287012367749 10.3606123321207
"3027" 605.2 52.357411774955 6.22012858421259
"3028" 605.4 53.5424255205939 5.74961078831546
"3029" 605.6 56.848824539028 6.18629154244657
"3030" 605.8 61.7725661198157 6.01950788580242
"3031" 606 67.2241634522558 7.06770505537007
"3032" 606.2 72.0851110037118 9.00303005461722
"3033" 606.4 78.0323309460783 12.6929838891303
"3034" 606.6 83.2593384212896 16.6976874103711
"3035" 606.8 87.6688460756752 21.0795260006629
"3036" 607 92.0862124335004 25.1190637587993
"3037" 607.2 96.6011049444408 29.0218686537157
"3038" 607.4 101.455308969548 33.1027327793502
"3039" 607.6 106.114810663877 36.7078975221624
"3040" 607.8 110.780342738817 41.3519729352546
"3041" 608 114.728695462863 45.5187904543062
"3042" 608.2 117.991680161598 50.9061610761173
"3043" 608.4 119.995275928608 57.369298044665
"3044" 608.6 121.629486883628 63.6572623585448
"3045" 608.8 121.907702020066 69.3607510675786
"3046" 609 120.569434886254 75.4635353797737
"3047" 609.2 118.016136373068 81.6343645556207
"3048" 609.4 113.615838224618 85.7071797154477
"3049" 609.6 107.734745534274 89.2995969862066
"3050" 609.8 102.083257570775 92.7603396848584
"3051" 610 97.0402949356066 94.5373278512615
"3052" 610.2 92.7785002867426 94.7994617570142
"3053" 610.4 86.7363316100405 94.6002089060137
"3054" 610.6 80.6225554884323 94.1100940790376
"3055" 610.8 73.6192411572308 92.8518182576475
"3056" 611 67.0042101426114 91.8917734462439
"3057" 611.2 60.5836648459906 90.2536827217155
"3058" 611.4 53.4314224061388 88.3156927581449
"3059" 611.6 46.7885038798521 86.2422186164337
"3060" 611.8 42.0732258749394 83.3007072931463
"3061" 612 36.7556895195781 79.2898729183233
"3062" 612.2 33.0367858395303 73.6880059541881
"3063" 612.4 31.3151135019454 67.9491836881525
"3064" 612.6 30.3226847876379 61.0072605491169
"3065" 612.8 30.6094574723278 54.1300890339334
"3066" 613 31.9706857424188 48.0971505319897
"3067" 613.2 34.3687568405781 41.8367499027449
"3068" 613.4 36.7696418663755 35.6693054924374
"3069" 613.6 38.5645968104794 29.925294195921
"3070" 613.8 41.0563602081659 23.9494459115305
"3071" 614 44.2973346699382 19.0065901055356
"3072" 614.2 46.6566122007622 13.4422903311256
"3073" 614.4 47.0453247874739 8.54005630117615
"3074" 614.6 47.3345948778843 7.39988410813321
"3075" 614.8 50.0757819787907 8.12995864405733
"3076" 615 52.9133415873961 9.7623213481617
"3077" 615.2 57.1846904350146 12.5196005986005
"3078" 615.4 60.9599943909561 14.8807349006435
"3079" 615.6 65.5067916645799 18.1790602098068
"3080" 615.8 69.9512663222845 22.2105059544886
"3081" 616 74.0942110265527 26.3142185241896
"3082" 616.2 78.0177619476981 30.6615746700242
"3083" 616.4 82.2940661868241 34.3829334337948
"3084" 616.6 86.7140588666723 37.5500131753609
"3085" 616.8 91.5565198222027 41.1779335689364
"3086" 617 95.8598049675016 45.3190684827852
"3087" 617.2 101.164446342792 49.2952974225951
"3088" 617.4 106.182422228172 52.7990378090942
"3089" 617.6 111.853254661592 55.3902396148753
"3090" 617.8 116.447939891671 55.7089985067006
"3091" 618 119.279808187602 57.5752799483348
"3092" 618.2 118.844405295562 60.3781879448161
"3093" 618.4 116.931318229522 63.721235250807
"3094" 618.6 113.962449420799 68.0142712085811
"3095" 618.8 110.029215460644 71.7233455178338
"3096" 619 105.541922402909 74.9939639973756
"3097" 619.2 100.199098744237 78.2910965893014
"3098" 619.4 94.5212378426764 80.8468827476669
"3099" 619.6 88.1650517000716 81.5763965691203
"3100" 619.8 82.9469940595501 82.1800451188916
"3101" 620 77.4144835313911 81.3639893163728
"3102" 620.2 71.0440424230039 79.2725278293627
"3103" 620.4 64.7203070094371 77.1329022082074
"3104" 620.6 58.4379363405385 75.236968665655
"3105" 620.8 53.278022197951 73.8262921373061
"3106" 621 46.6626423083214 73.3367838552349
"3107" 621.2 40.5979081525732 72.5004110436145
"3108" 621.4 34.6013292784114 71.12924670113
"3109" 621.6 28.2170995949997 68.603573152549
"3110" 621.8 23.0895502929573 64.4325947281493
"3111" 622 20.3956660270296 58.5614739828814
"3112" 622.2 19.4598326340814 52.8603046366555
"3113" 622.4 20.6289039466596 47.3553212309255
"3114" 622.6 23.9548379066249 42.3360937460524
"3115" 622.8 28.4004612745476 37.2493975492906
"3116" 623 32.6088362385491 33.3128460598151
"3117" 623.2 37.1509579553375 29.4467942537968
"3118" 623.4 42.3614120090709 25.3742967106634
"3119" 623.6 47.425705914672 22.6339732209503
"3120" 623.8 52.4720168669198 19.8695046981361
"3121" 624 58.4291731254662 18.4313574481411
"3122" 624.2 64.6388645162714 17.9450499142311
"3123" 624.4 70.9052590379224 17.8821094332293
"3124" 624.6 76.6418264963692 18.6552858675257
"3125" 624.8 80.9209579798676 20.0373130344133
"3126" 625 85.6560907795585 23.8613652541519
"3127" 625.2 89.7204957976139 27.6449380952502
"3128" 625.4 93.7814738516411 32.0275920667815
"3129" 625.6 97.7639295486867 36.900093900937
"3130" 625.8 100.911922213778 42.2439215375114
"3131" 626 103.728875024622 47.8614736894146
"3132" 626.2 107.042589521968 53.0420964503867
"3133" 626.4 110.439819497128 57.8434948011473
"3134" 626.6 114.081617138681 63.1214692153118
"3135" 626.8 117.289187156141 68.4770018408626
"3136" 627 118.656289550293 73.8849188758784
"3137" 627.2 117.854013558888 78.7566017413303
"3138" 627.4 115.85118225369 84.6027991018895
"3139" 627.6 112.297058991695 89.9967736416683
"3140" 627.8 108.490637550031 94.5232808646097
"3141" 628 103.589263609279 97.4694118530579
"3142" 628.2 97.6858881948453 99.7962395642268
"3143" 628.4 91.0559487649162 101.623780235131
"3144" 628.6 85.1003836700738 102.615122673963
"3145" 628.8 79.5557964758611 103.415547107796
"3146" 629 73.8246041147516 102.792986154013
"3147" 629.2 67.186854822102 101.456942893347
"3148" 629.4 60.2400543592706 99.4424701722964
"3149" 629.6 53.5984579731393 96.8323979339514
"3150" 629.8 46.4224602226714 93.4200577915672
"3151" 630 39.9477993425928 89.3066648000466
"3152" 630.2 35.0894655525804 84.8277888683358
"3153" 630.4 29.1801744651239 78.393687610031
"3154" 630.6 26.3366605037462 72.9968649779534
"3155" 630.8 24.5090417420584 66.7764836736881
"3156" 631 24.1616515067021 59.5913102519471
"3157" 631.2 25.0990886154712 52.8383924011309
"3158" 631.4 27.1727010354529 45.8687958480137
"3159" 631.6 28.5023128658074 40.3268601099777
"3160" 631.8 30.2928075653774 33.488036564459
"3161" 632 31.9996422597708 27.2298370642645
"3162" 632.2 33.7524998872955 21.3404402946394
"3163" 632.4 36.6948908090394 15.3859921754185
"3164" 632.6 41.3552963577293 10.731340962325
"3165" 632.8 46.837634913344 8.02299813569398
"3166" 633 52.8796995708559 6.82927660989632
"3167" 633.2 59.3216931345298 6.97407501331527
"3168" 633.4 65.6698277327076 7.44501881438483
"3169" 633.6 71.2672816343042 8.26926986573607
"3170" 633.8 77.5947857216262 10.1156334752763
"3171" 634 84.0382414867391 11.8036389996445
"3172" 634.2 89.9079343760885 14.9224027684249
"3173" 634.4 94.9936864014332 18.5633556986479
"3174" 634.6 99.5874214270566 23.2437218786811
"3175" 634.8 103.234046332978 28.1522128990134
"3176" 635 107.640305895271 33.6080367654313
"3177" 635.2 111.081107916208 39.2210736254242
"3178" 635.4 113.8553262032 44.4554950035499
"3179" 635.6 117.272761660392 51.0356833647923
"3180" 635.8 119.700143729708 56.5374744362917
"3181" 636 122.422994794089 61.2420957153014
"3182" 636.2 124.946169354135 65.4203103407329
"3183" 636.4 123.726708443379 67.9435513081412
"3184" 636.6 122.413741805401 70.8897275225561
"3185" 636.8 120.696328464737 76.0101427726114
"3186" 637 118.061204946793 81.2598697691931
"3187" 637.2 115.023742196422 85.950287842925
"3188" 637.4 111.007995181727 90.2870044549358
"3189" 637.6 106.343143075698 94.4890395907649
"3190" 637.8 101.63432769445 98.7530632306819
"3191" 638 96.9111752714852 102.511373404585
"3192" 638.2 90.8320915587961 105.619488184264
"3193" 638.4 84.6401193454995 107.344766733396
"3194" 638.6 78.7166380535302 108.702712901579
"3195" 638.8 72.2291248337888 109.271399881192
"3196" 639 66.1426574805341 108.065077429492
"3197" 639.2 60.6715593126226 106.217519434901
"3198" 639.4 54.3954674139144 103.100860217322
"3199" 639.6 49.2348566357914 99.1500436204638
"3200" 639.8 44.6846403899312 95.4313810341005
"3201" 640 39.7358525587962 90.7961192732035
"3202" 640.2 36.3216702283827 86.5247206766445
"3203" 640.4 32.4368303789634 80.7866221496967
"3204" 640.6 29.0155895119574 74.8760304203193
"3205" 640.8 27.2389946797653 70.062256112338
"3206" 641 25.8392911765559 63.9598852177127
"3207" 641.2 25.7472608200269 57.0380873129528
"3208" 641.4 25.4477829594537 50.3006861352253
"3209" 641.6 24.2391376487149 45.5929084426383
"3210" 641.8 21.7945843346097 40.548743873128
"3211" 642 19.2375989075946 35.3945337542331
"3212" 642.2 19.7061598007714 31.1480579191251
"3213" 642.4 22.950120836313 28.5561610194775
"3214" 642.6 27.822644278016 25.9197529891343
"3215" 642.8 32.4637641318258 23.1246662909378
"3216" 643 36.0110797813332 21.1510052199852
"3217" 643.2 41.6514290039125 19.0150362639599
"3218" 643.4 46.6348423545812 16.6868953636891
"3219" 643.6 51.4046906309522 13.6557311900941
"3220" 643.8 55.9967519294046 9.95878747739098
"3221" 644 60.3584850693921 5.6759312624205
"3222" 644.2 64.5337581695931 2.56799248086235
"3223" 644.4 66.6686869839292 3.92112611669272
"3224" 644.6 69.7731281395598 6.61583172265436
"3225" 644.8 74.1117867017066 10.1470325473399
"3226" 645 77.7079060061487 12.7525930517243
"3227" 645.2 81.911619825552 14.9998775231884
"3228" 645.4 87.2694804446521 17.9002112026937
"3229" 645.6 91.6000421695209 19.9687683835313
"3230" 645.8 96.5664691277566 23.4848775397014
"3231" 646 101.240625846735 25.9332538181627
"3232" 646.2 105.833132607676 29.3830124808684
"3233" 646.4 110.454805006536 32.7195802889321
"3234" 646.6 115.574499750303 36.05919261292
"3235" 646.8 119.872191892634 39.9644870760456
"3236" 647 120.106513358273 42.8191536644615
"3237" 647.2 119.770202889815 47.4516514418274
"3238" 647.4 117.7578842436 52.9238018107882
"3239" 647.6 115.268006292165 57.9600795196971
"3240" 647.8 113.115167746816 63.5930174210424
"3241" 648 110.116673767368 69.3518424733132
"3242" 648.2 107.715445751341 74.6538576750564
"3243" 648.4 104.946640436171 81.3291232563016
"3244" 648.6 102.003048731414 86.5549142129353
"3245" 648.8 98.8113426809995 92.8393976104797
"3246" 649 95.8857665189459 99.1139796333793
"3247" 649.2 92.3898942760327 104.82139774612
"3248" 649.4 87.309456696528 108.535403646816
"3249" 649.6 81.6402436997186 108.766604176035
"3250" 649.8 75.1803132796868 106.774457992771
"3251" 650 70.5168582421782 103.662680922368
"3252" 650.2 65.0683776864432 99.96366929888
"3253" 650.4 59.7626730792704 95.4296619587051
"3254" 650.6 55.5696870231356 91.8359438323588
"3255" 650.8 50.2648839339804 88.4650863215746
"3256" 651 44.9893490958943 85.2412168302645
"3257" 651.2 40.0556602032451 81.8504921734865
"3258" 651.4 35.1830753130852 78.0925145621732
"3259" 651.6 29.8741106788614 73.3057560555201
"3260" 651.8 25.0955800152668 68.4318950872351
"3261" 652 21.4596613651582 63.9191791320158
"3262" 652.2 18.7258336638037 58.0373772192917
"3263" 652.4 17.2707942545557 51.8692643121911
"3264" 652.6 18.1097792055629 47.73481383589
"3265" 652.8 21.2082477463295 43.4206095645072
"3266" 653 23.5485328511346 39.2351412247137
"3267" 653.2 26.7517360235592 33.2156215137526
"3268" 653.4 29.0164407236059 28.1961342601723
"3269" 653.6 32.6023893757709 24.2496091882241
"3270" 653.8 36.2566084405066 19.2762328318161
"3271" 654 40.4636250844999 14.2745123512467
"3272" 654.2 44.1962477257072 11.700696323471
"3273" 654.4 49.5965362440579 9.96168825796881
"3274" 654.6 55.2927851004067 7.77091731289665
"3275" 654.8 59.8889364796096 6.18783108997431
"3276" 655 64.1681941963345 6.17348876893625
"3277" 655.2 70.2655045568269 6.3993524325719
"3278" 655.4 75.8288860546565 6.66518868702479
"3279" 655.6 81.4563982281142 7.16141143683068
"3280" 655.8 87.2657523908928 8.84781896560924
"3281" 656 93.131060074214 11.7245370407275
"3282" 656.2 98.3190741281811 15.0266862762745
"3283" 656.4 103.381171323204 18.7522880483306
"3284" 656.6 107.727602456227 23.3529930339664
"3285" 656.8 110.810344317609 28.1790524125994
"3286" 657 113.96058007031 34.0349405369224
"3287" 657.2 116.376692759684 39.3697736702082
"3288" 657.4 117.250969747022 44.5512485488268
"3289" 657.6 117.673460336768 50.9818568800786
"3290" 657.8 117.173815113378 56.5865406455368
"3291" 658 115.272382878747 62.0762017989971
"3292" 658.2 111.586734849805 67.5553098725884
"3293" 658.4 107.381396446894 72.8077719780195
"3294" 658.6 103.65203279552 77.9953890083619
"3295" 658.8 99.1886241583109 82.2191000113383
"3296" 659 94.3045976267412 86.0332454267459
"3297" 659.2 89.4458612288811 89.5271517612652
"3298" 659.4 83.4010093386277 91.7459119468509
"3299" 659.6 76.7943136420318 92.8010379233223
"3300" 659.8 70.3755377345948 93.0661099377312
"3301" 660 64.8135325010956 92.7196681448462
"3302" 660.2 59.4855023190273 91.9957628499044
"3303" 660.4 53.3114740656528 91.4969760344039
"3304" 660.6 48.6209833760146 92.8423998851938
"3305" 660.8 43.2218447470039 94.612728544699
"3306" 661 38.8291248097187 93.6538803596415
"3307" 661.2 38.1066946082007 90.2710203820831
"3308" 661.4 38.4015145328907 85.805295243542
"3309" 661.6 39.3472532204574 81.0753839257455
"3310" 661.8 40.1967983368585 78.2522413710608
"3311" 662 41.5875723691503 73.531193677921
"3312" 662.2 43.114815818204 68.1857812505916
"3313" 662.4 44.4510526252078 61.6966936371714
"3314" 662.6 45.1299259539261 55.7987704368387
"3315" 662.8 46.1234814560693 49.8862144641358
"3316" 663 48.3127060486268 43.2532922308526
"3317" 663.2 49.699001723208 37.3901541154049
"3318" 663.4 52.3248431985848 31.1778210053994
"3319" 663.6 56.0959673455358 26.3101008818539
"3320" 663.8 60.4104494610353 25.2547128614014
"3321" 664 65.2829242749994 27.3618053700225
"3322" 664.2 71.1029015655183 28.9309893657577
"3323" 664.4 76.6156379754414 30.7509744508947
"3324" 664.6 80.2798572673388 32.6642103984601
"3325" 664.8 85.0615995732637 35.3111607653564
"3326" 665 90.2159024270352 39.2840967881915
"3327" 665.2 95.4177342853749 43.3144499334362
"3328" 665.4 99.274368995855 47.7460826329777
"3329" 665.6 103.786072741685 52.4065138671934
"3330" 665.8 109.048896128725 56.9459809487913
"3331" 666 113.119218134102 59.3815345562964
"3332" 666.2 118.557243133324 60.8968182962097
"3333" 666.4 122.32407750287 60.2757344608435
"3334" 666.6 122.883250894255 59.6225075215746
"3335" 666.8 122.43636420838 60.8278075056186
"3336" 667 121.286481749171 63.2599319988788
"3337" 667.2 121.148987171385 65.8315326554927
"3338" 667.4 121.168402693689 70.2075795496397
"3339" 667.6 120.640393845821 74.5732868655906
"3340" 667.8 119.938818112378 79.6303052917174
"3341" 668 118.637984265789 84.1577561188912
"3342" 668.2 115.31087370036 87.5613185197354
"3343" 668.4 111.74057411355 91.5408120173546
"3344" 668.6 107.789559789834 94.3032292110638
"3345" 668.8 102.638855526899 96.9130769445119
"3346" 669 97.7082245172713 99.0170261908603
"3347" 669.2 92.3726866210362 101.355775595898
"3348" 669.4 85.7403710398515 103.198264027721
"3349" 669.6 79.1685434179459 104.226203422274
"3350" 669.8 73.4541623428481 104.668888051864
"3351" 670 67.7610161806504 103.733226952629
"3352" 670.2 60.8586363447302 102.381556330959
"3353" 670.4 54.608972090158 100.285782717794
"3354" 670.6 48.0813277925019 97.4211414665648
"3355" 670.8 42.740839979952 94.0422714513375
"3356" 671 37.8329759048965 89.0649622376381
"3357" 671.2 35.250731392741 83.1416933688263
"3358" 671.4 34.3084390280042 76.5942934166778
"3359" 671.6 35.2574932856046 69.8123911817179
"3360" 671.8 36.6021190762206 63.0033620032247
"3361" 672 38.0008571677698 57.2511971927689
"3362" 672.2 40.5879660394573 51.2846213828605
"3363" 672.4 42.9867092357058 44.9177873129623
"3364" 672.6 45.2414557800734 38.6546465752318
"3365" 672.8 47.9390092800931 32.7399637982265
"3366" 673 51.6744281429739 28.5370888930233
"3367" 673.2 56.6569541002355 26.5759991420012
"3368" 673.4 61.709510472758 24.8167202035628
"3369" 673.6 66.6680300614464 21.2174677943202
"3370" 673.8 71.2956060645509 17.7297782520684
"3371" 674 73.5267371508143 17.5102505782066
"3372" 674.2 74.5904139652891 19.8318308407664
"3373" 674.4 76.6639082065524 23.1683181368209
"3374" 674.6 79.70126809792 28.1967177643445
"3375" 674.8 82.7254219394217 32.2603414617846
"3376" 675 86.1793845045833 35.787884130138
"3377" 675.2 91.0050526271178 38.5934207639474
"3378" 675.4 94.6851675611592 42.2087945920081
"3379" 675.6 97.4859426428305 47.0450187611575
"3380" 675.8 100.489538811883 53.0900302797292
"3381" 676 103.442057441691 59.0103050236268
"3382" 676.2 105.827960148341 64.994333832359
"3383" 676.4 108.193916876354 70.6207466013923
"3384" 676.6 110.33753757936 76.7126235318443
"3385" 676.8 111.8111055891 83.1886562918044
"3386" 677 113.486799513155 89.3895262413986
"3387" 677.2 112.001020770951 92.2910922983113
"3388" 677.4 108.736560242206 92.1767781041855
"3389" 677.6 102.837714164998 92.2882449955534
"3390" 677.8 97.3327603573456 92.3013494710307
"3391" 678 91.4078719090301 92.147781814883
"3392" 678.2 85.5114962914682 91.4614807697975
"3393" 678.4 80.9900562506294 91.2209134759592
"3394" 678.6 74.8927329727001 90.667445835469
"3395" 678.8 68.8246366937294 90.5172498419789
"3396" 679 62.4051154751232 89.5816692097873
"3397" 679.2 55.6798970808755 88.076347135313
"3398" 679.4 48.7629656983321 85.6969815418362
"3399" 679.6 43.6433672935953 81.5198864812495
"3400" 679.8 39.7935278857027 76.0458985762922
"3401" 680 38.3644647157248 69.569863049637
"3402" 680.2 38.5673586162034 62.0077247454721
"3403" 680.4 40.1793272338685 55.12195784645
"3404" 680.6 42.1514480326943 48.7330754355318
"3405" 680.8 45.7423945803897 43.2444165857686
"3406" 681 49.9578371651018 37.6450598583494
"3407" 681.2 53.97330155207 32.666149228284
"3408" 681.4 58.9050620764033 28.5387265262101
"3409" 681.6 64.2534217777305 24.1619950119089
"3410" 681.8 68.56339869224 19.2754014176878
"3411" 682 70.0943387053198 14.661548607136
"3412" 682.2 70.5695399303763 9.78881973592526
"3413" 682.4 71.4188238911541 9.31168878142052
"3414" 682.6 74.7224509389585 9.90178785262659
"3415" 682.8 75.6945859953305 12.8734770242838
"3416" 683 77.8149284172338 16.8357285456643
"3417" 683.2 79.2646326190032 20.6663134668325
"3418" 683.4 80.6464299040216 25.6943715366178
"3419" 683.6 82.0128727732672 30.5844255612645
"3420" 683.8 84.0905828556768 36.1136727834449
"3421" 684 86.123158195376 40.8049968364503
"3422" 684.2 89.1817596817717 45.628248607266
"3423" 684.4 91.8716118439908 50.2689128184288
"3424" 684.6 95.2861250851811 55.5832861595033
"3425" 684.8 99.1680817934474 60.4674512804245
"3426" 685 103.044355582607 64.1921433496602
"3427" 685.2 106.978563723731 66.3098417500028
"3428" 685.4 109.860378662118 68.9800523066465
"3429" 685.6 108.48457534308 72.6903182571933
"3430" 685.8 105.307606363798 74.82486382152
"3431" 686 101.604193681252 77.4476048591254
"3432" 686.2 96.6022017329095 80.1443859410119
"3433" 686.4 91.7415857981673 82.2646770244547
"3434" 686.6 85.7179821590748 83.8985051930351
"3435" 686.8 79.9284609765197 82.7789233078976
"3436" 687 74.1556318161796 80.9854825540106
"3437" 687.2 69.0058812610298 77.5953904851791
"3438" 687.4 64.4507557044854 74.1570901258951
"3439" 687.6 59.024408762712 70.9634962068417
"3440" 687.8 52.7064572788324 67.6326221479844
"3441" 688 47.4631052899511 65.4460929138948
"3442" 688.2 42.0064183638286 62.131159800127
"3443" 688.4 37.6179529110016 57.4974429705965
"3444" 688.6 36.9676921193177 51.6660578008726
"3445" 688.8 39.1748195493333 45.8540013829959
"3446" 689 42.9471469018288 40.8698054500988
"3447" 689.2 48.1086357843236 35.7434438392636
"3448" 689.4 53.3415692945963 33.2072223957206
"3449" 689.6 59.1524061920811 31.4958780030778
"3450" 689.8 65.6788398577308 30.4275871627533
"3451" 690 71.5094749897454 29.5854374130015
"3452" 690.2 77.7344539028127 30.707940541101
"3453" 690.4 83.3079591104781 31.0152638643517
"3454" 690.6 88.3113550698799 29.5178565513165
"3455" 690.8 91.714345603518 29.6004195512742
"3456" 691 91.8019190272156 32.7342787986976
"3457" 691.2 89.8368911086305 35.1608342831528
"3458" 691.4 86.8779959627514 38.0094801906074
"3459" 691.6 84.335487798101 41.2745139310463
"3460" 691.8 81.5449887291864 45.1535680590439
"3461" 692 79.4436426112392 47.9798779158435
"3462" 692.2 76.5469313539499 52.3961639507112
"3463" 692.4 73.2610543603756 56.1978334786271
"3464" 692.6 69.044818421006 59.8685005678598
"3465" 692.8 63.6175596455799 61.5934530786205
"3466" 693 57.817594437553 63.1449219648567
"3467" 693.2 51.9553629990789 66.220435577436
"3468" 693.4 48.3880481329854 69.8101920788297
"3469" 693.6 46.9224678939099 75.0014934491986
"3470" 693.8 45.803072883485 81.1452880703269
"3471" 694 45.881023185635 87.1019196557847
"3472" 694.2 47.1404147866482 93.1407297129408
"3473" 694.4 48.2491609112894 99.3545946020431
"3474" 694.6 48.1209580673969 104.549487535221
"3475" 694.8 45.6756638411861 105.388749136881
"3476" 695 43.4869909322353 103.667004137838
"3477" 695.2 42.2742486568347 100.581113133537
"3478" 695.4 41.6430848050234 97.1466947882068
"3479" 695.6 43.2315393619928 93.6306953873092
"3480" 695.8 45.7435261952105 89.4094509004714
"3481" 696 49.502594574718 84.6215458792476
"3482" 696.2 51.7350621487565 79.6530767833072
"3483" 696.4 52.5107856009021 76.5657737039559
"3484" 696.6 52.9152122718794 71.0404396929863
"3485" 696.8 53.4570873365095 65.3252063783436
"3486" 697 53.4803186381722 60.9218451909861
"3487" 697.2 52.7109360507512 58.1997331295002
"3488" 697.4 52.5551971388618 53.3616013258499
"3489" 697.6 52.8118966815649 47.4184597114236
"3490" 697.8 52.521992785033 41.3893295937229
"3491" 698 50.9178586115054 35.1873344515707
"3492" 698.2 49.9012372752808 29.3952346263561
"3493" 698.4 49.4296468558667 25.7580277546485
"3494" 698.6 50.8217766955396 25.6905402934614
"3495" 698.8 53.3942365340467 26.7466527410666
"3496" 699 55.728030110367 28.6523549207357
"3497" 699.2 58.8495786738279 31.1017480514748
"3498" 699.4 63.6399050414903 33.9729245295886
"3499" 699.6 68.5997574947573 37.203264772659
"3500" 699.8 73.7522837873295 39.4521219180299
"3501" 700 79.1541288321675 41.8580063007983
"3502" 700.2 84.7949156256445 44.6669837710138
"3503" 700.4 90.3598624606884 47.5324334904307
"3504" 700.6 95.7924356648059 51.6240230533716
"3505" 700.8 100.313768781552 55.3500472807054
"3506" 701 105.674139183051 59.2868786979307
"3507" 701.2 111.306351103274 63.2225666013671
"3508" 701.4 116.870929512911 66.3729510965802
"3509" 701.6 120.409006884146 68.0589487514617
"3510" 701.8 119.790436680976 69.8209133014432
"3511" 702 117.697632529575 72.2151955674253
"3512" 702.2 115.167438788151 75.1406324552
"3513" 702.4 111.507398323299 76.7187710449523
"3514" 702.6 106.701621195077 77.6031540778232
"3515" 702.8 101.067633871313 77.8456088071012
"3516" 703 94.9189230003422 78.3418440212683
"3517" 703.2 88.6370718510004 79.0201539938545
"3518" 703.4 85.2080876896974 79.0839212978108
"3519" 703.6 79.6658782897629 77.5180209019441
"3520" 703.8 74.6046830392944 75.4399834089778
"3521" 704 70.3010758079933 72.0207255448036
"3522" 704.2 65.1955097050257 67.9119972471319
"3523" 704.4 61.7778524817647 63.3031526495717
"3524" 704.6 59.0150632923756 57.9954451357223
"3525" 704.8 58.3282562113461 52.6780178145541
"3526" 705 59.3870615364918 46.6335098671157
"3527" 705.2 62.4570389912006 41.4737407731171
"3528" 705.4 66.1319967089657 36.35343546227
"3529" 705.6 70.9411717900207 31.7886413506283
"3530" 705.8 76.2790169155628 28.6410639315016
"3531" 706 81.5979826911449 25.6227019369421
"3532" 706.2 87.2203804685291 23.3273723302557
"3533" 706.4 90.8975946019383 24.7616636970703
"3534" 706.6 93.9137492379594 28.4240901025935
"3535" 706.8 98.3454680230708 32.9850873996991
"3536" 707 101.16055366962 37.8112968256574
"3537" 707.2 103.642346540226 44.081044756031
"3538" 707.4 105.652593908866 50.203928637501
"3539" 707.6 106.097396936274 55.5735354747565
"3540" 707.8 106.001563442445 61.4903373184311
"3541" 708 104.900992919986 67.7331379562739
"3542" 708.2 102.099159917917 73.2664137829992
"3543" 708.4 98.2215022791201 78.1256972076529
"3544" 708.6 93.3081732080439 82.7303095936318
"3545" 708.8 88.2223599240943 85.9653819120482
"3546" 709 81.9654615034454 88.3357349723521
"3547" 709.2 75.479318284522 89.9119468005991
"3548" 709.4 68.3256718191293 90.312935005404
"3549" 709.6 61.7957031079801 88.7964183861955
"3550" 709.8 56.6625403169645 85.0116271117175
"3551" 710 53.3097658829051 79.4691295801955
"3552" 710.2 52.3751371178846 73.1311651971782
"3553" 710.4 53.6182582911061 66.2543886017008
"3554" 710.6 55.9062572532629 60.2193339281636
"3555" 710.8 58.2627838741026 53.9973623330702
"3556" 711 60.6826502965223 48.738819124748
"3557" 711.2 63.2896548124104 42.3215257745994
"3558" 711.4 65.6516745286215 35.9064078977066
"3559" 711.6 67.1483186715189 29.7789206447933
"3560" 711.8 67.6646672835518 25.3437123329241
"3561" 712 65.8338106642819 23.2477429645074
"3562" 712.2 65.6576434616244 22.0140510432439
"3563" 712.4 67.911347129318 22.5287734396758
"3564" 712.6 69.8012294950165 25.0382567632393
"3565" 712.8 71.2443561573555 28.2372463815139
"3566" 713 73.6141119585532 31.5201704348388
"3567" 713.2 76.346573756363 33.9484860262852
"3568" 713.4 79.0743640367184 36.6386125973016
"3569" 713.6 82.9451823721895 39.9143910235728
"3570" 713.8 86.0206148197852 44.0550363340353
"3571" 714 90.1589390410273 48.1158082539926
"3572" 714.2 94.9298561576912 51.7728041471366
"3573" 714.4 99.9488034319897 54.8036297143141
"3574" 714.6 104.873830896791 56.856833397002
"3575" 714.8 107.843678214015 60.6358108786333
"3576" 715 107.324912517886 64.5791251759728
"3577" 715.2 105.611319075594 67.3409622444433
"3578" 715.4 102.421884715096 69.1166117823557
"3579" 715.6 97.9298008294932 71.53592323375
"3580" 715.8 93.0306681030007 74.2855917433921
"3581" 716 87.004263462587 76.1867690660564
"3582" 716.2 82.4692776812174 75.8199901674523
"3583" 716.4 81.5203857997138 75.102445936622
"3584" 716.6 80.2654583575375 74.9967447220255
"3585" 716.8 75.4916907062535 74.6577681186199
"3586" 717 69.7367989917694 74.4033103026778
"3587" 717.2 63.7062440001144 74.1551061897687
"3588" 717.4 57.8075866334656 72.507227827177
"3589" 717.6 54.8246586018006 69.20812480869
"3590" 717.8 54.7810274187735 64.5540582068197
"3591" 718 55.9900002685855 59.1156621651492
"3592" 718.2 59.8235681463514 53.7737484978051
"3593" 718.4 63.9024535436493 48.8932443564723
"3594" 718.6 67.7532699664682 43.8233081093843
"3595" 718.8 70.4004864470626 38.6591056844348
"3596" 719 71.9754560089004 32.6507966388739
"3597" 719.2 73.3308767933972 26.9415878968843
"3598" 719.4 76.5779574520379 24.117038534622
"3599" 719.6 80.5157896578931 23.2327793702469
"3600" 719.8 83.4227497269917 21.4415118726162
"3601" 720 86.8976916894069 21.0014687350535
"3602" 720.2 88.9859047301287 23.2187640978651
"3603" 720.4 88.9078806112461 25.8388596887069
"3604" 720.6 89.6928592862869 27.8606708210507
"3605" 720.8 91.9391275086563 31.9788312700721
"3606" 721 93.9277782159482 36.5447637480567
"3607" 721.2 94.7603780699562 41.7086654449652
"3608" 721.4 95.9934140988718 47.179368441583
"3609" 721.6 97.2436279493199 52.9892157433307
"3610" 721.8 98.995786677359 58.8586515060805
"3611" 722 101.29550982802 64.2771974340175
"3612" 722.2 101.314428155538 70.3683347023942
"3613" 722.4 100.275780010811 76.2370189393667
"3614" 722.6 98.051979378162 81.6926895736451
"3615" 722.8 93.5133766834364 86.5910561676653
"3616" 723 88.93620538175 89.731002932253
"3617" 723.2 82.5477412198039 91.0885419717629
"3618" 723.4 75.941418550402 89.8310658285023
"3619" 723.6 70.5414254963508 87.298267833214
"3620" 723.8 66.2368992270405 82.4480245545038
"3621" 724 63.8234618396474 76.7390757200692
"3622" 724.2 63.3083777411587 70.9371776998377
"3623" 724.4 64.1881551237212 64.2142856011228
"3624" 724.6 66.5404546627372 58.6377971485456
"3625" 724.8 69.6913270411321 52.9877594812762
"3626" 725 72.6153842634641 46.6460323573626
"3627" 725.2 75.8234699239343 40.791184695844
"3628" 725.4 78.9217807924905 34.7193440565743
"3629" 725.6 82.0341057430632 27.9356743478128
"3630" 725.8 86.5144190353418 24.8312799218326
"3631" 726 91.0245568803699 25.6495665043558
"3632" 726.2 92.1644214652846 27.8172527659186
"3633" 726.4 94.993982963472 29.8645362123062
"3634" 726.6 98.6296401643804 33.4051577469004
"3635" 726.8 98.6790221675094 37.1395604769014
"3636" 727 98.9240072626818 41.91675848174
"3637" 727.2 97.3048558500427 47.6595567390469
"3638" 727.4 95.0554782353052 52.7729047289844
"3639" 727.6 91.9232292329049 58.221000671749
"3640" 727.8 87.7118078734141 62.7869681299771
"3641" 728 83.1770886505434 65.7732216020717
"3642" 728.2 76.9481538584274 68.7446871764315
"3643" 728.4 70.9124542504917 71.5161117608061
"3644" 728.6 65.2980101778167 72.8099776854541
"3645" 728.8 59.0880986114369 71.9852612863262
"3646" 729 53.7655712448274 68.8118784497993
"3647" 729.2 49.6829172942587 64.6517164957765
"3648" 729.4 47.3787824421018 58.8979652029731
"3649" 729.6 47.1909903928515 52.8466211777748
"3650" 729.8 48.4971312298544 46.5901773589611
"3651" 730 52.7146322665512 41.216125610404
"3652" 730.2 57.3190647412667 37.10659049848
"3653" 730.4 61.9878647747494 34.624702544328
"3654" 730.6 68.7512719079779 32.9845084617735
"3655" 730.8 74.2903181285749 32.763602673467
"3656" 731 77.7117867836944 35.0491256686173
"3657" 731.2 80.5212375090218 39.2884716285612
"3658" 731.4 84.6705012301953 44.5119016811516
"3659" 731.6 86.1410627431211 49.4421599001006
"3660" 731.8 87.5158032179612 55.5898970343807
"3661" 732 88.5082469177367 61.5849851626011
"3662" 732.2 87.7040579286926 67.6015306500399
"3663" 732.4 86.5268589250789 74.4060529308217
"3664" 732.6 86.2272205137246 81.3363716093925
"3665" 732.8 86.3047713292436 85.929088285846
"3666" 733 87.7636500664098 91.6526301545591
"3667" 733.2 90.4845324572759 96.5287121889322
"3668" 733.4 90.6655090992634 99.749704337915
"3669" 733.6 86.9646246840853 100.448192125952
"3670" 733.8 83.1822680102269 99.3436657768264
"3671" 734 79.903243580584 97.5464932321836
"3672" 734.2 76.6997772031917 94.8202228751235
"3673" 734.4 74.1682732613807 91.0083492335584
"3674" 734.6 69.8049986191182 86.776741436232
"3675" 734.8 66.9097659614666 83.5068031877612
"3676" 735 62.5630332752375 78.7791585580585
"3677" 735.2 58.7085447219729 74.2315509275995
"3678" 735.4 55.5421694279362 68.891439958023
"3679" 735.6 54.955610308872 64.3045043346598
"3680" 735.8 55.2524176427308 57.6672508753688
"3681" 736 56.0362427348025 50.9407229528571
"3682" 736.2 57.6690622578534 44.3002857507728
"3683" 736.4 59.5167154259852 38.8738715959205
"3684" 736.6 61.7637626903441 33.6839010487577
"3685" 736.8 65.1821515846874 28.3598672160882
"3686" 737 69.6109811688323 22.2887280552371
"3687" 737.2 72.9570711070237 19.9974439895271
"3688" 737.4 77.1080841934937 19.0967649710285
"3689" 737.6 80.2272870862533 15.9882398896225
"3690" 737.8 79.7462752998555 12.7064014461077
"3691" 738 78.2222554678497 10.0592094316568
"3692" 738.2 78.1705984000593 7.82765547519847
"3693" 738.4 79.8326978205882 9.02245568042766
"3694" 738.6 81.7323759173935 11.6731661122703
"3695" 738.8 83.2448550161444 15.1953834198355
"3696" 739 84.3925075989234 19.1829128792848
"3697" 739.2 85.7184572197942 22.6362127561566
"3698" 739.4 87.3457443581018 25.9469208852855
"3699" 739.6 89.5707652251126 30.5138940078631
"3700" 739.8 92.1603315152039 35.5353751200762
"3701" 740 93.9234008471971 40.2227088941611
"3702" 740.2 95.7336808483711 45.768501344258
"3703" 740.4 97.6606866313327 51.4277544163022
"3704" 740.6 100.798570950035 55.7946453375037
"3705" 740.8 104.775796518077 60.4152891629204
"3706" 741 108.959791982266 64.958107140234
"3707" 741.2 113.145985142139 69.3305430804937
"3708" 741.4 116.486824614389 71.0182013652355
"3709" 741.6 116.649106151221 70.9030099463223
"3710" 741.8 115.857357047164 70.8305890029594
"3711" 742 115.036606445784 72.644000300728
"3712" 742.2 113.522310102482 75.0645636920787
"3713" 742.4 110.59391165778 78.3293304705811
"3714" 742.6 107.724330434518 81.3796318622474
"3715" 742.8 104.403440795875 83.0399824448326
"3716" 743 99.8498057685338 85.3930644522268
"3717" 743.2 94.2674479759627 87.1961638836667
"3718" 743.4 88.3926147938704 88.2816998015812
"3719" 743.6 82.1319580586377 88.8852774858685
"3720" 743.8 76.1475628643195 89.5797189429484
"3721" 744 70.8843915730023 88.6155111280696
"3722" 744.2 65.5759796957302 86.3910097628509
"3723" 744.4 60.1508319554848 83.5664436833163
"3724" 744.6 54.0824192290038 79.8564300903204
"3725" 744.8 49.2518251369921 76.4369370429537
"3726" 745 45.3221293069237 71.6826175050634
"3727" 745.2 41.4493958789551 65.7353297364232
"3728" 745.4 38.3914364632063 59.770220571018
"3729" 745.6 37.5679582242278 54.5179097496527
"3730" 745.8 37.4259925546089 48.3614904762006
"3731" 746 37.4745733063572 41.422712989825
"3732" 746.2 37.9735752523458 34.5368644172698
"3733" 746.4 39.7973995416789 29.4300075095482
"3734" 746.6 41.71285795476 23.9712117356991
"3735" 746.8 43.7789322976013 18.0298876246193
"3736" 747 45.909502747739 12.9554714671352
"3737" 747.2 48.7797365376431 12.1566194495778
"3738" 747.4 51.0020144288479 13.9543288971579
"3739" 747.6 54.9694819857172 16.5234918002197
"3740" 747.8 57.7829026312441 20.1351830162358
"3741" 748 62.1799479904648 23.9612071251
"3742" 748.2 66.6589818765446 28.2893989821193
"3743" 748.4 70.7937284788354 32.9099804572119
"3744" 748.6 74.7990527547661 38.4465569150136
"3745" 748.8 77.4591134510357 44.921843982638
"3746" 749 80.1820928463623 51.9529135823551
"3747" 749.2 82.1201617238603 59.35992198095
"3748" 749.4 83.0349644274519 65.6890630781915
"3749" 749.6 83.4193663977954 72.5657546286133
"3750" 749.8 83.1969914271126 79.5662076031032
"3751" 750 82.5100808342741 86.5833178828119
"3752" 750.2 81.6809605185519 93.8393082989234
"3753" 750.4 79.1150407048954 100.380832111751
"3754" 750.6 75.4889203225545 105.883388573468
"3755" 750.8 70.8305036142589 109.337035417651
"3756" 751 66.4379900438653 108.442106641879
"3757" 751.2 62.5370225454045 105.413711903432
"3758" 751.4 59.3850728604287 100.830048987416
"3759" 751.6 57.5014378901727 94.7091334675783
"3760" 751.8 57.6971465169626 88.9334315947528
"3761" 752 59.2595966122201 82.2147434751007
"3762" 752.2 61.6300309456278 75.9719401301863
"3763" 752.4 63.7789473555325 68.9258346155934
"3764" 752.6 66.795015349075 63.4384560619134
"3765" 752.8 69.7682915059211 57.7650290873205
"3766" 753 73.2820386374828 51.7970838636666
"3767" 753.2 76.1750427866774 47.3033536593791
"3768" 753.4 80.588971981619 41.8015410991563
"3769" 753.6 85.0259553017998 36.5483409285214
"3770" 753.8 89.3396211019535 33.0964277617505
"3771" 754 93.9152579118338 33.022917263818
"3772" 754.2 99.3788449126137 34.2247175323832
"3773" 754.4 105.463291234814 35.266476121512
"3774" 754.6 111.436627439163 35.8417015866458
"3775" 754.8 115.806001547746 37.8559835391774
"3776" 755 115.277134599781 39.5577430131811
"3777" 755.2 115.180837367564 41.5924047312658
"3778" 755.4 117.728194128832 45.7145843082791
"3779" 755.6 119.862277494951 49.3676122824431
"3780" 755.8 121.941637677062 53.8078239731772
"3781" 756 124.640055345052 58.5279599033533
"3782" 756.2 124.564199028316 61.1471568549343
"3783" 756.4 124.346202419526 64.7707858201288
"3784" 756.6 124.161870120458 69.8718824902479
"3785" 756.8 123.41759916997 75.223622650538
"3786" 757 122.080090755087 80.2267581231862
"3787" 757.2 120.09784607124 85.0329379048763
"3788" 757.4 118.008687653734 89.4500739093912
"3789" 757.6 115.440730993615 93.9646712511788
"3790" 757.8 111.730643960364 97.8010699164213
"3791" 758 107.947927959835 101.221109839371
"3792" 758.2 102.783384167645 104.056361419695
"3793" 758.4 97.3417674274701 105.95749804502
"3794" 758.6 91.1922181327942 107.012053035878
"3795" 758.8 84.3315444664633 107.970011067148
"3796" 759 77.3046808623745 107.918590477997
"3797" 759.2 71.7383335926629 106.418895611729
"3798" 759.4 66.5966028085436 104.368651704648
"3799" 759.6 60.8528339017094 101.769028677453
"3800" 759.8 55.5949380037842 98.9474914675242
"3801" 760 49.9824682780765 94.6772368367188
"3802" 760.2 45.8971323234464 89.5798064314232
"3803" 760.4 43.4885592635682 83.7500563955013
"3804" 760.6 42.1252133861255 77.5161599426555
"3805" 760.8 43.1890683714223 70.6273598634728
"3806" 761 45.7893415511365 64.3161765848804
"3807" 761.2 48.6841400648682 58.4167220205294
"3808" 761.4 51.4455931319697 54.0193697106445
"3809" 761.6 53.4268896544342 48.45969919816
"3810" 761.8 53.7196934382452 42.4719372950926
"3811" 762 52.3869624082986 37.3752753861705
"3812" 762.2 51.594856316091 32.3957823525751
"3813" 762.4 51.3676787832551 26.7396658265338
"3814" 762.6 49.8150536073181 22.5991454956834
"3815" 762.8 48.9696856361584 20.2096307688643
"3816" 763 51.1380941543934 18.8119787516012
"3817" 763.2 53.7030914715277 19.7131835548539
"3818" 763.4 54.9326107624971 21.4903617114833
"3819" 763.6 56.7000791786665 24.7889657460228
"3820" 763.8 59.9253644529815 28.5753462994024
"3821" 764 61.8977550578821 30.985225407621
"3822" 764.2 65.0174550260006 33.4437243240231
"3823" 764.4 69.0538832794286 35.035381265721
"3824" 764.6 74.1270138692053 35.4865124595644
"3825" 764.8 79.2280573075666 36.8320605772997
"3826" 765 84.5311185328462 39.2159840407305
"3827" 765.2 89.1376403526948 41.9707773301571
"3828" 765.4 92.8530889187683 45.4172636171356
"3829" 765.6 95.472807185236 49.8769089802492
"3830" 765.8 97.8582199593989 55.072920669237
"3831" 766 98.8669258715993 60.6014070761296
"3832" 766.2 98.8831177444706 66.6102568260154
"3833" 766.4 98.9964232308824 72.8235597809165
"3834" 766.6 97.9972621684064 79.2858501561909
"3835" 766.8 95.7620190470787 84.7010017343703
"3836" 767 92.6653471929354 90.7587485063244
"3837" 767.2 87.9005671322466 95.4217126250551
"3838" 767.4 83.2026574767148 97.0039050528657
"3839" 767.6 76.6490773192147 97.7737589762299
"3840" 767.8 70.5568235252984 96.1540116075874
"3841" 768 66.0784933925366 92.9776796251318
"3842" 768.2 62.1383646422199 87.7444422325772
"3843" 768.4 60.434060493457 82.1615359873993
"3844" 768.6 59.746007887361 76.4526669790361
"3845" 768.8 59.8886357900376 69.6632591722949
"3846" 769 61.3472556330189 63.6270366231024
"3847" 769.2 62.8005530651597 57.3104808449148
"3848" 769.4 65.0601217746689 51.1700955051424
"3849" 769.6 67.0570187399046 46.5339420768788
"3850" 769.8 69.327733125804 41.4881610921485
"3851" 770 71.0789998120228 36.2661830941377
"3852" 770.2 73.0826925273028 30.2335050700994
"3853" 770.4 75.699667072741 25.3380295517122
"3854" 770.6 77.0347190666388 20.4837930303772
"3855" 770.8 77.197490932153 16.2579324749366
"3856" 771 77.1340189556232 13.7087594811569
"3857" 771.2 79.1493436063087 14.0352781838734
"3858" 771.4 80.8415324790216 16.1451117191634
"3859" 771.6 81.8572305379275 19.4186309851476
"3860" 771.8 83.2424964456436 22.6434807575701
"3861" 772 84.7190137048963 26.9467534079561
"3862" 772.2 87.1289569018924 31.2415255569245
"3863" 772.4 87.388033961982 32.829897297425
"3864" 772.6 89.0302887587497 36.6796544494998
"3865" 772.8 90.3611688682477 41.6304045201189
"3866" 773 91.0351576281561 47.2391539054473
"3867" 773.2 91.3600036019153 53.8939838724583
"3868" 773.4 91.8601408873279 59.7633477368028
"3869" 773.6 91.1706041765513 65.4845572869756
"3870" 773.8 91.0031641094497 71.1803365513083
"3871" 774 89.7827447099518 77.5180511625276
"3872" 774.2 87.4999478181027 83.4263529798959
"3873" 774.4 84.3524798289697 88.8857444846066
"3874" 774.6 79.2136529499365 92.6022817988465
"3875" 774.8 73.8110927710175 93.9235526583672
"3876" 775 68.4992874966075 93.2676601159326
"3877" 775.2 63.1363965128815 90.6196924985502
"3878" 775.4 59.5969997449838 87.4741584745809
"3879" 775.6 57.9308172307345 82.9574450570091
"3880" 775.8 56.6016943705386 77.3642046301344
"3881" 776 56.2358551238996 71.6291558632898
"3882" 776.2 56.1681532693872 65.8390292923231
"3883" 776.4 57.3257522151094 59.9644144608049
"3884" 776.6 59.1197856529132 54.3970661089899
"3885" 776.8 60.9558200364068 47.6309595696598
"3886" 777 62.2239396899852 41.9681172443952
"3887" 777.2 63.9712443539427 36.834511757886
"3888" 777.4 67.1484007757765 31.183478312165
"3889" 777.6 70.4665563593127 26.0247704592593
"3890" 777.8 71.9060395280634 20.2953212280564
"3891" 778 71.4051439754111 16.7078805596113
"3892" 778.2 71.1000057517526 16.0150642946006
"3893" 778.4 72.0200165620473 16.4586554244662
"3894" 778.6 74.1647986279557 18.0275577008034
"3895" 778.8 76.7485026945702 20.6920817807663
"3896" 779 79.4519768942086 24.0829460031245
"3897" 779.2 80.6979931595015 26.6572419187376
"3898" 779.4 83.2271511423588 30.5088645898087
"3899" 779.6 86.4707664756839 33.7731938613021
"3900" 779.8 90.7930097538543 37.52479793928
"3901" 780 94.4516883280794 40.1885615134916
"3902" 780.2 98.5227491534918 42.5321172278197
"3903" 780.4 102.168928130735 45.6116558832796
"3904" 780.6 105.30568386605 50.0106106378977
"3905" 780.8 108.837895412696 54.0811456526919
"3906" 781 110.370047272531 57.9595010420426
"3907" 781.2 108.921466023007 60.4947866042169
"3908" 781.4 106.839935762523 64.1166529833308
"3909" 781.6 103.968291399619 66.5134223891397
"3910" 781.8 100.253357484014 67.7963965722079
"3911" 782 95.1829756620584 70.0503088481377
"3912" 782.2 90.2516411310774 70.8636100949184
"3913" 782.4 85.0863074157848 70.7075224269433
"3914" 782.6 79.5840660297313 68.9649928322465
"3915" 782.8 74.9043349497249 66.6638028633488
"3916" 783 70.7929580339348 62.5764433745707
"3917" 783.2 67.3540277045995 57.6585907429807
"3918" 783.4 66.1290811613879 53.6081607519771
"3919" 783.6 65.8191998159485 48.5778498097403
"3920" 783.8 65.7030208529659 42.8043324560217
"3921" 784 66.3936598251943 37.5304942433516
"3922" 784.2 67.8055180673585 32.2374455459696
"3923" 784.4 70.3071322160756 28.9269360957136
"3924" 784.6 74.7727145198165 25.965829717779
"3925" 784.8 78.8140248213935 23.3760533269863
"3926" 785 83.8731809706065 21.7528280819813
"3927" 785.2 88.3299980768668 20.8802708209685
"3928" 785.4 91.8526373166306 22.1910590625668
"3929" 785.6 95.0845760290226 25.8238944740577
"3930" 785.8 99.0007404476068 29.6664141532608
"3931" 786 102.173471895371 33.0327473636606
"3932" 786.2 104.911865776316 35.3221984225006
"3933" 786.4 108.860077631937 38.6154110978431
"3934" 786.6 112.349650317385 43.0543512317376
"3935" 786.8 116.043276302995 47.6805103453616
"3936" 787 119.299999868408 51.3774715690692
"3937" 787.2 122.032395294478 56.0910633872343
"3938" 787.4 123.000874373708 61.8654271051415
"3939" 787.6 122.5537192146 67.3723977100288
"3940" 787.8 121.311772647731 72.3956935574473
"3941" 788 118.732207759767 77.4489058543406
"3942" 788.2 114.824238219025 81.8706873445553
"3943" 788.4 110.538201066223 85.5457859735311
"3944" 788.6 105.680770808123 88.412865308427
"3945" 788.8 99.6874990987328 90.159386553088
"3946" 789 94.8155895678223 89.8533323193189
"3947" 789.2 88.4767482180381 89.5154239141492
"3948" 789.4 82.9241033563383 87.9230293142087
"3949" 789.6 77.4199867098256 85.5979331007164
"3950" 789.8 72.697559425534 81.7173282543071
"3951" 790 68.6200420531252 76.8954728287934
"3952" 790.2 66.1644696308656 72.3988644964331
"3953" 790.4 65.1372028246293 66.3179592509189
"3954" 790.6 64.8522459616047 59.7625754354735
"3955" 790.8 65.8070352581023 54.4596076960567
"3956" 791 67.1710790049953 47.727431490746
"3957" 791.2 68.1520398578193 41.8476112811979
"3958" 791.4 68.544393809221 36.5989253614185
"3959" 791.6 68.889399789158 29.9211524967415
"3960" 791.8 69.5570831717974 23.8747334908031
"3961" 792 70.6827156824087 17.9789838660433
"3962" 792.2 70.7995417348243 13.1508997740836
"3963" 792.4 71.1672540998488 13.359003710117
"3964" 792.6 73.4436802117646 14.3076071009541
"3965" 792.8 76.1455173862631 16.5920179235882
"3966" 793 79.6833879295746 18.6957410397827
"3967" 793.2 83.1468137669888 21.4434567717145
"3968" 793.4 85.5919369167385 23.4615391737995
"3969" 793.6 85.7510462125435 24.2877547240194
"3970" 793.8 85.8249437668535 24.7445968094148
"3971" 794 86.4961724633783 26.7352218038514
"3972" 794.2 88.569193784879 30.1730297063722
"3973" 794.4 91.4084084664182 33.7173814917715
"3974" 794.6 95.2677129441236 37.5535643435513
"3975" 794.8 99.8235555308374 40.7127918669703
"3976" 795 105.069007006309 43.9407722028313
"3977" 795.2 109.843965653694 47.3936520639933
"3978" 795.4 114.820326903452 51.3123899164886
"3979" 795.6 118.567520248965 53.8912576576261
"3980" 795.8 118.73301330522 55.0365238288017
"3981" 796 118.581380115459 57.1794149970687
"3982" 796.2 116.729741460936 60.3036440683204
"3983" 796.4 114.274386471039 64.4396143494168
"3984" 796.6 111.02136440817 67.9240763923257
"3985" 796.8 106.47789574019 70.7842606251993
"3986" 797 101.272536339161 73.143793484296
"3987" 797.2 95.5606348175493 76.4144208763743
"3988" 797.4 89.6770128232007 77.04817730443
"3989" 797.6 83.2550221611348 76.6517249674193
"3990" 797.8 77.171794918397 76.2097967887619
"3991" 798 71.1365255333528 74.4338059502259
"3992" 798.2 64.4644302915857 71.8798580597948
"3993" 798.4 58.8216339151392 69.1319431317583
"3994" 798.6 53.6562558778644 66.0153283808496
"3995" 798.8 50.6153094528246 61.3832747823104
"3996" 799 48.8270433696745 56.3273348737768
"3997" 799.2 49.2011452432248 50.9456191407519
"3998" 799.4 49.9545893793516 44.5756282287588
"3999" 799.6 52.0604464800319 38.2676557009002
"4000" 799.8 54.7208566727731 31.8171994663129
"4001" 800 57.8878691896944 27.493362554698
"4002" 800.2 62.4067113473265 23.02616307375
"4003" 800.4 66.9814236749945 19.0458523117184
"4004" 800.6 72.3283386521346 15.8062464709857
"4005" 800.8 77.4773526091607 15.9676133215677
"4006" 801 83.3107457548376 16.2711219810648
"4007" 801.2 88.9812437287001 18.7028944596201
"4008" 801.4 91.9504550772423 22.5457648331035
"4009" 801.6 94.5141770251628 28.19092765808
"4010" 801.8 96.4169775283521 33.9587510255077
"4011" 802 97.1176508748733 37.7962242068781
"4012" 802.2 98.0681964854019 43.1179967391566
"4013" 802.4 97.7578096283737 48.9090613563778
"4014" 802.6 97.1975463618407 55.1709369121184
"4015" 802.8 95.8185892507726 61.3677714032235
"4016" 803 92.8791499646373 67.9203018052815
"4017" 803.2 90.0603051072461 72.6725981041729
"4018" 803.4 85.9504673383175 77.5929575996109
"4019" 803.6 80.2717877578084 81.4024184977911
"4020" 803.8 73.781674581208 82.7697010604078
"4021" 804 66.9325586066033 83.2492372426622
"4022" 804.2 61.178528543449 82.2233319553415
"4023" 804.4 54.3738842083455 79.0082021054079
"4024" 804.6 50.4531263509927 74.3231356603282
"4025" 804.8 47.5892182891108 68.3540665847253
"4026" 805 46.8241997452454 61.4710851289777
"4027" 805.2 47.5252685029726 54.9096107655881
"4028" 805.4 50.3032734017457 48.5588967837285
"4029" 805.6 54.6251254781184 43.2059037677336
"4030" 805.8 60.3100117931251 38.5600747486757
"4031" 806 66.4811790149009 34.1748497235501
"4032" 806.2 72.482529769263 31.7405663751298
"4033" 806.4 78.5274250667234 31.4994772443297
"4034" 806.6 85.1151190633398 32.8994662229755
"4035" 806.8 91.9168268774449 35.0722041260266
"4036" 807 97.668187722991 37.8049298665482
"4037" 807.2 102.467571418751 41.7261725027232
"4038" 807.4 106.243567909264 46.2202816912858
"4039" 807.6 110.340124275252 51.1856653178195
"4040" 807.8 114.792168847034 55.1525409599295
"4041" 808 118.744287264229 59.8728793408445
"4042" 808.2 122.138856438671 65.5342723740048
"4043" 808.4 123.780570956905 68.6842001611883
"4044" 808.6 122.714181792873 69.9477186684574
"4045" 808.8 121.730270097041 73.4534586959199
"4046" 809 120.682405389804 78.4791013064994
"4047" 809.2 119.284160245918 82.708358705461
"4048" 809.4 117.747479031148 87.3988453162825
"4049" 809.6 115.437293428554 92.0838280478226
"4050" 809.8 111.95860193459 96.6885539177418
"4051" 810 107.849257056003 100.264457391136
"4052" 810.2 102.792521095284 103.705996477782
"4053" 810.4 97.0120788654587 105.819203195624
"4054" 810.6 91.8372581969749 107.262602262821
"4055" 810.8 85.5091713214283 107.7644739046
"4056" 811 78.9911154510462 108.24248738284
"4057" 811.2 75.006636757629 108.040928199442
"4058" 811.4 68.8670101639206 107.147418597129
"4059" 811.6 62.1409813804538 105.707983236008
"4060" 811.8 56.0461286649358 102.830347864019
"4061" 812 50.7178561952514 99.5711315727505
"4062" 812.2 46.2205387747582 95.2289599283174
"4063" 812.4 43.0367643324359 89.6542281878572
"4064" 812.6 40.8537735148978 83.9847300915146
"4065" 812.8 40.5698153744595 77.0356020620481
"4066" 813 41.9220443035163 70.4080228464143
"4067" 813.2 44.4504783765622 64.5385401686036
"4068" 813.4 47.6213343010866 58.8561178647185
"4069" 813.6 52.2161090870089 53.3306611927328
"4070" 813.8 57.1462374647781 49.2028292639822
"4071" 814 62.5860117280875 45.4369382999334
"4072" 814.2 68.0073972514374 42.200624580632
"4073" 814.4 73.0947319987114 39.2977008983591
"4074" 814.6 78.5949325828858 36.3415886977412
"4075" 814.8 84.7267395916094 33.521380605422
"4076" 815 90.2524732310789 32.1247231745893
"4077" 815.2 95.7283633263944 30.5945263610009
"4078" 815.4 101.663765963636 30.5296843709294
"4079" 815.6 105.295351090456 32.8677753648705
"4080" 815.8 108.33381920803 37.583673055197
"4081" 816 112.104634776484 41.5934531781222
"4082" 816.2 115.21972698587 45.5591997945735
"4083" 816.4 117.623943925706 47.9655305742484
"4084" 816.6 122.084906996533 49.2067086570099
"4085" 816.8 122.971607415653 49.5621584812311
"4086" 817 122.052307919168 51.0074000037356
"4087" 817.2 121.365928561061 53.2946199535355
"4088" 817.4 121.097976733345 56.4099165086516
"4089" 817.6 121.049165930739 59.211979393049
"4090" 817.8 120.492054474643 61.8777306411955
"4091" 818 119.41571706699 66.3974952946678
"4092" 818.2 117.750232070624 71.3278294209491
"4093" 818.4 115.201727355625 76.4509823385997
"4094" 818.6 112.362475985534 81.8436629384724
"4095" 818.8 109.506325672742 87.1851399281586
"4096" 819 106.581835631431 92.6171311284507
"4097" 819.2 103.376702438831 97.3363747809958
"4098" 819.4 99.8114091953883 102.098082405688
"4099" 819.6 95.4752567750975 106.163563121845
"4100" 819.8 90.4801578499099 108.580079743205
"4101" 820 84.517113374821 109.213773881235
"4102" 820.2 77.8159419869014 108.439984615668
"4103" 820.4 71.822404454612 106.35754276981
"4104" 820.6 66.4825753863845 103.368687824127
"4105" 820.8 62.0238929452729 99.7313881785251
"4106" 821 57.8535792943011 95.188092113625
"4107" 821.2 54.4016630876193 89.8138089029496
"4108" 821.4 52.5389095859181 83.5520712614923
"4109" 821.6 52.3790843976856 77.2353022554663
"4110" 821.8 53.8213150350175 70.7565348985583
"4111" 822 55.9564591260773 64.090917077751
"4112" 822.2 58.1471615770704 57.8623636902643
"4113" 822.4 60.2092944708783 52.9415190967
"4114" 822.6 63.5052095780138 47.1697753429862
"4115" 822.8 66.0840401883293 42.018241169938
"4116" 823 69.2663786604768 36.8003374490896
"4117" 823.2 72.6262759153907 32.1358996984333
"4118" 823.4 76.2361689182143 27.5495038811274
"4119" 823.6 78.2703219903072 23.1251662914889
"4120" 823.8 78.5969047452089 18.4280956022616
"4121" 824 78.326502521375 14.759520083799
"4122" 824.2 79.2795386749769 11.1764948363808
"4123" 824.4 82.5231289254201 10.737889693811
"4124" 824.6 84.4575934403917 12.5218397365816
"4125" 824.8 85.21298601523 15.2906141230252
"4126" 825 84.879757214078 16.5842493987929
"4127" 825.2 84.6052916682469 16.8769978961565
"4128" 825.4 84.1486571841909 16.625523202105
"4129" 825.6 84.734826790658 18.6508859295471
"4130" 825.8 86.2216746314137 22.3324920270762
"4131" 826 87.2130634397763 26.7875397370049
"4132" 826.2 88.6642715127999 32.008927665362
"4133" 826.4 90.9150696342762 37.091693652263
"4134" 826.6 93.4274547484636 42.6061527640244
"4135" 826.8 96.3113216666691 48.0485496284685
"4136" 827 99.0910725950881 53.4272834795455
"4137" 827.2 101.268439701645 58.9828156260817
"4138" 827.4 103.240380572309 65.4282800753227
"4139" 827.6 104.58869559162 71.9300060059906
"4140" 827.8 105.477256495728 79.3295691123978
"4141" 828 106.083574748325 85.8038947757471
"4142" 828.2 105.130886165083 92.3467998059988
"4143" 828.4 101.881680431979 95.1807030907059
"4144" 828.6 96.0369207615744 94.8708509568659
"4145" 828.8 91.2115889893147 93.0284400084637
"4146" 829 86.3572629814707 90.6735553375659
"4147" 829.2 82.8081903910433 88.1222659884411
"4148" 829.4 78.6743656552877 84.1079251277321
"4149" 829.6 75.0897331491412 79.0766796900215
"4150" 829.8 71.7404992390025 73.1231560464321
"4151" 830 70.0986993179437 66.9465819161553
"4152" 830.2 69.9623792388649 60.8823958450682
"4153" 830.4 71.3814416595627 54.4752630324641
"4154" 830.6 73.8101478957574 48.2742060183857
"4155" 830.8 77.0447850001638 42.699649725395
"4156" 831 80.9432867836005 37.7507434447979
"4157" 831.2 85.5642686066393 33.07618946036
"4158" 831.4 90.3319491387248 28.2779652406996
"4159" 831.6 94.5654782969615 24.3309137007672
"4160" 831.8 96.9712043406273 22.6723693225148
"4161" 832 99.4483100676681 24.8401533650676
"4162" 832.2 102.513820605692 27.55577534916
"4163" 832.4 104.101561690341 30.622616189024
"4164" 832.6 107.834028784127 35.3924982812496
"4165" 832.8 109.991251987961 40.2112327909593
"4166" 833 111.208395677202 45.2932115820126
"4167" 833.2 112.429955432205 51.1788468955787
"4168" 833.4 113.260977016825 57.719590082398
"4169" 833.6 113.063743197165 63.3919447321578
"4170" 833.8 111.658592233292 69.7291308510798
"4171" 834 109.423098286543 75.6833060232312
"4172" 834.2 105.89202960075 81.3686105859975
"4173" 834.4 101.043528615343 86.0364083299014
"4174" 834.6 95.7978917462958 90.1470013961004
"4175" 834.8 89.68713564001 94.3227322520742
"4176" 835 83.4660689519458 97.0551233219073
"4177" 835.2 76.9694684536637 98.1311579394913
"4178" 835.4 70.3616764655835 97.7638813987704
"4179" 835.6 63.7157506224289 96.009862948637
"4180" 835.8 58.2984398990226 93.0949466547838
"4181" 836 53.1457327477378 88.8545301605284
"4182" 836.2 48.4456556447005 83.6180629148159
"4183" 836.4 45.011235993601 77.702680292472
"4184" 836.6 43.7663362228904 71.6203631422405
"4185" 836.8 44.9591390418642 65.6422327073548
"4186" 837 48.4527631787754 59.2832894742638
"4187" 837.2 52.3147535229173 53.4412601390964
"4188" 837.4 55.9141524454037 48.5806363687361
"4189" 837.6 60.8043817302023 44.2718687568249
"4190" 837.8 65.9995339483279 40.1182832113549
"4191" 838 71.6186237065913 36.197561691681
"4192" 838.2 76.9781944413179 33.1191243830193
"4193" 838.4 83.4690904124887 31.9730779446592
"4194" 838.6 89.5151310252678 32.262730240135
"4195" 838.8 96.1092859061198 33.292487028528
"4196" 839 102.295037595823 35.1971361010977
"4197" 839.2 108.067113702455 37.2756620868128
"4198" 839.4 113.32050759343 39.0731779288572
"4199" 839.6 117.229760499595 42.289796790119
"4200" 839.8 120.929736803493 46.4252962125531
"4201" 840 121.881301161648 50.0371546971756
"4202" 840.2 122.116341969364 54.8657794935274
"4203" 840.4 122.876099543465 59.8209011970011
"4204" 840.6 124.141327293373 65.6452467321455
"4205" 840.8 124.566411784064 71.2239361256054
"4206" 841 123.958310649809 76.2611394986013
"4207" 841.2 122.538303808034 81.7062569750678
"4208" 841.4 121.02331413254 86.9093042369945
"4209" 841.6 118.926798708563 92.4611308024046
"4210" 841.8 115.438182465022 97.2225828023733
"4211" 842 111.963363455431 101.886005905349
"4212" 842.2 108.329389013439 104.928699679735
"4213" 842.4 104.061207907162 108.342445529536
"4214" 842.6 99.8169641839558 110.158526078279
"4215" 842.8 94.0866758597361 111.921432412225
"4216" 843 87.8905382745478 112.491504983716
"4217" 843.2 82.3536946903503 113.280613033306
"4218" 843.4 76.3876283430439 113.0924484024
"4219" 843.6 70.7002670489058 111.636256908267
"4220" 843.8 64.6935652912675 108.906559822267
"4221" 844 59.4030185698998 104.710496260928
"4222" 844.2 53.9428816767919 99.9272344865322
"4223" 844.4 48.7195421905101 94.3685598022484
"4224" 844.6 45.2025683662522 88.8773834265098
"4225" 844.8 43.0214460695477 82.21725584002
"4226" 845 43.1913106694902 75.5703008247736
"4227" 845.2 43.7020802364606 68.1955354581251
"4228" 845.4 45.1828819986442 61.8690601244708
"4229" 845.6 47.2144918565781 55.2811336034774
"4230" 845.8 49.8449866310741 48.5255159794497
"4231" 846 52.3024589142538 43.100860815754
"4232" 846.2 54.92422015772 36.9921419440302
"4233" 846.4 57.4374234198454 31.1716432934757
"4234" 846.6 59.9319103841895 25.8768261681051
"4235" 846.8 63.5833145285207 22.1647736385893
"4236" 847 68.5474395528383 19.8965779368205
"4237" 847.2 74.170866413738 17.5289107625164
"4238" 847.4 78.3891825516433 16.0035098901481
"4239" 847.6 83.5115734917718 13.3093570443488
"4240" 847.8 87.3620401915474 10.4146026880311
"4241" 848 91.2311294689584 8.94202150938605
"4242" 848.2 93.1241710292204 11.6690615826932
"4243" 848.4 96.7859460682256 15.3587084852424
"4244" 848.6 99.7201089584064 18.8857290811489
"4245" 848.8 102.447996117345 23.3503566423843
"4246" 849 105.362391485064 28.6903508515934
"4247" 849.2 107.34106434268 33.5571114120747
"4248" 849.4 110.30934367155 38.8665367033218
"4249" 849.6 113.796920798208 43.3828951736337
"4250" 849.8 117.502372949653 48.1152166768104
"4251" 850 121.690173272697 53.0934699625504
"4252" 850.2 124.573081194621 58.9962957860456
"4253" 850.4 125.599688692994 62.9682079629984
"4254" 850.6 123.993986719433 66.9858935972927
"4255" 850.8 123.656176720911 72.6489180098787
"4256" 851 122.641916519606 78.5537506805101
"4257" 851.2 121.263398050003 84.2278495718553
"4258" 851.4 119.110728691653 90.3021815472164
"4259" 851.6 115.494933042904 95.3430033921567
"4260" 851.8 111.790557163785 99.6468796961308
"4261" 852 107.32470619475 102.836508876361
"4262" 852.2 101.318156945462 105.386863971889
"4263" 852.4 95.6746985178487 106.641381632464
"4264" 852.6 90.978040116547 107.618719764657
"4265" 852.8 84.3375071456718 108.588644064775
"4266" 853 78.3002326164521 108.88934688186
"4267" 853.2 72.682784717631 108.580957284437
"4268" 853.4 66.4946367767701 106.685155582507
"4269" 853.6 59.9599919093274 103.491378931548
"4270" 853.8 55.3302601910715 99.8758946725693
"4271" 854 50.9953179111154 94.5543228198877
"4272" 854.2 48.0887997661771 88.4402291057492
"4273" 854.4 47.0640549084934 81.6733796070376
"4274" 854.6 46.8237248303416 74.7737471485815
"4275" 854.8 47.0536911191476 67.8475345553595
"4276" 855 47.6217914969419 61.548937221084
"4277" 855.2 47.6813490127234 54.7608848702588
"4278" 855.4 46.0511047770966 49.4421484145083
"4279" 855.6 43.8976815975595 43.9038521556116
"4280" 855.8 41.7038601488603 38.5622466895465
"4281" 856 40.0593607129123 33.3203336173045
"4282" 856.2 36.7298342427091 29.103457235912
"4283" 856.4 32.6488326796209 26.0803512474744
"4284" 856.6 29.4925935061994 22.1218394403323
"4285" 856.8 31.428335164191 19.2899740110246
"4286" 857 34.1177378579022 18.894933900944
"4287" 857.2 37.2952064472062 18.8066851561779
"4288" 857.4 41.2001919875997 19.2434715191384
"4289" 857.6 46.8951735231556 18.9824414129542
"4290" 857.8 51.3564686066109 19.1700882989647
"4291" 858 56.7659634685962 19.2760009779165
"4292" 858.2 62.6376777449395 18.5685029867899
"4293" 858.4 68.9610975522762 17.895588586744
"4294" 858.6 75.0729804698665 17.4929591100398
"4295" 858.8 80.2299718815006 16.556804741374
"4296" 859 86.3209432640747 16.3836189562183
"4297" 859.2 92.7113453160282 16.0208756057445
"4298" 859.4 96.5851659449265 17.8525887693896
"4299" 859.6 98.5844250888913 22.0456820063718
"4300" 859.8 99.8110318019082 27.2414854829031
"4301" 860 100.892721790077 33.5871134969357
"4302" 860.2 101.160666527404 38.0443513051444
"4303" 860.4 100.758126306132 44.5910499094809
"4304" 860.6 100.066414563707 50.6354958152316
"4305" 860.8 99.4861680150049 57.3921843469026
"4306" 861 97.5662489387635 63.6656539060725
"4307" 861.2 95.7833029155653 69.6474978739031
"4308" 861.4 93.0763210750265 74.8358732131831
"4309" 861.6 88.9786047036496 79.8194539916528
"4310" 861.8 84.6587844378316 84.5235123927779
"4311" 862 80.3683101569562 88.9746914914852
"4312" 862.2 74.741929930006 92.9563343976799
"4313" 862.4 68.8023801511194 96.3767292637112
"4314" 862.6 62.6005469805776 99.3026520583043
"4315" 862.8 56.9899832597601 101.121653635974
"4316" 863 51.24992444473 99.8919637699457
"4317" 863.2 45.6869436606292 97.9120467213311
"4318" 863.4 40.8687844602677 93.5117840992609
"4319" 863.6 38.1375231355785 87.771099888068
"4320" 863.8 36.7560929925291 80.841548791591
"4321" 864 37.1806529044385 74.4527052827305
"4322" 864.2 38.6822587407403 68.7508465041002
"4323" 864.4 40.8999337324172 62.0116248929662
"4324" 864.6 43.1288141328776 56.1531451103314
"4325" 864.8 45.3924763619955 49.6674223548718
"4326" 865 47.6358788680789 43.2812295560419
"4327" 865.2 49.2799387937655 36.9045732807096
"4328" 865.4 50.7782542992872 30.7568410821543
"4329" 865.6 52.3807602371038 24.668989764013
"4330" 865.8 54.6990076354478 19.7246251610731
"4331" 866 57.8908697088092 18.8619359064335
"4332" 866.2 62.1279821176226 19.7897378850353
"4333" 866.4 67.6105326019119 21.0311864656147
"4334" 866.6 73.7427288914268 22.0219688112231
"4335" 866.8 77.1033030903616 23.1248343107571
"4336" 867 81.6674330626391 25.5811450687727
"4337" 867.2 87.8371451826254 27.7972117574943
"4338" 867.4 93.5317239213966 29.3003950564628
"4339" 867.6 97.4624934528419 31.7622140800165
"4340" 867.8 103.166273189198 33.9712525260631
"4341" 868 108.125980335419 36.5679991953865
"4342" 868.2 112.001203588762 39.5761095115515
"4343" 868.4 115.893022508349 45.7967599981012
"4344" 868.6 118.60558159087 50.9540716967269
"4345" 868.8 120.528170683584 54.9573929061899
"4346" 869 122.658934613734 61.5175884580919
"4347" 869.2 123.983325986034 67.1096603677544
"4348" 869.4 124.355734372173 72.2823274381581
"4349" 869.6 123.437187011768 75.7981120898439
"4350" 869.8 120.874810235802 81.1493343883574
"4351" 870 118.022521523471 86.6618409394201
"4352" 870.2 114.108237379706 91.6864154849865
"4353" 870.4 110.66469941202 95.1091456764913
"4354" 870.6 105.54559172616 98.6574280514778
"4355" 870.8 100.47147622472 101.684078022789
"4356" 871 93.1240180917445 104.742454200792
"4357" 871.2 87.9419261898503 106.915541826735
"4358" 871.4 83.2944762932973 107.42116790858
"4359" 871.6 77.0462028500773 106.993032337143
"4360" 871.8 70.6750627553998 105.516758451879
"4361" 872 65.3894029990785 103.72378878817
"4362" 872.2 59.4396658169102 101.129104243268
"4363" 872.4 54.3183059273384 97.8761088711311
"4364" 872.6 49.1198928272045 93.9619602075189
"4365" 872.8 44.4339050714245 89.0184601669926
"4366" 873 42.4841221956886 82.744479643838
"4367" 873.2 43.3652369080498 77.1606247751253
"4368" 873.4 45.5870701795147 71.253929224609
"4369" 873.6 49.2810311801465 64.8749224110829
"4370" 873.8 53.2593395024435 59.2853774963014
"4371" 874 56.9920057775032 53.8151757615726
"4372" 874.2 60.918572339913 48.3208123639104
"4373" 874.4 63.5093393033243 43.3932896285321
"4374" 874.6 65.6708913431601 37.6119000224863
"4375" 874.8 66.9482294821199 32.1979503567677
"4376" 875 67.5313322118557 26.0473651295379
"4377" 875.2 67.5226567853412 20.365602792199
"4378" 875.4 67.0236068957144 16.0274409120315
"4379" 875.6 68.3531090454176 15.3273058723952
"4380" 875.8 71.4651545266026 16.1530886435953
"4381" 876 73.8129426628722 18.8332786085648
"4382" 876.2 76.5455202574794 22.3519869121738
"4383" 876.4 78.5971230965967 25.6806108201168
"4384" 876.6 80.4527108115704 28.3930738334923
"4385" 876.8 83.0341438771959 32.5403408308493
"4386" 877 85.9615258753762 37.0473303724889
"4387" 877.2 89.4823129015389 41.951976782229
"4388" 877.4 92.1037996008746 47.4172130667394
"4389" 877.6 95.5504326191743 52.7660757492087
"4390" 877.8 99.0869416051942 57.3742800586524
"4391" 878 103.283150806167 62.4199695819448
"4392" 878.2 106.303192254559 67.8006696637078
"4393" 878.4 108.615782863785 73.6308416394142
"4394" 878.6 110.053158134692 79.4874530270167
"4395" 878.8 112.881602041926 85.5827212396361
"4396" 879 115.608287610034 88.4478811369029
"4397" 879.2 115.818340927082 88.4740369468007
"4398" 879.4 114.842547049858 89.7638041980045
"4399" 879.6 112.745447577158 92.4589807757856
"4400" 879.8 109.979042769499 95.574361371021
"4401" 880 105.668525834918 99.4040468044692
"4402" 880.2 102.2799134709 102.21690532512
"4403" 880.4 97.3854995675737 104.854909877167
"4404" 880.6 91.9832038396254 107.701456941017
"4405" 880.8 86.7299381866514 108.996593574413
"4406" 881 81.1014021663374 109.667238761399
"4407" 881.2 75.0842187475941 108.971254690318
"4408" 881.4 69.5280523798959 108.530228195232
"4409" 881.6 63.0702666440435 107.056814528722
"4410" 881.8 56.74896236446 104.905899438628
"4411" 882 50.9761712061694 103.033188986056
"4412" 882.2 44.7967540300624 99.6816600561971
"4413" 882.4 40.1142749973178 95.3940953133282
"4414" 882.6 35.3131769671561 90.4979020455309
"4415" 882.8 31.6482626698014 85.2333932815138
"4416" 883 29.2552434064162 79.2807009852519
"4417" 883.2 27.5536135998625 72.3359188493992
"4418" 883.4 27.1087564398225 66.5505394642718
"4419" 883.6 27.5482093215452 60.635941154173
"4420" 883.8 29.1084179298009 53.9216155362515
"4421" 884 31.3800992380017 47.7772577085396
"4422" 884.2 33.7934027427001 42.6218699108586
"4423" 884.4 37.7466928994299 36.5249843909938
"4424" 884.6 40.7910756533712 31.0077394628
"4425" 884.8 44.6416797590205 26.4215554176508
"4426" 885 49.8096592795202 22.4231104073702
"4427" 885.2 55.5348198019887 18.8646805073121
"4428" 885.4 61.1636433017995 16.0488341476302
"4429" 885.6 66.813707788578 14.6532661902083
"4430" 885.8 73.2908092303513 13.9263443968078
"4431" 886 80.4029807199177 13.8783741726077
"4432" 886.2 86.0119096931827 14.5899864795307
"4433" 886.4 92.2627253180833 16.1087814586523
"4434" 886.6 98.4133685242503 17.1705689751851
"4435" 886.8 104.060534413805 19.6446987607599
"4436" 887 109.670920273915 22.8514729486456
"4437" 887.2 113.389359472898 26.0638190082301
"4438" 887.4 115.222293700462 30.9700347580972
"4439" 887.6 116.738599894007 36.6121291759303
"4440" 887.8 118.528337681977 41.8944533175726
"4441" 888 119.567063424881 46.3996109968939
"4442" 888.2 119.658308922725 52.2786826218353
"4443" 888.4 120.032309749137 58.4874521979373
"4444" 888.6 119.898882303567 64.1058520668134
"4445" 888.8 119.578686385017 69.3992629135099
"4446" 889 118.893902066456 76.0105175086153
"4447" 889.2 117.305300751522 81.7018316204105
"4448" 889.4 115.38866647201 87.8412571762498
"4449" 889.6 112.519230104715 93.9105550063066
"4450" 889.8 108.280230242726 98.454105051393
"4451" 890 103.359555436044 102.111569336299
"4452" 890.2 97.5518500991373 105.180228034966
"4453" 890.4 91.3996125465492 107.255331812396
"4454" 890.6 85.0473189399459 108.752489557606
"4455" 890.8 78.6895509191798 108.609120215524
"4456" 891 71.8001606117711 107.080510180328
"4457" 891.2 67.3717927606926 105.012489287679
"4458" 891.4 61.6527064415791 101.580014326864
"4459" 891.6 56.8924648877029 97.9646521821734
"4460" 891.8 52.7945150130396 92.3704828677089
"4461" 892 50.6183651831792 86.6346353148652
"4462" 892.2 49.2852794831561 79.9270304603902
"4463" 892.4 48.6056462553931 73.427347443809
"4464" 892.6 48.5696350972009 67.3960491682584
"4465" 892.8 49.6903776589569 61.4142960808298
"4466" 893 51.9525826949534 55.4420762162235
"4467" 893.2 54.0128040321187 49.0218197004491
"4468" 893.4 55.397257493257 43.5669330446969
"4469" 893.6 57.4001665024872 37.6706177041559
"4470" 893.8 59.2931995607652 31.6793338746617
"4471" 894 61.2330768244716 25.4918988549542
"4472" 894.2 62.0722772076194 20.0004163272757
"4473" 894.4 62.413301391462 15.2903330012659
"4474" 894.6 65.9565690542299 12.9928984097035
"4475" 894.8 69.2712749595445 12.3525913590831
"4476" 895 72.5785379414843 13.3521272202628
"4477" 895.2 77.5655661400211 15.7096376369798
"4478" 895.4 82.4851749198708 18.10442435243
"4479" 895.6 86.3898175189918 21.5188288471579
"4480" 895.8 90.3479166190659 24.6070161764653
"4481" 896 94.7083400895169 28.7041682582037
"4482" 896.2 99.118464535695 32.248011103356
"4483" 896.4 101.288598251382 35.3044434201359
"4484" 896.6 105.545081283304 39.4808389566294
"4485" 896.8 110.068466471925 43.596936264588
"4486" 897 114.510635144207 46.9705017310865
"4487" 897.2 119.602131942291 51.248041668476
"4488" 897.4 122.975505870876 56.2466449210339
"4489" 897.6 124.109557603403 61.2384077454388
"4490" 897.8 123.767980678406 67.5280415763856
"4491" 898 122.209812479908 73.9954029828661
"4492" 898.2 119.789247126059 78.9259303089719
"4493" 898.4 116.169334074375 84.0325704235763
"4494" 898.6 111.835508952784 89.4014445703556
"4495" 898.8 107.132087522321 93.7862447104826
"4496" 899 102.129957066411 97.1526144526797
"4497" 899.2 95.7884040042905 99.3707332994906
"4498" 899.4 89.4251580094157 99.9769286253396
"4499" 899.6 82.9903074543311 100.309770559042
"4500" 899.8 76.0237874561382 99.7633571552915
"4501" 900 69.4497529370505 97.5407291027847
"4502" 900.2 63.8967375520491 95.4116938605393
"4503" 900.4 58.2091879901189 92.4109996728121
"4504" 900.6 52.7847822525944 88.2172876262484
"4505" 900.8 47.9564472448342 83.4994542998987
"4506" 901 43.8177445683484 77.5831315755281
"4507" 901.2 42.7943646322188 72.5312611802722
"4508" 901.4 42.7401100570403 65.8553391039419
"4509" 901.6 44.482782576716 59.6337167276717
"4510" 901.8 47.4134156905954 53.1452075393021
"4511" 902 50.9342937142641 47.3938788974034
"4512" 902.2 55.0058175830394 41.7019391943392
"4513" 902.4 59.4295993433059 36.5896831300767
"4514" 902.6 64.5621366168496 33.0845891983639
"4515" 902.8 69.8020151575743 30.8798143863102
"4516" 903 76.795438660734 29.0147875312628
"4517" 903.2 82.6024974837097 28.4226093123311
"4518" 903.4 88.6866433185018 28.8849262866819
"4519" 903.6 94.8753643774351 29.7178314474204
"4520" 903.8 99.3729887824207 31.2476189260805
"4521" 904 105.712402570812 33.3092133735175
"4522" 904.2 111.038984290913 35.3922600940703
"4523" 904.4 116.458657797593 36.2288935483661
"4524" 904.6 118.392457367496 36.1222151716405
"4525" 904.8 117.578469435444 37.4130904368339
"4526" 905 117.42616794766 40.0401626980787
"4527" 905.2 118.131641124896 44.4909253859091
"4528" 905.4 119.392217661147 49.1266710635969
"4529" 905.6 120.249741025739 54.3802942739604
"4530" 905.8 121.336785595155 60.3829546518324
"4531" 906 121.057938823265 65.0560831113877
"4532" 906.2 120.416525408507 70.9211256669528
"4533" 906.4 119.222440239009 77.2684369849128
"4534" 906.6 117.459191268528 82.8685105094047
"4535" 906.8 115.016472305975 87.9965450732451
"4536" 907 111.084359717436 92.8474735134468
"4537" 907.2 107.530822567604 96.8208148016449
"4538" 907.4 102.619900497243 100.67092354571
"4539" 907.6 97.8662282941968 103.607626535803
"4540" 907.8 91.2880015032209 106.151011662747
"4541" 908 85.0605598774466 107.934731364249
"4542" 908.2 79.7761897719 108.930537444956
"4543" 908.4 73.84201566451 109.190793955832
"4544" 908.6 67.0446020044239 108.105026090723
"4545" 908.8 61.1513758771657 106.155324191355
"4546" 909 55.5728863219616 103.768566087463
"4547" 909.2 49.7750709378605 100.036941027552
"4548" 909.4 44.2190008263241 95.7513923232364
"4549" 909.6 39.4074069690402 91.8985944302851
"4550" 909.8 35.3008572210583 86.785676224335
"4551" 910 31.8639070484884 80.5255537371825
"4552" 910.2 29.0905950626454 73.7943650953468
"4553" 910.4 28.0282964624014 67.3483488795211
"4554" 910.6 28.8671555251271 61.0607865389807
"4555" 910.8 30.7462458247504 54.95795745605
"4556" 911 33.5084351442818 48.8041650417907
"4557" 911.2 36.775876176452 43.041545481368
"4558" 911.4 39.1394271288243 39.5574685341394
"4559" 911.6 41.9549446525236 36.5281176703794
"4560" 911.8 45.8592136555521 30.8366886463965
"4561" 912 47.9414937871136 25.6215038699615
"4562" 912.2 49.1054307219884 21.822082701116
"4563" 912.4 49.9305645943494 16.2566630001346
"4564" 912.6 51.4642126669705 11.5739314712342
"4565" 912.8 54.3520351279374 7.28283341687534
"4566" 913 58.4805501287092 3.39869873002625
"4567" 913.2 62.6059158103995 1.88320946654248
"4568" 913.4 66.9845954612601 2.98093532439419
"4569" 913.6 71.9055584861621 5.26627634623127
"4570" 913.8 77.0455042041323 7.86893507058345
"4571" 914 82.1445548185844 10.5845590890822
"4572" 914.2 84.9320939213404 13.2033494224985
"4573" 914.4 89.2266019815245 17.0576918114747
"4574" 914.6 93.8632012070768 21.0424516096603
"4575" 914.8 98.6710453343612 25.546134243113
"4576" 915 103.393118764864 29.642921745736
"4577" 915.2 108.609364418135 33.7220653253134
"4578" 915.4 113.373198259751 36.8222217563768
"4579" 915.6 118.509463566427 40.3856776090257
"4580" 915.8 122.46032168979 45.1279414789722
"4581" 916 122.812888275044 49.8625991956121
"4582" 916.2 122.772703755089 55.5120149995835
"4583" 916.4 123.027097536533 60.9196103385889
"4584" 916.6 122.320940009242 66.3531988998241
"4585" 916.8 121.919169815561 72.4038333877942
"4586" 917 120.561301437655 78.8355370874455
"4587" 917.2 118.092438132508 84.2214716841615
"4588" 917.4 115.040621057328 89.9738453550353
"4589" 917.6 110.950285773747 95.5526176306512
"4590" 917.8 106.618044572293 100.543383074988
"4591" 918 101.790943312366 104.377219575971
"4592" 918.2 96.1715881246678 107.645374072795
"4593" 918.4 89.9953100788256 110.454796557049
"4594" 918.6 83.6502614125541 112.600079784223
"4595" 918.8 78.7316894685677 113.560195093024
"4596" 919 74.0313004418587 114.340631303111
"4597" 919.2 67.3191951441312 114.437327056794
"4598" 919.4 60.6614929872853 113.471792577512
"4599" 919.6 53.6140435311091 111.781117163073
"4600" 919.8 47.0579904665372 109.286976832119
"4601" 920 41.6586959198969 106.865060022337
"4602" 920.2 36.130568781536 103.288706981544
"4603" 920.4 30.009907097064 99.4429856419983
"4604" 920.6 24.5527423902043 95.2527007148513
"4605" 920.8 20.2459498641307 90.7214705097186
"4606" 921 16.0455280210882 84.9811045865948
"4607" 921.2 13.5311384309853 78.7218310485021
"4608" 921.4 12.3006884693879 72.21747454969
"4609" 921.6 12.2170599425264 65.4035251460013
"4610" 921.8 13.2271755763903 57.9934318095581
"4611" 922 14.7793865521268 51.6357498896463
"4612" 922.2 16.7681944956524 46.0590744051605
"4613" 922.4 19.8973730423708 39.9103624654585
"4614" 922.6 23.9224824423316 33.9162726164101
"4615" 922.8 28.0389772421373 29.6482212053109
"4616" 923 32.4314683121938 24.6433848105947
"4617" 923.2 37.1786143291379 19.937806258965
"4618" 923.4 42.4644259584566 17.2356906919498
"4619" 923.6 48.9848801916861 15.253704394368
"4620" 923.8 55.4718994216044 14.3262714688635
"4621" 924 62.3814456848416 13.8134636778306
"4622" 924.2 68.1170349739789 13.8926700380913
"4623" 924.4 75.0502824210559 14.2710042474436
"4624" 924.6 81.3540695484103 15.2759177723656
"4625" 924.8 87.5928893751461 16.8379022098577
"4626" 925 93.279802780218 19.7621313278795
"4627" 925.2 98.0069060473869 23.5228544913266
"4628" 925.4 103.300968052733 28.5491145031263
"4629" 925.6 107.05184204216 33.1272064466076
"4630" 925.8 111.372387604059 38.5649891292993
"4631" 926 114.811128402893 43.7678128363495
"4632" 926.2 116.548044052316 49.0882581297043
"4633" 926.4 117.024273793437 56.3484121212355
"4634" 926.6 117.160930354444 62.2582935844853
"4635" 926.8 116.223061696567 66.8193561466051
"4636" 927 114.410680714625 72.6355868193277
"4637" 927.2 112.303050452489 78.8111427096726
"4638" 927.4 108.742092155075 84.6694501852669
"4639" 927.6 104.430958312559 88.8619094287525
"4640" 927.8 100.220445753499 92.2393527511379
"4641" 928 94.281997343222 96.3290039717159
"4642" 928.2 88.6257994669383 99.1506242942549
"4643" 928.4 82.5794109518074 100.417225606295
"4644" 928.6 76.2480380144967 100.41780041865
"4645" 928.8 69.6138946639282 99.6005722571014
"4646" 929 63.7607046699481 97.7789458463713
"4647" 929.2 58.6045891297053 94.1687639423438
"4648" 929.4 53.7753924771986 89.4409773086999
"4649" 929.6 50.5446988045425 84.2673775200474
"4650" 929.8 49.0011844115357 78.358558740743
"4651" 930 49.1284316925468 71.487585978075
"4652" 930.2 49.7659414585613 65.597506449729
"4653" 930.4 51.0862877745925 59.7025426653457
"4654" 930.6 54.0240737974942 53.1074275856077
"4655" 930.8 55.6330822630983 47.7121119072381
"4656" 931 57.9568525630373 42.2844182869728
"4657" 931.2 59.3545669389063 36.7008540366225
"4658" 931.4 60.4141883222127 30.5350741007521
"4659" 931.6 61.867684748905 26.290446022178
"4660" 931.8 61.449379708244 22.864269183348
"4661" 932 60.2495757671536 18.5672801502042
"4662" 932.2 60.4202555073859 13.5673890023997
"4663" 932.4 62.3056605065547 8.64637978808505
"4664" 932.6 65.6460822959367 7.5039497924478
"4665" 932.8 70.0832239962953 8.21974757671848
"4666" 933 75.0136822920236 9.95219482025061
"4667" 933.2 78.5410180117931 12.7200956080689
"4668" 933.4 82.5854579857957 16.1206995501056
"4669" 933.6 86.8970826874669 20.1983231113861
"4670" 933.8 90.6876800738607 23.1751465513891
"4671" 934 93.7897530146646 25.4246119127459
"4672" 934.2 98.4780301510964 29.5121555308978
"4673" 934.4 103.190006287783 33.6391781673131
"4674" 934.6 107.923361617812 38.3942216202246
"4675" 934.8 111.267004882389 43.1183079965234
"4676" 935 112.110126962978 47.9616263975825
"4677" 935.2 113.636296082103 53.3553689463625
"4678" 935.4 114.161346464781 60.0850592788709
"4679" 935.6 113.494249654641 65.9569471170221
"4680" 935.8 112.319837284216 71.1358852534882
"4681" 936 109.723293785418 77.1063941778138
"4682" 936.2 106.2147582156 81.9726902624318
"4683" 936.4 102.080396399082 85.9812665975742
"4684" 936.6 97.1249239801638 89.2944987030122
"4685" 936.8 91.3952718580841 93.0286554160288
"4686" 937 85.7918269022281 96.5732377322844
"4687" 937.2 80.4356114006879 97.6623052538578
"4688" 937.4 74.9441973541206 97.8560497667534
"4689" 937.6 68.5156328950246 96.862593915904
"4690" 937.8 63.4586328181153 94.0703759764021
"4691" 938 58.9279455037854 90.496453237716
"4692" 938.2 54.6396937262093 86.043039822057
"4693" 938.4 49.9537491798687 81.3041889536185
"4694" 938.6 45.5151012296615 77.3404324592067
"4695" 938.8 43.5663299893547 73.5582929163278
"4696" 939 43.2709025045337 68.3295054374592
"4697" 939.2 44.9692460299209 62.9077075562006
"4698" 939.4 46.8029846890153 56.5128066673419
"4699" 939.6 49.3609702507546 50.6813262205233
"4700" 939.8 52.6849573893332 44.3500738433701
"4701" 940 55.7109182390624 39.0512753609328
"4702" 940.2 57.3446028810638 33.5852591167298
"4703" 940.4 58.8676565432205 27.3649482506744
"4704" 940.6 59.7817773485185 22.1169302505862
"4705" 940.8 58.7474488508681 17.452357147689
"4706" 941 57.8814719494105 14.0185724947623
"4707" 941.2 58.7218932569573 8.66481737511474
"4708" 941.4 61.589274369458 6.94683690582732
"4709" 941.6 63.6849486295352 9.3894303391113
"4710" 941.8 66.8885837536472 13.2820769923386
"4711" 942 68.2765140850813 15.903718303606
"4712" 942.2 70.7662473109282 19.4399352966996
"4713" 942.4 73.1617776586024 23.8613623776673
"4714" 942.6 74.7906208905401 27.7592901228489
"4715" 942.8 77.6855016540858 32.6202941106904
"4716" 943 81.4013984552206 36.9931382435363
"4717" 943.2 85.4323020331609 40.3030739666726
"4718" 943.4 90.3653805574406 42.5821354587693
"4719" 943.6 95.5350058142514 44.5377303919438
"4720" 943.8 101.110214638306 45.4253468344827
"4721" 944 106.87648886403 46.8059513986934
"4722" 944.2 110.575678398303 49.9156681267604
"4723" 944.4 114.288142191441 54.4787251986925
"4724" 944.6 116.505295718745 59.1092171987522
"4725" 944.8 118.264422318337 64.3820349753807
"4726" 945 117.096744571035 70.1900700593037
"4727" 945.2 114.47554047235 74.3991639416476
"4728" 945.4 110.297747898852 79.8841544288488
"4729" 945.6 106.152530517093 83.638303272033
"4730" 945.8 100.990687159467 86.3165961898603
"4731" 946 95.2631750484625 89.8898578848238
"4732" 946.2 89.288449484467 92.5199378275131
"4733" 946.4 84.225790839343 93.8659207755484
"4734" 946.6 78.5099521693679 93.669623604294
"4735" 946.8 71.5109226357932 92.4754316507975
"4736" 947 65.8119093178257 90.6506051249877
"4737" 947.2 60.6987794192396 87.983492537408
"4738" 947.4 55.6898886259399 83.5586429157298
"4739" 947.6 51.2638175071924 78.8442658098083
"4740" 947.8 47.3360541822885 73.1041144454958
"4741" 948 45.5692092530037 66.8843163508126
"4742" 948.2 45.8241368656495 60.9280116766851
"4743" 948.4 47.3628501311597 55.0874932797315
"4744" 948.6 50.2151794077442 48.6229805796496
"4745" 948.8 53.5741009215097 43.3477920117788
"4746" 949 56.1330910100553 37.8132895789013
"4747" 949.2 59.3710605377347 31.8515762964791
"4748" 949.4 64.3178527168536 26.9527899628866
"4749" 949.6 69.9062812819531 23.5341271983099
"4750" 949.8 74.6016225869354 21.6254653306189
"4751" 950 80.4123010249112 21.4518532619778
"4752" 950.2 85.4769842828006 22.4504295950424
"4753" 950.4 90.6101047605737 24.6520805151668
"4754" 950.6 96.0083119386696 27.7499625634018
"4755" 950.8 100.076914583747 31.2115760760573
"4756" 951 103.371947739468 35.775110861406
"4757" 951.2 107.003474757748 40.7384245190909
"4758" 951.4 109.42400514807 46.25184522301
"4759" 951.6 111.793525208183 52.3463879009893
"4760" 951.8 114.26769976072 58.7271679592463
"4761" 952 116.349562864121 64.2700566760153
"4762" 952.2 117.913065969288 69.7445470441053
"4763" 952.4 118.593445299089 75.5636570844693
"4764" 952.6 118.102052274933 82.5742323197934
"4765" 952.8 116.123839376449 88.4378869052779
"4766" 953 113.685103068385 93.0994223734375
"4767" 953.2 109.583536061905 97.8298564365595
"4768" 953.4 104.290521761928 101.643083864877
"4769" 953.6 99.2136700014383 104.027098550365
"4770" 953.8 93.0923390018492 105.824734257605
"4771" 954 86.634273241947 107.097580041416
"4772" 954.2 80.1675230752207 107.466474819515
"4773" 954.4 75.2373862005609 106.689871990248
"4774" 954.6 69.0939786909988 105.344863936056
"4775" 954.8 62.6989120291619 103.233150183612
"4776" 955 56.7000670775619 100.957427427294
"4777" 955.2 51.5993875353199 98.3395402213702
"4778" 955.4 46.1415400085738 94.3925885532457
"4779" 955.6 41.9819896730592 89.6962110564925
"4780" 955.8 38.5163997936785 84.3293521226686
"4781" 956 35.9774384875097 78.5136328020275
"4782" 956.2 35.4196433333173 73.1108032784508
"4783" 956.4 36.0415376598582 66.9287014291045
"4784" 956.6 37.2613286801701 61.390939270063
"4785" 956.8 39.5426100099296 55.4411279246876
"4786" 957 42.162244830058 49.6468942510565
"4787" 957.2 44.4208805036995 44.8933404877754
"4788" 957.4 46.5149181628983 38.68443246346
"4789" 957.6 48.8130062146113 33.0755418387378
"4790" 957.8 51.6182675081767 27.8350917384059
"4791" 958 54.6975041656587 22.8460646283701
"4792" 958.2 56.8749937408751 20.1464850296302
"4793" 958.4 60.7305468020431 15.9605597650164
"4794" 958.6 65.0847368923119 12.189483437901
"4795" 958.8 68.8005763201404 8.88998543399715
"4796" 959 72.9236004952157 6.71078135079766
"4797" 959.2 78.2219421951258 5.61161422449736
"4798" 959.4 82.906545885564 6.48938452160836
"4799" 959.6 87.5681465826072 9.91978678842933
"4800" 959.8 91.6884001993623 14.2846413957066
"4801" 960 94.7527821613344 17.5416825156401
"4802" 960.2 97.8441187485113 22.9934811254257
"4803" 960.4 100.37901414193 28.342852136422
"4804" 960.6 102.433646718936 33.4249521584927
"4805" 960.8 104.683582251603 38.3281892997763
"4806" 961 106.786178438788 43.1628967471087
"4807" 961.2 109.075849702548 48.9760756414005
"4808" 961.4 111.766392134226 53.1719818743056
"4809" 961.6 114.724316420983 58.3673983114659
"4810" 961.8 116.748802859079 63.9984667951736
"4811" 962 116.940869548466 69.72224735324
"4812" 962.2 115.233997509525 74.908691101929
"4813" 962.4 111.316475539819 79.2780173308372
"4814" 962.6 106.841674640078 83.1464572156054
"4815" 962.8 102.130018376667 86.8844328118276
"4816" 963 96.3589563680589 90.1169286687489
"4817" 963.2 90.547986817979 92.5212056559868
"4818" 963.4 85.9173091601736 93.9779988134945
"4819" 963.6 78.9733769537784 94.4326114660493
"4820" 963.8 72.5531938562578 94.1245935636704
"4821" 964 66.373383989443 92.3317435448066
"4822" 964.2 59.9183313228652 88.7354228593751
"4823" 964.4 55.1762653295574 84.5358302179848
"4824" 964.6 51.9837400868199 80.0790319641357
"4825" 964.8 49.1955871852493 73.8026534037851
"4826" 965 48.7491952831871 67.3424789081779
"4827" 965.2 48.9105784736303 61.0129621048791
"4828" 965.4 50.2818148652121 55.6395546948108
"4829" 965.6 52.5461094431572 49.9436188667447
"4830" 965.8 54.4035420769755 44.1864549075208
"4831" 966 56.5488281381816 39.358342624865
"4832" 966.2 59.629468801454 33.814871364307
"4833" 966.4 62.5822956457043 28.1004065059702
"4834" 966.6 64.9467728673346 23.3388958950355
"4835" 966.8 67.9068055228825 18.1631480902745
"4836" 967 72.1069947217819 12.8403141454192
"4837" 967.2 76.7397961090993 9.4587727867761
"4838" 967.4 80.4417437895013 8.70297098975482
"4839" 967.6 85.4579959356958 9.70543553617745
"4840" 967.8 89.7630515311187 12.185236745921
"4841" 968 94.0800781404716 15.8848317793636
"4842" 968.2 97.7177363409161 19.6664426258748
"4843" 968.4 100.440002839372 24.7104651007406
"4844" 968.6 103.234164499956 29.9176490309576
"4845" 968.8 105.488527347895 35.3029539839516
"4846" 969 107.118198812486 40.5269615315496
"4847" 969.2 107.770142382462 46.4007115592783
"4848" 969.4 109.015594571761 52.8343605201343
"4849" 969.6 109.712993026166 58.522976733356
"4850" 969.8 110.64139887166 63.7972102187539
"4851" 970 112.16155855044 70.0176800076681
"4852" 970.2 112.550999051204 75.8118270349729
"4853" 970.4 113.03915535622 81.5111698200463
"4854" 970.6 113.690611828716 87.9936197416153
"4855" 970.8 112.179963285628 92.9652219258129
"4856" 971 108.371857893299 97.3540400516909
"4857" 971.2 103.484412731853 100.931383580738
"4858" 971.4 98.8080863735782 103.223116720151
"4859" 971.6 93.6838621971893 104.568591702161
"4860" 971.8 86.8645815515956 104.697404001533
"4861" 972 80.8971564411608 103.567408964841
"4862" 972.2 76.5668889977077 102.258930690459
"4863" 972.4 71.0928375862929 99.2751068629607
"4864" 972.6 65.7021158617562 95.8306080171349
"4865" 972.8 60.2166295348381 91.397260794103
"4866" 973 55.132355669986 86.3500124391549
"4867" 973.2 51.9183405099678 80.9882938375075
"4868" 973.4 50.185413953206 74.5046668909144
"4869" 973.6 50.2173222325511 67.8056783872524
"4870" 973.8 50.7109748939149 61.1929779793161
"4871" 974 52.3668679745226 54.5101693743398
"4872" 974.2 53.9021810893193 49.3976344534807
"4873" 974.4 55.4044797463557 42.6108502244277
"4874" 974.6 57.4907393682428 36.4650764776653
"4875" 974.8 59.6181498520657 31.0727569909637
"4876" 975 63.0315037176937 25.6103591645698
"4877" 975.2 67.1737644966594 20.7494807047481
"4878" 975.4 71.7158392609278 16.7701512792827
"4879" 975.6 76.9986566857194 13.3584053400527
"4880" 975.8 82.4956697076318 10.8422843809414
"4881" 976 88.0944882672619 9.21671925211959
"4882" 976.2 93.8484905139262 9.3288194407269
"4883" 976.4 95.4610367225963 11.4224500163287
"4884" 976.6 98.5726713246755 15.627490140953
"4885" 976.8 99.8300701381936 17.7113057756027
"4886" 977 102.362611983342 21.9621112325358
"4887" 977.2 103.702985967414 25.536571138793
"4888" 977.4 105.566507231324 30.8554646568715
"4889" 977.6 106.604278274144 36.6053286352009
"4890" 977.8 107.268773248694 42.8052735372741
"4891" 978 107.76075130771 49.5492181420941
"4892" 978.2 108.335963236462 56.1595859194465
"4893" 978.4 109.878418841532 60.9479158582736
"4894" 978.6 111.538169930243 67.2166456169033
"4895" 978.8 113.294567491482 72.6829943055273
"4896" 979 114.662488825811 77.6616706043755
"4897" 979.2 115.419261364946 84.087019018138
"4898" 979.4 115.355752196202 90.5400548415742
"4899" 979.6 114.313412876305 97.20861736834
"4900" 979.8 112.377117259195 99.5098097230474
"4901" 980 107.984316870504 102.595173443777
"4902" 980.2 104.331905328133 106.000442997194
"4903" 980.4 102.277553547588 106.832889658009
"4904" 980.6 98.6413469900703 108.416198207993
"4905" 980.8 93.4166209861011 110.264532958688
"4906" 981 87.806315045435 111.776585206984
"4907" 981.2 81.3315549829848 112.581117689311
"4908" 981.4 74.7901117451808 112.420286279614
"4909" 981.6 68.5049819113654 111.611898291502
"4910" 981.8 63.1658027658158 110.412587372254
"4911" 982 57.3422328014974 107.847862069786
"4912" 982.2 51.5702381238254 105.758773822042
"4913" 982.4 45.8975712709479 102.194634810127
"4914" 982.6 40.6992769675697 97.8233329519815
"4915" 982.8 36.5174442043052 93.1548192029058
"4916" 983 32.5913230958287 87.9119974122177
"4917" 983.2 29.8152114199816 81.2192485469101
"4918" 983.4 28.9719538982587 74.3358023334786
"4919" 983.6 29.1711625575343 67.4432667917207
"4920" 983.8 29.6482550401731 61.108794633855
"4921" 984 31.3125885120745 54.070020329331
"4922" 984.2 33.2731319512896 48.1922135706215
"4923" 984.4 36.0629381720892 41.9764519272936
"4924" 984.6 39.4506441151431 36.3023906161241
"4925" 984.8 42.5543949277059 30.5186914503193
"4926" 985 45.4742904289315 24.6966249505194
"4927" 985.2 48.0397994212878 19.3981042703307
"4928" 985.4 51.3052642591225 14.3412053637205
"4929" 985.6 56.4262292980464 9.79457523970231
"4930" 985.8 62.0791813632119 7.23069856709774
"4931" 986 68.8796317976777 6.05359887076696
"4932" 986.2 74.489426634675 7.18523015665432
"4933" 986.4 80.0399032692646 9.51018130051076
"4934" 986.6 86.0238435156549 13.3721403929799
"4935" 986.8 90.8087789193939 17.9718607966529
"4936" 987 94.0027617173355 22.8371760300484
"4937" 987.2 96.3037439883164 28.7454116060829
"4938" 987.4 98.5724793721301 35.2114857126083
"4939" 987.6 99.6566852905866 39.8765974290229
"4940" 987.8 101.202746076254 45.4947692347921
"4941" 988 101.719603589756 51.5918787346587
"4942" 988.2 101.39779947256 57.3667657922173
"4943" 988.4 99.9095228795274 64.4874867144957
"4944" 988.6 98.7159641304361 71.0144113349094
"4945" 988.8 96.3994772920287 76.882075491376
"4946" 989 94.0163183062142 83.4994285301948
"4947" 989.2 91.2485919191012 90.3961524018387
"4948" 989.4 88.4693258429743 94.4201372816265
"4949" 989.6 84.1974325572094 98.48079834979
"4950" 989.8 79.0465490742782 103.48022986858
"4951" 990 73.1534214422513 107.151938201127
"4952" 990.2 66.6348762224554 109.961137691544
"4953" 990.4 60.8237394293998 111.726007101963
"4954" 990.6 54.3723065235895 112.696906988599
"4955" 990.8 47.9928628946216 112.211184319285
"4956" 991 42.258182145636 111.533788339543
"4957" 991.2 36.1960951113675 109.186999852318
"4958" 991.4 30.5702312717391 106.30804776655
"4959" 991.6 25.7049094961183 103.648024291237
"4960" 991.8 21.6224766432802 99.4192377808546
"4961" 992 17.441270249022 94.57317703471
"4962" 992.2 14.3867349746379 89.1182005963024
"4963" 992.4 12.6148392321076 84.0642068267793
"4964" 992.6 11.1812511450904 77.7997058065506
"4965" 992.8 10.353844780586 71.7766472518204
"4966" 993 10.4724906843484 66.3574291859564
"4967" 993.2 11.9824071454102 59.4810142490642
"4968" 993.4 13.2524760781356 53.5276226021582
"4969" 993.6 14.7553559072438 48.2866101767253
"4970" 993.8 16.5413473065761 42.0749590153812
"4971" 994 18.7396873440911 35.6653878693997
"4972" 994.2 20.4854650432141 30.4290014675276
"4973" 994.4 22.6633477472431 24.1978033706758
"4974" 994.6 25.6961383308228 18.9957400690671
"4975" 994.8 30.5898463811329 14.459360125518
"4976" 995 35.7543409246011 10.2085585487398
"4977" 995.2 40.8232919488769 8.5700689898188
"4978" 995.4 46.9983529101437 7.25186841418868
"4979" 995.6 53.7627591663941 5.90915334819291
"4980" 995.8 60.1297858275569 5.04724222870008
"4981" 996 65.1976399483904 5.39880307513969
"4982" 996.2 71.7520063762052 6.9737376670521
"4983" 996.4 77.9607112001954 8.7436986803853
"4984" 996.6 84.3059173568347 11.6727165165159
"4985" 996.8 89.6929539530781 14.1050848306947
"4986" 997 93.744544949223 17.2487663513826
"4987" 997.2 96.6388522927518 20.2548441455993
"4988" 997.4 98.7906774451843 23.617897210539
"4989" 997.6 102.447570338181 26.8957507078561
"4990" 997.8 106.109860422073 30.3343684581025
"4991" 998 109.448773988809 34.7990966246332
"4992" 998.2 112.787326061321 39.3478395840723
"4993" 998.4 114.89720435579 44.8739681943735
"4994" 998.6 115.924099672724 50.6120891178594
"4995" 998.8 116.06328741017 57.0605110026142
"4996" 999 116.048611467535 63.129703750274
"4997" 999.2 116.067293249104 69.6196968409299
"4998" 999.4 115.193634644131 76.2843490905915
"4999" 999.6 113.879527414661 83.3372485083836
"5000" 999.8 111.899673943415 88.3525066928235
"5001" 1000 108.567719577862 93.4948671694418
"5002" 1000.2 103.926180925432 97.2809659202976
"5003" 1000.4 98.1949600544679 100.149266049766
"5004" 1000.6 91.7703034628982 101.84702059207
"5005" 1000.8 85.2982496031611 102.636407686588
"5006" 1001 81.0625841071572 102.108436576648
"5007" 1001.2 74.3145089826896 101.306139273829
"5008" 1001.4 68.5903048261112 99.3751676993268
"5009" 1001.6 62.8144219423035 95.6989093942896
"5010" 1001.8 58.6056965015583 92.4047339764179
"5011" 1002 52.7295338944747 86.4342533418829
"5012" 1002.2 49.5053361513436 81.8176790275358
"5013" 1002.4 46.3602200949678 75.1899383676089
"5014" 1002.6 44.4553387212926 69.7563141262786
"5015" 1002.8 44.1566239983586 63.0643963785044
"5016" 1003 44.6579271668072 55.6839482094215
"5017" 1003.2 46.0616558804957 49.8681007684812
"5018" 1003.4 47.9573413038162 44.897881182449
"5019" 1003.6 51.3440341940693 38.8564513802116
"5020" 1003.8 54.5621364191575 33.6232660456252
"5021" 1004 58.0910570182843 29.5313007422543
"5022" 1004.2 61.7648744342252 25.9932507485163
"5023" 1004.4 66.137247351439 22.3239246574665
"5024" 1004.6 70.4967706624975 19.8486556481713
"5025" 1004.8 75.8228582137538 17.2955576706041
"5026" 1005 80.9088811628482 14.924982341334
"5027" 1005.2 86.7934187331759 14.0046739872735
"5028" 1005.4 92.8041022179095 14.5111120981601
"5029" 1005.6 97.9885242776868 15.57165868197
"5030" 1005.8 102.951819995425 18.6033932946204
"5031" 1006 107.193457940874 21.7006725236906
"5032" 1006.2 111.921893940503 25.331584826049
"5033" 1006.4 116.054910361268 30.4654112239714
"5034" 1006.6 119.072517570021 34.9675901177658
"5035" 1006.8 121.534356049053 40.2557109113863
"5036" 1007 123.348676971609 47.0591040489891
"5037" 1007.2 123.948272782362 53.2598599558642
"5038" 1007.4 124.067770472134 58.8535720290397
"5039" 1007.6 124.101449179227 65.1763923048903
"5040" 1007.8 123.299669799352 71.412591527105
"5041" 1008 121.744383974475 77.960046438181
"5042" 1008.2 118.771711027982 83.9059907672037
"5043" 1008.4 116.297453455092 88.3581173207721
"5044" 1008.6 114.918225687955 89.867561140268
"5045" 1008.8 111.761081442989 94.0458315688438
"5046" 1009 107.505373827163 98.0061640711669
"5047" 1009.2 102.207234653422 101.902712020928
"5048" 1009.4 96.5645444945719 105.212715823377
"5049" 1009.6 90.3660125560882 107.724025406182
"5050" 1009.8 83.2612713008046 109.265744233556
"5051" 1010 76.549518979157 109.36074727039
"5052" 1010.2 69.9614823964645 109.359322253496
"5053" 1010.4 62.8437213367826 109.018130327975
"5054" 1010.6 55.775393611038 107.785621398323
"5055" 1010.8 48.9585604658894 105.278364141037
"5056" 1011 42.5618671686472 101.934108280467
"5057" 1011.2 37.2242149261794 98.3348181436627
"5058" 1011.4 32.4470422734292 92.5888618262038
"5059" 1011.6 28.6285754856752 87.1009259650425
"5060" 1011.8 25.5109961000885 81.113500226505
"5061" 1012 23.4581961411669 74.8277688409989
"5062" 1012.2 21.9045528874016 67.9256019249851
"5063" 1012.4 20.6614217153169 61.7525675331864
"5064" 1012.6 20.6901153654706 55.3507948161391
"5065" 1012.8 22.2013502327775 48.7020989344076
"5066" 1013 24.2356719747161 42.8160372147531
"5067" 1013.2 27.0594368519442 36.779925979481
"5068" 1013.4 30.6101835976324 31.2847087419542
"5069" 1013.6 34.8123061010589 25.9897628856818
"5070" 1013.8 38.7911579716262 22.0075332828384
"5071" 1014 43.448511803425 18.1687892300937
"5072" 1014.2 48.0244843594308 14.4666162306045
"5073" 1014.4 53.6033130149175 10.4758963686391
"5074" 1014.6 59.116916371001 6.84330269275115
"5075" 1014.8 64.0423688736559 4.49851283467539
"5076" 1015 69.7748345224749 3.56795786715237
"5077" 1015.2 76.3583448287887 4.31417838482899
"5078" 1015.4 81.7519977441395 6.08576438759632
"5079" 1015.6 86.5037328259236 8.53460440493543
"5080" 1015.8 91.7655273340595 11.9328807441505
"5081" 1016 96.6576361764835 15.1514468021185
"5082" 1016.2 99.805161386331 18.0616180484387
"5083" 1016.4 103.528215320248 22.9283780369756
"5084" 1016.6 105.586499849049 27.9762613791631
"5085" 1016.8 107.134442511933 33.0343917004263
"5086" 1017 106.864128913026 38.7621946907333
"5087" 1017.2 106.258768692523 45.4536957355041
"5088" 1017.4 105.175235675685 52.1470655600751
"5089" 1017.6 103.252847446792 58.6877999298197
"5090" 1017.8 100.706719364163 63.8354512028483
"5091" 1018 96.5973305671599 68.8182346462136
"5092" 1018.2 92.6116189433463 73.8821035283297
"5093" 1018.4 88.5393573788258 78.9586436078632
"5094" 1018.6 83.3537797250708 83.4144297950384
"5095" 1018.8 78.4895518413539 87.3764879620542
"5096" 1019 73.9959719222807 90.6637456958266
"5097" 1019.2 68.0221439370701 94.2742239229283
"5098" 1019.4 62.0502331670168 97.0206089410151
"5099" 1019.6 56.2925402215069 98.8717262473306
"5100" 1019.8 50.3927658972157 99.4469528910415
"5101" 1020 43.605910006609 99.2620044396532
"5102" 1020.2 37.1671652397993 98.2900899941869
"5103" 1020.4 31.0101969061473 96.4504772140462
"5104" 1020.6 24.7280613775119 93.1551452991556
"5105" 1020.8 19.4447578748149 89.8933196279131
"5106" 1021 14.1989282735289 85.2981906807549
"5107" 1021.2 10.0204338641197 79.6939116704553
"5108" 1021.4 7.16247801698547 75.2419140768851
"5109" 1021.6 4.78215944306998 70.0351447547254
"5110" 1021.8 5.21384340792685 64.3618876102335
"5111" 1022 6.81711233548093 58.4769420923483
"5112" 1022.2 8.40206532919263 52.9640053674306
"5113" 1022.4 10.9924189401657 46.495187504129
"5114" 1022.6 13.4263463413209 40.8437408180078
"5115" 1022.8 16.0655587092499 34.3945653326764
"5116" 1023 18.7639514032886 28.4662675803653
"5117" 1023.2 21.4060017828752 23.4512001040614
"5118" 1023.4 25.0705122532591 19.56168863996
"5119" 1023.6 30.0192874802914 14.6620731922892
"5120" 1023.8 33.8604456948362 11.2884300018597
"5121" 1024 38.8002146307858 9.76795223173142
"5122" 1024.2 44.2948193270828 8.00700826693219
"5123" 1024.4 50.7962491336981 6.49646957659976
"5124" 1024.6 57.3154401702965 5.38020594651778
"5125" 1024.8 64.466725346649 4.86593139867743
"5126" 1025 70.4806733371492 5.14286039144032
"5127" 1025.2 77.6502888566401 6.4038805698144
"5128" 1025.4 84.0757529939581 8.31432223496773
"5129" 1025.6 90.6712070445113 10.8392606637052
"5130" 1025.8 96.4595574401564 12.5907515793768
"5131" 1026 102.427169209473 15.3064505075588
"5132" 1026.2 107.843932389891 19.6961436408577
"5133" 1026.4 111.993827049376 23.8477001775736
"5134" 1026.6 115.680695069911 29.2910075145912
"5135" 1026.8 118.315277217301 34.9100899375815
"5136" 1027 121.091121415348 40.1570698972605
"5137" 1027.2 123.254912068812 45.3914360133641
"5138" 1027.4 123.710106965531 51.2217677077807
"5139" 1027.6 124.068677806113 58.2306095351282
"5140" 1027.8 124.148015280699 64.8007465196712
"5141" 1028 123.542349980051 68.9735009927732
"5142" 1028.2 121.903315873436 75.1273151719413
"5143" 1028.4 120.11358140273 81.9640654226551
"5144" 1028.6 117.650362932504 87.8739700770352
"5145" 1028.8 114.40507810762 94.0744392568171
"5146" 1029 110.402319681386 99.280515724184
"5147" 1029.2 105.586147925369 104.415063815185
"5148" 1029.4 100.131568109404 108.152229143681
"5149" 1029.6 94.2514576593556 112.070532377405
"5150" 1029.8 87.5513551929543 114.542856798679
"5151" 1030 80.7691998403904 115.975411112425
"5152" 1030.2 74.0969481121446 116.431149249444
"5153" 1030.4 67.8291543949352 115.837965662911
"5154" 1030.6 61.1428602691156 114.723711673875
"5155" 1030.8 54.2012878782255 113.09320573415
"5156" 1031 47.60844867317 111.038784603238
"5157" 1031.2 41.4582100857096 107.671382348352
"5158" 1031.4 35.1231739378988 103.950757719296
"5159" 1031.6 30.8516110208323 101.279709537114
"5160" 1031.8 25.99526043929 97.585087447905
"5161" 1032 20.3422240874504 93.1727062300617
"5162" 1032.2 15.1342209027677 88.7018403231622
"5163" 1032.4 10.1753165723314 84.8230803765962
"5164" 1032.6 5.73646846517976 79.5154889730775
"5165" 1032.8 3.06383557784063 75.0683476633715
"5166" 1033 2.09918423871866 69.6974342024153
"5167" 1033.2 2.07769166082034 63.8160799025357
"5168" 1033.4 3.9699891220569 58.3034067624637
"5169" 1033.6 6.67514644046383 52.4979825027995
"5170" 1033.8 9.49962699258427 46.2991563920561
"5171" 1034 11.8492211560936 41.444593405804
"5172" 1034.2 13.9545464259755 36.1293361597502
"5173" 1034.4 16.8329249965791 30.5840308105821
"5174" 1034.6 20.4355348654096 23.7945449837678
"5175" 1034.8 25.0776405367172 18.9302656441438
"5176" 1035 30.3392343550731 14.455225397167
"5177" 1035.2 35.7519674698272 10.554050369623
"5178" 1035.4 40.8545735025921 8.10085157979074
"5179" 1035.6 46.9527467439314 5.79025447510774
"5180" 1035.8 53.2860018348449 3.26446034808375
"5181" 1036 60.3598376007563 1.88243286681116
"5182" 1036.2 67.0944837661585 2.08282508896858
"5183" 1036.4 73.8014838229621 2.90441399585236
"5184" 1036.6 80.5499823582206 4.27240663947076
"5185" 1036.8 86.518117081972 6.27036098124893
"5186" 1037 91.9737323468039 9.99907427255054
"5187" 1037.2 97.1673500279513 14.4676629297313
"5188" 1037.4 101.510683103578 18.5383602406885
"5189" 1037.6 105.653397800065 24.5625654919205
"5190" 1037.8 107.557571320421 29.7492659538384
"5191" 1038 108.63127748515 35.3792255022896
"5192" 1038.2 110.033048963865 41.8436142240714
"5193" 1038.4 111.05379044214 47.5661782771977
"5194" 1038.6 110.282177024161 51.9688709491314
"5195" 1038.8 107.727658651729 53.5262107771152
"5196" 1039 103.683527250752 55.1096334678092
"5197" 1039.2 98.2848592109609 59.1373337833054
"5198" 1039.4 93.9990939944374 63.3180214125688
"5199" 1039.6 89.5655996935074 66.1284805565049
"5200" 1039.8 84.584546955648 68.1324290367446
"5201" 1040 79.1398055965863 70.0602580458716
"5202" 1040.2 73.3727486549653 72.9269371759554
"5203" 1040.4 66.9448565893888 74.3514472919467
"5204" 1040.6 62.2973811913432 72.6407289369342
"5205" 1040.8 56.9821291183831 70.3992577846067
"5206" 1041 51.7046967819792 69.232763897165
"5207" 1041.2 47.972797258367 72.0144666513923
"5208" 1041.4 46.1509343637579 75.2987961054909
"5209" 1041.6 43.9035942412199 79.3413498632436
"5210" 1041.8 41.5648101889213 83.3843337350918
"5211" 1042 38.6972067332371 87.7260829987649
"5212" 1042.2 36.5588608626118 92.9923552695813
"5213" 1042.4 33.7622293534437 96.6584862642155
"5214" 1042.6 29.8559918209355 100.454232845095
"5215" 1042.8 26.0550292654492 104.289610963548
"5216" 1043 24.1793489954804 105.805621564737
"5217" 1043.2 20.974014790957 107.571745353
"5218" 1043.4 20.4443729941967 107.27048138796
"5219" 1043.6 20.4330547390835 106.050342432081
"5220" 1043.8 19.6725711070707 104.176845637848
"5221" 1044 18.4761737416477 101.092005149403
"5222" 1044.2 17.4161763927791 96.9222645506217
"5223" 1044.4 16.5723546278934 92.978540600267
"5224" 1044.6 15.3253834562343 89.0756855247079
"5225" 1044.8 14.2537700679775 84.6603655594329
"5226" 1045 13.4744626161393 79.1116941122572
"5227" 1045.2 12.5964512098557 74.1785823840495
"5228" 1045.4 11.5737298709493 69.0253565575602
"5229" 1045.6 10.6547257452981 63.4227299012559
"5230" 1045.8 10.8642368204824 57.7624437439304
"5231" 1046 10.7050438072528 52.1334805821634
"5232" 1046.2 10.8663186079116 45.2784462193079
"5233" 1046.4 11.7150550838535 39.4521297413056
"5234" 1046.6 12.8660794120359 34.1425910345469
"5235" 1046.8 15.4679342556195 29.5358858575534
"5236" 1047 18.9083888640727 24.3411660053523
"5237" 1047.2 22.3228852994277 20.8791421531253
"5238" 1047.4 26.8059009991608 18.8787612594088
"5239" 1047.6 32.2451088507601 16.6092665679407
"5240" 1047.8 37.429916344088 14.3099478473702
"5241" 1048 42.4340166169661 12.2820068764729
"5242" 1048.2 47.7361793585919 9.14127428143219
"5243" 1048.4 53.2058623989492 6.14626093977495
"5244" 1048.6 59.1785464451865 3.3921040064726
"5245" 1048.8 63.4150553494275 2.12984449779978
"5246" 1049 68.5080516582359 2.41136147330889
"5247" 1049.2 73.9742626807341 3.23527343707486
"5248" 1049.4 79.1866919722247 4.58715823989535
"5249" 1049.6 85.252022091973 6.56688563341047
"5250" 1049.8 91.1283284511213 9.23024218875072
"5251" 1050 96.0329848131988 11.6342955501236
"5252" 1050.2 100.378176907132 14.4726587512027
"5253" 1050.4 104.875240316697 18.3828489761092
"5254" 1050.6 108.978157862165 22.477331747779
"5255" 1050.8 112.874434883203 26.6102031082752
"5256" 1051 115.894748372721 31.3105075809702
"5257" 1051.2 118.918875035759 36.3449224342382
"5258" 1051.4 121.327745284901 41.9531291292905
"5259" 1051.6 122.625976834826 46.8977891881455
"5260" 1051.8 123.383264015531 52.2819593763317
"5261" 1052 124.272632113914 58.3168034765702
"5262" 1052.2 124.351408186189 64.0570453131317
"5263" 1052.4 123.875764601479 69.7497431028937
"5264" 1052.6 122.655680185577 75.8545983575653
"5265" 1052.8 119.858458424251 81.4150276349696
"5266" 1053 116.965100370952 86.8779115983576
"5267" 1053.2 113.353809796836 92.2742112234103
"5268" 1053.4 109.213020707361 97.0273934141011
"5269" 1053.6 104.364847683836 102.039642271093
"5270" 1053.8 99.5213114280619 106.281321323674
"5271" 1054 93.8069427302949 109.627412713626
"5272" 1054.2 88.3507509305319 111.572011726638
"5273" 1054.4 81.6197884790683 112.509051331068
"5274" 1054.6 74.996852857533 112.772226355532
"5275" 1054.8 69.0018354443973 111.912190217153
"5276" 1055 63.2184645647104 110.0447983351
"5277" 1055.2 56.6297771093576 108.307312762156
"5278" 1055.4 50.1194546996463 106.35330205795
"5279" 1055.6 44.5200557230663 104.555318981397
"5280" 1055.8 38.3943465386967 101.909728635913
"5281" 1056 33.0887846791952 98.7004857577702
"5282" 1056.2 29.012209414241 94.932450067036
"5283" 1056.4 24.3901333478266 90.0692255329349
"5284" 1056.6 20.6420147744561 85.5640217601524
"5285" 1056.8 18.0539896067094 81.0396343769551
"5286" 1057 14.9284731698186 75.1158376246403
"5287" 1057.2 12.6239502051902 69.9577322067447
"5288" 1057.4 10.985210369338 63.8655068612765
"5289" 1057.6 9.36405227306716 57.4705066504579
"5290" 1057.8 8.53616605148895 51.6712852087191
"5291" 1058 9.45243754269232 45.785876016445
"5292" 1058.2 11.1354132813965 40.0441040053327
"5293" 1058.4 13.5136651415428 34.4792498103241
"5294" 1058.6 17.0094886514214 28.0569559051069
"5295" 1058.8 20.1581865565348 23.3615498053953
"5296" 1059 24.2011609896672 18.3861559867969
"5297" 1059.2 28.4957373857694 14.8906611749127
"5298" 1059.4 32.6526340001727 11.3274337307954
"5299" 1059.6 38.1820007439566 8.67668593967514
"5300" 1059.8 42.8152186478469 5.55637215210306
"5301" 1060 47.804950885326 3.02752078156211
"5302" 1060.2 52.6263303200145 2.4406202579141
"5303" 1060.4 59.1329031246562 1.7680302236349
"5304" 1060.6 64.7215615999566 1.44312527421478
"5305" 1060.8 70.3150434238571 1.05548539635605
"5306" 1061 75.7025795537482 3.07666651901446
"5307" 1061.2 80.2642101645423 6.72303903880785
"5308" 1061.4 85.5239065122441 10.2785667974007
"5309" 1061.6 89.9939913399644 13.4853189598452
"5310" 1061.8 93.8724032245079 16.440014145651
"5311" 1062 98.4312590518648 19.8502006657908
"5312" 1062.2 101.374057182014 22.6186281240682
"5313" 1062.4 105.792175273097 26.0625506224427
"5314" 1062.6 110.09301059706 29.0940593574013
"5315" 1062.8 114.596778997457 32.0389344547243
"5316" 1063 117.954541024729 35.7655273206612
"5317" 1063.2 119.913190437204 41.0338114230999
"5318" 1063.4 120.205790912674 45.6989552634877
"5319" 1063.6 119.193492304444 51.2774672464454
"5320" 1063.8 117.889487140303 55.9723071086399
"5321" 1064 115.831306100531 61.1718739702454
"5322" 1064.2 114.853384750917 65.4752831403146
"5323" 1064.4 114.007185571661 67.9462788737743
"5324" 1064.6 111.91216179043 72.6748730559963
"5325" 1064.8 108.803058495218 77.1100604464034
"5326" 1065 105.029756519838 80.6881940060105
"5327" 1065.2 100.790211526965 85.235167390676
"5328" 1065.4 96.4967892230197 89.0234035241973
"5329" 1065.6 91.7801932232769 92.2723845650876
"5330" 1065.8 85.9255053718826 95.2632283316391
"5331" 1066 80.4346850643715 97.5781275310052
"5332" 1066.2 75.1824534517178 99.9876414791148
"5333" 1066.4 70.1933586052861 101.890326498202
"5334" 1066.6 63.804648550554 103.428251372198
"5335" 1066.8 57.9821924057964 104.150150611217
"5336" 1067 52.6114939091276 103.771757644767
"5337" 1067.2 46.4022747831641 102.620522732831
"5338" 1067.4 39.9586532008645 100.895388594337
"5339" 1067.6 35.147953871595 98.7309619379067
"5340" 1067.8 29.9842710484642 95.2202184679548
"5341" 1068 24.798348278282 91.0564498850127
"5342" 1068.2 19.4523028397783 86.5886517986891
"5343" 1068.4 16.1335154674362 82.7200558605381
"5344" 1068.6 12.7104331895336 77.9796884405296
"5345" 1068.8 9.6381055830407 72.4976621939921
"5346" 1069 6.73786759599332 67.0895716080858
"5347" 1069.2 5.50443738390228 61.7370611504117
"5348" 1069.4 6.00220028204751 56.0616373062181
"5349" 1069.6 7.75809003678768 50.4393109531881
"5350" 1069.8 10.0142325893993 44.5151453466878
"5351" 1070 11.2942732995071 40.83098627248
"5352" 1070.2 12.6586443651812 35.8730399228819
"5353" 1070.4 15.0576542546838 30.0341686715507
"5354" 1070.6 18.7166871331898 25.2103585822305
"5355" 1070.8 22.8589463831003 20.595806885608
"5356" 1071 27.2769202532921 16.3453867454264
"5357" 1071.2 33.0904277833707 13.0648114942425
"5358" 1071.4 39.487429471037 10.2440407288426
"5359" 1071.6 45.093205368662 7.97235082999859
"5360" 1071.8 51.3557471816325 5.6175701416715
"5361" 1072 57.3122441293624 3.94712772954313
"5362" 1072.2 62.7387070673736 2.18499842113071
"5363" 1072.4 69.0331141516401 0.893415782714124
"5364" 1072.6 72.4350166983585 2.09934197322739
"5365" 1072.8 76.1646419157304 5.37347714311151
"5366" 1073 80.205423773367 8.81178271517415
"5367" 1073.2 85.2859715887501 12.4013597420142
"5368" 1073.4 89.2471850303476 15.5190610088266
"5369" 1073.6 92.0674899062712 18.1237157351913
"5370" 1073.8 96.7112135990173 21.5375183834896
"5371" 1074 100.708083012198 25.2126291120775
"5372" 1074.2 104.651179260518 27.5677667003189
"5373" 1074.4 108.756013727579 29.850651282082
"5374" 1074.6 112.962889889921 32.9535260956578
"5375" 1074.8 117.749788001798 36.3538236169953
"5376" 1075 120.772150335775 40.0222850937379
"5377" 1075.2 122.496821748768 44.2730290258375
"5378" 1075.4 122.231439599733 48.1325792521197
"5379" 1075.6 121.958645673172 52.7616848891915
"5380" 1075.8 121.59260064032 57.0459024756894
"5381" 1076 121.058037192727 62.7717437264501
"5382" 1076.2 120.81378099855 67.5198342758406
"5383" 1076.4 119.554624973223 72.0591923732955
"5384" 1076.6 118.079298723294 77.5266404202568
"5385" 1076.8 116.541984278383 83.5385651862624
"5386" 1077 114.705621499247 88.2078122594985
"5387" 1077.2 111.859837708099 93.9551836424635
"5388" 1077.4 108.337056029406 99.0648957791712
"5389" 1077.6 104.650643394829 103.65665411888
"5390" 1077.8 99.8242935715645 107.263446818372
"5391" 1078 93.7810113707036 109.89205506032
"5392" 1078.2 88.7900334318308 112.137208211392
"5393" 1078.4 84.0792720303165 113.133307145501
"5394" 1078.6 78.013412370559 114.328219530122
"5395" 1078.8 71.405863144057 115.471346643349
"5396" 1079 67.5141191088055 115.727270610148
"5397" 1079.2 61.8878263957028 116.026535446999
"5398" 1079.4 55.9706936747642 115.790158668822
"5399" 1079.6 48.8506647149749 115.083640418669
"5400" 1079.8 43.4185483788923 114.021094895446
"5401" 1080 37.1359472669706 112.606799630153
"5402" 1080.2 31.1236608933989 109.919871166405
"5403" 1080.4 25.1971423379444 106.528036636798
"5404" 1080.6 19.5071905576248 102.620973952904
"5405" 1080.8 15.1971275041715 99.3884031931112
"5406" 1081 12.3170588408484 95.3362885783232
"5407" 1081.2 9.44541477471233 89.7443799881828
"5408" 1081.4 7.42036440911646 84.0206869511746
"5409" 1081.6 6.74646055970299 78.1517714494135
"5410" 1081.8 6.54427031921417 71.5538253183826
"5411" 1082 6.97903537903232 64.6928673263421
"5412" 1082.2 7.55893872670582 59.1267942109978
"5413" 1082.4 8.30895938788699 52.8103118053897
"5414" 1082.6 9.57993486456747 45.8134893713741
"5415" 1082.8 11.3044379328838 40.4944007181736
"5416" 1083 14.5591594730755 34.0363261078302
"5417" 1083.2 17.2900420461353 28.8814946102908
"5418" 1083.4 20.755627735635 24.02629949066
"5419" 1083.6 25.2127769895419 19.1506246024857
"5420" 1083.8 29.4884448392578 14.7031638262614
"5421" 1084 33.8241632622014 10.9227479985802
"5422" 1084.2 39.5554810659867 8.00276593131582
"5423" 1084.4 45.0881750346321 5.34979335022744
"5424" 1084.6 49.8209882985749 3.11325524675483
"5425" 1084.8 54.6899960051424 2.31509414228757
"5426" 1085 61.2298051599248 2.34178067425578
"5427" 1085.2 67.4968524918236 3.21570834364201
"5428" 1085.4 72.8209676220996 4.37621939564743
"5429" 1085.6 78.5098407474164 5.16212778206148
"5430" 1085.8 84.6243587229348 5.67173639522175
"5431" 1086 88.4804821426372 6.95112026341582
"5432" 1086.2 93.2146323231499 10.0069716160896
"5433" 1086.4 97.8555527550522 12.909835121429
"5434" 1086.6 101.699225492364 16.6911622271992
"5435" 1086.8 105.832012245572 20.1367357453984
"5436" 1087 110.226673454246 23.9630369607934
"5437" 1087.2 113.977568704817 27.7429037329575
"5438" 1087.4 117.371121017985 33.2699056966791
"5439" 1087.6 119.590400921319 38.7023046368174
"5440" 1087.8 121.651300461489 44.1794133757829
"5441" 1088 123.147585558323 49.974710128522
"5442" 1088.2 124.500443994433 55.4667961036397
"5443" 1088.4 125.08129000546 59.7733253673738
"5444" 1088.6 125.773286772517 65.639254112691
"5445" 1088.8 125.08451885324 68.308757697893
"5446" 1089 123.611498966437 72.9046014653396
"5447" 1089.2 121.695497853716 78.001303362199
"5448" 1089.4 118.948349792918 83.3923367636155
"5449" 1089.6 115.27252205624 88.917664968532
"5450" 1089.8 111.748071366779 93.9129490971826
"5451" 1090 107.884777580214 98.6269266599104
"5452" 1090.2 103.331775029874 103.233663461757
"5453" 1090.4 99.0516388797021 107.499786241577
"5454" 1090.6 93.6901406096262 111.380499820296
"5455" 1090.8 88.2938200412052 114.077664104367
"5456" 1091 82.1050180155042 116.715153192103
"5457" 1091.2 75.6397333204887 118.287300987362
"5458" 1091.4 70.1944945126764 118.642610474276
"5459" 1091.6 64.7506025415122 118.938664020842
"5460" 1091.8 57.657332797154 118.726376025388
"5461" 1092 51.7256946340203 118.047411792038
"5462" 1092.2 45.9465069173245 117.806418015659
"5463" 1092.4 39.5099824409693 116.229208619185
"5464" 1092.6 33.2617962368411 113.907845137368
"5465" 1092.8 27.600444474329 111.128605445294
"5466" 1093 22.2528630147956 108.754603629057
"5467" 1093.2 17.6630140426964 104.903206884783
"5468" 1093.4 13.6389742627877 100.105087861091
"5469" 1093.6 10.3566549322326 94.9446784450371
"5470" 1093.8 7.6262431384253 90.0457418595911
"5471" 1094 5.74339949590903 84.7580810998503
"5472" 1094.2 5.03972973241652 77.9554324989589
"5473" 1094.4 5.14330209062348 71.9919440936812
"5474" 1094.6 5.80214410420882 65.538457256714
"5475" 1094.8 6.58612187510612 59.02093580126
"5476" 1095 6.99159014773373 53.3461700434433
"5477" 1095.2 7.70490076118136 46.546257619308
"5478" 1095.4 9.60813169380594 40.944253047218
"5479" 1095.6 12.7950727212986 35.9460020309687
"5480" 1095.8 16.6233483848072 30.1280764362985
"5481" 1096 20.3951495327545 25.1716949132814
"5482" 1096.2 25.3623090642916 20.24419577015
"5483" 1096.4 30.5421152047214 16.1331410774518
"5484" 1096.6 35.5206541221205 12.2921266815386
"5485" 1096.8 40.2078434042893 8.49925282124041
"5486" 1097 44.4565708288915 5.1124307265704
"5487" 1097.2 47.5857833179844 5.32779310862938
"5488" 1097.4 52.4206468848998 6.67576062863244
"5489" 1097.6 57.3539450233213 7.96101509518521
"5490" 1097.8 62.7161032635026 10.733634835053
"5491" 1098 65.3509552560954 13.9816724863144
"5492" 1098.2 67.5332607422386 16.9074449044883
"5493" 1098.4 71.363018579732 20.4692010180902
"5494" 1098.6 75.5407031917404 22.2752041885991
"5495" 1098.8 80.1375373035061 23.4270549161508
"5496" 1099 84.249837927067 23.4418467153858
"5497" 1099.2 86.9791044637575 25.1779601079892
"5498" 1099.4 86.8786211106141 28.2154803730297
"5499" 1099.6 86.4677025157696 31.9406712398758
"5500" 1099.8 85.8858160302343 36.7427186412636
"5501" 1100 86.0071849502142 41.7516170848413
"5502" 1100.2 85.7281337935876 46.0325550926056
"5503" 1100.4 84.8833774651693 51.2772670983831
"5504" 1100.6 84.1284641977446 55.877738545696
"5505" 1100.8 83.9426363092535 61.1385299201152
"5506" 1101 83.9081521971973 67.1207052876808
"5507" 1101.2 84.2786910882574 71.8711969994147
"5508" 1101.4 85.4123612818396 76.2272233583316
"5509" 1101.6 87.2339107237312 81.3241197336129
"5510" 1101.8 87.6587327254682 86.3626917995408
"5511" 1102 86.4545029433585 92.874413881355
"5512" 1102.2 84.5133518944106 96.4980873387671
"5513" 1102.4 80.9074831273653 100.002732467827
"5514" 1102.6 76.7815742461053 103.530111052854
"5515" 1102.8 71.0442950266969 107.021717106063
"5516" 1103 64.9944356356176 109.287173179468
"5517" 1103.2 59.6696934107267 110.45271821244
"5518" 1103.4 53.1781478641685 111.378452200168
"5519" 1103.6 47.2263138293228 111.347243265586
"5520" 1103.8 41.2415502117991 111.17389853264
"5521" 1104 34.7676042062831 110.081761971179
"5522" 1104.2 29.9736443034216 107.946866774903
"5523" 1104.4 28.6511314512073 106.724717971465
"5524" 1104.6 26.3269555419227 104.68844156441
"5525" 1104.8 23.0804891797656 100.609791116333
"5526" 1105 19.3960652342068 95.2369596053958
"5527" 1105.2 16.4729089598694 89.3435968648291
"5528" 1105.4 15.2698065172179 85.3472645305519
"5529" 1105.6 14.2081369551981 79.2784859886228
"5530" 1105.8 13.5641750048224 73.2200875817195
"5531" 1106 12.9280143147646 66.7634199252001
"5532" 1106.2 12.3615485292145 60.2112751170792
"5533" 1106.4 11.4159507224154 53.574010567085
"5534" 1106.6 11.4780630186152 45.3856068269661
"5535" 1106.8 12.2747897531527 38.6242367837036
"5536" 1107 14.7716952718313 32.8046004488676
"5537" 1107.2 18.98912727895 27.9222924907327
"5538" 1107.4 24.446687587387 23.2119135071273
"5539" 1107.6 29.4845189162242 19.2120962744381
"5540" 1107.8 33.1680496461885 16.2352727747972
"5541" 1108 38.2266106159734 11.5016625571478
"5542" 1108.2 42.6788090978306 7.19749377128775
"5543" 1108.4 46.555398860404 5.1687789947114
"5544" 1108.6 52.614147981986 4.94557217906319
"5545" 1108.8 58.385314642779 5.85543024844905
"5546" 1109 64.4092892742538 7.04127232328504
"5547" 1109.2 70.1921397469686 8.65368973710711
"5548" 1109.4 76.0156595984518 9.62116926821862
"5549" 1109.6 81.2028048808892 9.1975336276407
"5550" 1109.8 87.1777862809638 8.39164323676887
"5551" 1110 92.295161250682 9.23197196452948
"5552" 1110.2 96.8377740277773 13.3013004393238
"5553" 1110.4 100.366660911552 18.1515169907337
"5554" 1110.6 103.663869033065 21.8606450611517
"5555" 1110.8 107.414914969336 26.2069250788156
"5556" 1111 111.185929228864 30.8833345046204
"5557" 1111.2 114.605524051176 36.2566454815103
"5558" 1111.4 117.059686252137 42.7020072881542
"5559" 1111.6 118.417295919421 48.8265417186464
"5560" 1111.8 117.417166447791 53.0591189605685
"5561" 1112 115.420015403784 57.011682382774
"5562" 1112.2 112.745948112879 62.0563766352432
"5563" 1112.4 109.053957179977 67.3009714524804
"5564" 1112.6 105.386049037202 72.1951160650817
"5565" 1112.8 101.153465355892 75.8055214157317
"5566" 1113 96.5429939516469 79.32778126211
"5567" 1113.2 91.0640814153547 82.5118638939538
"5568" 1113.4 86.2872058802297 85.3895434616895
"5569" 1113.6 81.4558449435062 89.0788477140952
"5570" 1113.8 76.9717061545381 93.157107859451
"5571" 1114 72.1395911225164 96.9734878747453
"5572" 1114.2 67.785914842981 100.070751213798
"5573" 1114.4 62.4307342658306 102.137446197922
"5574" 1114.6 56.6135911824625 103.039824768976
"5575" 1114.8 50.4654512571087 102.041662361425
"5576" 1115 44.9201202404775 99.5609208106907
"5577" 1115.2 38.9454804843608 96.1863051244923
"5578" 1115.4 34.2868773209899 92.4657229289817
"5579" 1115.6 30.5891373715776 87.6954293658718
"5580" 1115.8 27.8287575371448 82.3808275155389
"5581" 1116 25.8357753094089 76.1713750965473
"5582" 1116.2 24.7387463679226 70.0447003426155
"5583" 1116.4 23.3326006453244 62.9920817091636
"5584" 1116.6 22.7359580689042 57.9863600352604
"5585" 1116.8 22.5713112412735 51.6505175005409
"5586" 1117 22.4547143297559 45.1195993672314
"5587" 1117.2 22.8657612653668 39.0246654876205
"5588" 1117.4 23.0786219958026 33.6817983932416
"5589" 1117.6 22.9916892677676 26.4714946646606
"5590" 1117.8 23.4643150533543 22.0050315796315
"5591" 1118 25.9835753885892 20.1293855301592
"5592" 1118.2 30.313469226315 17.1121627109725
"5593" 1118.4 34.73953541293 13.9278992931262
"5594" 1118.6 40.0144635401999 10.9164085309975
"5595" 1118.8 45.0283554606212 8.53358519694638
"5596" 1119 49.254523272733 6.36725752519849
"5597" 1119.2 54.3261359270307 4.19709469884421
"5598" 1119.4 59.6322471167289 2.58441374875829
"5599" 1119.6 65.2423816846194 2.00081544521842
"5600" 1119.8 70.8426746260319 2.04959041374689
"5601" 1120 76.0414822926555 2.90262726616518
"5602" 1120.2 82.3242396775575 4.48646291194315
"5603" 1120.4 88.0733129590226 6.13384012035865
"5604" 1120.6 93.4263808126204 8.76290184922319
"5605" 1120.8 97.0679893844397 11.0594433545344
"5606" 1121 101.669938089298 14.8600029009568
"5607" 1121.2 105.045770538598 18.4717926759679
"5608" 1121.4 108.336214668383 22.9791463057017
"5609" 1121.6 111.911325648345 27.4779743640288
"5610" 1121.8 115.129370159674 32.0763651923423
"5611" 1122 118.290405785493 37.3215753972567
"5612" 1122.2 121.287484225026 41.6553968531383
"5613" 1122.4 123.030124731913 46.1571295339373
"5614" 1122.6 123.368461031448 51.5872454005821
"5615" 1122.8 123.330853863517 57.1267762842257
"5616" 1123 123.047703667175 61.2241944108058
"5617" 1123.2 123.089166164937 65.8630568561661
"5618" 1123.4 123.381804588455 71.4837974521648
"5619" 1123.6 123.356882108329 75.7084415950189
"5620" 1123.8 121.377974486382 80.3705231638842
"5621" 1124 119.242171995873 85.2631352969562
"5622" 1124.2 116.236565960811 90.6458806786764
"5623" 1124.4 113.159096464268 95.316866792893
"5624" 1124.6 109.562046868726 100.231447917279
"5625" 1124.8 105.170006646772 104.598887695536
"5626" 1125 100.905137510338 108.680353600181
"5627" 1125.2 96.46604572676 111.864713381984
"5628" 1125.4 92.4585684526397 114.320948746112
"5629" 1125.6 87.3461121374668 116.399829644127
"5630" 1125.8 81.7628862778424 118.476578917015
"5631" 1126 75.9744960744483 119.362201887015
"5632" 1126.2 71.9702127061311 119.536438676954
"5633" 1126.4 67.5118789761684 118.819012191997
"5634" 1126.6 61.7132394727473 117.445460265006
"5635" 1126.8 56.2255210865881 115.188542470228
"5636" 1127 50.5584024873298 112.658573153133
"5637" 1127.2 45.4248140252481 110.023906553142
"5638" 1127.4 41.021685298952 106.179338505599
"5639" 1127.6 36.4788065087805 102.265796745636
"5640" 1127.8 32.9053184132363 97.9865074397199
"5641" 1128 29.6203034908033 93.0892226966169
"5642" 1128.2 26.6751983109077 87.2437741263646
"5643" 1128.4 24.7415930872202 81.575501975361
"5644" 1128.6 22.9578898097691 75.5410916603013
"5645" 1128.8 21.9994610122523 70.5826626118282
"5646" 1129 21.4486320898809 65.4960565056324
"5647" 1129.2 21.0925481635818 59.3690797476881
"5648" 1129.4 21.0599904143546 54.2669180037943
"5649" 1129.6 20.4233023283764 48.1903578174861
"5650" 1129.8 19.479047397628 41.1031133077309
"5651" 1130 18.6867321861672 36.5412725832985
"5652" 1130.2 17.3545471951069 30.8761086414409
"5653" 1130.4 18.4559161904238 26.9635057994838
"5654" 1130.6 21.3558284108368 25.2626601168048
"5655" 1130.8 24.7392699102166 22.0445212944109
"5656" 1131 28.7465729311086 18.6229139562065
"5657" 1131.2 33.0804747631964 15.1164798684978
"5658" 1131.4 37.3592923866226 12.1288903783592
"5659" 1131.6 42.4572384670764 9.08572844099336
"5660" 1131.8 47.7088640453446 6.48867768939394
"5661" 1132 52.806314452555 4.68421508809801
"5662" 1132.2 58.0334814059805 3.24073931642869
"5663" 1132.4 64.4065208426539 2.5306873490582
"5664" 1132.6 71.3737483084444 2.69091768986807
"5665" 1132.8 76.2797409413135 3.2462077769769
"5666" 1133 81.2860472133485 4.89200287204523
"5667" 1133.2 86.9014925434603 7.27808315195888
"5668" 1133.4 91.2078221825923 10.0078810084073
"5669" 1133.6 95.3829567596475 13.4406252605286
"5670" 1133.8 98.9969015865087 17.7889995631658
"5671" 1134 100.827087521414 22.3918404653189
"5672" 1134.2 102.666755985422 27.9697424061488
"5673" 1134.4 104.545800182021 32.3510839243911
"5674" 1134.6 107.117577121953 37.3142256399132
"5675" 1134.8 109.25484399342 42.4218230602852
"5676" 1135 109.995404475771 47.3664766895744
"5677" 1135.2 110.888635419281 53.1138437844158
"5678" 1135.4 110.92251717935 58.1915863052621
"5679" 1135.6 110.610720381301 64.4709841004179
"5680" 1135.8 109.890559445202 68.6159235828661
"5681" 1136 108.640254825327 75.0357173798383
"5682" 1136.2 107.82392878313 80.0271555377784
"5683" 1136.4 106.763405809639 85.8962796155648
"5684" 1136.6 105.482587277455 90.6474576490654
"5685" 1136.8 103.107252863031 95.6089504472622
"5686" 1137 99.3264212369068 100.122378216586
"5687" 1137.2 94.8044544834977 103.350818645251
"5688" 1137.4 90.3893336299994 104.756010102465
"5689" 1137.6 85.1238589211762 105.366128988905
"5690" 1137.8 78.8851753650145 105.611483206079
"5691" 1138 71.6587840078045 105.407972048365
"5692" 1138.2 67.6933750759349 104.6011483513
"5693" 1138.4 61.8362636679299 103.199578298463
"5694" 1138.6 56.6488636432781 101.511185232452
"5695" 1138.8 51.1649202878022 98.3994661360355
"5696" 1139 46.0266140946795 94.7162514416292
"5697" 1139.2 41.7022576335642 90.6477724858239
"5698" 1139.4 37.2136372463594 85.5850367381688
"5699" 1139.6 33.479674117223 80.1215551936154
"5700" 1139.8 30.348671459008 74.7393969248908
"5701" 1140 28.5620287837074 70.3908707169732
"5702" 1140.2 26.3107046095956 64.4126234697292
"5703" 1140.4 24.2268285908391 58.671280171993
"5704" 1140.6 22.0792487130191 53.7430821219999
"5705" 1140.8 19.6390950574441 48.0876324252148
"5706" 1141 17.5356410449124 42.0482088065994
"5707" 1141.2 16.1169363971152 36.3453192286515
"5708" 1141.4 16.3477261202516 31.6383970705382
"5709" 1141.6 18.5089362314592 27.4986480221381
"5710" 1141.8 21.8786806555885 22.9908990255557
"5711" 1142 24.1908135474444 19.3262558494545
"5712" 1142.2 27.8806923532098 16.4989194826638
"5713" 1142.4 32.7466089115605 13.6032902084197
"5714" 1142.6 36.6149416850549 11.1580144172944
"5715" 1142.8 41.0645646958854 8.59389889322936
"5716" 1143 45.7368047722703 6.26573934971831
"5717" 1143.2 50.337643698468 4.28584440725163
"5718" 1143.4 55.5836699959412 1.81117649044282
"5719" 1143.6 61.1484514587508 0.591092247844519
"5720" 1143.8 65.7177672255582 0.977375483217277
"5721" 1144 71.7589794963796 1.4299783291616
"5722" 1144.2 76.9197899441243 2.68570668901332
"5723" 1144.4 82.5138382051748 4.17223060500927
"5724" 1144.6 87.5231150352471 5.74786549420167
"5725" 1144.8 92.7621200078325 7.60571982335117
"5726" 1145 96.8330512219368 10.5452520830468
"5727" 1145.2 100.476933558459 14.2851583248849
"5728" 1145.4 104.003090242553 18.6892959177396
"5729" 1145.6 106.737708040873 22.2781287070105
"5730" 1145.8 108.615196168996 26.7599830689767
"5731" 1146 111.782303971047 30.6991800061103
"5732" 1146.2 115.268141537636 34.2086479855001
"5733" 1146.4 118.788324361656 37.4791523860184
"5734" 1146.6 121.405952279216 40.7562278566913
"5735" 1146.8 121.674977057664 44.7660493739841
"5736" 1147 122.044546444316 49.7722934177914
"5737" 1147.2 122.872836086435 55.5395448035592
"5738" 1147.4 123.661525036628 60.1861425950106
"5739" 1147.6 124.548659339967 64.4171810387121
"5740" 1147.8 124.939256707445 69.6832227260576
"5741" 1148 123.839534201882 75.4094664152198
"5742" 1148.2 122.428366713737 80.9754076792777
"5743" 1148.4 119.989750405843 86.213127123189
"5744" 1148.6 117.149954879525 91.219328842755
"5745" 1148.8 113.976280241089 95.5597641837037
"5746" 1149 109.290959316253 99.6439457836049
"5747" 1149.2 104.69444596216 102.298554645762
"5748" 1149.4 99.5309853568455 103.606779094508
"5749" 1149.6 93.8590824666127 105.290176283754
"5750" 1149.8 88.1613745155161 106.61670683165
"5751" 1150 83.1544684639498 107.457562348478
"5752" 1150.2 77.2197083491802 107.783557594483
"5753" 1150.4 71.388941998925 107.309577946242
"5754" 1150.6 66.0936127062295 106.464600140137
"5755" 1150.8 60.7278571794747 104.8957205121
"5756" 1151 54.9368445632818 102.790383290645
"5757" 1151.2 50.875964539586 99.4887796293482
"5758" 1151.4 46.5891899573121 94.970797886671
"5759" 1151.6 43.1594394286832 89.814015106419
"5760" 1151.8 39.9845880394723 84.3407005915918
"5761" 1152 37.5992030164198 79.5944731196473
"5762" 1152.2 36.500357529294 73.8424691292257
"5763" 1152.4 35.7653161295451 68.2610273813658
"5764" 1152.6 34.9214503228898 62.0089034488366
"5765" NA NA NA
"5766" NA NA NA
"5767" NA NA NA
"5768" NA NA NA
"5769" NA NA NA
"5770" NA NA NA
"5771" NA NA NA
"5772" NA NA NA
"5773" NA NA NA
"5774" NA NA NA
"5775" NA NA NA
"5776" NA NA NA
"5777" NA NA NA
"5778" NA NA NA
"5779" NA NA NA
"5780" NA NA NA
"5781" NA NA NA
"5782" NA NA NA
"5783" NA NA NA
"5784" NA NA NA
"5785" NA NA NA
"5786" NA NA NA
"5787" NA NA NA
"5788" NA NA NA
"5789" NA NA NA
"5790" NA NA NA
"5791" NA NA NA
"5792" NA NA NA
"5793" NA NA NA
"5794" NA NA NA
"5795" NA NA NA
"5796" NA NA NA
"5797" NA NA NA
"5798" NA NA NA
"5799" NA NA NA
"5800" NA NA NA
"5801" NA NA NA
"5802" NA NA NA
"5803" NA NA NA
"5804" NA NA NA
"5805" NA NA NA
"5806" NA NA NA
"5807" NA NA NA
"5808" NA NA NA
"5809" NA NA NA
"5810" NA NA NA
"5811" NA NA NA
"5812" NA NA NA
"5813" NA NA NA
"5814" NA NA NA
"5815" NA NA NA
"5816" NA NA NA
"5817" NA NA NA
"5818" NA NA NA
"5819" NA NA NA
"5820" NA NA NA
"5821" NA NA NA
"5822" NA NA NA
"5823" NA NA NA
"5824" NA NA NA
"5825" NA NA NA
"5826" NA NA NA
"5827" NA NA NA
"5828" NA NA NA
"5829" NA NA NA
"5830" NA NA NA
"5831" NA NA NA
"5832" NA NA NA
"5833" NA NA NA
"5834" NA NA NA
"5835" NA NA NA
"5836" NA NA NA
"5837" NA NA NA
"5838" NA NA NA
"5839" NA NA NA
"5840" NA NA NA
"5841" NA NA NA
"5842" NA NA NA
"5843" NA NA NA
"5844" NA NA NA
"5845" NA NA NA
"5846" NA NA NA
"5847" NA NA NA
"5848" NA NA NA
"5849" NA NA NA
"5850" NA NA NA
"5851" NA NA NA
"5852" NA NA NA
"5853" NA NA NA
"5854" NA NA NA
"5855" NA NA NA
"5856" NA NA NA
"5857" NA NA NA
"5858" NA NA NA
"5859" NA NA NA
"5860" NA NA NA
"5861" NA NA NA
"5862" NA NA NA
"5863" NA NA NA
"5864" NA NA NA
"5865" NA NA NA
"5866" NA NA NA
"5867" NA NA NA
"5868" NA NA NA
"5869" NA NA NA
"5870" NA NA NA
"5871" NA NA NA
"5872" NA NA NA
"5873" NA NA NA
"5874" NA NA NA
"5875" NA NA NA
"5876" NA NA NA
"5877" NA NA NA
"5878" NA NA NA
"5879" NA NA NA
"5880" NA NA NA
"5881" NA NA NA
"5882" NA NA NA
"5883" NA NA NA
"5884" NA NA NA
"5885" NA NA NA
"5886" NA NA NA
"5887" NA NA NA
"5888" NA NA NA
"5889" NA NA NA
"5890" NA NA NA
"5891" NA NA NA
"5892" NA NA NA
"5893" NA NA NA
"5894" NA NA NA
"5895" NA NA NA
"5896" NA NA NA
"5897" NA NA NA
"5898" NA NA NA
"5899" NA NA NA
"5900" NA NA NA
"5901" NA NA NA
"5902" NA NA NA
"5903" NA NA NA
"5904" NA NA NA
"5905" NA NA NA
"5906" NA NA NA
"5907" NA NA NA
"5908" NA NA NA
"5909" NA NA NA
"5910" NA NA NA
"5911" NA NA NA
"5912" NA NA NA
"5913" NA NA NA
"5914" NA NA NA
"5915" NA NA NA
"5916" NA NA NA
"5917" NA NA NA
"5918" NA NA NA
"5919" NA NA NA
"5920" NA NA NA
"5921" NA NA NA
"5922" NA NA NA
"5923" NA NA NA
"5924" NA NA NA
"5925" NA NA NA
"5926" NA NA NA
"5927" NA NA NA
"5928" NA NA NA
"5929" NA NA NA
"5930" NA NA NA
"5931" NA NA NA
"5932" NA NA NA
"5933" NA NA NA
"5934" NA NA NA
"5935" NA NA NA
"5936" NA NA NA
"5937" NA NA NA
"5938" NA NA NA
"5939" NA NA NA
"5940" NA NA NA
"5941" NA NA NA
"5942" NA NA NA
"5943" NA NA NA
"5944" NA NA NA
"5945" NA NA NA
"5946" NA NA NA
"5947" NA NA NA
"5948" NA NA NA
"5949" NA NA NA
"5950" NA NA NA
"5951" NA NA NA
"5952" NA NA NA
"5953" NA NA NA
"5954" NA NA NA
"5955" NA NA NA
"5956" NA NA NA
"5957" NA NA NA
"5958" NA NA NA
"5959" NA NA NA
"5960" NA NA NA
"5961" NA NA NA
"5962" NA NA NA
"5963" NA NA NA
"5964" NA NA NA
"5965" NA NA NA
"5966" NA NA NA
"5967" NA NA NA
"5968" NA NA NA
"5969" NA NA NA
"5970" NA NA NA
"5971" NA NA NA
"5972" NA NA NA
"5973" NA NA NA
"5974" NA NA NA
"5975" NA NA NA
"5976" NA NA NA
"5977" NA NA NA
"5978" NA NA NA
"5979" NA NA NA
"5980" NA NA NA
"5981" NA NA NA
"5982" NA NA NA
"5983" NA NA NA
"5984" NA NA NA
"5985" NA NA NA
"5986" NA NA NA
"5987" NA NA NA
"5988" NA NA NA
"5989" NA NA NA
"5990" NA NA NA
"5991" NA NA NA
"5992" NA NA NA
"5993" NA NA NA
"5994" NA NA NA
"5995" NA NA NA
"5996" NA NA NA
"5997" NA NA NA
"5998" NA NA NA
"5999" NA NA NA
"6000" NA NA NA
"6001" NA NA NA
"6002" NA NA NA
"6003" NA NA NA
"6004" NA NA NA
"6005" NA NA NA
"6006" NA NA NA
"6007" NA NA NA
"6008" NA NA NA
"6009" NA NA NA
"6010" NA NA NA
"6011" NA NA NA
"6012" NA NA NA
"6013" NA NA NA
"6014" NA NA NA
"6015" NA NA NA
"6016" NA NA NA
"6017" NA NA NA
"6018" NA NA NA
"6019" NA NA NA
"6020" NA NA NA
"6021" NA NA NA
"6022" NA NA NA
"6023" NA NA NA
"6024" NA NA NA
"6025" NA NA NA
"6026" NA NA NA
"6027" NA NA NA
"6028" NA NA NA
"6029" NA NA NA
"6030" NA NA NA
"6031" NA NA NA
"6032" NA NA NA
"6033" NA NA NA
"6034" NA NA NA
"6035" NA NA NA
"6036" NA NA NA
"6037" NA NA NA
"6038" NA NA NA
"6039" NA NA NA
"6040" NA NA NA
"6041" NA NA NA
"6042" NA NA NA
"6043" NA NA NA
"6044" NA NA NA
"6045" NA NA NA
"6046" NA NA NA
"6047" NA NA NA
"6048" NA NA NA
"6049" NA NA NA
"6050" NA NA NA
"6051" NA NA NA
"6052" NA NA NA
"6053" NA NA NA
"6054" NA NA NA
"6055" NA NA NA
"6056" NA NA NA
"6057" NA NA NA
"6058" NA NA NA
"6059" NA NA NA
"6060" NA NA NA
"6061" NA NA NA
"6062" NA NA NA
"6063" NA NA NA
"6064" NA NA NA
"6065" NA NA NA
"6066" NA NA NA
"6067" NA NA NA
"6068" NA NA NA
"6069" NA NA NA
"6070" NA NA NA
"6071" NA NA NA
"6072" NA NA NA
"6073" NA NA NA
"6074" NA NA NA
"6075" NA NA NA
"6076" NA NA NA
"6077" NA NA NA
"6078" NA NA NA
"6079" NA NA NA
"6080" NA NA NA
"6081" NA NA NA
"6082" NA NA NA
"6083" NA NA NA
"6084" NA NA NA
"6085" NA NA NA
"6086" NA NA NA
"6087" NA NA NA
"6088" NA NA NA
"6089" NA NA NA
"6090" NA NA NA
"6091" NA NA NA
"6092" NA NA NA
"6093" NA NA NA
"6094" NA NA NA
"6095" NA NA NA
"6096" NA NA NA
"6097" NA NA NA
"6098" NA NA NA
"6099" NA NA NA
"6100" NA NA NA
"6101" NA NA NA
"6102" NA NA NA
"6103" NA NA NA
"6104" NA NA NA
"6105" NA NA NA
"6106" NA NA NA
"6107" NA NA NA
"6108" NA NA NA
"6109" NA NA NA
"6110" NA NA NA
"6111" NA NA NA
"6112" NA NA NA
"6113" NA NA NA
"6114" NA NA NA
"6115" NA NA NA
"6116" NA NA NA
"6117" NA NA NA
"6118" NA NA NA
"6119" NA NA NA
"6120" NA NA NA
"6121" NA NA NA
"6122" NA NA NA
"6123" NA NA NA
"6124" NA NA NA
"6125" NA NA NA
"6126" NA NA NA
"6127" NA NA NA
"6128" NA NA NA
"6129" NA NA NA
"6130" NA NA NA
"6131" NA NA NA
"6132" NA NA NA
"6133" NA NA NA
"6134" NA NA NA
"6135" NA NA NA
"6136" NA NA NA
"6137" NA NA NA
"6138" NA NA NA
"6139" NA NA NA
"6140" NA NA NA
"6141" NA NA NA
"6142" NA NA NA
"6143" NA NA NA
"6144" NA NA NA
"6145" NA NA NA
"6146" NA NA NA
"6147" NA NA NA
"6148" NA NA NA
"6149" NA NA NA
"6150" NA NA NA
"6151" NA NA NA
"6152" NA NA NA
"6153" NA NA NA
"6154" NA NA NA
"6155" NA NA NA
"6156" NA NA NA
"6157" NA NA NA
"6158" NA NA NA
"6159" NA NA NA
"6160" NA NA NA
"6161" NA NA NA
"6162" NA NA NA
"6163" NA NA NA
"6164" NA NA NA
"6165" NA NA NA
"6166" NA NA NA
"6167" NA NA NA
"6168" NA NA NA
"6169" NA NA NA
"6170" NA NA NA
"6171" NA NA NA
"6172" NA NA NA
"6173" NA NA NA
"6174" NA NA NA
"6175" NA NA NA
"6176" NA NA NA
"6177" NA NA NA
"6178" NA NA NA
"6179" NA NA NA
"6180" NA NA NA
"6181" NA NA NA
"6182" NA NA NA
"6183" NA NA NA
"6184" NA NA NA
"6185" NA NA NA
"6186" NA NA NA
"6187" NA NA NA
"6188" NA NA NA
"6189" NA NA NA
"6190" NA NA NA
"6191" NA NA NA
"6192" NA NA NA
"6193" NA NA NA
"6194" NA NA NA
"6195" NA NA NA
"6196" NA NA NA
"6197" NA NA NA
"6198" NA NA NA
"6199" NA NA NA
"6200" NA NA NA
"6201" NA NA NA
"6202" NA NA NA
"6203" NA NA NA
"6204" NA NA NA
"6205" NA NA NA
"6206" NA NA NA
"6207" NA NA NA
"6208" NA NA NA
"6209" NA NA NA
"6210" NA NA NA
"6211" NA NA NA
"6212" NA NA NA
"6213" NA NA NA
"6214" NA NA NA
"6215" NA NA NA
"6216" NA NA NA
"6217" NA NA NA
"6218" NA NA NA
"6219" NA NA NA
"6220" NA NA NA
"6221" NA NA NA
"6222" NA NA NA
"6223" NA NA NA
"6224" NA NA NA
"6225" NA NA NA
"6226" NA NA NA
"6227" NA NA NA
"6228" NA NA NA
"6229" NA NA NA
"6230" NA NA NA
"6231" NA NA NA
"6232" NA NA NA
"6233" NA NA NA
"6234" NA NA NA
"6235" NA NA NA
"6236" NA NA NA
"6237" NA NA NA
"6238" NA NA NA
"6239" NA NA NA
"6240" NA NA NA
"6241" NA NA NA
"6242" NA NA NA
"6243" NA NA NA
"6244" NA NA NA
"6245" NA NA NA
"6246" NA NA NA
"6247" NA NA NA
"6248" NA NA NA
"6249" NA NA NA
"6250" NA NA NA
"6251" NA NA NA
"6252" NA NA NA
"6253" NA NA NA
"6254" NA NA NA
"6255" NA NA NA
"6256" NA NA NA
"6257" NA NA NA
"6258" NA NA NA
"6259" NA NA NA
"6260" NA NA NA
"6261" NA NA NA
"6262" NA NA NA
"6263" NA NA NA
"6264" NA NA NA
"6265" NA NA NA
"6266" NA NA NA
"6267" NA NA NA
"6268" NA NA NA
"6269" NA NA NA
"6270" NA NA NA
"6271" NA NA NA
"6272" NA NA NA
"6273" NA NA NA
"6274" NA NA NA
"6275" NA NA NA
"6276" NA NA NA
"6277" NA NA NA
"6278" NA NA NA
"6279" NA NA NA
"6280" NA NA NA
"6281" NA NA NA
"6282" NA NA NA
"6283" NA NA NA
"6284" NA NA NA
"6285" NA NA NA
"6286" NA NA NA
"6287" NA NA NA
"6288" NA NA NA
"6289" NA NA NA
"6290" NA NA NA
"6291" NA NA NA
"6292" NA NA NA
"6293" NA NA NA
"6294" NA NA NA
"6295" NA NA NA
"6296" NA NA NA
"6297" NA NA NA
"6298" NA NA NA
"6299" NA NA NA
"6300" NA NA NA
"6301" NA NA NA
"6302" NA NA NA
"6303" NA NA NA
"6304" NA NA NA
"6305" NA NA NA
"6306" NA NA NA
"6307" NA NA NA
"6308" NA NA NA
"6309" NA NA NA
"6310" NA NA NA
"6311" NA NA NA
"6312" NA NA NA
"6313" NA NA NA
"6314" NA NA NA
"6315" NA NA NA
"6316" NA NA NA
"6317" NA NA NA
"6318" NA NA NA
"6319" NA NA NA
"6320" NA NA NA
"6321" NA NA NA
"6322" NA NA NA
"6323" NA NA NA
"6324" NA NA NA
"6325" NA NA NA
"6326" NA NA NA
"6327" NA NA NA
"6328" NA NA NA
"6329" NA NA NA
"6330" NA NA NA
"6331" NA NA NA
"6332" NA NA NA
"6333" NA NA NA
"6334" NA NA NA
"6335" NA NA NA
"6336" NA NA NA
"6337" NA NA NA
"6338" NA NA NA
"6339" NA NA NA
"6340" NA NA NA
"6341" NA NA NA
"6342" NA NA NA
"6343" NA NA NA
"6344" NA NA NA
"6345" NA NA NA
"6346" NA NA NA
"6347" NA NA NA
"6348" NA NA NA
"6349" NA NA NA
"6350" NA NA NA
"6351" NA NA NA
"6352" NA NA NA
"6353" NA NA NA
"6354" NA NA NA
"6355" NA NA NA
"6356" NA NA NA
"6357" NA NA NA
"6358" NA NA NA
"6359" NA NA NA
"6360" NA NA NA
"6361" NA NA NA
"6362" NA NA NA
"6363" NA NA NA
"6364" NA NA NA
"6365" NA NA NA
"6366" NA NA NA
"6367" NA NA NA
"6368" NA NA NA
"6369" NA NA NA
"6370" NA NA NA
"6371" NA NA NA
"6372" NA NA NA
"6373" NA NA NA
"6374" NA NA NA
"6375" NA NA NA
"6376" NA NA NA
"6377" NA NA NA
"6378" NA NA NA
"6379" NA NA NA
"6380" NA NA NA
"6381" NA NA NA
"6382" NA NA NA
"6383" NA NA NA
"6384" NA NA NA
"6385" NA NA NA
"6386" NA NA NA
"6387" NA NA NA
"6388" NA NA NA
"6389" NA NA NA
"6390" NA NA NA
"6391" NA NA NA
"6392" NA NA NA
"6393" NA NA NA
"6394" NA NA NA
"6395" NA NA NA
"6396" NA NA NA
"6397" NA NA NA
"6398" NA NA NA
"6399" NA NA NA
"6400" NA NA NA
"6401" NA NA NA
"6402" NA NA NA
"6403" NA NA NA
"6404" NA NA NA
"6405" NA NA NA
"6406" NA NA NA
"6407" NA NA NA
"6408" NA NA NA
"6409" NA NA NA
"6410" NA NA NA
"6411" NA NA NA
"6412" NA NA NA
"6413" NA NA NA
"6414" NA NA NA
"6415" NA NA NA
"6416" NA NA NA
"6417" NA NA NA
"6418" NA NA NA
"6419" NA NA NA
"6420" NA NA NA
"6421" NA NA NA
"6422" NA NA NA
"6423" NA NA NA
"6424" NA NA NA
"6425" NA NA NA
"6426" NA NA NA
"6427" NA NA NA
"6428" NA NA NA
"6429" NA NA NA
"6430" NA NA NA
"6431" NA NA NA
"6432" NA NA NA
"6433" NA NA NA
"6434" NA NA NA
"6435" NA NA NA
"6436" NA NA NA
"6437" NA NA NA
"6438" NA NA NA
"6439" NA NA NA
"6440" NA NA NA
"6441" NA NA NA
"6442" NA NA NA
"6443" NA NA NA
"6444" NA NA NA
"6445" NA NA NA
"6446" NA NA NA
"6447" NA NA NA
"6448" NA NA NA
"6449" NA NA NA
"6450" NA NA NA
"6451" NA NA NA
"6452" NA NA NA
"6453" NA NA NA
"6454" NA NA NA
"6455" NA NA NA
"6456" NA NA NA
"6457" NA NA NA
"6458" NA NA NA
"6459" NA NA NA
"6460" NA NA NA
"6461" NA NA NA
"6462" NA NA NA
"6463" NA NA NA
"6464" NA NA NA
"6465" NA NA NA
"6466" NA NA NA
"6467" NA NA NA
"6468" NA NA NA
"6469" NA NA NA
"6470" NA NA NA
"6471" NA NA NA
"6472" NA NA NA
"6473" NA NA NA
"6474" NA NA NA
"6475" NA NA NA
"6476" NA NA NA
"6477" NA NA NA
"6478" NA NA NA
"6479" NA NA NA
"6480" NA NA NA
"6481" NA NA NA
"6482" NA NA NA
"6483" NA NA NA
"6484" NA NA NA
"6485" NA NA NA
"6486" NA NA NA
"6487" NA NA NA
"6488" NA NA NA
"6489" NA NA NA
"6490" NA NA NA
"6491" NA NA NA
"6492" NA NA NA
"6493" NA NA NA
"6494" NA NA NA
"6495" NA NA NA
"6496" NA NA NA
"6497" NA NA NA
"6498" NA NA NA
"6499" NA NA NA
"6500" NA NA NA
"6501" NA NA NA
"6502" NA NA NA
"6503" NA NA NA
"6504" NA NA NA
"6505" NA NA NA
"6506" NA NA NA
"6507" NA NA NA
"6508" NA NA NA
"6509" NA NA NA
"6510" NA NA NA
"6511" NA NA NA
"6512" NA NA NA
"6513" NA NA NA
"6514" NA NA NA
"6515" NA NA NA
"6516" NA NA NA
"6517" NA NA NA
"6518" NA NA NA
"6519" NA NA NA
"6520" NA NA NA
"6521" NA NA NA
"6522" NA NA NA
"6523" NA NA NA
"6524" NA NA NA
"6525" NA NA NA
"6526" NA NA NA
"6527" NA NA NA
"6528" NA NA NA
"6529" NA NA NA
"6530" NA NA NA
"6531" NA NA NA
"6532" NA NA NA
"6533" NA NA NA
"6534" NA NA NA
"6535" NA NA NA
"6536" NA NA NA
"6537" NA NA NA
"6538" NA NA NA
"6539" NA NA NA
"6540" NA NA NA
"6541" NA NA NA
"6542" NA NA NA
"6543" NA NA NA
"6544" NA NA NA
"6545" NA NA NA
"6546" NA NA NA
"6547" NA NA NA
"6548" NA NA NA
"6549" NA NA NA
"6550" NA NA NA
"6551" NA NA NA
"6552" NA NA NA
"6553" NA NA NA
"6554" NA NA NA
"6555" NA NA NA
"6556" NA NA NA
"6557" NA NA NA
"6558" NA NA NA
"6559" NA NA NA
"6560" NA NA NA
"6561" NA NA NA
"6562" NA NA NA
"6563" NA NA NA
"6564" NA NA NA
"6565" NA NA NA
"6566" NA NA NA
"6567" NA NA NA
"6568" NA NA NA
"6569" NA NA NA
"6570" NA NA NA
"6571" NA NA NA
"6572" NA NA NA
"6573" NA NA NA
"6574" NA NA NA
"6575" NA NA NA
"6576" NA NA NA
"6577" NA NA NA
"6578" NA NA NA
"6579" NA NA NA
"6580" NA NA NA
"6581" NA NA NA
"6582" NA NA NA
"6583" NA NA NA
"6584" NA NA NA
"6585" NA NA NA
"6586" NA NA NA
"6587" NA NA NA
"6588" NA NA NA
"6589" NA NA NA
"6590" NA NA NA
"6591" NA NA NA
"6592" NA NA NA
"6593" NA NA NA
"6594" NA NA NA
"6595" NA NA NA
"6596" NA NA NA
"6597" NA NA NA
"6598" NA NA NA
"6599" NA NA NA
"6600" NA NA NA
"6601" NA NA NA
"6602" NA NA NA
"6603" NA NA NA
"6604" NA NA NA
"6605" NA NA NA
"6606" NA NA NA
"6607" NA NA NA
"6608" NA NA NA
"6609" NA NA NA
"6610" NA NA NA
"6611" NA NA NA
"6612" NA NA NA
"6613" NA NA NA
"6614" NA NA NA
"6615" NA NA NA
"6616" NA NA NA
"6617" NA NA NA
"6618" NA NA NA
"6619" NA NA NA
"6620" NA NA NA
"6621" NA NA NA
"6622" NA NA NA
"6623" NA NA NA
"6624" NA NA NA
"6625" NA NA NA
"6626" NA NA NA
"6627" NA NA NA
"6628" NA NA NA
"6629" NA NA NA
"6630" NA NA NA
"6631" NA NA NA
"6632" NA NA NA
"6633" NA NA NA
"6634" NA NA NA
"6635" NA NA NA
"6636" NA NA NA
"6637" NA NA NA
"6638" NA NA NA
"6639" NA NA NA
"6640" NA NA NA
"6641" NA NA NA
"6642" NA NA NA
"6643" NA NA NA
"6644" NA NA NA
"6645" NA NA NA
"6646" NA NA NA
"6647" NA NA NA
"6648" NA NA NA
"6649" NA NA NA
"6650" NA NA NA
"6651" NA NA NA
"6652" NA NA NA
"6653" NA NA NA
"6654" NA NA NA
"6655" NA NA NA
"6656" NA NA NA
"6657" NA NA NA
"6658" NA NA NA
"6659" NA NA NA
"6660" NA NA NA
"6661" NA NA NA
"6662" NA NA NA
"6663" NA NA NA
"6664" NA NA NA
"6665" NA NA NA
"6666" NA NA NA
"6667" NA NA NA
"6668" NA NA NA
"6669" NA NA NA
"6670" NA NA NA
"6671" NA NA NA
"6672" NA NA NA
"6673" NA NA NA
"6674" NA NA NA
"6675" NA NA NA
"6676" NA NA NA
"6677" NA NA NA
"6678" NA NA NA
"6679" NA NA NA
"6680" NA NA NA
"6681" NA NA NA
"6682" NA NA NA
"6683" NA NA NA
"6684" NA NA NA
"6685" NA NA NA
"6686" NA NA NA
"6687" NA NA NA
"6688" NA NA NA
"6689" NA NA NA
"6690" NA NA NA
"6691" NA NA NA
"6692" NA NA NA
"6693" NA NA NA
"6694" NA NA NA
"6695" NA NA NA
"6696" NA NA NA
"6697" NA NA NA
"6698" NA NA NA
"6699" NA NA NA
"6700" NA NA NA
"6701" NA NA NA
"6702" NA NA NA
"6703" NA NA NA
"6704" NA NA NA
"6705" NA NA NA
"6706" NA NA NA
"6707" NA NA NA
"6708" NA NA NA
"6709" NA NA NA
"6710" NA NA NA
"6711" NA NA NA
"6712" NA NA NA
"6713" NA NA NA
"6714" NA NA NA
"6715" NA NA NA
"6716" NA NA NA
"6717" NA NA NA
"6718" NA NA NA
"6719" NA NA NA
"6720" NA NA NA
"6721" NA NA NA
"6722" NA NA NA
"6723" NA NA NA
"6724" NA NA NA
"6725" NA NA NA
"6726" NA NA NA
"6727" NA NA NA
"6728" NA NA NA
"6729" NA NA NA
"6730" NA NA NA
"6731" NA NA NA
"6732" NA NA NA
"6733" NA NA NA
"6734" NA NA NA
"6735" NA NA NA
"6736" NA NA NA
"6737" NA NA NA
"6738" NA NA NA
"6739" NA NA NA
"6740" NA NA NA
"6741" NA NA NA
"6742" NA NA NA
"6743" NA NA NA
"6744" NA NA NA
"6745" NA NA NA
"6746" NA NA NA
"6747" NA NA NA
"6748" NA NA NA
"6749" NA NA NA
"6750" NA NA NA
"6751" NA NA NA
"6752" NA NA NA
"6753" NA NA NA
"6754" NA NA NA
"6755" NA NA NA
"6756" NA NA NA
"6757" NA NA NA
"6758" NA NA NA
"6759" NA NA NA
"6760" NA NA NA
"6761" NA NA NA
"6762" NA NA NA
"6763" NA NA NA
"6764" NA NA NA
"6765" NA NA NA
"6766" NA NA NA
"6767" NA NA NA
"6768" NA NA NA
"6769" NA NA NA
"6770" NA NA NA
"6771" NA NA NA
"6772" NA NA NA
"6773" NA NA NA
"6774" NA NA NA
"6775" NA NA NA
"6776" NA NA NA
"6777" NA NA NA
"6778" NA NA NA
"6779" NA NA NA
"6780" NA NA NA
"6781" NA NA NA
"6782" NA NA NA
"6783" NA NA NA
"6784" NA NA NA
"6785" NA NA NA
"6786" NA NA NA
"6787" NA NA NA
"6788" NA NA NA
"6789" NA NA NA
"6790" NA NA NA
"6791" NA NA NA
"6792" NA NA NA
"6793" NA NA NA
"6794" NA NA NA
"6795" NA NA NA
"6796" NA NA NA
"6797" NA NA NA
"6798" NA NA NA
"6799" NA NA NA
"6800" NA NA NA
"6801" NA NA NA
"6802" NA NA NA
"6803" NA NA NA
"6804" NA NA NA
"6805" NA NA NA
"6806" NA NA NA
"6807" NA NA NA
"6808" NA NA NA
"6809" NA NA NA
"6810" NA NA NA
"6811" NA NA NA
"6812" NA NA NA
"6813" NA NA NA
"6814" NA NA NA
"6815" NA NA NA
"6816" NA NA NA
"6817" NA NA NA
"6818" NA NA NA
"6819" NA NA NA
"6820" NA NA NA
"6821" NA NA NA
"6822" NA NA NA
"6823" NA NA NA
"6824" NA NA NA
"6825" NA NA NA
"6826" NA NA NA
"6827" NA NA NA
"6828" NA NA NA
"6829" NA NA NA
"6830" NA NA NA
"6831" NA NA NA
"6832" NA NA NA
"6833" NA NA NA
"6834" NA NA NA
"6835" NA NA NA
"6836" NA NA NA
"6837" NA NA NA
"6838" NA NA NA
"6839" NA NA NA
"6840" NA NA NA
"6841" NA NA NA
"6842" NA NA NA
"6843" NA NA NA
"6844" NA NA NA
"6845" NA NA NA
"6846" NA NA NA
"6847" NA NA NA
"6848" NA NA NA
"6849" NA NA NA
"6850" NA NA NA
"6851" NA NA NA
"6852" NA NA NA
"6853" NA NA NA
"6854" NA NA NA
"6855" NA NA NA
"6856" NA NA NA
"6857" NA NA NA
"6858" NA NA NA
"6859" NA NA NA
"6860" NA NA NA
"6861" NA NA NA
"6862" NA NA NA
"6863" NA NA NA
"6864" NA NA NA
"6865" NA NA NA
"6866" NA NA NA
"6867" NA NA NA
"6868" NA NA NA
"6869" NA NA NA
"6870" NA NA NA
"6871" NA NA NA
"6872" NA NA NA
"6873" NA NA NA
"6874" NA NA NA
"6875" NA NA NA
"6876" NA NA NA
"6877" NA NA NA
"6878" NA NA NA
"6879" NA NA NA
"6880" NA NA NA
"6881" NA NA NA
"6882" NA NA NA
"6883" NA NA NA
"6884" NA NA NA
"6885" NA NA NA
"6886" NA NA NA
"6887" NA NA NA
"6888" NA NA NA
"6889" NA NA NA
"6890" NA NA NA
"6891" NA NA NA
"6892" NA NA NA
"6893" NA NA NA
"6894" NA NA NA
"6895" NA NA NA
"6896" NA NA NA
"6897" NA NA NA
"6898" NA NA NA
"6899" NA NA NA
"6900" NA NA NA
"6901" NA NA NA
"6902" NA NA NA
"6903" NA NA NA
"6904" NA NA NA
"6905" NA NA NA
"6906" NA NA NA
"6907" NA NA NA
"6908" NA NA NA
"6909" NA NA NA
"6910" NA NA NA
"6911" NA NA NA
"6912" NA NA NA
"6913" NA NA NA
"6914" NA NA NA
"6915" NA NA NA
"6916" NA NA NA
"6917" NA NA NA
"6918" NA NA NA
"6919" NA NA NA
"6920" NA NA NA
"6921" NA NA NA
"6922" NA NA NA
"6923" NA NA NA
"6924" NA NA NA
"6925" NA NA NA
"6926" NA NA NA
"6927" NA NA NA
"6928" NA NA NA
"6929" NA NA NA
"6930" NA NA NA
"6931" NA NA NA
"6932" NA NA NA
"6933" NA NA NA
"6934" NA NA NA
"6935" NA NA NA
"6936" NA NA NA
"6937" NA NA NA
"6938" NA NA NA
"6939" NA NA NA
"6940" NA NA NA
"6941" NA NA NA
"6942" NA NA NA
"6943" NA NA NA
"6944" NA NA NA
"6945" NA NA NA
"6946" NA NA NA
"6947" NA NA NA
"6948" NA NA NA
"6949" NA NA NA
"6950" NA NA NA
"6951" NA NA NA
"6952" NA NA NA
"6953" NA NA NA
"6954" NA NA NA
"6955" NA NA NA
"6956" NA NA NA
"6957" NA NA NA
"6958" NA NA NA
"6959" NA NA NA
"6960" NA NA NA
"6961" NA NA NA
"6962" NA NA NA
"6963" NA NA NA
"6964" NA NA NA
"6965" NA NA NA
"6966" NA NA NA
"6967" NA NA NA
"6968" NA NA NA
"6969" NA NA NA
"6970" NA NA NA
"6971" NA NA NA
"6972" NA NA NA
"6973" NA NA NA
"6974" NA NA NA
"6975" NA NA NA
"6976" NA NA NA
"6977" NA NA NA
"6978" NA NA NA
"6979" NA NA NA
"6980" NA NA NA
"6981" NA NA NA
"6982" NA NA NA
"6983" NA NA NA
"6984" NA NA NA
"6985" NA NA NA
"6986" NA NA NA
"6987" NA NA NA
"6988" NA NA NA
"6989" NA NA NA
"6990" NA NA NA
"6991" NA NA NA
"6992" NA NA NA
"6993" NA NA NA
"6994" NA NA NA
"6995" NA NA NA
"6996" NA NA NA
"6997" NA NA NA
"6998" NA NA NA
"6999" NA NA NA
"7000" NA NA NA
"7001" NA NA NA
"7002" NA NA NA
"7003" NA NA NA
"7004" NA NA NA
"7005" NA NA NA
"7006" NA NA NA
"7007" NA NA NA
"7008" NA NA NA
"7009" NA NA NA
"7010" NA NA NA
"7011" NA NA NA
"7012" NA NA NA
"7013" NA NA NA
"7014" NA NA NA
"7015" NA NA NA
"7016" NA NA NA
"7017" NA NA NA
"7018" NA NA NA
"7019" NA NA NA
"7020" NA NA NA
"7021" NA NA NA
"7022" NA NA NA
"7023" NA NA NA
"7024" NA NA NA
"7025" NA NA NA
"7026" NA NA NA
"7027" NA NA NA
"7028" NA NA NA
"7029" NA NA NA
"7030" NA NA NA
"7031" NA NA NA
"7032" NA NA NA
"7033" NA NA NA
"7034" NA NA NA
"7035" NA NA NA
"7036" NA NA NA
"7037" NA NA NA
"7038" NA NA NA
"7039" NA NA NA
"7040" NA NA NA
"7041" NA NA NA
"7042" NA NA NA
"7043" NA NA NA
"7044" NA NA NA
"7045" NA NA NA
"7046" NA NA NA
"7047" NA NA NA
"7048" NA NA NA
"7049" NA NA NA
"7050" NA NA NA
"7051" NA NA NA
"7052" NA NA NA
"7053" NA NA NA
"7054" NA NA NA
"7055" NA NA NA
"7056" NA NA NA
"7057" NA NA NA
"7058" NA NA NA
"7059" NA NA NA
"7060" NA NA NA
"7061" NA NA NA
"7062" NA NA NA
"7063" NA NA NA
"7064" NA NA NA
"7065" NA NA NA
"7066" NA NA NA
"7067" NA NA NA
"7068" NA NA NA
"7069" NA NA NA
"7070" NA NA NA
"7071" NA NA NA
"7072" NA NA NA
"7073" NA NA NA
"7074" NA NA NA
"7075" NA NA NA
"7076" NA NA NA
"7077" NA NA NA
"7078" NA NA NA
"7079" NA NA NA
"7080" NA NA NA
"7081" NA NA NA
"7082" NA NA NA
"7083" NA NA NA
"7084" NA NA NA
"7085" NA NA NA
"7086" NA NA NA
"7087" NA NA NA
"7088" NA NA NA
"7089" NA NA NA
"7090" NA NA NA
"7091" NA NA NA
"7092" NA NA NA
"7093" NA NA NA
"7094" NA NA NA
"7095" NA NA NA
"7096" NA NA NA
"7097" NA NA NA
"7098" NA NA NA
"7099" NA NA NA
"7100" NA NA NA
"7101" NA NA NA
"7102" NA NA NA
"7103" NA NA NA
"7104" NA NA NA
"7105" NA NA NA
"7106" NA NA NA
"7107" NA NA NA
"7108" NA NA NA
"7109" NA NA NA
"7110" NA NA NA
"7111" NA NA NA
"7112" NA NA NA
"7113" NA NA NA
"7114" NA NA NA
"7115" NA NA NA
"7116" NA NA NA
"7117" NA NA NA
"7118" NA NA NA
"7119" NA NA NA
"7120" NA NA NA
"7121" NA NA NA
"7122" NA NA NA
"7123" NA NA NA
"7124" NA NA NA
"7125" NA NA NA
"7126" NA NA NA
"7127" NA NA NA
"7128" NA NA NA
"7129" NA NA NA
"7130" NA NA NA
"7131" NA NA NA
"7132" NA NA NA
"7133" NA NA NA
"7134" NA NA NA
"7135" NA NA NA
"7136" NA NA NA
"7137" NA NA NA
"7138" NA NA NA
"7139" NA NA NA
"7140" NA NA NA
"7141" NA NA NA
"7142" NA NA NA
"7143" NA NA NA
"7144" NA NA NA
"7145" NA NA NA
"7146" NA NA NA
"7147" NA NA NA
"7148" NA NA NA
"7149" NA NA NA
"7150" NA NA NA
"7151" NA NA NA
"7152" NA NA NA
"7153" NA NA NA
"7154" NA NA NA
"7155" NA NA NA
"7156" NA NA NA
"7157" NA NA NA
"7158" NA NA NA
"7159" NA NA NA
"7160" NA NA NA
"7161" NA NA NA
"7162" NA NA NA
"7163" NA NA NA
"7164" NA NA NA
"7165" NA NA NA
"7166" NA NA NA
"7167" NA NA NA
"7168" NA NA NA
"7169" NA NA NA
"7170" NA NA NA
"7171" NA NA NA
"7172" NA NA NA
"7173" NA NA NA
"7174" NA NA NA
"7175" NA NA NA
"7176" NA NA NA
"7177" NA NA NA
"7178" NA NA NA
"7179" NA NA NA
"7180" NA NA NA
"7181" NA NA NA
"7182" NA NA NA
"7183" NA NA NA
"7184" NA NA NA
"7185" NA NA NA
"7186" NA NA NA
"7187" NA NA NA
"7188" NA NA NA
"7189" NA NA NA
"7190" NA NA NA
"7191" NA NA NA
"7192" NA NA NA
"7193" NA NA NA
"7194" NA NA NA
"7195" NA NA NA
"7196" NA NA NA
"7197" NA NA NA
"7198" NA NA NA
"7199" NA NA NA
"7200" NA NA NA
"7201" NA NA NA
"7202" NA NA NA
"7203" NA NA NA
"7204" NA NA NA
"7205" NA NA NA
"7206" NA NA NA
"7207" NA NA NA
"7208" NA NA NA
"7209" NA NA NA
"7210" NA NA NA
"7211" NA NA NA
"7212" NA NA NA
"7213" NA NA NA
"7214" NA NA NA
"7215" NA NA NA
"7216" NA NA NA
"7217" NA NA NA
"7218" NA NA NA
"7219" NA NA NA
"7220" NA NA NA
"7221" NA NA NA
"7222" NA NA NA
"7223" NA NA NA
"7224" NA NA NA
"7225" NA NA NA
"7226" NA NA NA
"7227" NA NA NA
"7228" NA NA NA
"7229" NA NA NA
"7230" NA NA NA
"7231" NA NA NA
"7232" NA NA NA
"7233" NA NA NA
"7234" NA NA NA
"7235" NA NA NA
"7236" NA NA NA
"7237" NA NA NA
"7238" NA NA NA
"7239" NA NA NA
"7240" NA NA NA
"7241" NA NA NA
"7242" NA NA NA
"7243" NA NA NA
"7244" NA NA NA
"7245" NA NA NA
"7246" NA NA NA
"7247" NA NA NA
"7248" NA NA NA
"7249" NA NA NA
"7250" NA NA NA
"7251" NA NA NA
"7252" NA NA NA
"7253" NA NA NA
"7254" NA NA NA
"7255" NA NA NA
"7256" NA NA NA
"7257" NA NA NA
"7258" NA NA NA
"7259" NA NA NA
"7260" NA NA NA
"7261" NA NA NA
"7262" NA NA NA
"7263" NA NA NA
"7264" NA NA NA
"7265" NA NA NA
"7266" NA NA NA
"7267" NA NA NA
"7268" NA NA NA
"7269" NA NA NA
"7270" NA NA NA
"7271" NA NA NA
"7272" NA NA NA
"7273" NA NA NA
"7274" NA NA NA
"7275" NA NA NA
"7276" NA NA NA
"7277" NA NA NA
"7278" NA NA NA
"7279" NA NA NA
"7280" NA NA NA
"7281" NA NA NA
"7282" NA NA NA
"7283" NA NA NA
"7284" NA NA NA
"7285" NA NA NA
"7286" NA NA NA
"7287" NA NA NA
"7288" NA NA NA
"7289" NA NA NA
"7290" NA NA NA
"7291" NA NA NA
"7292" NA NA NA
"7293" NA NA NA
"7294" NA NA NA
"7295" NA NA NA
"7296" NA NA NA
"7297" NA NA NA
"7298" NA NA NA
"7299" NA NA NA
"7300" NA NA NA
"7301" NA NA NA
"7302" NA NA NA
"7303" NA NA NA
"7304" NA NA NA
"7305" NA NA NA
"7306" NA NA NA
"7307" NA NA NA
"7308" NA NA NA
"7309" NA NA NA
"7310" NA NA NA
"7311" NA NA NA
"7312" NA NA NA
"7313" NA NA NA
"7314" NA NA NA
"7315" NA NA NA
"7316" NA NA NA
"7317" NA NA NA
"7318" NA NA NA
"7319" NA NA NA
"7320" NA NA NA
"7321" NA NA NA
"7322" NA NA NA
"7323" NA NA NA
"7324" NA NA NA
"7325" NA NA NA
"7326" NA NA NA
"7327" NA NA NA
"7328" NA NA NA
"7329" NA NA NA
"7330" NA NA NA
"7331" NA NA NA
"7332" NA NA NA
"7333" NA NA NA
"7334" NA NA NA
"7335" NA NA NA
"7336" NA NA NA
"7337" NA NA NA
"7338" NA NA NA
"7339" NA NA NA
"7340" NA NA NA
"7341" NA NA NA
"7342" NA NA NA
"7343" NA NA NA
"7344" NA NA NA
"7345" NA NA NA
"7346" NA NA NA
"7347" NA NA NA
"7348" NA NA NA
"7349" NA NA NA
"7350" NA NA NA
"7351" NA NA NA
"7352" NA NA NA
"7353" NA NA NA
"7354" NA NA NA
"7355" NA NA NA
"7356" NA NA NA
"7357" NA NA NA
"7358" NA NA NA
"7359" NA NA NA
"7360" NA NA NA
"7361" NA NA NA
"7362" NA NA NA
"7363" NA NA NA
"7364" NA NA NA
"7365" NA NA NA
"7366" NA NA NA
"7367" NA NA NA
"7368" NA NA NA
"7369" NA NA NA
"7370" NA NA NA
"7371" NA NA NA
"7372" NA NA NA
"7373" NA NA NA
"7374" NA NA NA
"7375" NA NA NA
"7376" NA NA NA
"7377" NA NA NA
"7378" NA NA NA
"7379" NA NA NA
"7380" NA NA NA
"7381" NA NA NA
"7382" NA NA NA
"7383" NA NA NA
"7384" NA NA NA
"7385" NA NA NA
"7386" NA NA NA
"7387" NA NA NA
"7388" NA NA NA
"7389" NA NA NA
"7390" NA NA NA
"7391" NA NA NA
"7392" NA NA NA
"7393" NA NA NA
"7394" NA NA NA
"7395" NA NA NA
"7396" NA NA NA
"7397" NA NA NA
"7398" NA NA NA
"7399" NA NA NA
"7400" NA NA NA
"7401" NA NA NA
"7402" NA NA NA
"7403" NA NA NA
"7404" NA NA NA
"7405" NA NA NA
"7406" NA NA NA
"7407" NA NA NA
"7408" NA NA NA
"7409" NA NA NA
"7410" NA NA NA
"7411" NA NA NA
"7412" NA NA NA
"7413" NA NA NA
"7414" NA NA NA
"7415" NA NA NA
"7416" NA NA NA
"7417" NA NA NA
"7418" NA NA NA
"7419" NA NA NA
"7420" NA NA NA
"7421" NA NA NA
"7422" NA NA NA
"7423" NA NA NA
"7424" NA NA NA
"7425" NA NA NA
"7426" NA NA NA
"7427" NA NA NA
"7428" NA NA NA
"7429" NA NA NA
"7430" NA NA NA
"7431" NA NA NA
"7432" NA NA NA
"7433" NA NA NA
"7434" NA NA NA
"7435" NA NA NA
"7436" NA NA NA
"7437" NA NA NA
"7438" NA NA NA
"7439" NA NA NA
"7440" NA NA NA
"7441" NA NA NA
"7442" NA NA NA
"7443" NA NA NA
"7444" NA NA NA
"7445" NA NA NA
"7446" NA NA NA
"7447" NA NA NA
"7448" NA NA NA
"7449" NA NA NA
"7450" NA NA NA
"7451" NA NA NA
"7452" NA NA NA
"7453" NA NA NA
"7454" NA NA NA
"7455" NA NA NA
"7456" NA NA NA
"7457" NA NA NA
"7458" NA NA NA
"7459" NA NA NA
"7460" NA NA NA
"7461" NA NA NA
"7462" NA NA NA
"7463" NA NA NA
"7464" NA NA NA
"7465" NA NA NA
"7466" NA NA NA
"7467" NA NA NA
"7468" NA NA NA
"7469" NA NA NA
"7470" NA NA NA
"7471" NA NA NA
"7472" NA NA NA
"7473" NA NA NA
"7474" NA NA NA
"7475" NA NA NA
"7476" NA NA NA
"7477" NA NA NA
"7478" NA NA NA
"7479" NA NA NA
"7480" NA NA NA
"7481" NA NA NA
"7482" NA NA NA
"7483" NA NA NA
"7484" NA NA NA
"7485" NA NA NA
"7486" NA NA NA
"7487" NA NA NA
"7488" NA NA NA
"7489" NA NA NA
"7490" NA NA NA
"7491" NA NA NA
"7492" NA NA NA
"7493" NA NA NA
"7494" NA NA NA
"7495" NA NA NA
"7496" NA NA NA
"7497" NA NA NA
"7498" NA NA NA
"7499" NA NA NA
"7500" NA NA NA
"7501" NA NA NA
"7502" NA NA NA
"7503" NA NA NA
"7504" NA NA NA
"7505" NA NA NA
"7506" NA NA NA
"7507" NA NA NA
"7508" NA NA NA
"7509" NA NA NA
"7510" NA NA NA
"7511" NA NA NA
"7512" NA NA NA
"7513" NA NA NA
"7514" NA NA NA
"7515" NA NA NA
"7516" NA NA NA
"7517" NA NA NA
"7518" NA NA NA
"7519" NA NA NA
"7520" NA NA NA
"7521" NA NA NA
"7522" NA NA NA
"7523" NA NA NA
"7524" NA NA NA
"7525" NA NA NA
"7526" NA NA NA
"7527" NA NA NA
"7528" NA NA NA
"7529" NA NA NA
"7530" NA NA NA
"7531" NA NA NA
"7532" NA NA NA
"7533" NA NA NA
"7534" NA NA NA
"7535" NA NA NA
"7536" NA NA NA
"7537" NA NA NA
"7538" NA NA NA
"7539" NA NA NA
"7540" NA NA NA
"7541" NA NA NA
"7542" NA NA NA
"7543" NA NA NA
"7544" NA NA NA
"7545" NA NA NA
"7546" NA NA NA
"7547" NA NA NA
"7548" NA NA NA
"7549" NA NA NA
"7550" NA NA NA
"7551" NA NA NA
"7552" NA NA NA
"7553" NA NA NA
"7554" NA NA NA
"7555" NA NA NA
"7556" NA NA NA
"7557" NA NA NA
"7558" NA NA NA
"7559" NA NA NA
"7560" NA NA NA
"7561" NA NA NA
"7562" NA NA NA
"7563" NA NA NA
"7564" NA NA NA
"7565" NA NA NA
"7566" NA NA NA
"7567" NA NA NA
"7568" NA NA NA
"7569" NA NA NA
"7570" NA NA NA
"7571" NA NA NA
"7572" NA NA NA
"7573" NA NA NA
"7574" NA NA NA
"7575" NA NA NA
"7576" NA NA NA
"7577" NA NA NA
"7578" NA NA NA
"7579" NA NA NA
"7580" NA NA NA
"7581" NA NA NA
"7582" NA NA NA
"7583" NA NA NA
"7584" NA NA NA
"7585" NA NA NA
"7586" NA NA NA
"7587" NA NA NA
"7588" NA NA NA
"7589" NA NA NA
"7590" NA NA NA
"7591" NA NA NA
"7592" NA NA NA
"7593" NA NA NA
"7594" NA NA NA
"7595" NA NA NA
"7596" NA NA NA
"7597" NA NA NA
"7598" NA NA NA
"7599" NA NA NA
"7600" NA NA NA
"7601" NA NA NA
"7602" NA NA NA
"7603" NA NA NA
"7604" NA NA NA
"7605" NA NA NA
"7606" NA NA NA
"7607" NA NA NA
"7608" NA NA NA
"7609" NA NA NA
"7610" NA NA NA
"7611" NA NA NA
"7612" NA NA NA
"7613" NA NA NA
"7614" NA NA NA
"7615" NA NA NA
"7616" NA NA NA
"7617" NA NA NA
"7618" NA NA NA
"7619" NA NA NA
"7620" NA NA NA
"7621" NA NA NA
"7622" NA NA NA
"7623" NA NA NA
"7624" NA NA NA
"7625" NA NA NA
"7626" NA NA NA
"7627" NA NA NA
"7628" NA NA NA
"7629" NA NA NA
"7630" NA NA NA
"7631" NA NA NA
"7632" NA NA NA
"7633" NA NA NA
"7634" NA NA NA
"7635" NA NA NA
"7636" NA NA NA
"7637" NA NA NA
"7638" NA NA NA
"7639" NA NA NA
"7640" NA NA NA
"7641" NA NA NA
"7642" NA NA NA
"7643" NA NA NA
"7644" NA NA NA
"7645" NA NA NA
"7646" NA NA NA
"7647" NA NA NA
"7648" NA NA NA
"7649" NA NA NA
"7650" NA NA NA
"7651" NA NA NA
"7652" NA NA NA
"7653" NA NA NA
"7654" NA NA NA
"7655" NA NA NA
"7656" NA NA NA
"7657" NA NA NA
"7658" NA NA NA
"7659" NA NA NA
"7660" NA NA NA
"7661" NA NA NA
"7662" NA NA NA
"7663" NA NA NA
"7664" NA NA NA
"7665" NA NA NA
"7666" NA NA NA
"7667" NA NA NA
"7668" NA NA NA
"7669" NA NA NA
"7670" NA NA NA
"7671" NA NA NA
"7672" NA NA NA
"7673" NA NA NA
"7674" NA NA NA
"7675" NA NA NA
"7676" NA NA NA
"7677" NA NA NA
"7678" NA NA NA
"7679" NA NA NA
"7680" NA NA NA
"7681" NA NA NA
"7682" NA NA NA
"7683" NA NA NA
"7684" NA NA NA
"7685" NA NA NA
"7686" NA NA NA
"7687" NA NA NA
"7688" NA NA NA
"7689" NA NA NA
"7690" NA NA NA
"7691" NA NA NA
"7692" NA NA NA
"7693" NA NA NA
"7694" NA NA NA
"7695" NA NA NA
"7696" NA NA NA
"7697" NA NA NA
"7698" NA NA NA
"7699" NA NA NA
"7700" NA NA NA
"7701" NA NA NA
"7702" NA NA NA
"7703" NA NA NA
"7704" NA NA NA
"7705" NA NA NA
"7706" NA NA NA
"7707" NA NA NA
"7708" NA NA NA
"7709" NA NA NA
"7710" NA NA NA
"7711" NA NA NA
"7712" NA NA NA
"7713" NA NA NA
"7714" NA NA NA
"7715" NA NA NA
"7716" NA NA NA
"7717" NA NA NA
"7718" NA NA NA
"7719" NA NA NA
"7720" NA NA NA
"7721" NA NA NA
"7722" NA NA NA
"7723" NA NA NA
"7724" NA NA NA
"7725" NA NA NA
"7726" NA NA NA
"7727" NA NA NA
"7728" NA NA NA
"7729" NA NA NA
"7730" NA NA NA
"7731" NA NA NA
"7732" NA NA NA
"7733" NA NA NA
"7734" NA NA NA
"7735" NA NA NA
"7736" NA NA NA
"7737" NA NA NA
"7738" NA NA NA
"7739" NA NA NA
"7740" NA NA NA
"7741" NA NA NA
"7742" NA NA NA
"7743" NA NA NA
"7744" NA NA NA
"7745" NA NA NA
"7746" NA NA NA
"7747" NA NA NA
"7748" NA NA NA
"7749" NA NA NA
"7750" NA NA NA
"7751" NA NA NA
"7752" NA NA NA
"7753" NA NA NA
"7754" NA NA NA
"7755" NA NA NA
"7756" NA NA NA
"7757" NA NA NA
"7758" NA NA NA
"7759" NA NA NA
"7760" NA NA NA
"7761" NA NA NA
"7762" NA NA NA
"7763" NA NA NA
"7764" NA NA NA
"7765" NA NA NA
"7766" NA NA NA
"7767" NA NA NA
"7768" NA NA NA
"7769" NA NA NA
"7770" NA NA NA
"7771" NA NA NA
"7772" NA NA NA
"7773" NA NA NA
"7774" NA NA NA
"7775" NA NA NA
"7776" NA NA NA
"7777" NA NA NA
"7778" NA NA NA
"7779" NA NA NA
"7780" NA NA NA
"7781" NA NA NA
"7782" NA NA NA
"7783" NA NA NA
"7784" NA NA NA
"7785" NA NA NA
"7786" NA NA NA
"7787" NA NA NA
"7788" NA NA NA
"7789" NA NA NA
"7790" NA NA NA
"7791" NA NA NA
"7792" NA NA NA
"7793" NA NA NA
"7794" NA NA NA
"7795" NA NA NA
"7796" NA NA NA
"7797" NA NA NA
"7798" NA NA NA
"7799" NA NA NA
"7800" NA NA NA
"7801" NA NA NA
"7802" NA NA NA
"7803" NA NA NA
"7804" NA NA NA
"7805" NA NA NA
"7806" NA NA NA
"7807" NA NA NA
"7808" NA NA NA
"7809" NA NA NA
"7810" NA NA NA
"7811" NA NA NA
"7812" NA NA NA
"7813" NA NA NA
"7814" NA NA NA
"7815" NA NA NA
"7816" NA NA NA
"7817" NA NA NA
"7818" NA NA NA
"7819" NA NA NA
"7820" NA NA NA
"7821" NA NA NA
"7822" NA NA NA
"7823" NA NA NA
"7824" NA NA NA
"7825" NA NA NA
"7826" NA NA NA
"7827" NA NA NA
"7828" NA NA NA
"7829" NA NA NA
"7830" NA NA NA
"7831" NA NA NA
"7832" NA NA NA
"7833" NA NA NA
"7834" NA NA NA
"7835" NA NA NA
"7836" NA NA NA
"7837" NA NA NA
"7838" NA NA NA
"7839" NA NA NA
"7840" NA NA NA
"7841" NA NA NA
"7842" NA NA NA
"7843" NA NA NA
"7844" NA NA NA
"7845" NA NA NA
"7846" NA NA NA
"7847" NA NA NA
"7848" NA NA NA
"7849" NA NA NA
"7850" NA NA NA
"7851" NA NA NA
"7852" NA NA NA
"7853" NA NA NA
"7854" NA NA NA
"7855" NA NA NA
"7856" NA NA NA
"7857" NA NA NA
"7858" NA NA NA
"7859" NA NA NA
"7860" NA NA NA
"7861" NA NA NA
"7862" NA NA NA
"7863" NA NA NA
"7864" NA NA NA
"7865" NA NA NA
"7866" NA NA NA
"7867" NA NA NA
"7868" NA NA NA
"7869" NA NA NA
"7870" NA NA NA
"7871" NA NA NA
"7872" NA NA NA
"7873" NA NA NA
"7874" NA NA NA
"7875" NA NA NA
"7876" NA NA NA
"7877" NA NA NA
"7878" NA NA NA
"7879" NA NA NA
"7880" NA NA NA
"7881" NA NA NA
"7882" NA NA NA
"7883" NA NA NA
"7884" NA NA NA
"7885" NA NA NA
"7886" NA NA NA
"7887" NA NA NA
"7888" NA NA NA
"7889" NA NA NA
"7890" NA NA NA
"7891" NA NA NA
"7892" NA NA NA
"7893" NA NA NA
"7894" NA NA NA
"7895" NA NA NA
"7896" NA NA NA
"7897" NA NA NA
"7898" NA NA NA
"7899" NA NA NA
"7900" NA NA NA
"7901" NA NA NA
"7902" NA NA NA
"7903" NA NA NA
"7904" NA NA NA
"7905" NA NA NA
"7906" NA NA NA
"7907" NA NA NA
"7908" NA NA NA
"7909" NA NA NA
"7910" NA NA NA
"7911" NA NA NA
"7912" NA NA NA
"7913" NA NA NA
"7914" NA NA NA
"7915" NA NA NA
"7916" NA NA NA
"7917" NA NA NA
"7918" NA NA NA
"7919" NA NA NA
"7920" NA NA NA
"7921" NA NA NA
"7922" NA NA NA
"7923" NA NA NA
"7924" NA NA NA
"7925" NA NA NA
"7926" NA NA NA
"7927" NA NA NA
"7928" NA NA NA
"7929" NA NA NA
"7930" NA NA NA
"7931" NA NA NA
"7932" NA NA NA
"7933" NA NA NA
"7934" NA NA NA
"7935" NA NA NA
"7936" NA NA NA
"7937" NA NA NA
"7938" NA NA NA
"7939" NA NA NA
"7940" NA NA NA
"7941" NA NA NA
"7942" NA NA NA
"7943" NA NA NA
"7944" NA NA NA
"7945" NA NA NA
"7946" NA NA NA
"7947" NA NA NA
"7948" NA NA NA
"7949" NA NA NA
"7950" NA NA NA
"7951" NA NA NA
"7952" NA NA NA
"7953" NA NA NA
"7954" NA NA NA
"7955" NA NA NA
"7956" NA NA NA
"7957" NA NA NA
"7958" NA NA NA
"7959" NA NA NA
"7960" NA NA NA
"7961" NA NA NA
"7962" NA NA NA
"7963" NA NA NA
"7964" NA NA NA
"7965" NA NA NA
"7966" NA NA NA
"7967" NA NA NA
"7968" NA NA NA
"7969" NA NA NA
"7970" NA NA NA
"7971" NA NA NA
"7972" NA NA NA
"7973" NA NA NA
"7974" NA NA NA
"7975" NA NA NA
"7976" NA NA NA
"7977" NA NA NA
"7978" NA NA NA
"7979" NA NA NA
"7980" NA NA NA
"7981" NA NA NA
"7982" NA NA NA
"7983" NA NA NA
"7984" NA NA NA
"7985" NA NA NA
"7986" NA NA NA
"7987" NA NA NA
"7988" NA NA NA
"7989" NA NA NA
"7990" NA NA NA
"7991" NA NA NA
"7992" NA NA NA
"7993" NA NA NA
"7994" NA NA NA
"7995" NA NA NA
"7996" NA NA NA
"7997" NA NA NA
"7998" NA NA NA
"7999" NA NA NA
"8000" NA NA NA
"8001" NA NA NA
"8002" NA NA NA
"8003" NA NA NA
"8004" NA NA NA
"8005" NA NA NA
"8006" NA NA NA
"8007" NA NA NA
"8008" NA NA NA
"8009" NA NA NA
"8010" NA NA NA
"8011" NA NA NA
"8012" NA NA NA
"8013" NA NA NA
"8014" NA NA NA
"8015" NA NA NA
"8016" NA NA NA
"8017" NA NA NA
"8018" NA NA NA
"8019" NA NA NA
"8020" NA NA NA
"8021" NA NA NA
"8022" NA NA NA
"8023" NA NA NA
"8024" NA NA NA
"8025" NA NA NA
"8026" NA NA NA
"8027" NA NA NA
"8028" NA NA NA
"8029" NA NA NA
"8030" NA NA NA
"8031" NA NA NA
"8032" NA NA NA
"8033" NA NA NA
"8034" NA NA NA
"8035" NA NA NA
"8036" NA NA NA
"8037" NA NA NA
"8038" NA NA NA
"8039" NA NA NA
"8040" NA NA NA
"8041" NA NA NA
"8042" NA NA NA
"8043" NA NA NA
"8044" NA NA NA
"8045" NA NA NA
"8046" NA NA NA
"8047" NA NA NA
"8048" NA NA NA
"8049" NA NA NA
"8050" NA NA NA
"8051" NA NA NA
"8052" NA NA NA
"8053" NA NA NA
"8054" NA NA NA
"8055" NA NA NA
"8056" NA NA NA
"8057" NA NA NA
"8058" NA NA NA
"8059" NA NA NA
"8060" NA NA NA
"8061" NA NA NA
"8062" NA NA NA
"8063" NA NA NA
"8064" NA NA NA
"8065" NA NA NA
"8066" NA NA NA
"8067" NA NA NA
"8068" NA NA NA
"8069" NA NA NA
"8070" NA NA NA
"8071" NA NA NA
"8072" NA NA NA
"8073" NA NA NA
"8074" NA NA NA
"8075" NA NA NA
"8076" NA NA NA
"8077" NA NA NA
"8078" NA NA NA
"8079" NA NA NA
"8080" NA NA NA
"8081" NA NA NA
"8082" NA NA NA
"8083" NA NA NA
"8084" NA NA NA
"8085" NA NA NA
"8086" NA NA NA
"8087" NA NA NA
"8088" NA NA NA
"8089" NA NA NA
"8090" NA NA NA
"8091" NA NA NA
"8092" NA NA NA
"8093" NA NA NA
"8094" NA NA NA
"8095" NA NA NA
"8096" NA NA NA
"8097" NA NA NA
"8098" NA NA NA
"8099" NA NA NA
"8100" NA NA NA
"8101" NA NA NA
"8102" NA NA NA
"8103" NA NA NA
"8104" NA NA NA
"8105" NA NA NA
"8106" NA NA NA
"8107" NA NA NA
"8108" NA NA NA
"8109" NA NA NA
"8110" NA NA NA
"8111" NA NA NA
"8112" NA NA NA
"8113" NA NA NA
"8114" NA NA NA
"8115" NA NA NA
"8116" NA NA NA
"8117" NA NA NA
"8118" NA NA NA
"8119" NA NA NA
"8120" NA NA NA
"8121" NA NA NA
"8122" NA NA NA
"8123" NA NA NA
"8124" NA NA NA
"8125" NA NA NA
"8126" NA NA NA
"8127" NA NA NA
"8128" NA NA NA
"8129" NA NA NA
"8130" NA NA NA
"8131" NA NA NA
"8132" NA NA NA
"8133" NA NA NA
"8134" NA NA NA
"8135" NA NA NA
"8136" NA NA NA
"8137" NA NA NA
"8138" NA NA NA
"8139" NA NA NA
"8140" NA NA NA
"8141" NA NA NA
"8142" NA NA NA
"8143" NA NA NA
"8144" NA NA NA
"8145" NA NA NA
"8146" NA NA NA
"8147" NA NA NA
"8148" NA NA NA
"8149" NA NA NA
"8150" NA NA NA
"8151" NA NA NA
"8152" NA NA NA
"8153" NA NA NA
"8154" NA NA NA
"8155" NA NA NA
"8156" NA NA NA
"8157" NA NA NA
"8158" NA NA NA
"8159" NA NA NA
"8160" NA NA NA
"8161" NA NA NA
"8162" NA NA NA
"8163" NA NA NA
"8164" NA NA NA
"8165" NA NA NA
"8166" NA NA NA
"8167" NA NA NA
"8168" NA NA NA
"8169" NA NA NA
"8170" NA NA NA
"8171" NA NA NA
"8172" NA NA NA
"8173" NA NA NA
"8174" NA NA NA
"8175" NA NA NA
"8176" NA NA NA
"8177" NA NA NA
"8178" NA NA NA
"8179" NA NA NA
"8180" NA NA NA
"8181" NA NA NA
"8182" NA NA NA
"8183" NA NA NA
"8184" NA NA NA
"8185" NA NA NA
"8186" NA NA NA
"8187" NA NA NA
"8188" NA NA NA
"8189" NA NA NA
"8190" NA NA NA
"8191" NA NA NA
"8192" NA NA NA
"8193" NA NA NA
"8194" NA NA NA
"8195" NA NA NA
"8196" NA NA NA
"8197" NA NA NA
"8198" NA NA NA
"8199" NA NA NA
"8200" NA NA NA
"8201" NA NA NA
"8202" NA NA NA
"8203" NA NA NA
"8204" NA NA NA
"8205" NA NA NA
"8206" NA NA NA
"8207" NA NA NA
"8208" NA NA NA
"8209" NA NA NA
"8210" NA NA NA
"8211" NA NA NA
"8212" NA NA NA
"8213" NA NA NA
"8214" NA NA NA
"8215" NA NA NA
"8216" NA NA NA
"8217" NA NA NA
"8218" NA NA NA
"8219" NA NA NA
"8220" NA NA NA
"8221" NA NA NA
"8222" NA NA NA
"8223" NA NA NA
"8224" NA NA NA
"8225" NA NA NA
"8226" NA NA NA
"8227" NA NA NA
"8228" NA NA NA
"8229" NA NA NA
"8230" NA NA NA
"8231" NA NA NA
"8232" NA NA NA
"8233" NA NA NA
"8234" NA NA NA
"8235" NA NA NA
"8236" NA NA NA
"8237" NA NA NA
"8238" NA NA NA
"8239" NA NA NA
"8240" NA NA NA
"8241" NA NA NA
"8242" NA NA NA
"8243" NA NA NA
"8244" NA NA NA
"8245" NA NA NA
"8246" NA NA NA
"8247" NA NA NA
"8248" NA NA NA
"8249" NA NA NA
"8250" NA NA NA
"8251" NA NA NA
"8252" NA NA NA
"8253" NA NA NA
"8254" NA NA NA
"8255" NA NA NA
"8256" NA NA NA
"8257" NA NA NA
"8258" NA NA NA
"8259" NA NA NA
"8260" NA NA NA
"8261" NA NA NA
"8262" NA NA NA
"8263" NA NA NA
"8264" NA NA NA
"8265" NA NA NA
"8266" NA NA NA
"8267" NA NA NA
"8268" NA NA NA
"8269" NA NA NA
"8270" NA NA NA
"8271" NA NA NA
"8272" NA NA NA
"8273" NA NA NA
"8274" NA NA NA
"8275" NA NA NA
"8276" NA NA NA
"8277" NA NA NA
"8278" NA NA NA
"8279" NA NA NA
"8280" NA NA NA
"8281" NA NA NA
"8282" NA NA NA
"8283" NA NA NA
"8284" NA NA NA
"8285" NA NA NA
"8286" NA NA NA
"8287" NA NA NA
"8288" NA NA NA
"8289" NA NA NA
"8290" NA NA NA
"8291" NA NA NA
"8292" NA NA NA
"8293" NA NA NA
"8294" NA NA NA
"8295" NA NA NA
"8296" NA NA NA
"8297" NA NA NA
"8298" NA NA NA
"8299" NA NA NA
"8300" NA NA NA
"8301" NA NA NA
"8302" NA NA NA
"8303" NA NA NA
"8304" NA NA NA
"8305" NA NA NA
"8306" NA NA NA
"8307" NA NA NA
"8308" NA NA NA
"8309" NA NA NA
"8310" NA NA NA
"8311" NA NA NA
"8312" NA NA NA
"8313" NA NA NA
"8314" NA NA NA
"8315" NA NA NA
"8316" NA NA NA
"8317" NA NA NA
"8318" NA NA NA
"8319" NA NA NA
"8320" NA NA NA
"8321" NA NA NA
"8322" NA NA NA
"8323" NA NA NA
"8324" NA NA NA
"8325" NA NA NA
"8326" NA NA NA
"8327" NA NA NA
"8328" NA NA NA
"8329" NA NA NA
"8330" NA NA NA
"8331" NA NA NA
"8332" NA NA NA
"8333" NA NA NA
"8334" NA NA NA
"8335" NA NA NA
"8336" NA NA NA
"8337" NA NA NA
"8338" NA NA NA
"8339" NA NA NA
"8340" NA NA NA
"8341" NA NA NA
"8342" NA NA NA
"8343" NA NA NA
"8344" NA NA NA
"8345" NA NA NA
"8346" NA NA NA
"8347" NA NA NA
"8348" NA NA NA
"8349" NA NA NA
"8350" NA NA NA
"8351" NA NA NA
"8352" NA NA NA
"8353" NA NA NA
"8354" NA NA NA
"8355" NA NA NA
"8356" NA NA NA
"8357" NA NA NA
"8358" NA NA NA
"8359" NA NA NA
"8360" NA NA NA
"8361" NA NA NA
"8362" NA NA NA
"8363" NA NA NA
"8364" NA NA NA
"8365" NA NA NA
"8366" NA NA NA
"8367" NA NA NA
"8368" NA NA NA
"8369" NA NA NA
"8370" NA NA NA
"8371" NA NA NA
"8372" NA NA NA
"8373" NA NA NA
"8374" NA NA NA
"8375" NA NA NA
"8376" NA NA NA
"8377" NA NA NA
"8378" NA NA NA
"8379" NA NA NA
"8380" NA NA NA
"8381" NA NA NA
"8382" NA NA NA
"8383" NA NA NA
"8384" NA NA NA
"8385" NA NA NA
"8386" NA NA NA
"8387" NA NA NA
"8388" NA NA NA
"8389" NA NA NA
"8390" NA NA NA
"8391" NA NA NA
"8392" NA NA NA
"8393" NA NA NA
"8394" NA NA NA
"8395" NA NA NA
"8396" NA NA NA
"8397" NA NA NA
"8398" NA NA NA
"8399" NA NA NA
"8400" NA NA NA
"8401" NA NA NA
"8402" NA NA NA
"8403" NA NA NA
"8404" NA NA NA
"8405" NA NA NA
"8406" NA NA NA
"8407" NA NA NA
"8408" NA NA NA
"8409" NA NA NA
"8410" NA NA NA
"8411" NA NA NA
"8412" NA NA NA
"8413" NA NA NA
"8414" NA NA NA
"8415" NA NA NA
"8416" NA NA NA
"8417" NA NA NA
"8418" NA NA NA
"8419" NA NA NA
"8420" NA NA NA
"8421" NA NA NA
"8422" NA NA NA
"8423" NA NA NA
"8424" NA NA NA
"8425" NA NA NA
"8426" NA NA NA
"8427" NA NA NA
"8428" NA NA NA
"8429" NA NA NA
"8430" NA NA NA
"8431" NA NA NA
"8432" NA NA NA
"8433" NA NA NA
"8434" NA NA NA
"8435" NA NA NA
"8436" NA NA NA
"8437" NA NA NA
"8438" NA NA NA
"8439" NA NA NA
"8440" NA NA NA
"8441" NA NA NA
"8442" NA NA NA
"8443" NA NA NA
"8444" NA NA NA
"8445" NA NA NA
"8446" NA NA NA
"8447" NA NA NA
"8448" NA NA NA
"8449" NA NA NA
"8450" NA NA NA
"8451" NA NA NA
"8452" NA NA NA
"8453" NA NA NA
"8454" NA NA NA
"8455" NA NA NA
"8456" NA NA NA
"8457" NA NA NA
"8458" NA NA NA
"8459" NA NA NA
"8460" NA NA NA
"8461" NA NA NA
"8462" NA NA NA
"8463" NA NA NA
"8464" NA NA NA
"8465" NA NA NA
"8466" NA NA NA
"8467" NA NA NA
"8468" NA NA NA
"8469" NA NA NA
"8470" NA NA NA
"8471" NA NA NA
"8472" NA NA NA
"8473" NA NA NA
"8474" NA NA NA
"8475" NA NA NA
"8476" NA NA NA
"8477" NA NA NA
"8478" NA NA NA
"8479" NA NA NA
"8480" NA NA NA
"8481" NA NA NA
"8482" NA NA NA
"8483" NA NA NA
"8484" NA NA NA
"8485" NA NA NA
"8486" NA NA NA
"8487" NA NA NA
"8488" NA NA NA
"8489" NA NA NA
"8490" NA NA NA
"8491" NA NA NA
"8492" NA NA NA
"8493" NA NA NA
"8494" NA NA NA
"8495" NA NA NA
"8496" NA NA NA
"8497" NA NA NA
"8498" NA NA NA
"8499" NA NA NA
"8500" NA NA NA
"8501" NA NA NA
"8502" NA NA NA
"8503" NA NA NA
"8504" NA NA NA
"8505" NA NA NA
"8506" NA NA NA
"8507" NA NA NA
"8508" NA NA NA
"8509" NA NA NA
"8510" NA NA NA
"8511" NA NA NA
"8512" NA NA NA
"8513" NA NA NA
"8514" NA NA NA
"8515" NA NA NA
"8516" NA NA NA
"8517" NA NA NA
"8518" NA NA NA
"8519" NA NA NA
"8520" NA NA NA
"8521" NA NA NA
"8522" NA NA NA
"8523" NA NA NA
"8524" NA NA NA
"8525" NA NA NA
"8526" NA NA NA
"8527" NA NA NA
"8528" NA NA NA
"8529" NA NA NA
"8530" NA NA NA
"8531" NA NA NA
"8532" NA NA NA
"8533" NA NA NA
"8534" NA NA NA
"8535" NA NA NA
"8536" NA NA NA
"8537" NA NA NA
"8538" NA NA NA
"8539" NA NA NA
"8540" NA NA NA
"8541" NA NA NA
"8542" NA NA NA
"8543" NA NA NA
"8544" NA NA NA
"8545" NA NA NA
"8546" NA NA NA
"8547" NA NA NA
"8548" NA NA NA
"8549" NA NA NA
"8550" NA NA NA
"8551" NA NA NA
"8552" NA NA NA
"8553" NA NA NA
"8554" NA NA NA
"8555" NA NA NA
"8556" NA NA NA
"8557" NA NA NA
"8558" NA NA NA
"8559" NA NA NA
"8560" NA NA NA
"8561" NA NA NA
"8562" NA NA NA
"8563" NA NA NA
"8564" NA NA NA
"8565" NA NA NA
"8566" NA NA NA
"8567" NA NA NA
"8568" NA NA NA
"8569" NA NA NA
"8570" NA NA NA
"8571" NA NA NA
"8572" NA NA NA
"8573" NA NA NA
"8574" NA NA NA
"8575" NA NA NA
"8576" NA NA NA
"8577" NA NA NA
"8578" NA NA NA
"8579" NA NA NA
"8580" NA NA NA
"8581" NA NA NA
"8582" NA NA NA
"8583" NA NA NA
"8584" NA NA NA
"8585" NA NA NA
"8586" NA NA NA
"8587" NA NA NA
"8588" NA NA NA
"8589" NA NA NA
"8590" NA NA NA
"8591" NA NA NA
"8592" NA NA NA
"8593" NA NA NA
"8594" NA NA NA
"8595" NA NA NA
"8596" NA NA NA
"8597" NA NA NA
"8598" NA NA NA
"8599" NA NA NA
"8600" NA NA NA
"8601" NA NA NA
"8602" NA NA NA
"8603" NA NA NA
"8604" NA NA NA
"8605" NA NA NA
"8606" NA NA NA
"8607" NA NA NA
"8608" NA NA NA
"8609" NA NA NA
"8610" NA NA NA
"8611" NA NA NA
"8612" NA NA NA
"8613" NA NA NA
"8614" NA NA NA
"8615" NA NA NA
"8616" NA NA NA
"8617" NA NA NA
"8618" NA NA NA
"8619" NA NA NA
"8620" NA NA NA
"8621" NA NA NA
"8622" NA NA NA
"8623" NA NA NA
"8624" NA NA NA
"8625" NA NA NA
"8626" NA NA NA
"8627" NA NA NA
"8628" NA NA NA
"8629" NA NA NA
"8630" NA NA NA
"8631" NA NA NA
"8632" NA NA NA
"8633" NA NA NA
"8634" NA NA NA
"8635" NA NA NA
"8636" NA NA NA
"8637" NA NA NA
"8638" NA NA NA
"8639" NA NA NA
"8640" NA NA NA
"8641" NA NA NA
"8642" NA NA NA
"8643" NA NA NA
"8644" NA NA NA
"8645" NA NA NA
"8646" NA NA NA
"8647" NA NA NA
"8648" NA NA NA
"8649" NA NA NA
"8650" NA NA NA
"8651" NA NA NA
"8652" NA NA NA
"8653" NA NA NA
"8654" NA NA NA
"8655" NA NA NA
"8656" NA NA NA
"8657" NA NA NA
"8658" NA NA NA
"8659" NA NA NA
"8660" NA NA NA
"8661" NA NA NA
"8662" NA NA NA
"8663" NA NA NA
"8664" NA NA NA
"8665" NA NA NA
"8666" NA NA NA
"8667" NA NA NA
"8668" NA NA NA
"8669" NA NA NA
"8670" NA NA NA
"8671" NA NA NA
"8672" NA NA NA
"8673" NA NA NA
"8674" NA NA NA
"8675" NA NA NA
"8676" NA NA NA
"8677" NA NA NA
"8678" NA NA NA
"8679" NA NA NA
"8680" NA NA NA
"8681" NA NA NA
"8682" NA NA NA
"8683" NA NA NA
"8684" NA NA NA
"8685" NA NA NA
"8686" NA NA NA
"8687" NA NA NA
"8688" NA NA NA
"8689" NA NA NA
"8690" NA NA NA
"8691" NA NA NA
"8692" NA NA NA
"8693" NA NA NA
"8694" NA NA NA
"8695" NA NA NA
"8696" NA NA NA
"8697" NA NA NA
"8698" NA NA NA
"8699" NA NA NA
"8700" NA NA NA
"8701" NA NA NA
"8702" NA NA NA
"8703" NA NA NA
"8704" NA NA NA
"8705" NA NA NA
"8706" NA NA NA
"8707" NA NA NA
"8708" NA NA NA
"8709" NA NA NA
"8710" NA NA NA
"8711" NA NA NA
"8712" NA NA NA
"8713" NA NA NA
"8714" NA NA NA
"8715" NA NA NA
"8716" NA NA NA
"8717" NA NA NA
"8718" NA NA NA
"8719" NA NA NA
"8720" NA NA NA
"8721" NA NA NA
"8722" NA NA NA
"8723" NA NA NA
"8724" NA NA NA
"8725" NA NA NA
"8726" NA NA NA
"8727" NA NA NA
"8728" NA NA NA
"8729" NA NA NA
"8730" NA NA NA
"8731" NA NA NA
"8732" NA NA NA
"8733" NA NA NA
"8734" NA NA NA
"8735" NA NA NA
"8736" NA NA NA
"8737" NA NA NA
"8738" NA NA NA
"8739" NA NA NA
"8740" NA NA NA
"8741" NA NA NA
"8742" NA NA NA
"8743" NA NA NA
"8744" NA NA NA
"8745" NA NA NA
"8746" NA NA NA
"8747" NA NA NA
"8748" NA NA NA
"8749" NA NA NA
"8750" NA NA NA
"8751" NA NA NA
"8752" NA NA NA
"8753" NA NA NA
"8754" NA NA NA
"8755" NA NA NA
"8756" NA NA NA
"8757" NA NA NA
"8758" NA NA NA
"8759" NA NA NA
"8760" NA NA NA
"8761" NA NA NA
"8762" NA NA NA
"8763" NA NA NA
"8764" NA NA NA
"8765" NA NA NA
"8766" NA NA NA
"8767" NA NA NA
"8768" NA NA NA
"8769" NA NA NA
"8770" NA NA NA
"8771" NA NA NA
"8772" NA NA NA
"8773" NA NA NA
"8774" NA NA NA
"8775" NA NA NA
"8776" NA NA NA
"8777" NA NA NA
"8778" NA NA NA
"8779" NA NA NA
"8780" NA NA NA
"8781" NA NA NA
"8782" NA NA NA
"8783" NA NA NA
"8784" NA NA NA
"8785" NA NA NA
"8786" NA NA NA
"8787" NA NA NA
"8788" NA NA NA
"8789" NA NA NA
"8790" NA NA NA
"8791" NA NA NA
"8792" NA NA NA
"8793" NA NA NA
"8794" NA NA NA
"8795" NA NA NA
"8796" NA NA NA
"8797" NA NA NA
"8798" NA NA NA
"8799" NA NA NA
"8800" NA NA NA
"8801" NA NA NA
"8802" NA NA NA
"8803" NA NA NA
"8804" NA NA NA
"8805" NA NA NA
"8806" NA NA NA
"8807" NA NA NA
"8808" NA NA NA
"8809" NA NA NA
"8810" NA NA NA
"8811" NA NA NA
"8812" NA NA NA
"8813" NA NA NA
"8814" NA NA NA
"8815" NA NA NA
"8816" NA NA NA
"8817" NA NA NA
"8818" NA NA NA
"8819" NA NA NA
"8820" NA NA NA
"8821" NA NA NA
"8822" NA NA NA
"8823" NA NA NA
"8824" NA NA NA
"8825" NA NA NA
"8826" NA NA NA
"8827" NA NA NA
"8828" NA NA NA
"8829" NA NA NA
"8830" NA NA NA
"8831" NA NA NA
"8832" NA NA NA
"8833" NA NA NA
"8834" NA NA NA
"8835" NA NA NA
"8836" NA NA NA
"8837" NA NA NA
"8838" NA NA NA
"8839" NA NA NA
"8840" NA NA NA
"8841" NA NA NA
"8842" NA NA NA
"8843" NA NA NA
"8844" NA NA NA
"8845" NA NA NA
"8846" NA NA NA
"8847" NA NA NA
"8848" NA NA NA
"8849" NA NA NA
"8850" NA NA NA
"8851" NA NA NA
"8852" NA NA NA
"8853" NA NA NA
"8854" NA NA NA
"8855" NA NA NA
"8856" NA NA NA
"8857" NA NA NA
"8858" NA NA NA
"8859" NA NA NA
"8860" NA NA NA
"8861" NA NA NA
"8862" NA NA NA
"8863" NA NA NA
"8864" NA NA NA
"8865" NA NA NA
"8866" NA NA NA
"8867" NA NA NA
"8868" NA NA NA
"8869" NA NA NA
"8870" NA NA NA
"8871" NA NA NA
"8872" NA NA NA
"8873" NA NA NA
"8874" NA NA NA
"8875" NA NA NA
"8876" NA NA NA
"8877" NA NA NA
"8878" NA NA NA
"8879" NA NA NA
"8880" NA NA NA
"8881" NA NA NA
"8882" NA NA NA
"8883" NA NA NA
"8884" NA NA NA
"8885" NA NA NA
"8886" NA NA NA
"8887" NA NA NA
"8888" NA NA NA
"8889" NA NA NA
"8890" NA NA NA
"8891" NA NA NA
"8892" NA NA NA
"8893" NA NA NA
"8894" NA NA NA
"8895" NA NA NA
"8896" NA NA NA
"8897" NA NA NA
"8898" NA NA NA
"8899" NA NA NA
"8900" NA NA NA
"8901" NA NA NA
"8902" NA NA NA
"8903" NA NA NA
"8904" NA NA NA
"8905" NA NA NA
"8906" NA NA NA
"8907" NA NA NA
"8908" NA NA NA
"8909" NA NA NA
"8910" NA NA NA
"8911" NA NA NA
"8912" NA NA NA
"8913" NA NA NA
"8914" NA NA NA
"8915" NA NA NA
"8916" NA NA NA
"8917" NA NA NA
"8918" NA NA NA
"8919" NA NA NA
"8920" NA NA NA
"8921" NA NA NA
"8922" NA NA NA
"8923" NA NA NA
"8924" NA NA NA
"8925" NA NA NA
"8926" NA NA NA
"8927" NA NA NA
"8928" NA NA NA
"8929" NA NA NA
"8930" NA NA NA
"8931" NA NA NA
"8932" NA NA NA
"8933" NA NA NA
"8934" NA NA NA
"8935" NA NA NA
"8936" NA NA NA
"8937" NA NA NA
"8938" NA NA NA
"8939" NA NA NA
"8940" NA NA NA
"8941" NA NA NA
"8942" NA NA NA
"8943" NA NA NA
"8944" NA NA NA
"8945" NA NA NA
"8946" NA NA NA
"8947" NA NA NA
"8948" NA NA NA
"8949" NA NA NA
"8950" NA NA NA
"8951" NA NA NA
"8952" NA NA NA
"8953" NA NA NA
"8954" NA NA NA
"8955" NA NA NA
"8956" NA NA NA
"8957" NA NA NA
"8958" NA NA NA
"8959" NA NA NA
"8960" NA NA NA
"8961" NA NA NA
"8962" NA NA NA
"8963" NA NA NA
"8964" NA NA NA
"8965" NA NA NA
"8966" NA NA NA
"8967" NA NA NA
"8968" NA NA NA
"8969" NA NA NA
"8970" NA NA NA
"8971" NA NA NA
"8972" NA NA NA
"8973" NA NA NA
"8974" NA NA NA
"8975" NA NA NA
"8976" NA NA NA
"8977" NA NA NA
"8978" NA NA NA
"8979" NA NA NA
"8980" NA NA NA
"8981" NA NA NA
"8982" NA NA NA
"8983" NA NA NA
"8984" NA NA NA
"8985" NA NA NA
"8986" NA NA NA
"8987" NA NA NA
"8988" NA NA NA
"8989" NA NA NA
"8990" NA NA NA
"8991" NA NA NA
"8992" NA NA NA
"8993" NA NA NA
"8994" NA NA NA
"8995" NA NA NA
"8996" NA NA NA
"8997" NA NA NA
"8998" NA NA NA
"8999" NA NA NA
"9000" NA NA NA
"9001" NA NA NA
