# Supplementary material for: Adaptive switch to sexually dimorphic movements by partner-seeking termites
Source: Sci Adv. 2019 Jun 19;5(6):eaau6108. doi: 10.1126/sciadv.aau6108 (PMC6584256; doi:10.1126/sciadv.aau6108)
Supplement: Data file S1 [file aau6108_Data_file_S1.zip › Dataset/CfExperimetns/170703_172_M_08_set2_after-position_5FPS.txt]

"time" "x" "y"
"1" 0 43.1386204110463 11.1517121229948
"2" 0.2 42.9142112279381 11.3762368234429
"3" 0.4 42.6696137861016 11.3511450173877
"4" 0.6 42.4666070788099 11.8433359893924
"5" 0.8 42.6636808512802 12.7718692236911
"6" 1 42.4575024310915 13.5538662858301
"7" 1.2 41.6671332054875 14.3658494481546
"8" 1.4 40.3788116216601 14.5587332449969
"9" 1.6 39.3192206009466 14.1254707052402
"10" 1.8 38.5312790974697 14.5207755000252
"11" 2 37.926603204768 15.4051991266789
"12" 2.2 38.0031983203341 17.0443887317777
"13" 2.4 38.8844414574054 18.7027504397818
"14" 2.6 39.8324569248134 20.5492106905976
"15" 2.8 41.5655367075946 21.894489884025
"16" 3 43.9281876943514 22.5039158620521
"17" 3.2 45.6621934346587 23.2331484327462
"18" 3.4 47.5289191601466 24.8695732284527
"19" 3.6 48.9421313021031 26.7388461858203
"20" 3.8 49.1848526763489 28.4058771304355
"21" 4 48.3607263934189 29.6517595365385
"22" 4.2 47.3853894643321 30.3473532375961
"23" 4.4 46.0991739835583 31.980221782772
"24" 4.6 44.7789527653909 33.9422402540739
"25" 4.8 43.1595784492925 35.4682408378733
"26" 5 41.1153267772142 36.5717857785611
"27" 5.2 39.3965937520502 37.8624096533349
"28" 5.4 38.0663185225502 39.5321827275134
"29" 5.6 37.2428148090502 41.2520034960134
"30" 5.8 35.8302714763035 42.907713581705
"31" 6 33.9514736684057 44.7795387110573
"32" 6.2 31.5252330509654 45.8927896967277
"33" 6.4 28.8607234394966 47.0592422086965
"34" 6.6 26.3031109446841 47.9987739248215
"35" 6.8 23.6388437303053 48.9476489605032
"36" 7 21.3361385752256 50.0696774670891
"37" 7.2 19.4846664029088 51.802742179901
"38" 7.4 17.9963565906788 53.6911304300849
"39" 7.6 16.1062764109235 55.6624773467183
"40" 7.8 14.2489109961499 56.6539882719541
"41" 8 12.2034045468569 56.904888255816
"42" 8.2 9.89923370396163 56.9748051524177
"43" 8.4 7.57051823714638 57.1646476341683
"44" 8.6 5.752230248258 57.367912557258
"45" 8.8 4.32981474312164 57.0435230454336
"46" 9 4.27019456476868 56.9011413696101
"47" 9.2 4.24112972782163 56.8796235373992
"48" 9.4 4.34403537239712 56.4860016714114
"49" 9.6 4.86034117393413 55.5667815195402
"50" 9.8 5.07779000952549 54.588664081045
"51" 10 5.41408438233035 53.5964241135578
"52" 10.2 5.57735176592773 52.4847860059216
"53" 10.4 5.58929101082752 50.9585798470807
"54" 10.6 5.49978469715224 49.7081139261665
"55" 10.8 5.32496687333132 48.4303985964858
"56" 11 5.08727642395142 47.5380713460256
"57" 11.2 5.01878890469379 47.497036408238
"58" 11.4 5.12956354180912 47.4374435351027
"59" 11.6 5.33068848722163 47.3765960751646
"60" 11.8 5.94906361798117 47.1073281254187
"61" 12 7.24048567973503 46.6065908327947
"62" 12.2 8.05980215132752 46.0988684380513
"63" 12.4 9.07095748200997 45.3034372363248
"64" 12.6 9.84982348115163 44.7143939849777
"65" 12.8 10.6555901915916 44.6570666260277
"66" 13 11.7540174525216 44.4277571902277
"67" 13.2 13.0330646918173 43.8212503491625
"68" 13.4 14.1445120378637 43.3616694623856
"69" 13.6 15.0472404760279 43.1458537470402
"70" 13.8 15.51352646517 43.4784654398729
"71" 14 15.7546516219765 43.7455821661632
"72" 14.2 15.7693079728285 43.6414278988829
"73" 14.4 16.2009375054216 43.4128506132611
"74" 14.6 16.2577404665557 43.2350121395464
"75" 14.8 16.551454470655 42.9966964519944
"76" 15 17.0439433811946 42.3966080678794
"77" 15.2 17.4698818639512 41.7915672748754
"78" 15.4 17.3838163854509 40.9275257616546
"79" 15.6 17.0953563239203 40.3627262828641
"80" 15.8 16.2788301643624 39.2659357341536
"81" 16 15.0964198277783 38.5845107237578
"82" 16.2 14.4405245013655 38.3641072720204
"83" 16.4 14.0687432751401 38.2184728792648
"84" 16.6 14.1297435502142 38.2043179758203
"85" 16.8 14.9682005285493 39.063389866794
"86" 17 15.4037725746611 40.2287795829251
"87" 17.2 16.0442137217698 41.1579744945611
"88" 17.4 17.0147529399393 41.7030215413101
"89" 17.6 17.8851895860072 42.917446046806
"90" 17.8 18.4347008684168 43.6772062256615
"91" 18 19.0144033230286 45.3298853969603
"92" 18.2 19.0377062415762 47.0509181603641
"93" 18.4 19.0768658587216 49.0606570875944
"94" 18.6 18.4814093274216 51.1943970326067
"95" 18.8 17.0880572177387 52.8479671466426
"96" 19 15.4825888814916 54.3988958235977
"97" 19.2 13.8802220630334 56.0356106560513
"98" 19.4 11.9447876914774 57.2455666785354
"99" 19.6 9.99836128383375 57.5918173935611
"100" 19.8 7.94702571701957 57.6013502877175
"101" 20 6.64382291544516 57.8191284900512
"102" 20.2 6.00449779902938 58.7132155693539
"103" 20.4 5.45786864652549 59.8105985084777
"104" 20.6 4.96700539926868 61.2625169132571
"105" 20.8 4.51193575668412 63.4492933751652
"106" 21 4.8145817064532 65.4075590796488
"107" 21.2 4.77323981962162 67.482113834634
"108" 21.4 4.44890604938164 69.5103876428177
"109" 21.6 4.91803168133592 70.9220966059134
"110" 21.8 5.95530828500841 72.1900630968315
"111" 22 7.32437370130343 73.4492983604914
"112" 22.2 8.96155734891575 74.5190003096689
"113" 22.4 10.6035486551409 75.6674929872758
"114" 22.6 12.6208891130639 76.3840849741508
"115" 22.8 14.9474536740094 76.7806667037787
"116" 23 16.5326424977126 76.5812637689853
"117" 23.2 17.5927306174051 75.6091124294236
"118" 23.4 18.6200262420922 74.3990999510807
"119" 23.6 20.0747875357381 73.2101729426646
"120" 23.8 21.4769040852779 72.0802457504152
"121" 24 23.1965984765342 70.5645802610238
"122" 24.2 24.3631262349966 68.8323078816989
"123" 24.4 24.9976882168197 66.9311105681584
"124" 24.6 25.0466092295028 64.9104630645743
"125" 24.8 25.2310038157701 62.6173687065743
"126" 25 25.4254091245731 60.3198658234219
"127" 25.2 24.8982116898641 57.9624185019247
"128" 25.4 23.9568687122849 56.02192305134
"129" 25.6 22.9699570405645 53.6947702623992
"130" 25.8 22.0332814527981 51.456915712463
"131" 26 21.2148728310706 49.4702248856257
"132" 26.2 20.5980946852299 47.1345541385885
"133" 26.4 20.8138919102743 45.2403976469225
"134" 26.6 21.3108836250883 43.9054412531277
"135" 26.8 22.3055851520063 42.4454485144475
"136" 27 23.3190148630053 40.8236883446114
"137" 27.2 24.6583277606441 39.4078558709356
"138" 27.4 26.3844535317694 38.7905668934777
"139" 27.6 27.5808374232353 38.0956898152959
"140" 27.8 28.9205935499997 37.3760259632887
"141" 28 30.973621831424 36.4330348064254
"142" 28.2 32.795541605268 35.7074735645814
"143" 28.4 34.2658515463628 34.7652870424983
"144" 28.6 35.9560836026687 33.7716128206983
"145" 28.8 37.2113091724735 32.9764403036722
"146" 29 37.8913998731533 31.7915494621771
"147" 29.2 38.7948025768002 30.405303199442
"148" 29.4 39.4260883905476 28.7724339806722
"149" 29.6 39.4159323911148 27.8630299100633
"150" 29.8 39.6593909810616 26.4702804844677
"151" 30 39.9892250762924 25.2347438442033
"152" 30.2 40.4214486482466 24.3727361175527
"153" 30.4 41.2861275474216 23.5319348529527
"154" 30.6 41.9987749917966 22.3376148748277
"155" 30.8 42.8444499591216 21.3466705272634
"156" 31 43.9429699221582 20.718466541557
"157" 31.2 44.5970347852883 20.1001964703759
"158" 31.4 45.4574905884966 19.6241198845277
"159" 31.6 46.0251080266479 19.2741212719909
"160" 31.8 45.2699517873453 19.4350401743067
"161" 32 43.9895586731601 20.4237630452662
"162" 32.2 42.7481962783229 21.7400205875914
"163" 32.4 41.7978954023118 22.5680008807488
"164" 32.6 41.1732218346658 23.239115695963
"165" 32.8 40.7592240122928 24.4495652492962
"166" 33 39.7712426942359 25.373235024942
"167" 33.2 38.3535208008848 26.1936340715698
"168" 33.4 36.4724087135132 27.630150326806
"169" 33.6 34.4039231545241 29.0752108177643
"170" 33.8 32.2995853350363 30.3196339754594
"171" 34 30.3175052349393 31.833723275016
"172" 34.2 28.918545480203 33.6466585225766
"173" 34.4 28.1610505670674 35.4948193297458
"174" 34.6 28.3991155886957 36.9775596773018
"175" 34.8 29.0766014372664 37.9256277935304
"176" 35 29.8396605462142 38.9309363526351
"177" 35.2 30.7531983195591 39.7316910362402
"178" 35.4 31.3758973786329 41.095470258003
"179" 35.6 32.5650504584398 42.5168452252277
"180" 35.8 33.9344455894492 43.1054939684691
"181" 36 34.846771169718 43.4561850827217
"182" 36.2 35.9183181704168 43.9672964757699
"183" 36.4 37.3601388028804 44.7379993680748
"184" 36.6 38.7495551200145 45.151173862692
"185" 36.8 39.6327854764716 45.6650726875652
"186" 37 41.0516694002602 45.6848149406976
"187" 37.2 41.9740229571031 45.4138821301907
"188" 37.4 43.0249873116966 44.9628125404277
"189" 37.6 44.2410179741449 44.7432798635184
"190" 37.8 45.7464017145946 44.6291776405926
"191" 38 46.3254140614021 44.5023293644716
"192" 38.2 46.6591416451094 44.4557217555692
"193" 38.4 46.7342420858874 44.5438632336708
"194" 38.6 46.8840036780062 44.7756411633431
"195" 38.8 46.8352756476216 45.0276384146834
"196" 39 47.1820974038841 45.1013536578902
"197" 39.2 47.5954329216216 45.2066352316581
"198" 39.4 48.2090538536457 45.4177477263121
"199" 39.6 48.7535548861275 45.2595659279336
"200" 39.8 49.4302953071389 45.1130497569863
"201" 40 50.6095449034123 44.876599302937
"202" 40.2 51.7943969113359 44.8781864391206
"203" 40.4 52.4731087631216 44.5126866108944
"204" 40.6 53.3131376347521 44.0704997359016
"205" 40.8 54.3955354922955 43.7506296895864
"206" 41 54.8129678721529 44.089366529759
"207" 41.2 55.2832090638278 44.3095564501246
"208" 41.4 55.8641649712493 44.4480860409192
"209" 41.6 56.7518728129853 44.2887817745914
"210" 41.8 57.1757655759 43.3442504059494
"211" 42 57.9273664825196 42.7820330081257
"212" 42.2 58.4609799360649 42.0755624621762
"213" 42.4 58.8528135824567 41.342717873537
"214" 42.6 59.5122419039247 40.4592369881671
"215" 42.8 60.1794226456612 39.7545368401782
"216" 43 60.8820116576003 39.0040198257384
"217" 43.2 61.1025285698474 37.8073718663245
"218" 43.4 61.1852658892493 36.8450958823022
"219" 43.6 61.1184580630648 35.4985867355914
"220" 43.8 61.0568993727315 34.1802292900079
"221" 44 61.198025030255 32.9750248133277
"222" 44.2 61.7418762569953 31.8241378342607
"223" 44.4 61.9020885730455 31.4044767331082
"224" 44.6 62.0057261911055 31.4582127568084
"225" 44.8 62.6945568799164 31.3249355691646
"226" 45 63.2031782410087 31.1623296138406
"227" 45.2 64.2114794217738 30.6193411648799
"228" 45.4 65.2136614075591 29.9048262562277
"229" 45.6 66.4890193608797 29.0952571011632
"230" 45.8 67.809832604676 28.575496193619
"231" 46 68.7921261389293 28.5356893318541
"232" 46.2 69.6891805147628 29.082010045416
"233" 46.4 70.3917977649843 29.447047345931
"234" 46.6 71.2695264147596 30.3704737695381
"235" 46.8 71.9659098744803 31.3753976379886
"236" 47 73.225953181926 32.2768495866951
"237" 47.2 74.5727535695564 33.2073806305212
"238" 47.4 75.210257447655 33.6247348814277
"239" 47.6 75.5477378992521 33.6144879621951
"240" 47.8 75.981523300176 33.7266501862277
"241" 48 76.375831934455 34.0281496295944
"242" 48.2 76.8449628124912 34.6322562913799
"243" 48.4 77.5416286894637 35.6818148493646
"244" 48.6 77.6478575644147 36.4458559479174
"245" 48.8 78.2577768581269 37.8019213873751
"246" 49 79.099728832955 39.0304925068611
"247" 49.2 80.002137760569 40.2961643732698
"248" 49.4 80.8096517712951 41.0544125989522
"249" 49.6 81.7711635599103 41.8273409079597
"250" 49.8 82.7106981526637 42.2432830912909
"251" 50 84.1589978010216 42.6620745345677
"252" 50.2 84.9851889392277 43.385441572955
"253" 50.4 85.8182905981065 44.5242678955308
"254" 50.6 86.0175823359516 45.6354535521077
"255" 50.8 86.7550500670762 46.8868499613489
"256" 51 87.1900326790003 47.4666637908782
"257" 51.2 87.6579791543147 47.8938866158515
"258" 51.4 87.7960579889293 47.9261960184585
"259" 51.6 87.8981110336971 48.1486272805673
"260" 51.8 87.9881037557393 48.1634027374924
"261" 52 88.226584469151 48.2870499822865
"262" 52.2 88.3077023079678 48.5031444386604
"263" 52.4 88.0285603053359 48.7664373088563
"264" 52.6 87.7263621394095 49.4077095838641
"265" 52.8 87.399354494504 50.3141154196689
"266" 53 87.6549832446507 51.3144612815675
"267" 53.2 87.9312782732466 52.200024124795
"268" 53.4 88.2747064702502 52.941324973342
"269" 53.6 88.3348898165095 53.1536598640501
"270" 53.8 88.7012960779235 53.4054379314541
"271" 54 88.846397514902 53.6394244009473
"272" 54.2 88.923395303651 53.9935576738454
"273" 54.4 89.1731940999861 54.5288021192371
"274" 54.6 89.2248006156782 54.6925993871239
"275" 54.8 89.5816898313412 54.8431203489941
"276" 55 89.9406645967981 54.6455158736689
"277" 55.2 90.289627032467 54.5457405430525
"278" 55.4 91.1034730512851 54.1182857511989
"279" 55.6 91.8877651739979 53.7174381289901
"280" 55.8 92.968703994942 52.9582166223345
"281" 56 93.8480793626986 51.9207369914489
"282" 56.2 94.7794808577645 50.8739002188277
"283" 56.4 95.8946566388524 49.8848807825835
"284" 56.6 97.1701128341697 49.2270860869393
"285" 56.8 98.5444206988935 48.3720279063345
"286" 57 99.7301446529207 47.3816341903305
"287" 57.2 101.072128139136 46.4388528893151
"288" 57.4 102.129546036084 45.1308285735768
"289" 57.6 103.240407219333 43.8177352937085
"290" 57.8 104.600057176584 42.9711375036994
"291" 58 106.335855349516 41.9435716357277
"292" 58.2 108.441551191945 40.8120120015512
"293" 58.4 110.156376571822 39.6013395414849
"294" 58.6 111.314912565344 38.5251624538944
"295" 58.8 112.32101490445 37.679508079542
"296" 59 112.30470890507 36.7376759553772
"297" 59.2 111.962655046707 36.099820855142
"298" 59.4 110.986095407688 35.5005533688315
"299" 59.6 110.000042339999 34.6136017775296
"300" 59.8 108.968534851743 33.290421798258
"301" 60 107.60269970976 31.6076190963267
"302" 60.2 106.427605101464 29.5668965613646
"303" 60.4 105.4457524749 27.9229938471659
"304" 60.6 104.328234578505 25.855319198483
"305" 60.8 103.365907816739 24.3794446382809
"306" 61 102.249189580846 23.8172067105849
"307" 61.2 101.724291576079 24.0338541765256
"308" 61.4 100.232445792683 24.3982799407583
"309" 61.6 98.5014490772346 25.0720682544213
"310" 61.8 96.9672208132733 25.3916386714749
"311" 62 95.2887487851734 25.7623205481932
"312" 62.2 92.8527965189269 25.918060451354
"313" 62.4 90.3195412140733 26.0912213024213
"314" 62.6 87.836792432307 25.7609385119019
"315" 62.8 85.8820209554216 25.0596028071944
"316" 63 83.5567193454678 24.2056888133596
"317" 63.2 81.5628954587303 23.2498676302929
"318" 63.4 79.2306448079216 22.3418613458611
"319" 63.6 76.7675359479924 22.0507633708682
"320" 63.8 74.0505767321491 21.7572016142497
"321" 64 71.3951884721946 21.6428158727221
"322" 64.2 68.7416261801671 21.5359004458754
"323" 64.4 65.6845243314007 21.3412742642394
"324" 64.6 62.9488420488077 21.0924113106579
"325" 64.8 60.0565825204073 20.5231584661563
"326" 65 57.2337314011977 19.9016175350973
"327" 65.2 54.1077559092436 19.5206509927643
"328" 65.4 51.2061799731216 19.4249827429119
"329" 65.6 48.0646658068068 20.4116043461536
"330" 65.8 44.577979352268 21.8184061116546
"331" 66 41.6944684420447 23.0059440851508
"332" 66.2 39.0481883348002 24.5497229638349
"333" 66.4 36.5090427990072 26.363883362047
"334" 66.6 34.2484854362728 28.2738851140068
"335" 66.8 31.654227762796 30.0159257890766
"336" 67 29.4346640249664 31.402805520745
"337" 67.2 27.0214143211573 32.5937523784063
"338" 67.4 24.9365588297728 33.4289034381928
"339" 67.6 23.0607015952768 34.3504421380208
"340" 67.8 21.6581984626107 35.6459617642607
"341" 68 20.1736230771557 37.6483626962164
"342" 68.2 18.6309620085021 39.5673941488147
"343" 68.4 17.4091874883058 41.398458854133
"344" 68.6 16.9316693365571 42.0648015345826
"345" 68.8 16.2622154897543 42.5831421709522
"346" 69 15.6010906268295 43.8601595768614
"347" 69.2 15.0497302523227 44.1874156853514
"348" 69.4 14.7566386848216 43.4340829684277
"349" 69.6 15.3007512598953 41.9455831220067
"350" 69.8 16.6425120117789 40.7433471543401
"351" 70 17.5471230034472 39.6815851469254
"352" 70.2 18.5127099210569 38.8344054620866
"353" 70.4 19.7106392607436 37.7488868345082
"354" 70.6 21.4386958789228 36.890015294553
"355" 70.8 23.6640530276573 35.5147178106206
"356" 71 25.7833906711981 33.9289820413454
"357" 71.2 28.0688929457466 32.397697774205
"358" 71.4 30.3018549381216 31.0933202832399
"359" 71.6 31.8312189774788 29.3588514090849
"360" 71.8 33.5413623906914 27.393976813844
"361" 72 35.2500939021026 25.8411147357214
"362" 72.2 36.9247251878466 23.9857764446402
"363" 72.4 38.2262655565373 22.3532705391193
"364" 72.6 39.4617500898216 20.6155459746042
"365" 72.8 40.5594533914431 18.621346081942
"366" 73 41.1810193811401 16.2123163243018
"367" 73.2 41.2908785303841 14.0681433462902
"368" 73.4 42.0130279406841 13.6047471947777
"369" 73.6 43.7086763837288 13.430035243692
"370" 73.8 45.8387280018289 13.2798921607277
"371" 74 48.498736695271 12.9051548792797
"372" 74.2 51.3715388606476 12.4088141091498
"373" 74.4 54.249098699465 12.4671789997096
"374" 74.6 56.9925495674492 12.421080001745
"375" 74.8 59.3906823080711 11.7103678389131
"376" 75 61.4495080746876 10.5059199565904
"377" 75.2 63.3291048324341 8.92858637375897
"378" 75.4 64.8550038691795 6.88940025251193
"379" 75.6 66.0710554661916 6.06046675695772
"380" 75.8 67.5035518449058 6.12503546651193
"381" 76 69.6788655464057 7.20840369011409
"382" 76.2 71.7815122094281 8.35467067674385
"383" 76.4 74.222052991455 9.84449709476106
"384" 76.6 76.6736330121044 10.7342059912622
"385" 76.8 79.3233609602807 11.3255503783414
"386" 77 81.9695777843689 11.6650665551398
"387" 77.2 84.6531000291216 12.1740026831107
"388" 77.4 87.4699050388883 12.5070344326611
"389" 77.6 90.7406232535997 13.1937961271398
"390" 77.8 92.8168724196841 14.9121294641652
"391" 78 94.2065349362154 17.463993150759
"392" 78.2 95.7428138086862 20.2434197407116
"393" 78.4 97.0465244022668 22.0310470628084
"394" 78.6 97.9396787651004 22.9320304690469
"395" 78.8 98.6036207538475 23.3173168370987
"396" 79 99.4099734016329 23.2574291285423
"397" 79.2 100.762432996285 23.8824363370593
"398" 79.4 102.190728505853 24.3249633184277
"399" 79.6 104.235412413687 25.5512703011842
"400" 79.8 106.170644720725 27.0995286911143
"401" 80 108.404288580475 28.5222252462571
"402" 80.2 110.464910994798 30.3132368526689
"403" 80.4 112.227074223016 32.2640675668623
"404" 80.6 113.696537590736 34.6875659171992
"405" 80.8 114.468728242432 37.9031118322548
"406" 81 114.996044549622 40.5513357755135
"407" 81.2 115.640579196185 43.5706296874801
"408" 81.4 116.044780048011 46.7350064516722
"409" 81.6 116.044457181346 49.7748044317415
"410" 81.8 115.876744562864 52.8840064489365
"411" 82 115.559397351389 56.4386737547034
"412" 82.2 115.561381641763 59.7294748873221
"413" 82.4 115.044772580006 62.9378794358143
"414" 82.6 114.408871783487 66.0725100245547
"415" 82.8 113.878954453054 69.0454480624104
"416" 83 113.431507015556 72.3270718792277
"417" 83.2 113.522787356679 75.5337641481134
"418" 83.4 113.700698665266 78.8420315505548
"419" 83.6 113.626786895814 82.1903174831893
"420" 83.8 113.10371363874 85.1857722109823
"421" 84 111.36146993831 87.824743228402
"422" 84.2 108.675097127081 89.5080641411196
"423" 84.4 106.000850140622 90.8059258284909
"424" 84.6 103.097374803539 92.0778371982094
"425" 84.8 99.7464062699886 93.2138655957507
"426" 85 96.6116292547318 94.4691068498241
"427" 85.2 93.7714680704828 95.905602291811
"428" 85.4 91.2439326769225 97.7438920862631
"429" 85.6 88.9634608549225 99.9964007034135
"430" 85.8 87.673367769568 102.410285956799
"431" 86 87.1482458960938 104.9151983342
"432" 86.2 86.7435325326216 107.863148258984
"433" 86.4 86.5586294119189 109.760287885498
"434" 86.6 86.3081697302398 110.062371609891
"435" 86.8 85.820484414193 110.903607172665
"436" 87 83.875974958827 112.176411035067
"437" 87.2 81.3715282257377 113.312721185683
"438" 87.4 78.5338339734216 114.529978041897
"439" 87.6 75.4278580240427 115.299123751807
"440" 87.8 72.4479886254578 115.984820927874
"441" 88 69.0630887936038 116.619281353692
"442" 88.2 65.9036276055877 117.094233201651
"443" 88.4 62.7433533005191 117.767578452074
"444" 88.6 59.4754129736924 118.117933992741
"445" 88.8 56.7739986028585 118.651600883386
"446" 89 54.0887091318821 119.107481429127
"447" 89.2 52.1530130378606 118.510262820953
"448" 89.4 49.5297616992109 117.482604080737
"449" 89.6 47.0101790911968 116.024386193918
"450" 89.8 43.9527323563915 114.231849306396
"451" 90 41.9657211445191 111.949913136407
"452" 90.2 40.0036057876986 109.673151359305
"453" 90.4 38.1579446225413 107.177328840915
"454" 90.6 36.435901829705 104.780726751478
"455" 90.8 34.5711865244234 102.061520989788
"456" 91 33.1019917992057 99.1271894202189
"457" 91.2 31.6758560285154 95.8600372818295
"458" 91.4 30.6391319268108 92.5173201004169
"459" 91.6 30.0979945782762 89.5600234181368
"460" 91.8 29.8319395323762 85.8007384251732
"461" 92 30.6459801905406 82.752732113498
"462" 92.2 31.7088768154774 79.7502298971123
"463" 92.4 32.5038701607409 76.5731533280626
"464" 92.6 34.0661691156822 73.5392463378338
"465" 92.8 36.2036315515383 70.8372682916999
"466" 93 38.0276841556024 68.4317513351893
"467" 93.2 40.0460278376804 66.2571162256983
"468" 93.4 42.1029239908569 64.0202251607865
"469" 93.6 44.081644706091 62.370830559544
"470" 93.8 46.3102185614567 61.0428412240525
"471" 94 48.8154853463916 60.2348209647077
"472" 94.2 51.0763511317701 59.9231720351287
"473" 94.4 53.2109084702393 59.4939866240807
"474" 94.6 55.2302164163109 58.5388216618685
"475" 94.8 56.5180556814857 57.1956175233636
"476" 95 57.0033199760771 55.7759254734653
"477" 95.2 57.4812037447687 54.1471800082865
"478" 95.4 57.3656896492099 52.382396605316
"479" 95.6 56.9413665640637 50.4340552191646
"480" 95.8 56.2612258452216 48.4145229951014
"481" 96 55.6450983705058 46.1455664724488
"482" 96.2 54.9129468908111 44.262815315354
"483" 96.4 53.8087184296322 42.504776307554
"484" 96.6 52.4553148194419 40.5200495764075
"485" 96.8 51.3652826583775 38.5261500052975
"486" 97 50.041350738551 36.1006772862748
"487" 97.2 48.7638228057327 33.7172135839314
"488" 97.4 46.9170647214064 31.7238209368353
"489" 97.6 44.8361607387255 30.0983991565784
"490" 97.8 43.2562018158716 27.8938189025849
"491" 98 41.913497854571 25.1831804895442
"492" 98.2 40.9802547395502 22.6524603700134
"493" 98.4 39.9169395050859 20.0499802652991
"494" 98.6 38.7887327960119 18.7096785978619
"495" 98.8 39.19869566474 18.6606179569119
"496" 99 40.5072131458814 19.074670651994
"497" 99.2 42.3897989313178 19.5084976162657
"498" 99.4 44.6118156211716 19.9537521984902
"499" 99.6 47.0545517843524 20.418863270997
"500" 99.8 49.8665200859179 20.5720265851907
"501" 100 52.5161843419816 20.6305335194277
"502" 100.2 55.1738301349753 20.508732301496
"503" 100.4 57.688632281955 20.3884846705277
"504" 100.6 60.545255053693 19.9771836190134
"505" 100.8 63.2128214104868 19.4398993827333
"506" 101 66.009029867345 18.7727476175681
"507" 101.2 69.1446104755767 18.3491765982165
"508" 101.4 72.3459885114803 17.7165312446842
"509" 101.6 74.8247622310455 16.3539679305103
"510" 101.8 77.2742615441378 14.4819174290342
"511" 102 79.5503421579089 12.2959757872596
"512" 102.2 80.369906158314 10.6529131846673
"513" 102.4 80.2487821970722 10.20773369392
"514" 102.6 79.9149287060711 11.7833689701603
"515" 102.8 79.9599551200781 13.1885007189234
"516" 103 80.5401062073002 14.9360158637277
"517" 103.2 80.9569420479587 16.9406841835648
"518" 103.4 82.3065275745999 19.3491147278255
"519" 103.6 83.5984862286546 21.5556109014585
"520" 103.8 85.1942989578934 23.4908087041408
"521" 104 87.0901976630722 25.0078518580079
"522" 104.2 89.2267129610216 26.3208047040944
"523" 104.4 91.3127387556868 27.4829530484125
"524" 104.6 93.7929910420322 28.6818425986277
"525" 104.8 96.3108883306539 29.5925051608729
"526" 105 98.6922546833091 30.6532667758527
"527" 105.2 101.279601221152 31.8313375025747
"528" 105.4 103.883461705419 32.9216276988447
"529" 105.6 106.707456816281 33.7187701368875
"530" 105.8 109.399839094364 34.8731973652277
"531" 106 111.349184107379 37.0055608102838
"532" 106.2 112.505953600549 40.1160449201095
"533" 106.4 113.071016638149 42.8707178113388
"534" 106.6 113.935444162565 46.0292834085134
"535" 106.8 114.390734127733 48.8051610804222
"536" 107 113.599889023042 51.4446259257077
"537" 107.2 112.001827696424 54.0390767765644
"538" 107.4 109.825317422584 56.4575730745642
"539" 107.6 108.411534088261 58.5437346501999
"540" 107.8 107.203237275282 60.8399671235862
"541" 108 106.245869387744 63.0068691820107
"542" 108.2 105.94108934864 64.7663503875202
"543" 108.4 106.190274445146 66.0637332444316
"544" 108.6 106.694075327603 67.0630502397938
"545" 108.8 107.843225091313 68.3230862478913
"546" 109 108.937283223986 69.1588869951997
"547" 109.2 109.852313662222 69.7421291483914
"548" 109.4 111.173174099796 70.0304712607415
"549" 109.6 112.201696938033 70.8054859033586
"550" 109.8 113.292202933911 70.9090680472558
"551" 110 114.444557899857 70.9369770968454
"552" 110.2 115.367756675744 70.9353510896239
"553" 110.4 116.495243617788 71.1628310709222
"554" 110.6 116.638315794229 71.6091404680782
"555" 110.8 115.640165355005 72.6021003302651
"556" 111 114.855143123444 73.8200834705735
"557" 111.2 113.785423705844 75.6428580110888
"558" 111.4 112.469426562707 78.0780069357992
"559" 111.6 110.837803271014 80.3870255601742
"560" 111.8 108.56075672378 82.5745605289193
"561" 112 106.665707461392 84.7902764651127
"562" 112.2 105.180739986381 87.1195778940045
"563" 112.4 103.739958127194 90.1020275391186
"564" 112.6 102.269576677684 92.8533103138914
"565" 112.8 100.745898601923 95.4507977282631
"566" 113 98.794061461077 98.2915882036652
"567" 113.2 96.0742918643784 100.91156040793
"568" 113.4 93.2928505275938 102.71764957445
"569" 113.6 90.1812080619162 104.157405467656
"570" 113.8 86.9419806705243 105.353718495555
"571" 114 83.7621817561537 106.762056114576
"572" 114.2 80.843904839719 108.079727422617
"573" 114.4 77.6901278819189 109.674210769957
"574" 114.6 75.1990570626999 111.312999290384
"575" 114.8 72.5748619515869 113.386754188054
"576" 115 70.0428122521345 115.579012611817
"577" 115.2 68.0189747234934 117.581387029843
"578" 115.4 66.5630094237347 119.421912672297
"579" 115.6 65.134751403182 119.6649737984
"580" 115.8 63.0853043909374 119.090775387622
"581" 116 60.8309146614004 118.050291091325
"582" 116.2 58.1176099248848 116.563007630412
"583" 116.4 55.940195139327 114.855100128862
"584" 116.6 53.6529361988091 113.551585181308
"585" 116.8 51.2401155657109 112.62684028396
"586" 117 48.8013187790125 112.244285635382
"587" 117.2 46.0060131668944 112.755020287846
"588" 117.4 43.7546382740427 113.448556375175
"589" 117.6 41.2696023892912 113.958366114976
"590" 117.8 38.5728454577027 113.168941660903
"591" 118 36.904916004647 111.031136255075
"592" 118.2 35.2802353757499 108.441674759638
"593" 118.4 34.0159567067006 105.801556038043
"594" 118.6 32.7656980323585 102.985475247517
"595" 118.8 32.3496618000889 99.7513374255268
"596" 119 32.1776133966494 96.4717984295888
"597" 119.2 31.8417062384908 93.3899650710128
"598" 119.4 31.7111564188791 90.0361174162574
"599" 119.6 32.0531976772393 86.9136998787277
"600" 119.8 32.798449906651 83.5115272037865
"601" 120 33.9424120787981 80.6264248252571
"602" 120.2 35.1907095630628 78.1422392707571
"603" 120.4 36.2303364230922 75.2046804853454
"604" 120.6 37.0734600422237 72.4479663096665
"605" 120.8 36.9096804084654 70.2131255179465
"606" 121 36.3923383397575 67.6110153597811
"607" 121.2 36.3158075381529 64.599821620759
"608" 121.4 37.431151747988 61.497309416198
"609" 121.6 38.8496234428637 58.9506881242277
"610" 121.8 39.4550673885118 56.4560030534365
"611" 122 39.1141276060935 53.9264926207446
"612" 122.2 38.5652887528975 51.1532887268139
"613" 122.4 38.1452959016671 48.353812681955
"614" 122.6 37.5430082809665 45.3985883264691
"615" 122.8 36.7746399188385 42.120849010794
"616" 123 35.9487375449788 39.0226062035134
"617" 123.2 34.3842658403566 35.9414662227699
"618" 123.4 32.3257736801466 33.7792002652652
"619" 123.6 29.982141731704 32.674524539616
"620" 123.8 27.4283688571879 31.1480701852639
"621" 124 26.7836911443524 29.6402384456893
"622" 124.2 27.9596820386866 28.4108405381368
"623" 124.4 30.0032217233359 27.4578662594875
"624" 124.6 32.2856800190485 26.8939747211302
"625" 124.8 34.9499930929628 26.9687662252983
"626" 125 37.8478064141704 26.8706709166789
"627" 125.2 40.9583097230091 26.5034029585277
"628" 125.4 44.0797055293716 26.4365210397527
"629" 125.6 47.2107191792924 26.2740935227277
"630" 125.8 50.0516911132341 26.1498842450027
"631" 126 52.747101194212 25.8205397189868
"632" 126.2 55.2238347418805 25.0578542602983
"633" 126.4 57.4080007435249 23.711827694389
"634" 126.6 59.1716577911003 22.2408495455362
"635" 126.8 60.8577513190684 20.4153187534405
"636" 127 62.9926611098769 18.3499075231852
"637" 127.2 65.2752198427184 16.0065375129374
"638" 127.4 67.3029145890472 13.747455726632
"639" 127.6 69.8404749069184 11.4004787446014
"640" 127.8 72.3554445741883 11.2543254778277
"641" 128 75.2495882088867 12.5961079997578
"642" 128.2 77.5405048614419 14.5917654310817
"643" 128.4 79.7289701319883 16.5496748563944
"644" 128.6 82.1617054470282 18.8299364722607
"645" 128.8 84.3486284328152 21.2255873958406
"646" 129 85.439821939041 22.4584338248729
"647" 129.2 86.118514329555 23.1401979001277
"648" 129.4 86.8601475689739 24.2676359594777
"649" 129.6 87.689506029155 25.9428687821277
"650" 129.8 89.2423474014089 27.6523895996107
"651" 130 91.0872883840502 29.5070445818808
"652" 130.2 93.0928461844006 31.2002234198698
"653" 130.4 95.0276954778461 32.9934839629216
"654" 130.6 96.8034862438557 34.3080553160043
"655" 130.8 98.2273370648359 34.9472939516257
"656" 131 98.8825388978381 35.6533222499081
"657" 131.2 100.157620994016 36.9346660305005
"658" 131.4 101.657659882403 38.7029834284152
"659" 131.6 102.639762585975 40.5834519429924
"660" 131.8 103.814493028736 42.5168452252277
"661" 132 105.520879041333 44.3799843911027
"662" 132.2 107.117181734829 46.0177801648787
"663" 132.4 109.029297229026 47.3823210745739
"664" 132.6 110.981690183593 48.5480473699992
"665" 132.8 113.100258378403 50.1188004605368
"666" 133 114.590394872823 51.9907610590442
"667" 133.2 116.535850309776 53.541337330997
"668" 133.4 118.319869492798 54.3532587496101
"669" 133.6 119.478266404728 54.2977102521695
"670" 133.8 119.596349088068 54.4238675469462
"671" 134 119.508442324098 54.9824204735455
"672" 134.2 118.889987448298 56.0505982008748
"673" 134.4 118.024373366107 57.4182480435578
"674" 134.6 117.079438559844 59.2550185482833
"675" 134.8 116.323054498735 61.8544863060937
"676" 135 115.188474299801 64.4923328227277
"677" 135.2 113.762007180131 67.0683891447758
"678" 135.4 111.868540336593 69.6008374758277
"679" 135.6 110.08107127178 72.1091921972371
"680" 135.8 108.815989158401 74.5535472879892
"681" 136 107.508982681026 77.2697191733143
"682" 136.2 106.665390147452 79.8445274396523
"683" 136.4 106.137815415216 82.570248628552
"684" 136.6 105.862534061713 85.2616668129617
"685" 136.8 105.725106815739 88.0227781956689
"686" 137 106.187929345126 90.725403714209
"687" 137.2 106.659653111422 92.9103236165135
"688" 137.4 106.452835546784 94.4592198270115
"689" 137.6 105.093871212453 96.1545367736483
"690" 137.8 102.915374007807 97.496995496095
"691" 138 100.381445080249 98.4301293211277
"692" 138.2 97.410143088429 98.627531786503
"693" 138.4 93.9795058217931 98.1444024844563
"694" 138.6 91.0203052330702 97.7904202876109
"695" 138.8 87.7421705200334 97.2326244897277
"696" 139 84.5305513097151 96.5760089453679
"697" 139.2 81.7314675157338 96.0188084471623
"698" 139.4 79.1245249927593 95.8891423467507
"699" 139.6 76.3336009747883 96.6735058036722
"700" 139.8 73.3068477655359 97.3581987045706
"701" 140 70.2357928121081 97.9091906178764
"702" 140.2 67.2473083527931 98.1808008075991
"703" 140.4 64.359982532 98.3636777879304
"704" 140.6 60.9444556593868 99.0466061376625
"705" 140.8 58.0324595641968 100.006547138626
"706" 141 55.2954188801305 101.103358666451
"707" 141.2 51.8713175878716 101.744879111844
"708" 141.4 49.2329679838366 100.737153691583
"709" 141.6 47.332833136058 98.7011313816186
"710" 141.8 46.0072471884431 96.1656986426027
"711" 142 45.654050864004 93.0698339149924
"712" 142.2 45.8385388138563 90.0088572859828
"713" 142.4 45.9283553355721 87.2321852062277
"714" 142.6 45.6913134754746 83.8937095967865
"715" 142.8 45.6380279410716 80.8803138345677
"716" 143 45.5757993799157 79.4161805807571
"717" 143.2 45.1386359587453 76.8896204472071
"718" 143.4 44.6187774575919 74.1623041624456
"719" 143.6 44.0392516150375 71.536219204604
"720" 143.8 43.0308694810788 68.8000743666849
"721" 144 42.1275689655721 65.6256360574158
"722" 144.2 41.2986662241062 62.2130285510731
"723" 144.4 40.1741036589618 59.3210504432174
"724" 144.6 38.8536242706217 56.1274698017439
"725" 144.8 38.4157075801651 52.9936277811625
"726" 145 38.9817903226333 50.1071653094603
"727" 145.2 39.9068542285734 46.7853160482518
"728" 145.4 41.2666816636681 44.0055789654021
"729" 145.6 43.3161946203393 41.3837868365689
"730" 145.8 45.2500696250119 38.9094162961789
"731" 146 47.3636776551582 36.6815725906424
"732" 146.2 49.519001633268 34.1601009490204
"733" 146.4 51.7174762348002 32.1296737583349
"734" 146.6 54.4100193073628 29.468688701863
"735" 146.8 56.680538406041 28.0350091721955
"736" 147 58.8684035594514 26.9002221240256
"737" 147.2 61.6887487815816 25.5938088631877
"738" 147.4 64.431663534226 24.2014890068431
"739" 147.6 67.0976900956883 22.7325366809277
"740" 147.8 69.7360137338111 20.6157826200488
"741" 148 72.7474499767205 18.9055329895574
"742" 148.2 75.8765530080732 17.1489752038406
"743" 148.4 78.5718418371216 15.7046271207611
"744" 148.6 79.9021170666216 15.9096710077991
"745" 148.8 80.6488598004922 16.8296921521807
"746" 149 81.4433150562151 17.8933796190849
"747" 149.2 83.0075322939284 18.9909131470345
"748" 149.4 85.0603271401931 19.9302857795794
"749" 149.6 87.3525221669057 20.3242085407959
"750" 149.8 89.5836805893249 20.4930598527882
"751" 150 91.8330912924492 20.0691207628139
"752" 150.2 93.4196964173173 19.0915570281951
"753" 150.4 94.0945039735008 19.2121188652607
"754" 150.6 94.9584139823262 20.1939190886368
"755" 150.8 96.5730130278025 22.0091006476533
"756" 151 98.0858792262532 24.0232403765856
"757" 151.2 100.33530295784 26.4850900521965
"758" 151.4 102.528673425528 28.7821654767902
"759" 151.6 104.740255994572 31.3915157649977
"760" 151.8 106.636848393202 34.1394071706677
"761" 152 108.472556496961 37.1807137003221
"762" 152.2 110.247452018801 40.3138882240673
"763" 152.4 111.249724277136 43.2419202325081
"764" 152.6 112.226397444816 46.8942491154222
"765" 152.8 112.965338689079 49.9967006310849
"766" 153 113.13453729778 53.437423306396
"767" 153.2 112.800034646955 57.2910256953666
"768" 153.4 112.086757612585 60.5635679478975
"769" 153.6 110.999127857324 63.8051394814681
"770" 153.8 109.935367882899 66.6544943238666
"771" 154 109.15369292945 69.859265570142
"772" 154.2 108.120291761276 72.5806695418726
"773" 154.4 106.539294876372 74.8714157733666
"774" 154.6 104.861776549612 77.5268561803195
"775" 154.8 103.211303295731 80.2868888098004
"776" 155 101.865735339927 83.2192700797277
"777" 155.2 100.802986841285 86.3844351708459
"778" 155.4 99.8562455091216 89.2496672615835
"779" 155.6 98.4499545522216 92.4924046880641
"780" 155.8 96.8912957877455 95.5894656761658
"781" 156 94.8785489736742 98.6976569962277
"782" 156.2 92.5804544579787 101.407057175174
"783" 156.4 90.1042278492532 103.481641862991
"784" 156.6 86.872428766039 105.487210291002
"785" 156.8 84.3075739954853 106.025135785655
"786" 157 81.6568726430515 105.455498936003
"787" 157.2 78.2973405992883 104.681642427367
"788" 157.4 75.3969647821813 103.189176679099
"789" 157.6 72.2736361045331 101.061776400714
"790" 157.8 69.2875573133125 98.954761515155
"791" 158 67.2533739578108 96.4286642305791
"792" 158.2 65.2317921057805 93.5792703684801
"793" 158.4 63.1786570386216 91.9423249686061
"794" 158.6 61.1058207683161 89.9251555865333
"795" 158.8 59.4336620281813 87.3584105837323
"796" 159 58.733848533705 84.2985814673666
"797" 159.2 58.5344580741359 81.2774195400563
"798" 159.4 58.4069767246018 78.3965823581584
"799" 159.6 59.0838475720744 75.4854848628881
"800" 159.8 60.1522364897992 72.9342775503492
"801" 160 60.9055653843304 70.1304507466452
"802" 160.2 61.7021977179678 67.2741796640835
"803" 160.4 62.7091481340922 64.8445401260807
"804" 160.6 63.741465789564 62.4013541533335
"805" 160.8 65.1659253406502 60.2209896019134
"806" 161 66.7627630641637 58.3970594240875
"807" 161.2 68.6494859045307 56.5340600634399
"808" 161.4 70.6400065921556 54.6910241711792
"809" 161.6 72.9303889250788 53.2834692108849
"810" 161.8 75.3867828590616 52.2357434792177
"811" 162 78.0352602319451 51.4681563710807
"812" 162.2 80.6809056463569 51.0410113436101
"813" 162.4 83.1886793983275 50.3815593713748
"814" 162.6 85.6679099899116 49.3502664120677
"815" 162.8 88.3868136984746 48.1409214202571
"816" 163 90.5368663803275 47.159237234316
"817" 163.2 91.7777113422981 46.8669801102571
"818" 163.4 92.0044229734731 47.1106019094059
"819" 163.6 92.7898855436726 47.4696170528808
"820" 163.8 93.5136832541841 48.165978721759
"821" 164 94.7069108982274 48.091563400045
"822" 164.2 95.7573582473569 47.7737265720807
"823" 164.4 96.6331786673616 46.4991857602877
"824" 164.6 96.8828020307731 45.0261235631065
"825" 164.8 97.2436847770156 42.875865048955
"826" 165 97.370061022766 41.2560373307947
"827" 165.2 97.3977368518953 39.9340968430593
"828" 165.4 97.7197428678034 39.7257556278641
"829" 165.6 97.7698563953769 39.7927792325682
"830" 165.8 97.9186281277144 39.54606662397
"831" 166 98.3076272328344 38.3738254543022
"832" 166.2 99.166320157176 36.9627380573908
"833" 166.4 100.814888293555 35.7224915718944
"834" 166.6 102.780398893783 34.3800587936148
"835" 166.8 104.727253304358 33.3846975188067
"836" 167 106.82952499204 32.8023927664216
"837" 167.2 108.584617036591 33.0008896823489
"838" 167.4 109.868118912473 33.5866427749307
"839" 167.6 110.271862003833 34.28522445292
"840" 167.8 109.834331447138 34.030752305389
"841" 168 108.953178139137 33.1553068108338
"842" 168.2 107.843898127758 32.0772314374909
"843" 168.4 106.372191337691 30.6120833283312
"844" 168.6 104.775263237453 28.9554047325646
"845" 168.8 102.958843948111 27.059229090956
"846" 169 101.158217010334 25.0828228722064
"847" 169.2 99.3529545667206 22.6811590478761
"848" 169.4 98.0164143047425 19.9806834577772
"849" 169.6 97.1623891901783 17.0761059303721
"850" 169.8 95.3504745704926 14.7325962029374
"851" 170 93.0229168226323 13.7840476578767
"852" 170.2 89.8593420183579 13.4079862594805
"853" 170.4 86.4551970148975 12.8955133171932
"854" 170.6 83.1818967656778 12.0152549164749
"855" 170.8 80.3263908939705 11.33787232653
"856" 171 76.6168396525527 10.8000995072967
"857" 171.2 73.1384449581898 10.0791146193527
"858" 171.4 69.6062090998883 9.47080764382772
"859" 171.6 65.7896320232303 9.20881884398859
"860" 171.8 61.8685036193158 9.08263023289831
"861" 172 58.3086384590392 8.95619135200795
"862" 172.2 54.6204818863969 9.65774779560974
"863" 172.4 50.4119130778524 10.3547269219969
"864" 172.6 46.6737422268966 11.3068755568652
"865" 172.8 43.5336286924771 12.2415532496253
"866" 173 41.1743397130099 13.9565798095101
"867" 173.2 39.5064652235863 16.4340209688395
"868" 173.4 37.7726213939593 19.6454625376433
"869" 173.6 36.2811408128777 22.9975786168863
"870" 173.8 35.2504787918616 26.9747612432277
"871" 174 34.5064748599341 30.6548592024902
"872" 174.2 33.3859870106457 34.6751992580109
"873" 174.4 33.142572543232 38.3575095715394
"874" 174.6 32.909371168703 42.0991109817161
"875" 174.8 32.4382310131271 45.8850900514475
"876" 175 32.6194608798285 49.5718443419863
"877" 175.2 33.5834617266526 53.0642912670937
"878" 175.4 34.5990705482849 56.7277905322889
"879" 175.6 35.6095187325913 60.4137904166217
"880" 175.8 36.7707933398616 63.9687429443177
"881" 176 38.3634293929954 66.8479336468726
"882" 176.2 40.4616492733139 69.2990113808431
"883" 176.4 42.574009390487 71.4304131879585
"884" 176.6 45.2058644538161 72.9392714532
"885" 176.8 47.9932722425936 74.0986837196763
"886" 177 50.6934323779235 75.4097694831428
"887" 177.2 53.4986362566487 76.8168542258223
"888" 177.4 56.0589697133895 77.8960153200849
"889" 177.6 58.5286859661351 79.0376438067683
"890" 177.8 61.2712899336767 79.5254246574754
"891" 178 63.5985534375931 79.8833637636849
"892" 178.2 64.9814153443923 81.2259609933011
"893" 178.4 66.7436538838161 82.9397107366999
"894" 178.6 68.7566629612605 83.9447088812555
"895" 178.8 71.430814832946 84.6016685553088
"896" 179 74.1636083597734 85.0073377041206
"897" 179.2 77.1065854094347 84.6819213875174
"898" 179.4 79.2076097390125 83.973211709555
"899" 179.6 81.9614522270943 82.9239473215004
"900" 179.8 84.4451324730273 81.72298995619
"901" 180 86.1819749067838 79.894971877552
"902" 180.2 87.3781592476125 78.2035644541635
"903" 180.4 88.4172121446743 76.6450624247014
"904" 180.6 88.9856477949244 75.1566240916222
"905" 180.8 89.5872117894489 73.7585186602823
"906" 181 89.8773884641122 72.0133938774258
"907" 181.2 90.2592599248716 69.8833094624489
"908" 181.4 90.3007733682333 67.232543475451
"909" 181.6 90.4828920521974 64.8417015759247
"910" 181.8 90.3327656990084 62.3290362585768
"911" 182 90.727049016564 60.2038053935835
"912" 182.2 91.6141698808438 58.0164644968944
"913" 182.4 93.0816957292605 57.0256212557833
"914" 182.6 94.5695326582788 55.9296273033706
"915" 182.8 96.2454984576216 54.4287917734053
"916" 183 97.8482828985556 52.6591006168221
"917" 183.2 99.4323116447755 50.5977979387566
"918" 183.4 101.389731098998 48.6544674177624
"919" 183.6 103.880281952311 47.2106386926549
"920" 183.8 106.102204443822 46.4296649630849
"921" 184 108.408014841622 45.4457196388726
"922" 184.2 109.638566468344 44.8931872331881
"923" 184.4 111.507117574083 45.225195452545
"924" 184.6 113.470662286462 46.0711414801277
"925" 184.8 115.230038540428 46.9899391514624
"926" 185 116.579705537122 46.8800942119777
"927" 185.2 117.52606295147 46.9061521024095
"928" 185.4 116.302791101593 45.9783257561134
"929" 185.6 115.575211996479 44.3840792024563
"930" 185.8 114.850720364886 42.0372437908748
"931" 186 114.189595646756 39.5218582031604
"932" 186.2 113.128229533507 37.1044145738849
"933" 186.4 111.485544776165 34.0754380011986
"934" 186.6 110.027149835242 31.4603085957377
"935" 186.8 108.039813662028 28.7304116110715
"936" 187 106.139673188888 26.1480546484405
"937" 187.2 103.867075336411 23.8985282272909
"938" 187.4 101.570686242686 21.58311286026
"939" 187.6 99.3365461483257 18.8410359609114
"940" 187.8 96.9856515928321 15.7278709622067
"941" 188 94.7213055561829 13.8102677265236
"942" 188.2 92.3778850745228 12.9292083166014
"943" 188.4 89.1393091096666 12.4661442565311
"944" 188.6 85.9654892051157 12.117608059663
"945" 188.8 82.5753368135216 12.0781408582944
"946" 189 78.9961156644705 11.2756565881347
"947" 189.2 75.7430956594492 11.0417090660898
"948" 189.4 72.1321003852239 10.4091812314891
"949" 189.6 69.2074905910354 9.05611778291738
"950" 189.8 65.9489209186113 7.73430743755762
"951" 190 62.8639682746539 6.83005059284063
"952" 190.2 59.2753775530261 6.37699107367716
"953" 190.4 56.1607764911573 6.80099064129915
"954" 190.6 53.1226005705253 7.47578485498676
"955" 190.8 49.8110132690119 7.96196398495943
"956" 191 46.7498647179587 9.48168624377828
"957" 191.2 44.2968933219431 11.4053785188706
"958" 191.4 41.6290822245286 13.4309875254021
"959" 191.6 38.7299842320795 15.7548685009386
"960" 191.8 35.7548655007275 17.926780433263
"961" 192 32.8279873425729 20.0519777342521
"962" 192.2 29.9289929841026 22.8755728761138
"963" 192.4 26.5560799497927 25.1325750594251
"964" 192.6 23.4122961781016 27.6423064896677
"965" 192.8 20.6373252587421 30.1258473991675
"966" 193 17.9743593655337 33.0630807566233
"967" 193.2 15.5811169589293 36.0365437702937
"968" 193.4 12.7865644163716 39.2921812842902
"969" 193.6 10.4989822797339 42.3920509744522
"970" 193.8 8.30057027257213 45.1694180716931
"971" 194 6.14077766059222 48.3732283650218
"972" 194.2 5.80099139879919 50.9855784383399
"973" 194.4 5.35697429950013 53.7001449680595
"974" 194.6 5.08241693718127 57.029257377769
"975" 194.8 4.38288878702703 60.5482793886602
"976" 195 3.41943591259307 64.1629279982849
"977" 195.2 3.49513224618044 67.9432150183454
"978" 195.4 4.37845575916626 71.1088655015402
"979" 195.6 5.16543690591727 74.9358821270973
"980" 195.8 6.28253759553467 78.4353435169147
"981" 196 7.93722777149004 81.5095067426224
"982" 196.2 9.3252140562588 85.1927517285374
"983" 196.4 10.8864466506738 88.8041180052625
"984" 196.6 11.9434014630268 92.3356380230984
"985" 196.8 13.6183191366972 95.5470609665386
"986" 197 16.256812313596 98.001889049997
"987" 197.2 18.9606949306894 100.595613625872
"988" 197.4 21.8156164051044 103.474936908728
"989" 197.6 24.7273682621216 105.844467745328
"990" 197.8 27.9918942563544 108.140197843969
"991" 198 31.1987071605164 110.035734655228
"992" 198.2 34.3868594039314 111.262325934237
"993" 198.4 37.8280672587165 112.808753455012
"994" 198.6 41.1406491725699 114.340777702814
"995" 198.8 44.6039519252337 115.839855192598
"996" 199 48.0869139177423 118.235084500452
"997" 199.2 51.5034209584678 120.292595458817
"998" 199.4 54.9614197295968 121.919185536195
"999" 199.6 58.5284775407173 122.612304822558
"1000" 199.8 62.3464158851906 122.126096622288
"1001" 200 65.816072276239 121.176628354941
"1002" 200.2 69.2037296929782 120.19292410861
"1003" 200.4 72.6738959080995 119.315213347803
"1004" 200.6 75.1960524884943 118.779604555682
"1005" 200.8 76.4781883282233 117.868314489168
"1006" 201 79.4009514302234 116.555382970033
"1007" 201.2 81.980345210218 115.156043718631
"1008" 201.4 84.2730213921216 113.183052159487
"1009" 201.6 86.3460190957593 111.442913863705
"1010" 201.8 88.3311176358429 109.277006777679
"1011" 202 90.2999826359787 106.314006113871
"1012" 202.2 91.3431878896494 104.345463470561
"1013" 202.4 91.7060686987348 102.930507273416
"1014" 202.6 92.6022221534054 101.097486977498
"1015" 202.8 93.6808556920702 99.31200626348
"1016" 203 94.969271107695 97.0181582233195
"1017" 203.2 96.0181299872734 95.9404840181563
"1018" 203.4 97.8997454777074 95.2216171360849
"1019" 203.6 99.2344663796604 95.3470676673054
"1020" 203.8 100.52227115807 94.9722716139941
"1021" 204 102.354910622733 94.1751653457277
"1022" 204.2 104.082028900494 92.8189969148095
"1023" 204.4 105.138634714094 91.0752414913944
"1024" 204.6 105.63239470353 88.7819523411452
"1025" 204.8 105.712271916233 86.4501267909222
"1026" 205 105.577333945107 83.7415860168277
"1027" 205.2 105.291370018222 81.0026122003277
"1028" 205.4 105.021859711985 78.2103644745005
"1029" 205.6 104.55878707671 75.5831159921395
"1030" 205.8 104.311205687035 72.7092542722277
"1031" 206 105.05674455192 70.500681020372
"1032" 206.2 105.509915234497 67.9797471588527
"1033" 206.4 105.553839416603 65.4117338624919
"1034" 206.6 105.171916732307 63.2675292489706
"1035" 206.8 105.23085264301 61.4775445284316
"1036" 207 105.410413515848 60.2342440856239
"1037" 207.2 105.728833076886 58.7483562691101
"1038" 207.4 105.234542726864 57.3403273614898
"1039" 207.6 104.921524267602 55.452249295997
"1040" 207.8 105.453441286074 53.5604741852183
"1041" 208 106.162412619346 52.3904747544754
"1042" 208.2 106.757387618079 51.387116575142
"1043" 208.4 107.931053414798 50.7862230816101
"1044" 208.6 109.351172940844 49.661532738811
"1045" 208.8 111.356391841262 48.4870536751015
"1046" 209 113.146565325341 47.6352318529754
"1047" 209.2 114.847632891364 47.1139534381706
"1048" 209.4 116.190577408764 46.7317710451706
"1049" 209.6 116.472136111556 46.2593482812089
"1050" 209.8 116.516359097622 45.9310079360277
"1051" 210 117.490828624883 45.1171142168539
"1052" 210.2 119.11834398048 44.26911544219
"1053" 210.4 120.850211732093 44.0275473258598
"1054" 210.6 122.219929084301 44.0239418315862
"1055" 210.8 122.485403596793 43.9691383186277
"1056" 211 122.10575081821 43.9856246179336
"1057" 211.2 121.504743202547 43.2740664150969
"1058" 211.4 120.448758458427 42.160636392917
"1059" 211.6 119.097274032679 40.7988443728849
"1060" 211.8 117.390061876386 38.8680850203598
"1061" 212 115.311558546362 37.0156236644489
"1062" 212.2 113.240975549357 35.0642885617277
"1063" 212.4 111.187805657327 32.9323103105807
"1064" 212.6 108.873417254275 30.5209978694318
"1065" 212.8 106.568272502951 28.148413556483
"1066" 213 103.921519590436 25.8938811420628
"1067" 213.2 101.323995990302 23.5215671391001
"1068" 213.4 99.2584134863403 20.664770692134
"1069" 213.6 97.214085951912 17.7653984183568
"1070" 213.8 95.3478659319408 14.3410581668235
"1071" 214 93.3569008164216 12.1635172759119
"1072" 214.2 90.0906766584604 11.5806188327116
"1073" 214.4 86.9162955494398 11.5731003374436
"1074" 214.6 83.4509908516333 12.2133366453789
"1075" 214.8 79.9107552174626 13.6099587728641
"1076" 215 76.7981415311216 14.7746499644611
"1077" 215.2 73.5475438997003 16.0947298979356
"1078" 215.4 69.990510832855 17.0634978514277
"1079" 215.6 66.3503477335872 17.389451110745
"1080" 215.8 62.6262171592612 17.2217035862045
"1081" 216 58.631127934751 17.2928072872277
"1082" 216.2 54.9287148590334 17.7064635243571
"1083" 216.4 50.7324199819315 18.3101660516925
"1084" 216.6 46.0483522724244 19.0637651364812
"1085" 216.8 42.1318025147466 20.3120481919277
"1086" 217 38.2537411206578 22.4039212177096
"1087" 217.2 34.6310433156582 24.7546854725082
"1088" 217.4 31.0527420014631 26.8427063513375
"1089" 217.6 27.2448026911401 28.895109810524
"1090" 217.8 23.7477082093891 31.215800743844
"1091" 218 20.8768096896573 33.7584987189777
"1092" 218.2 18.4880920287315 36.6329162956343
"1093" 218.4 16.247391561055 39.9901949603944
"1094" 218.6 13.1489060503116 42.5359543448777
"1095" 218.8 10.4171639389197 45.0230797639393
"1096" 219 8.30254144890735 47.1430720966849
"1097" 219.2 7.56675508232461 47.1673616707426
"1098" 219.4 7.72518390032164 45.7059449712611
"1099" 219.6 7.78741655626999 44.1841684122717
"1100" 219.8 8.96488719930247 44.0171144062596
"1101" 220 10.4932885268131 44.6595060881107
"1102" 220.2 11.2147808862779 45.4190427720715
"1103" 220.4 11.8488451528641 46.7710371149853
"1104" 220.6 12.0096389672099 48.5718133339336
"1105" 220.8 11.6392558446508 51.180882969451
"1106" 221 10.9413731286502 54.5501308562563
"1107" 221.2 9.99228258509384 57.5988948452833
"1108" 221.4 9.10709245409331 61.0779297456428
"1109" 221.6 7.97489911696741 64.7405727882744
"1110" 221.8 6.91319772127617 68.3315286796823
"1111" 222 6.32356057580583 72.2935471079119
"1112" 222.2 6.61757420860392 75.8242098824312
"1113" 222.4 7.81499009154199 79.2232656785817
"1114" 222.6 9.2983058341703 82.7339322620684
"1115" 222.8 10.9552026077499 86.3175606759713
"1116" 223 13.1178491742973 89.6113566797683
"1117" 223.2 15.1413044777854 93.3602821974346
"1118" 223.4 17.1727592617509 96.6846100813743
"1119" 223.6 19.5842926827165 99.804668065607
"1120" 223.8 22.4152232203716 102.984030214271
"1121" 224 24.8920690048216 105.742552440528
"1122" 224.2 27.7506191313561 108.55999202267
"1123" 224.4 31.5436635883199 110.28173711509
"1124" 224.6 35.3582582339252 112.138875264326
"1125" 224.8 39.0221808835521 113.509717218845
"1126" 225 42.7105961782651 115.197966398358
"1127" 225.2 46.0817864198848 116.894902866438
"1128" 225.4 50.1090622268233 118.465158079547
"1129" 225.6 53.9495680837755 120.018208099741
"1130" 225.8 57.8068789690216 120.590338408578
"1131" 226 61.6420998138268 121.279083345023
"1132" 226.2 65.2036138105376 122.049322370202
"1133" 226.4 68.9298469405953 121.551493602201
"1134" 226.6 72.6112172994738 120.359090366436
"1135" 226.8 75.6229558603975 118.640329624064
"1136" 227 78.5801044161869 116.899508878497
"1137" 227.2 80.8592241797944 114.784061356137
"1138" 227.4 83.4687478477556 112.906652393121
"1139" 227.6 85.7915924601354 111.200981890154
"1140" 227.8 88.2869823020042 109.053138183949
"1141" 228 90.8034634278489 106.549767979682
"1142" 228.2 93.45492109649 104.849452532675
"1143" 228.4 95.9373265897838 102.960195757795
"1144" 228.6 97.3280438612198 101.686869284335
"1145" 228.8 98.8818620942671 99.3334695227641
"1146" 229 101.096683969876 97.0681702478913
"1147" 229.2 102.910951591677 94.6953580473111
"1148" 229.4 103.778295063307 91.4689500200563
"1149" 229.6 103.499570729507 88.433329869942
"1150" 229.8 103.32912089818 84.4632363000807
"1151" 230 102.825161654744 81.279514160539
"1152" 230.2 102.20652769302 77.8921154997481
"1153" 230.4 101.726232403162 75.2813417771177
"1154" 230.6 100.740659260602 72.933418945045
"1155" 230.8 99.775844258987 71.4745111563816
"1156" 231 98.9170127234582 70.40146059142
"1157" 231.2 97.8472584278359 68.9615269286257
"1158" 231.4 96.2343196741805 67.3924227460807
"1159" 231.6 95.0183874295931 65.1020047353706
"1160" 231.8 94.3115689222981 62.5664333129042
"1161" 232 95.0903575020334 60.5843305099924
"1162" 232.2 96.7911559067801 59.1550232650396
"1163" 232.4 98.5109176603345 57.7057573589109
"1164" 232.6 99.4924559565645 56.635754772342
"1165" 232.8 101.333532286895 54.735865318407
"1166" 233 102.470182550376 54.0436104178787
"1167" 233.2 102.908053388563 54.2221177324042
"1168" 233.4 102.810157634544 54.0639482059656
"1169" 233.6 101.969035579504 53.8361884531983
"1170" 233.8 100.847836804661 52.5898108704356
"1171" 234 99.5581446173569 51.1871399056395
"1172" 234.2 97.6491552061464 49.1766572220594
"1173" 234.4 95.8692981740604 46.908042924391
"1174" 234.6 94.1395525403665 44.7631417391869
"1175" 234.8 92.6890483542645 42.4739472015236
"1176" 235 91.7605705410216 39.5036387793646
"1177" 235.2 91.4734000152883 36.7458910909277
"1178" 235.4 91.3973842878883 33.5610378159277
"1179" 235.6 91.6503904417565 30.5360713323064
"1180" 235.8 91.8307389047755 27.3177454420739
"1181" 236 92.6801955909803 24.3133316803799
"1182" 236.2 94.0717902977003 21.6900518988232
"1183" 236.4 95.6105943708148 19.881224403455
"1184" 236.6 95.772511709355 19.5646692900611
"1185" 236.8 95.0113105239924 19.5987841978008
"1186" 237 93.0982619390485 18.9333951205936
"1187" 237.2 90.761506695193 18.1663670426563
"1188" 237.4 87.8960290448152 17.4448583468084
"1189" 237.6 84.4972250824868 16.4167937122614
"1190" 237.8 81.2387981158463 14.9911245608457
"1191" 238 78.3262854143407 13.5311019359019
"1192" 238.2 75.2547919142125 12.0899151643414
"1193" 238.4 72.8001982651497 10.529467186385
"1194" 238.6 69.9870221883608 7.83379306047772
"1195" 238.8 67.8623344091529 5.86316509657147
"1196" 239 66.6317118896642 4.18476436135538
"1197" 239.2 66.7751000553958 3.22192004387288
"1198" 239.4 67.4904380205883 2.51933456226106
"1199" 239.6 68.7921261389293 2.53468718830465
"1200" 239.8 69.8946857377763 2.70683595850607
"1201" 240 71.0415338415591 3.18390727897772
"1202" 240.2 72.7814601530298 3.24565443430935
"1203" 240.4 74.4830577370237 3.05749815414525
"1204" 240.6 75.9492992418216 3.33309251133298
"1205" 240.8 78.0604989285804 3.39240025110401
"1206" 241 80.2341857705269 3.58653978248035
"1207" 241.2 82.0447581741052 4.13901327760135
"1208" 241.4 84.4388003720897 4.79056411196177
"1209" 241.6 87.0693142214788 5.15116664807388
"1210" 241.8 88.5251511435591 6.20951789022772
"1211" 242 90.8948768687866 7.17053963573257
"1212" 242.2 93.4812901885307 8.17833627840954
"1213" 242.4 96.0612179063489 9.48316101410652
"1214" 242.6 98.7658257301556 11.2966252766646
"1215" 242.8 101.433571852672 12.9053534155877
"1216" 243 104.249728763552 14.7424020111683
"1217" 243.2 106.703196100903 16.6434682699947
"1218" 243.4 109.360021332393 19.1345624382563
"1219" 243.6 111.765376135122 21.3552645757833
"1220" 243.8 113.556672674316 24.1296256508944
"1221" 244 115.598126304869 26.7877606839617
"1222" 244.2 117.114302124678 29.6905183723025
"1223" 244.4 118.762589600973 32.4010626069034
"1224" 244.6 120.179991708704 35.0905855153745
"1225" 244.8 121.351610259456 38.0638944077048
"1226" 245 122.837306520162 40.9743433147412
"1227" 245.2 123.886038621595 43.8203601727813
"1228" 245.4 125.058914402558 46.7451722459641
"1229" 245.6 124.88615138574 49.5594244126004
"1230" 245.8 124.829543242098 52.5714567793866
"1231" 246 125.436222605595 55.7382901722547
"1232" 246.2 126.761905658248 58.8542495764614
"1233" 246.4 126.235854305433 61.0995627112843
"1234" 246.6 125.525501346512 63.4176639836956
"1235" 246.8 125.281313563054 66.5539128465066
"1236" 247 125.356706654511 69.3934681403666
"1237" 247.2 125.970516389037 72.7525202035107
"1238" 247.4 125.563857906209 74.080202122347
"1239" 247.6 124.541448033136 75.3444928677706
"1240" 247.8 123.451889273736 77.8814559908277
"1241" 248 122.27555688693 80.924389822695
"1242" 248.2 121.985871673879 83.796183501542
"1243" 248.4 122.157098013099 86.8184464688516
"1244" 248.6 121.837460015622 87.541570952942
"1245" 248.8 119.833918645949 87.8815570598206
"1246" 249 118.223193717483 88.5273588713944
"1247" 249.2 116.312919570766 88.7278413019104
"1248" 249.4 112.968958485622 89.1201662276477
"1249" 249.6 110.385899787563 89.5994897376258
"1250" 249.8 107.932916545372 90.3925396098816
"1251" 250 105.455096200314 91.1311805809681
"1252" 250.2 103.025377382393 91.4689500200563
"1253" 250.4 100.144019334279 92.5026623973135
"1254" 250.6 98.0038061708459 94.0900374918352
"1255" 250.8 95.3007315599359 95.7020750015706
"1256" 251 93.7478388430502 98.0083637517099
"1257" 251.2 94.0301829733931 99.9388398153991
"1258" 251.4 95.2102366463645 101.198221796142
"1259" 251.6 96.8443015932726 101.509942529624
"1260" 251.8 97.0235839692159 101.423410667058
"1261" 252 96.9742730918694 101.271252193127
"1262" 252.2 96.6632425451352 101.459010862768
"1263" 252.4 96.3058847831263 101.683680178919
"1264" 252.6 96.1140693962291 101.737257149901
"1265" 252.8 95.3045270747575 101.803352752936
"1266" 253 93.4384956797776 102.572074833521
"1267" 253.2 91.2573867879668 103.496920851688
"1268" 253.4 88.3975784528994 104.221608065422
"1269" 253.6 85.5423406138009 104.805364295681
"1270" 253.8 82.7240216639707 105.832930163652
"1271" 254 80.2258877573994 107.502006938672
"1272" 254.2 77.777131959758 109.617650279855
"1273" 254.4 76.2017288271499 112.135334153879
"1274" 254.6 75.433624982973 115.079853625903
"1275" 254.8 75.8897774930084 117.064044825869
"1276" 255 76.0690598689518 117.666162369558
"1277" 255.2 75.6244395766122 116.299680039869
"1278" 255.4 74.5561511910609 114.731458511901
"1279" 255.6 72.2117409067618 113.009851844368
"1280" 255.8 69.7413481708216 110.996650386199
"1281" 256 67.1554057405661 108.38668840395
"1282" 256.2 64.9714807980556 107.513090495143
"1283" 256.4 62.3465929954595 106.148492117417
"1284" 256.6 59.9823766912788 103.924456199542
"1285" 256.8 57.9037338989487 101.219346430415
"1286" 257 55.7143349175383 98.5454917841999
"1287" 257.2 53.4791992728275 95.9099736590512
"1288" 257.4 51.0627540723669 93.5634331506428
"1289" 257.6 48.1931929598125 91.4083964461005
"1290" 257.8 45.7830209025938 88.8847701833666
"1291" 258 44.4723339326877 85.7286940941428
"1292" 258.2 44.3830375185159 82.2821882507373
"1293" 258.4 45.0720242388587 78.5168506359597
"1294" 258.6 46.4702496299088 76.0656481592673
"1295" 258.8 48.5722350187116 73.3245679249577
"1296" 259 50.788838724651 70.8957613485807
"1297" 259.2 53.3445835667284 68.494116423218
"1298" 259.4 55.481142118408 66.5906254755578
"1299" 259.6 56.6558933591974 64.7104470167126
"1300" 259.8 57.5860713799074 64.4213560925992
"1301" 260 58.7773464221616 64.6910676670877
"1302" 260.2 60.5331591989088 65.3077813939307
"1303" 260.4 62.5797452469853 65.4825326591368
"1304" 260.6 65.3714184059293 64.8414417394104
"1305" 260.8 68.3078735961944 64.0489270366743
"1306" 261 70.9167628812333 63.2066415686064
"1307" 261.2 73.6308195561216 62.1220670199874
"1308" 261.4 76.8103235387178 61.1923348524008
"1309" 261.6 79.4773232958569 61.393657930463
"1310" 261.8 82.7892528669101 62.0669445594585
"1311" 262 85.4022934962851 63.3898836121508
"1312" 262.2 87.7250948378837 65.0878694642471
"1313" 262.4 89.4077027881645 66.3031493990849
"1314" 262.6 90.4492992433716 66.3223985122854
"1315" 262.8 91.7393738478043 65.8887684894585
"1316" 263 93.5234114573931 64.9600512751135
"1317" 263.2 95.0618249881074 63.5805548279992
"1318" 263.4 96.8387053022852 61.4188005874333
"1319" 263.6 98.3359309611216 59.035209230372
"1320" 263.8 99.5431331081645 56.7959073941706
"1321" 264 100.79526331818 54.3982213840807
"1322" 264.2 102.290558684193 52.431748449342
"1323" 264.4 103.551864489272 50.8543582064996
"1324" 264.6 104.529081462145 49.4461334721436
"1325" 264.8 105.147153264369 48.5531839557885
"1326" 265 106.471765181433 47.2905196434541
"1327" 265.2 107.769630334816 45.258911132286
"1328" 265.4 109.145814548739 42.8053554630807
"1329" 265.6 111.045760582402 41.0798394275477
"1330" 265.8 113.564175973754 39.5387069552466
"1331" 266 115.614456325335 39.2096431313465
"1332" 266.2 117.002446061948 39.7869709895134
"1333" 266.4 116.925577096792 39.5396443837577
"1334" 266.6 116.408481992731 38.4717662339703
"1335" 266.8 115.578831793022 36.6530753669134
"1336" 267 113.774273617483 34.4342552108911
"1337" 267.2 111.426065008691 32.7011904980792
"1338" 267.4 108.858623534972 30.75587158497
"1339" 267.6 106.412601997372 28.8100329429465
"1340" 267.8 103.396462504271 26.5282251139494
"1341" 268 100.522383330811 23.8623214742698
"1342" 268.2 97.2747001600598 21.7802297668345
"1343" 268.4 94.2733126411883 19.0848180632944
"1344" 268.6 92.0521033856656 16.1084618495794
"1345" 268.8 90.3897814348304 13.1391986424255
"1346" 269 88.7450104615046 11.3893090464192
"1347" 269.2 87.0492479580347 11.9588704110103
"1348" 269.4 85.2319554245527 13.2030163920208
"1349" 269.6 82.485797688925 14.6089421678457
"1350" 269.8 79.8016365074147 16.361512260607
"1351" 270 76.8438098944821 18.2260433631579
"1352" 270.2 73.4019085588375 19.5164139374095
"1353" 270.4 69.9120956191103 20.2330059242845
"1354" 270.6 66.3355454824099 20.296311269863
"1355" 270.8 62.6925099447844 19.8036567296114
"1356" 271 60.0637597032078 19.3794352949863
"1357" 271.2 56.5338339710699 18.2680313245381
"1358" 271.4 53.2187650449469 16.9106248942277
"1359" 271.6 49.6763634591966 15.2099132453777
"1360" 271.8 46.0143057917016 14.7500204324677
"1361" 272 43.2413675230773 16.0640183274556
"1362" 272.2 41.1541002314111 18.5047277702935
"1363" 272.4 39.5330148342591 21.5254772897027
"1364" 272.6 37.9126978887802 25.267369170435
"1365" 272.8 36.5394745947102 28.884060624291
"1366" 273 35.4731601580099 32.831893760263
"1367" 273.2 34.195343414707 36.8680030262521
"1368" 273.4 33.3651077625145 40.947167539692
"1369" 273.6 32.1333327658634 44.8057397767112
"1370" 273.8 31.5381322251378 48.7303912275503
"1371" 274 31.0786175894663 52.4869820212568
"1372" 274.2 31.4769960300706 55.7294365260849
"1373" 274.4 32.5607759095701 59.5219917013927
"1374" 274.6 34.1359471680649 63.1980347185988
"1375" 274.8 35.2102442048338 67.080749938955
"1376" 275 36.2152143147478 70.9467626540238
"1377" 275.2 36.7274417963147 75.1310040892574
"1378" 275.4 37.3812808127284 79.2620125832762
"1379" 275.6 37.6518518183931 82.9189839137992
"1380" 275.8 38.4170983112949 86.4716044043168
"1381" 276 40.7930909603599 89.7110130636296
"1382" 276.2 43.494038902358 92.5063022296277
"1383" 276.4 46.5339520435135 94.218203903498
"1384" 276.6 50.1363289948994 95.8772924849222
"1385" 276.8 53.4313676297398 97.9020227417095
"1386" 277 56.7207137688806 99.6019278368081
"1387" 277.2 60.2485962733853 100.841352782419
"1388" 277.4 63.7605473412853 101.846434057139
"1389" 277.6 67.6305040368161 101.970978417755
"1390" 277.8 71.1745169627992 102.065862571919
"1391" 278 75.0509315543671 102.52642969701
"1392" 278.2 79.0866085348061 102.04453581648
"1393" 278.4 82.6311501629189 101.279970462444
"1394" 278.6 85.8813171060938 99.8972850631444
"1395" 278.8 88.3499026210744 98.113566923907
"1396" 279 90.6275742231073 95.2725747884849
"1397" 279.2 92.8001559981494 93.1453961201444
"1398" 279.4 95.9414355480216 91.3997932060849
"1399" 279.6 99.3585234844788 89.7218305091992
"1400" 279.8 102.019238479685 88.406527468355
"1401" 280 105.094876534188 86.543535799973
"1402" 280.2 106.709645436649 84.3399941240656
"1403" 280.4 107.802704419733 81.8356282680333
"1404" 280.6 108.543235125939 78.7727249304008
"1405" 280.8 108.788093478622 75.6992694645218
"1406" 281 109.127971490554 72.4520161230931
"1407" 281.2 108.912349956102 69.0123745860931
"1408" 281.4 108.528616716824 66.0320868868335
"1409" 281.6 108.117577392593 62.9924472049164
"1410" 281.8 106.998855366707 60.1693451886994
"1411" 282 105.508557810793 57.9752130639992
"1412" 282.2 103.954640623188 55.6336333925296
"1413" 282.4 102.259683948975 53.0043797154924
"1414" 282.6 100.896757817344 50.2248208147426
"1415" 282.8 99.0941686460459 47.5817270395308
"1416" 283 97.0440475131368 45.2500283994096
"1417" 283.2 94.8480376104701 43.0457238902883
"1418" 283.4 92.8874841080443 40.2473910152483
"1419" 283.6 91.5496882004926 37.2854668780342
"1420" 283.8 91.0074032189664 34.5613013893312
"1421" 284 91.5985846457288 32.0887256447991
"1422" 284.2 92.2800113449216 30.6352192739611
"1423" 284.4 92.5645194840673 29.1072282186625
"1424" 284.6 93.3159035701834 28.3030955529805
"1425" 284.8 94.0435211367412 28.014685073456
"1426" 285 94.5412748917184 27.735016541131
"1427" 285.2 94.6280527023883 26.9110641777277
"1428" 285.4 93.5894195119981 25.7412863042512
"1429" 285.6 92.2651144899183 24.4072795261508
"1430" 285.8 90.7674085373825 22.4148821847168
"1431" 286 89.1000200820216 20.1846540609277
"1432" 286.2 87.562813150155 18.4648332924277
"1433" 286.4 85.4738192837425 15.7388788761288
"1434" 286.6 84.5198540701734 13.5500555764691
"1435" 286.8 84.7291157565217 12.5282667878277
"1436" 287 86.1188055775527 12.1311485311932
"1437" 287.2 86.9271660313969 13.586926330385
"1438" 287.4 87.9213586384898 15.1215073182058
"1439" 287.6 88.7793560365527 16.6558366322277
"1440" 287.8 90.3162717204216 19.0296139398611
"1441" 288 91.6845548136216 21.7244053723513
"1442" 288.2 92.7124947636898 24.4239833020686
"1443" 288.4 93.8678954283883 27.3187253969277
"1444" 288.6 95.070709943258 29.6355613884323
"1445" 288.8 96.5487526892706 31.5799235532064
"1446" 289 98.7140091842427 33.4812488601961
"1447" 289.2 100.636619731898 35.5643782887384
"1448" 289.4 102.968139349559 37.1822159896027
"1449" 289.6 105.762082791737 38.492905606622
"1450" 289.8 108.553903611379 39.3667358041368
"1451" 290 111.277235924857 40.2274977534336
"1452" 290.2 114.239507072164 40.8570816899134
"1453" 290.4 116.470848063418 41.9751109594219
"1454" 290.6 117.33114541119 44.4523010136314
"1455" 290.8 117.171337377735 46.7208515482277
"1456" 291 116.694446257725 49.3961282992277
"1457" 291.2 116.142092060576 52.5096876110075
"1458" 291.4 116.217899911516 55.3861023433623
"1459" 291.6 116.18844811668 58.8120533346101
"1460" 291.8 116.320228775324 61.7288601348816
"1461" 292 116.548339824359 65.1843426896646
"1462" 292.2 117.064951563971 67.7371726545578
"1463" 292.4 117.784517915573 70.6870270471306
"1464" 292.6 117.934845724182 74.045106748695
"1465" 292.8 117.250945331823 76.9202731162002
"1466" 293 115.902575149845 80.0226668606063
"1467" 293.2 113.565228640915 82.8072844725947
"1468" 293.4 111.092974020429 85.089860049136
"1469" 293.6 107.862996418754 87.4701478282843
"1470" 293.8 104.375561492879 88.254978086542
"1471" 294 100.989172215564 88.2280643264489
"1472" 294.2 97.4638813780983 88.4751709329941
"1473" 294.4 94.2058685442157 88.6890190805347
"1474" 294.6 90.9947824723994 88.8139956661444
"1475" 294.8 88.1419350649801 90.0841311766334
"1476" 295 85.8519461972291 91.829089316424
"1477" 295.2 83.2954317447027 94.0667081801466
"1478" 295.4 80.8382366725661 96.4859533330333
"1479" 295.6 78.4416297114827 99.1718462616166
"1480" 295.8 76.5267398132638 101.926922904053
"1481" 296 73.9701754820145 104.785276541871
"1482" 296.2 71.5866574953868 106.942826709558
"1483" 296.4 69.0541845922455 106.807637500897
"1484" 296.6 66.6355627370502 105.249355161942
"1485" 296.8 65.0392324616502 102.876184493028
"1486" 297 63.4443757317455 100.009929283697
"1487" 297.2 61.8466383291354 97.2110025500626
"1488" 297.4 60.1806535841543 94.3150607699567
"1489" 297.6 58.8218296996772 90.9478473603944
"1490" 297.8 57.4563620037883 88.2902642386999
"1491" 298 56.3224812372041 84.8797227095093
"1492" 298.2 56.4441386892779 81.798029305759
"1493" 298.4 57.0678781757867 77.781519623985
"1494" 298.6 57.3741551356993 74.3826936823539
"1495" 298.8 58.2301822353275 71.8437235586689
"1496" 299 59.9405361018275 69.483185248963
"1497" 299.2 61.5402598072818 66.9690973598879
"1498" 299.4 63.6694381912527 65.2993684584316
"1499" 299.6 65.8580232717305 63.9531150900297
"1500" 299.8 67.9881136375832 63.4891040411027
"1501" 300 70.236195651151 63.1846695368748
"1502" 300.2 72.444457596942 63.0582212218102
"1503" 300.4 75.0502969147134 63.3808840267583
"1504" 300.6 77.5324431155298 64.1569482737685
"1505" 300.8 79.9058802214434 65.3229173302871
"1506" 301 81.8584041688275 66.6992487979924
"1507" 301.2 84.4128616453575 68.3321842240957
"1508" 301.4 86.0050940378788 70.1322529937134
"1509" 301.6 87.5740747393994 72.5712439636444
"1510" 301.8 89.293514660858 74.5958455394914
"1511" 302 91.5216639691931 76.1088576537706
"1512" 302.2 93.8528129427931 77.9396933078563
"1513" 302.4 96.3200933303038 79.9921505276202
"1514" 302.6 98.1531312357074 80.7496438544849
"1515" 302.8 100.236324146122 81.297541631907
"1516" 303 101.669921723544 82.3083402012665
"1517" 303.2 102.283319091107 83.8908191417134
"1518" 303.4 102.372087129264 85.4369798372736
"1519" 303.6 102.301891692061 87.3714853307791
"1520" 303.8 102.295083429872 89.0758613798666
"1521" 304 102.997483656092 89.1918066919042
"1522" 304.2 104.187707711914 88.0362104292371
"1523" 304.4 105.854476814398 86.4678204202277
"1524" 304.6 107.22796116865 84.5896669460563
"1525" 304.8 109.213502595264 82.5092523312644
"1526" 305 111.370496928145 80.0993044695828
"1527" 305.2 113.191889224631 77.2292960355931
"1528" 305.4 114.625527639339 73.9351223252466
"1529" 305.6 115.506435862165 70.6345498530849
"1530" 305.8 115.648140250357 67.0926718496101
"1531" 306 115.432160421564 63.6030237928624
"1532" 306.2 115.723623654736 59.8642860351134
"1533" 306.4 115.743140702075 56.1611506577947
"1534" 306.6 115.500356009719 52.1715887843151
"1535" 306.8 114.776996113967 48.8960765700688
"1536" 307 112.916169786038 45.3088999296444
"1537" 307.2 111.7554964152 41.5666486334571
"1538" 307.4 110.677084304512 38.0491330510577
"1539" 307.6 109.544332416158 34.1797530232896
"1540" 307.8 108.138792473747 30.951846770384
"1541" 308 106.327799505783 29.3459358750664
"1542" 308.2 103.785101854633 28.288859398869
"1543" 308.4 100.484837101083 26.6835746580849
"1544" 308.6 97.4642288697412 24.4296480608582
"1545" 308.8 94.1096217692629 22.2528700833364
"1546" 309 90.828333708292 19.4431082236673
"1547" 309.2 87.3783891570612 17.08701676792
"1548" 309.4 84.3461134376986 14.2101493041288
"1549" 309.6 81.962987898355 11.6747261101277
"1550" 309.8 81.3306884953458 10.2861300822277
"1551" 310 81.3187738045307 10.8347934418754
"1552" 310.2 80.5308891327698 12.3197178770796
"1553" 310.4 79.2424403518285 14.323206164607
"1554" 310.6 76.8322511523909 16.5620409533596
"1555" 310.8 74.6915041244937 18.8082049152859
"1556" 311 72.7723660828975 21.1980963375381
"1557" 311.2 71.6714486515872 24.136947152676
"1558" 311.4 70.5948255654509 27.5324989630936
"1559" 311.6 69.9485282905981 30.8715228973454
"1560" 311.8 69.6128453935502 33.6129054264063
"1561" 312 69.3659836874588 36.9040968257045
"1562" 312.2 68.8366458394171 40.37575522808
"1563" 312.4 68.4997579566216 43.9458750425321
"1564" 312.6 68.6509720380087 47.1975521674535
"1565" 312.8 69.3712513970156 50.2608642187429
"1566" 313 70.3069946129452 53.4052965395218
"1567" 313.2 71.878234729955 56.3371782246217
"1568" 313.4 74.3694629450084 58.7271474792655
"1569" 313.6 76.9881808496216 60.8500188045914
"1570" 313.8 79.7779329575028 61.9059796978218
"1571" 314 83.538947946151 62.701321216316
"1572" 314.2 86.4925372063009 63.908242750407
"1573" 314.4 89.0559735857712 65.4799349878165
"1574" 314.6 90.913640597065 66.7025008124353
"1575" 314.8 91.9722778939674 67.6015830386763
"1576" 315 92.4303694975462 68.4691930064919
"1577" 315.2 93.4108932956964 69.662510522424
"1578" 315.4 95.0658204239141 71.4653587478409
"1579" 315.6 96.9463774120895 72.845998431191
"1580" 315.8 98.9217222624773 73.1268968872586
"1581" 316 101.138000061558 73.0223185728767
"1582" 316.2 103.433124167226 72.2968000065148
"1583" 316.4 105.758643166063 71.1130807485218
"1584" 316.6 106.793585583507 70.0339775212277
"1585" 316.8 107.521164688622 68.3378156627706
"1586" 317 108.697432519337 66.65744867298
"1587" 317.2 109.318769311414 66.81787662919
"1588" 317.4 109.88851162765 67.234946471542
"1589" 317.6 109.771826421445 67.6547047804924
"1590" 317.8 110.530434161107 67.9262983835941
"1591" 318 111.280532232795 68.1046914027181
"1592" 318.2 112.19035079235 68.0711184348491
"1593" 318.4 114.567420043098 67.7087369806389
"1594" 318.6 116.616929733529 67.6305624724648
"1595" 318.8 118.113457208652 67.080749938955
"1596" 319 118.353405843122 66.0246011205888
"1597" 319.2 118.327322015092 64.3274698296689
"1598" 319.4 118.152808784705 62.0895379630333
"1599" 319.6 118.189661273093 59.2679716203032
"1600" 319.8 118.312416970504 56.1105483801689
"1601" 320 118.421769822384 52.9379374066337
"1602" 320.2 118.738914174936 49.5926792441992
"1603" 320.4 118.529914854156 46.364642715917
"1604" 320.6 117.615957670074 42.8954221239541
"1605" 320.8 116.780923639063 39.5418175777571
"1606" 321 115.935683402205 36.1931421114222
"1607" 321.2 114.301043613393 33.1806753390849
"1608" 321.4 112.432585829668 30.8834989261529
"1609" 321.6 109.688879848312 29.1442832941577
"1610" 321.8 107.001332051075 27.0522483950731
"1611" 322 103.999102652422 25.0571443239646
"1612" 322.2 101.271931668285 22.4630050532053
"1613" 322.4 98.6539967678743 19.9238313400909
"1614" 322.6 95.7279445689408 17.2114918844618
"1615" 322.8 92.895022646676 15.0661794323582
"1616" 323 89.8092217585337 13.0174042534475
"1617" 323.2 86.5555366476539 10.5285898799374
"1618" 323.4 83.574876948369 8.94111625703825
"1619" 323.6 81.5059653809953 8.37241824621674
"1620" 323.8 78.4444037058922 8.97022364672184
"1621" 324 74.8415194840935 9.33997816547491
"1622" 324.2 71.2177621630751 9.71137516562307
"1623" 324.4 67.6445810233716 9.69258924461409
"1624" 324.6 63.8308374271103 9.32777877856863
"1625" 324.8 59.8330811292147 9.11143768823935
"1626" 325 56.1251046589472 8.27152521990214
"1627" 325.2 52.3226609693091 7.96277961811522
"1628" 325.4 48.2273136556341 8.07743433601522
"1629" 325.6 44.7810411095502 7.82014368929915
"1630" 325.8 43.1416909444678 8.44871473126618
"1631" 326 43.1173269292755 8.44381495699695
"1632" 326.2 42.2792680898164 7.97649103189006
"1633" 326.4 41.0756224561601 6.87098741657387
"1634" 326.6 41.2560966427698 6.43599634533883
"1635" 326.8 42.6240043496616 7.35096930398773
"1636" 327 43.1270725353524 8.74270118742003
"1637" 327.2 43.1628275186866 10.8403772755394
"1638" 327.4 42.7469938983524 13.64737523092
"1639" 327.6 42.1086567003139 16.3912488216893
"1640" 327.8 41.2748659581772 19.689704270487
"1641" 328 40.5883421523139 22.3836727529585
"1642" 328.2 40.0191987574216 25.3695951926277
"1643" 328.4 39.0786708320032 28.4917571452672
"1644" 328.6 37.5554336013879 31.3491778973056
"1645" 328.8 35.6939343967662 34.2055293292639
"1646" 329 33.9411078873966 37.4863694773652
"1647" 329.2 31.9862943520989 40.5538174793641
"1648" 329.4 29.6774400344788 43.7296893499522
"1649" 329.6 27.2137160124966 46.5456846181027
"1650" 329.8 24.6528430391804 49.482306681963
"1651" 330 22.0742703254158 52.6334379811101
"1652" 330.2 19.7887364128009 55.9473113943315
"1653" 330.4 17.0829938738108 58.9403588703629
"1654" 330.6 14.2348943740307 61.7093501246095
"1655" 330.8 10.4317823480351 63.2318658919681
"1656" 331 7.98200339055619 63.0618276975268
"1657" 331.2 6.48672964847312 62.7800800224059
"1658" 331.4 6.04877880528181 62.4237242392568
"1659" 331.6 6.94894637629471 63.2024672463527
"1660" 331.8 7.53664984375034 64.7326158123861
"1661" 332 8.3035197722973 67.1762172852818
"1662" 332.2 9.34915625841254 69.6622182844004
"1663" 332.4 10.9945269831479 72.5550403241751
"1664" 332.6 12.8078718551125 75.2316580660277
"1665" 332.8 15.3735877580948 77.4524107567813
"1666" 333 18.0725679827568 79.6264112770656
"1667" 333.2 20.1030781786216 82.2602753713666
"1668" 333.4 22.9198103763889 84.5140776698053
"1669" 333.6 26.1589977948216 85.8771749037732
"1670" 333.8 29.5190324243005 87.1234911311544
"1671" 334 33.0626079468762 88.750491622055
"1672" 334.2 36.8564837962034 90.1680408615459
"1673" 334.4 40.5460498995273 90.6970652031428
"1674" 334.6 44.5757255854565 91.513329259925
"1675" 334.8 47.5375161769359 92.7101328392277
"1676" 335 51.8170206397288 94.2104262212724
"1677" 335.2 55.5667185176125 95.6019796129277
"1678" 335.4 59.2443295258919 96.7178833387953
"1679" 335.6 62.2503233765685 97.7033063454136
"1680" 335.8 65.4490382773384 100.091100765396
"1681" 336 69.5088162849402 102.303023641697
"1682" 336.2 73.4960644030034 103.613912324364
"1683" 336.4 77.3168652055178 103.78861491053
"1684" 336.6 80.3907895999073 103.024507659835
"1685" 336.8 82.9427461626216 102.652718824705
"1686" 337 84.3539640648161 103.382930036339
"1687" 337.2 85.7518728160853 105.187808906446
"1688" 337.4 86.5346604888649 108.083505674768
"1689" 337.6 86.3081697302398 109.669766060719
"1690" 337.8 86.5915010778216 108.905401274719
"1691" 338 87.6635359623693 107.959329379863
"1692" 338.2 88.3871158277568 105.92124853239
"1693" 338.4 89.3794482651494 103.524479070783
"1694" 338.6 90.9732149792363 100.534937491017
"1695" 338.8 92.5179382470437 97.8561544795305
"1696" 339 94.3063935595939 95.2297056523388
"1697" 339.2 96.4063009578908 93.5602436749393
"1698" 339.4 97.8141866503307 91.2103564788186
"1699" 339.6 98.7489010186312 88.6616943492758
"1700" 339.8 99.7892792730788 85.9764430577992
"1701" 340 100.444462447336 83.1956111696849
"1702" 340.2 100.649294203631 80.2977796716989
"1703" 340.4 101.056101598475 77.0931111331101
"1704" 340.6 101.899620657565 74.1870261918277
"1705" 340.8 103.220846395707 71.9084911630849
"1706" 341 103.628238042985 69.1229164631671
"1707" 341.2 103.321103790864 66.3434081504398
"1708" 341.4 103.341529709573 63.2066415686064
"1709" 341.6 103.297248703321 59.4516067946646
"1710" 341.8 103.356769755892 56.1989748946277
"1711" 342 102.987281659554 52.9322430616452
"1712" 342.2 102.457069325164 49.6363572319706
"1713" 342.4 102.118444319727 46.4636133990931
"1714" 342.6 102.002106147184 43.834578267759
"1715" 342.8 101.971465749817 41.8272552552495
"1716" 343 102.56127325543 41.2279960913873
"1717" 343.2 102.926880813306 40.2398427574593
"1718" 343.4 102.367625320267 39.5785612360342
"1719" 343.6 100.751541854055 37.7607976678944
"1720" 343.8 98.6649237598152 35.8676934846471
"1721" 344 96.4657713040648 33.7527080766595
"1722" 344.2 93.5930347781323 31.9051851642703
"1723" 344.4 90.6278526689952 29.8754276106123
"1724" 344.6 87.5621634430832 28.2123042300849
"1725" 344.8 84.8640227892151 26.3517899432827
"1726" 345 82.0781716806546 23.7857081617112
"1727" 345.2 79.6022772529883 21.3312012399277
"1728" 345.4 76.971288465755 18.7408539095944
"1729" 345.6 74.023855419383 16.6630749351254
"1730" 345.8 70.6679338176898 14.6175305362277
"1731" 346 68.4688213233775 12.9999213379487
"1732" 346.2 66.2070255334281 10.335443939389
"1733" 346.4 64.0766450271381 8.58240857204091
"1734" 346.6 62.0777396073113 8.86283013588289
"1735" 346.8 60.0398053735093 10.0485185569918
"1736" 347 57.029527661443 11.8467081869777
"1737" 347.2 53.9360388894569 13.7767292716277
"1738" 347.4 50.7194939135485 15.5683257578375
"1739" 347.6 47.5154163664637 18.0873443674119
"1740" 347.8 44.0821419308908 20.2179725259585
"1741" 348 41.0241938361397 22.6479653963723
"1742" 348.2 37.3703905652558 24.4051284057399
"1743" 348.4 33.4878082188569 26.5371249343807
"1744" 348.6 29.7124924946723 28.7631168290379
"1745" 348.8 25.6326610494064 31.0562111870378
"1746" 349 21.9561523365252 33.0589821502639
"1747" 349.2 17.7570755571389 35.097235319745
"1748" 349.4 13.9981520861491 37.4644779858981
"1749" 349.6 10.6494384033433 40.2749711879391
"1750" 349.8 8.60336559317952 43.345577572154
"1751" 350 7.53894536819163 46.4877202884977
"1752" 350.2 7.08200228450511 49.6707059408005
"1753" 350.4 6.99388444876052 53.3382689085055
"1754" 350.6 7.43611491860328 57.264176830347
"1755" 350.8 7.45550905787877 61.4148546009992
"1756" 351 7.54288692442719 64.9806769915611
"1757" 351.2 7.33128422197617 68.8700584152732
"1758" 351.4 7.19800075381606 73.5550097530333
"1759" 351.6 7.18373854375321 77.794962080833
"1760" 351.8 8.01680175720569 81.445334990095
"1761" 352 10.0172233330129 84.6964881118016
"1762" 352.2 11.99139989949 88.3753799080961
"1763" 352.4 14.2306920303784 91.7908292452547
"1764" 352.6 16.5856837748058 95.1071539883067
"1765" 352.8 19.4927490050042 97.5344931914451
"1766" 353 22.38021597749 99.9045487635961
"1767" 353.2 25.4492992364234 102.509596898823
"1768" 353.4 28.4989601860912 104.832515235167
"1769" 353.6 31.668804422069 107.658828368938
"1770" 353.8 35.1110481423243 109.873909678011
"1771" 354 38.9309284001809 111.90886022544
"1772" 354.2 42.6246653559868 114.01153931748
"1773" 354.4 46.985996486432 115.493914233417
"1774" 354.6 51.524033346542 116.227314898166
"1775" 354.8 56.1112488695406 116.801395936714
"1776" 355 60.242636741796 117.421087992741
"1777" 355.2 64.6015155258524 117.4768585121
"1778" 355.4 68.4997579566216 117.578149678987
"1779" 355.6 72.4182677982588 117.13711192221
"1780" 355.8 76.5047474955427 117.474881410201
"1781" 356 79.6487313086216 118.842692079886
"1782" 356.2 81.4796115865597 120.086342423945
"1783" 356.4 82.2859436057006 119.238284381412
"1784" 356.6 83.2411256533506 117.324583907396
"1785" 356.8 83.5927871959954 115.131499895228
"1786" 357 84.3619388714198 112.312466464292
"1787" 357.2 85.5851976389074 109.012941774913
"1788" 357.4 86.7869700911359 106.162953072828
"1789" 357.6 87.8136568503886 103.139135874101
"1790" 357.8 89.3401445293225 99.9227837326669
"1791" 358 91.3186847237992 97.2153607990782
"1792" 358.2 93.3258034733943 94.5040738294004
"1793" 358.4 95.505522350188 91.6391202334755
"1794" 358.6 97.8971128984035 89.3133420553823
"1795" 358.8 100.767368596883 87.0571671010221
"1796" 359 103.641340559245 85.0057097974663
"1797" 359.2 106.706541317108 84.0282823415455
"1798" 359.4 110.234606349534 83.32130906815
"1799" 359.6 113.206951650846 81.9030624926202
"1800" 359.8 114.546107222332 79.8635657972651
"1801" 360 114.796259625045 78.0267342979104
"1802" 360.2 115.216852138736 76.6548325009134
"1803" 360.4 114.984092391225 75.8460342902466
"1804" 360.6 115.373686785102 76.03865088817
"1805" 360.8 116.620694409739 76.4561404781101
"1806" 361 117.940387057582 77.0699553763577
"1807" 361.2 118.631746259106 78.0327847767429
"1808" 361.4 117.97019124377 78.0522398060495
"1809" 361.6 116.803613249018 77.2954429882277
"1810" 361.8 116.094459510272 75.2361106764316
"1811" 362 115.287061855839 72.8946694925941
"1812" 362.2 114.375641276168 70.4831403336195
"1813" 362.4 113.59124409718 67.7408831632277
"1814" 362.6 113.520803429727 64.85981589292
"1815" 362.8 113.935444162565 61.8006768263134
"1816" 363 114.466694104691 58.3641705904158
"1817" 363.2 114.983375261722 55.4728283479277
"1818" 363.4 115.73034613403 52.0168075655134
"1819" 363.6 117.149823492622 49.0283678833221
"1820" 363.8 117.437650033262 46.6689044268491
"1821" 364 115.887814814427 45.1290433288394
"1822" 364.2 113.392474681136 43.1756548741134
"1823" 364.4 110.737407676305 41.0751472872772
"1824" 364.6 107.9741877105 38.9691116982883
"1825" 364.8 105.583430444548 36.9772120130067
"1826" 365 103.147564769951 34.5438699840256
"1827" 365.2 101.059827859622 31.2583888981027
"1828" 365.4 99.6416849882346 28.5199287676148
"1829" 365.6 99.1314443874007 25.66971206403
"1830" 365.8 98.939833684355 22.2654248672611
"1831" 366 99.0021127479513 18.9559306677552
"1832" 366.2 97.302200602248 17.9479771037992
"1833" 366.4 95.2305631961821 18.0865707188431
"1834" 366.6 92.6745270774356 18.9415243547045
"1835" 366.8 89.6329939889057 20.3198655590573
"1836" 367 86.5171935690149 21.3422229793513
"1837" 367.2 83.4851055659812 22.6605375259918
"1838" 367.4 80.4273942840486 24.4426239652614
"1839" 367.6 77.0973988487596 25.8809288770553
"1840" 367.8 74.4557154990612 27.6369307373266
"1841" 368 72.1211813743295 30.0851819922502
"1842" 368.2 69.3997142695182 32.5229952933312
"1843" 368.4 68.2237484702288 35.1279856272277
"1844" 368.6 67.1219728974966 38.75148005783
"1845" 368.8 66.3852974933113 41.976518393745
"1846" 369 66.6034960611542 45.0799597521951
"1847" 369.2 66.7935353796542 47.9629443254777
"1848" 369.4 68.006047562168 50.5781357002586
"1849" 369.6 69.5753804993316 52.1860597681277
"1850" 369.8 71.327077613489 54.1773080320644
"1851" 370 72.3043451129916 56.5735136397677
"1852" 370.2 72.9026490981068 59.1133994400594
"1853" 370.4 74.104995331408 60.7688373724801
"1854" 370.6 75.9823161739247 61.6607087291368
"1855" 370.8 77.9941223088816 62.5470244423577
"1856" 371 79.7538863981916 62.6196390970277
"1857" 371.2 82.3118156252016 62.6578573363277
"1858" 371.4 85.0453088353876 62.3171457987384
"1859" 371.6 87.7317369888216 62.3983756063435
"1860" 371.8 90.0513456209682 62.0157152364059
"1861" 372 92.5192373105628 61.0189693098748
"1862" 372.2 94.5695326582788 59.9662013399135
"1863" 372.4 96.5966187222788 59.0125652735706
"1864" 372.6 98.6932048799016 57.7391699384177
"1865" 372.8 99.9992274725645 56.2171740561992
"1866" 373 100.696219296892 54.7390381533677
"1867" 373.2 101.288849602429 53.9345442161027
"1868" 373.4 101.438688295862 52.72552491517
"1869" 373.6 101.478888920929 51.3768620475643
"1870" 373.8 101.519089545997 50.2440954836965
"1871" 374 101.517678362938 49.4491040764753
"1872" 374.2 101.427362647216 49.1917931584158
"1873" 374.4 101.405353893258 49.0062250498035
"1874" 374.6 101.257050794972 48.1156202814442
"1875" 374.8 100.769660298041 46.8646836316148
"1876" 375 100.965454592611 44.9581327560236
"1877" 375.2 101.546803613278 42.9229140177902
"1878" 375.4 103.447196798278 41.5215785767902
"1879" 375.6 105.056412315349 41.505413033652
"1880" 375.8 107.11247798217 42.0648015345826
"1881" 376 108.342082833162 43.6516929432175
"1882" 376.2 110.040117224033 45.7279267036689
"1883" 376.4 111.594281546192 47.7030960162184
"1884" 376.6 113.363245669799 49.5640028083025
"1885" 376.8 115.79239978905 51.6237056755706
"1886" 377 117.471985384936 53.9495585243992
"1887" 377.2 117.723596050401 56.212939251295
"1888" 377.4 117.226570140477 59.0205099075643
"1889" 377.6 116.496230322453 62.018862662424
"1890" 377.8 114.958155090481 65.3442066613305
"1891" 378 113.771741401154 68.1945015175361
"1892" 378.2 112.164945984276 71.2981192826893
"1893" 378.4 109.843078106556 74.4201455455642
"1894" 378.6 107.687299690329 77.4468737477183
"1895" 378.8 105.500228764379 80.5013224790238
"1896" 379 103.512742766927 83.7005367968388
"1897" 379.2 102.23958265031 87.0042782746222
"1898" 379.4 101.101648809971 90.471459275053
"1899" 379.6 100.549436547079 93.6892477317706
"1900" 379.8 100.404005897739 96.7005666484924
"1901" 380 99.4093963007567 98.422210226498
"1902" 380.2 97.0609398970034 99.8476785606186
"1903" 380.4 93.9442950736034 100.893468563282
"1904" 380.6 90.3490491441629 101.751609879741
"1905" 380.8 86.846544499659 102.801652973396
"1906" 381 82.7843800638716 103.464320731144
"1907" 381.2 79.3566338375938 103.754496251756
"1908" 381.4 75.6387821666877 103.853513807454
"1909" 381.6 72.5263336159286 103.862795277861
"1910" 381.8 69.5702546681721 104.360267681503
"1911" 382 66.0864431158643 104.33763017448
"1912" 382.2 62.6383491722981 104.404164687787
"1913" 382.4 59.0427104159944 105.069679803155
"1914" 382.6 55.9504358800995 106.662608637953
"1915" 382.8 52.7405715076772 108.510543809089
"1916" 383 50.7873896230939 110.846102877422
"1917" 383.2 49.6612306986494 113.719548276644
"1918" 383.4 49.6008002063645 116.965975381628
"1919" 383.6 50.1875007433243 118.93610840212
"1920" 383.8 51.1695668934106 119.409137688439
"1921" 384 51.5160639068919 120.313342250768
"1922" 384.2 51.0963407339886 120.194540037356
"1923" 384.4 50.2664442605391 118.693860549246
"1924" 384.6 49.2938023265946 117.431480422471
"1925" 384.8 47.6639155589189 115.675507265444
"1926" 385 45.773091599577 113.623244379996
"1927" 385.2 44.2740250127027 111.609224327309
"1928" 385.4 42.7503183340702 110.177415978489
"1929" 385.6 40.8919220938252 108.89820652975
"1930" 385.8 38.5180593478649 108.334850852147
"1931" 386 35.6639447287393 107.98618790061
"1932" 386.2 32.306684145 107.567042981525
"1933" 386.4 28.9206763197377 106.740548963201
"1934" 386.6 25.6981096458108 105.807626739876
"1935" 386.8 23.0336845112795 104.205776923412
"1936" 387 21.8713175846647 101.68263327259
"1937" 387.2 20.1225693907755 99.0700398406893
"1938" 387.4 18.6627801857795 95.9821505196488
"1939" 387.6 17.2424863317269 93.2800539515961
"1940" 387.8 15.7409112930527 90.2468135648053
"1941" 388 14.359667663955 86.912066620638
"1942" 388.2 12.8114505176038 83.4854328177099
"1943" 388.4 11.3712715970164 80.5439933287277
"1944" 388.6 9.26467055655967 77.1026607191923
"1945" 388.8 8.08036083351818 73.1441514780553
"1946" 389 7.47562283300841 69.49315338019
"1947" 389.2 8.90555895709825 65.9192661498632
"1948" 389.4 10.8059521420982 62.9082403807137
"1949" 389.6 13.1508064434966 60.2515781927085
"1950" 389.8 15.5863575206877 57.6202607372749
"1951" 390 18.6254006572082 55.6617146460066
"1952" 390.2 21.3141130514158 53.7987195911395
"1953" 390.4 24.1430296773461 51.9193120570951
"1954" 390.6 27.4199184689103 50.1565530605576
"1955" 390.8 30.6639298502111 49.118543192733
"1956" 391 33.9251320545777 48.7577577087222
"1957" 391.2 37.6590914114788 48.4725208494777
"1958" 391.4 41.2682414939158 49.0004571158865
"1959" 391.6 44.216441136585 50.0765993892033
"1960" 391.8 46.8173895941157 51.1631598339218
"1961" 392 49.2817588283113 51.5486498230208
"1962" 392.2 52.4111101202067 52.0429446592596
"1963" 392.4 55.6998180251529 51.9838215851652
"1964" 392.6 58.6906577795004 52.5539585767429
"1965" 392.8 60.8789893258641 53.7313891814398
"1966" 393 63.3997231846318 54.8675762316665
"1967" 393.2 66.3498181917732 55.3180251766217
"1968" 393.4 68.4997579566216 54.4892936590032
"1969" 393.6 70.3324143548295 53.2709280064753
"1970" 393.8 71.8978867606909 51.9313976389307
"1971" 394 72.6030558948461 50.347684461391
"1972" 394.2 73.667291748561 48.1028848481671
"1973" 394.4 75.2713630607237 45.687399158993
"1974" 394.6 76.0464739861268 43.5924719601659
"1975" 394.8 76.0895756872299 42.4380447318257
"1976" 395 76.4574043670743 41.5955845094698
"1977" 395.2 76.7775171089588 40.0682115212394
"1978" 395.4 76.1963503558716 37.9927611480902
"1979" 395.6 75.0063422424073 35.8377529285134
"1980" 395.8 73.7247470353803 33.436718715676
"1981" 396 72.042935472655 30.8687751807944
"1982" 396.2 70.3171454622768 27.7786621388484
"1983" 396.4 70.1405852431826 24.6801132982643
"1984" 396.6 70.4174274433035 21.6705328797732
"1985" 396.8 71.5959041569025 19.4270168301603
"1986" 397 73.4616636792151 17.7421865844915
"1987" 397.2 75.7610277309356 16.9683966513091
"1988" 397.4 78.5740775938099 17.0410165341924
"1989" 397.6 81.0559272146573 17.4202014182277
"1990" 397.8 84.3614117728193 17.9727364282626
"1991" 398 87.5416976703216 19.6113804714277
"1992" 398.2 90.1769095535216 21.2590112323611
"1993" 398.4 92.9514836036216 23.49402482526
"1994" 398.6 96.2877294172883 26.1169740944944
"1995" 398.8 99.5044706004088 28.0061116016426
"1996" 399 102.67912121934 30.2312737169152
"1997" 399.2 105.394814100869 32.3200613790009
"1998" 399.4 108.00235398867 34.6527075231123
"1999" 399.6 110.688486663622 37.2318087048849
"2000" 399.8 113.521480207927 39.2329076261166
"2001" 400 116.414531176182 40.9845438551623
"2002" 400.2 118.229848926473 41.3211062530693
"2003" 400.4 118.568532860434 40.9805476850495
"2004" 400.6 118.134408152279 40.9517173300849
"2005" 400.8 117.189641254593 41.5668489911992
"2006" 401 116.407594456216 43.5516220817466
"2007" 401.2 115.957419925563 46.2000343656101
"2008" 401.4 114.862042466064 48.90370098517
"2009" 401.6 113.022169494802 51.5516369957477
"2010" 401.8 110.898821443321 53.7893705643928
"2011" 402 108.625202634193 55.4018516177992
"2012" 402.2 105.713928032298 56.7287846041395
"2013" 402.4 103.102270636228 56.9123820282277
"2014" 402.6 100.038198048111 55.9664128427171
"2015" 402.8 97.1260766859186 54.8147935148317
"2016" 403 94.0334407902817 53.4931235521877
"2017" 403.2 91.5847361816823 51.920848349955
"2018" 403.4 89.120963190591 49.7861103329012
"2019" 403.6 86.5436973729618 47.8201184311865
"2020" 403.8 84.0229696572532 45.8036138050277
"2021" 404 82.0493654488484 43.1472491724442
"2022" 404.2 80.6582309508663 40.2969347297171
"2023" 404.4 79.2505536889074 37.3720822425354
"2024" 404.6 78.2695065576898 35.0860034704209
"2025" 404.8 76.5710908097677 32.313863587385
"2026" 405 74.1155265819587 30.5661306216434
"2027" 405.2 71.4564161909588 29.2337850778207
"2028" 405.4 67.9099807612768 28.2794528607105
"2029" 405.6 64.9920442705734 27.2387587195169
"2030" 405.8 61.718809546508 26.0960312714436
"2031" 406 58.9235237922078 24.6597023798829
"2032" 406.2 56.5143236648603 22.5782160631482
"2033" 406.4 55.751473320304 20.291815006416
"2034" 406.6 56.7269424535963 18.7392950784556
"2035" 406.8 57.0362367671044 18.3427106427105
"2036" 407 57.1480759982216 18.6814033151277
"2037" 407.2 56.7482568428658 19.1415035138324
"2038" 407.4 55.787730290212 19.6273431095289
"2039" 407.6 53.6141465277862 20.016461556329
"2040" 407.8 51.3914081696343 20.8340416122404
"2041" 408 49.5698673995437 22.3257026963446
"2042" 408.2 47.5809995556596 24.6123257759492
"2043" 408.4 45.5335063158966 26.7040487148527
"2044" 408.6 43.2801498600729 29.089193100435
"2045" 408.8 40.7920253193216 31.1899145526902
"2046" 409 38.2127940105635 33.4333474195068
"2047" 409.2 35.5536473987863 36.1006772862748
"2048" 409.4 32.6889341826948 38.7602719476911
"2049" 409.6 30.267302334758 41.665620804455
"2050" 409.8 27.9787212282951 44.9737320373706
"2051" 410 25.5700678663792 48.1685121277732
"2052" 410.2 23.5382650977931 51.7219811480563
"2053" 410.4 21.0932506795439 55.2995475930433
"2054" 410.6 19.2666591716313 58.9061620201889
"2055" 410.8 17.1493241996502 62.6560374201706
"2056" 411 16.1421980797034 66.7923759515095
"2057" 411.2 14.6019400115164 71.0531305692277
"2058" 411.4 13.2627938990413 75.0535337721474
"2059" 411.6 11.9596671436127 78.8173478746384
"2060" 411.8 10.3613007326573 82.2262783264866
"2061" 412 9.45550800029111 83.3909282731938
"2062" 412.2 9.58429268164749 83.3082263263743
"2063" 412.4 9.62722960113467 83.2873982454364
"2064" 412.6 9.39752990312163 83.0214739289646
"2065" 412.8 8.94076873409531 82.0961902406488
"2066" 413 9.10092648078985 80.7922332942745
"2067" 413.2 8.17222877336449 79.337388916542
"2068" 413.4 6.76698565230584 77.7145026296751
"2069" 413.6 5.16915506649663 75.6848171891563
"2070" 413.8 3.70301839438478 73.4132744698593
"2071" 414 3.21525982110812 71.5213900777683
"2072" 414.2 3.41129137037163 69.3474647041722
"2073" 414.4 3.9011500020391 66.8614926084607
"2074" 414.6 3.99610308761131 64.7188842412586
"2075" 414.8 3.24431507596143 62.5053554299947
"2076" 415 3.17051339887404 60.3347078581015
"2077" 415.2 3.30509292768044 57.6580123831983
"2078" 415.4 3.66812668695826 54.5347786922376
"2079" 415.6 4.41924501065103 51.2695714021689
"2080" 415.8 4.93671450220229 48.5619022155826
"2081" 416 5.61239382993928 45.4529052561571
"2082" 416.2 7.21207774037163 42.5213950156206
"2083" 416.4 8.65127794510944 39.3987961896546
"2084" 416.6 9.58287689276977 36.2037582890055
"2085" 416.8 11.1866805602192 34.094850296557
"2086" 417 14.0336053707147 32.7356423532161
"2087" 417.2 17.2262228042558 31.6712546336302
"2088" 417.4 21.9762083390267 30.2096046202657
"2089" 417.6 26.6578510058841 28.6054061200277
"2090" 417.8 30.1507980439293 26.6219774958431
"2091" 418 32.157670999029 24.1909635658203
"2092" 418.2 33.2522153578341 21.9936507211277
"2093" 418.4 35.6117770726804 19.1992229887807
"2094" 418.6 38.0324667215476 16.4387947794129
"2095" 418.8 41.3241354111216 14.4400887109063
"2096" 419 45.0099597242513 13.1076741688203
"2097" 419.2 48.4238094381601 11.8393585255739
"2098" 419.4 52.7608389762722 11.2101212492398
"2099" 419.6 56.6368329688452 10.4899606918277
"2100" 419.8 60.4888697613909 9.77935342923872
"2101" 420 64.5776698939621 9.33202935644049
"2102" 420.2 68.7021911437195 9.09250246351033
"2103" 420.4 72.456031041758 9.23223318031863
"2104" 420.6 76.3490223926441 9.25409448165469
"2105" 420.8 80.5931691338943 9.71430415330727
"2106" 421 84.7460081403883 9.58546236172772
"2107" 421.2 88.4893882498304 9.79195284878816
"2108" 421.4 91.0524675151325 10.1268874184777
"2109" 421.6 92.3686963602216 12.3091488825077
"2110" 421.8 93.5689446875901 14.9916669841119
"2111" 422 95.139047314355 17.9595032394611
"2112" 422.2 96.4462141423295 21.5741089256659
"2113" 422.4 97.1892892303969 24.7346284902502
"2114" 422.6 97.9342569470194 28.2805510859777
"2115" 422.8 98.9316721955205 31.4507325649918
"2116" 423 100.35279985746 33.9444530553568
"2117" 423.2 102.118713606211 36.1927323642172
"2118" 423.4 104.065904352258 38.4093496075308
"2119" 423.6 106.049291535533 40.628414577463
"2120" 423.8 108.280067577681 41.8924878505248
"2121" 424 111.061256096064 43.2371120428046
"2122" 424.2 113.981247132681 44.2688298584851
"2123" 424.4 116.224087406463 44.193150176703
"2124" 424.6 117.887840263495 45.10306976815
"2125" 424.8 119.104513625765 47.2377077368563
"2126" 425 120.462961800056 49.7927326693221
"2127" 425.2 121.689048357364 52.8030113453992
"2128" 425.4 122.174101094107 55.9514662972563
"2129" 425.6 122.47451005814 59.7871627956994
"2130" 425.8 123.132407423093 63.5956741314585
"2131" 426 123.075430433279 67.591650038342
"2132" 426.2 122.702591389364 71.2132831910563
"2133" 426.4 122.219863292603 74.9742985463378
"2134" 426.6 121.145977386313 78.67415704148
"2135" 426.8 120.186900451827 82.3102474720782
"2136" 427 119.064293664177 85.7919237807555
"2137" 427.2 117.610102208989 89.4306105310993
"2138" 427.4 117.445440210288 92.0625460066444
"2139" 427.6 118.174545308063 93.6056386424336
"2140" 427.8 118.002121042258 93.3123596403186
"2141" 428 117.23669860965 92.6227768636849
"2142" 428.2 115.685816890844 91.9493067790888
"2143" 428.4 113.503326470315 91.7426942404455
"2144" 428.6 110.596234567262 91.8035318875481
"2145" 428.8 107.74383702141 91.1041947029853
"2146" 429 105.739862809882 89.4450212616977
"2147" 429.2 104.153348157534 87.6292096339073
"2148" 429.4 103.526033902292 85.7999288596452
"2149" 429.6 102.802777466835 83.7183334958297
"2150" 429.8 102.028123434836 81.4916496705542
"2151" 430 101.392073470877 78.8124730992175
"2152" 430.2 101.153309983932 76.7203141443928
"2153" 430.4 100.373679297117 74.3023115737426
"2154" 430.6 100.050085613992 71.7805510572377
"2155" 430.8 99.9909335698061 69.9671883651695
"2156" 431 99.4665689267429 67.7794874453489
"2157" 431.2 98.168249209504 65.4590294638454
"2158" 431.4 96.86912262901 63.5739819269267
"2159" 431.6 95.8882245388417 60.9227492721077
"2160" 431.8 95.9895271306624 58.9233893818706
"2161" 432 95.9362187824157 56.8973944834042
"2162" 432.2 95.5249327083091 54.328669808884
"2163" 432.4 95.9672965686835 51.8980439647432
"2164" 432.6 97.3585858945502 50.5660744002481
"2165" 432.8 98.6849827706114 50.4568794308196
"2166" 433 99.2153285918275 50.2878872162277
"2167" 433.2 99.0542795850516 49.9311836494277
"2168" 433.4 99.2824374697672 48.9879723455384
"2169" 433.6 99.7171445646526 47.5679568522999
"2170" 433.8 101.141805604857 45.3457443106689
"2171" 434 102.056391433611 43.1275490490937
"2172" 434.2 103.209647650153 40.8527593890402
"2173" 434.4 104.761517819315 38.9636841655545
"2174" 434.6 106.368000932826 37.1389929808706
"2175" 434.8 106.301745728247 35.6694106839777
"2176" 435 105.267145225973 33.8862428338541
"2177" 435.2 103.495600630073 32.1239498284858
"2178" 435.4 100.91157023526 30.7423749047171
"2179" 435.6 97.9835663914029 29.4788521306965
"2180" 435.8 94.9482735443825 27.9856059783364
"2181" 436 92.1252842969514 26.2009096602384
"2182" 436.2 89.2773901126216 24.2994844922277
"2183" 436.4 86.043842314508 22.5174143188073
"2184" 436.6 82.7898409638285 20.7631991317105
"2185" 436.8 79.3857058750455 18.7883036076625
"2186" 437 76.6714486521216 16.0333425830232
"2187" 437.2 75.0129236906671 13.8053929511027
"2188" 437.4 74.9656740463084 13.4203326786374
"2189" 437.6 75.2351049657844 13.2265643849603
"2190" 437.8 76.2771170662341 13.0362508851902
"2191" 438 77.5948161643628 13.7407591640513
"2192" 438.2 79.0709560912041 14.924116411931
"2193" 438.4 81.4090170744922 16.2991330654277
"2194" 438.6 83.5821725754569 17.9312766967101
"2195" 438.8 86.1584676644306 19.3411331463401
"2196" 439 88.8569368218744 20.7744468893926
"2197" 439.2 91.3563050816671 22.2003766518868
"2198" 439.4 94.2570870619479 22.7519810482909
"2199" 439.6 96.7994428541004 22.7612681232384
"2200" 439.8 100.148456504235 23.2104701465826
"2201" 440 102.950581369046 24.0433115114125
"2202" 440.2 106.252796206815 24.5542727542277
"2203" 440.4 108.640966264299 24.5789296828084
"2204" 440.6 108.976251219711 25.0726785744356
"2205" 440.8 108.923567052206 26.5862722100792
"2206" 441 108.33599994198 28.9473587874488
"2207" 441.2 107.863811338644 31.8157382212277
"2208" 441.4 107.111746648064 34.4105555210698
"2209" 441.6 106.749869579105 37.0654963668321
"2210" 441.8 107.121290289278 39.7022311434465
"2211" 442 107.355197017132 42.7767292524677
"2212" 442.2 108.455034879189 45.4521636044545
"2213" 442.4 109.967771512329 47.474399851407
"2214" 442.6 112.165363653107 49.9967006310849
"2215" 442.8 114.383289567535 51.86561453092
"2216" 443 117.020670557719 52.9433745876549
"2217" 443.2 119.743952442243 54.201237026752
"2218" 443.4 121.041104776193 56.4355639950563
"2219" 443.6 120.89323950232 59.2066782176523
"2220" 443.8 121.177262260833 61.8924406721819
"2221" 444 121.642639833763 64.9033591699164
"2222" 444.2 121.89547824993 67.9516192490875
"2223" 444.4 121.262274344962 69.6135768889277
"2224" 444.6 119.821776310732 70.8556696661777
"2225" 444.8 118.260822585391 73.175957771372
"2226" 445 116.455449059641 75.5792970504297
"2227" 445.2 114.618425968525 78.4011745718588
"2228" 445.4 113.304756116369 81.0467672534996
"2229" 445.6 113.088198842327 84.294626420816
"2230" 445.8 112.743726700733 87.7700715371166
"2231" 446 111.640459324519 91.2933196066109
"2232" 446.2 110.926899626831 93.8647869174732
"2233" 446.4 111.162644171166 96.2721231951089
"2234" 446.6 111.984373825965 96.5028381107134
"2235" 446.8 112.279600173416 96.5394505416395
"2236" 447 111.747779901927 96.1002322141722
"2237" 447.2 110.857828630602 95.3488310773663
"2238" 447.4 108.992475387197 94.8325671349447
"2239" 447.6 106.474410901932 95.1355686731209
"2240" 447.8 103.69357790191 95.14777053817
"2241" 448 100.677215365042 94.9331604251777
"2242" 448.2 97.9178444604216 94.5395125603877
"2243" 448.4 95.3062656719582 94.5965459328816
"2244" 448.6 92.2784276839341 94.123411480009
"2245" 448.8 89.1745305474929 94.1114682802277
"2246" 449 86.1301382966711 94.4482428641584
"2247" 449.2 83.2305727032624 95.0131218870141
"2248" 449.4 81.4579529825655 95.761638986452
"2249" 449.6 79.6897201812393 95.6027289901689
"2250" 449.8 77.3219678577563 94.0600206504008
"2251" 450 75.4642465050788 91.9020900654563
"2252" 450.2 74.6723812055928 89.8339653431893
"2253" 450.4 74.0444345434451 87.2209445476101
"2254" 450.6 74.5065677558072 84.5569084552277
"2255" 450.8 75.7478575642116 82.1682684989777
"2256" 451 76.8310816796616 80.1809200553777
"2257" 451.2 78.3311253670217 77.9906509602563
"2258" 451.4 80.5051264426313 76.6817462610066
"2259" 451.6 82.7438265021356 75.8631519639941
"2260" 451.8 84.8829571095931 75.1515817551134
"2261" 452 87.082622297004 74.3054277959336
"2262" 452.2 89.6084649001971 73.8558014512277
"2263" 452.4 92.6384776672687 74.005676899463
"2264" 452.6 95.2332482101012 74.5538692915032
"2265" 452.8 97.7093656832949 74.9455888688911
"2266" 453 99.9494020377981 75.9990203609924
"2267" 453.2 101.994649102728 77.2026802714801
"2268" 453.4 104.733921350622 78.3801130178849
"2269" 453.6 107.271469014476 79.4660905601209
"2270" 453.8 109.232110577921 79.9885787295548
"2271" 454 109.727326264285 79.1549073234008
"2272" 454.2 110.04054308245 77.3900786283992
"2273" 454.4 110.262230248295 75.3202386580501
"2274" 454.6 111.116075130247 72.646782150295
"2275" 454.8 111.961565593379 69.5590324114801
"2276" 455 112.77338404134 66.5794939495481
"2277" 455.2 113.285690683122 63.3795076195807
"2278" 455.4 113.552247482998 60.3999540303564
"2279" 455.6 113.186673433029 57.1399598933151
"2280" 455.8 112.870138040002 53.8218004101677
"2281" 456 113.431507015556 50.0523282570202
"2282" 456.2 113.807262769098 46.8030029037324
"2283" 456.4 113.747747065357 43.2362473767571
"2284" 456.6 113.010353188661 39.6296653652376
"2285" 456.8 111.923742233872 36.3866396415077
"2286" 457 109.978747984326 33.5979561151155
"2287" 457.2 107.991928754801 32.531827336533
"2288" 457.4 105.177346427122 32.1148374853147
"2289" 457.6 101.872314801035 31.7118843100864
"2290" 457.8 98.4883800847535 31.0639728547772
"2291" 458 95.316417344955 29.6075732838944
"2292" 458.2 92.3125108225782 27.8900603800864
"2293" 458.4 88.9246656199512 26.2740935227277
"2294" 458.6 85.6328582933883 24.6986527693611
"2295" 458.8 82.4655363183883 23.0637614215277
"2296" 459 78.7618811556217 21.3792190277662
"2297" 459.2 75.5890507945781 19.0624779330755
"2298" 459.4 72.6320082542379 17.64388181103
"2299" 459.6 69.6316404909843 16.2638546906893
"2300" 459.8 67.9929864406216 14.0357640046611
"2301" 460 68.385276439453 13.1394516428181
"2302" 460.2 68.5793092992495 14.0309250027859
"2303" 460.4 68.0975817244472 15.0485967236812
"2304" 460.6 66.5336721676957 16.4387947794129
"2305" 460.8 63.8583270718452 17.998720648416
"2306" 461 61.8318566509912 20.2090251120755
"2307" 461.2 59.9066757287955 22.6765940407929
"2308" 461.4 58.0371537183249 25.4782301878541
"2309" 461.6 56.3721913323458 28.0246645987105
"2310" 461.8 54.4714009909853 30.5866743891936
"2311" 462 53.3669974093994 33.4860168276722
"2312" 462.2 52.7407474700091 36.7697774904902
"2313" 462.4 51.9663372471216 39.9487659747033
"2314" 462.6 52.1876771592569 42.4673863273101
"2315" 462.8 53.1546050737865 44.9149347461398
"2316" 463 53.9414649955767 47.3435082559243
"2317" 463.2 55.0782310875591 49.7146136267277
"2318" 463.4 56.4501362172751 51.8254460844356
"2319" 463.6 57.9723715422154 54.5277231385715
"2320" 463.8 59.8169906472915 56.7651985176549
"2321" 464 61.7192984984424 58.5504782598598
"2322" 464.2 63.7949010423012 59.5814745981112
"2323" 464.4 66.1590756574731 60.8464641528713
"2324" 464.6 68.9535253089583 61.2905803262685
"2325" 464.8 71.7246676038944 61.3402931875308
"2326" 465 73.6778185273636 61.1615927202922
"2327" 465.2 76.0901519131804 61.3412015235807
"2328" 465.4 78.0531928637154 61.3154416809152
"2329" 465.6 80.2267675690591 61.7692832726027
"2330" 465.8 82.1035626373642 62.6476405792871
"2331" 466 84.1970056647216 63.7700080999577
"2332" 466.2 86.1852920345279 64.1141314963215
"2333" 466.4 88.4386832536416 64.9433080464677
"2334" 466.6 90.6697817536702 65.7743135681792
"2335" 466.8 92.8850012017702 65.6899637869307
"2336" 467 95.0751573080474 65.0542544599604
"2337" 467.2 97.1621586997981 63.593080133316
"2338" 467.4 98.5518008666022 61.8374638694122
"2339" 467.6 99.4976807572348 60.3964913279353
"2340" 467.8 100.309416191699 59.8399971540931
"2341" 468 101.396855518321 60.0638407251986
"2342" 468.2 102.625097945331 61.3218627560665
"2343" 468.4 103.609992443849 62.6968323724455
"2344" 468.6 104.521524465239 63.8965779159924
"2345" 468.8 105.948467507958 65.0876553964393
"2346" 469 108.263222979907 66.2885900698277
"2347" 469.2 110.659528291279 67.5297728889992
"2348" 469.4 112.961505963328 68.018152742463
"2349" 469.6 114.96533112441 67.3741424830762
"2350" 469.8 116.229436989298 65.8824276051101
"2351" 470 116.271339850499 63.7784449565579
"2352" 470.2 115.954768547439 62.7541379007181
"2353" 470.4 115.253084909901 60.9828695023912
"2354" 470.6 114.314747128877 58.7907954904216
"2355" 470.8 113.470662286462 56.0881420006577
"2356" 471 112.961718892536 53.3781048510563
"2357" 471.2 112.249790084239 49.9581612301101
"2358" 471.4 111.655288633466 46.1420121957229
"2359" 471.6 110.741697672802 42.5627071123877
"2360" 471.8 109.860838790528 38.5735801610034
"2361" 472 108.880112517053 34.9617027615014
"2362" 472.2 108.23998007579 31.5301071696172
"2363" 472.4 108.792316574588 30.7795992890944
"2364" 472.6 109.112160527011 32.1174611630698
"2365" 472.8 109.348209364727 33.8594082806382
"2366" 473 109.842625383239 35.4090020926689
"2367" 473.2 110.492802612889 37.105747977802
"2368" 473.4 110.72434313881 39.5495234380673
"2369" 473.6 111.013214042806 42.3461618264122
"2370" 473.8 111.781665219565 44.8172192478563
"2371" 474 113.071016638149 47.3825932842555
"2372" 474.2 114.397907976651 49.7599365387181
"2373" 474.4 116.511578234263 51.7360940827843
"2374" 474.6 118.912966058705 53.9115424980055
"2375" 474.8 121.362657730771 56.4361422861716
"2376" 475 122.998811406455 57.6130497487277
"2377" 475.2 122.423867055565 57.4983950308277
"2378" 475.4 120.896312914479 57.9094360943195
"2379" 475.6 118.626700482107 59.3183111879706
"2380" 475.8 116.456087728 61.2252299388782
"2381" 476 114.950533515418 63.3810354760918
"2382" 476.2 113.843139350722 65.8720112614577
"2383" 476.4 113.192534154445 68.7150735767571
"2384" 476.6 113.177270815516 71.4230635265547
"2385" 476.8 113.89469457178 74.283391653297
"2386" 477 115.339925221193 76.9241800921706
"2387" 477.2 117.514849510335 78.8241725602277
"2388" 477.4 118.677309335659 79.8264999682843
"2389" 477.6 118.082091847527 80.4754889375296
"2390" 477.8 116.641759192142 81.6554421246971
"2391" 478 114.165502342844 82.4549052937277
"2392" 478.2 111.571610555475 83.369145527963
"2393" 478.4 108.678455410256 84.6340798999681
"2394" 478.6 105.830719703107 85.6852564726563
"2395" 478.8 103.126731685593 86.7590070053706
"2396" 479 101.250494370592 88.3863003534059
"2397" 479.2 100.031942237546 90.4915520295485
"2398" 479.4 99.1920128435074 93.3179848357134
"2399" 479.6 99.3613514505279 95.9029482474152
"2400" 479.8 100.616402783122 98.6377068169336
"2401" 480 100.860226814405 99.8694426351428
"2402" 480.2 99.7753028364272 100.049450275172
"2403" 480.4 97.8845875796841 100.867907013621
"2404" 480.6 95.6325788538108 102.154513956336
"2405" 480.8 93.2787735410383 104.140217370617
"2406" 481 91.425248827631 106.137712366499
"2407" 481.2 89.4870092396944 107.706738314855
"2408" 481.4 87.8624556228553 110.284569920452
"2409" 481.6 86.9232060701125 112.668160653073
"2410" 481.8 86.5570124607605 113.10027125095
"2411" 482 85.0916523025832 112.246757794218
"2412" 482.2 82.484520516145 111.013216725798
"2413" 482.4 80.0006559725105 109.579239019144
"2414" 482.6 77.5932281502665 107.255685160975
"2415" 482.8 75.5484890428034 105.264245385046
"2416" 483 73.7071904972011 103.308848298686
"2417" 483.2 71.3028379044966 102.071151580593
"2418" 483.4 68.8107313868944 101.407677601137
"2419" 483.6 66.4335122754762 101.327766737146
"2420" 483.8 63.8048818405359 101.973506079085
"2421" 484 61.014320355705 103.471398182867
"2422" 484.2 58.7524685477398 105.0905261155
"2423" 484.4 56.6799910577734 106.658652736129
"2424" 484.6 55.2312469802703 108.238444482741
"2425" 484.8 55.2963054857027 107.563599896903
"2426" 485 54.2659873489703 106.222091999696
"2427" 485.2 52.8197865502034 103.568745314282
"2428" 485.4 51.9608021213401 100.879436094131
"2429" 485.6 51.1967720860672 97.6570613717228
"2430" 485.8 50.4094766763332 95.0007773100931
"2431" 486 49.0433515387645 92.6919336776563
"2432" 486.2 47.2118350379827 90.9266150052277
"2433" 486.4 45.1303514759359 88.8701097476563
"2434" 486.6 42.8426738907244 86.9357259667978
"2435" 486.8 41.2839347860543 84.06448114117
"2436" 487 41.0150815699247 80.8895016537126
"2437" 487.2 41.223526360151 77.7825381949924
"2438" 487.4 41.7453565809928 74.4468051517432
"2439" 487.6 42.1802919284876 71.4642064764751
"2440" 487.8 43.5688572623147 68.6149834878119
"2441" 488 46.167258649258 65.5636016515914
"2442" 488.2 48.9698586998641 63.2859490064398
"2443" 488.4 51.7840546354992 62.6633170847991
"2444" 488.6 55.3094779113461 62.3006337934828
"2445" 488.8 58.2376347576216 62.1956329704541
"2446" 489 61.5187217668257 62.9090057660134
"2447" 489.2 64.0328931831662 64.1120424217723
"2448" 489.4 66.5956746877672 65.7297874641403
"2449" 489.6 69.0698759121216 67.5535388529336
"2450" 489.8 71.4301642478916 68.4670297099277
"2451" 490 73.5687275015622 68.9631100240099
"2452" 490.2 76.5773515138352 69.4662696947326
"2453" 490.4 79.1527167351782 69.6157401854919
"2454" 490.6 81.9962758312687 69.737973510963
"2455" 490.8 85.0388233983543 69.7274748100099
"2456" 491 87.7069001669979 69.5761154464455
"2457" 491.2 90.2692143653645 69.7609900976563
"2458" 491.4 92.8430637360158 71.4855356484874
"2459" 491.6 94.1401609095334 73.9607142649924
"2460" 491.8 95.3876066769645 76.2398916170849
"2461" 492 96.8694011259046 78.2436879821805
"2462" 492.2 99.1874532920928 79.2284039374393
"2463" 492.4 101.05598868147 79.0596586811671
"2464" 492.6 103.642413470006 77.7327478417566
"2465" 492.8 105.595432927822 75.2462173952849
"2466" 493 107.365513437279 72.712894104542
"2467" 493.2 109.18307716021 69.7754423730218
"2468" 493.4 110.571539390699 66.5906611535258
"2469" 493.6 111.575336816622 63.7607816765308
"2470" 493.8 112.32101490445 60.7778839459992
"2471" 494 112.491145341965 58.3464759600563
"2472" 494.2 113.026875230307 54.9323132492563
"2473" 494.4 112.531292176349 52.9322805415308
"2474" 494.6 112.205146609343 52.5638323642854
"2475" 494.8 112.159880198938 51.8178781162574
"2476" 495 112.433228597279 50.622751789142
"2477" 495.2 112.674935389074 49.5980359785485
"2478" 495.4 113.782864253743 48.9290164855611
"2479" 495.6 114.99353577974 47.8636147431386
"2480" 495.8 116.659628614995 46.0850714925829
"2481" 496 117.569344252329 43.7138693240579
"2482" 496.2 117.200022557886 41.5469672656334
"2483" 496.4 116.326319779122 39.2576787071444
"2484" 496.6 114.836140915932 37.0475554457908
"2485" 496.8 112.928757860554 34.5608367555643
"2486" 497 111.245689325631 31.882527377286
"2487" 497.2 109.655747740864 28.9628817724702
"2488" 497.4 107.391886240662 26.1103010685849
"2489" 497.6 104.665403773203 24.168190540891
"2490" 497.8 102.189614873385 22.8364219980628
"2491" 498 99.8742492340321 21.7502608813751
"2492" 498.2 96.7216409259513 20.5056592723376
"2493" 498.4 93.1746358336784 19.4556121930686
"2494" 498.6 89.7317369890354 17.8858489315381
"2495" 498.8 86.5764649998744 16.2848537232717
"2496" 499 83.1098136953689 14.1933500780629
"2497" 499.2 80.3642581366103 11.2951495061709
"2498" 499.4 79.3822393907251 9.25379833102082
"2499" 499.6 79.7885303475182 9.51737239515875
"2500" 499.8 79.880273466794 9.47783628553807
"2501" 500 80.5473668457147 11.0267936345533
"2502" 500.2 82.1505340638144 11.7626741065892
"2503" 500.4 83.2234860649512 12.9281106398982
"2504" 500.6 84.441217110794 14.2441339453657
"2505" 500.8 85.9660989569398 16.1462601082277
"2506" 501 88.1301930544238 18.1159693644585
"2507" 501.2 89.9458042673458 19.3706494928484
"2508" 501.4 92.2098320310486 20.9686289547333
"2509" 501.6 94.7770128146671 22.1178599988527
"2510" 501.8 97.432188424255 22.7282902098944
"2511" 502 100.219431762255 22.8089731595277
"2512" 502.2 103.289347110719 23.0421598080103
"2513" 502.4 105.173303037366 24.2412084535788
"2514" 502.6 106.087534742043 26.4973684996909
"2515" 502.8 106.771676288643 29.4944830553225
"2516" 503 107.017088765792 32.9216276988447
"2517" 503.2 107.235772308558 36.1806634465435
"2518" 503.4 107.687040932261 38.9274827507638
"2519" 503.6 108.680596490379 40.3241220007429
"2520" 503.8 109.6211951375 40.8877445197126
"2521" 504 110.554341262327 41.7674679840513
"2522" 504.2 112.509853597364 42.698476461505
"2523" 504.4 114.572528354107 44.0128163063992
"2524" 504.6 116.751645872907 45.0610880129134
"2525" 504.8 118.652039057907 46.2840716705134
"2526" 505 120.218606561733 47.9523281478944
"2527" 505.2 121.428323378851 49.8168795575763
"2528" 505.4 123.176784736479 51.030413008342
"2529" 505.6 124.580360845972 50.9019269276477
"2530" 505.8 123.795554907889 50.6826828895247
"2531" 506 122.986223331939 50.8035884580643
"2532" 506.2 121.943242419447 51.4591711196937
"2533" 506.4 121.209915848612 52.3000001264146
"2534" 506.6 120.416241877929 53.9255572538911
"2535" 506.8 119.991363778764 56.0679409313134
"2536" 507 119.575087176336 58.393793780142
"2537" 507.2 119.536090399147 60.9995009526813
"2538" 507.4 119.958785609879 63.5951141572563
"2539" 507.6 120.478175668967 66.3764563022371
"2540" 507.8 121.016862102099 69.1784499625855
"2541" 508 120.690760182224 72.5064636147175
"2542" 508.2 120.349394564094 75.8396755094368
"2543" 508.4 120.897925695117 79.0020198124158
"2544" 508.6 122.147153719844 81.3579002767833
"2545" 508.8 123.023114128527 81.9717690610673
"2546" 509 122.946022706872 82.4241942085759
"2547" 509.2 122.677931525416 82.8712111146742
"2548" 509.4 122.44582487799 84.675889766256
"2549" 509.6 122.434023572078 87.2247641888879
"2550" 509.8 121.100549141438 88.3962636876589
"2551" 510 118.802642519576 89.7566927563195
"2552" 510.2 116.629355449162 91.5808010833358
"2553" 510.4 114.184525297649 94.0735943493899
"2554" 510.6 111.807607094788 96.1073096658944
"2555" 510.8 109.684505358339 97.2049823669636
"2556" 511 107.566675722825 99.0649973545481
"2557" 511.2 105.6977344675 101.6443904002
"2558" 511.4 104.497112230995 104.462539073817
"2559" 511.6 103.50319052605 107.626165663171
"2560" 511.8 103.37735137265 110.71837490436
"2561" 512 103.63975557744 111.229765101237
"2562" 512.2 103.367692736541 110.714022325687
"2563" 512.4 102.934882468822 109.773997622446
"2564" 512.6 101.81537811984 109.318853136237
"2565" 512.8 100.279351916348 108.079153096096
"2566" 513 98.6263684101499 106.341304856228
"2567" 513.2 97.471438375004 104.141882653375
"2568" 513.4 97.0056557316216 102.096082784963
"2569" 513.6 96.7336386678863 99.9865858510512
"2570" 513.8 96.8427648871931 97.7811992170951
"2571" 514 96.9410423633316 95.3459174096177
"2572" 514.2 96.8597669618641 92.7603184059853
"2573" 514.4 96.9795719035922 90.5182044087865
"2574" 514.6 96.9355441383886 88.2006279690724
"2575" 514.8 96.3633228350917 85.6079100359777
"2576" 515 95.443946480582 83.455769085297
"2577" 515.2 94.4319803896502 81.3138178631992
"2578" 515.4 93.0002116340062 79.1512324926989
"2579" 515.6 91.2075933867981 76.7071818539042
"2580" 515.8 89.4454776946612 74.5558385077129
"2581" 516 88.9522914042443 71.8619631179353
"2582" 516.2 89.0356394149379 69.2150152505134
"2583" 516.4 88.6865876054482 66.0795596997787
"2584" 516.6 88.6737358067981 63.2521134885807
"2585" 516.8 89.6587748617763 60.7630994724751
"2586" 517 91.2854722447716 58.3544835911477
"2587" 517.2 93.4396238138863 56.6276186765807
"2588" 517.4 95.7156918727125 55.6847658567732
"2589" 517.6 98.4607042510459 55.1636080481368
"2590" 517.8 101.171902329506 55.4265254810835
"2591" 518 102.272459701479 55.3433543127481
"2592" 518.2 102.507388081067 54.8299294511881
"2593" 518.4 103.229443412497 53.8573727713623
"2594" 518.6 103.629356250214 52.3942193045093
"2595" 518.8 103.854523719916 50.5689036816689
"2596" 519 104.052623929877 48.2534809405644
"2597" 519.2 104.618407255063 45.7466611346983
"2598" 519.4 105.593175034929 43.2849939953168
"2599" 519.6 107.077739612122 40.8352426960277
"2600" 519.8 109.054879444977 38.7611682478623
"2601" 520 111.207802029028 38.0063361910099
"2602" 520.2 112.020571791393 38.2218430943706
"2603" 520.4 111.974906665776 37.8975830329104
"2604" 520.6 111.615878537902 37.3956011590277
"2605" 520.8 110.719513491132 36.6866138218093
"2606" 521 109.681682614547 35.5643782887384
"2607" 521.2 108.929153591323 33.6439096681556
"2608" 521.4 107.684639371202 31.8198477093245
"2609" 521.6 106.127543019622 29.8605735580909
"2610" 521.8 104.345924408684 27.5400726995402
"2611" 522 102.662357999313 25.1478751944192
"2612" 522.2 101.026487628306 22.3697986552909
"2613" 522.4 99.9277656827507 19.5324782999697
"2614" 522.6 100.41340623836 17.6098449541482
"2615" 522.8 101.364429887856 17.5326877253873
"2616" 523 102.351277852009 18.2051136447116
"2617" 523.2 103.329850784385 18.6993960944545
"2618" 523.4 104.532004574715 19.486374980384
"2619" 523.6 106.069704966165 20.8529193611516
"2620" 523.8 107.789376209058 21.9155879344724
"2621" 524 109.343008288642 23.2968926812577
"2622" 524.2 109.869288047952 25.1331121067326
"2623" 524.4 110.358317342591 27.4843377672277
"2624" 524.6 110.966236436814 30.5956944281893
"2625" 524.8 111.365026637482 33.3597550889477
"2626" 525 112.001827696424 36.5419343485247
"2627" 525.2 112.288617725392 39.6390118059377
"2628" 525.4 112.797550472857 42.9027745044336
"2629" 525.6 113.338073315785 46.1034799903046
"2630" 525.8 113.572382301065 49.6640499767947
"2631" 526 113.743594945793 53.1851937383992
"2632" 526.2 114.390598772093 56.264386881122
"2633" 526.4 115.930703336207 59.642943024756
"2634" 526.6 117.099624427357 62.8446219396994
"2635" 526.8 118.901640483158 65.8403943544004
"2636" 527 121.36654497481 67.7480941517749
"2637" 527.2 122.822317867471 69.8861522560107
"2638" 527.4 122.024424264243 71.9819945729268
"2639" 527.6 120.660172413593 74.4398915235485
"2640" 527.8 118.365358001518 76.520261719407
"2641" 528 115.61174826065 78.6205800704987
"2642" 528.2 113.231816608407 81.3280030040875
"2643" 528.4 110.279449654279 83.1009755295134
"2644" 528.6 107.083274737903 84.1116474148394
"2645" 528.8 104.28868637585 86.1766338350849
"2646" 529 101.992428218927 88.4707392576166
"2647" 529.2 100.40860278065 90.9147090116763
"2648" 529.4 98.2470134818235 93.6311105936131
"2649" 529.6 96.611368547444 96.63672951248
"2650" 529.8 95.4705808482041 99.6586787417326
"2651" 530 95.0002884468788 102.963540468571
"2652" 530.2 94.050277918687 105.909117290312
"2653" 530.4 91.8621616533412 107.141387622882
"2654" 530.6 88.9742744395001 107.380698093265
"2655" 530.8 85.8965001415931 106.883639871056
"2656" 531 82.9278411180334 105.468280370257
"2657" 531.2 80.7323859338546 104.148394232315
"2658" 531.4 79.0021195393858 101.906546899718
"2659" 531.6 77.719487269988 99.6436530185049
"2660" 531.8 76.0409443711169 97.468958461723
"2661" 532 74.6563147465178 95.4094462187183
"2662" 532.2 73.3905811723575 92.9649211012277
"2663" 532.4 72.3682811134137 90.195044748
"2664" 532.6 72.4297710632016 87.0181630661477
"2665" 532.8 72.9784165348794 84.2495865309597
"2666" 533 73.4203459022991 81.20356616826
"2667" 533.2 74.8441475126986 77.8135941171989
"2668" 533.4 75.8095531571065 75.5157855824398
"2669" 533.6 76.6636919452441 72.26467475384
"2670" 533.8 78.3567029859895 70.0952709238787
"2671" 534 81.2084067510682 68.2529333596743
"2672" 534.2 83.5516099985925 67.1397807587035
"2673" 534.4 86.3107697281167 66.393784827505
"2674" 534.6 88.5498468470771 66.4164887320396
"2675" 534.8 91.013827807151 66.9427964013748
"2676" 535 93.0274993310217 67.8864764557992
"2677" 535.2 95.3624874827731 68.3392495361065
"2678" 535.4 98.0819531803225 68.9267201209473
"2679" 535.6 101.124984197393 69.8920240609706
"2680" 535.8 103.675304890516 71.1070280861893
"2681" 536 106.592945432275 71.7615979304012
"2682" 536.2 109.578060841798 72.6980136136101
"2683" 536.4 111.81096189065 72.4949463883025
"2684" 536.6 113.811585652556 71.1300477803975
"2685" 536.8 114.39963184565 69.2083193325768
"2686" 537 114.452372195078 67.4848580650044
"2687" 537.2 114.612239651475 66.2196473636395
"2688" 537.4 114.179305989855 65.3104999844413
"2689" 537.6 114.137879576773 64.1822603151994
"2690" 537.8 114.163491344765 62.164660057742
"2691" 538 114.184492994518 60.277510016907
"2692" 538.2 114.12409944121 57.4406929832571
"2693" 538.4 113.876127307895 54.7214433413126
"2694" 538.6 113.202274084572 51.3827199460099
"2695" 538.8 112.611237415504 48.0360086064924
"2696" 539 112.58504067047 44.5705930340762
"2697" 539.2 112.672497148762 41.5308146512877
"2698" 539.4 112.455852325672 38.4695336833577
"2699" 539.6 111.669451526736 36.7295118455134
"2700" 539.8 110.475642626902 35.7292859255477
"2701" 540 109.87015408804 34.471515870544
"2702" 540.2 108.09524179659 31.9471134188215
"2703" 540.4 106.436356912184 29.3833065324465
"2704" 540.6 104.813792948252 26.294864304956
"2705" 540.8 103.441653984822 23.5775844165611
"2706" 541 102.537452415785 20.1633293911734
"2707" 541.2 103.095267300259 18.2083651078211
"2708" 541.4 103.930213399465 18.658313128884
"2709" 541.6 105.063322836022 19.7106137945225
"2710" 541.8 106.487617517832 21.3560095707014
"2711" 542 107.039731748422 23.1261174961751
"2712" 542.2 107.075739198243 25.0933510769856
"2713" 542.4 107.790387056497 27.512205233384
"2714" 542.6 108.712077751222 29.587011424154
"2715" 542.8 109.22694716258 32.0009193807226
"2716" 543 109.865636006199 34.5264751942587
"2717" 543.2 110.779705536502 37.3650265675877
"2718" 543.4 111.791821736078 40.0753305204316
"2719" 543.6 113.23396744353 42.1521941346589
"2720" 543.8 115.116587288864 44.0938114099365
"2721" 544 117.768382843033 45.6642296381689
"2722" 544.2 120.337215626671 46.6527398346238
"2723" 544.4 121.553257070838 47.3406067801196
"2724" 544.6 121.074934650425 48.6139045229006
"2725" 544.8 120.495268129186 50.898369982604
"2726" 545 119.496078155641 53.5486869924008
"2727" 545.2 118.125602301074 56.3452331565643
"2728" 545.4 117.096038779839 59.2896045859447
"2729" 545.6 116.060264733222 62.1937787162563
"2730" 545.8 115.228117486855 65.0620346141623
"2731" 546 114.832089059151 68.3029160941101
"2732" 546.2 114.615965912622 71.3770756451992
"2733" 546.4 115.042785611777 74.3159045262957
"2734" 546.6 116.493649996669 77.2449660683975
"2735" 546.8 117.999621954593 79.5741153691334
"2736" 547 119.611454291136 80.7243691310315
"2737" 547.2 118.718579435533 80.3791303356689
"2738" 547.4 117.213169932122 81.1434951216689
"2739" 547.6 115.126463689769 82.3724737971983
"2740" 547.8 112.205146609343 83.3589136464008
"2741" 548 109.146244501949 84.259247168372
"2742" 548.2 106.284949323834 83.9894255080459
"2743" 548.4 103.044682963955 83.5519103106722
"2744" 548.6 100.11572227092 83.2854170323624
"2745" 548.8 97.216810529955 82.0746531148338
"2746" 549 94.3635556918935 81.143240478917
"2747" 549.2 91.4426865900762 80.1984850037429
"2748" 549.4 88.4212533848338 79.7738379004095
"2749" 549.6 85.9796121037998 79.0890514464653
"2750" 549.8 83.2379528709711 77.1581541674413
"2751" 550 81.0388008408272 75.0737845915361
"2752" 550.2 80.0349600853789 72.3790190006063
"2753" 550.4 80.5644323152553 69.4436760033267
"2754" 550.6 81.20793178978 66.8781347909109
"2755" 550.8 81.1030038239514 64.3215704769192
"2756" 551 80.7980167109788 61.5596679295032
"2757" 551.2 80.1909768307416 58.9124698849277
"2758" 551.4 80.5498020908971 56.1779158648093
"2759" 551.6 82.0674135440762 54.5382186777732
"2760" 551.8 83.3898975002687 53.0118734879042
"2761" 552 85.2711890747284 51.0139100793054
"2762" 552.2 87.1466462385307 49.7281251254702
"2763" 552.4 89.0547177798338 47.9021425811368
"2764" 552.6 90.8901904622916 45.9755958818777
"2765" 552.8 92.9753169174929 44.7191239650891
"2766" 553 95.2204378911671 43.895018096955
"2767" 553.2 97.2368375829927 43.0014682596504
"2768" 553.4 98.7974550203359 41.4287953512787
"2769" 553.6 98.9666997629514 39.4146626097064
"2770" 553.8 98.4633199548414 37.6954673443046
"2771" 554 97.3729227291722 36.2043944644412
"2772" 554.2 96.1719348504604 34.0143143530019
"2773" 554.4 95.034258845204 31.2991620197003
"2774" 554.6 93.8856695575667 29.6276390261398
"2775" 554.8 93.3236439356841 28.9891809396652
"2776" 555 91.884811299783 28.08021354126
"2777" 555.2 89.7797421095867 27.105118028437
"2778" 555.4 87.7611624316862 25.824104576131
"2779" 555.6 85.8192503926443 24.2893508681709
"2780" 555.8 84.240992293498 21.9519971344749
"2781" 556 83.1373102268002 19.1445719771206
"2782" 556.2 83.8135592423305 17.1767012437847
"2783" 556.4 84.9745245554735 15.9575280623018
"2784" 556.6 86.6111455916441 15.1457151917221
"2785" 556.8 88.86870340617 14.9134136791955
"2786" 557 91.474298546345 15.2070672062809
"2787" 557.2 94.5249274234603 15.6325740961309
"2788" 557.4 97.4796863912508 16.8032702894524
"2789" 557.6 100.017981099334 18.4678148571958
"2790" 557.8 102.038697051053 21.3841703786067
"2791" 558 102.59648987588 24.5337253137439
"2792" 558.2 103.173295432031 27.2165205600118
"2793" 558.4 104.551080491156 29.9569420370914
"2794" 558.6 106.045805678331 32.6376358405826
"2795" 558.8 107.315288760247 35.6375621512277
"2796" 559 108.104719767652 39.1196683985611
"2797" 559.2 109.022283345864 42.1694066861368
"2798" 559.4 110.633135405806 45.2923057103151
"2799" 559.6 111.927261480511 48.6034537063388
"2800" 559.8 113.517562556008 51.7685435312466
"2801" 560 115.586481174395 55.2694784708975
"2802" 560.2 117.075919313205 58.7029773139499
"2803" 560.4 118.733484480122 62.0364570751166
"2804" 560.6 120.362895673927 65.5044084190055
"2805" 560.8 121.479100157879 69.1676974304277
"2806" 561 120.854630408834 71.2461519798338
"2807" 561.2 118.916071276328 72.6942667274042
"2808" 561.4 117.479703064357 74.695881616973
"2809" 561.6 115.547039051688 77.3134704595956
"2810" 561.8 113.306411481089 80.1814558250875
"2811" 562 110.533639811511 82.4796763747555
"2812" 562.2 107.394471809622 84.7090736672555
"2813" 562.4 104.183712276107 86.4569009232849
"2814" 562.6 100.598129771727 87.4820736939585
"2815" 562.8 97.2441364450334 88.3562510679924
"2816" 563 93.9867454148788 90.0566950821134
"2817" 563.2 90.9736669925661 91.8572999067
"2818" 563.4 88.5099932455359 94.2097437527134
"2819" 563.6 86.2401851484865 97.3927279246331
"2820" 563.8 84.2286196821917 100.219242972097
"2821" 564 81.8635943182823 103.314556797379
"2822" 564.2 79.3700069748216 105.879211599237
"2823" 564.4 77.2938710072088 108.304810728521
"2824" 564.6 75.9492992418216 111.188072476546
"2825" 564.8 76.2338351755758 113.038262384943
"2826" 565 77.3365862668716 114.140656654117
"2827" 565.2 77.4383930446395 114.268177168183
"2828" 565.4 77.4682190058327 114.111178093732
"2829" 565.6 77.1757837666024 113.705665582882
"2830" 565.8 75.925909787237 113.330832851285
"2831" 566 73.7929631948418 113.700945616842
"2832" 566.2 71.0739269072125 113.922413779191
"2833" 566.4 67.8674776072197 113.827793601349
"2834" 566.6 64.2985315940681 113.401442098344
"2835" 566.8 61.1262323988216 112.334619655546
"2836" 567 57.9795997196583 111.015150084384
"2837" 567.2 55.5875451785391 110.166635046714
"2838" 567.4 53.2205967492216 109.933819350428
"2839" 567.6 50.1061446871889 110.001436235343
"2840" 567.8 46.4769157898788 110.603548496256
"2841" 568 43.7318812721171 111.72692096309
"2842" 568.2 40.6439946922795 113.472023715096
"2843" 568.4 37.8253758151663 114.745905159433
"2844" 568.6 35.070272700484 114.307528680962
"2845" 568.8 32.813829202658 112.2755551039
"2846" 569 31.4437726130022 109.320974663599
"2847" 569.2 30.8108888269609 106.662065078924
"2848" 569.4 31.3452783661122 104.214063234813
"2849" 569.6 32.126601404107 102.022272764461
"2850" 569.8 32.6831639495298 100.023595910718
"2851" 570 33.9275070342099 97.8546075999042
"2852" 570.2 35.6039519242716 95.6784160915277
"2853" 570.4 36.9647486200762 92.9996649551368
"2854" 570.6 38.0021019396505 90.4770607160258
"2855" 570.8 39.5422816030078 87.4554402674852
"2856" 571 41.1005597422981 84.9803065964924
"2857" 571.2 42.6468090678816 82.7912257995677
"2858" 571.4 44.5957926982393 80.5927028494042
"2859" 571.6 46.4810275976022 77.97075556615
"2860" 571.8 48.254981144651 75.2196680301689
"2861" 572 50.1784163118461 72.6663562485236
"2862" 572.2 52.3156476135074 70.4998760574563
"2863" 572.4 54.7136046766993 68.7649835561209
"2864" 572.6 56.8731524507916 68.4632078859977
"2865" 572.8 57.8687349040628 67.2987505909336
"2866" 573 58.0255908864532 65.0696293847856
"2867" 573.2 57.2591344368344 62.9026166986533
"2868" 573.4 56.0046727652466 60.2803643665402
"2869" 573.6 55.1249907619795 57.4139126071119
"2870" 573.8 54.033499629989 54.3644994082277
"2871" 574 52.7565007293058 51.5323267274698
"2872" 574.2 51.6294493643262 48.0107171246027
"2873" 574.4 51.8165415490099 44.5761338839807
"2874" 574.6 53.0104858622508 41.2071190469693
"2875" 574.8 54.6666633774356 38.1128597430998
"2876" 575 57.2312901846557 35.1077183791141
"2877" 575.2 59.6435170278152 32.8800956382922
"2878" 575.4 62.6085390831216 30.5587827953611
"2879" 575.6 65.8093136722396 29.0245184970704
"2880" 575.8 69.3765302669739 28.0634019990459
"2881" 576 72.7873866257003 26.8344845596547
"2882" 576.2 74.9906564573883 25.3483628374611
"2883" 576.4 77.9893300130238 23.4451129832386
"2884" 576.6 80.8523136591216 22.3036431065611
"2885" 576.8 83.3608326633216 22.2611783962277
"2886" 577 85.1563909715228 23.7731087421618
"2887" 577.2 87.1109418817216 25.8791717166277
"2888" 577.4 88.4474805793969 29.0073417603064
"2889" 577.6 89.6354352054477 32.0732959208582
"2890" 577.8 90.1944737935648 33.4834432088641
"2891" 578 90.1210495114171 33.6788773871027
"2892" 578.2 90.1182966941162 33.7182505731948
"2893" 578.4 90.042938572962 33.8242286695469
"2894" 578.6 90.071430365889 34.2865918317859
"2895" 578.8 90.5902624741271 35.561965633931
"2896" 579 91.3984741191055 36.6484962230342
"2897" 579.2 92.1314604637206 37.107494431997
"2898" 579.4 93.0269602123876 37.4224352419405
"2899" 579.6 94.643121476633 38.034888070955
"2900" 579.8 96.8871365867507 38.4936563784858
"2901" 580 99.2141126539795 38.9484685663751
"2902" 580.2 102.039675976994 39.5772934152384
"2903" 580.4 104.542534235537 39.9106865665788
"2904" 580.6 107.472436658237 40.4211417735025
"2905" 580.8 110.300571353694 41.3702980462277
"2906" 581 113.099490542773 41.9802457037429
"2907" 581.2 115.450648409563 41.201688166963
"2908" 581.4 116.522509237379 39.6894376187617
"2909" 581.6 117.218599626936 38.2873600760277
"2910" 581.8 117.270596143631 37.1984379058165
"2911" 582 117.490460006914 35.2986456895107
"2912" 582.2 117.749178266352 33.4657372063912
"2913" 582.4 117.745523664074 33.3995902537566
"2914" 582.6 117.642518022066 33.5497138931722
"2915" 582.8 117.954261772874 34.6171722670044
"2916" 583 118.27160898435 35.7896930066937
"2917" 583.2 118.450288632945 37.0089225025807
"2918" 583.4 118.917547719423 38.1325641885485
"2919" 583.6 119.616748985603 38.9474058943787
"2920" 583.8 120.522157580913 40.6302539579641
"2921" 584 121.556681202703 42.6683409485791
"2922" 584.2 122.393500984566 45.1425798141722
"2923" 584.4 123.459128866822 47.6311405206459
"2924" 584.6 124.15312430401 50.1321832783388
"2925" 584.8 125.089243909955 52.5951364776722
"2926" 585 125.788620176584 55.5503363659473
"2927" 585.2 125.710473167108 58.7256648461062
"2928" 585.4 125.549561370322 61.5946954067095
"2929" 585.6 125.402959610336 65.1238437292563
"2930" 585.8 124.963363164795 68.3729540439585
"2931" 586 124.058311659269 71.3154126036395
"2932" 586.2 123.263659853507 74.2015855210849
"2933" 586.4 122.450002650787 77.2814179462828
"2934" 586.6 121.854193037376 80.298819718124
"2935" 586.8 120.769287944053 83.5400929142185
"2936" 587 119.019119334594 86.3566400877186
"2937" 587.2 117.136369381577 89.3020579895552
"2938" 587.4 115.751552543658 92.6633826994112
"2939" 587.6 114.290673385459 96.101571191525
"2940" 587.8 112.524972821161 99.4721682174401
"2941" 588 111.177661946427 103.188300113978
"2942" 588.2 110.419563099707 106.380965293237
"2943" 588.4 109.234424355099 105.9661349842
"2944" 588.6 106.783430933029 106.628787187245
"2945" 588.8 104.537213985858 108.101355350307
"2946" 589 102.648095860903 110.569631876964
"2947" 589.2 101.321061849064 113.044716386546
"2948" 589.4 100.829780263543 114.340315292175
"2949" 589.6 100.928610234943 114.350073395254
"2950" 589.8 101.328186412413 114.457469129391
"2951" 590 100.669747153227 113.478728669359
"2952" 590.2 99.6558404096126 113.776489592773
"2953" 590.4 97.8235035130234 114.462680707478
"2954" 590.6 95.3743447675066 115.919539696723
"2955" 590.8 92.7983504716129 117.44121087901
"2956" 591 89.6041243795163 118.668363269044
"2957" 591.2 86.4519204749234 120.080102949417
"2958" 591.4 83.755783942639 121.944316466097
"2959" 591.6 81.0455739830199 123.963799774135
"2960" 591.8 77.9230869222423 124.903508323142
"2961" 592 74.5973988484923 124.432369683495
"2962" 592.2 71.691107891432 122.7224329424
"2963" 592.4 69.0798779815163 120.44517614878
"2964" 592.6 67.3914912767712 119.203349689807
"2965" 592.8 65.9919493797805 119.324790824031
"2966" 593 64.4955961755953 120.176977978254
"2967" 593.2 64.0128974367827 121.414837542855
"2968" 593.4 63.3183440590575 123.163863180587
"2969" 593.6 61.6583424906216 124.821141428098
"2970" 593.8 59.3045221597269 124.535198249307
"2971" 594 56.6139654925427 122.959533997465
"2972" 594.2 54.1557818325292 120.109505854471
"2973" 594.4 52.1598635255941 117.666526226778
"2974" 594.6 49.5467294955056 116.042595421397
"2975" 594.8 46.6936099738307 115.152346207573
"2976" 595 43.3874194405502 114.619648476031
"2977" 595.2 39.8603190388919 115.090182879768
"2978" 595.4 36.2100416079163 114.950645727112
"2979" 595.6 33.7277931110804 112.890999444521
"2980" 595.8 32.3740144302274 109.413463323035
"2981" 596 31.6394393721793 105.360125058814
"2982" 596.2 32.3111055968255 101.558459180723
"2983" 596.4 34.0211958859073 98.295975501544
"2984" 596.6 35.6682033129074 95.108782334342
"2985" 596.8 37.3222394710585 91.9964783383831
"2986" 597 39.2489060531016 88.1876411887277
"2987" 597.2 41.8415691991167 85.052610370901
"2988" 597.4 44.4145806391556 82.0560256117132
"2989" 597.6 47.0033873524486 79.2945508900739
"2990" 597.8 50.6360620176216 77.4685067133598
"2991" 598 53.8427448870682 76.8056558438005
"2992" 598.2 56.8331536989931 76.0579000013706
"2993" 598.4 59.5476145259226 74.3344570696452
"2994" 598.6 60.9676226599197 71.8052459195547
"2995" 598.8 61.0350135259416 68.6428336107077
"2996" 599 61.9788009492687 64.9044903053748
"2997" 599.2 63.1904120480134 61.5786845791865
"2998" 599.4 63.2773313001505 58.5868798847373
"2999" 599.6 61.9142370185028 55.7910614098218
"3000" 599.8 60.0689227358944 53.0326516750459
"3001" 600 59.3151772851989 49.86499123497
"3002" 600.2 59.2319818988641 46.3000648731065
"3003" 600.4 59.3448203523608 42.4669953478799
"3004" 600.6 60.0331786634492 38.6027703727794
"3005" 600.8 61.3166987719699 34.963375233239
"3006" 601 62.9926611098769 31.5270685414086
"3007" 601.2 64.979899274839 27.9357561009886
"3008" 601.4 67.266613934355 24.3504421446277
"3009" 601.6 69.9941580520989 21.3404662676368
"3010" 601.8 72.3335946428825 18.9461615525973
"3011" 602 76.5454225777479 16.2226965868277
"3012" 602.2 80.2362521321161 14.7393249252058
"3013" 602.4 84.591177105116 14.0979342491154
"3014" 602.6 87.993568938755 13.9338486998611
"3015" 602.8 92.12464586699 13.8933954758067
"3016" 603 96.9147673619042 15.6976112120973
"3017" 603.2 99.468080092611 18.3946309947064
"3018" 603.4 101.125217732654 21.4146238482922
"3019" 603.6 102.690487818364 24.8912507781632
"3020" 603.8 104.378317474338 28.5150720998641
"3021" 604 104.767261581937 32.7490678546593
"3022" 604.2 104.86618314738 35.7551567336893
"3023" 604.4 104.556290097591 38.8723224053824
"3024" 604.6 104.321228705166 42.0551991663564
"3025" 604.8 104.223495232343 45.320741050795
"3026" 605 103.754819101262 49.1623662530238
"3027" 605.2 103.286361129176 52.5216991568317
"3028" 605.4 102.262214994282 56.2537784075862
"3029" 605.6 100.88469358571 59.6775840481689
"3030" 605.8 100.010428352433 63.1619054357749
"3031" 606 98.8832441984017 67.0644203276177
"3032" 606.2 96.8934420387931 70.9111771089706
"3033" 606.4 95.148290316848 74.5156069032937
"3034" 606.6 92.7176776541944 77.8061776406913
"3035" 606.8 89.8475080681216 81.0111051423944
"3036" 607 86.5380846207297 83.7856574999845
"3037" 607.2 82.6630656561499 85.4979424606334
"3038" 607.4 78.7618811556216 86.3404262892277
"3039" 607.6 74.5846017961405 86.3632610862937
"3040" 607.8 70.5317168236601 86.1848584561797
"3041" 608 66.5105613517618 84.5640520513586
"3042" 608.2 63.1111664395282 82.3709680391903
"3043" 608.4 60.0728716048502 80.0107578946849
"3044" 608.6 57.1630487930125 77.1981601972823
"3045" 608.8 53.9556479114198 74.1643523740167
"3046" 609 51.3925994950788 70.8347406303706
"3047" 609.2 48.5858301391889 67.5167184904104
"3048" 609.4 45.6640129091114 64.3870376736359
"3049" 609.6 42.8383196585249 61.3752861013245
"3050" 609.8 40.9319266048557 57.4585504834724
"3051" 610 40.2842573424756 53.4884858332614
"3052" 610.2 40.2389108817927 49.1899509556356
"3053" 610.4 40.9886338982142 45.0600095440796
"3054" 610.6 41.7285780633139 41.0763115900739
"3055" 610.8 42.7987443002419 37.098563197886
"3056" 611 44.6336006162192 33.1626981185082
"3057" 611.2 45.4926602026346 29.6368022403576
"3058" 611.4 45.6308706160892 25.9638805413966
"3059" 611.6 45.3588163269678 21.947592842997
"3060" 611.8 44.4889235285416 17.8737245245877
"3061" 612 44.405659044014 14.4675602301138
"3062" 612.2 44.1794761715841 13.7098473528527
"3063" 612.4 43.1611821566216 13.3595134926027
"3064" 612.6 41.6671332054875 13.419714987435
"3065" 612.8 39.5368035928241 13.4903343644682
"3066" 613 37.3040729043908 12.6870194741508
"3067" 613.2 35.1844035826601 12.0304497220739
"3068" 613.4 33.5828952201758 10.8970079634084
"3069" 613.6 33.6653219125373 10.3168274631916
"3070" 613.8 34.4177697982925 10.079719338329
"3071" 614 35.9610777604658 9.13792843399396
"3072" 614.2 37.6278706662966 8.31629833164022
"3073" 614.4 39.3097186350216 7.41451649403949
"3074" 614.6 41.5696918339025 5.92610173362098
"3075" 614.8 44.6415609058064 4.38999736703207
"3076" 615 47.9541588262059 4.01518976862098
"3077" 615.2 50.8358469421985 4.05851698603541
"3078" 615.4 53.6084718710832 4.62689080126618
"3079" 615.6 55.8461287270598 5.72856926083446
"3080" 615.8 57.9813026535984 6.18729798365795
"3081" 616 60.4178660599733 5.97012891878816
"3082" 616.2 63.3940349329216 5.69994136622772
"3083" 616.4 66.9671828074281 5.96294860442127
"3084" 616.6 70.5154558966666 6.46716894168839
"3085" 616.8 74.1112560354756 6.79782112439626
"3086" 617 78.1980282325997 6.64209796142553
"3087" 617.2 82.1653125869398 7.38212295965954
"3088" 617.4 85.7741184809475 8.42531693278952
"3089" 617.6 89.7623180287941 9.57887301012427
"3090" 617.8 93.4791529140959 10.8981472476504
"3091" 618 97.3774717895564 12.0668784785973
"3092" 618.2 101.136102143918 14.2002497601971
"3093" 618.4 104.56207061376 16.4716827398911
"3094" 618.6 107.96946256816 19.3396879881989
"3095" 618.8 111.30747187245 21.7770806984277
"3096" 619 114.208654226865 24.9507423394894
"3097" 619.2 116.304062922 28.1832839454169
"3098" 619.4 118.029825381892 31.7055595133358
"3099" 619.6 119.7606440365 35.2196617775735
"3100" 619.8 121.817880207049 38.5490971088095
"3101" 620 123.318533406409 42.5878702717144
"3102" 620.2 125.054761750227 46.3562004576589
"3103" 620.4 125.106840143149 49.5624484146999
"3104" 620.6 124.835858151955 54.4423513771722
"3105" 620.8 124.216470743511 59.3257930655055
"3106" 621 123.202123312279 64.1192500105135
"3107" 621.2 121.68566760399 68.050955670756
"3108" 621.4 119.828134635594 71.8127329578072
"3109" 621.6 117.719941448122 75.5366962352555
"3110" 621.8 116.23548337531 79.5452714149447
"3111" 622 113.972229122027 83.3552719222818
"3112" 622.2 111.711243723185 87.2530315185732
"3113" 622.4 108.599766226054 90.7372453510385
"3114" 622.6 105.112837667631 93.7398046686864
"3115" 622.8 101.310845526425 95.9723750723118
"3116" 623 97.5581774539272 98.2553162635888
"3117" 623.2 93.0112443956027 99.0654174121334
"3118" 623.4 88.7546282332527 99.4360482215384
"3119" 623.6 84.4845745957348 98.4488778913504
"3120" 623.8 80.1495267454235 97.2987252180768
"3121" 624 76.0136202419293 96.1730483040066
"3122" 624.2 71.4207326668994 95.5269586246722
"3123" 624.4 67.0920593010661 93.5735819493388
"3124" 624.6 63.2349649848438 92.0979332652555
"3125" 624.8 59.7153236640889 90.9682859826576
"3126" 625 56.5743548507501 89.9495370830626
"3127" 625.2 52.7631076008326 87.7581242791635
"3128" 625.4 49.7539927279801 84.9246688711334
"3129" 625.6 47.7101736422254 81.2218262521617
"3130" 625.8 46.9293545181662 76.924612547495
"3131" 626 45.8734439948053 72.9978409771461
"3132" 626.2 45.3909768270216 68.7426033301435
"3133" 626.4 45.1486766959341 64.6993482856027
"3134" 626.6 44.9631861909089 60.4672203858128
"3135" 626.8 45.2458558928944 56.5533622045005
"3136" 627 45.9574749859788 53.1360560021563
"3137" 627.2 46.9560065087863 49.4455871971454
"3138" 627.4 48.8107460942513 46.0366978817462
"3139" 627.6 51.1045310353193 42.9434674313673
"3140" 627.8 53.9038645518285 39.8679258806415
"3141" 628 56.9720537642067 37.5159479551213
"3142" 628.2 60.3218022286436 35.5199675687662
"3143" 628.4 63.7383332733249 33.8358451556563
"3144" 628.6 67.427850789352 32.4555716656884
"3145" 628.8 70.8613701618014 31.171610592576
"3146" 629 74.3600401968774 29.7048470970998
"3147" 629.2 78.3039550869469 28.1228432912759
"3148" 629.4 81.2489174542521 26.3945640596516
"3149" 629.6 84.078758977655 24.0701750564277
"3150" 629.8 86.2766968154368 21.5009677666734
"3151" 630 87.8997717546532 18.6163652587751
"3152" 630.2 89.4000396018663 17.0447953087915
"3153" 630.4 90.4345184074883 18.1251156097611
"3154" 630.6 91.7234264924057 19.2862359052618
"3155" 630.8 93.4498089276883 20.9787441441611
"3156" 631 95.8867725530373 23.3218418914075
"3157" 631.2 98.432889797091 25.5994246044726
"3158" 631.4 100.686417268885 27.9979372637856
"3159" 631.6 102.61763315753 30.8875809810849
"3160" 631.8 104.833739982561 34.4446898336823
"3161" 632 106.430838093591 37.2628024285308
"3162" 632.2 107.297015748852 40.1906773909104
"3163" 632.4 107.798383760493 43.1676904885545
"3164" 632.6 108.684771130699 45.9935918489267
"3165" 632.8 109.259537172593 48.9735227685066
"3166" 633 110.260898196997 52.2110486169008
"3167" 633.2 111.558760178248 55.2824515110408
"3168" 633.4 113.412383562122 57.9952321417277
"3169" 633.6 115.902018156056 60.1368957402372
"3170" 633.8 118.422902422379 63.0470896958005
"3171" 634 120.338864246879 65.2657971895135
"3172" 634.2 121.68518492067 66.965493885122
"3173" 634.4 121.341445442178 68.094221602039
"3174" 634.6 120.536994875298 70.5398071590218
"3175" 634.8 119.223650618777 73.6331709310335
"3176" 635 117.906395119103 76.7690408242843
"3177" 635.2 116.318867256827 79.9182633323454
"3178" 635.4 114.434486923784 83.2485362990115
"3179" 635.6 112.475211471201 86.6178359389754
"3180" 635.8 109.942277229512 89.8408430079892
"3181" 636 107.158206710946 92.7239051777142
"3182" 636.2 104.005437296372 94.8298296300333
"3183" 636.4 100.394690244872 96.5921151088666
"3184" 636.6 96.6895155569207 98.3761951703399
"3185" 636.8 91.9083394316684 99.8477759732931
"3186" 637 88.1714915239674 100.619284355424
"3187" 637.2 84.3689460005073 100.655886781313
"3188" 637.4 81.1364676877359 102.006264569913
"3189" 637.6 77.9781791872942 103.571328043245
"3190" 637.8 74.2502069645661 105.1699865962
"3191" 638 70.7145798322307 106.431638876391
"3192" 638.2 67.1328696474106 106.909319054998
"3193" 638.4 63.1263526390345 106.919837836457
"3194" 638.6 59.3046445091996 107.84899686531
"3195" 638.8 55.528266859007 108.715043205411
"3196" 639 52.4702029631446 110.177153828173
"3197" 639.2 50.0252213510145 112.906652393121
"3198" 639.4 48.3133592359549 115.970177924311
"3199" 639.6 47.2602726689944 118.206330966182
"3200" 639.8 45.7611403691434 119.51496577668
"3201" 640 44.9121427151088 120.08680493951
"3202" 640.2 44.6729795362855 119.595647174808
"3203" 640.4 43.3088069025869 118.783834242245
"3204" 640.6 41.0331902597898 117.576790781414
"3205" 640.8 38.4302033329111 116.251227257175
"3206" 641 37.1019575087955 114.207615501715
"3207" 641.2 36.3632042491359 112.317909516285
"3208" 641.4 35.1081220660034 110.319476128819
"3209" 641.6 33.2474643748716 108.213290836755
"3210" 641.8 31.2011481417377 105.986421205585
"3211" 642 28.8382187833585 104.115260040859
"3212" 642.2 26.2185776892703 102.195830971795
"3213" 642.4 23.4604394721216 99.7838595868593
"3214" 642.6 20.6271259963034 97.1515554972732
"3215" 642.8 18.0703862350199 95.2411047338737
"3216" 643 14.9086701396217 93.1511125234585
"3217" 643.2 12.5554876218477 90.6784733935408
"3218" 643.4 10.5246596542251 87.4496338091415
"3219" 643.6 9.04940477985173 85.9165307736879
"3220" 643.8 8.60403239780583 83.0013590661751
"3221" 644 9.02072780609577 79.4600449899605
"3222" 644.2 9.55204785367769 75.5916953110221
"3223" 644.4 9.97141101344342 72.5616788927525
"3224" 644.6 10.561751359175 69.3623754519753
"3225" 644.8 11.3517078009046 65.6605129673692
"3226" 645 12.0007100018197 62.5057054779824
"3227" 645.2 13.070405193362 58.8220690496604
"3228" 645.4 14.5037265450609 55.3110258955642
"3229" 645.6 16.4658855261653 51.9415372467811
"3230" 645.8 18.6557080155004 48.832505780258
"3231" 646 21.3190685945907 46.0274072062896
"3232" 646.2 23.7117817965894 43.1538158802277
"3233" 646.4 26.5699839253799 40.3497450627222
"3234" 646.6 30.0520279688576 38.3343098231828
"3235" 646.8 33.4940884342733 35.8436829923963
"3236" 647 37.2441554744364 33.8021430045981
"3237" 647.2 40.7723344983686 31.6637861854566
"3238" 647.4 44.4389261923899 30.1425250616302
"3239" 647.6 48.4417413533416 29.2780471317077
"3240" 647.8 52.7064903823321 28.6225037533988
"3241" 648 56.8621120713359 28.2259536012634
"3242" 648.2 60.9162841993359 27.8392214178706
"3243" 648.4 65.1611126566103 28.2327782868527
"3244" 648.6 69.2249654708975 28.600134638745
"3245" 648.8 73.2248264665989 29.5443587719209
"3246" 649 76.6780017320699 30.7131200529174
"3247" 649.2 80.105113611383 31.1208611430459
"3248" 649.4 83.8144482540021 30.9309028983038
"3249" 649.6 86.4289846951044 31.5170209485381
"3250" 649.8 87.5036898066216 33.4054543453022
"3251" 650 88.0531513144586 35.8868115379668
"3252" 650.2 89.095796986055 39.0687107461611
"3253" 650.4 89.7337430339175 42.247757621993
"3254" 650.6 90.7045481319451 45.7916237691689
"3255" 650.8 91.9968966638296 49.0820576198317
"3256" 651 92.611481285489 52.6017806160236
"3257" 651.2 92.5397317468716 56.4168188586377
"3258" 651.4 92.3581595267206 59.8891161783267
"3259" 651.6 91.8546852511359 63.5514361694849
"3260" 651.8 89.8947299593852 67.157186417555
"3261" 652 87.6623634123595 70.0488195559073
"3262" 652.2 84.8720977199645 72.7092542722277
"3263" 652.4 81.6386231329152 75.1951929569708
"3264" 652.6 78.3746312235839 77.5766715415673
"3265" 652.8 74.7675362204827 79.5213015548666
"3266" 653 71.6318874652327 81.8780929783666
"3267" 653.2 67.9054531787671 83.9940580219004
"3268" 653.4 64.4455858286216 85.9479146423629
"3269" 653.6 60.7968309134216 87.7636007241134
"3270" 653.8 57.2430364551917 89.67172328491
"3271" 654 53.4690555619272 91.5423533050611
"3272" 654.2 49.7757021938671 93.2776157864095
"3273" 654.4 46.107883773363 95.6336085006243
"3274" 654.6 43.1001392240125 98.2772563639277
"3275" 654.8 40.4206151424637 101.667951734807
"3276" 655 38.0968911284865 105.067363546228
"3277" 655.2 36.6998453276216 108.657866554149
"3278" 655.4 35.6782400215034 112.074040751228
"3279" 655.6 35.8452660022914 113.956108762039
"3280" 655.8 36.0766533282162 114.866382379363
"3281" 656 36.6416350859189 115.727153534768
"3282" 656.2 37.9137934591307 117.104950797264
"3283" 656.4 40.1194793921555 118.386527903406
"3284" 656.6 42.8734390077064 120.057766164321
"3285" 656.8 46.1618029750427 121.621895621965
"3286" 657 49.3287225679406 122.788326458435
"3287" 657.2 52.5525602296132 123.59457271649
"3288" 657.4 55.5607015987509 123.519744486417
"3289" 657.6 58.8979408642742 122.700654576931
"3290" 657.8 61.774762974027 121.332495298768
"3291" 658 64.5375222540907 120.353531884537
"3292" 658.2 67.5344254891968 118.58128786744
"3293" 658.4 70.2338667379341 116.510086384263
"3294" 658.6 73.2643151561573 114.066848943299
"3295" 658.8 76.7115486918051 113.19955036731
"3296" 659 80.3789429930398 112.543082779
"3297" 659.2 84.1512013161601 111.655926680253
"3298" 659.4 87.621168658058 110.350745597337
"3299" 659.6 90.7600392101081 109.371219323255
"3300" 659.8 94.4224664111261 108.110166728254
"3301" 660 96.0454570697269 106.036229437254
"3302" 660.2 97.1494692699459 103.170223919714
"3303" 660.4 98.860298710316 99.7415811252555
"3304" 660.6 100.809835660881 96.7867450312277
"3305" 660.8 102.973917572081 93.481383794471
"3306" 661 104.115567115502 90.3282132155764
"3307" 661.2 105.345666966365 86.8718418071134
"3308" 661.4 107.344492050016 83.575155519081
"3309" 661.6 109.087770865487 80.33820280942
"3310" 661.8 110.496703865135 76.7835289572369
"3311" 662 111.832241821261 73.2400631513944
"3312" 662.2 113.359794065178 69.5941072198504
"3313" 662.4 115.753833732425 65.8728327750128
"3314" 662.6 117.759383570829 62.2785593387466
"3315" 662.8 119.820931691538 58.9789979311166
"3316" 663 119.734358224222 55.8131526693135
"3317" 663.2 118.137282696592 53.4689936050218
"3318" 663.4 116.535850309776 51.8031424089873
"3319" 663.6 114.033931300186 49.9864298171287
"3320" 663.8 111.734607864507 48.2459412879134
"3321" 664 109.838899122092 45.7653955657277
"3322" 664.2 108.318584574092 42.7903679182571
"3323" 664.4 107.651775904086 39.4869662539184
"3324" 664.6 107.610267372754 35.9105495747992
"3325" 664.8 107.554777085091 32.2564179192787
"3326" 665 107.713958200143 28.5256463162712
"3327" 665.2 107.247344595299 24.8830318019697
"3328" 665.4 105.743463554864 21.7180771009119
"3329" 665.6 103.580207473771 18.6223141224511
"3330" 665.8 101.419221944948 15.6665822068094
"3331" 666 99.5779050931368 13.2046138105914
"3332" 666.2 97.1584708537144 10.5908253233824
"3333" 666.4 94.4156353289721 8.52231237157824
"3334" 666.6 91.2652928119824 6.72566112201122
"3335" 666.8 87.9450714495894 5.90952525916321
"3336" 667 84.4377221348216 4.87187951472772
"3337" 667.2 80.5413402288489 3.53424113922772
"3338" 667.4 77.1687855920259 2.72921865184474
"3339" 667.6 73.6097040762883 1.8009088719853
"3340" 667.8 70.0592558692608 0.827444190866897
"3341" 668 66.7153887766006 0.416437406859298
"3342" 668.2 63.5033075410591 1.22124144825897
"3343" 668.4 60.1993309485894 1.93154078148579
"3344" 668.6 57.0442695747829 2.69179607938902
"3345" 668.8 53.4380370857379 3.8230999246347
"3346" 669 49.9804263687966 4.79066575621522
"3347" 669.2 46.4640360486914 5.67179615123935
"3348" 669.4 42.7393693947746 6.31742821295713
"3349" 669.6 39.1827167489997 7.1090447420448
"3350" 669.8 35.6013058071786 7.20125701130367
"3351" 670 34.4329477426573 8.00668509540629
"3352" 670.2 33.3159669199123 9.01811408064632
"3353" 670.4 31.3308483212192 10.7863850844472
"3354" 670.6 28.4709883330607 12.9210135721789
"3355" 670.8 25.4972711421986 14.3529427256893
"3356" 671 22.8853854304268 16.2405648545524
"3357" 671.2 20.7840524032466 18.6145213963527
"3358" 671.4 18.9611969055567 21.551411094942
"3359" 671.6 17.3641781760295 24.3380379792409
"3360" 671.8 16.1819335735716 27.2773223043527
"3361" 672 15.9128285139179 30.3294733595611
"3362" 672.2 15.9633883572966 33.6741001071902
"3363" 672.4 16.2459838623994 36.3972086360796
"3364" 672.6 17.1531885770406 38.1888878558493
"3365" 672.8 18.9858773365307 39.2261059192667
"3366" 673 21.1823138145476 39.945371099487
"3367" 673.2 23.8676665831931 41.3429993038706
"3368" 673.4 26.7042140465182 42.1785918429174
"3369" 673.6 29.800065726352 43.010676407194
"3370" 673.8 32.9578806514431 42.9126769894063
"3371" 674 36.2353047712883 42.9462106297092
"3372" 674.2 39.5309438929678 41.99256937842
"3373" 674.4 41.9125704093686 40.5829102245048
"3374" 674.6 45.1156515704631 39.272955645618
"3375" 674.8 47.8600446309254 37.8774412393163
"3376" 675 50.6314827569349 36.7979231516615
"3377" 675.2 53.4477280792843 36.3512762586374
"3378" 675.4 55.9108118823289 37.6090640078009
"3379" 675.6 58.5874798666784 39.8545974194436
"3380" 675.8 60.6815812622023 41.8305607130664
"3381" 676 62.5785328749374 43.5024735019119
"3382" 676.2 64.1588598393058 45.2524665645961
"3383" 676.4 66.3211628826835 45.6846250599906
"3384" 676.6 68.796302827248 45.5197068845134
"3385" 676.8 71.1564300621828 44.6695460511053
"3386" 677 73.3679992220259 42.9356195494724
"3387" 677.2 75.3174185078091 40.9562671204777
"3388" 677.4 76.8364278407096 38.2918398696453
"3389" 677.6 77.8005057796804 36.1861062917689
"3390" 677.8 78.2387140905746 35.2059208603101
"3391" 678 78.7000078891332 33.2644761295766
"3392" 678.2 78.6769224014687 31.0243958545454
"3393" 678.4 78.9563399931565 28.5849638059835
"3394" 678.6 78.7834765327239 25.8658532392959
"3395" 678.8 78.8763626727903 22.8966141821795
"3396" 679 79.0642164350535 19.8421375678073
"3397" 679.2 79.0817034233412 16.9572325031302
"3398" 679.4 79.1419597926216 13.9452578931193
"3399" 679.6 79.439975996633 11.71207575308
"3400" 679.8 79.7889984246573 10.9594990603706
"3401" 680 81.1291100578064 10.625386191956
"3402" 680.2 82.9147403683164 10.6589255392593
"3403" 680.4 85.5019423184216 10.8509107296611
"3404" 680.6 88.6357519834926 11.7943122137439
"3405" 680.8 91.2919461116656 13.8615653632607
"3406" 681 93.7034671434926 15.8832528700342
"3407" 681.2 96.1215597716434 18.5058209693582
"3408" 681.4 97.850274924955 21.6284542122611
"3409" 681.6 99.4844294511868 24.4171855915212
"3410" 681.8 100.979956261991 27.3749449808255
"3411" 682 102.31379942336 31.0470304534891
"3412" 682.2 103.890172898725 34.0339721104958
"3413" 682.4 106.000850140622 37.2299887887277
"3414" 682.6 107.690483209154 40.8273847402838
"3415" 682.8 109.867373381801 44.2294550051805
"3416" 683 111.183306021225 48.0260404752655
"3417" 683.2 112.715572727622 51.253959376311
"3418" 683.4 114.876591263707 54.0733128230849
"3419" 683.6 116.7200149405 57.2183660624987
"3420" 683.8 118.82287992278 59.8972146115642
"3421" 684 121.140649181122 63.039318630473
"3422" 684.2 121.819898626453 66.0872821162871
"3423" 684.4 120.319535899301 68.833347928124
"3424" 684.6 119.183948049899 70.8903491796166
"3425" 684.8 118.07555957878 74.143384242
"3426" 685 117.383139091572 77.166787529198
"3427" 685.2 117.031266853557 80.2722581410442
"3428" 685.4 116.950376287067 83.9893108418614
"3429" 685.6 117.407858530585 86.8464965527415
"3430" 685.8 118.659278650993 88.051147476942
"3431" 686 119.948907286603 88.568037682695
"3432" 686.2 120.999427302236 89.1255658687965
"3433" 686.4 120.777538340416 89.0987367148974
"3434" 686.6 119.950763358081 89.449531702552
"3435" 686.8 118.680894983178 90.6790377317749
"3436" 687 117.395146976503 92.4472376779823
"3437" 687.2 115.958684192738 95.0020897496295
"3438" 687.4 114.287029355218 97.6773351947323
"3439" 687.6 112.264085377003 100.556453180364
"3440" 687.8 110.400034126613 103.331618511353
"3441" 688 108.503034500872 106.549457766701
"3442" 688.2 106.826616226961 109.668339081004
"3443" 688.4 105.983729481297 110.27330749412
"3444" 688.6 103.900415567727 111.869539646201
"3445" 688.8 101.80251025376 113.810334898736
"3446" 689 99.6828763062795 116.392031296701
"3447" 689.2 97.5034578402588 117.201372678555
"3448" 689.4 94.6030157763002 118.683748744451
"3449" 689.6 91.3911607780427 120.136748252675
"3450" 689.8 87.6986019281601 121.61553451151
"3451" 690 84.7121878844536 122.653106318808
"3452" 690.2 81.5435186140199 123.559805411652
"3453" 690.4 78.8627869884535 124.462838145555
"3454" 690.6 75.563978140863 125.11107289865
"3455" 690.8 71.8496035708589 125.265810977406
"3456" 691 68.6448788907489 125.440001350055
"3457" 691.2 65.5847200624129 125.184558493706
"3458" 691.4 62.4479886243889 124.834320131305
"3459" 691.6 59.9676478639665 125.720587921969
"3460" 691.8 57.2710554652509 126.25762007765
"3461" 692 57.1070618628165 125.939488415914
"3462" 692.2 55.7003530457568 124.916746389876
"3463" 692.4 53.8482310294358 123.096451536953
"3464" 692.6 51.9139126075354 121.032264256116
"3465" 692.8 50.2890336968825 119.016467003202
"3466" 693 48.101073251202 117.69075699121
"3467" 693.2 45.7663044810591 116.752362722683
"3468" 693.4 43.0480635146573 116.175676790388
"3469" 693.6 39.9667117075502 115.68429942796
"3470" 693.8 37.2088012036044 114.245232104564
"3471" 694 34.3834958761703 112.544158916068
"3472" 694.2 31.8502622549434 110.309355093115
"3473" 694.4 29.8789746528108 107.184860588525
"3474" 694.6 29.1299458073716 104.009284513755
"3475" 694.8 28.033815594902 100.780015268368
"3476" 695 27.0198245456486 97.4994635479034
"3477" 695.2 26.0062815136487 93.7774890719304
"3478" 695.4 25.5396931921804 90.1622502192277
"3479" 695.6 25.7426873625188 86.5356845834707
"3480" 695.8 25.1459283810609 82.8424453838258
"3481" 696 24.4835804495004 79.3646325099247
"3482" 696.2 24.7316733599517 75.5700564567229
"3483" 696.4 26.0872446315749 72.1199075914333
"3484" 696.6 28.3120314855922 70.0639526108748
"3485" 696.8 30.6377830263792 67.6134890322277
"3486" 697 33.4468193462393 65.7775147913454
"3487" 697.2 36.5921563804716 65.0694282361577
"3488" 697.4 39.4105711842454 65.0353345395148
"3489" 697.6 42.1860309061368 65.775925203258
"3490" 697.8 45.4623385302951 66.590436163891
"3491" 698 48.2719728954816 68.1956802108977
"3492" 698.2 50.6141344039486 70.1478972729874
"3493" 698.4 53.0221112387883 71.6334816104499
"3494" 698.6 55.5770842986216 72.2324028460993
"3495" 698.8 57.3999857226799 71.6072331972665
"3496" 699 58.8428085097381 69.9968724345287
"3497" 699.2 59.9181785349452 67.8945054976689
"3498" 699.4 60.7714923376216 64.7508679709336
"3499" 699.6 60.6048636598064 61.455644460956
"3500" 699.8 60.0399431330732 58.3794692787761
"3501" 700 59.8462504031065 55.2523978970156
"3502" 700.2 59.6245174436961 51.5469207023873
"3503" 700.4 60.1221913327466 48.388918451009
"3504" 700.6 61.1278160598091 44.805958516634
"3505" 700.8 62.3009496707041 41.5239590083617
"3506" 701 64.0950688633883 38.5846130483611
"3507" 701.2 66.1048538568152 35.814270139389
"3508" 701.4 67.7897209424458 32.8740894633816
"3509" 701.6 69.5838458871557 29.6963631327732
"3510" 701.8 72.1311614557847 26.8099797042169
"3511" 702 74.3744516719912 24.4462646866408
"3512" 702.2 77.1148737286216 21.6461722465725
"3513" 702.4 80.3396494510751 19.7369970099021
"3514" 702.6 83.901388947055 18.3119603352277
"3515" 702.8 87.4086701473716 17.8313370228186
"3516" 703 91.4088933845887 18.2755620120849
"3517" 703.2 95.5529107190883 18.4860656475944
"3518" 703.4 99.4654905059137 19.2294843573738
"3519" 703.6 103.366752040973 20.2536708813486
"3520" 703.8 106.973024069275 21.9140943862583
"3521" 704 110.234606349534 24.2091954479267
"3522" 704.2 113.492463023376 26.5228726276051
"3523" 704.4 116.261789294023 29.2011820373399
"3524" 704.6 117.938397860977 31.7228714715268
"3525" 704.8 118.666552393103 34.9236742850579
"3526" 705 119.268409969233 38.6560953107555
"3527" 705.2 120.385820112313 42.0810858612464
"3528" 705.4 122.210690388892 45.2609836686602
"3529" 705.6 123.933028716919 48.7350560518764
"3530" 705.8 125.033839990392 52.0328361848791
"3531" 706 126.354637028694 55.4033406401095
"3532" 706.2 126.48839112508 58.7256648461062
"3533" 706.4 125.590308539514 62.7587397157412
"3534" 706.6 125.219185324314 66.439993094747
"3535" 706.8 124.605758624052 69.9911159444427
"3536" 707 123.761757517414 74.0613146248221
"3537" 707.2 122.765751764556 77.5061790740875
"3538" 707.4 121.394626961921 80.8029486884707
"3539" 707.6 119.447415973946 84.1368521313899
"3540" 707.8 117.941949997771 87.8072446947604
"3541" 708 115.14286620379 91.7005045860688
"3542" 708.2 112.89020345273 95.2029261052818
"3543" 708.4 110.065294664216 98.0503570873628
"3544" 708.6 106.983575985838 100.429528560903
"3545" 708.8 104.014445276301 102.922700882145
"3546" 709 100.983145327595 105.479718233412
"3547" 709.2 98.219889253365 108.915117255104
"3548" 709.4 94.7549291942564 111.715121634323
"3549" 709.6 91.7720065354092 114.397574414865
"3550" 709.8 87.8023230214073 116.670466495612
"3551" 710 84.1435255733207 118.415562758971
"3552" 710.2 80.0694911453005 119.773788779008
"3553" 710.4 75.7840476605173 120.285977212993
"3554" 710.6 71.9675550782765 120.052520973237
"3555" 710.8 68.3079751581354 120.16298369298
"3556" 711 65.4961276659933 121.327589664927
"3557" 711.2 63.1689114325447 123.676706220766
"3558" 711.4 60.4504654662572 125.907100077524
"3559" 711.6 58.7151694553909 125.610483799023
"3560" 711.8 56.3002427672499 124.019777141281
"3561" 712 53.9958137428009 122.201874165728
"3562" 712.2 52.2993419244932 119.496794200595
"3563" 712.4 52.3630212614663 116.660229467228
"3564" 712.6 52.1829820702116 113.346708119918
"3565" 712.8 51.4294300463109 110.415443375781
"3566" 713 50.911805342504 106.892097128492
"3567" 713.2 51.4402283969585 103.026375468522
"3568" 713.4 52.7740043507466 99.5061197506508
"3569" 713.6 53.6229426195004 95.9760551066823
"3570" 713.8 53.9569511186823 92.0731621842277
"3571" 714 53.5696786818449 88.9687032637423
"3572" 714.2 52.7697708015721 85.1888337981089
"3573" 714.4 53.3330029844195 81.6458170362064
"3574" 714.6 55.0142755476793 77.8282934400066
"3575" 714.8 57.4774774836216 75.1105134584353
"3576" 715 60.4547601401216 72.9888136152555
"3577" 715.2 62.9442160101917 70.8233448936857
"3578" 715.4 64.5360807421931 68.279578345742
"3579" 715.6 64.5826209834583 66.0288620354012
"3580" 715.8 63.4181065799316 64.0719321904277
"3581" 716 61.7126394387645 61.6025659532073
"3582" 716.2 59.7466598411563 58.924200235604
"3583" 716.4 57.5458916382816 57.2385110035877
"3584" 716.6 54.8696111921266 55.6169981417228
"3585" 716.8 52.563603676693 53.1594549241767
"3586" 717 50.5506510879587 50.3365546370592
"3587" 717.2 49.338552187863 47.063497831607
"3588" 717.4 48.2758206051401 43.5878995858573
"3589" 717.6 47.187543652646 39.9347836920326
"3590" 717.8 46.6547382950466 35.9624171852777
"3591" 718 46.6202311556348 32.092317584583
"3592" 718.2 47.2307628780135 28.4484014612818
"3593" 718.4 48.2711282762883 24.5967374645611
"3594" 718.6 49.5148300384716 20.7515579438777
"3595" 718.8 52.0115847039073 17.3337554007634
"3596" 719 54.1911878051704 13.9184164026911
"3597" 719.2 56.8718576774129 10.9930975125025
"3598" 719.4 59.5956240544029 8.42299091635272
"3599" 719.6 62.4427601031535 6.6323579846107
"3600" 719.8 66.1325290544368 6.25105945468424
"3601" 720 69.7047799989285 6.67421693626181
"3602" 720.2 73.5689462896332 7.05831832119283
"3603" 720.4 77.3407175564042 8.92218204923859
"3604" 720.6 80.4525757822768 10.7473846944691
"3605" 720.8 83.3319833209951 13.2960082857338
"3606" 721 86.0331474610859 16.1144115754777
"3607" 721.2 88.7389453768716 18.97354122008
"3608" 721.4 90.6177431847694 22.79536515008
"3609" 721.6 92.2028438640762 26.4608417374891
"3610" 721.8 93.3357853365883 30.0916709816944
"3611" 722 93.5089322712217 33.8200725489611
"3612" 722.2 92.3166421121108 37.3158413552712
"3613" 722.4 91.3124778321374 40.4248994951225
"3614" 722.6 89.6862032170237 43.6515723302174
"3615" 722.8 87.7635394870196 46.2645725688298
"3616" 723 85.5120777487416 48.9145784840477
"3617" 723.2 82.0885100180771 51.246496518802
"3618" 723.4 79.164317359504 53.431524742963
"3619" 723.6 75.9169361103543 55.000208735198
"3620" 723.8 72.0318018560156 55.5689530104096
"3621" 724 68.2886031582883 55.839182985258
"3622" 724.2 64.0431496247393 55.5747436527277
"3623" 724.4 60.1079227040474 54.7958735943861
"3624" 724.6 56.183674446561 53.7506913225005
"3625" 724.8 52.4972718379824 52.5087477886092
"3626" 725 48.8967891243934 51.0993324419451
"3627" 725.2 44.9531995053686 49.6033356207338
"3628" 725.4 41.0974620071277 48.2956271916735
"3629" 725.6 37.6912907644472 46.6408598845766
"3630" 725.8 34.351803970155 45.2558190417277
"3631" 726 31.124025042369 44.339251793954
"3632" 726.2 27.5875977151977 42.728707203956
"3633" 726.4 24.1428533885535 40.5885613332732
"3634" 726.6 20.6366787748805 38.5331558111336
"3635" 726.8 17.149823481932 36.3096760147794
"3636" 727 13.4546483771449 34.9265251409952
"3637" 727.2 11.0428703185558 34.6016467175698
"3638" 727.4 10.5075322861785 35.3726402651709
"3639" 727.6 9.53391106110399 36.6402288999218
"3640" 727.8 8.74786060499372 38.766124996251
"3641" 728 7.7562812433489 41.0358884523527
"3642" 728.2 7.17898100512725 43.7192167987109
"3643" 728.4 6.07088203483376 47.0837318001671
"3644" 728.6 4.70675741777014 50.3459083055941
"3645" 728.8 3.65454169805162 53.5160544957677
"3646" 729 3.01444455820986 56.7962285558454
"3647" 729.2 2.19037839019711 60.2306385913504
"3648" 729.4 1.96089694898954 63.5909592543315
"3649" 729.6 1.84615622838578 66.9729128829541
"3650" 729.8 1.87197289052162 70.5273402467368
"3651" 730 2.2772716987618 73.3593215201342
"3652" 730.2 3.42888760356608 75.5897771231722
"3653" 730.4 5.32597954835615 78.0699542094401
"3654" 730.6 7.0449742016906 80.8141567444691
"3655" 730.8 8.67013802886302 83.2621008651501
"3656" 731 10.0151576882466 85.7409914049688
"3657" 731.2 10.710837336327 88.5868852957009
"3658" 731.4 11.946005892237 91.5570526278688
"3659" 731.6 13.5783949101216 94.1773617962622
"3660" 731.8 15.8336402739137 96.7224842748826
"3661" 732 19.1485128661561 98.8821588411243
"3662" 732.2 21.5498656093448 100.956627926281
"3663" 732.4 24.0993647670785 103.323381821848
"3664" 732.6 26.1776683243585 105.757973835333
"3665" 732.8 28.1180697869374 109.046753901412
"3666" 733 30.5178825394934 111.512199968356
"3667" 733.2 34.0381931914129 113.097624899436
"3668" 733.4 37.5913447605849 114.114684354219
"3669" 733.6 41.3794195765034 115.089807270537
"3670" 733.8 44.7835237133738 116.650083032015
"3671" 734 47.9054970728585 118.138671882254
"3672" 734.2 51.9064149394865 119.146136564039
"3673" 734.4 55.8204679872269 120.404946423201
"3674" 734.6 59.2311736508321 121.699002595991
"3675" 734.8 62.296101559486 122.658549737024
"3676" 735 66.6333003642109 123.034485807621
"3677" 735.2 70.3526413119966 122.092679196299
"3678" 735.4 74.3253880387809 121.029960898697
"3679" 735.6 77.458754400193 120.058922890692
"3680" 735.8 81.2269626013074 119.040679800771
"3681" 736 85.5727545882913 118.728109200781
"3682" 736.2 88.9794906403784 118.337011677957
"3683" 736.4 90.9510697246743 119.124300158938
"3684" 736.6 92.2241307357912 120.171530202915
"3685" 736.8 92.6847617530953 119.677458885649
"3686" 737 93.9578553405839 117.309218436473
"3687" 737.2 94.7417090677521 115.503712312758
"3688" 737.4 95.7879963945661 112.413758433894
"3689" 737.6 96.6400562807931 109.522518298913
"3690" 737.8 97.5933699203161 107.218908869783
"3691" 738 98.8915697304502 104.688820985542
"3692" 738.2 99.3536181527151 101.801549515078
"3693" 738.4 99.1130224318197 99.4128299890693
"3694" 738.6 98.898522606978 96.5937618426832
"3695" 738.8 99.1683031761517 93.7369295350877
"3696" 739 99.6626869439827 90.8027596000888
"3697" 739.2 100.860739049765 88.280456912742
"3698" 739.4 102.848920758397 85.7320300187511
"3699" 739.6 104.799011270108 83.4243863181727
"3700" 739.8 106.955190892715 81.6244622435174
"3701" 740 109.53377156645 79.6722534894563
"3702" 740.2 112.197837404785 78.5301861040739
"3703" 740.4 115.860537135739 78.052314001816
"3704" 740.6 118.793104658475 77.8349946018748
"3705" 740.8 121.587913435773 78.6041281521368
"3706" 741 123.377265775776 78.7910990839104
"3707" 741.2 123.801199640122 77.8002121865296
"3708" 741.4 123.815542230197 76.0407309810202
"3709" 741.6 123.470937135156 73.7927228038394
"3710" 741.8 123.876498238018 70.9065071354353
"3711" 742 124.505462996916 67.7483769356395
"3712" 742.2 124.682620098307 64.1665678305991
"3713" 742.4 124.897580323776 60.7219565225547
"3714" 742.6 125.409224642814 56.9883285294008
"3715" 742.8 125.57841919276 53.5116664756999
"3716" 743 125.381240831079 50.4662389996277
"3717" 743.2 124.693479487936 47.3796611971134
"3718" 743.4 123.932197616952 44.2756263347617
"3719" 743.6 123.03232496619 40.889940359613
"3720" 743.8 122.723126123023 39.3558039373305
"3721" 744 122.12991927836 38.7164520836202
"3722" 744.2 120.673543192659 36.9341248489754
"3723" 744.4 118.794462828425 34.1481223579473
"3724" 744.6 117.015891020536 30.9676572919992
"3725" 744.8 115.217159479952 28.2030329590956
"3726" 745 113.636863663262 25.2221643148102
"3727" 745.2 111.93032775481 22.0190034145248
"3728" 745.4 109.800418309862 19.5197546925931
"3729" 745.6 106.826273443197 17.4202014182277
"3730" 745.8 103.787058781253 15.0681034627119
"3731" 746 100.752145153479 13.021604059964
"3732" 746.2 98.2791150823948 10.7563063595267
"3733" 746.4 95.4543143561114 8.65080542102364
"3734" 746.6 92.1194901611164 6.89902220749576
"3735" 746.8 88.9399869717058 5.20377475075404
"3736" 747 85.6666430611216 3.85670753332147
"3737" 747.2 82.0245786687452 3.21647150909289
"3738" 747.4 78.4222364161748 2.28604970677027
"3739" 747.6 75.0153917337645 1.425938267953
"3740" 747.8 71.426755295168 0.858964388227721
"3741" 748 67.9579437294089 0.273493488312825
"3742" 748.2 64.4020351514654 0.528535860946468
"3743" 748.4 61.0234858661821 1.53513323738157
"3744" 748.6 57.9065985253958 2.72467198416321
"3745" 748.8 54.4189623341157 3.77254310192184
"3746" 749 50.8378321582512 5.04409750663512
"3747" 749.2 47.3601461463359 6.64629776794201
"3748" 749.4 44.4959821318002 8.35701895565629
"3749" 749.6 42.1521638703002 10.754758492692
"3750" 749.8 39.9158953330062 13.6620745537277
"3751" 750 37.813409053569 16.6089019523856
"3752" 750.2 35.215066587146 19.8469042550814
"3753" 750.4 32.0714418389593 22.4944585581888
"3754" 750.6 29.019690928495 24.7768093374935
"3755" 750.8 25.5261915446476 27.2146592821238
"3756" 751 22.5900124701031 29.7679955229314
"3757" 751.2 19.4475161884472 31.8557340530533
"3758" 751.4 16.6278630441914 34.0243969342626
"3759" 751.6 13.3263862486325 36.123598455369
"3760" 751.8 9.74737501217845 37.0750891067164
"3761" 752 7.7867204415502 38.6040254873706
"3762" 752.2 6.84917133094694 40.7763037245771
"3763" 752.4 5.99039640715734 43.5086995308706
"3764" 752.6 5.3332799324739 46.9553725621141
"3765" 752.8 4.56034353841544 50.475695058836
"3766" 753 3.77275790916803 53.9113965711659
"3767" 753.2 3.32402841799918 57.6403484910849
"3768" 753.4 3.12623239262163 61.3875738776139
"3769" 753.6 3.31239335768285 64.8511162937073
"3770" 753.8 3.86775836088633 68.5127417216395
"3771" 754 4.36576812770271 71.9896495863088
"3772" 754.2 5.22864935764865 75.2261491306331
"3773" 754.4 6.74211564191892 78.4592055903358
"3774" 754.6 8.84724213737815 80.4825118133321
"3775" 754.8 11.3725813918181 82.3730090666563
"3776" 755 13.9347186323091 84.3965283438795
"3777" 755.2 16.3628840550999 86.3282407636538
"3778" 755.4 18.9790849444165 88.6106550339713
"3779" 755.6 21.9518972712853 91.1690020686348
"3780" 755.8 24.3653055849794 93.3926848805488
"3781" 756 26.6775336495859 95.9200099613884
"3782" 756.2 28.8955639812216 98.8372366528016
"3783" 756.4 31.2979230902595 101.22467333615
"3784" 756.6 34.3464970707986 103.321049308006
"3785" 756.8 36.3642804048649 106.437711225633
"3786" 757 37.1985545695034 109.965088818946
"3787" 757.2 37.553542203874 113.652775496144
"3788" 757.4 38.6070867763514 116.584481605552
"3789" 757.6 40.9307206815953 117.746432057859
"3790" 757.8 43.1320315826924 117.343422771529
"3791" 758 45.903007292716 116.368184431067
"3792" 758.2 48.7321166958272 114.813609867405
"3793" 758.4 51.7476127484707 113.541476920577
"3794" 758.6 55.0553399878307 112.4666463004
"3795" 758.8 57.8505822006767 110.541804918741
"3796" 759 60.7398191178716 108.326530064311
"3797" 759.2 64.0795841781772 106.327149952783
"3798" 759.4 66.8192141792981 103.920816367228
"3799" 759.6 69.4631255909979 101.622676697109
"3800" 759.8 72.7457793013931 100.484814662542
"3801" 760 75.5804821940661 101.295081778283
"3802" 760.2 77.6596531083216 103.259525014491
"3803" 760.4 79.2165546653039 106.477033182714
"3804" 760.6 80.4790221406395 108.842552124701
"3805" 760.8 82.4226385540953 111.869539646201
"3806" 761 84.4663947337532 114.072117121649
"3807" 761.2 85.6100236771438 115.418982226245
"3808" 761.4 86.3937256454712 114.975921221971
"3809" 761.6 88.1096642373103 114.010191176143
"3810" 761.8 89.3152795717618 112.613382259106
"3811" 762 90.5169258477027 110.438575555957
"3812" 762.2 91.8003883029931 107.964670068399
"3813" 762.4 93.0492181102788 105.052804216971
"3814" 762.6 94.4693617501024 101.655895711276
"3815" 762.8 95.7930238897645 98.3081949385992
"3816" 763 97.3857343686216 95.2249419829104
"3817" 763.2 97.8635475122788 92.2114758121706
"3818" 763.4 98.6329827113983 88.7163886741889
"3819" 763.6 99.8885163367914 85.6529787143975
"3820" 763.8 100.780358273592 82.5148554730218
"3821" 764 101.472520505077 79.2933865872772
"3822" 764.2 102.089207501497 77.5012335075354
"3823" 764.4 102.432740115708 77.0271803469874
"3824" 764.6 102.264025224097 76.4679995548394
"3825" 764.8 102.384344321894 74.5159346755005
"3826" 765 102.534428482209 72.6304537788257
"3827" 765.2 102.990031133798 70.7421390141395
"3828" 765.4 102.677598468391 68.3215064141316
"3829" 765.6 101.695904478931 66.2476138132586
"3830" 765.8 100.708600076255 64.1839381194653
"3831" 766 99.5521825995216 62.0425436835977
"3832" 766.2 98.2964178354929 59.4880138648812
"3833" 766.4 97.9796072389341 56.7849878972277
"3834" 766.6 98.3843723560334 54.420702701316
"3835" 766.8 98.9674757670459 51.8127563600156
"3836" 767 99.3821070074095 48.9290164855611
"3837" 767.2 99.9142575116111 46.2099340333751
"3838" 767.4 100.256541094898 43.4844985181426
"3839" 767.6 100.529645702937 40.6474748246842
"3840" 767.8 101.258313370055 37.9306565092277
"3841" 768 102.514611608139 34.6579452128484
"3842" 768.2 103.462949170866 31.8889220837171
"3843" 768.4 104.541697672139 28.5781701334001
"3844" 768.6 105.926827334914 25.6278188019805
"3845" 768.8 107.378124341364 22.783083384518
"3846" 769 108.020017899684 20.314436831884
"3847" 769.2 106.69570180689 18.9318575499906
"3848" 769.4 104.700308954152 17.3552044126155
"3849" 769.6 102.167123622082 15.4659754486877
"3850" 769.8 99.763165026591 13.467083536891
"3851" 770 97.1917358976528 10.9708735363527
"3852" 770.2 94.2530862341901 8.7480135742593
"3853" 770.4 91.2636075059765 6.53416744987289
"3854" 770.6 88.2024202301974 4.85450758777318
"3855" 770.8 84.8391385198637 3.79573435549088
"3856" 771 81.5477322641821 3.0554631963486
"3857" 771.2 78.1687914143689 2.75307712716179
"3858" 771.4 74.3042197499368 2.94850508039077
"3859" 771.6 71.0209462487216 2.86329871596106
"3860" 771.8 67.3595220456216 2.42634161794682
"3861" 772 64.1895044774514 1.41190912703623
"3862" 772.2 61.5532143569833 1.0825817458341
"3863" 772.4 58.520672040494 1.40377758675963
"3864" 772.6 55.2885908753566 1.96867471007109
"3865" 772.8 51.3776788703045 2.76055483144724
"3866" 773 48.0083578605846 3.62388886104253
"3867" 773.2 44.6908813623253 4.25142291374623
"3868" 773.4 41.0797991444788 5.47700163697772
"3869" 773.6 37.6364676830859 6.76004252776344
"3870" 773.8 34.7994521426216 8.594863170676
"3871" 774 31.9160443301999 11.2469581063964
"3872" 774.2 28.8801683908621 13.3790660728353
"3873" 774.4 25.9550062225583 15.2222495124935
"3874" 774.6 22.8855705336591 17.4122392850402
"3875" 774.8 19.8127403309133 19.8088413744777
"3876" 775 17.6577320620326 22.3501797754195
"3877" 775.2 16.0050508232755 25.4068334770739
"3878" 775.4 13.9984818247006 28.6174750377014
"3879" 775.6 13.0082769546216 31.6103151849902
"3880" 775.8 12.8205838005476 35.2506614570796
"3881" 776 12.3453490993891 38.6416935194603
"3882" 776.2 12.4104004469812 42.0874268061266
"3883" 776.4 12.9170580817416 45.0316053711677
"3884" 776.6 13.7446793138091 48.6516688461965
"3885" 776.8 13.3845924367998 52.2114124615248
"3886" 777 12.9424941136024 55.2648329301989
"3887" 777.2 12.0088109091772 59.1134695138388
"3888" 777.4 10.0102735001543 61.2687850686857
"3889" 777.6 7.16008585134804 62.7761175485013
"3890" 777.8 4.49225759292856 64.4223291170792
"3891" 778 3.09334097211202 67.5938899351508
"3892" 778.2 3.14754521338797 70.6840447691342
"3893" 778.4 3.98140932587163 73.9547593922724
"3894" 778.6 5.18272930353234 77.6127908681295
"3895" 778.8 6.6899054844932 81.2505048167048
"3896" 779 8.83750253090482 83.4441827269357
"3897" 779.2 11.4420908469837 85.4563549490984
"3898" 779.4 13.3679942360681 88.0272610773795
"3899" 779.6 16.2942295345034 90.4981074736823
"3900" 779.8 19.5567877829336 91.4677478736039
"3901" 780 23.0714804931356 93.154226398695
"3902" 780.2 26.0259702718716 95.0563080851444
"3903" 780.4 29.1649530502532 97.1488125614382
"3904" 780.6 31.7814467750145 100.11036691321
"3905" 780.8 33.3236513088649 103.201211681309
"3906" 781 34.3701040526772 106.801339218172
"3907" 781.2 35.0424721196125 110.659965897128
"3908" 781.4 34.8627985821216 114.804907668482
"3909" 781.6 35.8197222301438 116.971386813741
"3910" 781.8 37.8423436114609 117.380233796897
"3911" 782 40.7015928160354 117.872670162262
"3912" 782.2 44.2967687876583 117.78573908331
"3913" 782.4 47.6416106999487 117.263863340284
"3914" 782.6 51.3448573136486 116.711875736552
"3915" 782.8 55.1696126067027 116.19885612793
"3916" 783 58.9876113538448 116.332644558942
"3917" 783.2 62.8153960404269 116.28819350944
"3918" 783.4 66.6164854309459 116.13343752012
"3919" 783.6 70.6124473172433 117.156033652741
"3920" 783.8 74.2309437198058 118.443747301228
"3921" 784 78.089434336314 120.018208099741
"3922" 784.2 81.8675687570541 119.882956673066
"3923" 784.4 84.6205707764054 118.457519639714
"3924" 784.6 86.9784902354943 116.229405678755
"3925" 784.8 88.5594637982883 112.983493297533
"3926" 785 89.0746815062217 109.664471759171
"3927" 785.2 89.7447195059141 106.121369705539
"3928" 785.4 90.471758435558 103.190037306673
"3929" 785.6 91.4199902721804 99.4882499856689
"3930" 785.8 93.2302079374217 96.8559018451992
"3931" 786 95.6323527318952 94.8614110891334
"3932" 786.2 98.2631121568366 93.6007011568726
"3933" 786.4 101.392849141565 92.0586028549706
"3934" 786.6 104.284520194923 90.9710827679353
"3935" 786.8 106.988309344592 90.5369388398159
"3936" 787 110.34748153136 90.478949647695
"3937" 787.2 113.219953811942 90.1995069933881
"3938" 787.4 114.847837785508 88.8726851007088
"3939" 787.6 114.478715293705 87.8373073284777
"3940" 787.8 114.20882666069 86.801766200519
"3941" 788 113.944254610754 84.546091972407
"3942" 788.2 113.378273940852 82.1131460384489
"3943" 788.4 112.889141971852 79.6305774094577
"3944" 788.6 111.817320215512 76.7183475747977
"3945" 788.8 110.83008458721 74.0618801925513
"3946" 789 110.338513265196 71.3697239046832
"3947" 789.2 109.612864120912 68.2071456826877
"3948" 789.4 108.842390426765 65.5970219301134
"3949" 789.6 108.244059351151 62.956109478316
"3950" 789.8 107.003533782993 60.4976168577992
"3951" 790 105.639402809357 57.8378629210807
"3952" 790.2 103.909199436362 55.1435635170354
"3953" 790.4 102.234616373985 52.4767500125005
"3954" 790.6 100.288153051167 49.9404486771368
"3955" 790.8 97.8666501950298 47.8089014221767
"3956" 791 95.1944646757134 45.5587050878808
"3957" 791.2 92.7200751817747 43.2110132451665
"3958" 791.4 89.9266911174966 41.111528717634
"3959" 791.6 86.9861359179408 38.9064413424192
"3960" 791.8 84.3690627681378 36.2745328062277
"3961" 792 82.3510328300193 33.9437992731595
"3962" 792.2 80.6836270730374 30.780839831194
"3963" 792.4 79.6818442201784 27.6595046973527
"3964" 792.6 79.316348814304 24.3024820011924
"3965" 792.8 78.8754678747251 20.952093877676
"3966" 793 78.7575620802012 17.8009361506482
"3967" 793.2 79.8563244597542 14.6267397505169
"3968" 793.4 81.5422390110673 12.1291908252821
"3969" 793.6 83.2823909020684 10.1329860736852
"3970" 793.8 83.4495176786216 8.37946458826105
"3971" 794 82.2175386483458 7.15838452112427
"3972" 794.2 80.1636765587507 6.24239379500192
"3973" 794.4 77.460993449601 5.59093401702154
"3974" 794.6 74.3194566564926 4.95201453261482
"3975" 794.8 71.0157132819803 4.51046790395598
"3976" 795 67.7180053055194 4.42889537738681
"3977" 795.2 64.073953383555 4.53640830309439
"3978" 795.4 60.3842152415876 4.52878395737545
"3979" 795.6 56.9246358298034 5.31920663380727
"3980" 795.8 53.4980999468385 6.06217046160122
"3981" 796 49.8110132690119 6.86668517575211
"3982" 796.2 46.065246201232 7.8375156162537
"3983" 796.4 42.0888174308002 8.36611853644201
"3984" 796.6 38.3340230959887 8.79771510864544
"3985" 796.8 34.9623429870502 9.64460963683486
"3986" 797 32.1037940183566 10.8924033562639
"3987" 797.2 29.1937035873879 12.1209364624745
"3988" 797.4 27.5026271385946 12.6239845403088
"3989" 797.6 27.7600790531841 12.4582000157777
"3990" 797.8 27.8557078128139 12.6086230858431
"3991" 798 27.5138097464571 13.1807182486201
"3992" 798.2 26.5784919941772 15.0657691453018
"3993" 798.4 25.5118895513139 17.4153016439585
"3994" 798.6 24.6130155986086 20.6232538547992
"3995" 798.8 23.6889677665204 23.6302621584935
"3996" 799 22.8269750771216 26.5607303174777
"3997" 799.2 22.0993470558379 29.8686738677007
"3998" 799.4 22.5718772531892 31.9241953868088
"3999" 799.6 24.1346885610463 33.3235262922414
"4000" 799.8 26.3850705425437 34.0591985022147
"4001" 800 28.9953346234341 34.0419506604527
"4002" 800.2 31.5915884463416 34.5572599203477
"4003" 800.4 34.9591198805394 34.6899592315976
"4004" 800.6 38.2989149085135 34.6098013916737
"4005" 800.8 42.0292813034506 35.1950351698593
"4006" 801 45.0530150119595 35.844147228525
"4007" 801.2 48.7256667632269 36.1253475738725
"4008" 801.4 52.2600343757126 37.0968040154095
"4009" 801.6 55.4003035372263 37.8862166960882
"4010" 801.8 57.3169998368883 39.8543078873277
"4011" 802 58.8158394926323 42.6062921682703
"4012" 802.2 60.2233517182747 46.0734813723298
"4013" 802.4 61.211652133735 49.4355285459288
"4014" 802.6 60.9621984607479 52.7995630832067
"4015" 802.8 59.7617124604434 56.6462418139604
"4016" 803 58.9789762575127 60.2296747463465
"4017" 803.2 57.2893197425325 63.5179569197822
"4018" 803.4 55.8028735879286 67.0824699317228
"4019" 803.6 54.0715300860391 71.6332067579559
"4020" 803.8 52.2440870203139 75.1640411811124
"4021" 804 49.8902473336971 78.3951187416711
"4022" 804.2 47.7730397613412 81.688754608695
"4023" 804.4 45.2253199116499 85.0724941363504
"4024" 804.6 42.5336379896123 88.1608527032371
"4025" 804.8 40.3465457637027 91.6324473526602
"4026" 805 38.3270933147776 95.1703589470718
"4027" 805.2 36.7580555693243 98.9972053583088
"4028" 805.4 35.1634062313853 102.846073152973
"4029" 805.6 33.3407405541354 106.797118719439
"4030" 805.8 30.9479886210216 110.197872640137
"4031" 806 30.2051682673058 112.157852679517
"4032" 806.2 30.5707785020367 112.614864892265
"4033" 806.4 31.141483199858 113.849451685982
"4034" 806.6 32.7927274341752 115.503445259844
"4035" 806.8 34.8712074015243 117.722223019458
"4036" 807 37.4035763613947 119.614916875295
"4037" 807.2 40.460175148025 121.021605010875
"4038" 807.4 43.7098075701484 122.024432340406
"4039" 807.6 46.6045136180145 121.754857259629
"4040" 807.8 49.5365488177288 121.232768812049
"4041" 808 52.0866373661721 120.60126625376
"4042" 808.2 54.6457204313784 120.003464634822
"4043" 808.4 57.5337854298439 118.755155177006
"4044" 808.6 60.7030097003243 117.245553852903
"4045" 808.8 63.9388143126216 115.694350328555
"4046" 809 67.3076931405762 114.318493713755
"4047" 809.2 70.6627509271853 112.661211882291
"4048" 809.4 74.5987768325936 111.188234831003
"4049" 809.6 78.1988016933994 109.568622841561
"4050" 809.8 82.3260147893763 109.153590389624
"4051" 810 85.9158846595282 109.805948979686
"4052" 810.2 89.7806423819827 110.148973882783
"4053" 810.4 93.1367420587631 109.041820067143
"4054" 810.6 95.4438780595853 106.594934989764
"4055" 810.8 97.5841825065243 104.332310684175
"4056" 811 100.115390034349 101.8037575357
"4057" 811.2 102.291887049897 98.9641327931819
"4058" 811.4 104.275967274236 95.4613785674296
"4059" 811.6 106.542814123011 91.9988489411444
"4060" 811.8 108.436168814733 88.8953863609499
"4061" 812 110.827965062521 85.5561926938057
"4062" 812.2 112.824166623907 82.0454241583706
"4063" 812.4 115.136137636977 78.8021235760162
"4064" 812.6 117.007294003747 75.2963350863816
"4065" 812.8 119.314781219063 71.4503005070513
"4066" 813 121.42659619307 68.0623449891156
"4067" 813.2 123.033589843828 64.6159800675218
"4068" 813.4 123.081242991189 61.0453416243239
"4069" 813.6 121.781809872509 57.2790866296109
"4070" 813.8 121.025872959057 53.2028162928713
"4071" 814 119.94792622025 49.3524503114563
"4072" 814.2 119.011143172883 45.2564143414053
"4073" 814.4 117.800342698256 41.26005312517
"4074" 814.6 116.788940746379 37.0350371640156
"4075" 814.8 115.990583649772 33.2603876667677
"4076" 815 115.684327978804 29.4234234342758
"4077" 815.2 114.65216387805 26.2031167925992
"4078" 815.4 111.904021172518 23.8620178536994
"4079" 815.6 108.768089339832 21.8065824971856
"4080" 815.8 105.28247456076 19.9924786590575
"4081" 816 101.848455443509 18.7528299121715
"4082" 816.2 98.2962524220942 17.3180061263266
"4083" 816.4 94.4262456558014 16.3094391074861
"4084" 816.6 90.655863720002 14.8044675762821
"4085" 816.8 87.1405035534883 12.9614068332277
"4086" 817 83.7595108931961 10.2468276375575
"4087" 817.2 80.0288099456216 8.34886071081393
"4088" 817.4 75.8438580715571 6.72731339042127
"4089" 817.6 71.6129863428351 5.50097749871086
"4090" 817.8 67.4070318752466 4.49404010346636
"4091" 818 63.3560270692216 4.74023891269439
"4092" 818.2 59.2904962693113 5.59451174057255
"4093" 818.4 55.3177365227863 6.74457324042772
"4094" 818.6 50.9733818079591 7.69047466310272
"4095" 818.8 46.5537359165105 9.12542799978327
"4096" 819 42.5593909813716 10.7001610079777
"4097" 819.2 38.3649517373359 12.7314356097342
"4098" 819.4 34.0076216488716 14.0155932672527
"4099" 819.6 29.9417804399111 15.1857754100304
"4100" 819.8 25.9771763927973 15.6917729381737
"4101" 820 25.413621356705 15.5252137196027
"4102" 820.2 25.4892376020541 15.9448396578629
"4103" 820.4 24.6737674286985 17.0478185737662
"4104" 820.6 22.2720602671016 18.8368241549477
"4105" 820.8 19.6101908137449 20.7219780737346
"4106" 821 17.7056590836986 23.7556095483431
"4107" 821.2 16.6887852749381 26.6828835506834
"4108" 821.4 16.1788063442799 30.0015812924303
"4109" 821.6 16.4717435342841 33.2919177141902
"4110" 821.8 17.5786052563253 36.4632648521536
"4111" 822 19.1994374031036 38.6858120809386
"4112" 822.2 21.5556267680867 40.9347878774603
"4113" 822.4 24.026426138089 43.0859646582821
"4114" 822.6 27.196573290467 45.4600436537947
"4115" 822.8 30.3652013776216 48.1938461879152
"4116" 823 33.528392063089 49.6370693730755
"4117" 823.2 37.1735039320648 51.5676191685459
"4118" 823.4 40.732173855794 53.7451003575036
"4119" 823.6 43.907417136226 56.4938013120849
"4120" 823.8 46.7237308302412 59.1043919127169
"4121" 824 49.3039052107107 61.6108289388713
"4122" 824.2 51.7571020378641 64.8996079991065
"4123" 824.4 54.7336717041359 67.9010357850563
"4124" 824.6 56.9091355965188 71.0162219892184
"4125" 824.8 59.6197388921671 73.7237748063732
"4126" 825 62.7070779890105 76.9486478538388
"4127" 825.2 65.3056355649101 80.2720558567854
"4128" 825.4 66.7663152009581 84.2354466293399
"4129" 825.6 67.6104477477187 87.7071303159753
"4130" 825.8 68.9407926014424 91.6380992085485
"4131" 826 70.0869381907605 95.5057262695055
"4132" 826.2 72.1386589812327 99.3063178443388
"4133" 826.4 73.9158785338716 103.089215789867
"4134" 826.6 76.6181042820164 106.30442760778
"4135" 826.8 79.2980635185323 109.80483279279
"4136" 827 81.4806418563243 112.917596483525
"4137" 827.2 82.224052012658 115.21488514461
"4138" 827.4 83.0881675541694 116.859628976619
"4139" 827.6 84.8495272238737 117.771448862001
"4140" 827.8 86.3865891170042 119.242453113845
"4141" 828 87.608539085794 121.668136685848
"4142" 828.2 86.4143572845056 122.696663870951
"4143" 828.4 84.6116369050853 123.244189783
"4144" 828.6 82.7940197394477 123.589362418576
"4145" 828.8 80.4088885826216 124.427918981096
"4146" 829 77.8907274655066 125.450424506228
"4147" 829.2 75.0102428852337 126.185137210012
"4148" 829.4 71.9335718495182 126.702401310883
"4149" 829.6 68.7680487592099 127.226448567816
"4150" 829.8 65.6890924056973 127.531552158866
"4151" 830 62.4184997646216 127.552427667728
"4152" 830.2 59.9041333967755 127.312338728535
"4153" 830.4 59.8234801051044 127.489828827495
"4154" 830.6 58.6209344000199 126.801018217084
"4155" 830.8 56.330799561825 125.589694361304
"4156" 831 53.876560052044 124.287403948219
"4157" 831.2 51.6537932439687 122.825684270005
"4158" 831.4 49.4124755283321 121.343640020044
"4159" 831.6 47.1884460625331 120.651160650768
"4160" 831.8 45.2572705922198 119.693802211665
"4161" 832 43.7179334322271 118.020658535888
"4162" 832.2 41.9383696369877 116.523735755442
"4163" 832.4 39.6521381043189 115.57679497698
"4164" 832.6 37.0075280337645 115.295292349371
"4165" 832.8 34.3334033377288 115.005243211826
"4166" 833 31.5240344084749 112.869961881604
"4167" 833.2 29.9251698603806 110.262086727272
"4168" 833.4 28.0539123688378 107.942339205282
"4169" 833.6 25.8653006662307 106.056405254173
"4170" 833.8 23.3540871929611 104.809069023741
"4171" 834 20.3621198687198 103.246309941487
"4172" 834.2 18.1994364582627 100.621635025946
"4173" 834.4 17.0590249507568 97.4237156862277
"4174" 834.6 16.0022297267795 94.1550504829383
"4175" 834.8 14.6429514464977 90.8341697066259
"4176" 835 12.6281983176216 88.4684621644538
"4177" 835.2 10.248575546839 85.8629752417408
"4178" 835.4 8.27191240123702 82.2213493868944
"4179" 835.6 6.36690287651635 79.0621984365698
"4180" 835.8 5.72343641212162 75.2873091864119
"4181" 836 6.44448414521294 71.2469912033581
"4182" 836.2 7.40303957983521 67.6666729898296
"4183" 836.4 9.71672215652454 64.7576341926258
"4184" 836.6 12.7367922139074 62.7543128926563
"4185" 836.8 15.3994512922527 60.3458393841112
"4186" 837 18.2445059439711 57.7373517891695
"4187" 837.2 21.3998170577981 55.4585901803454
"4188" 837.4 24.6692462712402 53.5134540794855
"4189" 837.6 28.0562882970706 52.6485784600644
"4190" 837.8 31.5331513559029 53.2537818285715
"4191" 838 34.0561010668563 53.9745173745542
"4192" 838.2 37.0599947477003 53.9093158839805
"4193" 838.4 40.1423966604492 53.3848824698484
"4194" 838.6 42.6190544883426 52.8846536306812
"4195" 838.8 44.3363678273458 51.5442569219519
"4196" 839 46.9121963241573 50.2014411987634
"4197" 839.2 50.3712881356666 49.0139459062277
"4198" 839.4 53.4057840000152 48.212989188983
"4199" 839.6 56.5806627221609 48.0348719106772
"4200" 839.8 60.0674978862711 48.9627255855164
"4201" 840 62.4960668333971 50.4958776341869
"4202" 840.2 64.9623924241464 52.4914272841188
"4203" 840.4 66.6068172939157 54.7579224598454
"4204" 840.6 67.8419295464293 57.4623816899489
"4205" 840.8 69.7949773895051 60.4386021008588
"4206" 841 72.2281483957645 62.4995246306563
"4207" 841.2 74.928203365112 64.5327559604489
"4208" 841.4 77.5220129805537 67.1657543193928
"4209" 841.6 79.7573252049074 69.5426001587992
"4210" 841.8 81.9161786290422 72.47351559991
"4211" 842 82.9075536962327 76.0887374695888
"4212" 842.2 84.0937390161782 79.4947944951145
"4213" 842.4 85.5997444848272 83.0424660754894
"4214" 842.6 87.1863764491262 86.2153696652185
"4215" 842.8 89.2088132331629 89.3219164560259
"4216" 843 90.8863896759216 92.7147653530823
"4217" 843.2 92.7857172198833 95.9080827071342
"4218" 843.4 95.4751605058448 98.8853358499331
"4219" 843.6 98.0168083319424 101.744299657407
"4220" 843.8 99.6838024238161 104.168527177505
"4221" 844 100.450550286976 106.528921667337
"4222" 844.2 100.264478119233 108.938729638283
"4223" 844.4 100.648932035838 110.88961964139
"4224" 844.6 101.573386494139 112.155936978299
"4225" 844.8 101.321061849064 111.02219363421
"4226" 845 102.002469372181 110.012359585319
"4227" 845.2 103.030605977399 108.921036008978
"4228" 845.4 104.693609980031 107.467005722882
"4229" 845.6 106.928062626754 105.71222587306
"4230" 845.8 109.411285478027 103.803751490093
"4231" 846 111.928925124376 101.668256505455
"4232" 846.2 114.339956426229 99.3118786992634
"4233" 846.4 116.663596767811 97.5993130019304
"4234" 846.6 117.31476327849 95.4022352301711
"4235" 846.8 117.651945728658 92.5792324477415
"4236" 847 118.170819046916 89.4241136366689
"4237" 847.2 118.363861080709 85.959480732451
"4238" 847.4 118.659174233785 82.7893148876027
"4239" 847.6 119.072144291295 79.3129250435835
"4240" 847.8 119.197228225895 76.033519992473
"4241" 848 118.685494753228 72.4660472948641
"4242" 848.2 118.426314009339 69.2948511951428
"4243" 848.4 118.611362993663 65.7905709515267
"4244" 848.6 118.806392646339 62.5958428348221
"4245" 848.8 119.046596881079 59.1144805783706
"4246" 849 120.222125808372 55.8047608336999
"4247" 849.2 121.518951749724 52.6321773464987
"4248" 849.4 123.224171163949 49.5976426519004
"4249" 849.6 123.744891693899 48.6069924321999
"4250" 849.8 123.355338162102 47.6395592237085
"4251" 850 122.292063875563 45.4094413761689
"4252" 850.2 121.299591156594 42.3604978826368
"4253" 850.4 120.137768421117 39.3723544471782
"4254" 850.6 118.829409088507 36.3837277756563
"4255" 850.8 117.39136879464 32.2586411813399
"4256" 851 115.810498771764 28.8055968973134
"4257" 851.2 114.16136205268 25.565932029816
"4258" 851.4 112.299296125193 22.4213310180563
"4259" 851.6 109.749253877958 19.7880173338335
"4260" 851.8 107.144925229773 17.3777367078944
"4261" 852 104.832172971071 14.9568149055236
"4262" 852.2 102.138717745001 12.7991469400593
"4263" 852.4 99.1594346746216 10.7877444730402
"4264" 852.6 96.0189869466822 8.79986522056106
"4265" 852.8 92.8670216842883 6.91597625304591
"4266" 853 89.9798456793543 5.66084019730693
"4267" 853.2 87.1963921852174 4.92880029666389
"4268" 853.4 83.7912938173193 4.10307074741377
"4269" 853.6 80.2568571278216 3.17329110139439
"4270" 853.8 77.0167889190732 2.46166474596966
"4271" 854 73.4574869908964 1.43853768750245
"4272" 854.2 70.2367173277116 0.832211620717724
"4273" 854.4 66.9010766793433 0.795923993506072
"4274" 854.6 63.4280836441529 0.715645990852721
"4275" 854.8 60.0488258135298 1.07345450674812
"4276" 855 56.5758015681854 1.45256682841921
"4277" 855.2 52.9767902089021 1.47418482573992
"4278" 855.4 49.4477148867482 1.96680955274671
"4279" 855.6 45.880855959155 3.15630521726106
"4280" 855.8 42.2879062406573 4.19851053658486
"4281" 856 39.1695932580072 5.29780567560122
"4282" 856.2 35.8222653852802 6.95523963266675
"4283" 856.4 32.7544800251157 8.79486937228654
"4284" 856.6 29.6140935949788 10.3771258900849
"4285" 856.8 26.6911078866216 12.7019578103375
"4286" 857 23.9565161346996 15.2181028680849
"4287" 857.2 21.089949025569 17.5643579348856
"4288" 857.4 18.7550659460616 20.5948631627477
"4289" 857.6 16.6036154127297 23.2631160211196
"4290" 857.8 14.6451489513016 26.1390557438677
"4291" 858 12.5897093417229 29.3097827835821
"4292" 858.2 10.2659374218368 32.1495430961265
"4293" 858.4 8.20593201414867 34.888691246025
"4294" 858.6 6.53666773002703 37.9409857630926
"4295" 858.8 6.24187700908214 41.1138335456619
"4296" 859 6.32170834073273 44.1257859167462
"4297" 859.2 7.46074621032376 46.0215390844405
"4298" 859.4 8.99369635130913 46.414309420509
"4299" 859.6 9.81804243767481 46.6110757544937
"4300" 859.8 11.844770922989 47.80500160184
"4301" 860 13.3695398175127 49.7291188990693
"4302" 860.2 15.7589491522917 51.1770194501143
"4303" 860.4 18.6174374711901 52.0673820776698
"4304" 860.6 21.2970625837428 53.5306469144096
"4305" 860.8 23.8253149636416 55.2396970881977
"4306" 861 26.6468268803692 57.221591084053
"4307" 861.2 29.8137147278569 59.2691734517277
"4308" 861.4 32.4959452517125 60.9465295098944
"4309" 861.6 35.5818133232505 62.7606919802174
"4310" 861.8 38.2892650823489 64.3552876211974
"4311" 862 41.1303329377998 66.1024180526436
"4312" 862.2 43.8640839949197 67.968722666747
"4313" 862.4 46.6862252017393 69.355791117963
"4314" 862.6 49.7319914733012 70.7463951858491
"4315" 862.8 52.6877486406508 71.8484162608102
"4316" 863 55.300017628659 73.7272167208726
"4317" 863.2 57.9288208650591 76.107947695692
"4318" 863.4 60.6528617327398 78.3064891369823
"4319" 863.6 63.3757348503994 80.0167231754222
"4320" 863.8 65.7052750255359 82.6787549810563
"4321" 864 67.5988308170661 85.7494590704221
"4322" 864.2 69.1426947164067 88.8002045569473
"4323" 864.4 70.8822879311494 92.0554685549221
"4324" 864.6 73.1374147200161 95.1668526865855
"4325" 864.8 75.3411734226216 98.1039093499598
"4326" 865 77.8926272358161 100.969518999061
"4327" 865.2 81.0221718110553 102.536391651582
"4328" 865.4 84.2570367765469 103.237412337377
"4329" 865.6 87.5584759164595 104.750599761039
"4330" 865.8 90.3525035157244 105.459070734069
"4331" 866 92.6206744195661 105.240761113422
"4332" 866.2 93.3635429673595 105.450782775451
"4333" 866.4 94.1896185574853 107.220324360128
"4334" 866.6 94.2677441341172 109.45287832136
"4335" 866.8 93.6950642392478 111.402542714929
"4336" 867 92.8353484645383 113.602770323228
"4337" 867.2 91.7945775769637 116.308219368412
"4338" 867.4 91.097469061827 119.280908733513
"4339" 867.6 89.8833125774042 120.724656133654
"4340" 867.8 88.8355893038011 121.292149409741
"4341" 868 87.0872558217347 122.289942282376
"4342" 868.2 84.9828263680575 123.513380411792
"4343" 868.4 82.2459353281216 124.548608157833
"4344" 868.6 79.5832375321894 125.107108119296
"4345" 868.8 77.003212208147 125.699814711829
"4346" 869 73.7857255552351 126.606606535471
"4347" 869.2 70.4768336736479 126.640553887938
"4348" 869.4 67.3528539993585 125.936533690307
"4349" 869.6 65.0493049389869 125.138031941515
"4350" 869.8 63.191877165126 124.579713315219
"4351" 870 60.9808110072738 124.951925732749
"4352" 870.2 59.3180434757605 125.386727440728
"4353" 870.4 57.772366081294 125.905089766866
"4354" 870.6 57.2423440895454 125.320871152668
"4355" 870.8 55.5804778578806 124.440371039013
"4356" 871 53.713365368069 121.849864066912
"4357" 871.2 52.8612496742398 119.72463738201
"4358" 871.4 51.7833364218994 117.68645996695
"4359" 871.6 50.9877235602665 115.32437699076
"4360" 871.8 50.7785915064966 113.029496733728
"4361" 872 49.8685955390639 110.152104294122
"4362" 872.2 48.4703309162254 108.100786061737
"4363" 872.4 46.4907183785655 107.027090084788
"4364" 872.6 44.061056811201 106.348448452359
"4365" 872.8 41.8125542203506 104.762570111312
"4366" 873 39.3639150332605 104.140217370617
"4367" 873.2 37.1197417265931 104.659702327028
"4368" 873.4 34.980277433558 105.9313273801
"4369" 873.6 32.5773692126825 107.491175360384
"4370" 873.8 29.9252955477605 109.6924782467
"4371" 874 28.4626048382042 110.621747657828
"4372" 874.2 27.149238386577 110.006161017674
"4373" 874.4 25.9241634941038 108.334113048299
"4374" 874.6 24.3904548980553 106.808040875998
"4375" 874.8 22.090845762932 105.092622727374
"4376" 875 19.9893794410575 102.143831565587
"4377" 875.2 18.8909354984595 99.3174122281196
"4378" 875.4 17.7915307447914 96.0223802452277
"4379" 875.6 16.5240043468716 93.4631231492456
"4380" 875.8 14.6812726644934 91.3251299791252
"4381" 876 12.7309222735676 88.5440004470656
"4382" 876.2 11.4646242447006 85.6263486602014
"4383" 876.4 10.3939969383868 82.0212113608016
"4384" 876.6 10.0080101917544 78.2897936390419
"4385" 876.8 8.8936641870987 74.6727601445213
"4386" 877 7.45567359408526 71.2256917103095
"4387" 877.2 6.47720092617209 67.3867508541176
"4388" 877.4 5.7437550813952 63.7712339680107
"4389" 877.6 6.11666242335748 59.877300152539
"4390" 877.8 7.76459946267718 56.540815812811
"4391" 878 9.93475643811202 53.7655020038143
"4392" 878.2 13.2211209913416 50.8789959840677
"4393" 878.4 16.3087557310196 48.8969512961257
"4394" 878.6 20.0826438432991 47.8715082153245
"4395" 878.8 23.9231438997738 47.028259125206
"4396" 879 27.8599518670733 46.4414063576471
"4397" 879.2 31.8114931199138 47.1287990463738
"4398" 879.4 35.3018549386561 48.974409796607
"4399" 879.6 38.0977860720421 51.315726227705
"4400" 879.8 40.7373107023469 54.3183015365464
"4401" 880 42.1039519249665 57.1935276966415
"4402" 880.2 42.7473187518883 61.1376207063944
"4403" 880.4 43.5830563825701 64.7385843646092
"4404" 880.6 43.5894040876416 68.7001609696577
"4405" 880.8 43.1371105096116 72.6328177936277
"4406" 881 42.1756577420928 76.9206102566316
"4407" 881.2 40.6966470953197 80.3348746608598
"4408" 881.4 39.952871309004 83.7363403761395
"4409" 881.6 40.5510628436313 86.7127139924413
"4410" 881.8 42.0824827868502 89.6235550367134
"4411" 882 44.1712699282853 91.9191310985641
"4412" 882.2 47.0539049520907 94.9130366620065
"4413" 882.4 49.6225189856216 97.4960204632818
"4414" 882.6 53.0490383185758 99.5216282104938
"4415" 882.8 56.6803214042499 101.626594627537
"4416" 883 60.2703767537198 102.679861037576
"4417" 883.2 64.0586589278919 103.528304720363
"4418" 883.4 67.8662935616216 104.750599761039
"4419" 883.6 71.4856009427838 105.959122463228
"4420" 883.8 75.3549944639671 107.904778282137
"4421" 884 79.5358594709671 108.269588748182
"4422" 884.2 83.5425032778877 107.992753545246
"4423" 884.4 86.3966646503109 107.046301503509
"4424" 884.6 89.7664009446496 105.491216916658
"4425" 884.8 92.4235966077883 104.111907563728
"4426" 885 94.8564838024035 103.238678702146
"4427" 885.2 97.4030106703034 102.64108441491
"4428" 885.4 100.518719021276 102.412326984265
"4429" 885.6 103.708196311025 102.005004627958
"4430" 885.8 106.856317653869 101.457083998897
"4431" 886 109.859224182894 101.758590525619
"4432" 886.2 112.208801211622 102.326603830695
"4433" 886.4 112.543549368979 101.586815636888
"4434" 886.6 112.649963915282 100.318519823683
"4435" 886.8 112.757803687288 98.3933265721722
"4436" 887 113.13084383101 95.7498983539222
"4437" 887.2 113.409993130442 92.719747490624
"4438" 887.4 113.801330700652 89.2921483044977
"4439" 887.6 114.135278224651 85.887053058316
"4440" 887.8 114.593608345739 82.4024488868454
"4441" 888 115.557113013765 78.5803037951706
"4442" 888.2 115.897564404401 74.7770621669856
"4443" 888.4 116.308220796407 70.778843205544
"4444" 888.6 116.747165926691 67.1770695339505
"4445" 888.8 116.961629216049 63.2919832680141
"4446" 889 117.614774058272 59.5555010374219
"4447" 889.2 118.442090858422 55.7512755199706
"4448" 889.4 119.763760533876 52.2228358097183
"4449" 889.6 120.595396183182 48.4638890041529
"4450" 889.8 120.671140276592 45.023512096963
"4451" 890 121.08816213125 41.3666582139134
"4452" 890.2 121.195468215304 38.7170702794393
"4453" 890.4 120.197623883659 36.7264214218504
"4454" 890.6 118.561544144336 34.1306715731134
"4455" 890.8 116.581550579049 31.1515571693151
"4456" 891 115.076987222316 27.6294255275333
"4457" 891.2 113.388479245329 24.6840705480768
"4458" 891.4 111.162680010736 21.8717163385992
"4459" 891.6 108.870882884701 18.8631606842079
"4460" 891.8 106.023885209531 16.0227264054399
"4461" 892 103.025487073197 13.733492475652
"4462" 892.2 99.9330699144727 11.6413867949937
"4463" 892.4 96.7671750182099 9.42434625487478
"4464" 892.6 93.5500428176726 7.46136021831956
"4465" 892.8 89.9134667319309 6.20557786555762
"4466" 893 86.3717164746868 4.76387144714077
"4467" 893.2 82.8049154481052 3.14365913319476
"4468" 893.4 80.7072298783313 2.67535812700192
"4469" 893.6 78.480025087734 2.58952061720525
"4470" 893.8 75.0920107605883 2.23057453199439
"4471" 894 72.1968865165307 1.57700403568227
"4472" 894.2 68.5314311763716 0.484744128415219
"4473" 894.4 65.6896020766748 0.342611580663891
"4474" 894.6 61.9482993889515 0.579222636650399
"4475" 894.8 58.90577299319 1.08425085146982
"4476" 895 55.1494958319966 1.47132481337545
"4477" 895.2 51.9238578700452 2.29776869128654
"4478" 895.4 48.5809856664007 3.06317911994865
"4479" 895.6 44.9046489346785 3.90773756875045
"4480" 895.8 41.9812593196698 5.23334117557712
"4481" 896 38.5776147842288 7.00118141858486
"4482" 896.2 35.071607216029 8.33275340689438
"4483" 896.4 31.7789787319171 10.0356848019664
"4484" 896.6 28.5633470985105 12.0602113139314
"4485" 896.8 25.3508305877269 13.9738549269646
"4486" 897 22.8041703589016 16.4265271964277
"4487" 897.2 20.4148093414242 19.0428003499119
"4488" 897.4 18.1958367298919 21.9719592880115
"4489" 897.6 16.4722847855077 25.2267202558353
"4490" 897.8 14.5755147911401 28.4515895025981
"4491" 898 12.3305463729831 31.594717078288
"4492" 898.2 10.2491875897327 34.7599581376722
"4493" 898.4 7.65432973465866 37.3455871668573
"4494" 898.6 6.45535491188669 40.3204476172639
"4495" 898.8 5.81024449588089 43.3991675399314
"4496" 899 6.35248128808675 46.68974367903
"4497" 899.2 7.55664397947013 48.6279030850156
"4498" 899.4 9.09054331169857 50.3221856361123
"4499" 899.6 11.0165187126505 52.3653915063816
"4500" 899.8 13.1743307280682 53.3366885066646
"4501" 900 15.6140083794389 55.1288641942277
"4502" 900.2 18.0191095975196 56.3378084986155
"4503" 900.4 21.0512313375894 56.6370463257439
"4504" 900.6 24.3575067927829 56.6000609328729
"4505" 900.8 27.4861703415706 56.6497941255542
"4506" 901 30.6329543693227 57.2919377381143
"4507" 901.2 33.1020261209175 58.6894001616665
"4508" 901.4 34.798146030467 60.2114960186607
"4509" 901.6 36.2871526821662 62.2238343613069
"4510" 901.8 38.6106874098587 64.0136198253102
"4511" 902 41.2808591306711 66.1478258617129
"4512" 902.2 43.6083334942687 67.0664436461689
"4513" 902.4 46.1115088814195 67.0944257112384
"4514" 902.6 49.0793569618238 67.3017799882915
"4515" 902.8 52.4937933147951 67.6472874751461
"4516" 903 55.3794434073816 67.3090170591377
"4517" 903.2 57.696310638258 67.1386563621368
"4518" 903.4 60.0627293447254 66.4068502820013
"4519" 903.6 61.9978302052236 65.132395568286
"4520" 903.8 64.2414011886799 63.8819541465287
"4521" 904 66.0365560206793 62.0338710831412
"4522" 904.2 67.4384062910367 59.6465485190296
"4523" 904.4 68.511047421087 57.1684316182574
"4524" 904.6 69.4555992813543 54.3909872968515
"4525" 904.8 70.492291417258 51.6892226572277
"4526" 905 71.3891312685094 49.2167365637379
"4527" 905.2 72.4789485848053 46.7598497515951
"4528" 905.4 74.0861220900279 44.407851857259
"4529" 905.6 76.1627575470459 42.9955383235308
"4530" 905.8 78.5330583027339 41.4560940936359
"4531" 906 81.2223902267269 39.7772009133014
"4532" 906.2 83.7274246390087 37.6840872234213
"4533" 906.4 85.916763538735 35.495721263104
"4534" 906.6 88.2078354920111 33.3645826560172
"4535" 906.8 90.6546643133636 31.2815047686471
"4536" 907 93.2792325732086 30.0336051060429
"4537" 907.2 95.933748564352 30.0336517819581
"4538" 907.4 98.5345113725879 30.6863677789918
"4539" 907.6 101.705961542522 31.0683593193611
"4540" 907.8 104.607228471622 30.6082044901533
"4541" 908 108.056239932909 29.7340639104192
"4542" 908.2 110.084161630792 28.7773881968777
"4543" 908.4 110.139484187955 27.0905740895914
"4544" 908.6 110.028938440592 24.9739240092865
"4545" 908.8 108.913519428832 22.7045099721077
"4546" 909 107.660118168815 20.2886241097761
"4547" 909.2 106.406536912739 17.5855427371852
"4548" 909.4 104.596158220059 15.4672370216355
"4549" 909.6 102.103411471178 13.7467850841349
"4550" 909.8 99.5126390645611 11.9885789237732
"4551" 910 96.8660350078257 9.85195008473792
"4552" 910.2 94.2326330228971 7.94103811973792
"4553" 910.4 91.4494546257866 6.48137959246483
"4554" 910.6 88.5370286009654 5.16647844266522
"4555" 910.8 85.4439088061055 3.80546735361482
"4556" 911 82.8105448975781 2.84465116924946
"4557" 911.2 79.9152232265182 3.69238557771048
"4558" 911.4 75.8479449386216 4.00135295289439
"4559" 911.6 71.7826349751052 3.39144771766729
"4560" 911.8 67.931728345281 2.25330015170025
"4561" 912 64.5589426150953 0.895171141248774
"4562" 912.2 61.9172971663799 1.48473555918377
"4563" 912.4 58.347435252755 2.05222274859439
"4564" 912.6 54.526278655151 2.42366406780419
"4565" 912.8 50.4650266309716 2.65522163532772
"4566" 913 47.238529811268 3.35247146450821
"4567" 913.2 44.2315185481734 4.93996948129669
"4568" 913.4 40.7495979365867 6.53837250746028
"4569" 913.6 37.2156663349788 8.59815784647772
"4570" 913.8 33.5050477885012 9.97608653449278
"4571" 914 30.0213207060502 11.5282228594777
"4572" 914.2 26.7886956447703 12.9028743946602
"4573" 914.4 23.9022808876341 15.0904812475652
"4574" 914.6 21.3651958466343 17.7814202200505
"4575" 914.8 19.3895972284637 20.5413576277277
"4576" 915 17.4356794558919 23.6246399063899
"4577" 915.2 15.3618408221985 26.4259865250739
"4578" 915.4 12.4934869019761 28.8211698507594
"4579" 915.6 10.3662669169387 31.3310190886424
"4580" 915.8 8.77448960576086 34.539392490329
"4581" 916 6.69799701981394 37.85226012092
"4582" 916.2 5.16524249229222 40.9521455456512
"4583" 916.4 4.62092366172275 44.1958712439131
"4584" 916.6 4.34582538167659 47.1030339412277
"4585" 916.8 3.99041118832689 50.6231349293856
"4586" 917 3.47528420211141 53.7912258187277
"4587" 917.2 4.1506348142502 56.8031870587992
"4588" 917.4 5.44577771935994 59.3150115269006
"4589" 917.6 7.06522917607618 61.2090386283186
"4590" 917.8 8.71019143340666 63.5797384170128
"4591" 918 11.1694203108502 65.3422336681135
"4592" 918.2 14.1293169748641 65.7489022057732
"4593" 918.4 16.8165158469157 65.8262243120218
"4594" 918.6 19.6856584825479 65.2908928754698
"4595" 918.8 22.4022205301585 64.0880240806593
"4596" 919 24.9993853258569 63.1659351058454
"4597" 919.2 27.2693126216323 63.5694030013341
"4598" 919.4 29.3281483268381 65.4438487805576
"4599" 919.6 30.5070974021016 67.7064867478577
"4600" 919.8 31.9727666819141 70.6505170420107
"4601" 920 32.5421261350543 73.2641537082181
"4602" 920.2 32.0160479827732 76.2338252298944
"4603" 920.4 30.8829367004582 79.0630365558527
"4604" 920.6 29.9272059959359 81.9799071767134
"4605" 920.8 29.4905332322178 85.01993712367
"4606" 921 29.3340621124272 88.4105809179777
"4607" 921.2 29.3136504819216 91.8670153177004
"4608" 921.4 29.9851227406216 95.153102645463
"4609" 921.6 31.2900593943216 98.5274121120732
"4610" 921.8 33.0481753550287 101.751733995157
"4611" 922 35.1817931524609 104.693143286415
"4612" 922.2 37.6038161399459 108.049074828552
"4613" 922.4 39.047118849458 111.274932111319
"4614" 922.6 40.7709852519163 114.483154764246
"4615" 922.8 43.2278626192532 116.214350008728
"4616" 923 46.3447468084165 117.8590409051
"4617" 923.2 49.3319991079147 119.012627989659
"4618" 923.4 52.6737058215383 119.561984673339
"4619" 923.6 55.6477183816039 119.135959659051
"4620" 923.8 59.56286469548 118.571141432228
"4621" 924 62.9455899498952 117.731061266482
"4622" 924.2 66.082320860027 116.873700713768
"4623" 924.4 69.7401964173762 115.968826774437
"4624" 924.6 72.9545535128108 114.704557402147
"4625" 924.8 76.6362561857327 113.822171326617
"4626" 925 80.2787715717568 114.594378694255
"4627" 925.2 83.5508719818216 115.239205842346
"4628" 925.4 86.6005671737501 114.440766579439
"4629" 925.6 89.9707456867853 113.029496733728
"4630" 925.8 93.2013501149827 111.865255925422
"4631" 926 96.3733430900671 110.298629816473
"4632" 926.2 98.9199967565116 107.796402958017
"4633" 926.4 100.161665842425 105.884050921746
"4634" 926.6 101.459486305194 103.537475845764
"4635" 926.8 102.515052488135 101.001270135686
"4636" 927 102.551988434511 99.3558600063944
"4637" 927.2 102.386583842483 98.3791716687277
"4638" 927.4 102.222041106775 96.5410563500134
"4639" 927.6 102.300926062641 93.9296533554025
"4640" 927.8 102.167485601736 90.497114792142
"4641" 928 102.714361596265 87.4743601879307
"4642" 928.2 104.198732740266 84.9176600598352
"4643" 928.4 106.015329326793 83.2210899958849
"4644" 928.6 108.142328804107 82.3343137619559
"4645" 928.8 110.640976833997 81.4480016814008
"4646" 929 113.057761905481 80.6315023813305
"4647" 929.2 115.46611065208 79.2099267512931
"4648" 929.4 117.316773921958 77.7919229193212
"4649" 929.6 119.036008130444 76.0810316459847
"4650" 929.8 121.015766200393 74.8822341638563
"4651" 930 123.376719293192 74.4630071223492
"4652" 930.2 124.788297071165 75.718476803519
"4653" 930.4 124.341796924787 76.3344212427229
"4654" 930.6 124.291682071679 76.7203494825706
"4655" 930.8 124.161741524752 77.6704817850969
"4656" 931 124.251663209899 79.0789608222277
"4657" 931.2 124.16400197544 80.5196726309914
"4658" 931.4 123.83705611531 82.2854470628692
"4659" 931.6 123.987783698285 83.973211709555
"4660" 931.8 123.684386481044 85.8261747512461
"4661" 932 123.028373078222 86.8827613040563
"4662" 932.2 122.566866590835 88.3193642465093
"4663" 932.4 121.980729532995 89.28954089191
"4664" 932.6 121.695714517335 89.8166463390891
"4665" 932.8 121.453862131983 90.1551727675055
"4666" 933 120.296436054708 91.1017819353527
"4667" 933.2 119.462873483507 92.7028531745992
"4668" 933.4 119.092842319154 94.0507477131156
"4669" 933.6 118.044961964809 95.243728266966
"4670" 933.8 117.063767952169 96.9093318365296
"4671" 934 116.22626792608 99.5084551570782
"4672" 934.2 115.430244416486 101.198539839742
"4673" 934.4 114.116104917294 103.089280130337
"4674" 934.6 112.602576376081 104.41317746812
"4675" 934.8 111.303006329052 105.644804233471
"4676" 935 111.085382939427 105.894861706883
"4677" 935.2 110.636062024035 106.400609020659
"4678" 935.4 110.133504583046 106.655844347812
"4679" 935.6 108.940124933422 107.616404294691
"4680" 935.8 108.031488341416 108.998722616901
"4681" 936 108.300901771194 107.355825390373
"4682" 936.2 108.767171718787 106.709462207283
"4683" 936.4 109.175343410659 106.024021360152
"4684" 936.6 109.649372591823 105.566421288769
"4685" 936.8 109.856422620459 104.871107722795
"4686" 937 110.322887212793 104.011812175085
"4687" 937.2 111.249555127764 103.272926215285
"4688" 937.4 112.62507781405 102.264692664228
"4689" 937.6 114.020632384117 100.675358117286
"4690" 937.8 115.540481516135 98.8181649579845
"4691" 938 117.348743153108 96.9224733577137
"4692" 938.2 119.074625397429 94.7811640330993
"4693" 938.4 120.16535305599 92.3231431205296
"4694" 938.6 121.184504408468 89.514255072122
"4695" 938.8 122.0176196142 86.3275700007782
"4696" 939 122.642690717727 83.5536796736027
"4697" 939.2 122.943255143981 80.5532696004025
"4698" 939.4 122.655534034307 77.8050195122277
"4699" 939.6 122.574908188669 74.8617343535579
"4700" 939.8 122.455567698016 72.2575841714096
"4701" 940 122.221158449164 69.0912609518277
"4702" 940.2 122.39030166944 66.1812701655307
"4703" 940.4 122.964295718266 63.2539148761797
"4704" 940.6 123.607574674103 59.8556671868975
"4705" 940.8 124.265334129535 56.92953123817
"4706" 941 124.751396232622 53.442116902045
"4707" 941.2 125.105132785869 50.6788989054356
"4708" 941.4 124.378770117916 48.5680664477277
"4709" 941.6 123.019528481008 46.4540449719824
"4710" 941.8 121.59897930221 43.431085459463
"4711" 942 119.89724906865 40.584094266342
"4712" 942.2 117.949798528593 37.4101604882849
"4713" 942.4 117.01329039001 34.4947254808976
"4714" 942.6 115.576297935442 31.1392753856177
"4715" 942.8 114.045847957122 27.9377109981395
"4716" 943 112.94385895299 24.6227771454258
"4717" 943.2 111.39698276366 21.3558142807714
"4718" 943.4 109.1644089608 18.8593767001188
"4719" 943.6 106.188969870046 16.7253243400459
"4720" 943.8 103.194410911864 14.308696279258
"4721" 944 100.275915670809 12.0457615166652
"4722" 944.2 97.3857343686216 9.74571076861719
"4723" 944.4 94.5257367040672 7.59067208275247
"4724" 944.6 92.2469160622441 6.2407164529216
"4725" 944.8 89.8860383766835 6.04403685408339
"4726" 945 86.4901467746216 5.73391313449439
"4727" 945.2 83.0858345906687 5.44964936767478
"4728" 945.4 79.5888654427205 4.4329997337552
"4729" 945.6 75.9542034822991 3.69040168690515
"4730" 945.8 72.7481924990883 2.95672107869439
"4731" 946 69.1264833686961 1.91606462418517
"4732" 946.2 64.9739220899833 1.04598981458942
"4733" 946.4 61.3455694455904 0.647967858758968
"4734" 946.6 58.2678682855648 1.70150284552318
"4735" 946.8 54.8601177788262 2.92188071408
"4736" 947 50.9886650905012 3.99930646083013
"4737" 947.2 47.371049147971 5.67077885431206
"4738" 947.4 43.5336286924771 6.78969839044459
"4739" 947.6 40.242721193943 8.56175952333486
"4740" 947.8 36.7956375044265 10.4321672567887
"4741" 948 33.2094565111716 12.3101043384902
"4742" 948.2 29.765414836533 14.0611890780632
"4743" 948.4 26.3949427149333 14.9202984060069
"4744" 948.6 24.0505615664111 15.8545945977804
"4745" 948.8 21.4168659786627 17.9943475702688
"4746" 949 19.3090171764385 20.58172900727
"4747" 949.2 16.9485858622545 23.3496725535062
"4748" 949.4 15.2010383219293 26.2152962314969
"4749" 949.6 13.6643650780145 29.5863409287277
"4750" 949.8 12.5061977674735 32.6320043198574
"4751" 950 11.8211177551031 35.5384778271166
"4752" 950.2 12.6907995048922 38.0340705685101
"4753" 950.4 14.1865207293216 40.4021026506277
"4754" 950.6 15.4678662952078 43.2987816155036
"4755" 950.8 17.0476233201854 46.1841698899724
"4756" 951 18.8451988799788 49.0880424926257
"4757" 951.2 20.9278746766012 51.3811368506257
"4758" 951.4 23.6504787906216 53.3865621084924
"4759" 951.6 25.8157752680762 55.9356936905611
"4760" 951.8 27.1099700580094 59.5824590187787
"4761" 952 28.549270111955 62.6103740693187
"4762" 952.2 30.8502541143645 65.1857208785992
"4763" 952.4 33.3680662500736 67.7445579939297
"4764" 952.6 35.6174207303401 70.059951081917
"4765" 952.8 38.7060209164469 71.2695769083054
"4766" 953 41.603604997151 71.5439726621983
"4767" 953.2 44.834273411651 71.330400148463
"4768" 953.4 48.8448003224533 70.2723685188416
"4769" 953.6 52.4251190362277 69.9992336673186
"4770" 953.8 56.0412187880351 69.7767393720931
"4771" 954 59.4593160908359 69.0356235150236
"4772" 954.2 62.813196810737 68.5824193939681
"4773" 954.4 66.0679926965925 70.0117144692083
"4774" 954.6 68.0663972677057 71.8948843133118
"4775" 954.8 70.2925817160556 74.3497541667088
"4776" 955 72.7719880205928 76.7001204145162
"4777" 955.2 74.7956901935938 79.7937834461722
"4778" 955.4 76.9094258167297 82.625337982498
"4779" 955.6 79.2352518217034 84.9842578583095
"4780" 955.8 82.1544349155105 87.402044047561
"4781" 956 84.7917773696486 89.9556651419304
"4782" 956.2 87.3203185343848 92.7034278849646
"4783" 956.4 90.0375473866216 95.774478152471
"4784" 956.6 93.0887342225383 98.1633093911999
"4785" 956.8 96.248953717958 100.879571021719
"4786" 957 99.0103182772145 103.097827733334
"4787" 957.2 101.426209969162 103.686686612957
"4788" 957.4 102.865201385372 102.869814786478
"4789" 957.6 102.970778784538 103.046751079533
"4790" 957.8 103.481335150697 104.300595097379
"4791" 958 103.632397152649 106.433311728617
"4792" 958.2 103.363008782574 108.94807721603
"4793" 958.4 102.861682138733 111.040732799783
"4794" 958.6 102.84159043974 111.132482310291
"4795" 958.8 102.063098496027 110.070165501444
"4796" 959 101.059827859622 108.273449176394
"4797" 959.2 101.629364655126 106.933862878402
"4798" 959.4 102.760619999405 105.605784024416
"4799" 959.6 104.006917353369 104.073213084686
"4800" 959.8 105.768777203388 102.115867744835
"4801" 960 107.726612600513 99.7615701443088
"4802" 960.2 109.46107675331 97.5195534728516
"4803" 960.4 111.45574821121 94.7651073261997
"4804" 960.6 113.221126042862 91.855122229247
"4805" 960.8 114.710985571872 88.4070421921166
"4806" 961 116.346228660107 85.1028833023706
"4807" 961.2 117.500092040445 81.8441628421689
"4808" 961.4 118.051040879323 78.4262300685473
"4809" 961.6 118.308332415016 75.2448874565547
"4810" 961.8 118.96959393644 71.4739172443489
"4811" 962 119.207364575612 68.0569186035931
"4812" 962.2 118.93842884321 64.4885859365218
"4813" 962.4 119.121015639416 60.3033140445513
"4814" 962.6 119.470495939689 56.8303108092181
"4815" 962.8 120.064989737573 53.1400315471598
"4816" 963 121.380887564886 49.2771469881994
"4817" 963.2 121.718006729707 45.7016985002277
"4818" 963.4 120.822732938023 42.9954661659941
"4819" 963.6 119.134678596955 40.584700905061
"4820" 963.8 117.109622867554 37.7689639583431
"4821" 964 114.16136205268 35.2628735306395
"4822" 964.2 111.569064891919 32.2471124073861
"4823" 964.4 109.148780348428 29.6045400902991
"4824" 964.6 106.471614206801 26.988171151754
"4825" 964.8 103.847071197622 24.0383265236777
"4826" 965 101.121130865589 20.7119013837439
"4827" 965.2 98.625990973569 17.2002789183961
"4828" 965.4 96.0002864337507 14.0339832264858
"4829" 965.6 93.5619129297126 10.7146376137732
"4830" 965.8 90.7083528406953 8.0560622943014
"4831" 966 88.1289804674926 5.47391952090514
"4832" 966.2 85.1719714268239 4.35443031971086
"4833" 966.4 81.394620982646 3.86981592332528
"4834" 966.6 77.559044057351 3.89843847843949
"4835" 966.8 73.833816100883 3.99894018526181
"4836" 967 70.1889963432883 5.07995659536106
"4837" 967.2 66.4615340571052 5.74333936689806
"4838" 967.4 62.8882598777677 6.39416781044121
"4839" 967.6 59.6629296463716 7.45991898036903
"4840" 967.8 56.5096028149821 8.71147936998354
"4841" 968 53.0014925937746 10.4405017939101
"4842" 968.2 50.0409388886348 12.5909581101882
"4843" 968.4 46.3401732125821 14.0995728193988
"4844" 968.6 42.7616123074678 14.98501360642
"4845" 968.8 39.096452288705 16.1144115754777
"4846" 969 34.9912035270541 16.3373513047277
"4847" 969.2 31.4574994425135 17.4735692298629
"4848" 969.4 28.354568934271 19.9631206305264
"4849" 969.6 26.4410561517532 22.7891935444514
"4850" 969.8 24.9602092289324 26.6614405426602
"4851" 970 22.8806992726469 30.3402239191391
"4852" 970.2 21.5165433105975 34.2745984364325
"4853" 970.4 19.4510733623046 37.6510108558131
"4854" 970.6 17.7504208790519 40.8992360269486
"4855" 970.8 16.5709920904568 44.2177668644036
"4856" 971 14.590645157642 47.025037534493
"4857" 971.2 12.5983882284452 50.3403436231101
"4858" 971.4 10.4000308952088 53.5615657568791
"4859" 971.6 7.40390988263105 56.49895201819
"4860" 971.8 5.07413540724663 59.4932506285759
"4861" 972 3.49236318973173 62.6042115508883
"4862" 972.2 2.50000759070736 66.2230730881706
"4863" 972.4 2.56878372502164 69.3387695491992
"4864" 972.6 3.92094226998526 72.3965595870459
"4865" 972.8 5.69260407431189 75.0023486302277
"4866" 973 7.97223501437163 76.9439716803795
"4867" 973.2 10.5920627622645 78.9777279859867
"4868" 973.4 13.1894359311356 80.4421970838632
"4869" 973.6 15.8311911032139 80.9577150454219
"4870" 973.8 18.2445059439711 80.2156133114413
"4871" 974 21.4519847138569 79.0489857325807
"4872" 974.2 24.8553280699116 78.1973934357077
"4873" 974.4 28.0416785773207 77.3511006182762
"4874" 974.6 30.6819335751216 75.568128447316
"4875" 974.8 32.1589718426711 73.8028256739802
"4876" 975 33.9916282408791 72.5351910041287
"4877" 975.2 35.9285092701805 73.2300714548454
"4878" 975.4 37.8113467712196 74.6713865579391
"4879" 975.6 39.8076216494916 76.9017951234377
"4880" 975.8 40.3264289889966 79.3753971655162
"4881" 976 40.9422117321944 82.4901551260918
"4882" 976.2 41.8196584939394 85.6177324806576
"4883" 976.4 43.2890702514613 88.3030170054824
"4884" 976.6 45.0730928760762 90.9080849498095
"4885" 976.8 47.2746326041537 93.0490713528975
"4886" 977 50.1292905016216 95.3062186439304
"4887" 977.2 53.2433304247057 97.6475483649941
"4888" 977.4 56.14386823099 100.075525097307
"4889" 977.6 59.1912249093806 102.096350419692
"4890" 977.8 61.9630902265946 104.296112590984
"4891" 978 65.3447689167455 106.036911799856
"4892" 978.2 69.0785933120528 106.895294013053
"4893" 978.4 72.7688555043538 107.948518312504
"4894" 978.6 76.0334595114431 108.368236476246
"4895" 978.8 79.8744749839307 108.418987319991
"4896" 979 83.7858296846943 108.446782403119
"4897" 979.2 87.4969026881038 108.139609509004
"4898" 979.4 91.1800256494624 107.24433759013
"4899" 979.6 94.5334325251892 106.26211390993
"4900" 979.8 97.5470885069707 105.155097240218
"4901" 980 100.299670585622 103.683721734533
"4902" 980.2 102.850648824946 101.393592254957
"4903" 980.4 105.891753494816 99.504486492561
"4904" 980.6 108.920597957576 98.1156177555121
"4905" 980.8 111.893200200541 96.1929973849599
"4906" 981 114.705464551915 93.9606990793195
"4907" 981.2 117.350420551038 91.8537611808388
"4908" 981.4 119.327283347584 90.0074723030595
"4909" 981.6 120.611994349658 88.2119618864641
"4910" 981.8 121.463192978576 86.7693588220442
"4911" 982 122.003970656593 84.7352602386277
"4912" 982.2 123.27015518936 81.9637830597324
"4913" 982.4 124.378356088899 79.2452809376999
"4914" 982.6 125.625946106107 75.8483446069656
"4915" 982.8 126.400728299603 72.9897551111268
"4916" 983 126.987587048369 69.2881652785772
"4917" 983.2 127.272709963216 65.7088837073762
"4918" 983.4 126.850878227479 62.037265926742
"4919" 983.6 126.118934073592 58.4860742346983
"4920" 983.8 125.375298900905 54.9485894805485
"4921" 984 124.499162228067 51.1402697654641
"4922" 984.2 123.39553878717 47.613835408795
"4923" 984.4 122.312871908107 44.125038463099
"4924" 984.6 121.110839091945 40.5384893085218
"4925" 984.8 119.678944890229 36.9555556373679
"4926" 985 118.783806418042 32.7765519008259
"4927" 985.2 117.662745148379 29.3111448690433
"4928" 985.4 115.787019010405 26.4892863115791
"4929" 985.6 113.399236187886 23.4870464492466
"4930" 985.8 111.218403994054 20.956613497045
"4931" 986 108.375319905106 18.4393544662277
"4932" 986.2 105.969490517107 15.563526558505
"4933" 986.4 103.113519428212 13.3601504632577
"4934" 986.6 100.111550856197 11.123843004258
"4935" 986.8 97.4816765488352 8.97755735797529
"4936" 987 94.4717981516216 7.46415705916712
"4937" 987.2 91.5578619346217 6.13616975419742
"4938" 987.4 88.1918321809795 4.8497531656593
"4939" 987.6 84.8684779234216 3.84423352466106
"4940" 987.8 81.2762475234678 2.58508486650245
"4941" 988 79.1615514749412 2.1079522086504
"4942" 988.2 76.3756142490959 1.7178897663102
"4943" 988.4 73.4927909984743 1.45034135423824
"4944" 988.6 69.9386270824073 0.605476066339964
"4945" 988.8 66.7358978742333 0.417413856509272
"4946" 989 63.4439202540279 0.536497994133971
"4947" 989.2 59.8873377777918 0.285690798727721
"4948" 989.4 56.6264318399042 1.03343895894511
"4949" 989.6 53.1343317102621 2.1901614874412
"4950" 989.8 49.3840382722099 2.98569699868654
"4951" 990 46.3844847060635 4.16084250449516
"4952" 990.2 43.0344892776216 5.36022368356105
"4953" 990.4 39.3557034577698 5.85092700296846
"4954" 990.6 36.4746135427327 6.7662774257092
"4955" 990.8 33.2731755767863 8.5925375171689
"4956" 991 30.2525854851772 10.6258477648944
"4957" 991.2 27.282341321955 12.3102812747833
"4958" 991.4 25.2108016162006 13.8179647403461
"4959" 991.6 25.175604460609 13.8725167574682
"4960" 991.8 24.0117881122142 15.2073181797462
"4961" 992 21.7095438843416 17.2673284610277
"4962" 992.2 19.6670572314139 19.5362675682147
"4963" 992.4 17.7864083911931 22.6731412354355
"4964" 992.6 15.8588667321216 25.5047000210303
"4965" 992.8 14.1627658145091 28.2805510859777
"4966" 993 13.6529673009254 30.8820521218733
"4967" 993.2 14.2950492075975 32.6906135786976
"4968" 993.4 15.6260685669591 33.4161269919152
"4969" 993.6 17.0380850674293 33.6580533464585
"4970" 993.8 18.619437885069 33.6160184408856
"4971" 994 20.5398352088585 33.294180636254
"4972" 994.2 22.7362355827027 33.4632542126737
"4973" 994.4 24.5422017466601 32.8642899148431
"4974" 994.6 25.7941223033016 32.1367714313477
"4975" 994.8 26.2016915595257 32.4021002488442
"4976" 995 27.9758807440864 32.8277141350869
"4977" 995.2 30.5063276225837 33.586355383734
"4978" 995.4 33.4902923929549 34.3919306481166
"4979" 995.6 36.103055187069 34.5413021292014
"4980" 995.8 38.7647747191151 34.0889789484225
"4981" 996 41.5645465971758 34.0673911149265
"4982" 996.2 42.7994406468453 35.2956094838067
"4983" 996.4 44.1697891024268 37.5087668546173
"4984" 996.6 44.8898731503453 39.9019130625961
"4985" 996.8 45.0372113264293 42.9872235550739
"4986" 997 44.8926515029549 46.2254299276722
"4987" 997.2 44.5503323122452 49.4860535681689
"4988" 997.4 43.8039167622802 52.458248204118
"4989" 997.6 42.448721025304 55.8437700823101
"4990" 997.8 40.7953303509477 58.7637510841734
"4991" 998 39.0455831781974 61.7572194344398
"4992" 998.2 36.4059178483416 64.2706670347877
"4993" 998.4 34.4661145677769 67.1323597413636
"4994" 998.6 32.861796346151 70.6784419486395
"4995" 998.8 31.5324979035537 73.6331709310335
"4996" 999 30.8719728936216 77.2590446650849
"4997" 999.2 31.1300079315849 80.7420970462002
"4998" 999.4 31.6172251230334 84.2871326484042
"4999" 999.6 31.677288025483 88.178181228505
"5000" 999.8 32.0013494149931 91.7528569405706
"5001" 1000 32.232441285874 95.6973466212744
"5002" 1000.2 32.8046369062914 99.6026360588975
"5003" 1000.4 33.4813589207178 103.526384538555
"5004" 1000.6 34.2645266535105 107.091514738783
"5005" 1000.8 35.5642164304034 110.771146229637
"5006" 1001 37.3572786456757 114.177765455039
"5007" 1001.2 39.650455799069 116.955247454807
"5008" 1001.4 42.6917397924698 119.383279017353
"5009" 1001.6 45.7723438661809 121.84560244344
"5010" 1001.8 48.3076811237309 123.224774099934
"5011" 1002 52.5332341972233 124.35893750249
"5012" 1002.2 56.4763775022377 124.843027488781
"5013" 1002.4 60.1649361647101 124.699588300511
"5014" 1002.6 63.1423016907347 123.64253562108
"5015" 1002.8 66.6753804990216 122.296588932689
"5016" 1003 69.7989358430943 120.329180440028
"5017" 1003.2 72.4159253414252 117.840900074174
"5018" 1003.4 75.0970862245482 116.337653502494
"5019" 1003.6 78.5945070769427 114.980730694319
"5020" 1003.8 81.9559364904106 114.195328345402
"5021" 1004 85.6793123490216 113.031316649885
"5022" 1004.2 88.1836470012547 111.660302013852
"5023" 1004.4 91.1425908312327 109.802178748394
"5024" 1004.6 93.8971554504431 107.535624834353
"5025" 1004.8 96.667040218658 105.542196216319
"5026" 1005 99.9046191538307 104.697920566328
"5027" 1005.2 102.910951591677 105.039053739339
"5028" 1005.4 105.973457085703 104.544014683741
"5029" 1005.6 107.633909727732 102.522987186714
"5030" 1005.8 108.115646659314 99.7523334076797
"5031" 1006 107.946993531927 96.8539808225888
"5032" 1006.2 107.532682223076 93.2197093632277
"5033" 1006.4 107.446854442285 89.9993327247758
"5034" 1006.6 108.110725610701 86.5926918951683
"5035" 1006.8 108.342748813046 83.4798489840459
"5036" 1007 107.747317397865 79.3992320487604
"5037" 1007.2 106.93377043144 75.3459267411065
"5038" 1007.4 106.164443858165 71.4402603071209
"5039" 1007.6 105.736394131059 67.6666729898296
"5040" 1007.8 103.850871983992 64.1101504297277
"5041" 1008 101.961438348039 61.2734665515869
"5042" 1008.2 100.129074233701 58.5836416675842
"5043" 1008.4 97.8691353535439 56.4498052807132
"5044" 1008.6 95.9680410526116 54.6778889704877
"5045" 1008.8 95.7600514856117 53.5622947813366
"5046" 1009 95.8692589987731 52.7971655541065
"5047" 1009.2 95.8692589987731 52.7971655541065
"5048" 1009.4 95.6016917867849 52.566682232993
"5049" 1009.6 95.2933822760459 51.7046643700762
"5050" 1009.8 95.4536679638716 50.4073192140402
"5051" 1010 95.6753805021216 49.1309405163298
"5052" 1010.2 96.3967542417338 48.421173215044
"5053" 1010.4 96.7087192964654 47.1348824739777
"5054" 1010.6 96.7047601439966 45.4986641039465
"5055" 1010.8 97.2669597945591 43.3130585439777
"5056" 1011 98.1541542216868 41.3121398559886
"5057" 1011.2 99.0960882351216 39.9703473240429
"5058" 1011.4 100.178312143632 38.9806523468382
"5059" 1011.6 100.742428857495 37.7415767990067
"5060" 1011.8 102.01398360459 36.8557685289152
"5061" 1012 103.458639183984 36.7337116520299
"5062" 1012.2 103.659032293001 36.7438796046488
"5063" 1012.4 103.83106788659 36.6473282632593
"5064" 1012.6 102.96578996238 36.4607242284585
"5065" 1012.8 101.877201272525 35.2019564129697
"5066" 1013 99.9801841950999 33.8221957844777
"5067" 1013.2 97.4484277520443 32.6155632292586
"5068" 1013.4 94.5079961170502 31.5763492497882
"5069" 1013.6 91.5491244946906 30.634047833676
"5070" 1013.8 88.2854424577239 30.05683061708
"5071" 1014 84.9424780822921 29.3315526667277
"5072" 1014.2 81.4903027998002 28.8811234178349
"5073" 1014.4 77.6494558765972 27.8867167907521
"5074" 1014.6 73.9401858885635 26.8873629440533
"5075" 1014.8 70.3549036848359 25.6189237061563
"5076" 1015 66.6736330110354 24.2379838772622
"5077" 1015.2 63.1829275851048 22.9267769458345
"5078" 1015.4 59.5981435150648 21.0798873633186
"5079" 1015.6 56.0899614955373 19.6319477166735
"5080" 1015.8 52.765418236959 17.3434579658181
"5081" 1016 50.0776748842512 15.136543662524
"5082" 1016.2 46.7972677839216 13.3802150388902
"5083" 1016.4 43.6860526553359 13.3171177184875
"5084" 1016.6 40.5089667554506 14.225290711833
"5085" 1016.8 37.3472150386094 16.7288552195082
"5086" 1017 34.9397192586573 19.6222999683706
"5087" 1017.2 33.055107503707 22.6806468763497
"5088" 1017.4 31.2328070426723 26.2232971287214
"5089" 1017.6 29.9982856371411 29.5474609017342
"5090" 1017.8 29.8600135226091 33.3158041137527
"5091" 1018 29.3516583456216 37.0388975922277
"5092" 1018.2 29.8629546073002 40.3556947886206
"5093" 1018.4 31.5155151312694 43.8979134181141
"5094" 1018.6 31.8955937682694 47.7457952385459
"5095" 1018.8 32.3633684148934 51.3402735157929
"5096" 1019 33.1009757335279 54.9775836636652
"5097" 1019.2 32.8443809782637 58.8098840847014
"5098" 1019.4 33.1602014224992 62.4995246306563
"5099" 1019.6 33.5027132634452 65.8899213775218
"5100" 1019.8 32.3028571740922 68.6701109422865
"5101" 1020 30.2173930187883 70.9965109554499
"5102" 1020.2 27.492354743 72.8779654186872
"5103" 1020.4 24.5590477228788 74.9441113131992
"5104" 1020.6 21.5683088661869 77.1957432335321
"5105" 1020.8 18.4311846503895 79.3837967785492
"5106" 1021 15.0783481025681 81.888456389817
"5107" 1021.2 12.6513335390042 84.7263980382103
"5108" 1021.4 11.1177988644999 87.8602936608103
"5109" 1021.6 10.3510900233827 89.6774760924136
"5110" 1021.8 10.909435631719 90.0630406304844
"5111" 1022 11.0332254659252 91.1290806777099
"5112" 1022.2 11.5639781340216 93.5654934330849
"5113" 1022.4 12.8249056823848 96.3006358471488
"5114" 1022.6 14.6520358462627 98.6290601564585
"5115" 1022.8 17.1311638644521 100.572941788999
"5116" 1023 19.4431735306129 101.678679661628
"5117" 1023.2 21.540868007273 101.422021394035
"5118" 1023.4 23.9328229209645 100.732323259913
"5119" 1023.6 25.3300643865074 99.5311785961992
"5120" 1023.8 28.0772770333275 97.9969892757277
"5121" 1024 30.704291142004 96.5132223381983
"5122" 1024.2 34.092083568205 94.9996884713666
"5123" 1024.4 37.0454831819808 93.7070228352083
"5124" 1024.6 39.9832037712384 92.2684204784707
"5125" 1024.8 43.4219480823304 91.3360077951403
"5126" 1025 46.7219829769774 91.2377506713239
"5127" 1025.2 48.9988001966986 92.5165917555931
"5128" 1025.4 51.3021045815074 94.5191294994277
"5129" 1025.6 53.767352072906 96.4466377640626
"5130" 1025.8 56.9707059676216 98.9799899352007
"5131" 1026 60.1551486019459 100.667101399795
"5132" 1026.2 63.8593433248853 102.116452220882
"5133" 1026.4 67.4814340612631 102.836764422303
"5134" 1026.6 70.9344126219329 103.319900654964
"5135" 1026.8 74.6806484126896 104.226314914383
"5136" 1027 77.6035462619074 104.561426854542
"5137" 1027.2 80.7693874110489 105.781928808291
"5138" 1027.4 83.3474595260938 107.402922614561
"5139" 1027.6 85.0475212561971 109.737680461945
"5140" 1027.8 86.6519064326306 111.743043500147
"5141" 1028 89.0041741648651 113.184031353506
"5142" 1028.2 91.9017426061931 113.653727975628
"5143" 1028.4 94.7455452651752 113.312721185683
"5144" 1028.6 97.6681781263923 112.417654278879
"5145" 1028.8 100.625283125108 110.723901082499
"5146" 1029 102.344191449484 108.827243540971
"5147" 1029.2 103.880281952311 106.074148231995
"5148" 1029.4 105.424219934332 103.137401991545
"5149" 1029.6 106.178220171222 100.037115287885
"5150" 1029.8 106.123923223079 96.280808339542
"5151" 1030 106.462012220182 92.8540882072577
"5152" 1030.2 107.223497924369 89.4028327781209
"5153" 1030.4 107.997830966047 85.7564314114752
"5154" 1030.6 108.821304233311 82.100551715752
"5155" 1030.8 109.624997400477 78.5559099189874
"5156" 1031 110.388224540392 74.7997919619377
"5157" 1031.2 111.101776055311 71.017262318752
"5158" 1031.4 111.489632810239 67.4149040633159
"5159" 1031.6 112.234885039651 64.0014907297571
"5160" 1031.8 113.898859616923 60.5016807482471
"5161" 1032 115.016114708671 57.0927519364753
"5162" 1032.2 116.101839677981 54.0157115932568
"5163" 1032.4 117.634237441739 51.0972146366983
"5164" 1032.6 119.565276512809 48.6139045229006
"5165" 1032.8 121.276903786839 45.6139648062371
"5166" 1033 122.24358765578 43.9669952397885
"5167" 1033.2 121.906341580903 42.2237150403054
"5168" 1033.4 120.645829823518 40.0110267050862
"5169" 1033.6 119.202248132422 37.1080544061992
"5170" 1033.8 117.776048294536 34.0214766036849
"5171" 1034 116.34984845665 30.6582715452849
"5172" 1034.2 114.762339238845 27.6228634242374
"5173" 1034.4 113.146328516222 24.5397134249706
"5174" 1034.6 111.321951058622 21.5717513343454
"5175" 1034.8 109.22838259277 19.3021028385446
"5176" 1035 106.617844461352 16.6927809302177
"5177" 1035.2 104.289203489642 14.5629330515134
"5178" 1035.4 101.478298278137 12.1661586215308
"5179" 1035.6 98.7793560376217 10.1780380922883
"5180" 1035.8 95.6278706724966 8.42697198294647
"5181" 1036 92.570098854467 6.67444080129989
"5182" 1036.2 89.5664082428404 5.10676244375897
"5183" 1036.4 86.155782063034 4.07402451903184
"5184" 1036.6 82.5950146436642 2.6194428581107
"5185" 1036.8 79.5418341919654 1.89404170260272
"5186" 1037 75.8608727834175 1.34254210998282
"5187" 1037.2 72.750854885676 0.796652041542937
"5188" 1037.4 69.2829502995307 0.256737587136817
"5189" 1037.6 65.7431876314321 0.239426614311931
"5190" 1037.8 62.3204149550732 0.883621316808371
"5191" 1038 58.8220567478474 1.30278910267934
"5192" 1038.2 55.6522646883579 1.90051640431564
"5193" 1038.4 51.9840153232612 2.68988468957656
"5194" 1038.6 48.5741354118966 3.77310513485272
"5195" 1038.8 44.8873726329966 4.67123375840272
"5196" 1039 41.1531000244716 5.52636686274022
"5197" 1039.2 38.2137450463052 6.54816051693658
"5198" 1039.4 35.1607614642142 8.11571155407957
"5199" 1039.6 32.3379904934788 10.0164515971238
"5200" 1039.8 29.2898955671091 11.6890579498652
"5201" 1040 25.9664246187416 13.5372283053477
"5202" 1040.2 23.552891032473 15.8518763730791
"5203" 1040.4 21.0195448487905 18.2656351966823
"5204" 1040.6 18.1731811724846 20.889510081625
"5205" 1040.8 16.4391201179416 22.8064252769077
"5206" 1041 14.6188601789091 25.3616330594402
"5207" 1041.2 12.8252761293994 28.6733496565611
"5208" 1041.4 10.2466929338874 31.8834667465695
"5209" 1041.6 8.19553121360914 34.6486652093402
"5210" 1041.8 6.31701601188088 38.6053735734129
"5211" 1042 5.04053089360944 41.547406960057
"5212" 1042.2 4.46306070206991 44.7923679789519
"5213" 1042.4 3.68368106022164 48.1434193443944
"5214" 1042.6 2.49929855839483 51.5158615717432
"5215" 1042.8 2.08373098827878 54.852236938342
"5216" 1043 1.88538743065105 58.3886551933454
"5217" 1043.2 1.37321663829509 62.1719397223706
"5218" 1043.4 1.14291295954889 65.4269424928823
"5219" 1043.6 1.09210783534385 69.2519191059222
"5220" 1043.8 1.53125954092519 70.7744559076652
"5221" 1044 2.76928897700424 73.3107761255582
"5222" 1044.2 4.64309168028527 76.0689849452368
"5223" 1044.4 6.68641852452071 77.8564446660259
"5224" 1044.6 9.44590354783072 78.851967643355
"5225" 1044.8 12.272528400429 79.5359434389342
"5226" 1045 15.5080249133524 80.2389823804681
"5227" 1045.2 18.2720075123197 79.6534362431523
"5228" 1045.4 21.1281387450762 79.1677506711065
"5229" 1045.6 24.6372214059101 78.9932147725162
"5230" 1045.8 27.4186869917359 79.413825395142
"5231" 1046 29.4191489447151 80.9136744284987
"5232" 1046.2 30.8140561489359 83.2793273129135
"5233" 1046.4 31.9494773790973 86.2155058306743
"5234" 1046.6 32.8114395833599 89.1109509886389
"5235" 1046.8 33.5934793604424 91.6380992085485
"5236" 1047 33.7733652612157 94.5050026254951
"5237" 1047.2 33.8943289782274 97.014584534747
"5238" 1047.4 33.9539966926612 100.510185374911
"5239" 1047.6 33.9841019312355 103.99523472098
"5240" 1047.8 34.1915587874198 107.810427999962
"5241" 1048 34.4510467253716 111.451224999672
"5242" 1048.2 36.0988950343119 114.576828103617
"5243" 1048.4 38.2931693313165 117.207592386016
"5244" 1048.6 41.0821195268781 119.423702155074
"5245" 1048.8 44.5068947537309 121.28816920095
"5246" 1049 48.0515272860216 122.645538074123
"5247" 1049.2 51.4887601771521 123.150683497915
"5248" 1049.4 54.7732011637278 122.376054636874
"5249" 1049.6 57.1781235128871 120.644396360626
"5250" 1049.8 58.7335468839931 118.509264282885
"5251" 1050 60.9017708641405 116.350156959699
"5252" 1050.2 63.3146484775482 114.139228177622
"5253" 1050.4 65.5822019430788 110.952972398428
"5254" 1050.6 67.1838253171971 107.916905853784
"5255" 1050.8 68.4128828395931 104.517748866771
"5256" 1051 69.8556154020736 101.082622121776
"5257" 1051.2 71.6114297885095 98.326189997424
"5258" 1051.4 73.8785493820234 96.315841725567
"5259" 1051.6 76.5139875025074 95.6984351692563
"5260" 1051.8 78.7728449624582 95.2249419829104
"5261" 1052 80.512435647189 93.7109117337181
"5262" 1052.2 82.171831946065 91.172990447256
"5263" 1052.4 83.0582602581805 87.9928031060218
"5264" 1052.6 83.8909423412427 84.9913894914803
"5265" 1052.8 85.4298626804663 81.8816317042277
"5266" 1053 86.0756273549808 79.0913291844607
"5267" 1053.2 86.4500064565226 75.5661622595049
"5268" 1053.4 87.7869559606122 72.7741531691523
"5269" 1053.6 89.6502291565359 69.9684605395706
"5270" 1053.8 90.9605955050502 67.107552340542
"5271" 1054 92.5651330419186 64.4753048943267
"5272" 1054.2 94.6096698140628 62.573927085316
"5273" 1054.4 97.0020700841027 60.850783606407
"5274" 1054.6 99.219706044243 58.9803721935869
"5275" 1054.8 101.666059205865 56.8719016501529
"5276" 1055 104.259420662291 54.926956514907
"5277" 1055.2 106.521830203799 52.5428823948632
"5278" 1055.4 109.358211434122 50.4340157782571
"5279" 1055.6 111.747779901927 47.9594055996166
"5280" 1055.8 113.707188145949 44.8283137367373
"5281" 1056 115.824876468313 41.5381725553025
"5282" 1056.2 117.261611327033 38.5376520745807
"5283" 1056.4 118.763364876112 36.6507060421051
"5284" 1056.6 118.17827156921 36.0010101131983
"5285" 1056.8 116.684872926971 35.16632755015
"5286" 1057 114.966234460445 33.5955091690218
"5287" 1057.2 112.685762638445 31.3848463075513
"5288" 1057.4 110.091763203532 29.6755168204277
"5289" 1057.6 107.363798796811 28.2272466995856
"5290" 1057.8 104.372711865813 26.5993551337915
"5291" 1058 101.376560057122 24.5014177424299
"5292" 1058.2 98.7030523718603 22.6303318440118
"5293" 1058.4 96.2174926633163 20.3824502116909
"5294" 1058.6 94.0663809388216 17.0592513803944
"5295" 1058.8 91.9920341604081 14.1752295645536
"5296" 1059 89.8233449932608 10.9375474943514
"5297" 1059.2 87.7135248874654 8.25976718600897
"5298" 1059.4 85.8771167149442 5.51501440187288
"5299" 1059.6 84.6837515321055 5.15748893745353
"5300" 1059.8 82.0178881459216 3.95464177152772
"5301" 1060 78.7368210257096 3.16885797229366
"5302" 1060.2 75.533301085281 2.73207809457937
"5303" 1060.4 71.7804367180953 2.27102775604877
"5304" 1060.6 68.381511269555 2.57453868569439
"5305" 1060.8 64.5903776903359 3.18985700487608
"5306" 1061 60.7183630657829 3.69040168690515
"5307" 1061.2 57.4563620037883 4.71051361546106
"5308" 1061.4 54.2803454194451 6.26796931503949
"5309" 1061.6 50.2794450248809 7.7854304737092
"5310" 1061.8 46.7545089372591 9.06633127790272
"5311" 1062 42.8349479931966 10.3896378136652
"5312" 1062.2 39.3809833794591 11.8228217874152
"5313" 1062.4 36.1649198385105 13.7257716192277
"5314" 1062.6 32.6222115553624 15.6083737773388
"5315" 1062.8 29.1430786058046 17.7355795718009
"5316" 1063 25.4558523163716 19.1433746638593
"5317" 1063.2 22.0215703463359 20.9617582600277
"5318" 1063.4 18.6144368503716 22.7601387426444
"5319" 1063.6 16.0739112241085 25.1024027652409
"5320" 1063.8 13.5686493040447 28.0233129368431
"5321" 1064 11.0864708886639 30.9760135267488
"5322" 1064.2 9.48172453790011 33.9733755285442
"5323" 1064.4 8.663833800052 37.9113055019872
"5324" 1064.6 7.74021026504022 41.7347045139719
"5325" 1064.8 6.88478780295497 45.1793825631277
"5326" 1065 5.39506915430528 49.7705110515542
"5327" 1065.2 3.76220555750282 53.2330881655842
"5328" 1065.4 2.24799243528181 56.6427517315481
"5329" 1065.6 1.88439130143351 60.3469782531089
"5330" 1065.8 1.90921291859135 64.1738474952277
"5331" 1066 2.38489089273055 68.0095460335545
"5332" 1066.2 2.46647324914992 71.8908070721239
"5333" 1066.4 3.12268025582722 75.3881028212931
"5334" 1066.6 4.40000944635136 78.3421407132007
"5335" 1066.8 6.49312368144463 81.0732990323074
"5336" 1067 8.61588992355207 83.6695806384364
"5337" 1067.2 11.0445373301216 86.0420558245172
"5338" 1067.4 13.323877965702 87.8839426800045
"5339" 1067.6 15.645692192239 89.8243788283147
"5340" 1067.8 17.9698440268108 92.4036983079034
"5341" 1068 19.4005085768944 95.2058996783641
"5342" 1068.2 19.4203443306772 97.912059855061
"5343" 1068.4 19.2710141354595 100.663658315174
"5344" 1068.6 20.2697793352006 103.602331039728
"5345" 1068.8 21.4641857459314 106.953473114042
"5346" 1069 22.6889123243652 109.718882585817
"5347" 1069.2 23.6439257106734 110.953850978642
"5348" 1069.4 25.1836773602148 111.115345934889
"5349" 1069.6 27.1409257230712 110.787243152778
"5350" 1069.8 29.3078031182755 110.05288386517
"5351" 1070 31.6979130086409 108.777717611603
"5352" 1070.2 32.5343370332277 106.723487249228
"5353" 1070.4 32.6939993493433 104.308252126455
"5354" 1070.6 32.2449100109481 101.973506079085
"5355" 1070.8 32.5975299056016 99.6798657462377
"5356" 1071 34.4156472444746 97.7309603551101
"5357" 1071.2 36.7309209394518 96.7218461343032
"5358" 1071.4 39.1778089904158 96.5581849726689
"5359" 1071.6 41.4849379113909 97.4335152347662
"5360" 1071.8 43.3378212667659 98.6498841971027
"5361" 1072 44.5950044506889 99.6053401796027
"5362" 1072.2 45.5466280783645 100.899755546371
"5363" 1072.4 47.1712380142556 102.171421961174
"5364" 1072.6 48.853147684058 103.051061891037
"5365" 1072.8 51.5276483530141 103.39099965419
"5366" 1073 54.4259889979931 103.145532084285
"5367" 1073.2 57.4774774836216 102.984297350147
"5368" 1073.4 60.6645588984657 102.775437941723
"5369" 1073.6 63.2379353581537 101.965491769402
"5370" 1073.8 65.3867329297645 99.9206406538277
"5371" 1074 67.0966639228366 97.6904099417791
"5372" 1074.2 68.4222661956799 95.1763842684898
"5373" 1074.4 69.6061254742256 92.3443477106139
"5374" 1074.6 71.1603084156216 89.6601674676395
"5375" 1074.8 72.6806229636216 86.8794014588431
"5376" 1075 73.7724174797099 84.0285975001983
"5377" 1075.2 74.2479575491886 80.6602240564958
"5378" 1075.4 74.3251939891024 77.4497858777085
"5379" 1075.6 74.1969783591529 74.4649046400715
"5380" 1075.8 73.0645799540604 71.9799878692583
"5381" 1076 71.6440448627125 69.9220251030762
"5382" 1076.2 69.0753056069359 67.3332219440277
"5383" 1076.4 67.3557957844746 64.8520338984924
"5384" 1076.6 65.4554387767672 61.651938435917
"5385" 1076.8 64.1176748476804 58.9506881242277
"5386" 1077 62.7171329794073 55.8464311361869
"5387" 1077.2 61.625451070112 52.6851017774489
"5388" 1077.4 60.615065415591 49.7120137465032
"5389" 1077.6 58.9088374570046 46.3793268566107
"5390" 1077.8 57.00537980819 43.1766127247225
"5391" 1078 55.3972621477829 40.0511523671632
"5392" 1078.2 53.7820141094168 36.6597849373241
"5393" 1078.4 52.563603676693 32.889488753942
"5394" 1078.6 50.9840858298144 29.2509720416976
"5395" 1078.8 50.0346717692039 25.5169853644429
"5396" 1079 50.1934387947862 22.2466651407973
"5397" 1079.2 50.5510444277663 19.1132023696751
"5398" 1079.4 51.2061799731216 17.0765725122409
"5399" 1079.6 52.3587560996086 14.1162263583966
"5400" 1079.8 53.4888875518099 10.8631505579336
"5401" 1080 54.4415407164735 7.97888082078327
"5402" 1080.2 53.994168563351 6.70860313285125
"5403" 1080.4 52.4191469813253 5.55367403063513
"5404" 1080.6 50.6777779655851 5.31465179930089
"5405" 1080.8 48.7262841749179 5.14790013189439
"5406" 1081 46.1429895588002 5.01747280729915
"5407" 1081.2 43.7116408722768 5.55058272988289
"5408" 1081.4 41.1519821461275 6.51526380462772
"5409" 1081.6 38.230844817224 7.65075992648074
"5410" 1081.8 35.3766085913994 9.3047234434129
"5411" 1082 32.5218597042353 11.0866863827164
"5412" 1082.2 29.1311188895846 12.5084499230055
"5413" 1082.4 25.9157474671416 14.3066888565877
"5414" 1082.6 23.2153887719506 16.2669492849646
"5415" 1082.8 20.193325160923 18.6749463523236
"5416" 1083 18.0543209642663 21.4012680119777
"5417" 1083.2 15.6490830688424 23.9537004223706
"5418" 1083.4 13.1384408714024 26.6065398508853
"5419" 1083.6 11.397943782069 29.417040833583
"5420" 1083.8 9.75260336663478 32.8415962234909
"5421" 1084 8.4173271024374 36.1002039953856
"5422" 1084.2 7.36809767469569 39.4971324904129
"5423" 1084.4 6.259563595207 42.4982021816668
"5424" 1084.6 5.31529289686213 45.9419735067973
"5425" 1084.8 5.31370625024929 48.9285647333235
"5426" 1085 5.14935930415286 52.1908370480402
"5427" 1085.2 4.10623907429809 55.342436707963
"5428" 1085.4 2.18895109361191 58.405243349752
"5429" 1085.6 1.56790998092164 61.2476043061577
"5430" 1085.8 2.2052726183524 64.433535531497
"5431" 1086 2.08287927144516 67.5010824460513
"5432" 1086.2 2.46719695782346 70.552904073191
"5433" 1086.4 3.989401633659 73.1235828478165
"5434" 1086.6 6.04241096146233 75.6686312091746
"5435" 1086.8 8.10119026621092 77.7151611519688
"5436" 1087 10.6011122536216 79.7259889086225
"5437" 1087.2 13.0999030546127 81.6461800513974
"5438" 1087.4 16.1306051968927 82.7388632399286
"5439" 1087.6 19.4915413972947 82.4769542779393
"5440" 1087.8 22.823900007243 83.1988622820432
"5441" 1088 26.0646819848994 84.3268912742555
"5442" 1088.2 28.5595318404721 86.1749329788632
"5443" 1088.4 30.3018549381216 88.7715309558111
"5444" 1088.6 31.3048402302049 92.4447283996444
"5445" 1088.8 31.8601773498216 95.516443553542
"5446" 1089 32.9251079607805 99.3512960421997
"5447" 1089.2 33.8836436172788 102.730591200456
"5448" 1089.4 34.5707011110938 105.407081228894
"5449" 1089.6 36.3278289647398 108.776849015255
"5450" 1089.8 37.6926567976034 112.160900386
"5451" 1090 39.5289425631484 114.452443679094
"5452" 1090.2 42.4391448639137 115.801164619245
"5453" 1090.4 45.9369079601671 116.959026610846
"5454" 1090.6 49.3397223807109 118.171897325254
"5455" 1090.8 52.5397602342477 118.44485507628
"5456" 1091 55.9672535189048 117.691783713821
"5457" 1091.2 58.8756238983002 116.718239294737
"5458" 1091.4 62.155899979058 115.263526540082
"5459" 1091.6 65.1775891295105 113.581537968061
"5460" 1091.8 68.0802371969141 111.720702312416
"5461" 1092 71.0915322813074 109.315047856999
"5462" 1092.2 72.3731047936853 107.081348944491
"5463" 1092.4 73.0064046524788 104.637863333142
"5464" 1092.6 74.4969602962082 102.508456434122
"5465" 1092.8 76.7718467826499 101.26476891902
"5466" 1093 78.9332891683863 101.661443985081
"5467" 1093.2 81.3283527440771 102.685976226149
"5468" 1093.4 83.0201695886772 103.697876637978
"5469" 1093.6 83.8212298047443 103.727321507879
"5470" 1093.8 84.0112691232443 103.849908313181
"5471" 1094 84.050090653112 103.930615915766
"5472" 1094.2 84.5440033833161 103.775728606922
"5473" 1094.4 85.4184877430803 103.45915873654
"5474" 1094.6 86.8044885404424 103.092754515728
"5475" 1094.8 88.2744048205383 102.222227953894
"5476" 1095 89.501717870851 100.917119884017
"5477" 1095.2 90.3560556525188 98.9869726395268
"5478" 1095.4 91.4263881922631 96.5704153748126
"5479" 1095.6 92.4229933083645 94.5154896671134
"5480" 1095.8 93.2158331684582 92.5496652319104
"5481" 1096 93.9463953298864 90.2858974640218
"5482" 1096.2 94.2197185057763 87.661647895269
"5483" 1096.4 94.4573189654502 85.2047986071706
"5484" 1096.6 94.6860005449824 82.4174750593617
"5485" 1096.8 94.4876347614966 79.7833033734297
"5486" 1097 94.3533678516868 77.2580555802169
"5487" 1097.2 94.8794732573147 75.3845310232277
"5488" 1097.4 95.5986338542659 73.124510141545
"5489" 1097.6 97.0720772410002 71.7333904920432
"5490" 1097.8 98.4226479316993 70.824315867917
"5491" 1098 99.459561494777 69.4180330820238
"5492" 1098.2 100.319351032845 67.7483041805675
"5493" 1098.4 101.017178771641 66.2008016389604
"5494" 1098.6 102.144026535679 64.2755178113143
"5495" 1098.8 102.880585520679 63.2711690812849
"5496" 1099 104.180972056295 61.7652649997791
"5497" 1099.2 105.618311447719 61.1658618001598
"5498" 1099.4 106.764627211165 60.992634052542
"5499" 1099.6 108.318584574092 60.6742557789336
"5500" 1099.8 110.137000013857 60.153438596316
"5501" 1100 111.881933583802 60.0437297682077
"5502" 1100.2 113.145826762245 59.4917978489703
"5503" 1100.4 114.018878680899 58.7387850152376
"5504" 1100.6 115.651436558295 57.4954551662662
"5505" 1100.8 117.697583881239 56.1592579008454
"5506" 1101 119.919505441453 55.1137282578713
"5507" 1101.2 121.893497250564 54.8201784152662
"5508" 1101.4 122.26970630868 53.911126177316
"5509" 1101.6 122.109296192893 52.1456152236258
"5510" 1101.8 121.518882776194 50.1753351199073
"5511" 1102 120.638021824715 47.6423754491062
"5512" 1102.2 119.089658800329 44.8892604572466
"5513" 1102.4 117.537141722707 42.4076502557992
"5514" 1102.6 115.714380873272 39.411149468519
"5515" 1102.8 114.316510016803 36.1085343931065
"5516" 1103 112.870138040002 33.0884055899177
"5517" 1103.2 111.191531918475 29.8711042803748
"5518" 1103.4 109.744048838349 26.1100253237126
"5519" 1103.6 107.71766792952 23.0138437212175
"5520" 1103.8 105.252570324028 19.820784574259
"5521" 1104 102.559457855948 16.891125792544
"5522" 1104.2 100.01493813591 13.9437863176401
"5523" 1104.4 97.6809018207599 10.7265885138767
"5524" 1104.6 94.5409033583489 9.0083283440156
"5525" 1104.8 91.2284604492216 7.87502852919614
"5526" 1105 87.5322978760733 7.11771475961482
"5527" 1105.2 83.8295963156216 6.51262806398634
"5528" 1105.4 79.725034974383 5.95328196764818
"5529" 1105.6 75.6055759527086 6.01427253728207
"5530" 1105.8 71.3909179257115 5.68562741892435
"5531" 1106 67.2370522625883 5.69994136622772
"5532" 1106.2 63.336667258498 5.52244841966592
"5533" 1106.4 59.3087654618944 5.47121099465954
"5534" 1106.6 55.3082481895241 5.74344180120333
"5535" 1106.8 51.1971304817645 5.84098486840629
"5536" 1107 47.2745873189593 6.43783464448746
"5537" 1107.2 43.3645575676479 6.92359551925404
"5538" 1107.4 39.3298673820433 8.05596535520363
"5539" 1107.6 35.1654537930661 8.46014753789439
"5540" 1107.8 33.2650606080661 8.84232993089439
"5541" 1108 31.6851643960402 9.97801404446028
"5542" 1108.2 28.8908129982591 11.6412851507402
"5543" 1108.4 26.1710002780953 13.6319022595435
"5544" 1108.6 23.4554384374242 15.8344797349909
"5545" 1108.8 21.1636785656788 17.882460122142
"5546" 1109 19.4306313593139 20.78144656692
"5547" 1109.2 18.0776374766866 23.7154568527082
"5548" 1109.4 16.4432376365091 27.2247722253152
"5549" 1109.6 14.21038613211 30.1359132845533
"5550" 1109.8 12.208801200932 33.3005387825381
"5551" 1110 9.17213443234257 35.7619936280184
"5552" 1110.2 6.85285707735334 38.5318946640692
"5553" 1110.4 5.27858782012725 42.0573675167895
"5554" 1110.6 3.92017443435497 45.3152696361944
"5555" 1110.8 2.9555848413155 48.6083645912073
"5556" 1111 2.29626475672366 52.2156984026869
"5557" 1111.2 1.34101455216709 55.9781584008944
"5558" 1111.4 0.823832956948569 59.2116011040643
"5559" 1111.6 0.988760453849358 62.9314393859703
"5560" 1111.8 0.941702750835214 66.7835719263928
"5561" 1112 1.18964124219307 70.2960454478563
"5562" 1112.2 1.9307123162398 73.8627502220095
"5563" 1112.4 2.84796053338947 77.2203714467456
"5564" 1112.6 4.06624830734484 80.2266454488259
"5565" 1112.8 5.39973029467669 81.4678929668516
"5566" 1113 6.97495660872973 82.0021396659845
"5567" 1113.2 9.13349297387827 82.6155571845905
"5568" 1113.4 11.6478085623693 83.1853379981062
"5569" 1113.6 12.9197149421168 82.289787657917
"5570" 1113.8 15.2435909187603 81.8664957678713
"5571" 1114 18.0253149630216 82.0345046614277
"5572" 1114.2 20.9050564029711 83.1060995652957
"5573" 1114.4 23.6821520103716 84.4153594207833
"5574" 1114.6 26.3319510094565 86.4082139919617
"5575" 1114.8 28.8370385981791 88.8285576796437
"5576" 1115 31.6743611272883 90.5692036932555
"5577" 1115.2 34.8592793354827 92.1050107169777
"5578" 1115.4 38.2764678218438 93.5665044976166
"5579" 1115.6 41.986704926973 94.0253911646872
"5580" 1115.8 45.5778192224067 94.2043350299286
"5581" 1116 48.8943424383595 95.1133056211015
"5582" 1116.2 52.6279556152327 96.0329964228111
"5583" 1116.4 56.2619106715946 96.5422860230926
"5584" 1116.6 59.165574493 97.7267071329304
"5585" 1116.8 62.4081339836125 99.6148947394277
"5586" 1117 64.8736023117297 101.469340116633
"5587" 1117.2 67.8662935616216 103.490430789525
"5588" 1117.4 70.1029987526943 105.180860135664
"5589" 1117.6 72.4733073434398 106.379523095528
"5590" 1117.8 75.3521372294582 107.366582622064
"5591" 1118 78.0873271782433 107.880363682093
"5592" 1118.2 80.645306544327 108.323876019915
"5593" 1118.4 83.1164963966788 108.779992506799
"5594" 1118.6 85.6068158682605 108.517621260811
"5595" 1118.8 87.3829171556123 107.473564842966
"5596" 1119 88.7740427284865 106.341304856228
"5597" 1119.2 90.1987928689853 104.711818107891
"5598" 1119.4 91.230571997205 102.600871621033
"5599" 1119.6 91.9530507315024 100.107173711696
"5600" 1119.8 93.1288536342217 97.4200758539135
"5601" 1120 94.2375358470556 94.6378704441711
"5602" 1120.2 94.5946518524701 92.2623231666217
"5603" 1120.4 94.6592519011624 89.7475693234216
"5604" 1120.6 94.3972729286805 87.2097038889924
"5605" 1120.8 93.8548038308916 84.7288905320777
"5606" 1121 93.0019147496313 82.022631033684
"5607" 1121.2 91.9856071993642 79.5090736803564
"5608" 1121.4 91.3424840403216 76.7336348705177
"5609" 1121.6 91.2604670712848 73.8477555061119
"5610" 1121.8 90.8027723757817 71.1767028762977
"5611" 1122 90.4674944972706 68.3548144541107
"5612" 1122.2 90.8065731621517 65.8070402546477
"5613" 1122.4 91.6100295906804 63.2633541471983
"5614" 1122.6 92.4600688002277 60.9426690816823
"5615" 1122.8 92.7103981251362 58.4497694537908
"5616" 1123 92.3686963602216 55.8127695290698
"5617" 1123.2 92.3932431055278 53.0188988995402
"5618" 1123.4 92.4247079488321 49.8587701433856
"5619" 1123.6 92.3904151394788 46.6116565787992
"5620" 1123.8 92.0012870111216 43.5742165125277
"5621" 1124 91.6338776620216 40.1345749755277
"5622" 1124.2 92.2262760893458 36.7709306270208
"5623" 1124.4 93.4856092639512 34.3780974470232
"5624" 1124.6 95.1718742665082 32.0481996767638
"5625" 1124.8 97.0097870211542 30.1499214865212
"5626" 1125 98.5935398150883 29.5863409287277
"5627" 1125.2 100.087597722948 29.6721934952712
"5628" 1125.4 101.215128808073 29.6541474823245
"5629" 1125.6 101.756638694122 29.0033743075212
"5630" 1125.8 102.576055540557 27.9692573626471
"5631" 1126 102.595979017497 26.6005409834152
"5632" 1126.2 101.68617467715 24.7346284902502
"5633" 1126.4 99.763337397855 23.3864932200611
"5634" 1126.6 97.4870886718216 22.4522695927277
"5635" 1126.8 94.690631306258 22.0353433458186
"5636" 1127 91.6047852231401 21.3741377803759
"5637" 1127.2 88.2813219604837 20.8949861637794
"5638" 1127.4 84.5042740568024 20.5160322884325
"5639" 1127.6 81.1934685802843 19.7332490738542
"5640" 1127.8 77.6487937186931 18.6941427282277
"5641" 1128 74.1828385289073 17.9752758461563
"5642" 1128.2 70.2145313421565 16.8972929502859
"5643" 1128.4 66.5330719860984 16.5862142583091
"5644" 1128.6 62.5482827138412 15.2047864083985
"5645" 1128.8 59.1697323674073 13.7394209904063
"5646" 1129 55.9079762884805 11.8568247797336
"5647" 1129.2 52.4801472563994 10.0502150248203
"5648" 1129.4 49.1111123642924 8.03653615920333
"5649" 1129.6 46.8665762412569 7.45498286506301
"5650" 1129.8 44.6362492478359 8.24327419583486
"5651" 1130 42.4151018691772 9.59725811459809
"5652" 1130.2 40.432760512443 11.773911540692
"5653" 1130.4 38.8136159930427 14.6728464088988
"5654" 1130.6 37.5993647685216 18.1527176714777
"5655" 1130.8 36.3995362811031 21.5581515251536
"5656" 1131 35.2964780525447 25.2843391203431
"5657" 1131.2 33.5763785799678 28.7974772713816
"5658" 1131.4 32.3122708864637 31.7201926229777
"5659" 1131.6 30.9040277184289 34.9837079366976
"5660" 1131.8 28.7988166918035 38.3388967926595
"5661" 1132 27.1017675633802 41.5504069900553
"5662" 1132.2 24.7253248285894 44.5921367140987
"5663" 1132.4 21.4640470437556 46.8902726090422
"5664" 1132.6 18.0908971592099 48.8191078235218
"5665" 1132.8 13.9492483374857 50.0417568077908
"5666" 1133 10.0132572950616 50.8713523362077
"5667" 1133.2 5.98623005717608 51.7081425776733
"5668" 1133.4 4.69040216796779 52.7402242379777
"5669" 1133.6 4.69536438023631 52.9234263483837
"5670" 1133.8 4.2418335771494 53.7912258187277
"5671" 1134 3.13340368765937 56.0374487511711
"5672" 1134.2 2.38400335621597 58.8605507673881
"5673" 1134.4 2.05177932264087 62.1808643112181
"5674" 1134.6 2.40706399123928 65.2979133569924
"5675" 1134.8 3.74075205805152 68.6088300931249
"5676" 1135 5.42781969445496 70.6780256279499
"5677" 1135.2 6.99514606548012 71.5158356676711
"5678" 1135.4 8.53095061076164 71.0620481583977
"5679" 1135.6 10.4346016126502 71.1987238617992
"5680" 1135.8 12.3140516890808 71.0011329647379
"5681" 1136 15.0614852617144 69.8881966084339
"5682" 1136.2 16.6871513089801 68.2168084073409
"5683" 1136.4 19.0378739726605 66.4941522501403
"5684" 1136.6 21.5030344915716 65.8758330853877
"5685" 1136.8 24.4066769121529 66.3435287888215
"5686" 1137 27.8835114536804 68.3441318423748
"5687" 1137.2 29.3443491410639 70.6256252642374
"5688" 1137.4 30.6747622800839 72.7777586634258
"5689" 1137.6 32.7475011210609 75.5024003593866
"5690" 1137.8 33.9341158747348 78.5357330183409
"5691" 1138 35.1076569348043 82.7121434428624
"5692" 1138.2 35.504629487999 85.6421622315768
"5693" 1138.4 35.2837267922571 89.5395667564894
"5694" 1138.6 35.2034350964141 93.1992782290107
"5695" 1138.8 35.1992902194657 96.9725768369984
"5696" 1139 34.390522651988 100.896151752
"5697" 1139.2 34.5049768022432 104.760929014903
"5698" 1139.4 34.5617628475066 108.681749245219
"5699" 1139.6 34.560771808077 112.309492404058
"5700" 1139.8 35.132308888358 115.927134149746
"5701" 1140 35.2801746554627 117.521032800994
"5702" 1140.2 35.5033014703994 117.484752592867
"5703" 1140.4 35.8196052378738 117.328217823689
"5704" 1140.6 36.778064409439 116.929418804906
"5705" 1140.8 38.2169113402627 118.028899746433
"5706" 1141 40.4334293878912 119.242453113845
"5707" 1141.2 43.457595684848 119.569863346011
"5708" 1141.4 46.5094939587645 118.980622567585
"5709" 1141.6 49.3877303474749 117.985595931026
"5710" 1141.8 52.0817182619252 116.295108788201
"5711" 1142 54.7021863040179 114.677207616756
"5712" 1142.2 57.4317272773161 112.325290287367
"5713" 1142.4 60.3421442476772 109.826949829422
"5714" 1142.6 63.0625218995383 107.317993193894
"5715" 1142.8 66.1758485761073 104.867172768942
"5716" 1143 69.661306688388 103.037391645714
"5717" 1143.2 72.6375951933952 100.568908524218
"5718" 1143.4 75.3737515915074 97.5074318294563
"5719" 1143.6 77.7601785796029 94.7865381145922
"5720" 1143.8 79.7951046348449 91.3656918644996
"5721" 1144 81.1019731559746 88.2251100507865
"5722" 1144.2 81.6468590002788 84.9463705128563
"5723" 1144.4 82.4546059523569 81.2896236836983
"5724" 1144.6 83.6395569971216 77.954894960463
"5725" 1144.8 85.8722201855367 75.2006508152749
"5726" 1145 87.8299837308386 72.93279491719
"5727" 1145.2 90.6384336127359 70.7182659963134
"5728" 1145.4 93.3682676541637 68.6338326795829
"5729" 1145.6 96.6109586855062 67.3513511088239
"5730" 1145.8 100.200574175315 66.6246078569406
"5731" 1146 103.506175925261 66.6573763789494
"5732" 1146.2 107.047929522945 66.6430455049042
"5733" 1146.4 110.669482731772 65.9369822682677
"5734" 1146.6 113.721944464584 66.0030349233598
"5735" 1146.8 117.370269102082 66.0707461058177
"5736" 1147 120.368287547218 65.0165187654204
"5737" 1147.2 122.302398977235 62.8157779855107
"5738" 1147.4 123.162954381763 60.043152889124
"5739" 1147.6 123.856018674304 57.5763014417085
"5740" 1147.8 125.497476520066 54.5095871685333
"5741" 1148 125.277927188466 53.8420665957782
"5742" 1148.2 125.192430877442 52.3237896493787
"5743" 1148.4 125.131474869622 49.6415665332644
"5744" 1148.6 124.596412710738 46.7653776522666
"5745" 1148.8 123.574259483078 43.5706296874801
"5746" 1149 122.509636123649 40.5280812912833
"5747" 1149.2 121.263197900528 37.1948661077511
"5748" 1149.4 119.717147116131 33.7735216117843
"5749" 1149.6 118.192324896965 30.5818350666849
"5750" 1149.8 116.561074231386 27.3007403431395
"5751" 1150 113.771741401154 24.4006854374146
"5752" 1150.2 111.30747187245 21.6205679089134
"5753" 1150.4 108.603698892354 19.0561438727525
"5754" 1150.6 105.636128216228 16.663557488652
"5755" 1150.8 102.891115837894 13.7450737602883
"5756" 1151 100.50461494871 11.2603204957571
"5757" 1151.2 97.8317450140808 9.53996445779915
"5758" 1151.4 95.070709943258 7.84633945216712
"5759" 1151.6 91.8275546968493 6.18303000160396
"5760" 1151.8 88.3828616033186 4.70781131571258
"5761" 1152 85.1548892408913 3.48271092893558
"5762" 1152.2 81.4430880622847 2.49570202781468
"5763" 1152.4 77.9344182896529 1.74276117204022
"5764" 1152.6 74.5771769704701 0.936172952470148
"5765" 1152.8 70.9477913282668 0.628833054808369
"5766" 1153 67.6905582778475 0.571300221453529
"5767" 1153.2 64.1308540450006 0.380230653838246
"5768" 1153.4 60.7884717956319 0.323121033093702
"5769" 1153.6 57.3354700807865 0.417984703996955
"5770" 1153.8 53.7303492741393 0.989356028192428
"5771" 1154 50.2604548939981 1.91558629828655
"5772" 1154.2 46.5833630626332 2.83209209162307
"5773" 1154.4 43.3184560753803 3.97353124612427
"5774" 1154.6 40.151870401498 5.41938799908166
"5775" 1154.8 37.1388508850867 7.28940534951842
"5776" 1155 33.7411030924387 9.23435170799602
"5777" 1155.2 30.4918942566216 10.3270781957634
"5778" 1155.4 27.7061959537314 12.138005742618
"5779" 1155.6 24.8109855622616 14.1334328384277
"5780" 1155.8 22.3029272594398 16.5284425012277
"5781" 1156 20.6048486599242 18.5198139173856
"5782" 1156.2 17.8876648620541 21.2437468905385
"5783" 1156.4 16.0291617058424 24.2515048844485
"5784" 1156.6 14.3064676238554 27.3040006207472
"5785" 1156.8 12.3259671122963 30.0751967205771
"5786" 1157 10.1187634612843 33.243166436047
"5787" 1157.2 8.13060111312161 35.7796556050354
"5788" 1157.4 6.02139929421421 38.7233311021166
"5789" 1157.6 4.6957335877628 41.6265850627101
"5790" 1157.8 4.08506713596255 44.8794272910459
"5791" 1158 2.95019597127425 48.161075723954
"5792" 1158.2 2.76151046822769 49.5505454277126
"5793" 1158.4 2.42750196904587 52.2875890301065
"5794" 1158.6 1.93802539151481 55.269863523684
"5795" 1158.8 1.25093874025369 58.3521760748126
"5796" 1159 1.14137728828829 61.9055242182555
"5797" 1159.2 1.62473361873055 64.8915431441287
"5798" 1159.4 2.72032316864103 67.1880173714122
"5799" 1159.6 4.27775776808697 69.0614936103267
"5800" 1159.8 5.4758094213489 71.5592327078368
"5801" 1160 6.47567538118413 74.2652825865849
"5802" 1160.2 7.78305172883785 77.3643046806602
"5803" 1160.4 8.73405929993742 81.3050056375961
"5804" 1160.6 8.80026347355019 84.4988986277188
"5805" 1160.8 8.44399928749003 87.2020129120435
"5806" 1161 9.01411724299003 88.3485600910435
"5807" 1161.2 9.70192916549774 90.6616803080153
"5808" 1161.4 11.2219073607216 93.3992192750914
"5809" 1161.6 13.3983576610163 95.2010233479909
"5810" 1161.8 16.1565389389756 97.3853847087587
"5811" 1162 18.5950965657455 99.3470288498206
"5812" 1162.2 21.4752073056484 101.355872033254
"5813" 1162.4 24.0041171746129 103.466628595836
"5814" 1162.6 26.860785849568 105.208407048406
"5815" 1162.8 29.4646546971622 107.653120097066
"5816" 1163 31.5594194718477 110.897583645819
"5817" 1163.2 33.6215507811081 114.057257493282
"5818" 1163.4 35.5312127368458 117.434478280633
"5819" 1163.6 37.7289653529413 119.517199487031
"5820" 1163.8 40.5671991425199 120.394604883575
"5821" 1164 43.7911595916492 119.847420249219
"5822" 1164.2 45.7703706376487 118.42653187812
"5823" 1164.4 47.9232071590345 116.235971948393
"5824" 1164.6 50.137657012499 113.92726480785
"5825" 1164.8 52.5472121451782 111.749546266605
"5826" 1165 54.8759683662915 109.105633815305
"5827" 1165.2 56.4125401705179 106.507157592813
"5828" 1165.4 58.4521345824632 103.571428503
"5829" 1165.6 60.4105371540556 100.482376661652
"5830" 1165.8 62.2376856557575 97.4435050658005
"5831" 1166 63.9388143126216 95.0926480776412
"5832" 1166.2 66.5491657063575 92.7738299047277
"5833" 1166.4 68.3477265018216 90.8246997004277
"5834" 1166.6 69.0391076415074 88.8009529336849
"5835" 1166.8 69.0077838575622 86.3240290248416
"5836" 1167 68.7416261801671 84.4256538960156
"5837" 1167.2 68.8484899019103 82.3859548620009
"5838" 1167.4 69.7077306544137 80.1296470709703
"5839" 1167.6 71.372705301004 79.4873714186689
"5840" 1167.8 73.5423854178098 79.4144740781287
"5841" 1168 75.7771459768275 79.7046908186101
"5842" 1168.2 78.7472627465063 79.864149648872
"5843" 1168.4 81.5478944656702 80.0486404212957
"5844" 1168.6 84.4174512741816 80.0165816263877
"5845" 1168.8 87.3343478396414 80.6102130502871
"5846" 1169 89.941309526612 81.7971105980835
"5847" 1169.2 92.6086675780922 82.8745565487865
"5848" 1169.4 95.3757031152562 83.9027885902854
"5849" 1169.6 98.4757712143575 85.5736578403787
"5850" 1169.8 100.84229857681 87.07354345819
"5851" 1170 103.937566111193 88.2185797633992
"5852" 1170.2 106.818924159307 88.8227919275706
"5853" 1170.4 109.20724562036 89.5502821506856
"5854" 1170.6 111.483513537346 90.1669252332094
"5855" 1170.8 113.080541204741 89.8408430079892
"5856" 1171 113.659376560172 89.3920416657507
"5857" 1171.2 114.353018427905 88.9772444346428
"5858" 1171.4 115.336604306934 88.0246000761176
"5859" 1171.6 116.360707846279 86.8827613040563
"5860" 1171.8 116.977060475803 85.157977127855
"5861" 1172 117.667773792063 82.8146063694924
"5862" 1172.2 118.167092785769 80.1655578219336
"5863" 1172.4 118.554623945063 76.8233353262865
"5864" 1172.6 118.969034832825 73.8669329772374
"5865" 1172.8 119.915742286632 70.669686848198
"5866" 1173 120.354408079092 67.9207337011101
"5867" 1173.2 120.667414015445 64.1888350400512
"5868" 1173.4 120.740275082923 61.1102041701112
"5869" 1173.6 120.836586271522 57.2920165386077
"5870" 1173.8 120.626978547948 53.6644623517426
"5871" 1174 120.600636464196 50.1188692602475
"5872" 1174.2 120.668265732279 46.4769827831706
"5873" 1174.4 119.896429492074 43.1189627689164
"5874" 1174.6 119.145236336872 39.4133826450333
"5875" 1174.8 118.523126492348 35.7853874164447
"5876" 1175 117.005534380427 32.2722338573111
"5877" 1175.2 115.410232807891 29.3940247886604
"5878" 1175.4 113.247682819422 26.5816593532849
"5879" 1175.6 110.589666218002 23.6523223067477
"5880" 1175.8 108.12954138481 20.4108101766535
"5881" 1176 105.299371673737 17.6065991467435
"5882" 1176.2 102.522673472817 14.8460519670937
"5883" 1176.4 99.5110720530706 12.0085507309522
"5884" 1176.6 96.6711865310616 9.32048256924772
"5885" 1176.8 93.7076817251529 7.56706159869647
"5886" 1177 89.7432929579765 6.37389741409869
"5887" 1177.2 86.0783949178716 5.0214291467712
"5888" 1177.4 82.2381059929025 4.03236650538502
"5889" 1177.6 78.6449338826986 2.63548254470025
"5890" 1177.8 75.4071054310808 1.34644193031956
"5891" 1178 72.4114005957466 1.25707104760272
"5892" 1178.2 68.8558316270743 1.79631699421719
"5893" 1178.4 64.8890109051216 1.44418117750897
"5894" 1178.6 60.8820116576003 1.36718565551496
"5895" 1178.8 57.3359588421854 0.712596663248994
"5896" 1179 55.3043219826569 1.32657578672184
"5897" 1179.2 51.8982984787698 1.83565272589438
"5898" 1179.4 48.4910205145527 2.41405136664152
"5899" 1179.6 47.9375036949216 2.76509907331523
"5900" 1179.8 45.6538263904409 3.17508178195061
"5901" 1180 42.3855745315241 4.33123125145943
"5902" 1180.2 39.6364052730145 5.36780666754915
"5903" 1180.4 36.5592471326338 6.44255593473992
"5904" 1180.6 34.0392948686216 7.89395140011661
"5905" 1180.8 31.3233162750591 9.51539558967772
"5906" 1181 28.7292795775341 11.5887350717027
"5907" 1181.2 25.8919681883139 13.7208718449585
"5908" 1181.4 23.2606545475447 16.1903580766508
"5909" 1181.6 20.9418171117482 19.252096770329
"5910" 1181.8 17.7878959788134 21.9784681329126
"5911" 1182 15.5147414797027 24.6472360390115
"5912" 1182.2 12.8110209531406 27.5343278692657
"5913" 1182.4 10.5962394505832 30.4046032316893
"5914" 1182.6 8.90342767502163 33.5976636285902
"5915" 1182.8 7.16520137514163 37.0287060617477
"5916" 1183 5.47321797609663 40.3001873458277
"5917" 1183.2 4.28374460530345 42.9945732164777
"5918" 1183.4 3.92949136772471 45.3812431603927
"5919" 1183.6 3.56609868038567 48.4557019613963
"5920" 1183.8 3.8589613113742 51.5158615717432
"5921" 1184 4.8924801763275 54.4918935392277
"5922" 1184.2 6.31591193450398 56.9948135247571
"5923" 1184.4 8.68581402403339 58.9881569862866
"5924" 1184.6 11.2067042152416 59.6768346709277
"5925" 1184.8 13.5339176228131 59.418251690132
"5926" 1185 15.9745428390347 58.9257631855538
"5927" 1185.2 18.5380484968569 59.5277085999336
"5928" 1185.4 20.5253877752883 60.7959728096217
"5929" 1185.6 21.4764289869816 63.0171087857477
"5930" 1185.8 21.9971367196716 65.6235927060077
"5931" 1186 22.1559948296022 68.7835360994704
"5932" 1186.2 21.5015726506601 71.2356471607566
"5933" 1186.4 20.2082571725084 73.3041608273692
"5934" 1186.6 19.1329727051359 75.9450651996277
"5935" 1186.8 18.7232775509671 78.7199409985004
"5936" 1187 19.5892681693438 80.1795045650333
"5937" 1187.2 21.3157100204788 81.6427677086027
"5938" 1187.4 23.4622155405188 83.2317713729567
"5939" 1187.6 26.5132729280253 84.6620962698149
"5940" 1187.8 29.5115045013693 85.3355604334894
"5941" 1188 33.1453404420328 85.9677686910688
"5942" 1188.2 36.5325615262236 86.3194000734316
"5943" 1188.4 40.125570600384 86.3618688657327
"5944" 1188.6 43.5363406818158 85.5698773221112
"5945" 1188.8 46.6927461587466 84.1894253850354
"5946" 1189 49.9302016917645 82.7479117950277
"5947" 1189.2 53.4135597495447 80.7534586787374
"5948" 1189.4 56.0592210881494 78.580000475811
"5949" 1189.6 57.5143783221653 75.8112395202665
"5950" 1189.8 58.0512500414005 72.5365372292374
"5951" 1190 58.0051594747964 69.1286134057714
"5952" 1190.2 57.0268687902711 65.6408500140628
"5953" 1190.4 55.5551566849486 62.2176126182374
"5954" 1190.6 54.2962192919316 58.6793386251977
"5955" 1190.8 52.5764634802006 55.4667938890909
"5956" 1191 51.1333989575259 52.3844693508766
"5957" 1191.2 50.0204998772629 48.8768587435212
"5958" 1191.4 49.4295333210984 45.7165117712742
"5959" 1191.6 49.7008685292137 42.6174195391751
"5960" 1191.8 50.430372402304 40.0439003293454
"5961" 1192 51.1285582796498 36.9294462965798
"5962" 1192.2 51.2011789384242 33.2589796263725
"5963" 1192.4 49.6209152782925 29.8564487381265
"5964" 1192.6 47.2575852442883 26.7530010892648
"5965" 1192.8 44.4435612977192 24.5356297106668
"5966" 1193 40.9625971954387 22.6759861154594
"5967" 1193.2 37.5866954806216 21.4166024907092
"5968" 1193.4 34.3877002858716 21.159889658504
"5969" 1193.6 31.2425495646966 20.2977163521902
"5970" 1193.8 28.46147416949 18.7360486923725
"5971" 1194 27.9547459524918 17.0396734944615
"5972" 1194.2 29.2298382696601 15.81307545792
"5973" 1194.4 30.8267254368359 14.4537380820849
"5974" 1194.6 32.7207504612513 13.6502788008574
"5975" 1194.8 34.5357541735402 12.9021537490417
"5976" 1195 37.0448162993566 11.5554667850831
"5977" 1195.2 40.3023946045981 10.2156886215571
"5978" 1195.4 43.4849528473994 9.11127309633883
"5979" 1195.6 46.6704222628987 7.86257185513134
"5980" 1195.8 50.3384100729831 7.0843932476976
"5981" 1196 53.6721663679431 6.05482501687058
"5982" 1196.2 57.0546933817902 5.0930300005648
"5983" 1196.4 61.0486330104341 4.64495871888397
"5984" 1196.6 64.7643614596539 3.6328688535503
"5985" 1196.8 68.4648527756726 2.69577976682976
"5986" 1197 72.2762839880897 1.8428807616958
"5987" 1197.2 75.5549676559341 2.10105716547772
"5988" 1197.4 78.8088571669362 3.80048055907042
"5989" 1197.6 82.0105532950322 5.87963414048035
"5990" 1197.8 85.1335365084756 7.82842533023896
"5991" 1198 88.3390709775279 10.0870767525402
"5992" 1198.2 91.9886177232217 11.1141919337277
"5993" 1198.4 95.0474244931651 12.0419535399234
"5994" 1198.6 98.4360592042023 12.8874360474858
"5995" 1198.8 101.558512596111 14.0442569467277
"5996" 1199 105.106081682684 15.7043617163215
"5997" 1199.2 107.590845772072 18.8826860421077
"5998" 1199.4 110.011118795701 21.7314206237525
"5999" 1199.6 112.588879848622 24.3778808805354
"6000" 1199.8 115.217757087872 26.9075254518666
"6001" 1200 117.209650685483 29.8694389976166
"6002" 1200.2 118.620868587677 32.9481304967833
"6003" 1200.4 120.436799853344 35.7897273632555
"6004" 1200.6 121.039413282481 36.8233991089473
"6005" 1200.8 121.22412439579 38.3414132867511
"6006" 1201 122.373189903965 41.4794930156563
"6007" 1201.2 123.813404000025 44.1157000069525
"6008" 1201.4 124.076077940095 46.5297603517277
"6009" 1201.6 124.174106982084 49.6845678411145
"6010" 1201.8 124.287261743208 53.1665045994008
"6011" 1202 124.542178634273 56.1456797352369
"6012" 1202.2 125.099801649872 59.4850357292555
"6013" 1202.4 125.623136225741 62.8391310034663
"6014" 1202.6 126.005300521042 66.4657512538726
"6015" 1202.8 126.792178824081 69.7654169207412
"6016" 1203 126.406931064939 73.2457795547085
"6017" 1203.2 125.496935097506 76.6339734618816
"6018" 1203.4 124.811016410975 80.154317163316
"6019" 1203.6 124.157091454767 84.049648188155
"6020" 1203.8 122.60847667925 87.1994267153992
"6021" 1204 121.345741118909 90.5393873001089
"6022" 1204.2 120.293464555659 92.4148641991529
"6023" 1204.4 118.391181242823 93.9712178607782
"6024" 1204.6 116.619805576805 96.3800188148241
"6025" 1204.8 115.131951456185 99.3334695227641
"6026" 1205 113.988260284849 102.60286617561
"6027" 1205.2 112.407249349524 105.022268278617
"6028" 1205.4 110.105032615595 106.907873491465
"6029" 1205.6 107.797888608543 109.261312437833
"6030" 1205.8 105.737283704845 111.476880762165
"6031" 1206 103.122344983003 113.191438425677
"6032" 1206.2 100.079625058937 115.389640634359
"6033" 1206.4 97.9333052863335 117.628640785084
"6034" 1206.6 94.7922566102687 119.560319390581
"6035" 1206.8 91.6976609735182 121.486929516754
"6036" 1207 88.3153831669945 122.67150507238
"6037" 1207.2 85.0183060238042 124.234087498941
"6038" 1207.4 81.3998845768335 125.388886663287
"6039" 1207.6 76.7380436269806 126.097194709766
"6040" 1207.8 72.9221983684945 126.088474772507
"6041" 1208 69.0585060383652 125.587618185766
"6042" 1208.2 65.3857803517269 125.225808538412
"6043" 1208.4 62.3722293218564 125.054948812602
"6044" 1208.6 59.7317369858285 125.104483547047
"6045" 1208.8 57.2521211236305 124.500041741334
"6046" 1209 55.0422833846128 125.352342299175
"6047" 1209.2 53.8975915180319 125.421025860612
"6048" 1209.4 53.860288421325 125.369453660253
"6049" 1209.6 52.8761715064889 124.767231201927
"6050" 1209.8 50.8106927427297 123.46032159493
"6051" 1210 48.6745847659609 121.348788467067
"6052" 1210.2 46.7911593772556 119.147827364522
"6053" 1210.4 44.7972677837078 116.999581074805
"6054" 1210.6 43.0943164704827 115.4889112072
"6055" 1210.8 41.6558404034125 113.050343046073
"6056" 1211 39.9938601816216 110.846849581044
"6057" 1211.2 37.9599258538919 109.309243800066
"6058" 1211.4 34.9124484941622 108.245330651984
"6059" 1211.6 31.9512527968009 108.057520130454
"6060" 1211.8 28.8975820978783 108.448381235334
"6061" 1212 25.5135428237734 108.80501635396
"6062" 1212.2 22.7053274897632 107.700927174688
"6063" 1212.4 20.7056678384031 105.201180910724
"6064" 1212.6 19.1090263587755 102.281025245125
"6065" 1212.8 17.4403243652042 99.3855853036277
"6066" 1213 15.6959758876931 96.8345178303527
"6067" 1213.2 13.6641648680287 94.6796686521215
"6068" 1213.4 11.6961793990651 92.4564523522799
"6069" 1213.6 11.4913559658806 90.057605040192
"6070" 1213.8 11.0871522076034 86.5790007527368
"6071" 1214 11.1782687023994 83.261734790061
"6072" 1214.2 11.6483625653556 79.2379112976039
"6073" 1214.4 11.4844102698272 75.6238414936109
"6074" 1214.6 11.4027111235562 72.0949050049754
"6075" 1214.8 11.477205464065 67.9932677623787
"6076" 1215 11.2200974624502 64.712542677742
"6077" 1215.2 11.0318680422216 60.9206646408732
"6078" 1215.4 11.4083268826788 56.9742591775706
"6079" 1215.6 12.1165539985832 53.3722951187085
"6080" 1215.8 13.7988405195816 49.8279944033177
"6081" 1216 16.233300636889 47.0046503549109
"6082" 1216.2 18.8892786604603 43.8483193685826
"6083" 1216.4 22.1174949547216 41.3957768724277
"6084" 1216.6 25.1796323766914 40.1482031848905
"6085" 1216.8 29.2249654666216 39.2773944655134
"6086" 1217 32.7542670959073 38.9543593476206
"6087" 1217.2 36.7492864511338 37.7954944434107
"6088" 1217.4 40.6209899326716 37.4194875585902
"6089" 1217.6 44.0237350451559 37.4228251103099
"6090" 1217.8 48.0011925476081 37.6156142663493
"6091" 1218 51.4418287280616 38.8020323652677
"6092" 1218.2 54.8258700513746 40.0798704369218
"6093" 1218.4 57.948444490339 41.7109388747712
"6094" 1218.6 59.8549906597493 44.3057840860788
"6095" 1218.8 60.9264889449089 47.5990578981001
"6096" 1219 61.3174472182608 50.4717550341659
"6097" 1219.2 61.9026787572645 53.713229411993
"6098" 1219.4 63.1494202203909 56.3378834951604
"6099" 1219.6 64.1896662130416 59.3328705172277
"6100" 1219.8 64.3373433688935 62.9803005397423
"6101" 1220 64.3268946051374 65.9908901005435
"6102" 1220.2 64.3345662954773 69.5926947581762
"6103" 1220.4 63.9925628067429 73.4543169171671
"6104" 1220.6 64.2667252935628 77.2954429882277
"6105" 1220.8 64.6281726248275 81.1809639837277
"6106" 1221 65.0315403939966 85.2073534894681
"6107" 1221.2 66.1137087354549 89.1749457039777
"6108" 1221.4 66.8783215694198 93.2769782845029
"6109" 1221.6 68.2155870130702 97.0117683093492
"6110" 1221.8 69.9708030516772 101.054448419728
"6111" 1222 72.2190989044073 104.597597688165
"6112" 1222.2 74.4991026492682 108.416950611314
"6113" 1222.4 77.5198384668538 110.978678714147
"6114" 1222.6 80.9604394782682 113.240355985038
"6115" 1222.8 84.1813952921305 114.67765830354
"6116" 1223 87.5036898066216 114.791392628063
"6117" 1223.2 90.9950316226039 114.468599461352
"6118" 1223.4 93.7818978377943 114.14477444421
"6119" 1223.6 95.6387674224106 113.346813307732
"6120" 1223.8 98.1286153409398 112.338094040937
"6121" 1224 100.984496958595 111.784821643011
"6122" 1224.2 104.460776152778 111.551607938778
"6123" 1224.4 105.414895575247 110.412229810237
"6124" 1224.6 106.952177919541 108.665110299379
"6125" 1224.8 108.404651313861 106.168815457617
"6126" 1225 110.627530655801 103.150442424105
"6127" 1225.2 112.695568588832 99.9917131690172
"6128" 1225.4 114.665491310776 97.1411323411005
"6129" 1225.6 117.085345866702 93.8828413129867
"6130" 1225.8 119.092060197291 90.219519140503
"6131" 1226 120.783659433285 86.5642589679941
"6132" 1226.2 121.854193037376 82.67844593869
"6133" 1226.4 123.166540029282 78.9503648598032
"6134" 1226.6 124.385660185697 75.2186782866428
"6135" 1226.8 125.486688549061 71.3841171899567
"6136" 1227 126.25723159445 67.2640651300563
"6137" 1227.2 126.278684700567 63.0214565487507
"6138" 1227.4 126.570090271351 58.936400931966
"6139" 1227.6 126.042959749094 54.7289881719222
"6140" 1227.8 125.393470823282 50.6948063336937
"6141" 1228 124.539429300449 47.1912298780739
"6142" 1228.2 123.104388805622 43.6492375007833
"6143" 1228.4 121.443304392066 40.4785391292277
"6144" 1228.6 119.549748600536 36.864185641142
"6145" 1228.8 118.197807307262 32.9659959088976
"6146" 1229 116.553064511164 29.5047848729006
"6147" 1229.2 114.578703301151 25.9368737641983
"6148" 1229.4 112.68478754207 22.7290839427978
"6149" 1229.6 109.972610395874 20.187004049752
"6150" 1229.8 106.808674042364 17.6106619507129
"6151" 1230 103.694256075529 14.8854522137947
"6152" 1230.2 100.598399058211 11.9261618949961
"6153" 1230.4 97.6261922818257 9.75835439665629
"6154" 1230.6 94.3950145885913 8.29028869656106
"6155" 1230.8 91.0093087244833 6.52664796101496
"6156" 1231 87.3690786226841 4.92363338044647
"6157" 1231.2 84.3190309113374 3.51814924899614
"6158" 1231.4 80.8293418733689 2.23650092563432
"6159" 1231.6 76.7674478954876 1.39874776803184
"6160" 1231.8 73.1002931253091 0.827115855477718
"6161" 1232 69.6024036727535 0.585976964656295
"6162" 1232.2 65.742166143494 0.525571236887295
"6163" 1232.4 61.5416846911464 0
"6164" 1232.6 58.1692206029616 0.316265390167721
"6165" 1232.8 54.3282544913359 0.896762646876077
"6166" 1233 50.8577745558716 1.77802204758486
"6167" 1233.2 47.3822180764753 3.36645374717894
"6168" 1233.4 44.2159385348023 4.84194956828796
"6169" 1233.6 40.7450744288687 6.33541326674537
"6170" 1233.8 37.0068892461393 7.9585643711336
"6171" 1234 33.4465531847288 9.194180387942
"6172" 1234.2 30.274044306146 10.5626685617155
"6173" 1234.4 27.3694760868368 12.6001880314049
"6174" 1234.6 23.9791954496487 14.9222435252412
"6175" 1234.8 21.4610117126921 17.0021333545235
"6176" 1235 19.1981290429074 20.2410714617992
"6177" 1235.2 16.2313437963816 23.1784161394277
"6178" 1235.4 14.316339796245 26.1773070725524
"6179" 1235.6 12.3131331316874 29.130404038833
"6180" 1235.8 10.4013273290447 32.4772077475739
"6181" 1236 9.50025385906757 35.3225199083493
"6182" 1236.2 9.51255370116109 38.780509462083
"6183" 1236.4 10.9157561069623 41.7944785043926
"6184" 1236.6 12.5513739122706 44.5294014436852
"6185" 1236.8 14.653978269467 46.9139127570628
"6186" 1237 17.1574687418716 49.0298701726027
"6187" 1237.2 19.3137815424516 51.6051425307677
"6188" 1237.4 21.1077527090916 55.1632606095977
"6189" 1237.6 22.0487188204073 58.5373071685338
"6190" 1237.8 23.3654198128716 61.9309758234874
"6191" 1238 24.9733014978275 65.7475397016983
"6192" 1238.2 27.4796822549768 68.6695506602371
"6193" 1238.4 30.6317345098575 70.5675906737183
"6194" 1238.6 33.7374677157099 71.9186612827865
"6195" 1238.8 37.2532931674637 71.4661557518382
"6196" 1239 40.0408802191886 70.1482382366607
"6197" 1239.2 43.0991026459116 68.8988958140177
"6198" 1239.4 46.0788446347687 67.190090890963
"6199" 1239.6 48.3555901956216 65.0500071308808
"6200" 1239.8 50.8280605043536 62.9773933370731
"6201" 1240 53.2510030401816 61.1520587079077
"6202" 1240.2 55.6721039578716 59.2143939753977
"6203" 1240.4 58.2376347576216 57.4785781660055
"6204" 1240.6 60.3863961608592 55.8402532029802
"6205" 1240.8 62.8317891563109 54.8394445179753
"6206" 1241 65.2893850033206 54.3682099168976
"6207" 1241.2 67.7738077599516 53.8065131144477
"6208" 1241.4 70.2671236186716 53.0918320395377
"6209" 1241.6 72.8386754661365 53.3579596405248
"6210" 1241.8 75.2490331469853 54.2679887029247
"6211" 1242 77.4827703580255 55.4816479416123
"6212" 1242.2 79.6525704867732 55.997460541955
"6213" 1242.4 82.0258554300649 56.1532706084545
"6214" 1242.6 84.3555637223792 55.4956048743792
"6215" 1242.8 86.5953018641916 54.3568557603677
"6216" 1243 88.3118181707284 52.9545061136646
"6217" 1243.2 90.3523980067108 51.0951371552376
"6218" 1243.4 92.0314226959323 49.1809187963733
"6219" 1243.6 93.5811472122516 46.4189274577577
"6220" 1243.8 94.4575775223461 43.7296893499522
"6221" 1244 94.8697790432629 41.1625902239451
"6222" 1244.2 95.2823446388603 38.0131731622618
"6223" 1244.4 95.7150590411491 34.6926056850189
"6224" 1244.6 95.7580062927738 31.6578802762929
"6225" 1244.8 95.7951878985673 28.2473178344125
"6226" 1245 95.8786783777263 25.3275255028556
"6227" 1245.2 96.462102412041 21.96529525326
"6228" 1245.4 96.4947973485571 19.0311207521632
"6229" 1245.6 97.0628718705249 16.5366614774213
"6230" 1245.8 98.5545783490733 15.6161361437439
"6231" 1246 100.640663121654 15.4835395756852
"6232" 1246.2 102.93161297517 16.0763988105826
"6233" 1246.4 104.763961930178 17.4976885700731
"6234" 1246.6 107.009001986281 18.8174710890894
"6235" 1246.8 109.719286139272 20.3655537269477
"6236" 1247 111.96627484325 22.3485343717706
"6237" 1247.2 114.060820751913 25.1379694999004
"6238" 1247.4 115.717490110594 27.5834220913388
"6239" 1247.6 117.468365588393 29.8720677653992
"6240" 1247.8 119.068489689016 32.4184104563431
"6241" 1248 120.584352266967 35.0191215516459
"6242" 1248.2 121.573801862027 37.7137421780656
"6243" 1248.4 122.958116118049 40.5260223962368
"6244" 1248.6 122.982302940403 41.9678923334641
"6245" 1248.8 123.401584250752 44.9956730826296
"6246" 1249 124.093297111149 48.1151095375055
"6247" 1249.2 125.247895353027 50.649411101498
"6248" 1249.4 125.412093676379 51.7642304166015
"6249" 1249.6 125.577203453013 52.5856140880823
"6250" 1249.8 125.971103131358 55.1531848919641
"6251" 1250 126.225533002295 58.4220620105455
"6252" 1250.2 126.247302060814 62.1308663852461
"6253" 1250.4 126.532135031899 65.6282638241444
"6254" 1250.6 126.973128628903 68.9986106747368
"6255" 1250.8 126.750463679151 72.411592985372
"6256" 1251 126.390267419686 76.4574467320167
"6257" 1251.2 125.736785291511 79.5814598945055
"6258" 1251.4 124.773323846295 82.5982236911027
"6259" 1251.6 124.123743437576 85.7595558020076
"6260" 1251.8 122.933472940556 88.5517961103598
"6261" 1252 121.095730796749 90.6891986701823
"6262" 1252.2 119.077858760313 93.2359231617186
"6263" 1252.4 117.660214805164 96.0587785683706
"6264" 1252.6 116.833091295122 99.0196810495888
"6265" 1252.8 115.18274984499 101.29247429607
"6266" 1253 113.47012412202 103.879103244688
"6267" 1253.2 111.398633590648 106.405001921728
"6268" 1253.4 108.767912312055 108.187956064883
"6269" 1253.6 106.690750454449 110.277783504128
"6270" 1253.8 105.52831994327 111.695301442849
"6271" 1254 103.172103962949 112.61436758271
"6272" 1254.2 100.523819525391 114.135212460484
"6273" 1254.4 98.0067557130055 116.226861932308
"6274" 1254.6 96.0554591391216 118.523368633103
"6275" 1254.8 93.6014731567521 120.199570758923
"6276" 1255 90.6109993652532 121.434156902596
"6277" 1255.2 87.5803443216468 122.611355301085
"6278" 1255.4 84.4018616080538 123.69173773166
"6279" 1255.6 80.8441923207242 124.627262428997
"6280" 1255.8 77.9759558384352 125.486051678457
"6281" 1256 74.6793123478458 126.135717072986
"6282" 1256.2 71.15697439249 125.846016807754
"6283" 1256.4 67.9729823018321 125.547646343044
"6284" 1256.6 65.5230358880818 125.50453882736
"6285" 1256.8 64.1272293634422 126.626370330843
"6286" 1257 62.6150921630699 126.880313804176
"6287" 1257.2 60.0256568673347 126.793047869463
"6288" 1257.4 56.8461604255538 126.444746494796
"6289" 1257.6 55.0780245230825 125.985479856428
"6290" 1257.8 52.7110859277297 124.844441612822
"6291" 1258 49.6790783066038 123.457616314156
"6292" 1258.2 47.008347169827 122.160926052192
"6293" 1258.4 44.8782040693848 120.552455416991
"6294" 1258.6 42.439583584926 119.102873457271
"6295" 1258.8 39.6002073075859 117.759003847103
"6296" 1259 36.7665257902532 116.606589833122
"6297" 1259.2 34.1253065479427 116.39725993076
"6298" 1259.4 31.5687837281216 116.710516624201
"6299" 1259.6 30.04513515699 115.781880458754
"6300" 1259.8 28.4348019844374 113.529015826333
"6301" 1260 27.3917745913521 110.478844676097
"6302" 1260.2 26.8006801062973 107.474079696741
"6303" 1260.4 25.952066092455 104.218069339561
"6304" 1260.6 24.7669597868091 101.932557965549
"6305" 1260.8 22.8156632129252 100.151315026746
"6306" 1261 20.1407436291351 99.2347781972007
"6307" 1261.2 17.0182809229703 98.1191240159984
"6308" 1261.4 14.1550659455699 96.6318952685467
"6309" 1261.6 13.5085513999037 94.67004254692
"6310" 1261.8 12.7172257461081 91.7185244682007
"6311" 1262 12.7920854363281 88.2384819657782
"6312" 1262.2 13.0048833953627 84.6831651386295
"6313" 1262.4 12.9798598602665 81.3315748021529
"6314" 1262.6 13.1721640733281 77.8424196240809
"6315" 1262.8 14.0415004338449 74.1006950234413
"6316" 1263 14.6651246052333 70.3976073708782
"6317" 1263.2 15.6939269462537 66.9729128829541
"6318" 1263.4 16.4362242807073 63.4677200262563
"6319" 1263.6 15.3415374762049 60.9146809771444
"6320" 1263.8 13.2018355197605 58.7419032984222
"6321" 1264 10.7725202663863 57.9652570520807
"6322" 1264.2 8.1064380382608 58.0996427954855
"6323" 1264.4 5.42950893284163 58.3162653518477
"6324" 1264.6 3.16605015459306 58.7541371792563
"6325" 1264.8 3.51376355191574 58.6809123174042
"6326" 1265 4.68078825927028 57.3806415367683
"6327" 1265.2 5.69541779465049 55.4338751424873
"6328" 1265.4 6.77498730782164 53.3562658571706
"6329" 1265.6 8.31466435242351 51.2529578501239
"6330" 1265.8 9.99068292753072 49.0950148986823
"6331" 1266 11.5933307416315 46.4824605506139
"6332" 1266.2 13.1983162731216 44.2795640174318
"6333" 1266.4 15.0865792888557 41.8215985315788
"6334" 1266.6 17.3057569979739 39.03811685258
"6335" 1266.8 19.5832005027251 36.5424997714346
"6336" 1267 22.267169332703 34.7443219071231
"6337" 1267.2 25.8605656798438 33.5379181403018
"6338" 1267.4 28.8589638161772 32.4527088762277
"6339" 1267.6 32.0403627777327 30.9098244007833
"6340" 1267.8 35.4421867482802 29.9514338651302
"6341" 1268 39.2691769137416 29.7825278904677
"6342" 1268.2 42.6223558158144 28.9700910058783
"6343" 1268.4 46.406468980237 28.7974772713816
"6344" 1268.6 50.2109740683453 28.9895999993067
"6345" 1268.8 53.5034907220773 29.4791040969366
"6346" 1269 57.5713792645275 30.8670266338983
"6347" 1269.2 61.0860401751389 32.3999940634001
"6348" 1269.4 64.1806825361671 34.404155337455
"6349" 1269.6 66.8307169854477 36.6594846368582
"6350" 1269.8 69.4435487293969 39.2747361610142
"6351" 1270 71.1725690168152 43.3223048921955
"6352" 1270.2 71.6448042605887 46.6410552244145
"6353" 1270.4 71.4032452763845 49.597069557403
"6354" 1270.6 70.5281368051012 53.1321561818196
"6355" 1270.8 69.5403616035537 56.3384900206161
"6356" 1271 68.4370265310973 60.3013132800724
"6357" 1271.2 67.2353379365028 63.8471635355347
"6358" 1271.4 66.7386015000276 67.5857398155743
"6359" 1271.6 66.3161689244452 71.5627070932277
"6360" 1271.8 66.4631101659046 75.5792277140013
"6361" 1272 67.0296424738858 79.5200329550296
"6362" 1272.2 68.0834813541931 83.5777935626849
"6363" 1272.4 70.0654029842638 87.3443855417873
"6364" 1272.6 71.8360037702883 91.2061743482555
"6365" 1272.8 74.6803159727027 94.1975453957683
"6366" 1273 77.4723286372288 96.7355598893081
"6367" 1273.2 80.8882670437027 98.7837341117683
"6368" 1273.4 84.0446255139244 101.621878241751
"6369" 1273.6 87.0703291177057 103.85176160463
"6370" 1273.8 90.1099433174787 105.952297777638
"6371" 1274 92.7271558453923 106.951394180833
"6372" 1274.2 94.2252606573514 109.164634245957
"6373" 1274.4 94.4810967115482 111.884702684971
"6374" 1274.6 94.0318923217605 114.3423640282
"6375" 1274.8 93.4103172735135 117.056184198714
"6376" 1275 92.068088710958 119.182633261028
"6377" 1275.2 89.8136504883889 120.528178858452
"6378" 1275.4 87.7019917041869 121.841293386245
"6379" 1275.6 85.4082997556825 122.974547264619
"6380" 1275.8 82.5428373358651 124.180914296436
"6381" 1276 79.7564202557716 125.192451390953
"6382" 1276.2 76.5633228329751 125.839196250831
"6383" 1276.4 73.4136317635502 125.586918218013
"6384" 1276.6 69.6837197285154 124.99383492167
"6385" 1276.8 67.3955639853371 124.32694005784
"6386" 1277 65.2943160003296 123.556423266582
"6387" 1277.2 63.4997579560872 123.18039287884
"6388" 1277.4 61.2449236223058 122.855607206386
"6389" 1277.6 58.3486311737367 122.298265300245
"6390" 1277.8 55.3682122548649 121.755994707228
"6391" 1278 52.5633634247101 120.116781729582
"6392" 1278.2 50.8740242946999 118.109199235471
"6393" 1278.4 49.9032977985405 115.930295527444
"6394" 1278.6 48.3974337152914 113.869246120182
"6395" 1278.8 47.0219214068627 111.637260873513
"6396" 1279 46.0568453622274 109.156225173901
"6397" 1279.2 44.3498594625334 106.251379587287
"6398" 1279.4 42.5520817768139 104.658232394747
"6399" 1279.6 40.1363896704966 103.805671671901
"6400" 1279.8 37.2572939952216 102.887765777664
"6401" 1280 34.3026826960163 100.950521628649
"6402" 1280.2 32.1255655910953 98.4294588257014
"6403" 1280.4 30.2420277452605 95.8949861142277
"6404" 1280.6 27.9730094714125 93.9134283129459
"6405" 1280.8 25.6585048639756 92.8059602829003
"6406" 1281 23.4287662523716 92.9330725684777
"6407" 1281.2 20.9759804917317 93.8274611808424
"6408" 1281.4 18.1445689940804 94.3078188674571
"6409" 1281.6 15.3640473745179 94.0429638890296
"6410" 1281.8 13.2390389842288 92.7738299047277
"6411" 1282 12.3538806926564 90.2630577489756
"6412" 1282.2 12.0580803621216 86.8535415390888
"6413" 1282.4 12.1796370433243 83.5377554072277
"6414" 1282.6 12.8851033222605 79.8114770754777
"6415" 1282.8 14.2752057446216 76.3236077603135
"6416" 1283 15.8369391184486 72.9628175906604
"6417" 1283.2 17.7502104257645 69.8665452347706
"6418" 1283.4 20.8984279190105 67.4931723529499
"6419" 1283.6 24.3527193199359 66.0556408017135
"6420" 1283.8 27.9442384422751 66.0910661003763
"6421" 1284 31.4346383268275 65.2417100639042
"6422" 1284.2 35.1906686151381 64.8514162798871
"6423" 1284.4 38.9138347477701 65.3758931075347
"6424" 1284.6 42.5547783765537 65.8670762849268
"6425" 1284.8 45.8552689659452 67.478601128816
"6426" 1285 49.0389639065913 68.9028720550762
"6427" 1285.2 52.1454127587851 70.8387654449489
"6428" 1285.4 54.942424687782 73.0842256766805
"6429" 1285.6 57.6711024496405 75.521539805624
"6430" 1285.8 60.0194713035574 78.4735465116039
"6431" 1286 62.3390287768853 81.7079124346823
"6432" 1286.2 64.5315975079427 85.3037419387965
"6433" 1286.4 66.6952724650702 88.9645072679567
"6434" 1286.6 68.8176419075671 92.6244313329186
"6435" 1286.8 70.8684623193538 96.1895850421652
"6436" 1287 73.2182116664054 99.6204036748223
"6437" 1287.2 75.1982080637501 103.518765164806
"6438" 1287.4 77.9445439096836 107.088758916874
"6439" 1287.6 80.6389361787006 110.263703100175
"6440" 1287.8 83.543406151452 113.329782899656
"6441" 1288 85.9313986928781 116.434839850843
"6442" 1288.2 87.708347534237 119.652358287638
"6443" 1288.4 87.9846742764535 121.324207519856
"6444" 1288.6 86.7997180702651 121.611983950445
"6445" 1288.8 85.3665809792795 121.752642230096
"6446" 1289 84.1920481172825 122.645538074123
"6447" 1289.2 82.1693687621173 123.655828921706
"6448" 1289.4 79.5795293158905 124.94298906006
"6449" 1289.6 76.3339650347854 125.849080278236
"6450" 1289.8 72.9973551611216 126.402528011596
"6451" 1290 69.4209655005369 127.079557927236
"6452" 1290.2 65.8792157752006 126.828292607307
"6453" 1290.4 62.2526472684762 126.475368196546
"6454" 1290.6 59.5253149674578 126.672749228667
"6455" 1290.8 56.7980448758871 126.502271623245
"6456" 1291 53.9073371241088 126.015531805279
"6457" 1291.2 51.0497759322323 125.193381480847
"6458" 1291.4 50.2055304642057 125.338813718891
"6459" 1291.6 48.4646562392825 124.888782554776
"6460" 1291.8 47.0538208638966 124.065013331603
"6461" 1292 44.8890109029837 122.887166732486
"6462" 1292.2 42.4813391184163 121.164521956156
"6463" 1292.4 40.1939015695163 119.42602310078
"6464" 1292.6 37.4133262777795 117.719612240807
"6465" 1292.8 34.7843419827409 117.052930641686
"6466" 1293 32.3888004816492 116.902161440778
"6467" 1293.2 30.8583986565859 115.448847775129
"6468" 1293.4 29.3841436992114 113.357781609766
"6469" 1293.6 27.5379497620427 111.03812531757
"6470" 1293.8 25.3967860417027 109.08544329966
"6471" 1294 23.421120992432 107.296760838728
"6472" 1294.2 21.1984670528075 105.810308080113
"6473" 1294.4 18.6830162566129 104.121323651671
"6474" 1294.6 17.028207763973 102.633102718741
"6475" 1294.8 15.8459827105284 99.6433964772108
"6476" 1295 15.3226843692109 96.9061770290402
"6477" 1295.2 14.6039224036487 93.708627379498
"6478" 1295.4 13.5430778686305 91.1520913432808
"6479" 1295.6 11.857768648027 89.3703407562547
"6480" 1295.8 9.64758163799004 87.0176266698067
"6481" 1296 7.79144539721455 84.4013297819711
"6482" 1296.2 6.22965708951728 81.9414515570451
"6483" 1296.4 6.08810645572974 79.2889889841466
"6484" 1296.6 6.31957165527342 75.9748663267009
"6485" 1296.8 6.56128271569711 72.5289795585485
"6486" 1297 7.48331567677617 68.838788946755
"6487" 1297.2 8.43299072054615 65.7686777955768
"6488" 1297.4 9.66954696685691 62.8624373231689
"6489" 1297.6 11.4070197339272 59.5487327947555
"6490" 1297.8 12.4817459987776 56.7768066227598
"6491" 1298 14.2813558843789 53.9860275238976
"6492" 1298.2 16.3188684469955 51.5713533210688
"6493" 1298.4 19.3839097772393 49.7520824887865
"6494" 1298.6 22.1185291823053 48.2807796829216
"6495" 1298.8 25.2922617690031 46.2677487111659
"6496" 1299 28.5703855917883 44.6867919232611
"6497" 1299.2 31.3196210660883 42.7971123134277
"6498" 1299.4 34.3538427061389 40.6850054794691
"6499" 1299.6 37.8324491374771 39.0403668310711
"6500" 1299.8 41.1205218555859 37.6895176184063
"6501" 1300 44.7078224976606 36.406890344929
"6502" 1300.2 48.5727779881931 36.0098177288251
"6503" 1300.4 52.3512886871601 36.0932411582662
"6504" 1300.6 56.1537553340699 36.4326772447105
"6505" 1300.8 59.8761959926883 37.1747846652944
"6506" 1301 63.7444559187012 37.8481398561936
"6507" 1301.2 67.203267494855 39.2725413557611
"6508" 1301.4 70.5780602908557 41.0653652858554
"6509" 1301.6 73.8208588746216 42.5620495942922
"6510" 1301.8 76.4180628941216 44.6666211858527
"6511" 1302 78.5200129320762 47.7940505911974
"6512" 1302.2 79.9452187677247 50.4599349601556
"6513" 1302.4 82.2194897271653 53.1771366338588
"6514" 1302.6 84.4668238654434 56.1581078664654
"6515" 1302.8 86.747084669416 59.072129258452
"6516" 1303 89.3602277642755 61.5598179225931
"6517" 1303.2 92.1949461261645 65.0146487598277
"6518" 1303.4 93.9152967205001 67.4765701063866
"6519" 1303.6 96.4427090711594 69.9582621414824
"6520" 1303.8 98.8576075217099 72.6005945722571
"6521" 1304 101.652654916074 74.46152448919
"6522" 1304.2 104.786510847565 76.3940694198315
"6523" 1304.4 107.605626607955 78.3004411327833
"6524" 1304.6 110.500257243393 80.0435163855134
"6525" 1304.8 113.577788154149 82.2602753713666
"6526" 1305 114.672003147564 84.8913180491027
"6527" 1305.2 114.791928244566 87.5435930820055
"6528" 1305.4 115.608777382603 89.0388656095004
"6529" 1305.6 116.809562617593 88.7208766227706
"6530" 1305.8 118.813137923849 87.8224867241287
"6531" 1306 120.646546953022 86.038320207142
"6532" 1306.2 122.611313817081 83.9578117310656
"6533" 1306.4 124.131079211857 81.5355042539636
"6534" 1306.6 125.307939951086 78.2986717698527
"6535" 1306.8 126.253611797907 75.1188232642849
"6536" 1307 126.762357748385 71.7364263627732
"6537" 1307.2 126.970912046801 68.3069457641806
"6538" 1307.4 127.107166652518 64.820432801624
"6539" 1307.6 126.630275532508 60.8147286636711
"6540" 1307.8 127.053586833879 57.1817296194849
"6541" 1308 126.849000031159 56.3835762014353
"6542" 1308.2 126.364937616112 53.9354455896711
"6543" 1308.4 125.777963766201 50.5105292956389
"6544" 1308.6 125.039119312967 48.3067298892745
"6545" 1308.8 123.905183418169 45.0118472625485
"6546" 1309 122.734867908538 41.4976921772277
"6547" 1309.2 121.437252603453 38.119961806695
"6548" 1309.4 120.332982077497 34.3109482678335
"6549" 1309.6 118.979831744844 31.4017072954777
"6550" 1309.8 116.773296992416 28.5796891739567
"6551" 1310 114.98156536345 25.4787901620563
"6552" 1310.2 113.29166676232 22.7443146288881
"6553" 1310.4 111.367701264927 20.6298257742555
"6554" 1310.6 108.788093478622 18.1759083506646
"6555" 1310.8 106.338697817955 16.2118873878338
"6556" 1311 104.145704412407 14.4381388007379
"6557" 1311.2 102.196337509475 12.508033602316
"6558" 1311.4 100.608801210382 11.2505036538977
"6559" 1311.6 99.2938059099247 10.1432942383792
"6560" 1311.8 97.0540971265334 8.99345434119831
"6561" 1312 94.409078904592 7.45066467145544
"6562" 1312.2 92.76661542304 6.9153853711767
"6563" 1312.4 90.67618291954 6.02622633440119
"6564" 1312.6 89.1545364117732 5.16334184474288
"6565" 1312.8 89.0848169365416 4.85659221900772
"6566" 1313 89.5475820688563 5.44905292456446
"6567" 1313.2 89.7214682451989 5.34271246280504
"6568" 1313.4 89.5433197200276 5.43001716787129
"6569" 1313.6 89.3090633323716 5.32572110641522
"6570" 1313.8 88.9887393264464 5.11813105660916
"6571" 1314 89.051152828693 5.09806909425833
"6572" 1314.2 89.2747778883123 5.14965125396999
"6573" 1314.4 89.5132545150153 5.11582572302559
"6574" 1314.6 89.5447120873116 5.03239611978772
"6575" 1314.8 89.7683250187466 5.26202404091522
"6576" 1315 90.1765008668152 5.44515310422773
"6577" 1315.2 90.1370917915502 5.42565400254405
"6578" 1315.4 90.3790673213173 5.31222009796685
"6579" 1315.6 90.1350034473909 5.15116664807388
"6580" 1315.8 89.5634708071378 4.64791241345353
"6581" 1316 89.3956367996883 4.00559942392772
"6582" 1316.2 89.426440558504 3.84897958052184
"6583" 1316.4 89.5499271197728 4.04529899033237
"6584" 1316.6 87.8643766764277 4.52479550475833
"6585" 1316.8 85.504145672839 4.25291020432554
"6586" 1317 83.8612695353716 3.55016540560272
"6587" 1317.2 83.7229075754111 3.36125331923824
"6588" 1317.4 84.3007354594029 3.74523766869647
"6589" 1317.6 85.1725408330216 4.58736595549439
"6590" 1317.8 86.0481613899285 5.03691282079591
"6591" 1318 87.3621711651854 5.59152082920644
"6592" 1318.2 88.6518440225591 6.24534748957147
"6593" 1318.4 90.6373993851522 7.18057315407466
"6594" 1318.6 93.1127290859853 8.18219670662166
"6595" 1318.8 96.0934670028216 9.35105716068772
"6596" 1319 98.8740422945585 10.7594998532067
"6597" 1319.2 101.301336160215 12.6986564380402
"6598" 1319.4 103.576124050453 14.7272660748119
"6599" 1319.6 105.797373698591 16.9029040378035
"6600" 1319.8 107.244974212402 19.3107303222677
"6601" 1320 108.415467363916 21.4855729516101
"6602" 1320.2 109.909325457772 23.4383001666677
"6603" 1320.4 112.082108332622 24.9403155754398
"6604" 1320.6 114.478413643993 26.4069474021992
"6605" 1320.8 115.799639382136 28.1103889252849
"6606" 1321 116.685689003208 31.1873421711989
"6607" 1321.2 117.69279297405 33.4354636010849
"6608" 1321.4 119.187467296538 35.7649562822277
"6609" 1321.6 121.238332942967 37.7949281827417
"6610" 1321.8 122.004464265213 40.3870469806004
"6611" 1322 122.407577971122 43.3484458025888
"6612" 1322.2 123.575967855233 46.5474539810333
"6613" 1322.4 124.874664979757 49.5097500917412
"6614" 1322.6 126.07634325693 52.5714567793866
"6615" 1322.8 125.511553506622 55.438936701756
"6616" 1323 125.365369415468 58.6273030224585
"6617" 1323.2 125.283506324422 62.1573803931134
"6618" 1323.4 124.552476572136 65.5870889297791
"6619" 1323.6 123.827351839915 68.8979491236864
"6620" 1323.8 123.14058677105 71.7992961936563
"6621" 1324 123.103170604862 75.130967704795
"6622" 1324.2 123.380920378054 78.3060214312566
"6623" 1324.4 124.001511354216 81.6027418498764
"6624" 1324.6 122.695516332485 83.1567311426914
"6625" 1324.8 120.312496187658 84.5989835810626
"6626" 1325 117.871269053594 86.3156552081999
"6627" 1325.2 115.181303004763 88.1443752574447
"6628" 1325.4 111.735566045945 89.165578488463
"6629" 1325.6 108.861185524199 89.6465489773912
"6630" 1325.8 105.48289984118 90.1322751295807
"6631" 1326 102.207303363707 90.0457755851706
"6632" 1326.2 98.7452464163524 90.0103572168816
"6633" 1326.4 95.7265449340255 90.9143655695547
"6634" 1326.6 92.4958765195255 92.4945427713816
"6635" 1326.8 89.7910721492944 94.5283945271368
"6636" 1327 87.6686295924895 97.0679735845673
"6637" 1327.2 86.0156460862914 101.199870022096
"6638" 1327.4 85.0191016795661 104.865656172144
"6639" 1327.6 84.7371558815351 108.73361964318
"6640" 1327.8 85.3731572634381 112.231822473108
"6641" 1328 86.6594443385951 115.341192889617
"6642" 1328.2 87.6280791787307 118.411319704246
"6643" 1328.4 87.3851331675574 120.790604320017
"6644" 1328.6 85.3149611038975 122.383081334823
"6645" 1328.8 82.6528556767742 123.322510674016
"6646" 1329 79.4917666797721 123.996102125785
"6647" 1329.2 75.9379635631742 123.37524116178
"6648" 1329.4 73.0001581009225 122.457226118573
"6649" 1329.6 70.5087450379073 122.290595078388
"6650" 1329.8 67.5426508434489 122.716083203582
"6651" 1330 64.3546268385704 122.605288913894
"6652" 1330.2 61.6206770401081 123.136671640498
"6653" 1330.4 58.7346606675447 124.049089065228
"6654" 1330.6 55.4991194500063 125.169504114792
"6655" 1330.8 52.4703545700999 124.453426959271
"6656" 1331 49.7231945769698 122.665952785799
"6657" 1331.2 47.7345688512377 119.884893408165
"6658" 1331.4 46.3411734195216 117.066732557964
"6659" 1331.6 45.1213361336028 114.341896649313
"6660" 1331.8 43.8266157827712 111.573989022069
"6661" 1332 42.3844482442478 108.616540223901
"6662" 1332.2 40.8078021684046 105.497619196209
"6663" 1332.4 39.1949911945939 102.473477490033
"6664" 1332.6 37.0823143963009 99.6098470474447
"6665" 1332.8 34.697167983429 98.7677822059525
"6666" 1333 32.7794703522104 99.2727164847604
"6667" 1333.2 30.6802215091892 100.129980198822
"6668" 1333.4 28.0073061295661 101.44370826445
"6669" 1333.6 24.9891628395243 102.898281174157
"6670" 1333.8 22.5645398277645 104.188116552808
"6671" 1334 21.0584109689189 103.445670689444
"6672" 1334.2 20.2494302974665 102.262496213693
"6673" 1334.4 18.8661555968058 100.015180508938
"6674" 1334.6 18.074860928202 97.0153719984688
"6675" 1334.8 17.3353260527755 94.0269471740835
"6676" 1335 16.7088607748671 90.8281740858186
"6677" 1335.2 16.073314770429 87.4741171797782
"6678" 1335.4 15.3022028876659 83.8838615861392
"6679" 1335.6 14.4594862958944 80.6273785781095
"6680" 1335.8 14.1074232832432 76.9545776106872
"6681" 1336 15.2659440584016 73.4124698753477
"6682" 1336.2 16.6688401381556 69.833610053053
"6683" 1336.4 18.1803274267393 66.6430455049042
"6684" 1336.6 20.5803290237867 63.5962449789462
"6685" 1336.8 22.5140820577732 60.5489054040459
"6686" 1337 25.0202671457503 57.5127741703663
"6687" 1337.2 28.309264459988 54.8904731966139
"6688" 1337.4 30.9999201575622 52.1811405888119
"6689" 1337.6 33.7965779846427 50.0800336340698
"6690" 1337.8 37.3158348427596 48.2539740212967
"6691" 1338 41.0526506704073 47.0802849892634
"6692" 1338.2 45.2579493040716 46.8355062661277
"6693" 1338.4 49.0116783190145 47.7764029193706
"6694" 1338.6 52.2076231234194 49.5893665878232
"6695" 1338.8 55.3598965060502 51.8647145723808
"6696" 1339 58.3040562670003 54.1715529573928
"6697" 1339.2 60.5749407683319 57.3076610141343
"6698" 1339.4 62.1776578560276 60.7178086938416
"6699" 1339.6 63.9241959035063 64.0182796621797
"6700" 1339.8 65.4484724502384 67.7230241729006
"6701" 1340 66.3773386371365 71.3470200001485
"6702" 1340.2 66.7033485496688 75.0275870901428
"6703" 1340.4 66.7043388713645 79.1917956239706
"6704" 1340.6 66.8481435158398 83.1358848303459
"6705" 1340.8 66.47034725264 87.5512549104754
"6706" 1341 66.2808226758502 91.796534928342
"6707" 1341.2 65.8971242423074 96.1424947115992
"6708" 1341.4 65.4844674364217 100.564890973456
"6709" 1341.6 64.5426775676683 104.801859890031
"6710" 1341.8 63.7614442820216 108.936505296313
"6711" 1342 62.7951542697568 113.465046938363
"6712" 1342.2 61.9630902265946 117.483126691795
"6713" 1342.4 62.3132994275948 120.847174076254
"6714" 1342.6 63.4653830279374 122.962886474596
"6715" 1342.8 65.3563207047118 124.6703965074
"6716" 1343 66.3863896733027 125.499844643254
"6717" 1343.2 66.561037514109 125.305901752572
"6718" 1343.4 68.1925277250466 125.383542587453
"6719" 1343.6 70.6665310410575 125.603950766664
"6720" 1343.8 74.0609085400953 125.762204879465
"6721" 1344 77.6511341043889 125.37794163859
"6722" 1344.2 81.500483477577 125.194498796629
"6723" 1344.4 84.9158500433955 124.596329941002
"6724" 1344.6 87.9168187598825 122.532545018802
"6725" 1344.8 90.9309506195699 120.458990666616
"6726" 1345 93.9879624154406 118.581025459633
"6727" 1345.2 97.2357950898051 116.274540813741
"6728" 1345.4 100.796351518338 114.543006652909
"6729" 1345.6 104.086760428162 113.20337250712
"6730" 1345.8 106.014186233148 111.185634311359
"6731" 1346 107.5805870124 107.863270138086
"6732" 1346.2 109.4260826193 104.669256886853
"6733" 1346.4 111.175129404453 101.340787564639
"6734" 1346.6 113.121668652273 98.1960426054152
"6735" 1346.8 115.773322482946 95.2614585438493
"6736" 1347 118.116004700696 92.0148228158259
"6737" 1347.2 120.348818687372 89.1537133488111
"6738" 1347.4 122.488520643816 85.9263953634777
"6739" 1347.6 124.189995677053 82.1656388036131
"6740" 1347.8 125.860249503869 78.5436717213286
"6741" 1348 127.089784799307 75.0751452765134
"6742" 1348.2 126.811060465507 71.668262230342
"6743" 1348.4 125.906250552737 68.1230655562277
"6744" 1348.6 125.135238024443 64.5623365283762
"6745" 1348.8 124.64226474279 61.1302629595545
"6746" 1349 125.039334593985 57.2907039930156
"6747" 1349.2 124.998805911423 53.2972731032466
"6748" 1349.4 125.146093278737 49.4402262676508
"6749" 1349.6 124.758635825707 46.1020800547992
"6750" 1349.8 123.042785846108 42.6500831237048
"6751" 1350 121.700110726238 39.0986344766202
"6752" 1350.2 120.287265071631 35.3491226093409
"6753" 1350.4 118.717647870247 31.7238674536796
"6754" 1350.6 116.945165765006 28.3577225307181
"6755" 1350.8 114.630445098793 25.016531458142
"6756" 1351 111.923742233872 21.7026041295354
"6757" 1351.2 109.206179979322 19.1846101325777
"6758" 1351.4 106.446970810292 16.4796532595681
"6759" 1351.6 104.005437296372 13.8053929511027
"6760" 1351.8 101.594027730869 12.1037947967019
"6761" 1352 98.6953122466018 10.178917199703
"6762" 1352.2 95.6829820748616 8.03252790483772
"6763" 1352.4 92.7588587161624 6.74769309669711
"6764" 1352.6 89.2466766874095 5.09771456513682
"6765" 1352.8 86.2209244067466 3.71338913594647
"6766" 1353 82.8037926824281 2.69590556748579
"6767" 1353.2 79.3926499574514 1.74936804851496
"6768" 1353.4 77.668099300255 1.55538563769439
"6769" 1353.6 76.169659440352 1.74786051576705
"6770" 1353.8 73.2187541031365 1.89199204455446
"6771" 1354 69.8815021682154 1.62731024082147
"6772" 1354.2 67.0080514780733 0.764446162001919
"6773" 1354.4 63.7794264971055 0.349387864227723
"6774" 1354.6 60.6373469363275 0.349387864227723
"6775" 1354.8 57.0472785867975 0.774968257898057
"6776" 1355 53.5988436819469 1.02473024543255
"6777" 1355.2 49.9361611129021 1.54409623909358
"6778" 1355.4 46.9864432873376 2.65261584628454
"6779" 1355.6 43.5718418333802 3.89006612581393
"6780" 1355.8 39.9526468354409 4.92483249689037
"6781" 1356 36.966645625751 6.17804404609831
"6782" 1356.2 33.8678868558569 7.74723998912184
"6783" 1356.4 31.2245759665012 9.13344342703495
"6784" 1356.6 29.221984457704 10.660818702816
"6785" 1356.8 27.5978015025975 12.5915033926133
"6786" 1357 25.8981043106587 14.8723187982277
"6787" 1357.2 23.3240009870447 16.9400235398431
"6788" 1357.4 20.9256896887484 18.7407941001432
"6789" 1357.6 19.4290720623416 19.8712644986677
"6790" 1357.8 18.3293778726216 21.6060085796563
"6791" 1358 17.3286644992545 23.8866630044303
"6792" 1358.2 15.8035388292672 26.1845951142404
"6793" 1358.4 14.2204196347838 28.7427851964304
"6794" 1358.6 13.0082769546216 31.1259456094716
"6795" 1358.8 12.3037409445729 33.5122551852765
"6796" 1359 12.8862764044735 35.774392884524
"6797" 1359.2 13.5783949101216 38.7284622546152
"6798" 1359.4 13.3883555916216 41.6205365178349
"6799" 1359.6 13.1817911149912 44.5897692916082
"6800" 1359.8 13.0936007302747 47.6958066324114
"6801" 1360 12.5368332606505 51.4246348466893
"6802" 1360.2 11.9766349399073 54.6886719737188
"6803" 1360.4 11.2075160336896 58.1492182515287
"6804" 1360.6 9.09692225385798 61.1221789935459
"6805" 1360.8 6.65092390366879 63.5368768402277
"6806" 1361 4.01781872801413 66.2550151680128
"6807" 1361.2 1.88579393186709 68.6650696772095
"6808" 1361.4 2.23823048617616 69.6517951282277
"6809" 1361.6 2.8263538349886 72.00800217498
"6810" 1361.8 3.47463780987161 74.8501834181999
"6811" 1362 4.52203842160438 77.1834240109691
"6812" 1362.2 5.84732635132074 80.1093876871304
"6813" 1362.4 7.47527378767472 83.0653824790065
"6814" 1362.6 8.94209084671646 85.7396970680467
"6815" 1362.8 10.7950756878429 88.4869610274932
"6816" 1363 12.7974770383023 91.1535692554126
"6817" 1363.2 14.6609403137198 94.3230335334956
"6818" 1363.4 16.022233865569 97.1890422870172
"6819" 1363.6 17.7045028253504 100.427194266245
"6820" 1363.8 19.1986011902825 104.028270547289
"6821" 1364 20.561534613647 107.00202695938
"6822" 1364.2 21.1570318703027 109.405353351831
"6823" 1364.4 20.9964254023396 109.500026001792
"6824" 1364.6 21.042717031205 109.303218401978
"6825" 1364.8 21.216641904569 109.402116477359
"6826" 1365 22.5459767685704 110.195793948023
"6827" 1365.2 25.2195213690062 111.283543835792
"6828" 1365.4 28.3588667334578 111.968611125573
"6829" 1365.6 31.4261062335469 111.377540128471
"6830" 1365.8 34.1671829634613 109.597066185275
"6831" 1366 36.6189026549272 107.530316745561
"6832" 1366.2 38.6962179664095 104.692902009652
"6833" 1366.4 40.9744630650816 102.003534695678
"6834" 1366.6 43.7765475689073 99.4729412791706
"6835" 1366.8 47.3239481809074 97.2453639028277
"6836" 1367 49.2473131516601 94.5524479644585
"6837" 1367.2 51.4432766466788 91.4034330383992
"6838" 1367.4 54.0280845704707 88.0073664750485
"6839" 1367.6 55.650885975709 84.2378047096161
"6840" 1367.8 57.3806650006122 80.3565076265013
"6841" 1368 58.5612660722949 76.7391973271287
"6842" 1368.2 60.4779059545543 74.2967811354585
"6843" 1368.4 63.5922720259451 73.7883574995218
"6844" 1368.6 66.4509531133645 73.5245767106277
"6845" 1368.8 69.0842185021971 73.4916465295957
"6846" 1369 71.5762435278103 73.6106278406239
"6847" 1369.2 74.5194796073931 74.8822341638563
"6848" 1369.4 77.3410264378646 76.227475366667
"6849" 1369.6 80.2925614846307 78.4002975425368
"6850" 1369.8 82.5868543479762 80.5787371826368
"6851" 1370 84.8500498682943 82.9691143315823
"6852" 1370.2 86.9421321807838 85.4968705569304
"6853" 1370.4 89.0588739543464 88.2490007472369
"6854" 1370.6 91.6811612543627 90.6820637716117
"6855" 1370.8 94.2379922021944 93.3644754211822
"6856" 1371 96.5475252316662 96.1520492714242
"6857" 1371.2 99.3956997732973 98.7424170963088
"6858" 1371.4 101.695554627461 101.120420380424
"6859" 1371.6 103.310888834711 102.956260803942
"6860" 1371.8 104.163242807161 103.598385203812
"6861" 1372 104.759259926422 103.360282190828
"6862" 1372.2 104.868980740499 102.562746857511
"6863" 1372.4 105.856058278907 100.861082328031
"6864" 1372.6 106.848988580594 98.7082731738111
"6865" 1372.8 108.453765047927 96.0789998590055
"6866" 1373 109.975839219247 93.3030055258047
"6867" 1373.2 111.764784112323 90.1682032160034
"6868" 1373.4 113.915635831483 87.2888048200055
"6869" 1373.6 115.750281595631 84.0247105434801
"6870" 1373.8 117.476117416839 80.2916087295768
"6871" 1374 118.535156842435 77.0204145371903
"6872" 1374.2 119.00177528271 73.4249095375513
"6873" 1374.4 120.289912418865 69.9839723483118
"6874" 1374.6 122.130663535593 67.362340602542
"6875" 1374.8 123.685064501038 64.5171039037555
"6876" 1375 124.524743834411 61.1561259700718
"6877" 1375.2 124.825991105304 57.5934048593679
"6878" 1375.4 124.600799036829 53.8380972442843
"6879" 1375.6 124.231094409156 50.6205961602957
"6880" 1375.8 123.824288529285 46.8815824611716
"6881" 1376 122.990481446521 43.1795284571268
"6882" 1376.2 121.986861995574 39.7297981517466
"6883" 1376.4 121.008526607307 36.2927319677992
"6884" 1376.6 120.194004725416 34.7124664522838
"6885" 1376.8 118.870934301678 32.0356733719164
"6886" 1377 116.965213868936 28.6818425986277
"6887" 1377.2 115.328901295358 25.8536928904277
"6888" 1377.4 113.115970033895 23.5952112774541
"6889" 1377.6 111.336430244793 20.8780421167992
"6890" 1377.8 109.082468109239 18.5030515317277
"6891" 1378 106.380928777622 16.9345112937902
"6892" 1378.2 103.424330672795 14.6370296379114
"6893" 1378.4 100.533860452864 11.9422537852277
"6894" 1378.6 97.7281814574038 9.3842805409901
"6895" 1378.8 94.9810784375028 8.34746890057426
"6896" 1379 91.5604475035808 6.84908842545221
"6897" 1379.2 88.6284123038665 4.98497430449302
"6898" 1379.4 86.1540228099277 3.92422317290119
"6899" 1379.6 83.3889254321434 3.09805471243424
"6900" 1379.8 79.8478201184788 2.12310614968926
"6901" 1380 76.8614879706216 1.49853492345221
"6902" 1380.2 73.0923748203716 0.731570257227718
"6903" 1380.4 69.352055506258 0.484502851651969
"6904" 1380.6 65.9859705356711 0.211903108990096
"6905" 1380.8 62.677276708962 0.192178085546869
"6906" 1381 59.2149798241931 0.312989541084863
"6907" 1381.2 55.8845636454082 0.816022546317606
"6908" 1381.4 52.3912566221946 1.27979443894682
"6909" 1381.6 49.1620985229143 1.70256210936187
"6910" 1381.8 45.9384608861609 3.17782385137379
"6911" 1382 42.4372228480502 4.16666200383486
"6912" 1382.2 39.2427523989788 5.52704933129915
"6913" 1382.4 35.8747579531341 6.97865995614022
"6914" 1382.6 32.8961126115984 8.52038817348354
"6915" 1382.8 29.5008031272292 10.195825381772
"6916" 1383 26.7305965761801 12.279765508916
"6917" 1383.2 23.9663883070892 14.6671646132407
"6918" 1383.4 21.0999510949637 17.2224052674646
"6919" 1383.6 18.6940479162297 19.9061085150385
"6920" 1383.8 16.58401676324 22.5277003281882
"6921" 1384 14.0927679988616 25.1046154001477
"6922" 1384.2 12.9409212467988 27.5488411246961
"6923" 1384.4 11.2144911921948 30.6272441942155
"6924" 1384.6 9.44503973274663 33.2345903552402
"6925" 1384.8 7.45912885442164 36.3589314180152
"6926" 1385 6.07879448736553 38.7276466214594
"6927" 1385.2 6.03447454764411 40.0562776837783
"6928" 1385.4 5.00452798244722 42.5390651317975
"6929" 1385.6 4.14851286455266 45.3985883264691
"6930" 1385.8 2.94232337471842 48.2947854892922
"6931" 1386 2.21024287745164 51.2497129052777
"6932" 1386.2 2.10294375454471 54.5519157740258
"6933" 1386.4 1.6351546628524 57.8702878978623
"6934" 1386.6 1.19660238939087 61.4422233401316
"6935" 1386.8 1.15834860852816 64.6798522211623
"6936" 1387 0.95435446690734 67.6828733357188
"6937" 1387.2 0.876302603951974 69.0478104535759
"6938" 1387.4 1.7786808614398 69.7108596798732
"6939" 1387.6 2.34864031875926 71.7380201175397
"6940" 1387.8 3.17643145788578 74.8040464451805
"6941" 1388 4.05074799613515 77.9083120508764
"6942" 1388.2 5.44004444593741 80.5004111260172
"6943" 1388.4 7.49217917068251 82.8919225518103
"6944" 1388.6 9.46879464755913 85.0619351888349
"6945" 1388.8 11.6961793990651 86.8566494635408
"6946" 1389 13.8841103355347 88.9569909624625
"6947" 1389.2 16.2029919845406 91.0712245593358
"6948" 1389.4 18.4260645434374 93.0755528465698
"6949" 1389.6 20.6946886760948 96.0155555596384
"6950" 1389.8 22.1370125063514 99.0419654583899
"6951" 1390 22.523463006126 102.466307723723
"6952" 1390.2 21.905572320758 105.514401133191
"6953" 1390.4 22.3302056305163 107.849919565438
"6954" 1390.6 24.0043451078285 108.397182556504
"6955" 1390.8 26.3760877550541 108.606854537255
"6956" 1391 28.5062497885562 107.702159919153
"6957" 1391.2 30.4990655516594 106.269194970756
"6958" 1391.4 32.7872711232099 104.958703846257
"6959" 1391.6 34.7813531599074 103.633269614399
"6960" 1391.8 36.8516259054335 101.721060283426
"6961" 1392 38.7812283397645 98.9415257612849
"6962" 1392.2 40.2323408950334 95.951189407316
"6963" 1392.4 41.6603588207755 93.1155891600066
"6964" 1392.6 42.7811035196216 90.5335131152849
"6965" 1392.8 42.6264048463164 88.1333310591961
"6966" 1393 41.9338448913091 85.7512284333527
"6967" 1393.2 42.0440920600543 82.7231679349681
"6968" 1393.4 43.2131262370116 79.7031920641277
"6969" 1393.6 45.0847211560543 78.4713888128431
"6970" 1393.8 47.4091198642687 77.9474011880512
"6971" 1394 50.0359378539374 78.1764739784067
"6972" 1394.2 52.9017735042041 79.0171190110627
"6973" 1394.4 55.7149559610628 79.5061058496983
"6974" 1394.6 58.6140935980788 79.8760840990563
"6975" 1394.8 61.7032608749944 80.7941490768732
"6976" 1395 64.5533339780515 81.6030314551249
"6977" 1395.2 68.0782161955853 81.9406962558732
"6978" 1395.4 71.3686207455159 82.730517596372
"6979" 1395.6 74.6058811061824 84.0782875144614
"6980" 1395.8 77.6638762042883 85.8096174100611
"6981" 1396 80.1973567221484 87.9760759354599
"6982" 1396.2 82.9012830385853 90.5606464107186
"6983" 1396.4 85.5150640808895 93.1764863544956
"6984" 1396.6 87.6597935325323 95.7971656207813
"6985" 1396.8 89.719684002702 98.6635335682813
"6986" 1397 92.8180036061037 100.973689640254
"6987" 1397.2 95.7695739034651 102.855136767036
"6988" 1397.4 98.7126755749901 104.433745368359
"6989" 1397.6 100.643551257193 104.130106725299
"6990" 1397.8 101.528242815924 103.143595292778
"6991" 1398 101.767395636678 102.627645754435
"6992" 1398.2 102.35319690263 100.648448863106
"6993" 1398.4 103.50123387927 97.248118370525
"6994" 1398.6 105.048941482189 94.3765857960926
"6995" 1398.8 106.821448054145 91.2012720766497
"6996" 1399 108.321959301169 87.6107621049541
"6997" 1399.2 109.720017059727 83.8145926534393
"6998" 1399.4 110.974450590507 80.3929402876849
"6999" 1399.6 112.709652499631 77.349019959209
"7000" 1399.8 114.333621782279 73.8667209481706
"7001" 1400 115.50759692898 70.2214632234541
"7002" 1400.2 116.614761333738 66.5238363194996
"7003" 1400.4 117.09816231866 62.9060903663442
"7004" 1400.6 117.518831878059 58.8430833728005
"7005" 1400.8 117.746025276151 54.9003041356689
"7006" 1401 117.428296949434 51.0005375530099
"7007" 1401.2 117.38873006445 46.6880930573992
"7008" 1401.4 116.63121152064 42.6740043401062
"7009" 1401.6 115.640066684538 38.5534722607833
"7010" 1401.8 114.408091188825 34.7321980357714
"7011" 1402 113.118008931504 31.0139045731689
"7012" 1402.2 112.197398852512 27.6461283135977
"7013" 1402.4 111.507685279292 25.6637148465287
"7014" 1402.6 111.576591201562 24.3764255020396
"7015" 1402.8 112.089560854916 23.9510240750807
"7016" 1403 112.685692331631 24.056714544473
"7017" 1403.2 112.925520927107 24.685306717542
"7018" 1403.4 113.191889224631 25.4105083077758
"7019" 1403.6 113.160773872519 25.4829402512371
"7020" 1403.8 113.137483919008 25.5025177481805
"7021" 1404 112.947645664855 25.2329143866576
"7022" 1404.2 112.926332844089 25.2293425885922
"7023" 1404.4 112.92914072365 24.9364551472277
"7024" 1404.6 112.463416997573 24.238879517286
"7025" 1404.8 112.322093882266 23.6061664331316
"7026" 1405 112.293673140272 22.0793634714025
"7027" 1405.2 111.931051438429 20.81329509967
"7028" 1405.4 110.735544018679 19.2401175753706
"7029" 1405.6 109.096672174008 18.2425872935941
"7030" 1405.8 107.160766498845 16.517310975218
"7031" 1406 104.931878974059 14.6095684030402
"7032" 1406.2 102.23755452053 12.8509119236869
"7033" 1406.4 99.5917577978072 10.5317249533308
"7034" 1406.6 97.06566814799 9.02559868075403
"7035" 1406.8 93.9384211310316 7.37135236494772
"7036" 1407 90.8111826264727 5.79887510625963
"7037" 1407.2 87.7333206498091 4.35035979094647
"7038" 1407.4 84.6095493519654 3.21973687832147
"7039" 1407.6 81.0464398446862 2.52330706742127
"7040" 1407.8 77.6666007823313 1.79592767429224
"7041" 1408 74.3249631721164 0.826780607764565
"7042" 1408.2 71.0107029946748 0.704465122972399
"7043" 1408.4 67.3352617070897 0.602820869514956
"7044" 1408.6 63.7299798966876 0.174395926040909
"7045" 1408.8 60.2368483882416 0.69844778316772
"7046" 1409 56.6190976405093 1.42150251725019
"7047" 1409.2 52.880335874193 2.29669815237058
"7048" 1409.4 48.8027415332687 3.43532334339242
"7049" 1409.6 45.0322196745363 4.26131983810577
"7050" 1409.8 41.4023868952099 5.27879135668654
"7051" 1410 37.9898091865307 6.58735730148909
"7052" 1410.2 34.5568816303899 8.6703996402765
"7053" 1410.4 31.6105347905194 11.1518311087959
"7054" 1410.6 28.4312269475855 13.1348470356735
"7055" 1410.8 25.0187618838216 15.0302875206677
"7056" 1411 22.2104625462132 17.2174473787488
"7057" 1411.2 19.3090171764385 19.7097072091573
"7058" 1411.4 16.9066510827703 21.9719592880115
"7059" 1411.6 15.8683686980466 24.0335492437652
"7060" 1411.8 14.1763234975972 27.1223520047521
"7061" 1412 12.2813765613591 30.1866857710652
"7062" 1412.2 10.1146115982616 33.2833186103477
"7063" 1412.4 7.88408424615175 36.4571822229627
"7064" 1412.6 6.09259324920783 39.2353481267105
"7065" 1412.8 4.79435529945497 42.3087681445944
"7066" 1413 3.59719939933903 45.8360162253038
"7067" 1413.2 3.16978306977787 48.9820973734777
"7068" 1413.4 2.67393881459163 52.5414893936177
"7069" 1413.6 2.88868324449663 55.6304785850402
"7070" 1413.8 3.60996883971255 58.3947864616823
"7071" 1414 5.14969866007877 59.8351673765992
"7072" 1414.2 7.08120160593294 61.806239588907
"7073" 1414.4 9.07123597890464 64.0452515328032
"7074" 1414.6 11.1078837696216 66.3112379153388
"7075" 1414.8 12.6640547928103 69.4462819546334
"7076" 1415 13.7187043135001 72.8949877716296
"7077" 1415.2 14.6074757480367 76.3399870057277
"7078" 1415.4 14.0103024521671 79.7101408349095
"7079" 1415.6 13.2605415367013 83.4069791311569
"7080" 1415.8 13.1745613583091 87.3106690905045
"7081" 1416 12.9558523150354 91.3670033373915
"7082" 1416.2 13.1233466337134 94.8372642008791
"7083" 1416.4 14.4597841631647 98.0189537810726
"7084" 1416.6 16.7107671253975 99.8244361204174
"7085" 1416.8 19.642685305827 101.785827225379
"7086" 1417 23.1770475059374 102.945245521938
"7087" 1417.2 26.7521919532823 103.737687303915
"7088" 1417.4 30.3241117952433 104.816018368849
"7089" 1417.6 33.3784374187027 106.13471977893
"7090" 1417.8 36.750987407218 107.102163381741
"7091" 1418 40.2001885845645 107.506051196799
"7092" 1418.2 44.0596555095299 108.644917995686
"7093" 1418.4 47.4330356858125 110.423707690546
"7094" 1418.6 50.229311195569 113.146833433333
"7095" 1418.8 52.7458205535115 115.818132669092
"7096" 1419 55.111815622294 118.725991194909
"7097" 1419.2 57.1268877063889 122.43579614765
"7098" 1419.4 59.8537414824265 125.208064939935
"7099" 1419.6 62.9462122523572 126.309545257434
"7100" 1419.8 66.1635849550613 125.845785602435
"7101" 1420 69.5416976683975 124.481789820521
"7102" 1420.2 72.758674826577 122.37249130546
"7103" 1420.4 75.7452209826757 120.430407127903
"7104" 1420.6 78.7235245959244 118.423878491806
"7105" 1420.8 81.3520466818438 116.040952441533
"7106" 1421 84.8157462927027 113.654416592552
"7107" 1421.2 87.6509274768108 111.268358949768
"7108" 1421.4 90.6573152541622 108.823768868417
"7109" 1421.6 93.6166212183716 106.302378871755
"7110" 1421.8 97.8038208693216 103.780682823128
"7111" 1422 101.242828684844 102.537174555533
"7112" 1422.2 104.065700502091 100.324468775281
"7113" 1422.4 107.77573449222 98.5905030542651
"7114" 1422.6 110.919989106158 96.4149857944004
"7115" 1422.8 114.009734566379 94.4472172983773
"7116" 1423 117.248236711131 92.1800822584599
"7117" 1423.2 117.766554865867 89.453169678756
"7118" 1423.4 117.586349451948 87.0656899063069
"7119" 1423.6 116.837235454715 83.9889925628259
"7120" 1423.8 115.828956150176 80.4929095435247
"7121" 1424 114.705396180151 77.1942770606689
"7122" 1424.2 113.653100032222 73.7029284940277
"7123" 1424.4 112.600169313087 70.0945212666535
"7124" 1424.6 111.035987131736 66.6562131335706
"7125" 1424.8 109.301015134379 63.3550619154025
"7126" 1425 107.478933728955 60.2706328704222
"7127" 1425.2 105.328674032594 57.6944404435333
"7128" 1425.4 102.785719532037 55.1432861713221
"7129" 1425.6 100.489709904122 52.8507573810513
"7130" 1425.8 97.6303394320375 50.622139144099
"7131" 1426 94.8281218738091 48.6715741791652
"7132" 1426.2 91.8251839093116 46.4991857602877
"7133" 1426.4 88.8243670907429 44.4007341927429
"7134" 1426.6 85.8054661093876 42.9274880091958
"7135" 1426.8 82.4466435206427 41.0685751043856
"7136" 1427 79.6348090142261 38.375835999975
"7137" 1427.2 77.2964668551883 36.0664557255944
"7138" 1427.4 74.2172849798797 33.6732268409697
"7139" 1427.6 71.0729340163113 31.5345925528139
"7140" 1427.8 68.031288938924 29.5670836763673
"7141" 1428 65.0955753817521 27.2669369132386
"7142" 1428.2 62.794355305655 23.8663444468277
"7143" 1428.4 60.7103302581044 20.6753411103312
"7144" 1428.6 59.010749257883 16.7499345698982
"7145" 1428.8 57.7308632416216 13.181051886676
"7146" 1429 57.5249873132466 10.6567311905914
"7147" 1429.2 56.5644150108285 9.75898195395186
"7148" 1429.4 54.3791149237735 9.34921881499987
"7149" 1429.6 51.7661624983016 9.65935095770772
"7150" 1429.8 49.0483917617988 10.616709789253
"7151" 1430 46.0847406175963 11.9470915370378
"7152" 1430.2 43.2195275614242 14.280606584504
"7153" 1430.4 40.3439326104374 17.1067448064251
"7154" 1430.6 38.0792140477341 19.9537521984902
"7155" 1430.8 36.3587491149293 22.7903540173046
"7156" 1431 34.16265372449 25.8315665413593
"7157" 1431.2 32.2421329183624 29.4801791528944
"7158" 1431.4 30.3088934313994 32.5093284900055
"7159" 1431.6 28.2594783542423 35.5936331405381
"7160" 1431.8 26.3736304368922 38.9872784192865
"7161" 1432 24.1485128666906 41.8930532734346
"7162" 1432.2 21.0057649414966 44.6984697186027
"7163" 1432.4 17.3427907723238 46.7371146287809
"7164" 1432.6 13.7498029228863 48.1858840547277
"7165" 1432.8 10.0049104700922 49.036427223463
"7166" 1433 6.58572366000937 48.3080784252787
"7167" 1433.2 5.88762004102979 47.1849301682991
"7168" 1433.4 6.29228743883162 46.5335821756577
"7169" 1433.6 7.33910402168477 45.7513151617751
"7170" 1433.8 8.13456026559037 44.2127795941652
"7171" 1434 8.96284226655266 41.080366575676
"7172" 1434.2 9.39752990312163 37.8654058567643
"7173" 1434.4 10.0579165349091 34.7155471281152
"7174" 1434.6 11.0920471597466 31.8369705763944
"7175" 1434.8 12.440627042219 29.5375340863316
"7176" 1435 14.4101254339463 27.4131955901758
"7177" 1435.2 16.7187946483341 24.8504641088027
"7178" 1435.4 18.6081022064216 22.4293386491477
"7179" 1435.6 20.5465032551216 19.469123691811
"7180" 1435.8 22.6802780593321 17.3984103168725
"7181" 1436 25.6446576133229 15.535760960968
"7182" 1436.2 28.990349024029 14.2730945524129
"7183" 1436.4 31.7665482221704 12.6227248752033
"7184" 1436.6 35.0886100076334 11.195874053016
"7185" 1436.8 39.0753368088716 10.3316279861563
"7186" 1437 42.0772541918438 9.40852606867217
"7187" 1437.2 45.8423202084591 8.45006216919023
"7188" 1437.4 49.5053280725466 8.55516232726522
"7189" 1437.6 52.7992256183253 8.78099201596846
"7190" 1437.8 56.2014992022645 8.91209338358486
"7191" 1438 59.3860444027507 8.77383846261482
"7192" 1438.2 62.8327427734868 8.55843664271086
"7193" 1438.4 66.0375093951868 8.39045002419511
"7194" 1438.6 69.4657911589966 7.43170533450897
"7195" 1438.8 73.2870405642284 7.02970707071086
"7196" 1439 76.6260044672629 7.8961054071625
"7197" 1439.2 80.3556199857694 9.1453735455459
"7198" 1439.4 84.0527485456785 10.9563969305573
"7199" 1439.6 87.5036898066216 11.8711500842045
"7200" 1439.8 91.1467839761642 12.8692493767596
"7201" 1440 94.9949171358797 13.9517934645503
"7202" 1440.2 98.7753968851529 15.2385769248527
"7203" 1440.4 101.756638694122 17.729587164942
"7204" 1440.6 104.529661402846 20.3931644549318
"7205" 1440.8 107.043732576179 23.1583012766382
"7206" 1441 109.687487481028 26.0640824057822
"7207" 1441.2 112.821355131447 28.4503068576258
"7208" 1441.4 115.632995904594 31.1600675103011
"7209" 1441.6 118.587958875865 33.6715608322818
"7210" 1441.8 119.938218584067 35.6097670681004
"7211" 1442 121.107523061383 38.4986707079984
"7212" 1442.2 122.025195827231 42.1763554569186
"7213" 1442.4 122.816133447897 46.0301182324387
"7214" 1442.6 123.152934675145 49.6068643850875
"7215" 1442.8 122.602353472014 53.4536909015455
"7216" 1443 122.347851328165 57.0397761592277
"7217" 1443.2 122.050254851224 60.850468563218
"7218" 1443.4 121.993111266965 64.6069875406277
"7219" 1443.6 122.531880418442 68.0906161077654
"7220" 1443.8 122.886524415566 72.2984974947044
"7221" 1444 123.255946642182 76.1881855879473
"7222" 1444.2 123.097350312344 79.9777971909499
"7223" 1444.4 121.425708158872 82.0231807386722
"7224" 1444.6 119.060774417538 83.4351323572555
"7225" 1444.8 115.559769745172 85.0092160579525
"7226" 1445 112.812664466668 86.7107026886763
"7227" 1445.2 109.441137682194 88.5906698940732
"7228" 1445.4 105.941022947761 89.9180781348111
"7229" 1445.6 102.487559149891 90.6865260660354
"7230" 1445.8 98.2319471830744 90.7691750886145
"7231" 1446 94.5156078387525 92.0291100080875
"7232" 1446.2 90.403549037066 93.1170863132555
"7233" 1446.4 86.9920454875832 94.9015568811412
"7234" 1446.6 83.7761295960437 97.1128272564479
"7235" 1446.8 80.4670045821629 99.5181219500075
"7236" 1447 78.2105959253784 102.739838342012
"7237" 1447.2 77.0710640414908 106.269868894919
"7238" 1447.4 77.0026600357931 109.682670920742
"7239" 1447.6 77.853147687158 112.935688328173
"7240" 1447.8 78.8627869884535 115.452803676953
"7241" 1448 79.862798586932 116.238510964607
"7242" 1448.2 81.2618811558889 116.745891038073
"7243" 1448.4 83.4661877942795 118.209073902017
"7244" 1448.6 85.9249016221601 119.0055880841
"7245" 1448.8 87.9918942627682 119.64520574359
"7246" 1449 89.8074997905427 120.696611933649
"7247" 1449.2 90.0485641587086 120.478730072071
"7248" 1449.4 90.062034245588 120.517381181455
"7249" 1449.6 89.1386832537165 120.54465223746
"7250" 1449.8 88.1452904415574 121.376149821219
"7251" 1450 86.5689018075135 122.196709538795
"7252" 1450.2 85.1492203738783 121.89240789175
"7253" 1450.4 83.8408080748252 122.609422646759
"7254" 1450.6 81.5764289934061 124.083134048512
"7255" 1450.8 78.9220795893985 125.494643956657
"7256" 1451 76.0246481645953 125.899656441859
"7257" 1451.2 72.4742009452509 126.007224716719
"7258" 1451.4 69.4071529008108 126.228561630714
"7259" 1451.6 66.2820817355173 127.125380385115
"7260" 1451.8 63.3868740310651 127.324779894506
"7261" 1452 60.3123759412455 126.775790970026
"7262" 1452.2 56.8686789588694 125.531595987927
"7263" 1452.4 53.8087523349521 124.141935635279
"7264" 1452.6 51.3446832052487 122.891745773431
"7265" 1452.8 49.2657785105427 121.253123137491
"7266" 1453 46.9799073413473 120.052520973237
"7267" 1453.2 45.2320348515489 120.013011369455
"7268" 1453.4 42.6917397924698 119.509535700754
"7269" 1453.6 39.7849881378649 119.208112087228
"7270" 1453.8 37.7230513758165 119.633478931414
"7271" 1454 37.2648270853243 118.891348302039
"7272" 1454.2 36.7340866462703 117.011424098633
"7273" 1454.4 36.1493479507278 114.559917378263
"7274" 1454.6 36.196625948416 111.888307251826
"7275" 1454.8 35.4716282506494 109.497848324339
"7276" 1455 34.4239805194034 107.147362266919
"7277" 1455.2 32.8246704782088 104.658299822833
"7278" 1455.4 30.4246237014004 102.637856003706
"7279" 1455.6 27.8279502383627 100.772361415371
"7280" 1455.8 24.9012830323853 99.4029572305823
"7281" 1456 21.7137302577347 98.3187979283843
"7282" 1456.2 18.4318338530303 97.1921907003234
"7283" 1456.4 15.4009624694502 96.6338720740277
"7284" 1456.6 14.9793042226039 96.1272267424224
"7285" 1456.8 14.9447120793372 94.5628388650639
"7286" 1457 15.3204219963716 92.0483911031999
"7287" 1457.2 16.2681821873524 88.9152576677085
"7288" 1457.4 17.4257946978669 85.92699627919
"7289" 1457.6 18.8110616898097 82.5324769675545
"7290" 1457.8 21.2362755963439 79.7831672685888
"7291" 1458 24.2790703825832 78.0046853136989
"7292" 1458.2 27.0785666913304 76.3603948034122
"7293" 1458.4 30.6496627474518 74.5228178918409
"7294" 1458.6 33.9716433312915 72.7500698675967
"7295" 1458.8 37.3143057907716 71.1117318694877
"7296" 1459 40.9497015063543 70.1096572030099
"7297" 1459.2 44.9739559673599 69.5374975901343
"7298" 1459.4 48.7894173267429 69.0688704681974
"7299" 1459.6 52.5886228586804 67.5160699908748
"7300" 1459.8 56.0367984595645 66.1502764418849
"7301" 1460 59.4982916229187 65.387245059802
"7302" 1460.2 63.0370591150334 65.5789298224336
"7303" 1460.4 66.0365560206793 67.5020191676027
"7304" 1460.6 69.2375576637393 69.5131603386101
"7305" 1460.8 72.1540920077776 71.3768752874571
"7306" 1461 75.073710678066 73.8734950805333
"7307" 1461.2 78.1766273251968 76.3180030627675
"7308" 1461.4 80.7703700997684 79.6972314213011
"7309" 1461.6 83.212256468858 82.6772659587459
"7310" 1461.8 85.8340586512288 85.5737866080313
"7311" 1462 88.7145598006039 88.8860541458472
"7312" 1462.2 91.2173021773097 92.116406063558
"7313" 1462.4 93.0487656357109 95.7220940792992
"7314" 1462.6 95.233076601542 99.5803968597056
"7315" 1462.8 96.5622306551216 103.644795750061
"7316" 1463 98.7431580721931 107.112494327817
"7317" 1463.2 100.876456587385 108.332676272386
"7318" 1463.4 102.580142407622 109.150861907471
"7319" 1463.6 103.826339635603 110.263885962564
"7320" 1463.8 103.052361320258 110.079743536846
"7321" 1464 101.742561707566 110.120664075894
"7322" 1464.2 100.527717767822 110.774620615028
"7323" 1464.4 99.0714535086494 112.229744689117
"7324" 1464.6 97.1528934018108 114.384350532336
"7325" 1464.8 94.6028977394564 116.603732939567
"7326" 1465 92.2448431491992 119.124646966917
"7327" 1465.2 89.816927028363 121.506697571564
"7328" 1465.4 86.6726704138589 122.629400232473
"7329" 1465.6 83.6275430172165 123.69765697971
"7330" 1465.8 80.2594559561088 125.43735844151
"7331" 1466 76.6850228891573 125.815545185254
"7332" 1466.2 72.7813275597499 125.56475257251
"7333" 1466.4 69.600675387932 124.867266889323
"7334" 1466.6 67.1816870870253 124.759691190439
"7335" 1466.8 64.4342739644252 125.42995044946
"7336" 1467 61.5089098641088 126.39118116592
"7337" 1467.2 58.9269299128589 126.59049401755
"7338" 1467.4 57.1436692893868 125.69635056781
"7339" 1467.6 54.1621697087813 124.037313137152
"7340" 1467.8 52.2297250745164 121.873331406833
"7341" 1468 50.5685714185282 119.424801169863
"7342" 1468.2 49.6080397994502 116.634750641028
"7343" 1468.4 48.8906523545051 113.654717444606
"7344" 1468.6 47.4426910394627 111.066793696779
"7345" 1468.8 45.1929175005849 108.441554887485
"7346" 1469 43.6099354383132 105.609086252817
"7347" 1469.2 41.5241767990164 102.207700552991
"7348" 1469.4 39.2947869742823 99.1207875027634
"7349" 1469.6 36.7009970810671 96.8249632705277
"7350" 1469.8 33.3016344609861 95.761638986452
"7351" 1470 30.2396925442197 96.7403116563772
"7352" 1470.2 27.7851660192945 98.4226285451903
"7353" 1470.4 25.3385758 100.797938615417
"7354" 1470.6 24.7105146222547 103.301377014659
"7355" 1470.8 24.2273838646395 106.037606347504
"7356" 1471 23.8676665831931 108.914211323388
"7357" 1471.2 23.8926527894181 109.253331762183
"7358" 1471.4 23.4178444524578 109.210967479529
"7359" 1471.6 22.3693516607337 109.23073553434
"7360" 1471.8 21.4616330686127 108.416009275371
"7361" 1472 21.1386547547955 107.135579568636
"7362" 1472.2 20.0397317391216 104.960084278017
"7363" 1472.4 18.7291157494665 102.743518880745
"7364" 1472.6 16.8123973477532 100.115754822886
"7365" 1472.8 15.1201921636912 97.8701490322538
"7366" 1473 13.8532732100948 95.4525189985224
"7367" 1473.2 13.5363508131083 92.67743877021
"7368" 1473.4 12.3567135769073 89.9074619572277
"7369" 1473.6 10.260274773834 87.5805461485197
"7370" 1473.8 9.06206919307381 85.6104025298451
"7371" 1474 8.33593095150094 82.6097550564087
"7372" 1474.2 7.47145572913515 79.0445299760115
"7373" 1474.4 7.23319322020496 75.5083864283666
"7374" 1474.6 7.18877103149899 71.8114861981051
"7375" 1474.8 6.97918641868045 68.1980032803454
"7376" 1475 7.52940754579143 64.6798185249541
"7377" 1475.2 7.83920749142162 60.9415109532186
"7378" 1475.4 7.79523760988632 57.1371952005807
"7379" 1475.6 7.62075452724298 53.243925789917
"7380" 1475.8 6.96391960116531 49.7412056055287
"7381" 1476 5.66417683968615 46.7003041077439
"7382" 1476.2 6.20956695345309 47.206094361812
"7383" 1476.4 7.47558586757008 46.5987107834545
"7384" 1476.6 9.70308331718046 45.787876882963
"7385" 1476.8 12.4001511354216 44.4697972534577
"7386" 1477 14.8886660008321 42.9191424810172
"7387" 1477.2 17.260934593055 40.8862003484277
"7388" 1477.4 20.0883464485053 38.8772245290998
"7389" 1477.6 22.5451926393458 36.8280383409174
"7390" 1477.8 25.157534781517 34.8243135707742
"7391" 1478 28.0753448979179 33.1085527358203
"7392" 1478.2 31.4219690389275 31.833723275016
"7393" 1478.4 34.3605518118002 30.3689048762991
"7394" 1478.6 37.4506179439179 29.3291935161536
"7395" 1478.8 41.2880519962166 28.5309047421518
"7396" 1479 44.9063765648466 27.8553731737652
"7397" 1479.2 48.6887455441031 27.1210285788203
"7398" 1479.4 52.59832846911 27.011794420844
"7399" 1479.6 56.3967719615493 26.9026223979627
"7400" 1479.8 59.9258910289472 27.5095203280068
"7401" 1480 63.5253221690722 28.7456796576783
"7402" 1480.2 67.2180974365053 29.9981498638207
"7403" 1480.4 70.7227760311681 31.6824187818091
"7404" 1480.6 73.9446054075984 33.2289242790649
"7405" 1480.8 76.9212756213857 35.3240867052839
"7406" 1481 79.0841217391651 38.3086847457821
"7407" 1481.2 80.9423322836742 41.0122534885751
"7408" 1481.4 81.8825268067795 44.2105166721014
"7409" 1481.6 81.5689202559654 48.1301491224152
"7410" 1481.8 81.2994649967687 51.2395963125218
"7411" 1482 80.8523136591216 54.8366070701689
"7412" 1482.2 79.8042750412553 58.1674034177822
"7413" 1482.4 78.0784705294774 61.754583949795
"7414" 1482.6 77.0456497844257 65.1719870783205
"7415" 1482.8 75.996995384504 68.7413017801983
"7416" 1483 74.6678912656502 72.5017838303134
"7417" 1483.2 73.7258392153716 76.2554658995835
"7418" 1483.4 72.7718418365016 80.0051161545977
"7419" 1483.6 72.8318787477339 83.2855670254522
"7420" 1483.8 73.502908476362 87.0962164702566
"7421" 1484 73.8386195585936 91.064724530424
"7422" 1484.2 75.0174027318438 94.7130516766166
"7423" 1484.4 76.8614879706216 98.3400184266314
"7424" 1484.6 78.6478575645216 101.998323117591
"7425" 1484.8 81.0074833778969 105.226314021604
"7426" 1485 83.0649142959431 108.491080816853
"7427" 1485.2 84.7027499411622 111.354436065309
"7428" 1485.4 85.2024864226034 114.276801089064
"7429" 1485.6 84.1463285131216 116.66730691895
"7430" 1485.8 82.8620214963561 119.210366850608
"7431" 1486 81.5391224242269 122.071127557596
"7432" 1486.2 78.7270406138966 124.367574392728
"7433" 1486.4 75.9442734086051 125.125095692352
"7434" 1486.6 73.0027235034521 125.809935062355
"7435" 1486.8 69.5711865281647 126.432237895142
"7436" 1487 66.0190661383448 126.941618307487
"7437" 1487.2 62.3372863806473 126.845226914869
"7438" 1487.4 58.7574004150575 126.750497945664
"7439" 1487.6 55.7192006585434 126.420835451932
"7440" 1487.8 53.2671236168544 125.532791401271
"7441" 1488 49.8358964660427 124.96766779928
"7442" 1488.2 47.9358511791086 124.10115449268
"7443" 1488.4 44.8615339537269 122.855607206386
"7444" 1488.6 41.7785772597086 121.219831581976
"7445" 1488.8 38.8828610888524 119.371437896202
"7446" 1489 36.2282071310082 117.720062994034
"7447" 1489.2 33.8621490732057 115.956743292502
"7448" 1489.4 31.4453673890958 114.439617976866
"7449" 1489.6 29.1549509808585 112.593674706622
"7450" 1489.8 27.276098484439 110.415701498123
"7451" 1490 25.0311063181858 108.454740824356
"7452" 1490.2 22.6120496573895 106.986237644415
"7453" 1490.4 20.2640123762703 106.327532517741
"7454" 1490.6 19.4411078858466 105.156539437928
"7455" 1490.8 18.9375036918216 103.247289135506
"7456" 1491 18.7984839381081 100.797938615417
"7457" 1491.2 18.4862910713831 98.0489988062736
"7458" 1491.4 17.7864083911931 95.3910968282188
"7459" 1491.6 17.0647525895125 92.5236741565823
"7460" 1491.8 16.7086651940933 89.0060883888315
"7461" 1492 16.8561527132765 86.1093130427233
"7462" 1492.2 16.4289846876216 82.9495993257885
"7463" 1492.4 15.3445401361813 80.1004513772185
"7464" 1492.6 13.3604599118418 78.4174463438241
"7465" 1492.8 10.9230748910804 77.505818617402
"7466" 1493 8.13060111312161 77.2848268106444
"7467" 1493.2 6.37000696701818 77.8390644955122
"7468" 1493.4 5.71528291000778 77.6549214766931
"7469" 1493.6 5.77961155658389 76.8339397212088
"7470" 1493.8 5.75344262030583 74.3888453151488
"7471" 1494 5.58340744059531 72.0052340745961
"7472" 1494.2 6.01056746966835 69.4839206191529
"7473" 1494.4 6.75105643067717 66.5801810807833
"7474" 1494.6 7.70099707796707 63.5681463087459
"7475" 1494.8 9.08825022791575 60.5768367375807
"7476" 1495 10.6327854733716 57.6236659263111
"7477" 1495.2 11.4133675339394 54.6323842631343
"7478" 1495.4 13.0667505910832 51.3989110317758
"7479" 1495.6 15.3348189144398 48.4927880975914
"7480" 1495.8 17.1123175562706 45.700343243515
"7481" 1496 18.805568348863 42.2576640621588
"7482" 1496.2 20.3200397339091 39.4784952008777
"7483" 1496.4 21.2252151069073 38.0762498017992
"7484" 1496.6 23.0803608351216 34.6634631251667
"7485" 1496.8 25.7965325580729 32.5987460507887
"7486" 1497 29.4421532591931 30.6327927190849
"7487" 1497.2 33.11743747274 29.3868685393988
"7488" 1497.4 37.0482507448716 28.6074176063067
"7489" 1497.6 40.9088643077327 28.7960254864129
"7490" 1497.8 44.8148576298848 29.5025290004382
"7491" 1498 48.627745269029 30.5559518146722
"7492" 1498.2 52.2106735137645 31.4831899052407
"7493" 1498.4 55.8539317008809 33.1698906507462
"7494" 1498.6 58.9069036619042 35.6666412463473
"7495" 1498.8 61.9677088230635 37.6951254995882
"7496" 1499 64.780708927912 40.3059406291632
"7497" 1499.2 67.4261337655082 43.0645086543721
"7498" 1499.4 69.5964431904654 46.175445424884
"7499" 1499.6 70.2417850428716 49.853950957509
"7500" 1499.8 70.5803946189618 53.2140122045576
"7501" 1500 71.2805373722237 56.8486849627277
"7502" 1500.2 70.9917829822348 60.8652055835013
"7503" 1500.4 70.7393611079765 64.0916577332923
"7504" 1500.6 70.4538996357429 67.6636745989853
"7505" 1500.8 70.3051314823716 71.415407629259
"7506" 1501 69.4900545888051 75.461668753925
"7507" 1501.2 69.403828500942 79.3436437740141
"7508" 1501.4 68.9282779885334 83.7363403761395
"7509" 1501.6 69.0089895285245 87.5772625125287
"7510" 1501.8 69.5588120228255 91.462165089917
"7511" 1502 69.544086174173 95.5759054870501
"7512" 1502.2 69.7885700620853 99.7017543742004
"7513" 1502.4 69.4410742071356 103.933912960134
"7514" 1502.6 68.8556497712671 107.894355125964
"7515" 1502.8 68.3022661158275 111.433323210022
"7516" 1503 67.8816861543973 115.174361472013
"7517" 1503.2 67.2835063182216 118.9637469814
"7518" 1503.4 65.2190791951479 121.363754882833
"7519" 1503.6 61.5497485943359 122.874707874413
"7520" 1503.8 58.0443188991475 124.099607427521
"7521" 1504 54.6054050005521 124.77911282461
"7522" 1504.2 50.550871978294 124.406012277081
"7523" 1504.4 46.7605593343652 123.791034287048
"7524" 1504.6 44.5513796937568 122.10030316939
"7525" 1504.8 42.4065332686651 119.445175948393
"7526" 1505 41.5757112708502 116.285326738856
"7527" 1505.2 41.2545170469187 113.178964105248
"7528" 1505.4 41.0508407721359 109.962938008942
"7529" 1505.6 41.6341995623585 106.478085923196
"7530" 1505.8 42.6264048463164 102.941893044807
"7531" 1506 43.7611102012981 99.3009056753748
"7532" 1506.2 44.82575097279 95.8407490089505
"7533" 1506.4 46.5426150971316 92.1929126673677
"7534" 1506.6 48.0771167388097 89.1771530280297
"7535" 1506.8 49.5221681903741 85.2872173844257
"7536" 1507 50.8045504855701 81.7319107667638
"7537" 1507.2 52.1753804974716 78.1591751964077
"7538" 1507.4 53.7067963521959 74.4688068736634
"7539" 1507.6 55.0715079984613 71.065148883473
"7540" 1507.8 55.4273563507125 68.0921821305308
"7541" 1508 55.3184740920031 64.3445818975988
"7542" 1508.2 55.6285532807154 60.3201750324777
"7543" 1508.4 56.5386832502316 56.7951794277077
"7544" 1508.6 57.9639781389816 53.7874039947977
"7545" 1508.8 60.0392074970016 50.9860070541077
"7546" 1509 62.1638470778316 48.0584899237277
"7547" 1509.2 64.0409859892345 44.7729541903568
"7548" 1509.4 66.5478957895279 42.0749468333215
"7549" 1509.6 69.6072989311055 40.273064724389
"7550" 1509.8 72.7425923066108 39.2101366944886
"7551" 1510 75.7255226061048 38.5876666904524
"7552" 1510.2 78.3905399585527 39.037667578607
"7553" 1510.4 81.6605028487865 39.4173880160629
"7554" 1510.6 85.124067035839 39.7335604066408
"7555" 1510.8 89.121135561855 39.9434837790277
"7556" 1511 92.3218583867731 41.0653242174701
"7557" 1511.2 95.2520255846711 42.9936272204554
"7558" 1511.4 98.2516867271474 44.7981195092174
"7559" 1511.6 101.589404093842 46.6214841260477
"7560" 1511.8 104.704040954631 48.6245525246806
"7561" 1512 107.966399663393 50.6955484354277
"7562" 1512.2 111.172223110713 53.1727852191459
"7563" 1512.4 114.514611609422 55.2489786605992
"7564" 1512.6 117.057467935967 58.0077334349567
"7565" 1512.8 119.099946592743 61.0794797712184
"7566" 1513 121.184504408468 64.194671535872
"7567" 1513.2 122.813337597108 68.1643825716872
"7568" 1513.4 124.465496372931 71.1399389593782
"7569" 1513.6 126.030165478603 71.8413073423305
"7570" 1513.8 125.62376719945 71.3079188312277
"7571" 1514 125.496648462033 70.9969272761395
"7572" 1514.2 124.806215266804 70.6035762800258
"7573" 1514.4 124.524884721682 70.0687213751368
"7574" 1514.6 125.211291383392 69.1167397780277
"7575" 1514.8 125.451343029473 68.0208979858218
"7576" 1515 126.108819936193 66.4123443685135
"7577" 1515.2 126.454578804084 64.8420657672655
"7578" 1515.4 126.889782582846 62.7225068813118
"7579" 1515.6 127.198818483958 60.5758562439941
"7580" 1515.8 127.038841974567 59.0979510646497
"7581" 1516 127.046076601799 57.4826791193399
"7582" 1516.2 126.907611577141 55.5073717565258
"7583" 1516.4 126.609945897952 53.046145465402
"7584" 1516.6 126.478039183565 50.9139383742849
"7585" 1516.8 126.366730439872 48.865319420061
"7586" 1517 125.920317323773 46.56220980019
"7587" 1517.2 125.213174015893 44.6706394586763
"7588" 1517.4 124.360560653065 42.3509924886428
"7589" 1517.6 123.483315689176 39.6504772777277
"7590" 1517.8 122.371464580379 37.1555763290315
"7591" 1518 121.2574623402 34.6487966941085
"7592" 1518.2 120.048367116846 32.276500171667
"7593" 1518.4 118.812223512397 29.8262466987885
"7594" 1518.6 117.713030927449 28.3865198404004
"7595" 1518.8 118.052980649849 29.6626512745248
"7596" 1519 118.286333142475 31.043879662816
"7597" 1519.2 118.168286636427 32.3834460477229
"7598" 1519.4 118.308158386336 33.3189889670277
"7599" 1519.6 118.719548263432 34.6324224576377
"7600" 1519.8 119.389704392224 35.0401702553733
"7601" 1520 119.507787075563 35.9492448794996
"7602" 1520.2 119.781137133391 37.1809910460354
"7603" 1520.4 120.721858831094 38.7127149245333
"7604" 1520.6 121.992306867733 40.552852372311
"7605" 1520.8 123.025906491197 42.6216917224224
"7606" 1521 123.855247519695 45.2762722278975
"7607" 1521.2 124.836999529243 47.9224880811737
"7608" 1521.4 125.487144786814 50.3287935885672
"7609" 1521.6 126.062838736865 53.1628628752818
"7610" 1521.8 126.222441327677 55.6349019923666
"7611" 1522 126.06626286873 58.3619206539304
"7612" 1522.2 126.240037560872 61.3959476942555
"7613" 1522.4 126.799027087811 64.3494448109304
"7614" 1522.6 127.174833413493 67.1553376620259
"7615" 1522.8 126.583013283307 69.910223222542
"7616" 1523 125.977336150004 73.0314864859336
"7617" 1523.2 125.727676653151 76.4111778436395
"7618" 1523.4 125.411155376093 79.4046571382749
"7619" 1523.6 124.708368462395 82.1520437747466
"7620" 1523.8 124.086258617872 85.1584918516166
"7621" 1524 122.772856038145 87.8001010986296
"7622" 1524.2 121.585236577612 90.6718267432277
"7623" 1524.4 119.923370303162 92.4381291541196
"7624" 1524.6 118.193312114203 94.9626927010004
"7625" 1524.8 117.091613250919 97.6785039482277
"7626" 1525 115.875856209344 100.817353787033
"7627" 1525.2 113.959163355701 102.925130659149
"7628" 1525.4 112.11634965127 105.329037977471
"7629" 1525.6 109.661949490186 107.700175586894
"7630" 1525.8 107.481772785067 109.992913098589
"7631" 1526 105.2192194973 111.662708853677
"7632" 1526.2 102.903542651385 113.086488844965
"7633" 1526.4 100.627772656878 115.124966862869
"7634" 1526.6 98.2264167775793 117.541192271431
"7635" 1526.8 95.5827972443909 118.999055051741
"7636" 1527 92.2892253724853 120.805171238582
"7637" 1527.2 89.2189164761601 121.99445038833
"7638" 1527.4 86.2356688366302 123.523039162219
"7639" 1527.6 82.9649174164466 125.033208727203
"7640" 1527.8 79.3661087323909 125.551686507792
"7641" 1528 76.7034021658517 125.653353210476
"7642" 1528.2 73.3217990990825 125.938953304236
"7643" 1528.4 70.3182376422682 126.909965886392
"7644" 1528.6 67.321194788109 127.059444496925
"7645" 1528.8 64.0908457674216 126.533828507254
"7646" 1529 61.5830115895946 125.56060321412
"7647" 1529.2 60.2062471851601 123.820432932664
"7648" 1529.4 59.6512605654111 121.970553243649
"7649" 1529.6 59.1996036972853 120.461760526803
"7650" 1529.8 57.9798422907868 118.843654095063
"7651" 1530 56.1894332137883 116.907940277505
"7652" 1530.2 54.1355247835135 114.735545163741
"7653" 1530.4 51.6530291814865 112.466552398093
"7654" 1530.6 48.826329791906 111.28863840231
"7655" 1530.8 46.0855792535391 111.551607938778
"7656" 1531 43.6714729192605 112.4951491287
"7657" 1531.2 41.3641436887006 113.69328720578
"7658" 1531.4 38.8569293022477 114.898867134271
"7659" 1531.6 37.8951650990564 116.058707613897
"7660" 1531.8 37.7391564028081 116.187359726736
"7661" 1532 36.4773065314651 115.46383241088
"7662" 1532.2 34.9173316039521 113.988276041384
"7663" 1532.4 33.3321182531125 111.5111903179
"7664" 1532.6 32.3511978592432 108.882301306984
"7665" 1532.8 32.7540930672274 106.201661289555
"7666" 1533 33.5486969116429 103.466805368451
"7667" 1533.2 34.4023940476113 100.356407382341
"7668" 1533.4 35.6751235121804 97.3750061655513
"7669" 1533.6 37.2670574831446 94.3008063464846
"7670" 1533.8 38.8609334751793 91.4508908520354
"7671" 1534 40.1254258636601 88.5734984124297
"7672" 1534.2 42.431479901612 86.0452148895066
"7673" 1534.4 45.6097884535562 84.8747984830501
"7674" 1534.6 48.5419032529746 83.3766393003748
"7675" 1534.8 51.2397163234452 82.4623990661395
"7676" 1535 54.6159238992851 81.8595827200162
"7677" 1535.2 57.7478426996319 81.5743097799597
"7678" 1535.4 60.9387761390197 81.5180018545772
"7679" 1535.6 64.3636080833863 82.0390009248748
"7680" 1535.8 67.2765957975489 82.8579339990732
"7681" 1536 71.2906210911645 84.3166795224849
"7682" 1536.2 74.4229303438517 86.2445988455551
"7683" 1536.4 77.1439317283923 88.9537591049709
"7684" 1536.6 79.4503254792443 90.9097893652843
"7685" 1536.8 82.280223767851 93.5679979048607
"7686" 1537 84.5909053430671 97.6727133059095
"7687" 1537.2 86.7983186424595 100.925332746417
"7688" 1537.4 88.0926404873784 103.941474874957
"7689" 1537.6 89.3056697731127 108.122547795031
"7690" 1537.8 90.6510076428322 111.990228822938
"7691" 1538 92.3191208858303 114.662911048158
"7692" 1538.2 94.134704598568 115.448847775129
"7693" 1538.4 96.5655646782532 115.966266700991
"7694" 1538.6 96.9282945931172 115.476478692449
"7695" 1538.8 97.2209215083296 114.24876003175
"7696" 1539 97.8095388665154 112.862080552723
"7697" 1539.2 98.8820799935676 110.48677874066
"7698" 1539.4 100.443798264484 108.094435099347
"7699" 1539.6 102.408202071836 105.317602017835
"7700" 1539.8 104.25405805671 102.448455879741
"7701" 1540 106.92194161227 99.3656154128223
"7702" 1540.2 109.731118776084 96.4946999950673
"7703" 1540.4 113.006623936135 94.3938012192007
"7704" 1540.6 116.123255959042 92.7256106308445
"7705" 1540.8 118.794527412731 90.5745439522823
"7706" 1541 119.958950146085 87.8818952743277
"7707" 1541.2 120.120340995389 84.4864087904996
"7708" 1541.4 119.252688474902 80.3421867380314
"7709" 1541.6 118.734111672592 76.7808211521089
"7710" 1541.8 118.282381047319 73.2960393604702
"7711" 1542 117.796312389201 69.6196489456389
"7712" 1542.2 117.728990939479 66.0847594602277
"7713" 1542.4 117.928612072357 62.5926615163454
"7714" 1542.6 118.332685045154 58.9649753164894
"7715" 1542.8 118.457741155239 55.4023868872571
"7716" 1543 118.666552393103 51.7396995770579
"7717" 1543.2 119.014018712193 48.0129920197992
"7718" 1543.4 119.231030786486 44.3498365081598
"7719" 1543.6 119.53069344515 40.4220530522749
"7720" 1543.8 119.842952120507 36.5620795590563
"7721" 1544 119.515898611243 35.5824727972818
"7722" 1544.2 117.748095421233 33.5497138931722
"7723" 1544.4 115.231502070027 31.5453261507088
"7724" 1544.6 112.697473744907 28.9548300221992
"7725" 1544.8 110.878525982122 26.4040355363477
"7726" 1545 108.53219895074 23.5477329865247
"7727" 1545.2 106.13150217209 20.8439186888527
"7728" 1545.4 103.573889677278 17.973569674759
"7729" 1545.6 101.158217010334 15.3412376208447
"7730" 1545.8 98.6474387100031 12.2535157341659
"7731" 1546 96.3618490607849 9.13048332244201
"7732" 1546.2 93.3737932002883 7.57996990553076
"7733" 1546.4 89.8148750538337 6.55695642931863
"7734" 1546.6 86.0944094671834 5.51815423547491
"7735" 1546.8 82.6447299586103 4.57655675650045
"7736" 1547 78.732319483855 3.75930410399439
"7737" 1547.2 74.9652714739403 2.80347480535959
"7738" 1547.4 71.2573497697493 1.90386731377027
"7739" 1547.6 67.2341769632067 1.03785827431283
"7740" 1547.8 63.9145539740897 0.293822339004317
"7741" 1548 61.9893787228475 1.04800084067934
"7742" 1548.2 59.0780308549883 2.17961687959439
"7743" 1548.4 55.2144805414837 3.07298652698634
"7744" 1548.6 51.6544778526601 3.04426371230464
"7745" 1548.8 48.0859995344937 2.98318745629749
"7746" 1549 44.512572865955 3.9730431460055
"7747" 1549.2 41.4925793525194 5.82733549722772
"7748" 1549.4 38.2563578410502 7.75644662379915
"7749" 1549.6 34.8560913120569 9.7166033789336
"7750" 1549.8 31.5588619966337 10.7312421062036
"7751" 1550 28.1639126049966 11.9135901057527
"7752" 1550.2 25.4867028550892 14.0517020582797
"7753" 1550.4 22.66527495524 16.3021502948461
"7754" 1550.6 20.9696574709816 18.3374391614277
"7755" 1550.8 18.9021724382414 20.8401058363404
"7756" 1551 16.9571459104658 23.229042897981
"7757" 1551.2 14.3385521841216 25.5600158937014
"7758" 1551.4 13.1612354304875 27.1503165700936
"7759" 1551.6 11.0116613298748 30.2144423720758
"7760" 1551.8 9.13622584018413 33.0769401181277
"7761" 1552 7.28709326083214 36.0800891325961
"7762" 1552.2 6.48517734710914 38.6472484961027
"7763" 1552.4 5.69408074503626 41.910946309496
"7764" 1552.6 4.52802779575066 45.0523993809374
"7765" 1552.8 3.70039373787695 46.4891026503447
"7766" 1553 3.69826993719739 46.6359221275611
"7767" 1553.2 3.03913103830912 48.006736058009
"7768" 1553.4 2.49150106883162 49.9655800647977
"7769" 1553.6 2.07205202207445 52.3886885463032
"7770" 1553.8 1.53487510873377 55.1967283574707
"7771" 1554 0.929015891107363 58.3719547862563
"7772" 1554.2 0.636184499752464 61.5723879042464
"7773" 1554.4 0.430160565677689 64.5119777120875
"7774" 1554.6 0.584008301744268 67.1603985851805
"7775" 1554.8 1.02876139584385 69.6093304178944
"7776" 1555 1.41587852612163 72.3611953071742
"7777" 1555.2 2.24498811922339 74.2819517301481
"7778" 1555.4 3.53769366937392 76.1909709350626
"7779" 1555.6 4.39881711471984 78.6637924488795
"7780" 1555.8 5.85804759605913 80.168635621317
"7781" 1556 7.8172029387532 81.0233975585435
"7782" 1556.2 9.99961708977116 81.5458826860782
"7783" 1556.4 12.4573372789703 82.32692678598
"7784" 1556.6 14.9726437715919 82.3962535403465
"7785" 1556.8 18.0035961837645 83.159212846542
"7786" 1557 21.1271789505383 84.1464162553388
"7787" 1557.2 24.0015990552788 84.815336549542
"7788" 1557.4 26.5063967733132 86.3463792860034
"7789" 1557.6 28.0231265961079 88.7118271314204
"7790" 1557.8 29.2729033127297 91.9354387993629
"7791" 1558 30.0357998922216 95.2823361569641
"7792" 1558.2 29.7241354098816 98.3536928425277
"7793" 1558.4 28.3314472673585 100.873414654622
"7794" 1558.6 25.9173763755859 103.553420793004
"7795" 1558.8 23.5327553189845 105.735900888555
"7796" 1559 22.4935727639637 107.454327263912
"7797" 1559.2 22.9263634563372 107.833792994409
"7798" 1559.4 23.2943690766757 107.880363682093
"7799" 1559.6 24.9276799762162 108.414041798444
"7800" 1559.8 26.8451052654061 109.158252666702
"7801" 1560 29.3382042345774 109.91961434113
"7802" 1560.2 31.7868524446305 110.487814713024
"7803" 1560.4 34.8161222582795 111.125289722991
"7804" 1560.6 37.640827892558 111.684909587446
"7805" 1560.8 40.5231285639861 112.084756145424
"7806" 1561 43.6850743319459 112.766100760174
"7807" 1561.2 46.7903572632489 112.973906567473
"7808" 1561.4 50.2797382954341 113.476513639826
"7809" 1561.6 53.5986392506663 114.783440930174
"7810" 1561.8 56.683684932011 116.217168462953
"7811" 1562 59.7452800177216 117.825885765878
"7812" 1562.2 62.3991737322318 120.245618526982
"7813" 1562.4 65.0854380998737 122.935728592623
"7814" 1562.6 68.321088511878 123.630974994253
"7815" 1562.8 71.9067691621622 123.281281194606
"7816" 1563 75.0493273263538 121.928886742156
"7817" 1563.2 77.8750310026216 119.675223900894
"7818" 1563.4 80.5689823115398 117.191810432037
"7819" 1563.6 83.185859525027 114.683898894417
"7820" 1563.8 85.8703789070811 112.063711497363
"7821" 1564 88.5462908383923 109.640695973778
"7822" 1564.2 90.9757595175946 106.609865456714
"7823" 1564.4 92.8387385645115 103.210214242017
"7824" 1564.6 94.3845473953292 99.8225712095862
"7825" 1564.8 95.9129296502466 96.4302864531412
"7826" 1565 97.3712551824502 91.9712468794277
"7827" 1565.2 98.0251189916122 88.4715991349287
"7828" 1565.4 98.6313386146315 84.6439400892772
"7829" 1565.6 99.6377890962665 80.8886718420408
"7830" 1565.8 100.512067471004 77.0069327503748
"7831" 1566 101.537641003279 73.4081020765706
"7832" 1566.2 102.061070612107 70.1823978680238
"7833" 1566.4 102.48908190084 66.367415188384
"7834" 1566.6 104.373333925776 63.474404718295
"7835" 1566.8 106.644872275538 61.095155996061
"7836" 1567 109.07767720205 58.8924508071992
"7837" 1567.2 110.641873245876 56.203301487756
"7838" 1567.4 112.138002249827 53.0118734879042
"7839" 1567.6 113.551745729022 50.0549379481134
"7840" 1567.8 115.072060277022 47.3396230416563
"7841" 1568 116.467157979563 44.6503877104219
"7842" 1568.2 117.139066550065 42.210378211973
"7843" 1568.4 118.2403294885 40.2201790691623
"7844" 1568.6 119.757689784117 39.1490993859208
"7845" 1568.8 119.881873893235 38.8690845633267
"7846" 1569 118.911341791026 37.8902333715066
"7847" 1569.2 117.559712218798 35.9635412511395
"7848" 1569.4 115.659319033798 33.7866003655218
"7849" 1569.6 112.95777970218 31.519734210963
"7850" 1569.8 110.696088236362 29.2474725402677
"7851" 1570 108.100717220217 27.1848260337064
"7852" 1570.2 105.08539191817 24.8008420400342
"7853" 1570.4 102.550580735855 21.8874889452944
"7854" 1570.6 100.704270425009 19.1667338593568
"7855" 1570.8 99.0000889917556 15.7443775918772
"7856" 1571 97.8925058846216 12.2545748805826
"7857" 1571.2 95.465749501302 9.8816208827638
"7858" 1571.4 92.4730158159088 9.23038510298304
"7859" 1571.6 88.9027026619621 9.05555698703623
"7860" 1571.8 85.1479940877154 9.41427649819647
"7861" 1572 81.5560856408194 9.34677335804091
"7862" 1572.2 77.8470407154007 9.26253305291377
"7863" 1572.4 74.0002218269138 9.46450950701424
"7864" 1572.6 70.2543070134705 9.09366176298354
"7865" 1572.8 66.1808512162733 9.33997816547491
"7866" 1573 62.2238253407924 8.72632877095943
"7867" 1573.2 58.4363122269625 8.67198853603454
"7868" 1573.4 54.3997675449875 8.30219952994724
"7869" 1573.6 50.4859074943624 8.31388020230179
"7870" 1573.8 46.5683156525859 8.88479464122772
"7871" 1574 42.5431681127192 9.95676964598382
"7872" 1574.2 39.8359054233879 11.9075099313186
"7873" 1574.4 36.4318411605062 13.8678650730354
"7874" 1574.6 33.2450279733524 15.4602917105354
"7875" 1574.8 29.9094360856346 17.347404771942
"7876" 1575 26.2849964662655 17.9524645682962
"7877" 1575.2 23.1893167110616 17.3488607048677
"7878" 1575.4 24.1755874338453 17.3933816011751
"7879" 1575.6 25.1707933386216 17.7008128148899
"7880" 1575.8 25.8853411761816 18.6228020148677
"7881" 1576 26.2121046728682 20.5282691896113
"7882" 1576.2 26.28463489983 22.5318909246027
"7883" 1576.4 26.5749727475383 25.0797735446027
"7884" 1576.6 27.630746739205 27.2295495052277
"7885" 1576.8 28.4733685222838 30.1320698412548
"7886" 1577 29.2493294818139 32.9867842715739
"7887" 1577.2 30.2628725138139 36.5293210682277
"7888" 1577.4 31.9936683833046 39.4593860812277
"7889" 1577.6 33.9759484291216 42.2438578016563
"7890" 1577.8 35.7990898586338 45.523035999435
"7891" 1578 37.5097748040859 48.7409584826563
"7892" 1578.2 38.9338630939883 52.5002986245944
"7893" 1578.4 40.3739388186216 55.7549927955256
"7894" 1578.6 42.2985923421535 59.0442008374086
"7895" 1578.8 44.0583745854583 62.4137285832481
"7896" 1579 46.3471354373569 64.5635236606395
"7897" 1579.2 50.0825494394663 66.5720729322083
"7898" 1579.4 53.3798677971074 68.738197217342
"7899" 1579.6 56.7587149126612 69.523139669198
"7900" 1579.8 60.4084685112563 70.166271426497
"7901" 1580 64.0692334527687 70.9294833244336
"7902" 1580.2 67.5001511413116 71.3601504249377
"7903" 1580.4 70.9796769841761 70.5864391982376
"7904" 1580.6 73.9789113771365 70.0339775212277
"7905" 1580.8 77.0113266640543 69.5342005457662
"7906" 1581 80.1104293965159 68.9021296650354
"7907" 1581.2 82.7877626407381 68.1564601342568
"7908" 1581.4 85.2638089070197 66.7575983657034
"7909" 1581.6 87.8910776481793 65.0215084438047
"7910" 1581.8 90.4502041925074 63.7479871144563
"7911" 1582 93.2012495650788 62.4849653013992
"7912" 1582.2 95.9660288715922 61.3112264339336
"7913" 1582.4 98.3196418766788 59.3001120263991
"7914" 1582.6 99.8986814734468 56.8282771650433
"7915" 1582.8 101.745881751565 53.9967389923221
"7916" 1583 103.403054098323 51.7285124359473
"7917" 1583.2 104.749313943397 48.7246302629286
"7918" 1583.4 105.615898700583 45.6735247981796
"7919" 1583.6 106.25910870166 42.7226357445354
"7920" 1583.8 106.699661389001 39.8777752272488
"7921" 1584 107.379115097016 37.4867072648338
"7922" 1584.2 108.419417200732 36.5204034790577
"7923" 1584.4 109.205072954165 35.7006407986161
"7924" 1584.6 110.215251497945 35.3153299375218
"7925" 1584.8 111.258604619122 34.2999237757277
"7926" 1585 112.934751408292 33.1228020052877
"7927" 1585.2 115.469875917082 32.4730919371877
"7928" 1585.4 117.743926993175 33.0439165909656
"7929" 1585.6 117.872349218404 33.8817935338812
"7930" 1585.8 118.800450716164 35.4191722123706
"7931" 1586 120.45469773625 37.2754866926563
"7932" 1586.2 122.139663213236 39.7714432645029
"7933" 1586.4 123.325229603879 42.6150205188424
"7934" 1586.6 124.329474075952 45.3253598747048
"7935" 1586.8 125.065222630145 47.9585614998699
"7936" 1587 125.571380699483 50.7302279488666
"7937" 1587.2 126.121048978568 53.6311223838223
"7938" 1587.4 126.620116197872 56.7035972024222
"7939" 1587.6 126.854033096025 59.9043909764846
"7940" 1587.8 126.720565551936 62.8671476943992
"7941" 1588 126.856171326197 66.3960337991806
"7942" 1588.2 127.100973261349 69.4468063901641
"7943" 1588.4 126.990024534952 72.169290157347
"7944" 1588.6 125.340346913378 75.3569863462548
"7945" 1588.8 124.44075503892 78.1259547268623
"7946" 1589 124.002202765458 81.4590261735066
"7947" 1589.2 123.281280749886 84.5388809838598
"7948" 1589.4 122.312558311872 87.9399303784499
"7949" 1589.6 121.289965788514 90.5012096034956
"7950" 1589.8 119.919946171297 91.5498133217412
"7951" 1590 117.39987522749 93.7393433186224
"7952" 1590.2 115.646629603946 95.7297180523899
"7953" 1590.4 113.908974400345 98.2984128892545
"7954" 1590.6 112.376583673 101.211108770012
"7955" 1590.8 111.258604619122 104.639511559096
"7956" 1591 110.358860943038 105.959122463228
"7957" 1591.2 108.295279652681 108.074080960084
"7958" 1591.4 106.296099632552 110.372498271089
"7959" 1591.6 104.923960669122 111.473947344675
"7960" 1591.8 103.083520364363 112.456223144228
"7961" 1592 100.822684778417 114.174410654638
"7962" 1592.2 98.4926300483059 116.402088728096
"7963" 1592.4 96.491238955682 118.366871532521
"7964" 1592.6 93.8592656235869 119.471762549645
"7965" 1592.8 90.9773593169085 120.597961172154
"7966" 1593 88.1004799471742 121.886741315359
"7967" 1593.2 85.4886177225268 123.483503052598
"7968" 1593.4 82.595432925363 124.626755555797
"7969" 1593.6 79.2058668200818 125.457188796369
"7970" 1593.8 75.8555901985613 126.040171474736
"7971" 1594 72.5313063562288 126.416117517112
"7972" 1594.2 69.2128258419667 126.323017934493
"7973" 1594.4 66.6427070723322 126.308658651912
"7974" 1594.6 64.8536938636305 126.468450172537
"7975" 1594.8 63.4211209967078 126.399291137124
"7976" 1595 61.4257081524578 126.395996461323
"7977" 1595.2 59.3345283679111 126.526569665465
"7978" 1595.4 57.0941778412233 126.467418331668
"7979" 1595.6 56.2267913704165 126.443445424792
"7980" 1595.8 54.5095590833955 125.895750077202
"7981" 1596 52.0138470767466 124.870326231138
"7982" 1596.2 50.1550775477898 122.866465672139
"7983" 1596.4 49.052982190117 120.569709909384
"7984" 1596.6 48.8587419150788 118.418268475028
"7985" 1596.8 48.3631917683616 116.106064997378
"7986" 1597 47.6756330009886 113.504595029613
"7987" 1597.2 47.5916321352516 111.042148290128
"7988" 1597.4 48.006858250333 108.441338005393
"7989" 1597.6 46.8827854772466 106.716137587824
"7990" 1597.8 45.0962366009707 106.18266310819
"7991" 1598 42.9627763272443 106.189874096737
"7992" 1598.2 40.8879499277074 107.189385785456
"7993" 1598.4 38.2991976349978 107.870034428228
"7994" 1598.6 35.9894602560859 108.897149609415
"7995" 1598.8 34.4709475979579 110.119160900307
"7996" 1599 34.0008345303538 111.121997111522
"7997" 1599.2 32.8054163948825 112.197003782019
"7998" 1599.4 31.4896006787466 112.108164179174
"7999" 1599.6 30.0751413651743 110.820214304017
"8000" 1599.8 28.8426244567823 109.04046800679
"8001" 1600 28.3829623504358 106.791130150644
"8002" 1600.2 28.2360571610938 104.490551230867
"8003" 1600.4 27.5839341188197 102.133693038954
"8004" 1600.6 27.0250087452945 99.4870243686856
"8005" 1600.8 27.220236969504 96.2771685072277
"8006" 1601 27.764922288243 93.0651048353151
"8007" 1601.2 29.0113974705931 90.5517122768563
"8008" 1601.4 31.5687837281216 88.2407220766444
"8009" 1601.6 33.9663867024046 86.5687742598881
"8010" 1601.8 36.5767380961405 84.8165040429258
"8011" 1602 39.2052858132665 83.6818179291997
"8012" 1602.2 42.5082265494678 83.8439912990547
"8013" 1602.4 45.4032621971065 84.3021201932277
"8014" 1602.6 48.8762979283116 84.2740934844077
"8015" 1602.8 52.3518455789359 84.9864086683134
"8016" 1603 55.4058777053784 86.3094385276331
"8017" 1603.2 58.8130809183132 87.6072240030969
"8018" 1603.4 62.54185862049 89.4280577274119
"8019" 1603.6 66.1600078150895 91.0259590523378
"8020" 1603.8 69.263467367416 93.1828007832184
"8021" 1604 72.1783761933002 95.2477784308438
"8022" 1604.2 74.8210658140953 97.5276424773067
"8023" 1604.4 76.881669137188 100.953547758449
"8024" 1604.6 79.2361385699314 104.281578508113
"8025" 1604.8 80.8382366725661 107.873573154089
"8026" 1605 82.3069782607307 111.264508955146
"8027" 1605.2 84.2063409294901 114.041944827465
"8028" 1605.4 85.1445810252423 115.615817238081
"8029" 1605.6 86.7732778172564 117.919769701549
"8030" 1605.8 87.2816969743915 120.44823194652
"8031" 1606 85.7388029182912 121.891143263593
"8032" 1606.2 83.7262415985427 122.523711970359
"8033" 1606.4 81.5133906046729 123.892296288612
"8034" 1606.6 78.8171062567242 125.035576951433
"8035" 1606.8 75.6000200805785 125.170377063081
"8036" 1607 72.1571813319637 125.289505603912
"8037" 1607.2 69.1310189972043 125.493627733263
"8038" 1607.4 66.24483763963 126.391428213362
"8039" 1607.6 63.6024615365154 127.002829093723
"8040" 1607.8 60.1475299085466 126.772138615353
"8041" 1608 57.0681620283909 126.469577554228
"8042" 1608.2 54.4208786969914 125.505021990942
"8043" 1608.4 51.546940130432 124.452137738305
"8044" 1608.6 48.9715797107595 123.018953764555
"8045" 1608.8 47.078389010027 121.022617682822
"8046" 1609 46.3883313244827 119.331967492367
"8047" 1609.2 45.8558422368909 117.23717788743
"8048" 1609.4 45.8020521683983 114.630581224791
"8049" 1609.6 46.3347760563246 112.297295812485
"8050" 1609.8 47.53725762004 109.780946393228
"8051" 1610 47.5665138948934 107.354919028967
"8052" 1610.2 47.226989344938 104.278299898095
"8053" 1610.4 47.1221977559452 101.354199316198
"8054" 1610.6 47.7117835247849 98.2257787354828
"8055" 1610.8 47.7532014124518 95.2111440336711
"8056" 1611 47.6913751018352 92.2116878412374
"8057" 1611.2 47.7072207560334 88.4611638817571
"8058" 1611.4 47.9835132141374 84.7138043849856
"8059" 1611.6 48.9084318494398 81.761958429652
"8060" 1611.8 50.5043515988592 78.7182210057327
"8061" 1612 52.2404324180351 75.9357556285162
"8062" 1612.2 54.6566977952981 73.305009178963
"8063" 1612.4 56.8184420488235 70.8474299540351
"8064" 1612.6 59.7259800744721 68.2409348923866
"8065" 1612.8 62.8782139255645 66.3104290637134
"8066" 1613 65.9462199293983 65.4774728745869
"8067" 1613.2 68.7779598455598 65.9481719383308
"8068" 1613.4 72.0915010762716 67.2211151087477
"8069" 1613.6 74.5423044355938 69.0183631990888
"8070" 1613.8 76.4103665977338 70.7983423072277
"8071" 1614 79.1173250661494 72.9923523411166
"8072" 1614.2 81.7888137241622 75.2743523153358
"8073" 1614.4 84.4215975865853 77.7644850160004
"8074" 1614.6 87.1552843893716 80.2927437925888
"8075" 1614.8 89.6725789095024 83.0211663622553
"8076" 1615 92.1026413143216 85.8320078936914
"8077" 1615.2 94.3620730689162 88.5698235817277
"8078" 1615.4 96.5184640241944 91.8114251514459
"8079" 1615.6 98.9608350264594 94.373142711471
"8080" 1615.8 101.763425812639 96.7492092604867
"8081" 1616 104.186427123514 99.3016416708795
"8082" 1616.2 104.690154719694 101.810706306482
"8083" 1616.4 103.994308867811 104.785030607255
"8084" 1616.6 103.044288282089 107.859319034031
"8085" 1616.8 101.787180727452 110.883133115897
"8086" 1617 100.726971113885 113.978003945446
"8087" 1617.2 100.565841863521 114.384666411659
"8088" 1617.4 100.446367603411 114.39395492628
"8089" 1617.6 101.005041749784 113.496034699957
"8090" 1617.8 101.351333598914 113.000748500626
"8091" 1618 101.862990973282 112.333504027209
"8092" 1618.2 102.775317923919 111.502488704039
"8093" 1618.4 104.32754796515 110.772457318464
"8094" 1618.6 104.926920783117 109.695223239658
"8095" 1618.8 105.960168940943 108.802699717567
"8096" 1619 107.566914894927 108.029277091978
"8097" 1619.2 110.247864526922 106.757308699936
"8098" 1619.4 112.333251738781 105.089911180033
"8099" 1619.6 114.517427006733 102.997208917478
"8100" 1619.8 115.801370589178 101.376257072384
"8101" 1620 116.469866297989 99.3603402281268
"8102" 1620.2 117.27770041722 96.4545678111436
"8103" 1620.4 118.339328856566 93.3223324131999
"8104" 1620.6 119.578103673455 90.4382708363944
"8105" 1620.8 121.184765451488 87.3584418896295
"8106" 1621 122.643367495927 84.3198138225333
"8107" 1621.2 124.445221775038 81.1951188871722
"8108" 1621.4 125.615211316713 78.7512104670186
"8109" 1621.6 125.791023092651 76.0627174264924
"8110" 1621.8 126.112439732736 72.8366484032277
"8111" 1622 126.68798738305 69.8701850670849
"8112" 1622.2 127.468780880332 66.7586386952371
"8113" 1622.4 127.087659414181 64.304747886714
"8114" 1622.6 127.109291480677 61.2013177718944
"8115" 1622.8 127.055836977676 57.8075840298494
"8116" 1623 126.31078428536 54.7038202244427
"8117" 1623.2 125.807576291208 51.1196238984296
"8118" 1623.4 125.413918627392 48.782532714136
"8119" 1623.6 124.447333323022 45.7016985002277
"8120" 1623.8 123.799456160135 42.4852888808516
"8121" 1624 122.556979951074 39.8415684742277
"8122" 1624.2 121.43108663015 36.7047884562088
"8123" 1624.4 120.016702354565 34.0396757652563
"8124" 1624.6 118.537469082423 31.0946393665107
"8125" 1624.8 116.873728633669 28.5419494208126
"8126" 1625 115.345372487835 25.3631636442665
"8127" 1625.2 113.48379227574 22.824028829555
"8128" 1625.4 111.344035138447 20.427404161925
"8129" 1625.6 109.371382475998 18.2728591663069
"8130" 1625.8 107.336884137349 16.1269579671671
"8131" 1626 104.479281207681 13.8834376229406
"8132" 1626.2 102.935620485593 12.6286978891598
"8133" 1626.4 102.585210122782 12.5308146704477
"8134" 1626.6 100.626198624281 11.6782721323308
"8135" 1626.8 98.3553227283155 9.94944559315629
"8136" 1627 95.5934027568863 8.12042985522772
"8137" 1627.2 92.856137416333 6.76506136871226
"8138" 1627.4 89.9897143608767 5.42565400254405
"8139" 1627.6 86.9590410381371 4.34588622126896
"8140" 1627.8 83.7864372029953 3.10586087454641
"8141" 1628 80.63366627117 2.34248959116321
"8142" 1628.2 77.2178116928091 1.66712090675897
"8143" 1628.4 74.2535015784408 0.952477101408574
"8144" 1628.6 71.0192483029206 0.299480885073081
"8145" 1628.8 68.3117620716539 0.595957150034178
"8146" 1629 64.5696664833123 0.681663278073081
"8147" 1629.2 61.2256997868025 0.301953879280912
"8148" 1629.4 58.0634320489966 0.851002255040218
"8149" 1629.6 54.5388207048655 1.43223797772772
"8150" 1629.8 50.8606539394853 1.67110197335272
"8151" 1630 47.6417839749143 2.90037765815455
"8152" 1630.2 44.6741308395635 4.57413276669284
"8153" 1630.4 41.1661509174289 5.80431246150483
"8154" 1630.6 38.0563861539875 6.86668517575211
"8155" 1630.8 34.8459596551659 7.97529730092392
"8156" 1631 32.2307540208966 9.47717735037773
"8157" 1631.2 29.5760421192722 10.8325434633844
"8158" 1631.4 27.3551006861999 12.9276397141675
"8159" 1631.6 25.122065308237 15.3181982567277
"8160" 1631.8 22.475690276258 17.6898799033316
"8161" 1632 19.8959182007973 19.410304329525
"8162" 1632.2 17.4389079230788 21.8626167578134
"8163" 1632.4 15.6188170666479 24.5542727542277
"8164" 1632.6 13.6466141526601 27.3079458935354
"8165" 1632.8 11.2244412183016 29.7825278904677
"8166" 1633 9.553016618258 32.2574815066433
"8167" 1633.2 7.78914835386553 35.395202584935
"8168" 1633.4 6.72524862199199 37.9353748103759
"8169" 1633.6 5.33599191006348 40.7570286249021
"8170" 1633.8 4.76185169566657 43.2039146957895
"8171" 1634 3.71700679578467 46.0395698911408
"8172" 1634.2 3.00349866609037 48.6675931125715
"8173" 1634.4 2.14995197209222 51.7004633158454
"8174" 1634.6 1.48045499357308 54.316262795519
"8175" 1634.8 0.955876811247796 57.1683608895829
"8176" 1635 0.257369603727405 59.4504650996893
"8177" 1635.2 0.418624578564501 60.7596847844277
"8178" 1635.4 0.0684826372972946 62.3937727458493
"8179" 1635.6 0.173584462593846 64.2729318193388
"8180" 1635.8 0.0539300768716146 66.3784737066999
"8181" 1636 0.422654163395199 68.6638896972654
"8182" 1636.2 1.09799457517616 71.4688986876732
"8183" 1636.4 1.89961497321253 73.9913024814732
"8184" 1636.6 3.11265815558592 76.6539225428349
"8185" 1636.8 3.927852790658 79.0465332252459
"8186" 1637 4.61865126084181 80.8648161632185
"8187" 1637.2 4.95471880845948 82.3843220589845
"8188" 1637.4 5.21666489612163 82.5139698453732
"8189" 1637.6 6.29816138140344 84.1851492184004
"8190" 1637.8 7.81952484771984 85.9662060294152
"8191" 1638 9.47087841201636 87.7484666844909
"8192" 1638.2 11.3961100693466 89.9616044629027
"8193" 1638.4 13.0482852322006 92.3447128318856
"8194" 1638.6 14.1551809118848 94.8758330662277
"8195" 1638.8 15.0478060692377 97.605707301942
"8196" 1639 15.7536663950948 100.352643251629
"8197" 1639.2 16.8355035776303 101.785026066636
"8198" 1639.4 19.0436635869837 102.618321200279
"8199" 1639.6 21.5670847803994 102.385009343505
"8200" 1639.8 24.6956950423716 102.192420993757
"8201" 1640 27.9471772869931 102.337489310513
"8202" 1640.2 30.8405902538693 102.161842356631
"8203" 1640.4 34.1183326279978 102.484418321365
"8204" 1640.6 36.7858570069427 104.104310666008
"8205" 1640.8 39.0349461891904 106.70244968631
"8206" 1641 39.7558670163973 109.095161164667
"8207" 1641.2 39.4493244420736 111.644085559103
"8208" 1641.4 38.3740858033786 114.09210665819
"8209" 1641.6 36.6164947493321 115.791937890149
"8210" 1641.8 36.2558694125173 116.401010105019
"8211" 1642 36.3589263077671 116.965975381628
"8212" 1642.2 37.4687832962058 117.015923971604
"8213" 1642.4 38.7474761828108 116.718761905795
"8214" 1642.6 40.4430440253489 116.573369832455
"8215" 1642.8 42.3779898137125 116.465663885337
"8216" 1643 45.0834586570853 116.639383154882
"8217" 1643.2 47.4173780646487 116.763522005876
"8218" 1643.4 49.3759814913514 117.717256446066
"8219" 1643.6 50.981899335973 118.312910085606
"8220" 1643.8 53.373973615126 118.486587805458
"8221" 1644 56.3881449615056 118.687161087246
"8222" 1644.2 59.5325929456305 119.000673856219
"8223" 1644.4 62.4290575045383 119.993709228394
"8224" 1644.6 65.2438630839137 121.202450297307
"8225" 1644.8 67.9099807612768 123.170508851435
"8226" 1645 70.7042140512216 124.067921241115
"8227" 1645.2 73.7137458041943 123.695859883819
"8228" 1645.4 76.1531596016671 121.885705095155
"8229" 1645.6 77.9429844559034 119.658624059582
"8230" 1645.8 80.2019956242546 117.147599674815
"8231" 1646 82.0079581635135 114.873268548606
"8232" 1646.2 83.9367979824678 112.342303392468
"8233" 1646.4 85.6992043150702 109.891672133256
"8234" 1646.6 87.7887487843716 107.788643733422
"8235" 1646.8 88.8841641013858 105.436325793558
"8236" 1647 89.3223838453506 102.62663486819
"8237" 1647.2 89.8312189836788 99.9133609891992
"8238" 1647.4 89.6359309601916 97.0198762909577
"8239" 1647.6 89.1432447113275 94.3550158836101
"8240" 1647.8 89.1805073227981 92.4178757151689
"8241" 1648 88.2073997582949 90.2593724775148
"8242" 1648.2 87.3658181441805 88.1239441232277
"8243" 1648.4 87.547970812874 85.7034556342277
"8244" 1648.6 88.3570036092981 83.6614026520218
"8245" 1648.8 89.758331041641 81.8853422128976
"8246" 1649 91.5951245460922 81.3758020664336
"8247" 1649.2 93.5393385621816 81.0293649678377
"8248" 1649.4 95.9714032867082 80.771832832247
"8249" 1649.6 98.471151245439 80.2757306874874
"8250" 1649.8 101.33926262078 79.9314299605081
"8251" 1650 103.98866912121 80.2592299770807
"8252" 1650.2 106.600778185298 81.0048603320513
"8253" 1650.4 109.409375866026 82.0433242551124
"8254" 1650.6 112.15143085132 83.1976371140862
"8255" 1650.8 114.279696962752 84.9283754540315
"8256" 1651 116.165881600575 85.7927505858632
"8257" 1651.2 117.377870674822 84.6915822508563
"8258" 1651.4 118.163366524622 83.0104852539222
"8259" 1651.6 118.80280699882 80.9117537446334
"8260" 1651.8 119.718873539011 78.0845788552555
"8261" 1652 120.523917807876 75.0636420328787
"8262" 1652.2 121.849300471603 71.5841378816202
"8263" 1652.4 122.847516087649 68.964568072925
"8264" 1652.6 124.200815029491 66.2835895525361
"8265" 1652.8 124.828109352016 63.5929770080076
"8266" 1653 124.712322727883 60.7080127724146
"8267" 1653.2 124.493229611263 57.1839959301711
"8268" 1653.4 123.752332386793 53.7420880824849
"8269" 1653.6 123.346915173993 50.3970821856563
"8270" 1653.8 122.974176679983 46.9437912774777
"8271" 1654 121.850607389857 43.1838616658409
"8272" 1654.2 120.943300658064 39.3417914987662
"8273" 1654.4 119.909833781865 35.8518700351529
"8274" 1654.6 118.787085313545 32.1979206142277
"8275" 1654.8 117.277734572381 28.7876777228431
"8276" 1655 115.288142020649 26.2139351830888
"8277" 1655.2 113.878954453054 23.8156317831412
"8278" 1655.4 113.419422055399 23.2095569270055
"8279" 1655.6 112.409804336958 22.5772138365931
"8280" 1655.8 110.828709850088 20.3910820265967
"8281" 1656 110.21876683865 19.4633148399258
"8282" 1656.2 110.494721083975 19.6833206865807
"8283" 1656.4 111.118983895326 20.3073684075236
"8284" 1656.6 111.409460572982 20.7206287502174
"8285" 1656.8 111.742519172415 20.8821697616916
"8286" 1657 112.204882875158 20.7954892189494
"8287" 1657.2 112.362450022324 20.4519106846852
"8288" 1657.4 112.090282066751 20.18177741926
"8289" 1657.6 112.543632391836 19.8133911648706
"8290" 1657.8 112.607883780472 19.5142424465402
"8291" 1658 112.623432451985 19.3178776293576
"8292" 1658.2 112.528623479341 19.1850762086668
"8293" 1658.4 112.483858119977 19.1685182423461
"8294" 1658.6 111.966932988076 18.876134343942
"8295" 1658.8 111.686193085747 18.2625951094652
"8296" 1659 111.212150563488 17.8108767532944
"8297" 1659.2 111.290277838872 17.8023838112277
"8298" 1659.4 111.326319778587 17.9165992390208
"8299" 1659.6 111.082470616609 17.8287947896058
"8300" 1659.8 110.570936569704 17.5173886934236
"8301" 1660 109.533047607142 17.2087271607677
"8302" 1660.2 105.477608550352 15.9093070245677
"8303" 1660.4 102.444581027092 12.9894335420477
"8304" 1660.6 99.3047588593569 10.5521590028454
"8305" 1660.8 96.9233706658794 8.7311336790937
"8306" 1661 94.0676478676116 7.40574878031772
"8307" 1661.2 90.8617041561989 5.76823512717618
"8308" 1661.4 87.3743847033123 4.34194619659885
"8309" 1661.6 84.5470780935374 3.30493170342772
"8310" 1661.8 81.4784432032322 2.17849938721719
"8311" 1662 78.7500036982154 1.62731024082147
"8312" 1662.2 75.8799256653595 0.933174561625776
"8313" 1662.4 72.8533859804398 0.855103960015605
"8314" 1662.6 69.3945264145591 0.560384393696471
"8315" 1662.8 66.3153060008111 0.227357696638249
"8316" 1663 62.9749035424979 0.200980268320503
"8317" 1663.2 59.6158997140156 0.34166700780348
"8318" 1663.4 56.244333461355 1.32607620189439
"8319" 1663.6 52.7199414411734 2.14169150036565
"8320" 1663.8 49.1917631970216 2.81933525114537
"8321" 1664 45.8364643457379 3.51202123265795
"8322" 1664.2 42.2698604902452 4.79769116785125
"8323" 1664.4 38.8490450099349 5.70761571146869
"8324" 1664.6 35.9045803883566 7.05216099768556
"8325" 1664.8 32.8962119266329 9.04367945629513
"8326" 1665 30.0979103036338 10.6838483448619
"8327" 1665.2 27.4324958452142 12.6641538608944
"8328" 1665.4 25.0879556869678 15.0928086403431
"8329" 1665.6 22.3592527361559 17.4708100456113
"8330" 1665.8 19.8444135506633 19.2408758737694
"8331" 1666 19.1184018785457 20.1519186070125
"8332" 1666.2 16.9773838638645 22.3812928625991
"8333" 1666.4 15.3287570542006 24.735306519333
"8334" 1666.6 12.9553546127609 27.4859503511644
"8335" 1666.8 11.1774103495607 29.9980414740326
"8336" 1667 9.15456824276086 32.9961496628986
"8337" 1667.2 7.40094397665865 35.1610137352648
"8338" 1667.4 7.15059443144515 36.725657905416
"8339" 1667.6 6.08806469802408 39.3009202109594
"8340" 1667.8 4.71060513786882 42.4610208307446
"8341" 1668 3.63833834563216 45.4536151924909
"8342" 1668.2 3.06353900919895 48.564783093836
"8343" 1668.4 2.15943042277697 51.8784585993928
"8344" 1668.6 1.6095376411645 55.030588721742
"8345" 1668.8 1.15057611118599 58.3982264472178
"8346" 1669 0.980980854938935 61.5781920761027
"8347" 1669.2 0.641102843006241 64.815717924497
"8348" 1669.4 0.723716971584936 67.8110083729525
"8349" 1669.6 1.48607322935135 70.5056801143899
"8350" 1669.8 2.08529630570271 73.2876924886601
"8351" 1670 3.46931222424994 76.4194674148914
"8352" 1670.2 4.57188863692518 78.7081529052099
"8353" 1670.4 5.74010652777951 81.298300683333
"8354" 1670.6 6.43691736227953 83.6986743095435
"8355" 1670.8 7.40294331677815 86.7237164572799
"8356" 1671 9.22681661701146 89.6127280778803
"8357" 1671.2 11.1631088707242 92.1156268945611
"8358" 1671.4 12.6861764147911 94.4806953378718
"8359" 1671.6 14.2018572357269 97.6248643141224
"8360" 1671.8 16.0716457981345 100.004263468023
"8361" 1672 19.050216666932 102.928020725642
"8362" 1672.2 21.2709948867141 104.154193850908
"8363" 1672.4 24.6040094062532 105.607112364412
"8364" 1672.6 27.4942305717608 106.81654035361
"8365" 1672.8 30.809207614117 107.375651699668
"8366" 1673 33.6310622585105 107.873573154089
"8367" 1673.2 36.867627789 109.298914546201
"8368" 1673.4 38.4242761806772 111.536154420339
"8369" 1673.6 38.516573403848 114.377951592048
"8370" 1673.8 38.237280534946 117.021753352498
"8371" 1674 39.9171776495953 118.02468765978
"8372" 1674.2 42.1760358043975 118.179075011823
"8373" 1674.4 44.7082300644106 117.838332990604
"8374" 1674.6 47.386215323273 116.649710685769
"8375" 1674.8 50.2320144575676 115.565328557552
"8376" 1675 53.2362261511169 114.563584002826
"8377" 1675.2 56.3988759461892 113.18271399939
"8378" 1675.4 59.4266881082363 112.76126780653
"8379" 1675.6 62.7985784016216 112.910515422699
"8380" 1675.8 65.753604201 113.761152215822
"8381" 1676 68.7726349267755 114.958374537715
"8382" 1676.2 72.2868477991622 116.457087474552
"8383" 1676.4 75.7726140375946 118.058121823606
"8384" 1676.6 78.5357998974061 120.643492511512
"8385" 1676.8 80.9553858318674 122.820491428973
"8386" 1677 83.1488905081131 122.253695507151
"8387" 1677.2 85.2985488856487 120.378760858579
"8388" 1677.4 86.5704610104163 118.216257781585
"8389" 1677.6 87.3154265565188 115.70655938376
"8390" 1677.8 88.5089445194347 112.470510336489
"8391" 1678 89.7985042186971 109.442029931511
"8392" 1678.2 90.8239994090933 106.060076302888
"8393" 1678.4 91.4216966908366 102.898091521162
"8394" 1678.6 92.487739857848 99.4259668394918
"8395" 1678.8 93.2226300455936 95.8009287651716
"8396" 1679 93.8926307047645 92.0804418488563
"8397" 1679.2 94.6713991968386 88.5770345702749
"8398" 1679.4 94.8531311735622 84.7196197710594
"8399" 1679.6 95.131346374651 81.0235947630807
"8400" 1679.8 95.3172294787947 77.4828593540258
"8401" 1680 95.8654198206216 73.9344860615512
"8402" 1680.2 96.3423812474452 70.2100811729042
"8403" 1680.4 96.5219192845307 66.8027991076823
"8404" 1680.6 96.8560503106748 63.089642125015
"8405" 1680.8 98.2226382904774 60.4463442199104
"8406" 1681 100.869788541122 58.9469412380218
"8407" 1681.2 103.609522049497 58.7669465891316
"8408" 1681.4 106.431605929222 58.3464759600563
"8409" 1681.6 109.216143205728 58.3199016503442
"8410" 1681.8 112.240807833685 58.6127584293646
"8411" 1682 115.178631345827 58.6059745932865
"8412" 1682.2 118.489148213479 58.2008826674849
"8413" 1682.4 121.355553457182 58.4792107795922
"8414" 1682.6 123.055660775237 58.1532498619104
"8415" 1682.8 123.113602833185 56.7757228695186
"8416" 1683 122.734867908538 54.8316112218944
"8417" 1683.2 122.515639544386 52.030189301963
"8418" 1683.4 121.956700372328 49.482306681963
"8419" 1683.6 121.334451654443 46.0510863644554
"8420" 1683.8 120.443838346622 42.8444301335134
"8421" 1684 119.939526886525 39.1588348789656
"8422" 1684.2 119.297790835668 35.4902992108057
"8423" 1684.4 118.222568804528 32.973000794424
"8424" 1684.6 116.566790243631 30.008720498985
"8425" 1684.8 114.811434925936 27.4952572641706
"8426" 1685 112.588879848622 24.9550076905772
"8427" 1685.2 110.544056781562 22.3337930508977
"8428" 1685.4 109.315775469796 19.3929551943928
"8429" 1685.6 107.237372639662 17.4838984837277
"8430" 1685.8 104.66600351858 15.4882759883205
"8431" 1686 101.94283883447 13.3551705108641
"8432" 1686.2 99.4913700176016 10.6313681772377
"8433" 1686.4 96.9341557900078 8.94533838665346
"8434" 1686.6 94.182214428193 7.28586830316649
"8435" 1686.8 91.3044761766216 6.20553682363397
"8436" 1687 88.8946158824514 5.25812767786602
"8437" 1687.2 86.0264769597247 4.24738560451638
"8438" 1687.4 83.1853495479408 3.1886506774724
"8439" 1687.6 79.9910716412386 2.29418124704687
"8440" 1687.8 76.6278979749654 1.54768890894647
"8441" 1688 73.4616636792151 1.23694697471124
"8442" 1688.2 70.0033657513469 0.976558970689265
"8443" 1688.4 66.3855705383091 0.723608124040219
"8444" 1688.6 62.8465883347164 0.239426614311931
"8445" 1688.8 59.5659095732427 0.617586034754036
"8446" 1689 55.8059488542345 1.50826350751805
"8447" 1689.2 52.1652156036914 2.24993053949516
"8448" 1689.4 48.605994944704 3.20151764414537
"8449" 1689.6 45.2454345196826 4.09353244605699
"8450" 1689.8 41.6361752797698 4.67135171593142
"8451" 1690 38.8762479990145 6.60534965440629
"8452" 1690.2 36.1974933306565 8.57815993056493
"8453" 1690.4 33.0608595018867 10.399710391794
"8454" 1690.6 29.9027723692716 11.7368307489902
"8455" 1690.8 26.8372919777755 12.9320081876123
"8456" 1691 24.2633555927841 14.8946127711527
"8457" 1691.2 21.9401249241216 16.7195336977277
"8458" 1691.4 21.9693617423524 16.9155246684969
"8459" 1691.6 21.2210572325 18.3205680467818
"8460" 1691.8 19.5898918333052 20.664720298886
"8461" 1692 17.3124107087568 23.8363896106196
"8462" 1692.2 15.1155483850773 25.904005509253
"8463" 1692.4 12.7903652027416 27.6524980201477
"8464" 1692.6 11.3216780029341 29.7423987392027
"8465" 1692.8 9.5786261948687 32.292342146616
"8466" 1693 8.21831156781394 34.9711928506123
"8467" 1693.2 6.62201738725125 38.0910787482648
"8468" 1693.4 5.30385940696281 40.776791271216
"8469" 1693.6 4.19546460220406 43.7221896954585
"8470" 1693.8 3.24190849953467 46.3345149987821
"8471" 1694 2.77718058313183 49.7549117702073
"8472" 1694.2 2.26446993843351 52.6200827431485
"8473" 1694.4 1.89477760874163 56.0002400502677
"8474" 1694.6 1.43617398732065 58.8764779508297
"8475" 1694.8 0.97969304270736 61.9244311249992
"8476" 1695 1.31154321400399 64.9194778501983
"8477" 1695.2 1.44876994663124 68.1781880167566
"8478" 1695.4 1.52920472522715 71.2822062543286
"8479" 1695.6 1.86282284926052 74.0185828408388
"8480" 1695.8 2.64940646620345 76.5797195977004
"8481" 1696 3.56060797776447 79.3155499226563
"8482" 1696.2 4.74245463407022 81.442300542181
"8483" 1696.4 6.13166902223273 82.4938312781999
"8484" 1696.6 7.67020824032697 84.3794666299063
"8485" 1696.8 9.28485172312605 85.3280375313693
"8486" 1697 11.6426846836305 86.4813490005109
"8487" 1697.2 14.3018779296743 88.0602470577277
"8488" 1697.4 16.5796464896757 89.9522220573088
"8489" 1697.6 18.7681959353398 92.1310686074095
"8490" 1697.8 20.2674365081351 94.8964915739575
"8491" 1698 20.7582613528788 98.0424871796563
"8492" 1698.2 20.0868056987501 100.966207530824
"8493" 1698.4 19.4347441838969 102.600124917411
"8494" 1698.6 20.1914144979244 103.227745544448
"8495" 1698.8 22.4866981852942 103.737053151714
"8496" 1699 25.107997737726 104.373896363567
"8497" 1699.2 27.9485643118366 104.441108285424
"8498" 1699.4 31.1731672852065 104.246512683275
"8499" 1699.6 34.174354258499 104.866657698331
"8500" 1699.8 37.4346640258216 105.897245313885
"8501" 1700 40.5274321143332 106.109790522007
"8502" 1700.2 43.9611571925931 106.181152234399
"8503" 1700.4 47.037747444902 106.334161260097
"8504" 1700.6 50.4545830287838 107.460307358255
"8505" 1700.8 53.1733437294865 108.992480014876
"8506" 1701 55.7489459431782 110.701507461584
"8507" 1701.2 58.7532196912912 112.609096101428
"8508" 1701.4 61.0652887553027 115.325885767529
"8509" 1701.6 63.2501248165191 118.195492071587
"8510" 1701.8 64.4688322284381 121.376149821219
"8511" 1702 64.7566620940234 124.163971272647
"8512" 1702.2 66.4588314940754 125.296266902329
"8513" 1702.4 68.7949976121484 124.825965774808
"8514" 1702.6 71.0279596045234 123.362070715906
"8515" 1702.8 72.5503102880788 121.366532649599
"8516" 1703 74.0730928791762 118.779604555682
"8517" 1703.2 76.0805991346034 116.007045013737
"8518" 1703.4 78.5718418371216 113.539073257728
"8519" 1703.6 80.5308452792291 110.663180515387
"8520" 1703.8 82.3691089604827 107.693098135172
"8521" 1704 84.5311880134801 104.671961007558
"8522" 1704.2 86.6973547542945 101.808693111209
"8523" 1704.4 88.6775609952323 99.0866036793693
"8524" 1704.6 90.7164299835273 95.9574813483032
"8525" 1704.8 91.5904401035074 92.8884846226277
"8526" 1705 91.1554257307393 89.4166198642571
"8527" 1705.2 90.6649207778236 86.2840788851316
"8528" 1705.4 90.2779086430422 82.6459964902277
"8529" 1705.6 89.7453780942338 79.3311492040032
"8530" 1705.8 88.1907550350447 76.1599203013335
"8531" 1706 87.1047953955127 73.0044050311782
"8532" 1706.2 86.8702254116216 69.7537104330277
"8533" 1706.4 87.1385162142099 66.4032447877277
"8534" 1706.6 86.8267878531074 63.5441565048563
"8535" 1706.8 86.1772929305604 60.4560187742073
"8536" 1707 86.1830125225004 57.3563312726217
"8537" 1707.2 85.7299895006216 54.2211810108527
"8538" 1707.4 84.7970692098035 50.8476493069853
"8539" 1707.6 84.9199637529727 47.639715599483
"8540" 1707.8 85.6433048992006 44.4076423274382
"8541" 1708 86.6355101831585 40.5335197541856
"8542" 1708.2 88.1627623367387 37.7151706918979
"8543" 1708.4 90.3866267021642 35.8896398998022
"8544" 1708.6 93.2897805464833 34.535738443749
"8545" 1708.8 96.0697631738475 33.1184459479052
"8546" 1709 99.2581217593163 32.1053922453961
"8547" 1709.2 102.266289593735 31.9720855638186
"8548" 1709.4 105.813565015143 31.8489714727929
"8549" 1709.6 109.464233369706 32.1898746691119
"8550" 1709.8 112.702903439722 32.3393280996377
"8551" 1710 114.952968970762 31.5291014264777
"8552" 1710.2 115.131103939499 30.1031284412749
"8553" 1710.4 114.421782434528 29.9298288426857
"8554" 1710.6 113.368233013379 29.2215304626823
"8555" 1710.8 112.961649281064 28.8207511991604
"8556" 1711 112.421198097004 27.3644374086395
"8557" 1711.2 111.801848327561 25.1873829810156
"8558" 1711.4 110.945492218165 22.392212359542
"8559" 1711.6 109.991060815146 20.9625003617617
"8560" 1711.8 109.152658701867 19.6482987706155
"8561" 1712 107.843655653349 17.7251752469853
"8562" 1712.2 106.138721803063 16.2699073530218
"8563" 1712.4 104.462250022457 14.3023285626195
"8564" 1712.6 102.683325267838 12.6199380284855
"8565" 1712.8 100.679749222622 10.9810071604095
"8566" 1713 98.4467872302466 9.67304582679022
"8567" 1713.2 95.8541303561563 8.1090779029604
"8568" 1713.4 92.9384224820752 6.74142122069164
"8569" 1713.6 90.0452257429247 5.294596403955
"8570" 1713.8 87.0919379498716 4.20704139357147
"8571" 1714 83.83893158039 3.17619658157509
"8572" 1714.2 81.790507768348 2.35551017976456
"8573" 1714.4 80.6663177303769 2.31044432760006
"8574" 1714.6 77.9706970541114 1.68962611995221
"8575" 1714.8 74.7883317688035 0.990218947439846
"8576" 1715 71.3067970569654 0.811191589102721
"8577" 1715.2 67.9472725152093 0.232500465681328
"8578" 1715.4 64.5829475816427 0.187127971059301
"8579" 1715.6 60.6821405176953 0.500919830575091
[truncated: 20,008 more chars]
