# Supplementary material for: Adaptive switch to sexually dimorphic movements by partner-seeking termites
Source: Sci Adv. 2019 Jun 19;5(6):eaau6108. doi: 10.1126/sciadv.aau6108 (PMC6584256; doi:10.1126/sciadv.aau6108)
Supplement: Data file S1 [file aau6108_Data_file_S1.zip › Dataset/CfExperimetns/170703_172_M_08_set2_before-position_5FPS.txt]

"time" "x" "y"
"1" 0 110.90143817131 96.3057404427263
"2" 0.2 113.221600694214 94.7391737466965
"3" 0.4 114.629093480796 91.2120683339862
"4" 0.6 115.983555532651 86.9941644694226
"5" 0.8 117.995010657034 81.6345113866369
"6" 1 120.880563609553 75.9505220309487
"7" 1.2 122.516136539063 69.9470098254655
"8" 1.4 122.513613650563 63.8188557835953
"9" 1.6 122.647984885866 58.6304402665044
"10" 1.8 122.01900586732 53.9270627099265
"11" 2 121.290835409306 48.1983249867943
"12" 2.2 120.86990719917 42.3363304372758
"13" 2.4 118.546809735637 37.6358441831824
"14" 2.6 116.299996996272 32.1673173120701
"15" 2.8 113.857989167039 27.627666003874
"16" 3 110.557133160694 23.4506796717948
"17" 3.2 107.178109708272 18.5534610021964
"18" 3.4 102.545357032466 15.9502794346526
"19" 3.6 97.4637056557756 12.1208118567926
"20" 3.8 92.2520822902761 8.51038724652846
"21" 4 87.8546722958621 5.95274858319994
"22" 4.2 83.2114515356765 5.73684538309678
"23" 4.4 77.8906060468681 4.39419856897883
"24" 4.6 73.0266072775328 2.39944292874683
"25" 4.8 67.5410549655169 1.85850540030196
"26" 5 61.8420650691291 1.70978878285199
"27" 5.2 56.2186853301995 1.65438028380743
"28" 5.4 51.4721372803918 1.72839401090879
"29" 5.6 47.6419613397147 3.60630929856122
"30" 5.8 42.3485025044056 5.41620861771082
"31" 6 37.6711891048796 7.57713503413739
"32" 6.2 32.0517392270967 9.68060146624663
"33" 6.4 26.4501987057186 12.2066090345834
"34" 6.6 22.5095155313497 16.1802633099696
"35" 6.8 19.0888077983497 20.0807718502932
"36" 7 15.4630669817579 25.4015286857988
"37" 7.2 12.0182272718056 29.5215762100826
"38" 7.4 8.155806528238 34.4244598495793
"39" 7.6 6.19676966712202 39.7182024553226
"40" 7.8 3.55117426201037 45.0549421358889
"41" 8 3.89705335717264 47.3183105490314
"42" 8.2 3.41704771649556 52.3340432482526
"43" 8.4 2.40819977354084 57.8343972607638
"44" 8.6 0.871762689686752 63.0426803805899
"45" 8.8 0.960090323616868 69.3193104414547
"46" 9 2.47825348310555 74.5593391553589
"47" 9.2 4.26599272975149 79.6338824737821
"48" 9.4 7.10341731059867 84.608160253814
"49" 9.6 8.7687261320488 90.0698719619172
"50" 9.8 10.5012177554316 94.283878200253
"51" 10 12.6634027732677 97.2800094279192
"52" 10.2 15.4880831044176 102.172076952805
"53" 10.4 17.3960065830424 106.144184340428
"54" 10.6 19.3036001373266 107.881556312734
"55" 10.8 22.9702411060324 109.381381334003
"56" 11 27.3847123313428 112.503417862694
"57" 11.2 30.9931700732208 116.167636390679
"58" 11.4 34.6637672592158 119.202340650784
"59" 11.6 37.9837703960876 119.695584593887
"60" 11.8 42.632735224249 122.143312987375
"61" 12 46.4926480498649 123.655820226407
"62" 12.2 52.1055294651444 125.522887482083
"63" 12.4 56.3970812395515 126.320106180609
"64" 12.6 60.8667409457082 125.553662207066
"65" 12.8 66.3327981083582 124.871121597428
"66" 13 71.8419605345259 124.326258831077
"67" 13.2 77.7095772132969 123.907053216779
"68" 13.4 84.0146230855306 124.234653813998
"69" 13.6 88.7619018918225 122.541661385797
"70" 13.8 94.0051901004635 119.946332691138
"71" 14 98.4877697051186 116.636563203018
"72" 14.2 103.502818844929 112.579753715491
"73" 14.4 108.455189102768 108.878928396061
"74" 14.6 112.561231118209 104.685703004836
"75" 14.8 115.458355961524 100.874334106104
"76" 15 116.747168066987 96.2568759215862
"77" 15.2 119.994495772395 91.155857741769
"78" 15.4 123.038854726319 86.0931092239442
"79" 15.6 124.989563626778 80.0915258047392
"80" 15.8 125.964457233301 74.9533898028801
"81" 16 126.812533385722 69.3691864455726
"82" 16.2 127.085306993387 63.437831519059
"83" 16.4 126.386991827857 57.4701846281389
"84" 16.6 125.03979287426 51.8993976358499
"85" 16.8 123.02211103564 46.23634069924
"86" 17 120.915987212264 41.4362700935795
"87" 17.2 119.453788663806 36.1099510390579
"88" 17.4 117.412223413634 31.0299227211226
"89" 17.6 114.997610285132 26.5806826959476
"90" 17.8 111.552652387478 20.994836996388
"91" 18 106.992277085366 17.0891829657926
"92" 18.2 103.153482851666 13.7565524988326
"93" 18.4 98.8778308866219 10.6645409466491
"94" 18.6 95.2780277037362 7.98949586814436
"95" 18.8 95.6595323783529 8.17005165631205
"96" 19 96.4830590851159 8.60767708490879
"97" 19.2 97.267084487708 8.85464384012746
"98" 19.4 97.5501735456931 8.89996973978508
"99" 19.6 98.1622473648196 9.28356513106906
"100" 19.8 98.8383233929256 9.41878233828258
"101" 20 99.345613197976 9.9818064908794
"102" 20.2 99.5852105674344 10.380778761735
"103" 20.4 100.541644511857 12.2322687220164
"104" 20.6 100.528539759711 14.4619807368594
"105" 20.8 98.813161597887 15.7384792852296
"106" 21 96.2751719472446 15.5661395220787
"107" 21.2 94.6204938753468 14.0895008070873
"108" 21.4 92.8281283885101 14.2813584121294
"109" 21.6 89.1017946519484 14.3804197575011
"110" 21.8 84.6477995421692 12.5485086984135
"111" 22 82.0738204410473 8.99661778724566
"112" 22.2 79.7024581857488 5.48247740965213
"113" 22.4 75.6641226676238 6.26855710434531
"114" 22.6 70.6058544740865 7.8124139161091
"115" 22.8 65.0096354615389 9.36867398008925
"116" 23 59.4341551158997 10.0338711778402
"117" 23.2 54.2972246550931 7.63876784288508
"118" 23.4 50.8676936680198 4.31173361810829
"119" 23.6 47.8534793035488 5.95187157107934
"120" 23.8 44.3569662416128 9.67314083694909
"121" 24 41.1904966831043 14.4395670326083
"122" 24.2 36.8170566968877 19.6824213866787
"123" 24.4 32.8892954260681 23.9818424235476
"124" 24.6 27.7692783194289 27.5578535871408
"125" 24.8 22.4141809767915 27.526045833562
"126" 25 18.3357505624812 27.9015360339172
"127" 25.2 16.82453813716 32.5680052799555
"128" 25.4 15.9638055035198 38.9492878789297
"129" 25.6 15.761175588349 45.8081958046487
"130" 25.8 16.1040726195556 53.6678597998226
"131" 26 14.6717392375278 60.3985163876559
"132" 26.2 11.3801135968423 65.8433493382859
"133" 26.4 9.85211539368167 72.4235452899244
"134" 26.6 9.8884172518596 78.8798469416469
"135" 26.8 11.7915136988582 84.3296156452436
"136" 27 14.5260675641538 90.8009740911262
"137" 27.2 17.0825182999407 96.7115821970253
"138" 27.4 18.9191333070751 103.157156368166
"139" 27.6 23.28952478284 105.176821283978
"140" 27.8 28.7514329058825 107.968791509528
"141" 28 34.8524343515728 111.034754859443
"142" 28.2 40.9652877504663 114.083388978974
"143" 28.4 46.4830970686403 118.20184935174
"144" 28.6 52.6125583066445 121.171634671907
"145" 28.8 58.8998277447395 122.389623565918
"146" 29 65.5352319646445 122.923843778797
"147" 29.2 72.1147681881716 122.228651229787
"148" 29.4 78.2957236481299 120.727097432836
"149" 29.6 83.7697390865161 118.260036693954
"150" 29.8 89.4709186415161 115.386963792191
"151" 30 94.7578912863692 113.170184004532
"152" 30.2 100.29667360556 110.272546588513
"153" 30.4 105.942981090448 106.866597027277
"154" 30.6 110.567690900611 104.45919208435
"155" 30.8 109.759973522034 101.406080517837
"156" 31 109.910403912979 95.7961189666687
"157" 31.2 111.544533217663 90.311871623894
"158" 31.4 113.162999941152 85.1758582381111
"159" 31.6 115.673131068974 79.9330768738927
"160" 31.8 119.992831007475 75.8849155136528
"161" 32 123.0047414126 72.3608649752011
"162" 32.2 122.442250103747 67.7186830718814
"163" 32.4 121.226258941854 61.6621507291284
"164" 32.6 120.462411584 55.8589151694002
"165" 32.8 122.115534338645 49.2547348089547
"166" 33 121.889638544957 45.1769207855301
"167" 33.2 118.70593166932 41.4324574608177
"168" 33.4 116.543371693444 35.9494594132392
"169" 33.6 115.211422259233 30.3714311158371
"170" 33.8 111.751606872835 27.5220878551755
"171" 34 107.482578527096 23.3302214434826
"172" 34.2 104.424845892431 17.8581657890413
"173" 34.4 99.6379881606219 13.7882970363736
"174" 34.6 94.3383024985664 10.8218902193661
"175" 34.8 87.7070053066443 8.17788131258065
"176" 35 81.7997912810125 4.94399759339154
"177" 35.2 76.2002703670078 4.15806316955854
"178" 35.4 69.697370196073 4.71740562662491
"179" 35.6 63.0150574153288 5.42844263685746
"180" 35.8 56.6796023925471 7.1253444455473
"181" 36 49.7220280622056 8.05916847518508
"182" 36.2 43.1991088717676 8.65499808249979
"183" 36.4 37.5364182926663 11.6108644384871
"184" 36.6 33.8499441810856 16.1350009246026
"185" 36.8 29.0478617573889 21.1876644836142
"186" 37 23.5979564124056 26.4233509441626
"187" 37.2 17.2373558725617 30.0983919778592
"188" 37.4 11.5648804638176 33.6217025959009
"189" 37.6 9.88978690460555 38.5446776956402
"190" 37.8 9.23471019495262 45.0125526642343
"191" 38 9.13686922369129 52.1591493055512
"192" 38.2 10.3355490342133 58.9349268567498
"193" 38.4 12.9847129487484 65.3608211094655
"194" 38.6 15.1421116882913 71.8870404489797
"195" 38.8 16.8337189937964 78.7393754066712
"196" 39 20.1471163189947 84.5919243289172
"197" 39.2 23.95466239759 90.6538903499778
"198" 39.4 27.7643422332341 96.7077394686529
"199" 39.6 31.4022377588056 102.845346842954
"200" 39.8 35.3363850540687 108.588140169349
"201" 40 40.0083040394484 113.380446363278
"202" 40.2 44.9337099415578 115.664270020057
"203" 40.4 51.053330531265 115.528039654187
"204" 40.6 56.5729454941305 118.670715142573
"205" 40.8 58.4120078081601 124.058907819641
"206" 41 57.1375623114634 124.043059745928
"207" 41.2 56.9400669048692 122.022917980568
"208" 41.4 57.8832918216463 121.413916640411
"209" 41.6 60.1262676211273 120.368657353792
"210" 41.8 63.5003831826197 119.75328341065
"211" 42 68.3409082836934 118.919252757958
"212" 42.2 74.0834161780925 118.537505192549
"213" 42.4 78.4553062147792 119.135033225296
"214" 42.6 83.6308402923225 119.642905099907
"215" 42.8 88.190867870567 115.397328790295
"216" 43 90.4067820504597 110.61125045779
"217" 43.2 92.3485510510833 104.965229882489
"218" 43.4 94.8014659583889 100.003936225211
"219" 43.6 98.5650014347206 95.8665647778603
"220" 43.8 103.22327911046 93.8109086063862
"221" 44 108.635692830747 92.6523191401575
"222" 44.2 114.029140681238 93.8411090332457
"223" 44.4 115.449346450927 94.9917775177057
"224" 44.6 114.78591158065 94.0406961686162
"225" 44.8 115.619295014072 91.2812691659464
"226" 45 115.335642903835 88.0548152095998
"227" 45.2 115.058321433193 82.8346160982613
"228" 45.4 115.119936029334 77.9400472495962
"229" 45.6 115.381166116534 72.6712299527303
"230" 45.8 116.703807937276 67.6662266649991
"231" 46 119.474904143639 62.9287053783504
"232" 46.2 122.876864488002 58.7487425478833
"233" 46.4 122.387216092959 54.6894627349572
"234" 46.6 118.83842325152 50.6631782243797
"235" 46.8 115.447126365431 45.9764391406976
"236" 47 113.277818319543 40.656961148808
"237" 47.2 111.834995532485 34.6014109995265
"238" 47.4 111.836379313931 27.9771183626784
"239" 47.6 109.934085735746 25.8449815894226
"240" 47.8 105.784435697657 25.1627453602162
"241" 48 100.135820209476 23.9186196978971
"242" 48.2 94.8011018983918 21.9664892356329
"243" 48.4 89.4722067868169 18.5461664794703
"244" 48.6 85.2438319501919 13.7428286765385
"245" 48.8 82.0099126187088 8.40390315790323
"246" 49 78.7261593548382 6.13184759222475
"247" 49.2 74.3904422194952 7.46112990590879
"248" 49.4 68.4767972501722 9.41963163248925
"249" 49.6 62.9789981577487 11.9535202002203
"250" 49.8 56.964735856573 13.0054307771482
"251" 50 50.2187335686412 12.8659628156376
"252" 50.2 43.6450524463971 11.6035737420972
"253" 50.4 40.223816000287 8.96431557169295
"254" 50.6 41.6451164698562 8.85334590671499
"255" 50.8 43.2772587635363 8.56543765155335
"256" 51 46.632531712877 6.98246057871543
"257" 51.2 50.8274615919863 5.34481012104547
"258" 51.4 56.4874278008056 4.27909381746388
"259" 51.6 61.7775920855614 5.25957134692723
"260" 51.8 66.8194505192538 8.09810056090878
"261" 52 71.7834813920722 11.5598530332892
"262" 52.2 76.730934296476 14.2248996495271
"263" 52.4 82.0763365183477 16.5984699823949
"264" 52.6 87.9422115525297 16.8267949849433
"265" 52.8 94.6581823452341 15.8087039569819
"266" 53 99.8120733433851 16.9045193822658
"267" 53.2 103.167623411709 21.5542650675807
"268" 53.4 105.348189102969 27.9203981496704
"269" 53.6 106.911193642806 34.5977802867419
"270" 53.8 107.338782109431 40.5183968406663
"271" 54 108.56189115366 46.9351418182837
"272" 54.2 110.522532717105 52.783839778631
"273" 54.4 111.559756661067 59.1809301137992
"274" 54.6 111.583925121217 65.5529828448814
"275" 54.8 111.187404837094 72.219465959003
"276" 55 110.205208496806 78.4804491255388
"277" 55.2 108.990963874311 85.5687376630553
"278" 55.4 108.278731483776 92.7741111306167
"279" 55.6 107.741596473479 99.6413744904513
"280" 55.8 109.202524854434 101.864699389437
"281" 56 109.875561005815 101.550118930585
"282" 56.2 107.558188345272 102.069590144371
"283" 56.4 104.064123111944 104.328259227489
"284" 56.6 98.7861792711477 106.264873517165
"285" 56.8 91.9016067279444 107.608658100739
"286" 57 84.9757293426111 107.594503197295
"287" 57.2 77.8308728144754 107.011987692682
"288" 57.4 71.2430040447121 106.121500289556
"289" 57.6 64.7496979845626 104.310598670388
"290" 57.8 57.6687532941839 102.292822368674
"291" 58 50.8035245474874 100.050904768459
"292" 58.2 44.620901859779 96.9542434884111
"293" 58.4 38.7861290976147 93.1542497675044
"294" 58.6 34.6817734266342 87.5273999034655
"295" 58.8 34.3588110023921 81.4312057528514
"296" 59 34.5770122560997 74.8490075216755
"297" 59.2 37.3911403941513 69.5534316957805
"298" 59.4 41.0828406431956 65.2174117162826
"299" 59.6 46.1144483326806 62.7805212329163
"300" 59.8 51.0104946416356 61.2465366530126
"301" 60 55.9046405574056 58.7035678066369
"302" 60.2 59.7518415148523 54.7840466952665
"303" 60.4 62.0828122712798 50.2853486205391
"304" 60.6 64.0649955742582 44.976227588491
"305" 60.8 66.3277054796187 39.6552053575753
"306" 61 69.4997829349516 35.5056077639406
"307" 61.2 72.4421894618393 32.2033801210529
"308" 61.4 75.5306781304952 27.6421174167364
"309" 61.6 77.7497338776311 22.195584134404
"310" 61.8 80.0134316160215 15.9186625275953
"311" 62 83.6382626091099 10.6764947437682
"312" 62.2 87.019019410366 10.1557643857951
"313" 62.4 90.7258518225169 12.6896332184154
"314" 62.6 92.1050191836722 15.6789299356226
"315" 62.8 95.1724430954607 20.556367992495
"316" 63 98.5412898946766 25.0555489260323
"317" 63.2 101.283000202882 31.00693638879
"318" 63.4 104.028284253316 36.4462531928022
"319" 63.6 107.02659705734 41.1523324250949
"320" 63.8 109.480243689194 46.5833306258781
"321" 64 112.132994736724 52.8707857099172
"322" 64.2 113.474814630998 59.9142628560565
"323" 64.4 114.975682671459 66.7943550670918
"324" 64.6 115.852091103663 73.8379905694369
"325" 64.8 116.10185706512 80.833748277494
"326" 65 117.758235367282 82.2047404435001
"327" 65.2 118.816704472263 81.0302992224655
"328" 65.4 118.61620796375 80.1198356116281
"329" 65.6 118.356189779392 78.0687356605918
"330" 65.8 119.767001614667 73.459953541017
"331" 66 121.652641034911 67.8233076636303
"332" 66.2 122.939652734577 61.4880395270655
"333" 66.4 123.20783397165 54.990656140643
"334" 66.6 121.439031208136 49.0518678696896
"335" 66.8 119.450168867263 42.4589961879797
"336" 67 117.973785486396 35.4620803514589
"337" 67.2 115.776005088951 32.6942095431964
"338" 67.4 112.56563213565 30.2044582256915
"339" 67.6 109.283805740442 24.9018789772014
"340" 67.8 107.606004063427 19.7602355956068
"341" 68 103.779504040024 17.2411004670101
"342" 68.2 99.0288067895581 13.2727568695906
"343" 68.4 94.1038105046956 8.52447553866258
"344" 68.6 92.0564535800555 7.47952517913508
"345" 68.8 87.1797994553217 5.51082353777419
"346" 69 82.1300665104056 3.54676219338925
"347" 69.2 77.7243216431806 4.29250041326576
"348" 69.4 72.7573849096578 4.60953808018622
"349" 69.6 66.3953868153283 5.29572919489076
"350" 69.8 59.6450041697286 6.69092400969621
"351" 70 52.754860673344 7.45318889243796
"352" 70.2 47.0766807486856 7.78304169624258
"353" 70.4 39.9017462787181 8.45568270792258
"354" 70.6 34.0481698086902 10.638042167438
"355" 70.8 28.7320650558309 13.3282663310821
"356" 71 27.3600500923326 12.4179844904847
"357" 71.2 28.6385230983341 12.4085406012369
"358" 71.4 29.5259001837423 11.3593013443606
"359" 71.6 30.8606257010806 10.4143674720476
"360" 71.8 32.9916575135328 9.32229369256934
"361" 72 33.6967865673611 8.51607696261887
"362" 72.2 33.8727488993056 9.19954014600551
"363" 72.4 34.0968978390748 8.93782049601488
"364" 72.6 33.9936830110783 8.32464874460829
"365" 72.8 35.705270899127 8.87062359175115
"366" 73 39.2631582746409 8.02404141700493
"367" 73.2 44.1448741677003 8.20324117991468
"368" 73.4 48.2489665339407 10.6465174526604
"369" 73.6 50.4678039823731 13.8382568969037
"370" 73.8 53.6522466166975 17.6962332154307
"371" 74 58.118984876708 21.2942146561884
"372" 74.2 62.5234385360198 24.9177343073583
"373" 74.4 67.6047279330556 27.793201835644
"374" 74.6 73.1759380690814 31.2662607986329
"375" 74.8 80.1833648937711 33.8932156378743
"376" 75 86.2643412328701 35.1772181083871
"377" 75.2 92.1396392890693 36.6103456331248
"378" 75.4 97.911867944273 36.7936763175835
"379" 75.6 104.150072547898 35.7269574645081
"380" 75.8 109.341163062026 33.9396046731626
"381" 76 112.712982248776 33.9330101534402
"382" 76.2 115.030294841362 38.1245739863981
"383" 76.4 114.767336186404 43.8722036054067
"384" 76.6 113.078944088738 49.6145215356014
"385" 76.8 111.249848871833 55.7698629613226
"386" 77 107.858999803626 61.585525224615
"387" 77.2 102.172162838702 65.9049073643698
"388" 77.4 95.9485333481585 68.3219317510285
"389" 77.6 89.3991350822545 69.6610230007716
"390" 77.8 82.4786638865632 69.2890825601711
"391" 78 76.1423854349739 67.3261503694612
"392" 78.2 69.6875588638156 64.9613495129726
"393" 78.4 62.9103728482904 62.5912396121408
"394" 78.6 56.5169484716405 59.8328699548663
"395" 78.8 51.1042732277851 56.116946971292
"396" 79 45.1690395524684 52.0413626389156
"397" 79.2 40.8054819599095 46.7860950219719
"398" 79.4 38.2341512588806 41.0319544312601
"399" 79.6 36.4171642192222 34.6012048601559
"400" 79.8 38.4707131897666 30.9726780856343
"401" 80 38.8876753597222 31.3738868748226
"402" 80.2 36.0508918574979 30.5997225402841
"403" 80.4 31.0432746016389 30.5564412009059
"404" 80.6 25.9093204706549 31.8284919587335
"405" 80.8 21.4489284523681 33.2402108939726
"406" 81 20.5156996561627 34.736181975144
"407" 81.2 19.8778780986574 32.8389193813226
"408" 81.4 17.7526637075431 29.6476963997726
"409" 81.6 19.036299005707 27.2138404984353
"410" 81.8 22.0269647128056 27.0477945096142
"411" 82 27.0768358053408 26.1857160327592
"412" 82.2 33.2615413614272 24.3534373313361
"413" 82.4 39.2055806394352 21.9396437291004
"414" 82.6 46.1107603550384 20.3839616697198
"415" 82.8 53.221752143424 20.191699402441
"416" 83 60.3406388103918 20.2532578187364
"417" 83.2 67.156778110877 22.4562977048226
"418" 83.4 72.9665515621627 26.360017861894
"419" 83.6 78.7264475843404 30.5324930793807
"420" 83.8 83.8450028852949 35.5833142246736
"421" 84 88.629541814321 40.6598683514772
"422" 84.2 93.1270084076055 45.6840696100526
"423" 84.4 97.1632944820997 50.9738486177932
"424" 84.6 100.856230199277 56.7361354266433
"425" 84.8 102.959079667333 63.4205882730448
"426" 85 104.330278707748 69.8560140176083
"427" 85.2 104.176539801749 77.2153429006056
"428" 85.4 101.55093310766 84.6107360912589
"429" 85.6 98.3469812596895 91.5243907635904
"430" 85.8 96.298801895982 99.0463986392638
"431" 86 98.0068144833542 105.254027492146
"432" 86.2 102.483669933328 107.750050554393
"433" 86.4 103.916314753111 106.639047214795
"434" 86.6 103.843171491887 105.970036744566
"435" 86.8 103.707994038354 108.659847578438
"436" 87 101.059640296843 111.011291841117
"437" 87.2 97.0448455436905 113.658657993075
"438" 87.4 91.9504171487186 116.802729460844
"439" 87.6 85.4406747680268 119.012593640146
"440" 87.8 78.5011715600218 119.969618816079
"441" 88 72.1912537930075 119.495102163371
"442" 88.2 66.0499372255047 118.376750366836
"443" 88.4 59.1134256564419 116.741852186386
"444" 88.6 51.9723557164435 114.48757509965
"445" 88.8 44.3178729235278 113.444017045711
"446" 89 36.4721562732229 114.645891434262
"447" 89.2 32.3378159421902 115.628771950425
"448" 89.4 29.768926859265 113.655001620025
"449" 89.6 26.6429922172404 109.378421061175
"450" 89.8 23.9361713154751 103.968047706357
"451" 90 21.9916368907767 97.2256281097168
"452" 90.2 21.9697092771036 91.2209547427745
"453" 90.4 24.6887695567462 85.4854900130949
"454" 90.6 28.2372838750018 80.0330872197244
"455" 90.8 31.7638659765337 74.9272192240313
"456" 91 35.3284500790156 69.8762150869526
"457" 91.2 39.8618097981719 65.3509106749463
"458" 91.4 45.9872755564116 61.8075726850802
"459" 91.6 52.7211940341692 61.004603616959
"460" 91.8 59.5357352531086 60.7536757831711
"461" 92 66.9358640571585 61.1316571219402
"462" 92.2 72.6939808824855 62.0605851501026
"463" 92.4 78.0215974342627 64.5636978326369
"464" 92.6 83.1923922210485 68.6604821794254
"465" 92.8 87.3970661449407 74.0698577252415
"466" 93 92.419201587381 78.1635878945584
"467" 93.2 98.1658657451667 82.1970676921004
"468" 93.4 103.486966663167 87.1689775269615
"469" 93.6 107.93625420926 93.0812876742953
"470" 93.8 112.017265362503 96.5897475421116
"471" 94 113.412538749385 95.5671189902963
"472" 94.2 113.474588624333 96.5253687037392
"473" 94.4 112.433582312488 100.574497893958
"474" 94.6 109.293723617333 104.084087143073
"475" 94.8 105.617592667753 106.958836283402
"476" 95 100.117000068069 109.369206386877
"477" 95.2 93.977308225602 111.179545656181
"478" 95.4 87.5502182247146 113.500250616668
"479" 95.6 81.0091679335687 115.001428922059
"480" 95.8 74.2344329302003 116.060811695638
"481" 96 68.020964493487 118.062210875252
"482" 96.2 61.1708761294585 121.100942439108
"483" 96.4 54.0010800504306 123.670934784323
"484" 96.6 53.1934129468056 122.976972018086
"485" 96.8 51.0052766128903 119.655860435263
"486" 97 48.2002926594878 114.893836338229
"487" 97.2 46.9389216345402 108.499333734312
"488" 97.4 46.6017286365267 101.18709560639
"489" 97.6 48.399792957719 94.3702846543226
"490" 97.8 50.3452136009848 88.0101927557188
"491" 98 54.3626072301484 82.0385327735226
"492" 98.2 58.4609130313825 76.3819883684091
"493" 98.4 63.3145006767301 71.8034959959547
"494" 98.6 69.1010655576934 68.4676050838927
"495" 98.8 76.0689301285997 67.8985336097638
"496" 99 83.0101429847264 68.9419115755107
"497" 99.2 89.1354788697778 72.1329313431004
"498" 99.4 93.5908451146111 76.9420597883504
"499" 99.6 98.2472604311909 82.2736859767997
"500" 99.8 102.437869373067 88.0517738765936
"501" 100 105.75688074525 94.3172037664059
"502" 100.2 107.925888428251 100.485202942323
"503" 100.4 110.641723052633 102.114689690659
"504" 100.6 111.609387905722 100.074710742434
"505" 100.8 114.214462240433 97.0455614053226
"506" 101 116.698794422278 92.2404864096953
"507" 101.2 119.494878246184 86.4580761938361
"508" 101.4 121.901942237423 80.2632580891755
"509" 101.6 123.768872859449 73.9140666685998
"510" 101.8 125.938806404768 67.3567758855469
"511" 102 125.136869236091 62.1650483375226
"512" 102.2 123.473520009165 56.1409138283129
"513" 102.4 121.871414244723 49.690007278185
"514" 102.6 120.35823505 42.7615066958781
"515" 102.8 119.440258356339 36.1932192189148
"516" 103 116.483544500583 31.0023206594059
"517" 103.2 113.614737446364 25.1315744558226
"518" 103.4 109.902818889381 20.8650728987471
"519" 103.6 105.69838608267 16.8688900660604
"520" 103.8 100.730198503508 12.7418175877162
"521" 104 95.8139316699892 9.05781496791441
"522" 104.2 91.2706243279424 6.76603423360679
"523" 104.4 85.8735076825424 4.91546685697521
"524" 104.6 80.079731650053 2.11854702852876
"525" 104.8 74.9324204787467 0.949170883057875
"526" 105 70.9413798136421 0.364440468428351
"527" 105.2 65.2137230380504 0.544507172822574
"528" 105.4 60.2383048548359 0.229882273534703
"529" 105.6 54.5076775377506 0.676801078091813
"530" 105.8 48.2759614339916 2.18878025898537
"531" 106 42.8562124861759 3.35897380769295
"532" 106.2 36.6916654570555 6.56387986257258
"533" 106.4 30.8249031203245 9.78703200606941
"534" 106.6 24.9945017632286 13.377015983938
"535" 106.8 21.6109582444474 16.3765554082181
"536" 107 19.5303697442761 20.5416388536167
"537" 107.2 14.8943447189548 25.4348485438002
"538" 107.4 11.6001407711056 28.5966948190226
"539" 107.6 10.2757888450393 33.2459188128291
"540" 107.8 7.86111717961806 38.9395058295851
"541" 108 4.54334741080555 44.3087840723915
"542" 108.2 3.16074251389252 48.9404297646704
"543" 108.4 1.68157884986439 54.4734403340873
"544" 108.6 0.526226973833852 60.7418395645962
"545" 108.8 0.150186228183931 66.285043395755
"546" 109 0.623107754891277 72.0471930708083
"547" 109.2 2.485989596956 75.2273435536146
"548" 109.4 4.81355080761087 80.5339291696943
"549" 109.6 7.03536147113584 85.4959393636529
"550" 109.8 9.32100255835818 90.5819854956384
"551" 110 10.9949386337286 95.5723626083739
"552" 110.2 14.3571727302671 97.7380628353739
"553" 110.4 18.6309228500533 101.685864442455
"554" 110.6 22.7694951514664 106.992273598792
"555" 110.8 26.7414429474581 112.355528962195
"556" 111 30.9398087504555 115.600516585473
"557" 111.2 36.1433911013831 118.026056910702
"558" 111.4 40.7668643443854 121.02028042839
"559" 111.6 46.1936313820556 122.279153903148
"560" 111.8 52.3662445632518 123.908877541397
"561" 112 58.5021535839275 125.578739575396
"562" 112.2 64.6319700222341 126.859200402117
"563" 112.4 70.9205863868831 125.528033711228
"564" 112.6 77.7782734836022 124.970786765034
"565" 112.8 82.8298010267287 124.173978275964
"566" 113 88.6380082198948 122.071683461233
"567" 113.2 93.6997031674242 119.374081891272
"568" 113.4 97.8226465861213 116.969332998296
"569" 113.6 101.816806297753 112.79549896948
"570" 113.8 106.719442258373 109.60937718962
"571" 114 109.535546136377 106.422679405001
"572" 114.2 112.866910709251 102.521192781395
"573" 114.4 116.410834927824 97.5855255202033
"574" 114.6 118.111528972779 93.9881022613226
"575" 114.8 121.536666087365 89.4299636292125
"576" 115 122.154650493396 88.7139852379226
"577" 115.2 121.646279319833 89.1223542022948
"578" 115.4 121.100796090806 89.725858621294
"579" 115.6 120.681643949067 89.991260226117
"580" 115.8 119.950002439889 91.040343619017
"581" 116 118.785454669081 91.7476018106162
"582" 116.2 117.797567209242 92.6469895004317
"583" 116.4 116.989670283255 95.1872433476162
"584" 116.6 116.061360591297 97.8542866476529
"585" 116.8 114.165232705549 100.257296010717
"586" 117 111.455467171148 103.716990897165
"587" 117.2 108.067266163681 107.928205045998
"588" 117.4 105.498245941416 109.320741655068
"589" 117.6 102.079429440943 108.872178025405
"590" 117.8 97.879801268377 106.862189156951
"591" 118 95.5207866912018 104.105119193002
"592" 118.2 93.891637194982 102.160061076352
"593" 118.4 93.0395903210955 98.9870479617626
"594" 118.6 93.2161807032094 94.8847609525918
"595" 118.8 93.1705513970871 90.188541383342
"596" 119 92.8726480889979 85.1023616240726
"597" 119.2 93.4857076212743 80.3967409102601
"598" 119.4 96.6336778510298 76.8827613260235
"599" 119.6 100.887190886507 74.6878914148226
"600" 119.8 105.40897807752 74.1036983283797
"601" 120 110.22611897198 71.9699438141187
"602" 120.2 114.465111263182 68.9148335242308
"603" 120.4 117.019563347873 63.9441135611187
"604" 120.6 117.79954164372 58.132114133294
"605" 120.8 117.006483644707 52.3718452493028
"606" 121 115.079158077158 46.3164690638814
"607" 121.2 113.241188312842 40.1529787556162
"608" 121.4 111.13549620832 33.9053902494083
"609" 121.6 109.873571254717 28.5862035376461
"610" 121.8 106.625801262742 27.0538848430699
"611" 122 100.144460294953 23.6665419493226
"612" 122.2 95.0797134910314 19.0885722095161
"613" 122.4 91.7699549104988 13.0001787992317
"614" 122.6 90.0637363289758 8.26540466545024
"615" 122.8 87.691057640599 8.73650368364866
"616" 123 82.868548617155 10.2487167300214
"617" 123.2 76.4958531914484 9.95802349564401
"618" 123.4 70.3983059150056 7.06708668002258
"619" 123.6 64.6211106326056 3.75908574505591
"620" 123.8 58.8746632848842 3.50105298833382
"621" 124 54.9105057962311 6.76513548441832
"622" 124.2 49.4635745890456 10.4226480905626
"623" 124.4 43.1530022860555 13.2096070297392
"624" 124.6 37.0674639292245 15.8834491621469
"625" 124.8 31.2463080615748 19.3596403666687
"626" 125 24.7149082267245 21.5438802800929
"627" 125.2 21.3479700644149 19.6894564221663
"628" 125.4 22.9840095690353 20.1907480237956
"629" 125.6 23.2522658425627 21.7720092297369
"630" 125.8 22.7352930817601 25.7743357531408
"631" 126 21.7178340880456 31.3509559312426
"632" 126.2 20.2177904006856 37.0887875914826
"633" 126.4 18.9688607369435 43.992495195426
"634" 126.6 17.3509632501219 50.2594168255165
"635" 126.8 14.7380560503377 56.2817769923134
"636" 127 11.3042477761326 62.4098355649394
"637" 127.2 9.09162176690556 69.1427723309317
"638" 127.4 6.43242873160912 75.8958607641262
"639" 127.6 6.23179643374012 78.2829061676684
"640" 127.8 9.83529775487636 81.0108116246766
"641" 128 14.9646775904958 85.191142932181
"642" 128.2 20.7833740847266 89.8276781410331
"643" 128.4 26.4174896169117 93.2068267499686
"644" 128.6 32.6991727569898 96.44546799877
"645" 128.8 39.3240619429444 99.3598881184893
"646" 129 45.5717114316373 102.292532763425
"647" 129.2 51.8008929550143 103.848408000723
"648" 129.4 58.3910695211646 106.283269160912
"649" 129.6 65.2733527221716 107.971883033769
"650" 129.8 72.0530556846111 108.9498352021
"651" 130 79.3464429689484 110.462893273858
"652" 130.2 85.2284589698818 114.489920462085
"653" 130.4 87.3491578172107 117.90744858184
"654" 130.6 89.6165234793142 116.230458598762
"655" 130.8 92.0096444853808 112.992375414128
"656" 131 94.6905612592643 107.508242696258
"657" 131.2 96.2458459923729 101.620725629217
"658" 131.4 98.575547456835 95.8802797952932
"659" 131.6 102.445560238053 91.3899632410198
"660" 131.8 106.467768566306 86.9778863304615
"661" 132 111.20467454225 82.5155530196004
"662" 132.2 116.30737716398 79.4429082753032
"663" 132.4 120.405180472145 74.6951024033698
"664" 132.6 120.650332521028 69.1957888783781
"665" 132.8 119.845046084247 62.9039342973226
"666" 133 120.687826033296 56.3027134131014
"667" 133.2 122.184724055583 49.7575677232948
"668" 133.4 119.768744792908 45.4687973406497
"669" 133.6 115.933188468517 41.6438137431303
"670" 133.8 111.259342451204 37.5438443747595
"671" 134 107.029533145168 32.616329635949
"672" 134.2 103.877682124277 27.1018893021316
"673" 134.4 101.98827034452 20.499887835894
"674" 134.6 101.630028523621 16.2846059453987
"675" 134.8 100.268485955448 16.2481805525647
"676" 135 98.522589381745 13.934402426565
"677" 135.2 94.9244125425797 12.2709314569677
"678" 135.4 89.0238298033331 10.7143386524874
"679" 135.6 82.695771567873 10.0282129586709
"680" 135.8 76.0917111342488 8.94817683708395
"681" 136 70.411383889612 6.07382340703226
"682" 136.2 64.757138776374 2.33674144736468
"683" 136.4 60.4529149135056 2.43843325368925
"684" 136.6 57.7989079328715 5.35958534397094
"685" 136.8 52.7828059052272 9.22649394392499
"686" 137 46.1644920198856 12.1552082721626
"687" 137.2 39.8757556072173 13.5274678762049
"688" 137.4 33.0202868134627 13.8717531915797
"689" 137.6 26.8108878238456 14.7285697183626
"690" 137.8 25.2603873203273 14.9815855402791
"691" 138 24.9617271564905 16.2689567259116
"692" 138.2 22.8327314232456 20.5581251529226
"693" 138.4 19.4018882599256 25.8984871244426
"694" 138.6 16.679914650914 31.8259058095154
"695" 138.8 13.0556183751467 38.1849766198755
"696" 139 8.6828433144586 43.4464306972409
"697" 139.2 4.78905481250253 48.4427702147165
"698" 139.4 3.26151357621732 51.5134002314402
"699" 139.6 4.31299672171466 53.9631825580499
"700" 139.8 5.53879146009128 58.845521266894
"701" 140 6.12700839830556 65.3916585776837
"702" 140.2 8.12498934145421 71.9523606829442
"703" 140.4 10.8846594070687 78.3119191940594
"704" 140.6 14.312395621265 84.5953674135388
"705" 140.8 18.8024627658675 89.6691030059155
"706" 141 23.9092589150913 94.7042927961041
"707" 141.2 29.4845682721237 99.5783883552953
"708" 141.4 35.4794449557146 104.112461290432
"709" 141.6 40.3183944084294 109.429673442717
"710" 141.8 44.3417290556109 115.522219927084
"711" 142 47.6146676866375 120.750504621566
"712" 142.2 52.3065627938056 120.907462096476
"713" 142.4 58.075232947899 119.826489466575
"714" 142.6 64.0854812941667 117.991279777239
"715" 142.8 70.1027681337121 115.479611220958
"716" 143 76.2443456297678 113.922880099974
"717" 143.2 82.847394864248 114.791676591792
"718" 143.4 89.1266807531806 116.059135457073
"719" 143.6 95.0550436752965 114.761452513568
"720" 143.8 96.5575700311944 111.214619753211
"721" 144 98.3173906915719 106.125072087622
"722" 144.2 100.742402188951 100.554690650141
"723" 144.4 102.750457410974 94.0166766458459
"724" 144.6 105.2184360095 88.173975671517
"725" 144.8 108.396846931457 83.0814820837282
"726" 145 111.971737507768 78.358284585332
"727" 145.2 115.910007848348 74.8826224436369
"728" 145.4 120.971778571824 70.9028832199281
"729" 145.6 123.138439894722 66.7328356790448
"730" 145.8 120.584462848089 62.454449344549
"731" 146 116.408423385413 56.9485563229114
"732" 146.2 113.385930680161 51.6540525751687
"733" 146.4 112.130940257606 45.8369425672526
"734" 146.6 112.399976312423 39.7406837725579
"735" 146.8 113.022185877836 34.0478636857103
"736" 147 110.586505334565 31.2734415023034
"737" 147.2 109.260183042224 30.5809234063532
"738" 147.4 109.549540195177 27.6814270881576
"739" 147.6 111.852215923806 25.4027419632369
"740" 147.8 112.418607618158 26.7127604347049
"741" 148 113.203200566219 28.1130870986495
"742" 148.2 115.218457559292 30.2279349955001
"743" 148.4 117.331682940556 32.7539899606559
"744" 148.6 119.036515787099 36.5485429757629
"745" 148.8 121.522337851842 40.809159468068
"746" 149 123.187709347667 45.7269589674892
"747" 149.2 124.331464505306 50.898774643268
"748" 149.4 124.936774927194 56.5873086352392
"749" 149.6 124.688014464777 63.0349682606369
"750" 149.8 124.528477743751 69.1848155816712
"751" 150 123.32798586089 75.2933111869114
"752" 150.2 121.107644354535 81.0007870685658
"753" 150.4 119.880158929671 87.2558124153995
"754" 150.6 119.75617827123 90.6746530238981
"755" 150.8 117.779548188049 90.3234374462011
"756" 151 114.653407101695 92.6206606716896
"757" 151.2 110.486236337496 96.6112632314589
"758" 151.4 106.481589607651 100.690191680386
"759" 151.6 102.982583207386 105.371677824251
"760" 151.8 100.821647131619 110.861276322369
"761" 152 100.5948227042 110.524840419976
"762" 152.2 98.3171933506389 110.022069138017
"763" 152.4 93.9029166881839 111.017598799863
"764" 152.6 88.506574194336 113.226831592427
"765" 152.8 83.2196252698055 116.248550415007
"766" 153 77.8887787457287 119.261137942015
"767" 153.2 73.4336925470469 122.964775937486
"768" 153.4 72.0673468861795 125.293825235757
"769" 153.6 72.5240790637003 126.336154103928
"770" 153.8 73.0419639901389 127.504339998959
"771" 154 73.7863339894971 127.759452969874
"772" 154.2 74.0297564369763 126.964539146762
"773" 154.4 74.0027183225556 125.979953408698
"774" 154.6 76.0392207491839 125.041282463728
"775" 154.8 79.6352258524339 123.429675102606
"776" 155 82.4815015399795 121.305835047931
"777" 155.2 84.9462682207484 117.683410627323
"778" 155.4 85.8656965426341 113.701434075494
"779" 155.6 87.1411284396074 108.565115609426
"780" 155.8 88.6115251495997 103.722512624205
"781" 156 90.3546271188729 98.699235221188
"782" 156.2 92.7885232818244 93.1299946242094
"783" 156.4 96.552187653982 88.9260589971755
"784" 156.6 101.031926927702 85.2339621650584
"785" 156.8 106.031381983083 81.2026857251281
"786" 157 111.506474609151 78.1900394179674
"787" 157.2 117.694036197695 76.5199125188822
"788" 157.4 122.461613353636 76.3428776702244
"789" 157.6 123.564639185042 79.3679494905068
"790" 157.8 124.105903818862 80.6867262656964
"791" 158 124.213985653869 81.973677579559
"792" 158.2 123.976173605501 83.3202285088878
"793" 158.4 122.859523602015 85.6877955624408
"794" 158.6 121.27092652832 89.522028011694
"795" 158.8 120.949502652776 88.9974681003032
"796" 159 121.059332966769 87.6716696206499
"797" 159.2 121.583598683752 86.313466639728
"798" 159.4 123.134920648083 85.1589812378504
"799" 159.6 124.632072154569 83.4085987460044
"800" 159.8 125.759282039876 80.5406934598359
"801" 160 126.460608721833 76.5775710246559
"802" 160.2 126.48466228831 72.1300743901116
"803" 160.4 126.195904305724 67.2215624128361
"804" 160.6 124.767437059511 62.8851998662932
"805" 160.8 122.003953248033 60.3409157409661
"806" 161 118.486315769624 57.2908716768983
"807" 161.2 115.822722943032 52.5898170120207
"808" 161.4 114.441818370566 47.3694939631826
"809" 161.6 115.815893138234 40.9448259452369
"810" 161.8 118.184491782609 35.8070835736871
"811" 162 116.850120721908 33.6500820113634
"812" 162.2 114.521132893683 28.7827383235396
"813" 162.4 111.351420487004 23.6413034894075
"814" 162.6 106.540549581901 19.7796656971098
"815" 162.8 101.25268958389 16.1154224581542
"816" 163 95.7961792068262 12.3074508254154
"817" 163.2 90.8961795096219 7.96976509396543
"818" 163.4 86.9329021254447 4.67562303942567
"819" 163.6 81.2635429072232 3.79725731983907
"820" 163.8 74.684226365491 3.12745896371584
"821" 164 68.121329068978 3.31423129680534
"822" 164.2 61.2384107633056 3.85971723303188
"823" 164.4 54.2427280858173 5.60954794593434
"824" 164.6 47.1857735899002 7.02611397302529
"825" 164.8 40.8636619625256 8.79200321376258
"826" 165 34.1358802633825 10.6772403615918
"827" 165.2 29.5118466432003 10.2499284687436
"828" 165.4 30.460550389522 9.58283555653153
"829" 165.6 30.8954662428056 9.43314313123167
"830" 165.8 31.5822750079108 8.72790385100679
"831" 166 30.6828031959127 9.05489010266186
"832" 166.2 30.6751308010664 8.67834549340954
"833" 166.4 30.6259069257843 8.5337454945779
"834" 166.6 30.710299727344 8.67323268547642
"835" 166.8 30.8321198033056 8.57033742582258
"836" 167 30.732575398377 8.59763616817972
"837" 167.2 30.322014264174 8.53010770024363
"838" 167.4 30.3420184029635 8.630682014191
"839" 167.6 31.2010196568644 8.03078581217552
"840" 167.8 36.5755303179722 4.81221056132257
"841" 168 37.6300322927815 5.5934589068527
"842" 168.2 39.759836483273 4.71112608781171
"843" 168.4 43.1635600259722 3.69114220852258
"844" 168.6 47.4288869523056 2.53185561642258
"845" 168.8 52.5418495690913 1.69105435182258
"846" 169 56.7872676144389 1.96282849795591
"847" 169.2 61.4799190638993 2.90527966291633
"848" 169.4 65.6665312277088 5.7491738473871
"849" 169.6 66.5984353971429 9.59025790834668
"850" 169.8 65.5295454983241 13.5646591911374
"851" 170 63.618221319976 19.0673242881067
"852" 170.2 59.7434347911056 22.1887700297226
"853" 170.4 55.5486793600224 24.0579335566117
"854" 170.6 50.3176581453946 24.1848440987335
"855" 170.8 46.4280132082056 22.0970462554026
"856" 171 43.204679644595 18.0595239467568
"857" 171.2 43.1146610200424 13.8957473493357
"858" 171.4 44.658066765287 12.3567740972115
"859" 171.6 46.2861171837256 11.3144070075626
"860" 171.8 46.2581509037685 10.4269889276189
"861" 172 44.8060236155397 8.57759405353777
"862" 172.2 42.4150162658806 9.19616109436008
"863" 172.4 41.4532061594722 12.2488429584476
"864" 172.6 41.674774071148 16.8291418772952
"865" 172.8 42.0194344213187 22.6809136726384
"866" 173 42.2036617265218 28.5884314159307
"867" 173.2 42.5904680592281 34.2384605387874
"868" 173.4 43.5491344727918 40.1632093512815
"869" 173.6 44.1107826072281 46.0107548133085
"870" 173.8 43.8487209405642 52.1281479751502
"871" 174 42.6393452875012 58.4035981478661
"872" 174.2 40.6343478515356 64.2428466141326
"873" 174.4 38.7241299923339 70.6605543112282
"874" 174.6 37.5103701978662 76.3999913268983
"875" 174.8 35.5298207138897 82.594066432631
"876" 175 35.288275411871 89.159031276874
"877" 175.2 35.8097551640166 96.1023773345244
"878" 175.4 37.6666247486328 102.65321942625
"879" 175.6 40.4031909350328 107.357537245541
"880" 175.8 43.5647541428056 108.029892861278
"881" 176 48.4712238204419 108.229607978659
"882" 176.2 54.4478986861895 107.971883033769
"883" 176.4 60.9974680559216 107.24505401851
"884" 176.6 67.7642563517964 105.579799428827
"885" 176.8 74.7098895560392 104.871370966659
"886" 177 81.7005289225652 104.964821567967
"887" 177.2 89.3154587487702 105.456956196393
"888" 177.4 96.1434201037259 105.538127678092
"889" 177.6 100.862449552496 102.615954336924
"890" 177.8 102.884917194585 98.7180476572584
"891" 178 106.277729247806 93.6167363511433
"892" 178.2 111.491717095378 89.6103766687771
"893" 178.4 116.681518120596 86.6189308472044
"894" 178.6 121.04896718576 82.5712718667953
"895" 178.8 121.283924888633 77.8530565059408
"896" 179 121.466666180628 72.7466191662665
"897" 179.2 121.997486467417 66.1778397804002
"898" 179.4 122.4489995579 60.1793824579169
"899" 179.6 121.578716753172 53.7643513940949
"900" 179.8 121.334422408962 46.9025301916253
"901" 180 120.495622338689 40.7014872528468
"902" 180.2 117.90089594692 36.831815430094
"903" 180.4 114.212323269748 32.0490757691226
"904" 180.6 110.484936338558 26.5007460320652
"905" 180.8 108.941934309084 20.1864772746014
"906" 181 109.748346296775 21.3888893041711
"907" 181.2 110.946169880048 22.9253397325953
"908" 181.4 112.426724226598 25.2255433940354
"909" 181.6 115.158412785402 28.5540667828803
"910" 181.8 117.676601397833 32.3094740479006
"911" 182 119.950287784211 37.1875352584307
"912" 182.2 121.770292405521 41.9867529899189
"913" 182.4 123.233459553972 47.5458640601003
"914" 182.6 122.672275070709 51.9406893699187
"915" 182.8 121.178287851747 56.2522290884099
"916" 183 120.436580997019 60.7271025443129
"917" 183.2 119.557446473896 66.1930191340499
"918" 183.4 119.985659712438 71.8395509386905
"919" 183.6 121.772972198833 76.8925176262948
"920" 183.8 123.617057437611 78.9343624481559
"921" 184 121.533042383864 79.9485196478814
"922" 184.2 118.577496250722 81.9918215921559
"923" 184.4 113.8975749992 84.5511370187841
"924" 184.6 108.602056297152 86.7633851013418
"925" 184.8 103.617178788806 87.2852110610149
"926" 185 98.5784220011485 88.8231802073512
"927" 185.2 93.7821915818627 88.9906124938083
"928" 185.4 89.1335996604075 88.9974681003032
"929" 185.6 84.2947048430341 88.4373579820369
"930" 185.8 79.0375650469659 88.0462476984546
"931" 186 74.4064749976211 88.6857853720313
"932" 186.2 69.7832061758606 91.3233442917813
"933" 186.4 64.9621541663461 94.0328623614037
"934" 186.6 59.5422654439831 95.5239754294534
"935" 186.8 54.291827907456 95.6318576020896
"936" 187 48.8893420207781 96.3092467032125
"937" 187.2 43.1044754264386 97.2769745974143
"938" 187.4 38.7096626840838 99.4616187941139
"939" 187.6 37.7737378190601 100.975091282441
"940" 187.8 36.1678391304209 99.7465619712361
"941" 188 32.9870299327252 95.9945598245726
"942" 188.2 32.2926071584444 91.8224020343226
"943" 188.4 33.7918410706372 86.1628231650454
"944" 188.6 36.9987017709586 81.7153676616185
"945" 188.8 40.8138879680828 77.3574921896889
"946" 189 45.7350031600756 73.8853083895226
"947" 189.2 49.8771941861767 70.3006739446628
"948" 189.4 53.5114120730956 65.4352556802926
"949" 189.6 57.8834858713248 61.0910178177072
"950" 189.8 63.2841281330409 58.3776957606167
"951" 190 68.5321198073356 56.1138271150226
"952" 190.2 73.994555121589 56.6051481913844
"953" 190.4 79.1591184978556 57.8756879467526
"954" 190.6 83.4692478729838 60.3068598841642
"955" 190.8 87.2295163915531 62.3894104284294
"956" 191 89.9641579459821 65.4106011690579
"957" 191.2 94.0650137985414 68.3530379761339
"958" 191.4 97.9056334527965 72.4747079208135
"959" 191.6 101.477476832361 77.0199117572948
"960" 191.8 105.437170723671 81.6737445791784
"961" 192 110.134306977365 84.3353671427079
"962" 192.2 114.248201841364 84.6546087224696
"963" 192.4 114.953887952415 83.0820065192589
"964" 192.6 114.323354256776 84.1156877728374
"965" 192.8 114.315688571028 87.5830084527115
"966" 193 112.448014868292 90.1766075851875
"967" 193.2 109.607071923834 92.6614883779284
"968" 193.4 105.741356591852 94.3452820678646
"969" 193.6 101.287437513861 96.6669177381837
"970" 193.8 96.029948638881 97.4565877525113
"971" 194 90.9040812016747 98.5635755831263
"972" 194.2 85.3508252838749 98.5629390250553
"973" 194.4 80.1888363974172 97.9917411161478
"974" 194.6 74.9063366507173 96.7645449398814
"975" 194.8 69.7831416025278 95.1664979730726
"976" 195 66.2146255106944 91.8471731153504
"977" 195.2 64.0049446883921 88.2002439057937
"978" 195.4 61.8816207643825 83.9043668152457
"979" 195.6 61.1251180926613 78.4876663606111
"980" 195.8 62.1772049966956 73.1744491385426
"981" 196 65.1963450312959 68.2753118399668
"982" 196.2 69.3521847141199 65.3899397679797
"983" 196.4 73.9674253062627 62.412556934894
"984" 196.6 79.3327369432036 61.2354422320896
"985" 196.8 83.9998527028551 60.5036270567978
"986" 197 88.5784904113537 59.2462528053418
"987" 197.2 92.5063363033007 58.0295627412934
"988" 197.4 95.9278955941133 55.6228697332457
"989" 197.6 99.9898263599609 54.4043957707983
"990" 197.8 104.082961432188 54.4921747651167
"991" 198 108.65055662646 54.4161514945282
"992" 198.2 113.417524204535 55.1912316747244
"993" 198.4 116.331540116911 54.1382381296687
"994" 198.6 116.568537626957 51.4973522471245
"995" 198.8 115.891908865634 48.0752574489226
"996" 199 114.338406876063 43.2827154672632
"997" 199.2 112.746375281363 37.5169788648707
"998" 199.4 111.510268153301 32.2081329074391
"999" 199.6 109.989085350276 27.0687146242638
"1000" 199.8 106.865850928216 22.8136717670489
"1001" 200 103.052938338001 19.6004364897762
"1002" 200.2 99.7116768759586 17.1655414479858
"1003" 200.4 95.9835994267424 13.8102591824805
"1004" 200.6 93.1910216517319 11.0867067607857
"1005" 200.8 91.0010201606443 9.044983301
"1006" 201 91.8653220815642 8.58131967849499
"1007" 201.2 93.0209205243111 9.66018721685006
"1008" 201.4 93.4327060640314 11.3052017542258
"1009" 201.6 94.4746350531425 12.4960152669639
"1010" 201.8 96.676612374023 14.7766471556269
"1011" 202 100.477570881087 18.5468903097601
"1012" 202.2 103.532716869472 22.2227417979893
"1013" 202.4 106.122595110255 24.8871857147205
"1014" 202.6 109.019461551602 28.6460445843323
"1015" 202.8 110.165933704316 33.1561307675126
"1016" 203 111.222337176324 38.3805640798226
"1017" 203.2 112.070127675686 42.5578176353126
"1018" 203.4 113.133763122921 47.1560597960149
"1019" 203.6 113.97165754446 52.0266185887618
"1020" 203.8 115.111038311417 57.0968851592392
"1021" 204 115.786934765891 62.3907179410083
"1022" 204.2 116.956129049234 67.5301611687797
"1023" 204.4 119.038517560417 72.2638641999615
"1024" 204.6 119.672933103157 72.8165749229712
"1025" 204.8 117.643187519262 73.7769615363614
"1026" 205 114.181233615329 75.9755246174067
"1027" 205.2 109.744614759133 78.3257677444534
"1028" 205.4 104.82619083412 79.8946715404083
"1029" 205.6 99.9187212826133 81.7619405160245
"1030" 205.8 95.0873370699787 83.3237435643418
"1031" 206 89.6318362885811 83.310394179343
"1032" 206.2 84.1647541471456 82.3697575141226
"1033" 206.4 79.5725923937376 80.099668309876
"1034" 206.6 75.2538105026806 77.2823218903803
"1035" 206.8 71.5992082238344 74.0117225656687
"1036" 207 69.7707883286117 69.0565508485777
"1037" 207.2 68.4017295647239 63.951686027792
"1038" 207.4 66.7457502134356 58.4413178883926
"1039" 207.6 64.9306032370198 53.426070938945
"1040" 207.8 64.9000961888365 48.0631747066009
"1041" 208 65.5041869551672 43.8043014443119
"1042" 208.2 67.6490704407056 40.2405183924226
"1043" 208.4 70.7187813112033 36.5608547313339
"1044" 208.6 73.20651910884 33.0893147422536
"1045" 208.8 75.6122937625783 28.9910375608908
"1046" 209 78.6698194613221 25.468258944894
"1047" 209.2 82.4980266981099 23.4048300932465
"1048" 209.4 85.8402399299903 20.7752490631487
"1049" 209.6 86.4907438203718 17.5516236613226
"1050" 209.8 85.377723288226 16.0402660162771
"1051" 210 85.4985520566958 15.8411244146031
"1052" 210.2 87.8460506265471 16.3406637194574
"1053" 210.4 89.8963399931056 18.0781860694559
"1054" 210.6 92.0021566319127 20.5908836437511
"1055" 210.8 95.298154239637 23.8683686063001
"1056" 211 98.7489375234013 27.0208023134183
"1057" 211.2 102.313468195225 31.1951241426129
"1058" 211.4 105.261600646846 35.5531943356899
"1059" 211.6 107.483231187381 40.432381674565
"1060" 211.8 109.813951076364 45.8143863122932
"1061" 212 111.272536241589 51.1584357854075
"1062" 212.2 112.369744382362 56.4476958847565
"1063" 212.4 113.337869212457 62.2885966079641
"1064" 212.6 114.424320410674 68.0141215144169
"1065" 212.8 114.678170974833 73.4811858961837
"1066" 213 113.86468357869 78.9506950290534
"1067" 213.2 111.690330578417 82.5721726333781
"1068" 213.4 108.867894774028 83.7328747158226
"1069" 213.6 105.026790821174 86.7192157769828
"1070" 213.8 99.9418552698541 88.2071297536138
"1071" 214 95.0761663988621 86.8203796454358
"1072" 214.2 91.3254356682256 83.6156721153026
"1073" 214.4 88.247979535359 79.9104323677109
"1074" 214.6 85.7420804906956 76.1898682193126
"1075" 214.8 84.2220980502424 71.6545505771769
"1076" 215 83.6316846335434 66.8420208323129
"1077" 215.2 84.1410280261692 62.6375647506862
"1078" 215.4 84.7812817046371 58.4451397123226
"1079" 215.6 86.1183583413256 54.4895519447726
"1080" 215.8 86.5783343598907 50.2729417343439
"1081" 216 87.9276961281281 46.844054815129
"1082" 216.2 91.0098895317204 43.8408933755566
"1083" 216.4 95.0710541885382 41.7691218316196
"1084" 216.6 98.9525773347147 39.2240676441711
"1085" 216.8 102.354209151274 37.2459601006038
"1086" 217 102.28286016955 36.6160198398013
"1087" 217.2 100.368832298166 34.7898271781482
"1088" 217.4 97.8282887791133 33.9896663668391
"1089" 217.6 92.3301244338505 32.7057996714012
"1090" 217.8 87.7378468964684 31.9723430251017
"1091" 218 82.242074532976 31.5186529327771
"1092" 218.2 76.9267154446526 30.8021120398049
"1093" 218.4 71.47272333033 29.2268296913836
"1094" 218.6 67.3064103982009 26.2440511114156
"1095" 218.8 62.9658468157381 23.1211805570642
"1096" 219 60.012984812978 18.5400264018398
"1097" 219.2 59.7932280388986 14.1741978627179
"1098" 219.4 61.4028268029067 12.0980097387383
"1099" 219.6 62.5180088412056 12.2435348696559
"1100" 219.8 61.7859049904127 13.2429721592869
"1101" 220 59.555205370877 12.6560491986083
"1102" 220.2 55.7319056321348 11.7396548311884
"1103" 220.4 52.7792246885363 13.3525171125918
"1104" 220.6 49.0399409947245 15.9970709546604
"1105" 220.8 44.301521962221 20.1504639337226
"1106" 221 40.5777258802286 23.7890363060533
"1107" 221.2 36.1627226872306 27.4931431592351
"1108" 221.4 31.1761150254005 29.7862979891327
"1109" 221.6 25.8002091525882 29.8977766178008
"1110" 221.8 21.9817172560198 27.111643234794
"1111" 222 21.8895653933267 24.6731350125761
"1112" 222.2 24.0154920745012 23.6997752008878
"1113" 222.4 26.9173098422056 22.9633263462026
"1114" 222.6 30.8171166992135 20.1564983925594
"1115" 222.8 35.1981513257671 17.9387058285918
"1116" 223 40.4720594800932 15.9338927101308
"1117" 223.2 45.5006213339256 14.5400264044826
"1118" 223.4 50.9690708813245 13.0670277333352
"1119" 223.6 55.2831336925584 10.2987465627046
"1120" 223.8 60.6762944633213 7.93671924795416
"1121" 224 66.7702074474686 6.46002595143128
"1122" 224.2 71.7531744680762 7.34510563649905
"1123" 224.4 76.0924142395497 11.1656225131714
"1124" 224.6 80.056622370226 15.6797985319703
"1125" 224.8 84.3292801410469 19.796396107564
"1126" 225 87.6923109531539 23.2671828195585
"1127" 225.2 91.1717149750389 27.2590564435226
"1128" 225.4 94.1996747831389 30.4736350157559
"1129" 225.6 97.5235267282077 33.3083390596813
"1130" 225.8 101.162504258181 36.8398913080413
"1131" 226 105.984203171707 40.3728317027384
"1132" 226.2 110.747307834834 42.9410289809091
"1133" 226.4 115.830859604709 44.6718742415149
"1134" 226.6 119.437516183934 47.4915819533134
"1135" 226.8 118.82401435266 51.5027779909342
"1136" 227 118.759511686886 56.1520453543226
"1137" 227.2 119.508768592428 61.5386537990584
"1138" 227.4 119.316236395177 66.4345716421797
"1139" 227.6 118.506028472825 71.4834390427457
"1140" 227.8 117.468121425633 76.771520422813
"1141" 228 114.725062558427 81.6687454851604
"1142" 228.2 110.548431023551 85.6113590838408
"1143" 228.4 106.763955972616 89.2814055835658
"1144" 228.6 101.226590726179 92.6093882080702
"1145" 228.8 95.650006597977 94.8398230228655
"1146" 229 90.5026897439083 97.6456234803132
"1147" 229.2 86.0886431024328 100.471305400759
"1148" 229.4 82.0218016865328 104.036024811832
"1149" 229.6 77.4440572353927 105.842768965295
"1150" 229.8 72.6583661065 104.420266099878
"1151" 230 68.2170768482222 100.938159852545
"1152" 230.2 65.5631373104785 96.2597658309301
"1153" 230.4 64.9412980904419 90.9460848301711
"1154" 230.6 63.993058360592 85.2758279043905
"1155" 230.8 62.3399007938347 79.4614608186527
"1156" 231 60.0470104204017 74.4049294507745
"1157" 231.2 56.4874278008055 69.0962415434067
"1158" 231.4 52.6017695021551 64.6120051217012
"1159" 231.6 48.1923095066922 61.0810162166216
"1160" 231.8 43.7666709187118 57.1711984023226
"1161" 232 41.3200544278173 52.5955009676991
"1162" 232.2 40.1193659788316 47.1782042303745
"1163" 232.4 40.5529917787296 41.493657369639
"1164" 232.6 42.8806125962056 36.1053049001626
"1165" 232.8 45.6551866463056 31.1582968069764
"1166" 233 49.5859999184371 27.0910973392305
"1167" 233.2 54.5914541348404 25.350810867311
"1168" 233.4 57.8781700861919 24.5525102240044
"1169" 233.6 61.5234697410556 23.5502255688443
"1170" 233.8 66.5930480316291 22.9965986957108
"1171" 234 71.4197126429435 25.2611650373571
"1172" 234.2 74.7674003422341 28.8988009011083
"1173" 234.4 77.5154993687823 33.7010517562296
"1174" 234.6 79.5693798501467 39.3180350085343
"1175" 234.8 80.4550056601984 45.0187082630012
"1176" 235 79.0189645004618 50.4710633250413
"1177" 235.2 77.4820685515283 55.6071516454909
"1178" 235.4 75.0504684318856 60.3942699166226
"1179" 235.6 73.072677415351 65.177726514262
"1180" 235.8 70.3363125062522 69.0868785776041
"1181" 236 66.8462982892237 73.5274466942589
"1182" 236.2 63.2684569413009 77.0577794312291
"1183" 236.4 59.0921869002459 81.263882956763
"1184" 236.6 55.6348189664542 85.9794874314307
"1185" 236.8 51.6217364208326 90.6655256014577
"1186" 237 47.4989014380687 95.1111821004015
"1187" 237.2 43.1121150387419 99.7938002495317
"1188" 237.4 42.5500158949659 103.009048933832
"1189" 237.6 43.8855544602734 103.398905406387
"1190" 237.8 43.952751084743 102.686732768666
"1191" 238 41.0853626603196 103.089043732014
"1192" 238.2 37.9409980138611 102.16609772635
"1193" 238.4 35.7910703218999 100.21118537753
"1194" 238.6 33.9903922869484 97.2493920149226
"1195" 238.8 31.5183728978889 92.9087908736837
"1196" 239 30.5918814195414 87.7253587081056
"1197" 239.2 31.1240358698674 82.881172716302
"1198" 239.4 33.1274966698938 78.146267382852
"1199" 239.6 34.0148171276987 73.1461750624779
"1200" 239.8 35.1198819269618 67.7170438091663
"1201" 240 36.0664636411208 61.9761726911269
"1202" 240.2 37.903166112493 56.3192501512601
"1203" 240.4 40.8416590979701 51.4739393539302
"1204" 240.6 44.1746477696195 46.0375438837644
"1205" 240.8 47.8691447068306 41.5001278626851
"1206" 241 52.8581403279885 37.9005057081275
"1207" 241.2 58.7045531833056 34.9196901876559
"1208" 241.4 63.650448267344 32.9061162855863
"1209" 241.6 68.6243209059067 31.842668649008
"1210" 241.8 73.9796832536465 32.009409869243
"1211" 242 79.3634107652431 32.7194873835101
"1212" 242.2 84.7767216213862 34.0758752984516
"1213" 242.4 89.4373219468825 37.1731197063336
"1214" 242.6 94.4796181549499 40.3013261064978
"1215" 242.8 99.8389713477362 42.4388870153919
"1216" 243 105.459098337344 44.616751780986
"1217" 243.2 111.621865234715 46.1149320028074
"1218" 243.4 116.84236401503 46.1763049329552
"1219" 243.6 118.319643756604 45.3039451222457
"1220" 243.8 117.726701775551 43.4462835342094
"1221" 244 116.413159567806 41.8239525030285
"1222" 244.2 114.780229127361 39.8066706018503
"1223" 244.4 112.549026758306 35.6187554662565
"1224" 244.6 110.860391671063 30.6841386512654
"1225" 244.8 110.041614779262 25.4624281455556
"1226" 245 108.833944394688 23.3443097356167
"1227" 245.2 107.684412038352 23.1306985941886
"1228" 245.4 105.584183693692 20.7312235700958
"1229" 245.6 103.601342178931 16.4488682148538
"1230" 245.8 103.676566075837 16.6200540783851
"1231" 246 104.65413246149 17.9421143672139
"1232" 246.2 106.115993657593 18.9177224277907
"1233" 246.4 108.074464622715 21.0414507650802
"1234" 246.6 111.229930312247 23.3817785976755
"1235" 246.8 113.654206872689 26.5421861684973
"1236" 247 116.291073702587 30.6361590434862
"1237" 247.2 119.012139655703 34.4462285107618
"1238" 247.4 120.752390673556 38.7698239245448
"1239" 247.6 122.496721266696 43.1682671484953
"1240" 247.8 123.229236458006 48.2681685615797
"1241" 248 123.479002419463 53.4876881002654
"1242" 248.2 122.471171359989 57.5896121536804
"1243" 248.4 122.127739331161 62.5682997598803
"1244" 248.6 121.577687210815 67.6427556042377
"1245" 248.8 123.490364558611 72.3947970568226
"1246" 249 125.217183471886 75.2338662619654
"1247" 249.2 124.081214709657 75.7152430950157
"1248" 249.4 122.019626970543 78.4002553390605
"1249" 249.6 118.809958487796 81.8694460178317
"1250" 249.8 115.629755893989 86.0043471341575
"1251" 250 112.619411691083 90.1910494123504
"1252" 250.2 110.804120288442 95.3276708509287
"1253" 250.4 111.495818198768 99.206499234902
"1254" 250.6 113.319741772222 99.9119293528226
"1255" 250.8 113.436458071301 98.5883160192676
"1256" 251 113.943843643145 97.7125778459358
"1257" 251.2 115.012157731097 96.2515125499634
"1258" 251.4 116.646965517233 94.3876565812771
"1259" 251.6 118.50244031786 91.8270345481771
"1260" 251.8 121.189028631538 88.9310102396619
"1261" 252 121.320474569072 86.1761538979832
"1262" 252.2 120.78344887933 82.1218955349731
"1263" 252.4 120.002791139472 77.7472807729286
"1264" 252.6 119.509951486455 73.8506361724257
"1265" 252.8 119.879937438624 69.6751253813832
"1266" 253 121.510111546036 65.9087208679284
"1267" 253.2 122.502784270683 61.1528659117848
"1268" 253.4 122.347596105637 55.7162859903413
"1269" 253.6 120.300438191738 51.1873490760245
"1270" 253.8 118.469204004148 45.647489295294
"1271" 254 118.358546485535 40.4968544335843
"1272" 254.2 117.348451115717 35.0495822427932
"1273" 254.4 114.056170264429 30.2241863757483
"1274" 254.6 110.548024522335 26.4804534899402
"1275" 254.8 106.087689929306 25.4033486019559
"1276" 255 101.119519174234 23.19196381296
"1277" 255.2 97.0250622137411 19.7214333764194
"1278" 255.4 94.4451712409814 15.0023411058171
"1279" 255.6 93.5746565800722 10.1500246502226
"1280" 255.8 91.7067145535529 8.80568132045942
"1281" 256 87.7611923558408 9.37292045112258
"1282" 256.2 82.6516916742883 8.89321565439154
"1283" 256.4 77.5924685205134 8.29336254550235
"1284" 256.6 72.4550992747711 6.92519597549499
"1285" 256.8 66.8414381428166 6.87571549642148
"1286" 257 61.4368962737389 7.86966970532258
"1287" 257.2 55.1200184515987 9.34568446449499
"1288" 257.4 49.1659130038582 10.4209048024542
"1289" 257.6 43.418970556011 12.8031383126787
"1290" 257.8 38.1786397737398 15.8418603242173
"1291" 258 33.1175926600029 19.7240288425857
"1292" 258.2 28.9609634365363 24.9355834850533
"1293" 258.4 24.3631814015656 29.5062889143626
"1294" 258.6 18.6742385246348 31.7156760067738
"1295" 258.8 14.6017997790081 30.0330233314492
"1296" 259 15.9371461911434 28.4076694732956
"1297" 259.2 18.0640114576856 26.0972219688026
"1298" 259.4 21.8690324937782 22.9650016662815
"1299" 259.6 26.5840101143748 20.6032030761995
"1300" 259.8 30.9071353237661 18.3612468885989
"1301" 260 35.4300840937666 16.6582102750888
"1302" 260.2 40.9350208705893 15.4754436344847
"1303" 260.4 45.8939539951902 14.7538525535918
"1304" 260.6 51.1815300282856 13.6024056003226
"1305" 260.8 56.3743091588413 12.4604082117154
"1306" 261 61.2822659906517 11.1679177562676
"1307" 261.2 66.3441337870056 9.36867398008925
"1308" 261.4 71.8912889655134 9.02337385797426
"1309" 261.6 77.0116741988056 9.14361101532258
"1310" 261.8 82.4763603796722 9.57250458968925
"1311" 262 87.4061843387831 12.74213736739
"1312" 262.2 91.5486603472894 16.5324706133226
"1313" 262.4 95.8134365610396 20.5277674025566
"1314" 262.6 99.618434795368 24.7056003302913
"1315" 262.8 104.158377717577 28.5310591471813
"1316" 263 108.79295552207 32.3293428573226
"1317" 263.2 113.079702591098 36.5237345289263
"1318" 263.4 117.303528967444 41.5441849996559
"1319" 263.6 119.628855187515 46.7851023404317
"1320" 263.8 119.459879667604 52.2567248102841
"1321" 264 119.130291312573 58.5898495504488
"1322" 264.2 118.316061522687 64.5903298730355
"1323" 264.4 115.577451494402 70.1840998202492
"1324" 264.6 112.524392031833 75.0948448888503
"1325" 264.8 107.716344649535 80.0402308158553
"1326" 265 103.341083929853 82.9516842898792
"1327" 265.2 98.7148682208333 86.708943165017
"1328" 265.4 93.6024652686074 89.9030772493509
"1329" 265.6 88.3612446092222 93.5139129959337
"1330" 265.8 85.1919252239677 97.5103778292415
"1331" 266 81.4459249638056 101.156604443539
"1332" 266.2 77.8266175826434 105.605069774674
"1333" 266.4 74.8625022695874 110.137045558268
"1334" 266.6 71.3070393834692 113.208402243832
"1335" 266.8 68.2065191083056 112.644637498559
"1336" 267 65.5756798111949 111.203220671677
"1337" 267.2 62.8401707335198 108.613403479162
"1338" 267.4 61.9270853578698 104.506883720038
"1339" 267.6 61.8121485153484 100.186736692551
"1340" 267.8 62.162776768825 95.5539369200216
"1341" 268 63.4747320365631 90.6333901449892
"1342" 268.2 65.3023284973825 86.564944243438
"1343" 268.4 66.307935821577 82.5517491298369
"1344" 268.6 66.6650890804722 77.6507700676256
"1345" 268.8 67.0943646086303 72.7001489687556
"1346" 269 67.1040474208536 70.4250878005918
"1347" 269.2 67.5250649864116 67.2198930384741
"1348" 269.4 67.7230177129382 62.2981622050165
"1349" 269.6 69.6234108979382 57.8172686381083
"1350" 269.8 72.6734028875934 53.9284387041408
"1351" 270 76.2442773317199 50.2482373405512
"1352" 270.2 80.7771955406303 48.2207756934051
"1353" 270.4 84.7676538850868 47.9430860380101
"1354" 270.6 89.297044283654 48.045146108868
"1355" 270.8 93.3550555898056 50.149533652499
"1356" 271 97.2106986703004 51.3215751087762
"1357" 271.2 101.347670773642 53.2011563006783
"1358" 271.4 102.774551621872 56.0835409631245
"1359" 271.6 104.726317356778 59.3380567577862
"1360" 271.8 107.541038241263 61.0658189786083
"1361" 272 111.023384005114 63.9849985117899
"1362" 272.2 114.875108016746 65.4161465606426
"1363" 272.4 118.119208336475 64.4710057922449
"1364" 272.6 118.269743065675 61.9490736145002
"1365" 272.8 118.248396415034 58.6489703219226
"1366" 273 118.229090833472 54.0789954044135
"1367" 273.2 117.38857173331 49.4248931357886
"1368" 273.4 116.511167266655 44.5062988506433
"1369" 273.6 116.068554936926 39.2175435204926
"1370" 273.8 114.74752083507 35.7914657115579
"1371" 274 112.587034622006 35.2812468642083
"1372" 274.2 109.241574780775 33.869653713959
"1373" 274.4 105.072103463773 30.7225330114839
"1374" 274.6 101.442775423643 26.6084575791598
"1375" 274.8 98.5191675055664 21.9633378066052
"1376" 275 96.1676375036055 16.7745194622226
"1377" 275.2 96.2586795957241 13.3476173383226
"1378" 275.4 97.1174070414572 14.3868099125473
"1379" 275.6 98.6644014984138 15.4752306601782
"1380" 275.8 100.766589011306 16.6709424948443
"1381" 276 104.333326957469 17.6763358106173
"1382" 276.2 107.944806833855 19.651734830778
"1383" 276.4 109.988199902083 23.2048958904513
"1384" 276.6 112.40242499832 26.8040774042369
"1385" 276.8 115.705169949864 30.0662235889696
"1386" 277 116.761564985056 32.4602757141837
"1387" 277.2 117.169697045263 36.6207051558654
"1388" 277.4 117.267118300296 41.1954843974957
"1389" 277.6 116.506961026296 45.4399138582168
"1390" 277.8 115.870010888528 49.6208888165206
"1391" 278 115.820286095204 54.0481869384876
"1392" 278.2 116.223120249306 58.8167059277392
"1393" 278.4 117.321125200639 64.1531045262948
"1394" 278.6 118.464880358278 69.478886947267
"1395" 278.8 120.761807036184 74.2695566332956
"1396" 279 120.991699445 77.8515123346559
"1397" 279.2 117.616741918306 80.6506444907948
"1398" 279.4 113.499223350806 82.7614944669476
"1399" 279.6 108.166720073696 82.8360200335826
"1400" 279.8 103.187190835836 82.1597502193832
"1401" 280 98.6024677924688 80.385528926792
"1402" 280.2 94.6987679428359 77.7395599165044
"1403" 280.4 90.0535882135114 75.6133723076755
"1404" 280.6 85.7192757724756 73.5642751794026
"1405" 280.8 81.2753286118848 71.1631102358176
"1406" 281 76.4702414234565 69.3986313154735
"1407" 281.2 72.2942275866291 67.4938698995285
"1408" 281.4 68.4348053336735 65.0900656585396
"1409" 281.6 64.0927268019526 62.4805361560579
"1410" 281.8 59.7708849148889 59.4607540344615
"1411" 282 55.9082603539484 56.4395921071512
"1412" 282.2 51.3718796150607 54.6077165009756
"1413" 282.4 46.512573339073 53.1745778739738
"1414" 282.6 42.0634435266556 52.3349987042351
"1415" 282.8 36.7478598791927 51.9192726146452
"1416" 283 32.6316757988974 49.1869662329144
"1417" 283.2 30.6264071389499 45.2460570674772
"1418" 283.4 30.7630145965783 41.3164197351408
"1419" 283.6 29.0576562871911 38.6683520263587
"1420" 283.8 25.3487901987812 38.0356677739445
"1421" 284 22.8504684263056 39.2331248026687
"1422" 284.2 21.325629132627 40.054886944394
"1423" 284.4 22.5367890692634 39.2255094908527
"1424" 284.6 23.3580417959701 36.5107730052087
"1425" 284.8 25.6856496104137 33.7220705867685
"1426" 285 29.2501041778705 30.5408616156213
"1427" 285.2 33.0394995797286 28.1204367600534
"1428" 285.4 38.1974274446299 26.8427875127685
"1429" 285.6 43.3720382141859 26.3902643557733
"1430" 285.8 48.3588126841656 26.0717431426026
"1431" 286 53.2005505737915 26.9769950717874
"1432" 286.2 57.834126181287 28.5263921319152
"1433" 286.4 62.7162459342291 30.0692210979343
"1434" 286.6 66.9712635380556 31.4648826826797
"1435" 286.8 71.4982982056173 32.8119418006402
"1436" 287 76.3051750853232 34.9926295724638
"1437" 287.2 80.5702126463221 37.966883137949
"1438" 287.4 84.9220608313681 41.4977392227288
"1439" 287.6 87.8779223892477 45.8492126335542
"1440" 287.8 90.2517331103829 51.2151944426834
"1441" 288 92.1351841548627 56.3012784792083
"1442" 288.2 94.5689802161423 61.7950853815777
"1443" 288.4 95.7046326185329 67.8105385549287
"1444" 288.6 97.2923750624172 73.220385235876
"1445" 288.8 99.8547489785028 80.0822731729006
"1446" 289 101.942681397494 85.6449885122471
"1447" 289.2 103.081448900463 91.101715236094
"1448" 289.4 105.392074310645 93.2057100039546
"1449" 289.6 106.620907046262 92.9491598337498
"1450" 289.8 104.562144941347 93.1430934841391
"1451" 290 101.484515325639 94.8904773559059
"1452" 290.2 97.310825481689 95.691225740808
"1453" 290.4 92.3060385516856 94.9855983070526
"1454" 290.6 87.5128159221045 93.8186812005082
"1455" 290.8 82.9273535786471 92.648571893778
"1456" 291 78.023962845865 90.839827499184
"1457" 291.2 73.4922922042767 89.1593747189957
"1458" 291.4 68.9386577648344 86.3554788934284
"1459" 291.6 65.1071928527689 83.5324334913593
"1460" 291.8 61.822871308881 79.4687768215962
"1461" 292 59.6585889539571 75.0218184551711
"1462" 292.2 60.5871109630094 71.079421733342
"1463" 292.4 61.680543055326 68.023098459343
"1464" 292.6 63.497331734754 64.2684961747349
"1465" 292.8 67.0769454693006 61.2679918427978
"1466" 293 70.4976532023006 58.9030017871048
"1467" 293.2 74.6313837448662 57.0746876970195
"1468" 293.4 78.6638527637239 56.5810255913634
"1469" 293.6 83.0097901889618 56.6019058794163
"1470" 293.8 87.6576022959526 57.0100822954696
"1471" 294 91.063066233351 58.0783990321711
"1472" 294.2 94.4952915008056 58.6863227758663
"1473" 294.4 98.1782534933356 57.5202583212626
"1474" 294.6 101.315394146039 55.3162446070142
"1475" 294.8 104.011334412361 52.0081973709615
"1476" 295 107.447201977036 48.6480410609957
"1477" 295.2 111.165540519626 45.1910543230826
"1478" 295.4 113.012132282029 41.9222446052449
"1479" 295.6 112.532737673863 39.9620712203797
"1480" 295.8 110.700801229364 38.3468421039696
"1481" 296 109.011968422142 34.948722183496
"1482" 296.2 107.580856003234 30.054447660894
"1483" 296.4 107.462920696515 25.1706145927419
"1484" 296.6 107.3899593645 23.191831187491
"1485" 296.8 106.810665597512 23.0724975775943
"1486" 297 104.671211297599 22.1102322046319
"1487" 297.2 101.843478482806 19.5159589715807
"1488" 297.4 99.0066596704142 16.1641354084748
"1489" 297.6 95.7744808919991 13.0599531715484
"1490" 297.8 93.0149852303845 9.03901372881732
"1491" 298 90.6153220814305 7.58303291057258
"1492" 298.2 87.1307570505475 6.41080143096774
"1493" 298.4 82.7084342347707 4.91294080443886
"1494" 298.6 77.8595419274979 3.05809137293797
"1495" 298.8 73.0306443514654 1.63786401877619
"1496" 299 68.253862236774 1.01318347581732
"1497" 299.2 63.4099836499853 1.25519465643494
"1498" 299.4 58.9326003655056 2.29829970958925
"1499" 299.6 54.0531146257341 2.24612877975115
"1500" 299.8 49.8075457555306 2.13056410377258
"1501" 300 45.7948540972513 3.95421876338282
"1502" 300.2 42.0256702793981 6.6570663102485
"1503" 300.4 37.8025743127315 8.60100638328554
"1504" 300.6 32.7471313974209 9.43269769720719
"1505" 300.8 31.1110086733121 9.37192776958232
"1506" 301 30.1879605548835 9.76900038568622
"1507" 301.2 29.8106584663681 10.8682090637351
"1508" 301.4 27.2847191913055 12.2329186920726
"1509" 301.6 25.1710894001013 13.665205524055
"1510" 301.8 24.7611340069002 15.2172122878631
"1511" 302 22.8667575107484 18.6544928525511
"1512" 302.2 19.5426826071969 22.3870617640617
"1513" 302.4 16.1840891747135 25.9998660329015
"1514" 302.6 12.9304160006056 28.8785543338601
"1515" 302.8 11.5581320796477 30.2994179541515
"1516" 303 11.4994712942785 29.7711309834577
"1517" 303.2 12.7733168306456 28.9355632074826
"1518" 303.4 13.7235801036082 28.2326158025331
"1519" 303.6 15.118868784174 28.0566107531252
"1520" 303.8 16.2707012973708 26.1701135672356
"1521" 304 18.316673256377 23.4602847848464
"1522" 304.2 20.7133595989634 20.3341796805331
"1523" 304.4 23.2792750936902 17.5957216297457
"1524" 304.6 26.3698041600461 14.4748135100821
"1525" 304.8 30.1004684270806 11.4080416938476
"1526" 305 33.9849407861309 8.83049772949126
"1527" 305.2 38.7164339683909 7.4470940512738
"1528" 305.4 42.905340603914 5.67173722831053
"1529" 305.6 47.2739552990706 4.56202690646716
"1530" 305.8 51.5566779154002 4.88279379606582
"1531" 306 54.1769497706213 7.46904868809889
"1532" 306.2 55.4879617553611 10.6723405873226
"1533" 306.4 57.6839716580278 14.2346579541744
"1534" 306.6 60.5520334600173 17.3402992793108
"1535" 306.8 63.8804208009885 19.1176393204445
"1536" 307 67.1922308240761 19.6423861642049
"1537" 307.2 70.7087034685555 18.1203474604297
"1538" 307.4 73.713134599127 15.5724648404297
"1539" 307.6 75.3057398513404 11.965539149683
"1540" 307.8 75.5306781304952 8.23428049404672
"1541" 308 75.7221216804127 8.36104706775115
"1542" 308.2 78.7173929599763 9.19021862422502
"1543" 308.4 82.184238637978 11.8540309748743
"1544" 308.6 85.5893579838283 14.7199995677317
"1545" 308.8 89.4048000928954 16.8731425591428
"1546" 309 93.9147318245089 18.5679768383116
"1547" 309.2 97.8408188440693 21.1802564915643
"1548" 309.4 102.874103700738 23.2714770037495
"1549" 309.6 107.186783307434 25.6798945557453
"1550" 309.8 107.825757863087 29.0847735834163
"1551" 310 106.871875163116 33.8448937261157
"1552" 310.2 106.616041001619 38.6766504392347
"1553" 310.4 106.566589011926 43.8037322364926
"1554" 310.6 106.778228839103 49.356009930283
"1555" 310.8 106.980874726256 54.4284027618926
"1556" 311 108.349888739911 58.8456962588322
"1557" 311.2 109.996045724872 63.5613360865396
"1558" 311.4 110.386379313776 68.9436900480326
"1559" 311.6 109.694673825984 74.2659771888869
"1560" 311.8 108.852224166353 79.5913636268981
"1561" 312 106.7919532861 85.0929944085579
"1562" 312.2 103.411154854731 89.7805241402571
"1563" 312.4 99.6896995398055 94.4729077042948
"1564" 312.6 95.345943688377 99.2476599554655
"1565" 312.8 88.8222659189166 101.316803519684
"1566" 313 83.0929323908056 101.049710880607
"1567" 313.2 77.5688768608153 99.4982076361284
"1568" 313.4 72.5045152675886 97.1032493136999
"1569" 313.6 67.3711749388242 93.6737840315656
"1570" 313.8 63.3671998265028 89.0653125386437
"1571" 314 60.5627154086389 84.5503203897393
"1572" 314.2 58.1648902467959 78.7632786632553
"1573" 314.4 58.3805117812479 73.3612775314284
"1574" 314.6 59.6344789151656 68.0417396005526
"1575" 314.8 60.8717692498359 63.077653566868
"1576" 315 64.1076318465409 59.3631268327638
"1577" 315.2 66.0797094415283 56.1974531633919
"1578" 315.4 66.9395903183055 52.4316167530777
"1579" 315.6 68.1618431983424 48.0296637599331
"1580" 315.8 69.8218533155556 43.8425874464476
"1581" 316 72.3421366585199 40.2809765285314
"1582" 316.2 75.4583093345447 38.8749086968552
"1583" 316.4 77.6626134736676 37.1659269342536
"1584" 316.6 80.800199967612 35.2183129893548
"1585" 316.8 83.4900932137381 33.2382785110866
"1586" 317 86.4453113800752 31.456192071817
"1587" 317.2 89.7250910791314 32.2892638048731
"1588" 317.4 90.6151480527506 33.0069116419819
"1589" 317.6 91.9832775206332 33.5944983651846
"1590" 317.8 93.1312315035722 32.0830475373893
"1591" 318 93.1776855592055 29.1996937057559
"1592" 318.2 92.5216301448176 24.9374135212262
"1593" 318.4 91.2998155526945 21.5244332280633
"1594" 318.6 89.0546152812775 20.4673747270192
"1595" 318.8 85.8269071319533 18.2551867029817
"1596" 319 82.6560603942538 14.9598120306329
"1597" 319.2 80.3130549178637 10.5212452226482
"1598" 319.4 80.5215361799907 7.45445920428554
"1599" 319.6 81.6071704461692 8.05352259892486
"1600" 319.8 83.3890401661428 9.48135359518304
"1601" 320 87.195302896686 10.5020201730508
"1602" 320.2 91.6956878819275 11.2642572203836
"1603" 320.4 96.1826735815528 12.4488587437951
"1604" 320.6 100.603698166877 14.7125544561797
"1605" 320.8 104.500189763654 17.8450162054438
"1606" 321 108.341556246716 21.1708909230326
"1607" 321.2 111.864168082202 24.8203001168698
"1608" 321.4 114.980095776098 28.1950427569452
"1609" 321.6 117.540609958906 32.491799593185
"1610" 321.8 119.052594546972 36.8270634267948
"1611" 322 119.563046742943 41.7307959744235
"1612" 322.2 119.47188764652 46.1752649808654
"1613" 322.4 119.641437550626 50.8952347034358
"1614" 322.6 121.004853910592 55.5027063370896
"1615" 322.8 122.241032001806 60.4324881559226
"1616" 323 122.746573489854 65.3763699077012
"1617" 323.2 120.962924428364 70.0867151539991
"1618" 323.4 119.058804982217 75.0363518319697
"1619" 323.6 116.152863289133 80.1530996347226
"1620" 323.8 112.420523981034 82.999448504494
"1621" 324 110.346806420394 84.2349574674108
"1622" 324.2 105.744908728647 86.348026199388
"1623" 324.4 100.651074915747 87.0713503252638
"1624" 324.6 94.6592469912761 88.1392128939402
"1625" 324.8 89.0563662053356 89.5433210307326
"1626" 325 83.5805804533716 90.4294794132943
"1627" 325.2 78.1039390196987 90.7970648052061
"1628" 325.4 72.8917651996263 89.2180333373698
"1629" 325.6 68.8128350292341 86.0241491576655
"1630" 325.8 64.2950244748803 83.0834027675936
"1631" 326 59.7850624513484 79.9347096958655
"1632" 326.2 55.0333654922826 77.1089642805703
"1633" 326.4 50.0482314749318 74.3483798715265
"1634" 326.6 45.153195993664 71.6376432593698
"1635" 326.8 40.553935135982 68.3594006130873
"1636" 327 35.8681617435556 65.1884540503514
"1637" 327.2 31.4497475884306 61.9362288791495
"1638" 327.4 26.3333043980459 59.238903143938
"1639" 327.6 21.1944115079484 56.8254143324654
"1640" 327.8 17.3784016945439 53.4624814110609
"1641" 328 17.9467087567761 51.4459562797344
"1642" 328.2 19.5049845902118 50.6342870553851
"1643" 328.4 18.4360134236493 51.4066139745726
"1644" 328.6 15.5458321214618 51.8564744996663
"1645" 328.8 12.5771664438644 54.0200671031755
"1646" 329 11.3943246035225 57.0209694742565
"1647" 329.2 10.6196854909997 60.7827601743614
"1648" 329.4 9.29313515746594 65.7426601220584
"1649" 329.6 7.36053633838738 70.4456668525226
"1650" 329.8 4.99834009799687 74.7626662308443
"1651" 330 5.46786301431907 75.0821246039983
"1652" 330.2 6.21184737977877 77.2812719387512
"1653" 330.4 6.59958404873476 80.7503864542252
"1654" 330.6 7.24651274728738 83.9749235647226
"1655" 330.8 8.83217678425774 88.2121631392878
"1656" 331 10.2909056090109 92.1727358945726
"1657" 331.2 11.9173214389737 95.7975498741987
"1658" 331.4 14.6655576043012 99.3320091130095
"1659" 331.6 17.2426415189898 103.194004464638
"1660" 331.8 19.4908447599663 107.569226584001
"1661" 332 20.6278346577621 108.324926986557
"1662" 332.2 23.3368402414496 109.022768941882
"1663" 332.4 26.9713210169371 111.370696188559
"1664" 332.6 31.0187349899407 113.627456943052
"1665" 332.8 34.6722246529952 116.042662078064
"1666" 333 38.2403766848314 118.872788591745
"1667" 333.2 41.6510248652792 121.481767217402
"1668" 333.4 44.0562351389263 121.343795443038
"1669" 333.6 47.9979127278142 122.602361599297
"1670" 333.8 52.5260909720728 123.597353691417
"1671" 334 56.6967931516954 126.120572777873
"1672" 334.2 59.8410628331585 126.4318546486
"1673" 334.4 63.8922931760424 126.507130437638
"1674" 334.6 68.6366080922792 126.631172091507
"1675" 334.8 72.4774027398582 126.346211535323
"1676" 335 77.021503818728 125.560980469245
"1677" 335.2 80.7053474983783 123.982471341041
"1678" 335.4 85.1324615054216 122.604008937198
"1679" 335.6 88.8445648622215 121.775806162986
"1680" 335.8 92.5591644268568 120.136564278117
"1681" 336 97.2311728608326 117.738499981269
"1682" 336.2 97.9905941064878 114.929554318883
"1683" 336.4 100.042385121887 112.17791831735
"1684" 336.6 103.29986543131 108.788027773735
"1685" 336.8 106.893094660091 105.948591246065
"1686" 337 111.824061950694 102.657980621045
"1687" 337.2 114.242104323124 100.419189619895
"1688" 337.4 114.77766967526 97.1463185816589
"1689" 337.6 115.76535258273 92.6071979545396
"1690" 337.8 117.238473179577 88.6266292623797
"1691" 338 120.25738349632 84.935839295694
"1692" 338.2 123.472894012797 81.8333372268047
"1693" 338.4 123.647678172385 78.8793964445936
"1694" 338.6 123.092554332777 74.8532587964091
"1695" 338.8 122.624836899953 70.1653997643226
"1696" 339 123.053977975389 65.5969046776281
"1697" 339.2 124.021971900891 60.9238655183512
"1698" 339.4 124.19162425207 56.2674211710773
"1699" 339.6 123.50072119872 51.4348226750083
"1700" 339.8 123.235630304235 46.1688697614721
"1701" 340 121.878388164668 42.9369495816896
"1702" 340.2 119.365807497833 39.5023401777948
"1703" 340.4 116.945761670786 35.4065913808954
"1704" 340.6 115.134278619409 30.7044667713603
"1705" 340.8 112.393540043169 26.4228876927771
"1706" 341 110.182850929923 22.6361482427049
"1707" 341.2 109.191665464806 20.8059646441408
"1708" 341.4 108.01808932249 20.6251746955542
"1709" 341.6 104.681398972406 19.6998910072384
"1710" 341.8 101.025365955646 17.1369151072162
"1711" 342 98.801457157366 13.0326318495863
"1712" 342.2 97.263338948048 10.846059856868
"1713" 342.4 94.9228799674306 9.51385020854133
"1714" 342.6 91.367561050493 7.61090037672883
"1715" 342.8 87.0424451839795 5.81613170235519
"1716" 343 82.489278084982 4.44501571314611
"1717" 343.2 77.8214069471969 2.48034407649649
"1718" 343.4 73.3887969780396 1.41458198241832
"1719" 343.6 68.8110644765773 0.681594335529099
"1720" 343.8 64.1536947768907 0.516046781854492
"1721" 344 59.639601714186 1.12193491876823
"1722" 344.2 54.9030550555584 1.09201565717651
"1723" 344.4 50.7633519423718 2.5590227985756
"1724" 344.6 46.6294388487423 4.83801190430992
"1725" 344.8 42.1382861718426 6.37868654250776
"1726" 345 37.7352363467406 7.39649150446544
"1727" 345.2 33.3917851919907 8.8416397418411
"1728" 345.4 30.6177164696132 10.8193338153995
"1729" 345.6 27.5677735348942 12.9460839380821
"1730" 345.8 24.4250799224484 14.7944506832511
"1731" 346 23.0510654847222 16.1078235099892
"1732" 346.2 22.7124946745179 16.6249622426787
"1733" 346.4 20.8194232098368 17.9457492541038
"1734" 346.6 20.1818881369464 18.8488906572803
"1735" 346.8 20.0427044107211 20.5767857016888
"1736" 347 18.5695827253582 23.6413983708357
"1737" 347.2 16.1578789326248 27.4100875578648
"1738" 347.4 12.6406060398931 30.7990208586851
"1739" 347.6 9.05261369626608 33.5429395789542
"1740" 347.8 7.87104011871696 36.2398589038416
"1741" 348 6.02723775609306 39.7946389339226
"1742" 348.2 4.32407127407478 43.1578439923226
"1743" 348.4 3.20315044981762 47.1270153509491
"1744" 348.6 2.12826440486805 51.3190305095101
"1745" 348.8 1.64920695614931 55.1408544395101
"1746" 349 1.5170855485066 59.5641067186319
"1747" 349.2 0.913969053570254 64.5600580003226
"1748" 349.4 1.00680618843415 69.0770899023512
"1749" 349.6 1.51586568904141 72.5786772647754
"1750" 349.8 3.64977020228343 76.4652086495261
"1751" 350 5.22390119446042 80.9194937077651
"1752" 350.2 6.79297227096208 85.5601496643835
"1753" 350.4 8.33180084568167 89.8010066636766
"1754" 350.6 10.6512777878582 94.0082171241121
"1755" 350.8 12.942271664512 98.4515718603042
"1756" 351 15.448764624728 102.630036889245
"1757" 351.2 18.430836070421 105.734494442759
"1758" 351.4 22.0216414825955 109.256128280835
"1759" 351.6 25.8277510828056 113.191091271007
"1760" 351.8 28.6394812797719 115.672938543138
"1761" 352 31.9101304507259 116.171591780677
"1762" 352.2 36.3775013584542 116.740005440998
"1763" 352.4 40.7019600054019 117.255646848002
"1764" 352.6 44.6133639538145 118.509197583626
"1765" 352.8 47.7947672494176 121.083516054702
"1766" 353 51.3157595093184 123.269153294246
"1767" 353.2 55.504105088567 123.987666981579
"1768" 353.4 60.2814871152834 124.173747018181
"1769" 353.6 64.6343307591099 125.519811346401
"1770" 353.8 67.4997931789273 125.676007628757
"1771" 354 70.6579702581596 124.231243484385
"1772" 354.2 74.7614741266551 123.044110564535
"1773" 354.4 78.395023472211 122.68965566716
"1774" 354.6 82.2886588464395 122.72344093501
"1775" 354.8 86.2602543658056 122.421095066674
"1776" 355 90.1260689391861 120.372215958606
"1777" 355.2 94.2161186966374 119.249343795101
"1778" 355.4 95.7237599525377 116.74842870159
"1779" 355.6 97.7295455628244 112.358095585238
"1780" 355.8 100.300128865896 108.153171500059
"1781" 356 103.839488934975 105.093024623964
"1782" 356.2 108.251066817684 103.268571683262
"1783" 356.4 112.824317359871 101.799624630397
"1784" 356.6 114.252071420248 99.1916625352457
"1785" 356.8 114.811570342711 94.7596780358698
"1786" 357 115.040850719572 90.1627065332572
"1787" 357.2 116.159773809806 85.3426170604488
"1788" 357.4 118.550361872432 81.2617857542291
"1789" 357.6 121.024082971411 77.4525778082217
"1790" 357.8 122.000793618041 72.5354113334924
"1791" 358 122.854177727532 67.6030951672282
"1792" 358.2 122.828426258987 62.4985893350499
"1793" 358.4 122.089000547006 57.1075013368226
"1794" 358.6 122.643689567736 51.7966796677582
"1795" 358.8 122.276888476994 47.1347041760867
"1796" 359 119.942287168411 43.3415855274187
"1797" 359.2 116.316276777982 39.4371859898814
"1798" 359.4 112.860978092447 35.5718840406999
"1799" 359.6 110.727970376174 31.1654799711964
"1800" 359.8 108.605710899431 27.0066568214788
"1801" 360 105.719741461572 22.6460336446098
"1802" 360.2 102.552123267542 17.7280155350149
"1803" 360.4 99.7678717417417 14.1770344465353
"1804" 360.6 96.468283976019 13.7770357574237
"1805" 360.8 92.075020639909 13.7429784345295
"1806" 361 87.3699618722273 12.8871566238648
"1807" 361.2 83.000122491073 11.112294737404
"1808" 361.4 79.5400233927621 8.00952630565954
"1809" 361.6 75.5033621340792 5.67580867041731
"1810" 361.8 71.1139022453573 4.3377772458743
"1811" 362 66.1089690273336 4.68624782505291
"1812" 362.2 61.1563483303169 6.65508247908395
"1813" 362.4 56.4183225940783 8.83091633014076
"1814" 362.6 51.8735618149448 10.2804826907023
"1815" 362.8 46.9637430965484 10.0553890100511
"1816" 363 42.3776592217645 10.8346372199664
"1817" 363.2 38.6653843151754 13.342381963076
"1818" 363.4 34.9464710488306 17.6328374198351
"1819" 363.6 31.8748996535363 21.9271220837457
"1820" 363.8 27.7703752274722 25.4500597833226
"1821" 364 23.5472792608056 29.0072959027841
"1822" 364.2 19.4133375423241 32.5699762158781
"1823" 364.4 14.8531667524879 35.0420884703814
"1824" 364.6 10.2048400398537 37.0337164900334
"1825" 364.8 7.64961257664893 38.3276110976599
"1826" 365 7.69319450594348 40.3903163188743
"1827" 365.2 7.95138585590556 44.8967738804726
"1828" 365.4 7.5916548631086 49.4966671166256
"1829" 365.6 7.95458277902051 54.1018332647712
"1830" 365.8 7.37481373487159 58.9390924278037
"1831" 366 5.99544271626711 63.0827760581495
"1832" 366.2 5.46917998811325 67.6983634197649
"1833" 366.4 6.12361483904662 72.4016217424119
"1834" 366.6 7.36226396855556 77.154383340017
"1835" 366.8 9.59522596093056 81.5398757464654
"1836" 367 10.5218816468596 86.7679538097821
"1837" 367.2 11.1494761015198 91.9133978421797
"1838" 367.4 12.7645635044601 95.6384353220044
"1839" 367.6 16.907272987062 97.9895845811944
"1840" 367.8 21.1953987251874 100.123866861668
"1841" 368 25.7010582038056 102.676832948199
"1842" 368.2 29.23438182925 105.365105904795
"1843" 368.4 32.3267533623191 108.999951211593
"1844" 368.6 35.5273114062459 112.32584460435
"1845" 368.8 38.8891315997107 116.335888224417
"1846" 369 42.482496328975 119.046959673534
"1847" 369.2 46.9439987517692 119.39280823965
"1848" 369.4 52.2106871015893 119.429054530485
"1849" 369.6 57.0827722145135 120.274133751553
"1850" 369.8 61.8085287188056 121.310848685021
"1851" 370 66.6762024909108 122.658486690586
"1852" 370.2 71.7645708915489 122.648399591252
"1853" 370.4 77.1832141146197 122.313567229243
"1854" 370.6 82.2445425760734 122.228651229787
"1855" 370.8 86.0894452164395 122.303722771269
"1856" 371 87.6875113124162 119.766811990933
"1857" 371.2 89.4044305263729 116.66548252289
"1858" 371.4 91.3480983009738 112.743613902846
"1859" 371.6 93.603705165413 108.893215588323
"1860" 371.8 95.8614232054942 104.808190576351
"1861" 372 98.3033870753633 100.793888721284
"1862" 372.2 101.095161664787 96.6419482239301
"1863" 372.4 104.427065977927 93.6202070605843
"1864" 372.6 108.627638513104 91.3385493252361
"1865" 372.8 112.8157791962 88.7252052714786
"1866" 373 116.50727427792 85.8239583803798
"1867" 373.2 117.822617846681 81.6700697484764
"1868" 373.4 118.082094608479 76.7494714386014
"1869" 373.6 118.728305230374 71.5841680864068
"1870" 373.8 119.956721001654 66.5288763885044
"1871" 374 122.371344677348 61.877501584694
"1872" 374.2 123.632193614903 57.0425674350993
"1873" 374.4 122.129695835412 53.2181199131105
"1874" 374.6 119.252570561864 49.0929117424402
"1875" 374.8 115.668359006412 45.2810795089893
"1876" 375 113.618463707511 40.8310276584696
"1877" 375.2 111.905107125718 36.0522198894585
"1878" 375.4 110.938491523745 30.8585197085044
"1879" 375.6 110.235249076362 25.7586950491473
"1880" 375.8 107.68286845126 22.9832461557771
"1881" 376 103.910500345621 21.0535775450074
"1882" 376.2 99.2937842929306 19.2975023202544
"1883" 376.4 94.9607810674685 16.6154915076821
"1884" 376.6 91.2012766468056 13.3311793859355
"1885" 376.8 87.4120078112601 9.76900038568622
"1886" 377 82.7044075618722 6.90147430972258
"1887" 377.2 77.8155186724607 5.6117185558743
"1888" 377.4 72.7098750800328 5.0612081810044
"1889" 377.6 67.7558955727715 6.33804481216349
"1890" 377.8 62.6866414318745 7.62806014652947
"1891" 378 57.4066877600614 9.103615183497
"1892" 378.2 52.4815990082134 10.6471970088357
"1893" 378.4 47.4889426676757 11.5806441966603
"1894" 378.6 42.3568329950795 13.0858485759938
"1895" 378.8 37.4418434974357 14.907759161802
"1896" 379 32.2741828672173 15.4383798412049
"1897" 379.2 27.5389727087508 15.1957048003637
"1898" 379.4 26.8562972188977 13.4331055051778
"1899" 379.6 28.3095430960932 14.1015113738294
"1900" 379.8 28.4553943005069 14.965688248946
"1901" 380 27.8092277103656 16.6241943876426
"1902" 380.2 26.0134516040795 18.8395259719801
"1903" 380.4 23.4661958182456 21.6180443228426
"1904" 380.6 20.4313192637785 24.663314947282
"1905" 380.8 17.6006322527431 28.2192897059351
"1906" 381 15.054331622127 31.8880131892154
"1907" 381.2 12.3711574347341 35.8326814598226
"1908" 381.4 9.90127765409626 39.8737418013109
"1909" 381.6 7.80875419535395 44.1112452307742
"1910" 381.8 6.15899521429072 49.0684271395107
"1911" 382 3.81148077968904 53.844108961643
"1912" 382.2 1.1991571591818 58.28621238058
"1913" 382.4 0.634683935914481 62.2329077855206
"1914" 382.6 1.88036055028634 66.6547115004187
"1915" 382.8 3.45238095274999 71.3437954760726
"1916" 383 5.47669036343859 75.6082847924602
"1917" 383.2 7.46737421108875 79.7898572541191
"1918" 383.4 9.79596569150826 83.8757627276199
"1919" 383.6 12.7748652991667 86.9531152494337
"1920" 383.8 15.3791078119444 90.9518754724892
"1921" 384 18.1804281365 95.3257406368226
"1922" 384.2 21.1401145598056 100.099546163932
"1923" 384.4 23.6054895025082 104.654778419106
"1924" 384.6 25.8219923155783 109.330988147577
"1925" 384.8 29.2827001344542 110.955623276674
"1926" 385 33.457614465689 111.134362824944
"1927" 385.2 37.986428288654 110.387201306414
"1928" 385.4 42.9522002229803 109.857947842497
"1929" 385.6 47.6603678667401 110.096911536369
"1930" 385.8 52.16579292825 111.363246239378
"1931" 386 56.9953204927259 112.904439642287
"1932" 386.2 61.8256493781299 113.851257443458
"1933" 386.4 66.5115887227273 115.951958220775
"1934" 386.6 70.1801738276838 118.869837708201
"1935" 386.8 73.315737107978 122.688023170142
"1936" 387 76.0512969285288 122.133105631537
"1937" 387.2 78.8641295376975 119.360192838052
"1938" 387.4 81.4278259810913 116.267515857065
"1939" 387.6 84.5657371091806 112.45570146593
"1940" 387.8 88.1430513176111 109.512492614017
"1941" 388 91.4370661716111 106.522269261378
"1942" 388.2 95.1980784145037 103.528240109228
"1943" 388.4 98.410470470291 100.414703277594
"1944" 388.6 102.332653765611 97.9797850326559
"1945" 388.8 106.156956596796 95.0810724693413
"1946" 389 109.096953312543 91.639350273274
"1947" 389.2 110.88338802557 87.4610264906755
"1948" 389.4 111.587651382364 82.6163026264696
"1949" 389.6 112.446405526316 77.6956668477326
"1950" 389.8 114.555403409392 73.3098299016014
"1951" 390 116.576398469594 68.7824384768322
"1952" 390.2 118.275305845938 64.0624997905679
"1953" 390.4 120.87876995632 59.5500630663424
"1954" 390.6 122.975105447776 55.372693023499
"1955" 390.8 121.74429556533 52.7805155309265
"1956" 391 118.601599770155 50.7005380126622
"1957" 391.2 115.339406058657 47.6910569310751
"1958" 391.4 112.019499725204 44.1893654025556
"1959" 391.6 109.542604739636 40.2379705098026
"1960" 391.8 106.861018245182 36.0288179684414
"1961" 392 104.491359653906 31.5734710133892
"1962" 392.2 102.223557119806 26.8471487532892
"1963" 392.4 100.841720834899 22.1022605268109
"1964" 392.6 100.719638120853 16.8861766711579
"1965" 392.8 98.790588785612 14.5886827435484
"1966" 393 95.4225163075528 14.4269676130588
"1967" 393.2 91.0379496823116 14.2593295529491
"1968" 393.4 86.3677959956544 14.5741561809737
"1969" 393.6 81.9620811375092 14.1686017381004
"1970" 393.8 77.5727426629484 12.9563353645369
"1971" 394 73.206363083127 10.9089296877512
"1972" 394.2 68.9075530387722 8.55335154168925
"1973" 394.4 64.0804594478393 7.17258047164842
"1974" 394.6 59.1037830694567 6.62387361031095
"1975" 394.8 54.2884014010198 7.85147054375115
"1976" 395 49.1683459396569 9.52062878139015
"1977" 395.2 44.7049900538056 12.1450167416826
"1978" 395.4 40.465651410344 15.4300214027457
"1979" 395.6 36.0453605675623 18.6465245709983
"1980" 395.8 31.6302849410056 21.7795163838851
"1981" 396 27.5224740096887 25.0811131441927
"1982" 396.2 23.2305470633056 28.5594823228621
"1983" 396.4 18.4225523052556 31.9407907577726
"1984" 396.6 14.312113633935 34.9746445186755
"1985" 396.8 10.8822619072887 38.6661273285248
"1986" 397 7.7629990532186 42.3519376418661
"1987" 397.2 4.99503506637077 44.5536405580617
"1988" 397.4 5.72266942277364 45.4793987412907
"1989" 397.6 6.25946004453284 48.5045370661105
"1990" 397.8 7.0101322901585 52.5100719622049
"1991" 398 8.34775357734842 56.7999355062654
"1992" 398.2 9.88254731151986 60.6981959148655
"1993" 398.4 11.9142434937584 64.4338657007471
"1994" 398.6 14.6266100747467 67.8648116339108
"1995" 398.8 17.9924730320288 69.4950345312935
"1996" 399 22.0679535854232 70.6562418572932
"1997" 399.2 26.2255667228656 71.3323300042826
"1998" 399.4 30.5230659621086 71.7945004698377
"1999" 399.6 35.0857658259013 72.4232574477907
"2000" 399.8 39.160313466982 73.5825599840873
"2001" 400 43.0702829063201 74.6044049697498
"2002" 400.2 47.3360198419706 76.352054553274
"2003" 400.4 50.883060728815 79.0938054171433
"2004" 400.6 54.702868105177 81.7582656853226
"2005" 400.8 58.5954565375 84.479545872517
"2006" 401 62.8848261675065 85.4765074714254
"2007" 401.2 67.4386655379177 86.0801413444815
"2008" 401.4 72.0670662702867 86.8167741511622
"2009" 401.6 76.3698432929282 88.486117999832
"2010" 401.8 81.1244119029471 89.4451794766056
"2011" 402 85.4736067625601 89.4575037115771
"2012" 402.2 89.5829543999565 88.3923751487188
"2013" 402.4 93.7997475950955 88.6681233507626
"2014" 402.6 96.5892432509444 90.3113660916281
"2015" 402.8 97.2598257378527 92.7153627827471
"2016" 403 97.3011661445408 92.3207378997049
"2017" 403.2 98.8643142488947 90.6014365015701
"2018" 403.4 100.22657629438 87.6120890711741
"2019" 403.6 101.495380572543 83.880676644507
"2020" 403.8 103.209386084524 79.2541747978538
"2021" 404 104.815590001387 74.9842777604144
"2022" 404.2 106.499134279068 70.6415817102935
"2023" 404.4 107.563853928563 66.135112710868
"2024" 404.6 108.7556929106 61.3227483184402
"2025" 404.8 110.775326452306 56.9576258885873
"2026" 405 112.854899566177 52.7342428112083
"2027" 405.2 112.76917131538 48.0467514354513
"2028" 405.4 112.052000848383 43.9111842862168
"2029" 405.6 110.869699719316 39.0981310217818
"2030" 405.8 109.120717452566 35.7052873288226
"2031" 406 106.504950172099 32.6893697492791
"2032" 406.2 103.781212726879 29.7010007861647
"2033" 406.4 100.97333508308 25.3338651363665
"2034" 406.6 98.3819020791604 21.4679658175484
"2035" 406.8 95.3330992490314 17.6255944470645
"2036" 407 92.9835180457718 13.9788624144012
"2037" 407.2 92.0397272729966 10.9686392965023
"2038" 407.4 92.9876462407055 11.9420354262892
"2039" 407.6 93.8562581880473 12.5580537132237
"2040" 407.8 95.2095052033001 14.3261722566632
"2041" 408 97.8829489175447 16.2181394422682
"2042" 408.2 101.332575677273 18.5153879567139
"2043" 408.4 104.761458089561 20.7879766914077
"2044" 408.6 108.381598874836 23.3654285487771
"2045" 408.8 112.159898629948 26.2399033955226
"2046" 409 115.374277960006 29.493913484494
"2047" 409.2 117.849012196472 32.9627747864615
"2048" 409.4 120.219866165796 36.7714690513506
"2049" 409.6 120.284330870583 39.6438892122392
"2050" 409.8 119.619923665513 43.1866879465113
"2051" 410 119.076218796687 47.2445468085602
"2052" 410.2 118.859766391513 51.3423159933603
"2053" 410.4 119.833867300806 55.278485598894
"2054" 410.6 120.065534279548 59.2968604738655
"2055" 410.8 119.95332058672 63.4644684737226
"2056" 411 120.104473450126 67.9774364853032
"2057" 411.2 121.303039769209 72.4842066992217
"2058" 411.4 123.18200338467 76.7861840676527
"2059" 411.6 121.378253495816 79.4575276794626
"2060" 411.8 118.271720198419 81.9096964448131
"2061" 412 113.818489405886 83.1914496590726
"2062" 412.2 109.5592002524 84.3351588500058
"2063" 412.4 105.183102773246 85.2934528205726
"2064" 412.6 101.716785603806 87.0909601969955
"2065" 412.8 98.2662677816291 88.9447934282049
"2066" 413 94.2504331481229 90.7175029366111
"2067" 413.2 90.6586486556169 92.2141990787188
"2068" 413.4 87.8855430135484 94.6359924132655
"2069" 413.6 84.7594310299594 97.2954498930534
"2070" 413.8 81.1423401405414 99.0430052328886
"2071" 414 77.1980589150267 99.6326422194764
"2072" 414.2 73.228322628668 100.993610712827
"2073" 414.4 70.3990097643333 104.080548417211
"2074" 414.6 68.2375947201357 107.844016754709
"2075" 414.8 66.387068596 111.480024192795
"2076" 415 63.5632842952355 111.554205147061
"2077" 415.2 60.0094898370056 109.566584566465
"2078" 415.4 57.0469880163889 106.6567408441
"2079" 415.6 55.6331558166913 102.30875893178
"2080" 415.8 55.4726547408541 97.8618733127012
"2081" 416 55.9768171066541 93.3048064677771
"2082" 416.2 56.4490360192904 88.8768953084741
"2083" 416.4 56.7606093211493 84.3698453708226
"2084" 416.6 56.2675783931291 79.8885694685873
"2085" 416.8 55.4738847688056 75.4721615337913
"2086" 417 54.8530896617056 70.4456668525226
"2087" 417.2 54.4280221248158 65.9327947588532
"2088" 417.4 53.4351636444892 61.2881087378022
"2089" 417.6 52.346154318493 57.1592552025413
"2090" 417.8 51.2406900943925 52.9574990476161
"2091" 418 50.2752536338389 48.0327927385893
"2092" 418.2 49.6310092307134 43.0421835312831
"2093" 418.4 50.5246356774809 38.4028994144784
"2094" 418.6 51.4822363992731 34.1641492375693
"2095" 418.8 54.0568014555463 30.3287831705078
"2096" 419 57.2774789001876 28.0938458502552
"2097" 419.2 59.377696117333 27.0683852276742
"2098" 419.4 60.1688871568637 24.9064127359156
"2099" 419.6 59.6562761960345 21.106380376937
"2100" 419.8 57.7342711343787 18.5210619264933
"2101" 420 54.8984243425044 16.1886599465274
"2102" 420.2 52.5843125669979 14.7097545851687
"2103" 420.4 52.7972972365144 14.242601423196
"2104" 420.6 54.6357626461902 12.8380408143226
"2105" 420.8 57.5896558481056 11.3432830105892
"2106" 421 61.3904422181056 10.9271288493226
"2107" 421.2 65.8059074872538 11.1907029134605
"2108" 421.4 71.0762601349567 11.8366636915784
"2109" 421.6 75.7079160835149 12.7743437488226
"2110" 421.8 80.1393092478538 13.8817517670937
"2111" 422 84.9173098484056 14.8403768027461
"2112" 422.2 89.7129833759155 16.1950861564984
"2113" 422.4 94.5038325937718 17.7963921602102
"2114" 422.6 99.3454254120882 19.8654888015508
"2115" 422.8 104.42745632263 22.028617407894
"2116" 423 108.275163786933 24.6707871734822
"2117" 423.2 111.196172599875 28.7105927401048
"2118" 423.4 113.875647385527 32.6221043699091
"2119" 423.6 115.910007848348 37.1921588292083
"2120" 423.8 117.926435622528 41.4380232238226
"2121" 424 119.860162049277 46.3991833442754
"2122" 424.2 121.462601716411 51.1506007690053
"2123" 424.4 122.322213846602 56.2448080710701
"2124" 424.6 122.440669265684 61.1551603172317
"2125" 424.8 121.947008905258 66.2221908604452
"2126" 425 121.343003065364 71.2819718536755
"2127" 425.2 120.229936301174 76.1479765764294
"2128" 425.4 118.038653109692 80.8244426684641
"2129" 425.6 115.200527725948 85.2051868869512
"2130" 425.8 112.310170000191 89.5596952672033
"2131" 426 109.003929653196 92.9145171755317
"2132" 426.2 105.086816185206 95.8480565739226
"2133" 426.4 101.027671065693 98.5457165927992
"2134" 426.6 96.7722763628331 101.491499701873
"2135" 426.8 92.1072502532395 102.890067622804
"2136" 427 87.3925719718681 102.666827435698
"2137" 427.2 83.0778797715184 101.434982948689
"2138" 427.4 78.4844789171806 100.04054842739
"2139" 427.6 74.4205611831036 97.9311956044861
"2140" 427.8 70.9375873018433 95.6358131443509
"2141" 428 68.2372873789199 91.9825546561512
"2142" 428.2 65.9712947430913 88.6775869147797
"2143" 428.4 63.577492842413 85.6086639998459
"2144" 428.6 61.7107942121484 81.801943673094
"2145" 428.8 60.1615212918056 77.6416153378655
"2146" 429 59.2810057827556 73.1859146103326
"2147" 429.2 59.2180898530385 68.9050636527789
"2148" 429.4 58.4964148820913 65.5116141624859
"2149" 429.6 56.1848409247473 62.8977501162061
"2150" 429.8 52.906490838482 59.865209584352
"2151" 430 50.1984977762179 56.1638654283329
"2152" 430.2 47.7202805740056 52.2495384746893
"2153" 430.4 47.5146852944131 47.8891652626264
"2154" 430.6 49.1685964858909 44.2251582361884
"2155" 430.8 51.9882469353181 41.0510635509101
"2156" 431 54.874303353073 37.6873029948458
"2157" 431.2 57.1645793954607 34.701509434564
"2158" 431.4 61.1401145640814 31.7450870151502
"2159" 431.6 64.3103650216957 28.9918966122237
"2160" 431.8 67.4660210741504 25.8981356923571
"2161" 432 70.3178186742291 22.9651248515814
"2162" 432.2 72.94357977641 19.9161147301028
"2163" 432.4 75.1803862205328 18.0467235795271
"2164" 432.6 77.8035046925555 18.6936210499297
"2165" 432.8 80.142798208377 20.0949564909297
"2166" 433 82.8467450918397 21.9380352173453
"2167" 433.2 85.8675064409056 23.7259925437892
"2168" 433.4 89.5753846996389 25.4330738991893
"2169" 433.6 93.3343991421425 27.4468243148661
"2170" 433.8 97.0191844723449 30.0434054729743
"2171" 434 100.734915791556 33.0897265767288
"2172" 434.2 104.704203690626 36.2365208550926
"2173" 434.4 108.876151468065 38.6819001973803
"2174" 434.6 112.925450793027 41.3094041492553
"2175" 434.8 117.138655582457 43.5688703395113
"2176" 435 120.874210749517 45.1349029099572
"2177" 435.2 121.354181848806 44.1538344710499
"2178" 435.4 120.279826234886 43.2954296538026
"2179" 435.6 119.848346486977 41.8147458683512
"2180" 435.8 119.447638524048 39.4844404091187
"2181" 436 118.714340802719 36.1830153200726
"2182" 436.2 117.371509662419 33.0016306971543
"2183" 436.4 115.213162864824 29.3812503729546
"2184" 436.6 113.583279203219 25.989034952938
"2185" 436.8 111.753813687689 23.1062551401672
"2186" 437 108.907252879295 21.5918375301797
"2187" 437.2 105.459396672224 19.2558451484756
"2188" 437.4 102.585536774091 16.1515881604348
"2189" 437.6 99.7434480339268 12.7917156757771
"2190" 437.8 96.7185471839023 9.98194658706452
"2191" 438 93.6847156321014 8.1452570091185
"2192" 438.2 90.1486475138375 6.11867803242896
"2193" 438.4 86.7643302886353 5.56166752348215
"2194" 438.6 82.5935267398637 4.94849265495048
"2195" 438.8 78.0104855006893 4.74851349582258
"2196" 439 73.681854835523 4.38294772860519
"2197" 439.2 69.1725523106806 4.74417051408394
"2198" 439.4 64.5288668285696 4.52306882579449
"2199" 439.6 60.155827229828 3.89182374971584
"2200" 439.8 55.4433037290469 3.18244426473637
"2201" 440 50.7958704897802 2.4675135173479
"2202" 440.2 48.3917528327056 3.27233400286008
"2203" 440.4 46.6328588029261 5.02248762092499
"2204" 440.6 45.9354946410931 7.18014897128508
"2205" 440.8 44.9396064963981 9.79945487491517
"2206" 441 42.4145161624108 12.7743437488226
"2207" 441.2 39.3325271578326 14.7730543716739
"2208" 441.4 35.7028535692439 15.8030083289664
"2209" 441.6 31.3611481764272 16.3224424514037
"2210" 441.8 28.5866552241871 17.0487520915857
"2211" 442 27.4973202553809 19.1484131115281
"2212" 442.2 26.4832490219795 22.968643666453
"2213" 442.4 24.5868550761617 26.9491222289253
"2214" 442.6 22.3436969103055 30.491927506361
"2215" 442.8 19.4743378173981 32.9568769100263
"2216" 443 16.9821458562393 35.9240061681901
"2217" 443.2 14.1000216244647 39.3056191901521
"2218" 443.4 10.6206464503368 42.3496874737913
"2219" 443.6 7.05369497202205 44.5920129722401
"2220" 443.8 6.23703116164766 45.1813991889436
"2221" 444 6.54283700611249 46.6012695134117
"2222" 444.2 6.76109998577586 50.120374716283
"2223" 444.4 7.68846547917669 53.8944112183535
"2224" 444.6 9.31061945774843 57.4842239813511
"2225" 444.8 11.6605062016879 60.5508897600285
"2226" 445 14.7007053444786 62.913733845861
"2227" 445.2 18.4572065339232 63.7357430350285
"2228" 445.4 22.0013565776885 64.0721655837268
"2229" 445.6 25.7485680334306 63.7319961488226
"2230" 445.8 30.0386566693623 63.2716699331989
"2231" 446 33.9940505919651 63.2590115560673
"2232" 446.2 38.0123010109795 63.5007481066813
"2233" 446.4 42.1220066635811 64.7706482985063
"2234" 446.6 46.4322363041722 65.1375780608559
"2235" 446.8 50.6707341502467 66.8531523583226
"2236" 447 54.4062205069415 69.435666392575
"2237" 447.2 57.2624901193938 72.7357637015579
"2238" 447.4 59.7014908379609 76.6822898248954
"2239" 447.6 61.683065867757 80.7415863097692
"2240" 447.8 63.7018176302168 84.9764557422665
"2241" 448 66.3268467212728 89.3554801704721
"2242" 448.2 69.0546575482778 93.4325223011281
"2243" 448.4 71.8067084198889 97.5657541069059
"2244" 448.6 74.981254111674 100.763458544244
"2245" 448.8 78.7202845853193 104.044057335855
"2246" 449 82.3260480612834 106.951864317685
"2247" 449.2 85.7462432567199 108.98421139618
"2248" 449.4 87.2562011646111 107.951914509267
"2249" 449.6 87.3114628483191 107.787985424782
"2250" 449.8 87.3383390531452 108.554299126606
"2251" 450 87.2050212634913 111.35374223278
"2252" 450.2 85.7096276224594 113.574949902573
"2253" 450.4 83.4090725655065 115.390316269323
"2254" 450.6 80.0246612121146 117.124034579386
"2255" 450.8 76.4980544190758 119.349863584187
"2256" 451 72.7520541589137 121.639514857566
"2257" 451.2 68.5359205937056 122.863719245168
"2258" 451.4 64.4924173397266 123.168063214586
"2259" 451.6 60.1949221417237 123.475211073968
"2260" 451.8 55.816297955292 123.72946722289
"2261" 452 51.2354320895328 122.98532273385
"2262" 452.2 46.9549198424752 122.409505397903
"2263" 452.4 42.7435128021448 120.072050583573
"2264" 452.6 39.150507516595 118.142699994349
"2265" 452.8 35.3806309685252 116.890471456799
"2266" 453 31.6732503521447 114.366732121114
"2267" 453.2 28.4756322539055 111.815173702077
"2268" 453.4 25.2836504149573 109.58933351843
"2269" 453.6 21.7659336948659 107.331539258305
"2270" 453.8 19.3339001521153 103.863965868048
"2271" 454 18.5548626987018 99.6955996964075
"2272" 454.2 17.8280007230913 95.3384800499226
"2273" 454.4 17.3144632322448 91.2128151644908
"2274" 454.6 16.7304985212778 86.7195593426004
"2275" 454.8 16.4000954041421 82.313165121313
"2276" 455 16.6168024640234 77.5731792827681
"2277" 455.2 17.6426232637753 73.7054124348378
"2278" 455.4 19.0724867745256 68.6570532532826
"2279" 455.6 21.1622550629318 65.0424241274099
"2280" 455.8 23.5834772262341 61.4947992156491
"2281" 456 27.0140571316238 58.7308114000196
"2282" 456.2 30.6382021313668 56.998306367394
"2283" 456.4 35.3032646484539 56.051249997927
"2284" 456.6 39.6137041256195 55.0543819697761
"2285" 456.8 43.5647541428056 55.4641170469226
"2286" 457 46.6429734336737 57.6681755067731
"2287" 457.2 49.7419917885935 60.2827035412923
"2288" 457.4 52.1453173114419 63.8574600657165
"2289" 457.6 54.9708395139526 67.4601479236755
"2290" 457.8 56.6068810867199 71.4902987267226
"2291" 458 57.6504684300256 75.9567369595826
"2292" 458.2 58.1246896217286 80.5639457071976
"2293" 458.4 59.6221716069199 84.9140003018083
"2294" 458.6 61.0411318517199 89.6203034841797
"2295" 458.8 62.8380621141745 94.1476541341284
"2296" 459 63.9728654017222 98.9564733703226
"2297" 459.2 66.0351439321111 103.082627724378
"2298" 459.4 68.6638920246955 106.684271481992
"2299" 459.6 72.7698531839848 109.408801269445
"2300" 459.8 76.6248685062834 112.170514161924
"2301" 460 78.7066194719137 112.756356533782
"2302" 460.2 78.3972335936874 113.041631745068
"2303" 460.4 77.4090291374874 114.685016034968
"2304" 460.6 75.7249859689615 117.813142265313
"2305" 460.8 73.5704216746164 121.088621318106
"2306" 461 70.9205009119273 123.582312780149
"2307" 461.2 69.8364505385708 123.595606080775
"2308" 461.4 69.2915448197414 124.345305551176
"2309" 461.6 68.6160085922163 124.726486155465
"2310" 461.8 70.1051023950342 123.99124002798
"2311" 462 71.8241144235353 123.722581053647
"2312" 462.2 74.0201932024176 123.597353691417
"2313" 462.4 76.7493190334427 123.439821537818
"2314" 462.6 80.075847989133 122.709278202526
"2315" 462.8 83.5100098331772 121.261720112225
"2316" 463 87.41808651 119.498776994073
"2317" 463.2 91.1696034270556 117.205682636073
"2318" 463.4 94.9067527775579 114.552320013112
"2319" 463.6 99.3303303157191 113.005351143775
"2320" 463.8 101.900037803788 111.919963647171
"2321" 464 103.28591759142 109.636542811405
"2322" 464.2 105.148457143642 105.446224389919
"2323" 464.4 107.644617557017 101.526562306735
"2324" 464.6 110.344925877385 97.9170801332852
"2325" 464.8 113.822994041583 94.448136623267
"2326" 465 117.202374841576 90.7658488744694
"2327" 465.2 120.204384211089 86.8924895309075
"2328" 465.4 120.912566670577 82.9848891752369
"2329" 465.6 120.920354717684 78.7278295388074
"2330" 465.8 120.636255534472 73.998804978959
"2331" 466 120.962225754399 69.2218869816038
"2332" 466.2 121.375746594167 64.1087575149715
"2333" 466.4 121.412860655921 59.0485855960068
"2334" 466.6 122.491883902226 54.5086610644226
"2335" 466.8 122.904306485982 50.0258864077049
"2336" 467 121.790568432028 45.5747937554615
"2337" 467.2 119.763211656748 40.989693878188
"2338" 467.4 117.669228968177 36.780857777694
"2339" 467.6 115.015737112436 32.2885767354026
"2340" 467.8 113.260742637394 28.4026061135579
"2341" 468 110.290482549979 24.5632006405918
"2342" 468.2 107.773522593418 24.0816002470968
"2343" 468.4 103.749764359852 23.1688160421598
"2344" 468.6 100.137347712272 21.4116658306226
"2345" 468.8 97.0080336009722 18.3329743314559
"2346" 469 94.0391971364056 14.0482850588226
"2347" 469.2 91.5527472143539 10.1997494561936
"2348" 469.4 88.343029607388 7.85427041476214
"2349" 469.6 85.0457502153918 7.59730983904672
"2350" 469.8 81.1838017658745 8.6823564030812
"2351" 470 76.3071381887568 10.3880341730177
"2352" 470.2 73.1650952219381 10.2118798728648
"2353" 470.4 69.5649483109167 9.00678028202628
"2354" 470.6 66.0654094532056 6.35367954642258
"2355" 470.8 62.5853927460803 4.07444454992698
"2356" 471 58.4914787958965 4.10140921676576
"2357" 471.2 55.4551687753169 6.14695361566349
"2358" 471.4 52.5286866725718 9.55061044682908
"2359" 471.6 48.7574501158731 12.7330267333631
"2360" 471.8 44.3451822774456 14.6878035964426
"2361" 472 40.1770967260664 15.0757464197139
"2362" 472.2 35.3475610752704 14.4995473679282
"2363" 472.4 31.1221798157529 14.7606864492831
"2364" 472.6 28.3869472386056 17.4700914174826
"2365" 472.8 26.5980437871256 21.2205746341226
"2366" 473 24.8067555285114 25.8022670866755
"2367" 473.2 23.3081687567774 30.4704651148437
"2368" 473.4 23.050920858148 35.1896028670349
"2369" 473.6 23.5538607090653 39.6884220091148
"2370" 473.8 23.8094024587366 44.4098207969778
"2371" 474 24.0981178651534 48.8573466357574
"2372" 474.2 25.419064376354 53.4849875795161
"2373" 474.4 27.3787790560177 57.8776567651408
"2374" 474.6 29.2091840233156 62.5650659088626
"2375" 474.8 31.2953406421493 66.6779854281976
"2376" 475 33.5961570199046 70.9701270472731
"2377" 475.2 35.8803919967264 75.2460290679661
"2378" 475.4 37.5244848234232 80.023457371999
"2379" 475.6 40.3749353014411 84.165657581416
"2380" 475.8 43.2061893909188 88.4320355857282
"2381" 476 46.9680270759432 91.9684962212492
"2382" 476.2 50.716509046356 95.8499265795152
"2383" 476.4 55.0707710628965 98.7549590176499
"2384" 476.6 59.2580945004317 101.049547036659
"2385" 476.8 63.1595355103237 103.869254313068
"2386" 477 67.5960897822146 105.224264615523
"2387" 477.2 71.8932818872056 104.783844905494
"2388" 477.4 76.3793938494037 102.978317991986
"2389" 477.6 80.8234243756421 101.565603168688
"2390" 477.8 85.4245686447094 99.6877646800053
"2391" 478 89.2985153706093 97.7813518067992
"2392" 478.2 93.522006019142 95.6025549868927
"2393" 478.4 97.5551164875631 95.8758516570499
"2394" 478.6 99.5919650331484 97.8863626699226
"2395" 478.8 99.5751886684017 99.1659387203322
"2396" 479 100.163260301116 97.7357160179245
"2397" 479.2 100.832371852325 95.0942263026014
"2398" 479.4 101.941880718922 91.6170872212546
"2399" 479.6 102.777995263548 87.506137516679
"2400" 479.8 104.033803448594 83.4450129775053
"2401" 480 105.443883258469 79.6757616255063
"2402" 480.2 107.341949431406 75.7816610252654
"2403" 480.4 110.045624197296 71.6304322708226
"2404" 480.6 112.720793065411 67.5146218846687
"2405" 480.8 114.804543922321 63.1510017028984
"2406" 481 116.550922698369 58.5379024290701
"2407" 481.2 118.177991372276 54.2105587978826
"2408" 481.4 120.110398873238 49.7872385785918
"2409" 481.6 119.619923665513 46.2297251134169
"2410" 481.8 117.73028742307 44.1060889862754
"2411" 482 115.224482261894 40.8272807722638
"2412" 482.2 111.956329873875 37.7694506494315
"2413" 482.4 108.481417506775 34.3908115225953
"2414" 482.6 105.525834552871 30.8199993487356
"2415" 482.8 103.044972489146 26.5686082522127
"2416" 483 100.964981706443 22.1378123773226
"2417" 483.2 98.9793653081089 17.7920979760192
"2418" 483.4 96.130038326612 14.8393615174516
"2419" 483.6 95.3674719520266 14.1763496852489
"2420" 483.8 96.8362303786919 13.7297997313226
"2421" 484 98.8724608587836 13.5492080511138
"2422" 484.2 99.9272486879305 15.1948322378226
"2423" 484.4 101.543638669172 17.3393001096559
"2424" 484.6 104.509363378816 19.7079369523542
"2425" 484.8 107.425966814321 22.3751677582384
"2426" 485 109.946488301795 25.1469958506278
"2427" 485.2 112.589227383373 28.5908150898995
"2428" 485.4 115.461670190826 31.9497603445471
"2429" 485.6 118.407034877116 35.6180903750799
"2430" 485.8 120.558832108417 39.4669529191837
"2431" 486 122.652783858556 43.4090935284615
"2432" 486.2 123.147373366959 46.8988216468803
"2433" 486.4 123.131608415953 51.3485372383814
"2434" 486.6 122.606058019518 55.8720305317285
"2435" 486.8 121.085439378199 59.9429858586256
"2436" 487 119.952881823503 63.9732729120802
"2437" 487.2 118.532497728165 68.1815144621478
"2438" 487.4 117.606399642469 72.6170868160165
"2439" 487.6 116.91192942829 77.3329958716384
"2440" 487.8 115.653002293806 82.005774282694
"2441" 488 113.781459962439 86.6093332875602
"2442" 488.2 112.714431350333 91.2774382517115
"2443" 488.4 112.310066427122 95.7325189264018
"2444" 488.6 112.358987439806 99.1282801341483
"2445" 488.8 113.882956590084 100.014824612476
"2446" 489 112.940069202142 99.4121523773611
"2447" 489.2 111.049827690139 99.384980901868
"2448" 489.4 108.286716329091 100.030223903037
"2449" 489.6 105.318483163948 102.050330837465
"2450" 489.8 101.78556173812 104.37254385398
"2451" 490 97.8263580458339 106.257599274332
"2452" 490.2 93.6890640889874 106.781561356292
"2453" 490.4 89.0376574801939 106.017571369148
"2454" 490.6 85.7068694320603 104.141174135738
"2455" 490.8 82.7635309054056 101.795542575465
"2456" 491 81.4996734579268 98.3310839999589
"2457" 491.2 79.9151615185684 95.1976898350442
"2458" 491.4 78.7017326041065 91.3536411056915
"2459" 491.6 78.3846113161321 87.2882109228124
"2460" 491.8 77.147702342574 83.2548114768594
"2461" 492 75.7261141030703 79.3115489928814
"2462" 492.2 74.7081673078965 75.0025163141105
"2463" 492.4 73.1158681695556 70.7815463786784
"2464" 492.6 73.3019483355868 66.3236705013538
"2465" 492.8 74.0470608302056 62.4319055171963
"2466" 493 75.2593116408477 58.2641059472173
"2467" 493.2 77.1047546813361 54.4673229688532
"2468" 493.4 79.8942507922907 51.5999124951246
"2469" 493.6 83.3424789706541 48.7709066127468
"2470" 493.8 86.3391142190606 46.679381756394
"2471" 494 89.3167200716806 45.3076199529476
"2472" 494.2 91.8464960511973 43.4612258919205
"2473" 494.4 92.7158324275783 40.751832109118
"2474" 494.6 92.0881267998056 37.4163222951846
"2475" 494.8 90.8613689226592 33.5380335148592
"2476" 495 89.1617967142077 32.2241042273661
"2477" 495.2 87.2953927749078 32.2265589561749
"2478" 495.4 85.4141269239127 32.2610960014297
"2479" 495.6 81.5955141462393 31.9318117738407
"2480" 495.8 77.177120193735 31.2562346479579
"2481" 496 72.8573263060149 29.5237093211133
"2482" 496.2 68.5217781327939 27.3461584772761
"2483" 496.4 64.749613409877 24.7493920628226
"2484" 496.6 60.9533517855556 20.9093689712511
"2485" 496.8 58.25675938684 17.0815832469433
"2486" 497 56.5960216970913 12.5241052772154
"2487" 497.2 57.6276637118056 9.40158413059758
"2488" 497.4 60.6181725479814 7.70307738016874
"2489" 497.6 63.8846571875798 7.21626109793549
"2490" 497.8 67.9914358486079 6.94828424622956
"2491" 498 72.4982403844306 7.98403489110667
"2492" 498.2 76.6404345998753 9.63244895985746
"2493" 498.4 80.4003271069983 12.6016709809009
"2494" 498.6 83.8714067075526 15.5025734819852
"2495" 498.8 87.1307089697585 18.9274802761226
"2496" 499 90.5737742696408 22.9516360612402
"2497" 499.2 93.1822925729874 27.1626422489249
"2498" 499.4 95.807888654166 31.2790819401249
"2499" 499.6 97.9858987532538 35.2989439799433
"2500" 499.8 99.2297493051751 39.7265107682139
"2501" 500 100.956628329806 43.9813091483741
"2502" 500.2 102.962816599331 47.9213338184772
"2503" 500.4 104.9657270297 51.7055002049957
"2504" 500.6 106.48375318188 56.1341863639955
"2505" 500.8 108.726312774633 59.9812189457264
"2506" 501 111.602415813324 64.3833887809169
"2507" 501.2 114.654219597223 68.1332778494391
"2508" 501.4 117.64751018892 72.0508329031226
"2509" 501.6 120.23204492052 73.5759226428083
"2510" 501.8 120.603770180882 73.3098299016014
"2511" 502 119.415541756938 74.5616991152471
"2512" 502.2 117.452041175606 77.5733684819726
"2513" 502.4 115.110902955777 80.6925647817649
"2514" 502.6 112.180126904747 83.5380366331167
"2515" 502.8 108.243278770577 85.6965642493797
"2516" 503 103.738647219187 87.0615388912814
"2517" 503.2 99.5040505685976 86.7001489056988
"2518" 503.4 95.2744527066555 86.6310911960726
"2519" 503.6 92.068930909048 86.8964956356559
"2520" 503.8 88.3568171699023 86.7964980919677
"2521" 504 84.8105954618633 86.2084856653514
"2522" 504.2 80.2826539838965 86.7111950814741
"2523" 504.4 76.3651486822592 85.6470700347143
"2524" 504.6 71.7902055448735 85.2721173957206
"2525" 504.8 67.3882398434241 84.8787652240442
"2526" 505 63.7164482134491 86.0303837219266
"2527" 505.2 59.9898346800766 88.0339148862665
"2528" 505.4 56.9966593727085 90.9863007473711
"2529" 505.6 54.4039058179783 94.8219547551408
"2530" 505.8 50.803844479 98.1390276964059
"2531" 506 47.5661375712222 101.299109890378
"2532" 506.2 43.8372633542395 104.047431284624
"2533" 506.4 43.0640736306036 106.42372935663
"2534" 506.6 42.3354908033191 107.560741839755
"2535" 506.8 39.3699412959157 108.497008153378
"2536" 507 35.8444068287431 107.275765103662
"2537" 507.2 32.1803232703999 105.345409223115
"2538" 507.4 28.5499359153731 102.940122277539
"2539" 507.6 24.6524483927966 100.573923854983
"2540" 507.8 21.1740501523948 97.5540004817244
"2541" 508 17.4195282691725 95.5308568752676
"2542" 508.2 13.6252264212266 92.8951947164279
"2543" 508.4 10.3044798460466 89.3814394885547
"2544" 508.6 8.33180084568167 85.0896785800571
"2545" 508.8 6.23066620839646 81.4281990731862
"2546" 509 4.55742439736112 78.1133780483781
"2547" 509.2 4.67004028980555 73.8527521116004
"2548" 509.4 5.39974254481517 69.3924603733514
"2549" 509.6 6.79945521761325 65.067184637188
"2550" 509.8 8.22116716295261 60.9555534702638
"2551" 510 9.83098228529611 56.7108969667282
"2552" 510.2 12.6479654056585 53.0533704620579
"2553" 510.4 15.6308559007165 49.7571122437285
"2554" 510.6 19.3933701855077 47.1748248889609
"2555" 510.8 22.969504043388 44.6109770470259
"2556" 511 27.34369691084 43.3467387382881
"2557" 511.2 31.7823163958056 42.9874735279732
"2558" 511.4 36.5383003930029 44.0579841021515
"2559" 511.6 41.3731318723121 45.6891819199849
"2560" 511.8 45.0983272479102 48.9794595136017
"2561" 512 48.2270520900056 52.3684396636226
"2562" 512.2 50.0955677119024 55.1945346277742
"2563" 512.4 51.8304642906161 58.8353680504384
"2564" 512.6 53.2587598001845 63.4054648762068
"2565" 512.8 53.9151784392904 68.4436487817165
"2566" 513 54.0169166603056 73.5719188272626
"2567" 513.2 53.8268773418056 78.4035535689893
"2568" 513.4 53.0002985584269 83.2795742399828
"2569" 513.6 51.1487306496111 87.7174800354337
"2570" 513.8 47.7595669896955 91.2672441240015
"2571" 514 44.3777001163889 95.116955811017
"2572" 514.2 40.8473694950953 98.8457476302945
"2573" 514.4 38.8652771638242 103.260490039154
"2574" 514.6 36.9188076901199 107.899541366523
"2575" 514.8 36.854904358844 112.376955093746
"2576" 515 38.5193965496879 115.195478186617
"2577" 515.2 41.3351857096895 116.400369736537
"2578" 515.4 45.5747195474812 117.559459580944
"2579" 515.6 49.7596807122261 118.462062605584
"2580" 515.8 53.9151098825377 119.962855614144
"2581" 516 58.2477920142792 121.927646675902
"2582" 516.2 62.7783845511504 123.788444887917
"2583" 516.4 67.1607269798328 124.816323834859
"2584" 516.6 71.1826500113601 123.284119877468
"2585" 516.8 75.1705593333377 121.179152332102
"2586" 517 79.1408184153333 118.971506840767
"2587" 517.2 82.8885504822301 116.36379972319
"2588" 517.4 86.4781187558616 113.647278813397
"2589" 517.6 89.8541477774386 110.376363774002
"2590" 517.8 93.0559196255 107.208782078434
"2591" 518 96.3921325490112 103.581951865042
"2592" 518.2 99.9566156052716 100.414703277594
"2593" 518.4 104.314604637281 98.1995296016624
"2594" 518.6 108.857878456671 96.1562523754572
"2595" 518.8 112.658664826671 93.9182804779861
"2596" 519 116.098237268577 92.2373429181512
"2597" 519.2 117.936059684765 92.6582635264961
"2598" 519.4 116.396426546051 91.5760265922943
"2599" 519.6 115.567728240633 88.8543637707361
"2600" 519.8 114.8803011704 85.0465478587582
"2601" 520 114.018538716212 80.9106532493622
"2602" 520.2 113.164754150246 77.3937427572626
"2603" 520.4 113.460439816418 73.1513622021491
"2604" 520.6 114.425159604774 68.9104320483013
"2605" 520.8 115.728033998844 64.8717407285944
"2606" 521 117.987222609927 61.0470683272923
"2607" 521.2 120.967953072048 57.8588793424779
"2608" 521.4 122.85586509107 54.3722744065285
"2609" 521.6 122.189370827844 50.4489935286818
"2610" 521.8 120.37015948764 46.6011960379925
"2611" 522 117.563141084883 42.6654166782649
"2612" 522.2 115.429426624982 38.5454270728814
"2613" 522.4 113.572912066142 34.0322644043634
"2614" 522.6 111.466966148887 29.3719791019654
"2615" 522.8 109.306480886399 24.9444643259163
"2616" 523 107.405704557612 21.7104256152581
"2617" 523.2 103.933910986306 20.3304081437601
"2618" 523.4 100.178996175943 18.7508856531502
"2619" 523.6 95.9378626912374 17.3518465013453
"2620" 523.8 91.2257514075215 15.9490633997658
"2621" 524 86.9020721374429 14.0237861874764
"2622" 524.2 83.2765658895808 10.8956381652552
"2623" 524.4 80.6842945167939 7.17937127455514
"2624" 524.6 77.792714914399 4.40622926472918
"2625" 524.8 74.4461433990556 4.10140921676576
"2626" 525 70.3707397721023 5.21679192241049
"2627" 525.2 66.1103278375783 6.41621848345895
"2628" 525.4 62.1626929032828 8.19249801456122
"2629" 525.6 57.7216157344348 9.24237725171584
"2630" 525.8 53.5468193987529 10.0487798408489
"2631" 526 49.1037668126856 10.2544878376426
"2632" 526.2 44.884756976711 10.5122371524172
"2633" 526.4 40.5918102835316 9.70903154195271
"2634" 526.6 36.9783914463713 7.95180539504626
"2635" 526.8 34.8629537693845 9.13355358392784
"2636" 527 33.0458210539407 12.9034594221334
"2637" 527.2 32.024184619351 16.1420158741538
"2638" 527.4 31.2755448798055 20.2269004123226
"2639" 527.6 30.8347230816412 24.289551603665
"2640" 527.8 29.6549318025972 28.4172814178642
"2641" 528 28.5035046872856 32.1306080129626
"2642" 528.2 26.5799900518681 35.6479599698726
"2643" 528.4 24.6265148967315 39.7795403702485
"2644" 528.6 23.4543711495389 44.5294541360892
"2645" 528.8 22.264347159774 48.721615039891
"2646" 529 21.1977022320783 53.3146306184135
"2647" 529.2 19.9318645769213 57.7572114049226
"2648" 529.4 20.1188931715025 61.9812919546256
"2649" 529.6 21.3785952732173 65.9089370344402
"2650" 529.8 22.9063623435114 69.6670638989402
"2651" 530 24.8724867751456 73.9120611570326
"2652" 530.2 26.7951163364785 77.8935801785375
"2653" 530.4 29.4778756507515 81.5688960311334
"2654" 530.6 32.632968583377 84.0222413848083
"2655" 530.8 36.807394529219 85.5764147846207
"2656" 531 40.9300342707861 87.2980551294876
"2657" 531.2 45.4579760327678 87.8912114446905
"2658" 531.4 49.8520362688803 88.9768695755375
"2659" 531.6 54.4077522398622 90.5412497357754
"2660" 531.8 58.6834377034722 90.9058720362948
"2661" 532 63.5296395278622 90.0220585603792
"2662" 532.2 68.0649211847173 88.4689388800579
"2663" 532.4 72.1586701284792 86.8915786691963
"2664" 532.6 76.5906066891879 85.2091478809402
"2665" 532.8 80.9150818007956 83.8870216143326
"2666" 533 85.5324167037953 83.6574781893124
"2667" 533.2 90.470929461982 82.7474436436755
"2668" 533.4 95.548652294777 81.9693759595512
"2669" 533.6 99.8760125971585 80.0871544374991
"2670" 533.8 103.058239616747 77.0409359521167
"2671" 534 105.092335478944 73.3540370234117
"2672" 534.2 107.634088305335 70.0080305436755
"2673" 534.4 110.778462414657 69.3165260003325
"2674" 534.6 114.069341306306 70.5500320444572
"2675" 534.8 115.945273984964 73.1156460257978
"2676" 535 116.645429845972 74.2809379407948
"2677" 535.2 116.973679577927 73.6861102937771
"2678" 535.4 118.363462068775 71.3621325100802
"2679" 535.6 119.75061198032 68.4037209242083
"2680" 535.8 119.972195240122 64.6926518917716
"2681" 536 119.822349766351 60.3328891080499
"2682" 536.2 119.533461505239 55.9747442441679
"2683" 536.4 119.722531134412 51.260882809565
"2684" 536.6 119.971523986642 46.7371290959957
"2685" 536.8 120.747059537558 43.6497619239067
"2686" 537 120.695378878006 43.4162720866369
"2687" 537.2 119.953180012097 42.9018188940993
"2688" 537.4 118.114986028988 41.1366871062649
"2689" 537.6 116.12138202829 37.9462659059589
"2690" 537.8 114.416114083362 34.2652083118999
"2691" 538 112.974166264641 30.1991028523535
"2692" 538.2 111.165540519626 26.4755825378726
"2693" 538.4 110.0631589052 23.9753762062923
"2694" 538.6 109.095686011018 23.2766386998983
"2695" 538.8 108.422172926037 23.3044744191121
"2696" 539 105.849129933742 22.7883355994502
"2697" 539.2 101.906824922306 21.2842716996226
"2698" 539.4 98.3977268086079 19.2136726727412
"2699" 539.6 95.1025435760124 16.5939712282881
"2700" 539.8 91.8560937742213 13.2703220228844
"2701" 540 88.0579596383529 10.233836578512
"2702" 540.2 84.4559730200469 7.69395366256396
"2703" 540.4 79.9797040045921 5.72544039927763
"2704" 540.6 75.9405434945328 5.29138621315213
"2705" 540.8 71.6732969791238 6.41187550172031
"2706" 541 67.3040186584879 7.93861241151081
"2707" 541.2 63.0302100520198 9.15726038650115
"2708" 541.4 58.2066207053753 9.78354432453188
"2709" 541.6 54.2117671007929 9.73865448796815
"2710" 541.8 49.9871085474979 7.9529658678995
"2711" 542 46.0809709421853 5.85877753624663
"2712" 542.2 44.3778337586663 5.3798401070441
"2713" 542.4 43.3620455364056 6.92695313592258
"2714" 542.6 41.5865135261309 9.92639422990089
"2715" 542.8 39.6423426089656 13.3323300426026
"2716" 543 38.0666302979836 17.4573869068842
"2717" 543.2 35.9481782987135 21.2678445616778
"2718" 543.4 33.7260096786916 24.2035324002466
"2719" 543.6 31.3827465466517 27.6353591073995
"2720" 543.8 28.4751386452861 30.719544292868
"2721" 544 25.7504190657536 33.7372961752577
"2722" 544.2 22.4889302106226 36.7726015726884
"2723" 544.4 19.2165458481592 39.0889997351397
"2724" 544.6 15.002844779195 41.2952076980173
"2725" 544.8 10.9916231182592 43.937968877003
"2726" 545 8.36873433983468 47.2727981072449
"2727" 545.2 7.26912588671645 51.2707058793721
"2728" 545.4 7.06644804824895 55.7770739498697
"2729" 545.6 7.26902037770275 60.7025160896684
"2730" 545.8 7.18217909054842 65.7102450116369
"2731" 546 8.47082665980555 70.434342929767
"2732" 546.2 10.6613110163476 74.6146695544815
"2733" 546.4 13.9896631926934 77.940013553388
"2734" 546.6 17.786897425899 80.0580898061824
"2735" 546.8 22.2291860389017 81.1555934502072
"2736" 547 26.2423823231692 81.9667288087771
"2737" 547.2 29.7306297727764 80.7378758010993
"2738" 547.4 32.9453570250256 79.0485925189526
"2739" 547.6 36.8037399269402 77.8445709877745
"2740" 547.8 40.7913090391521 77.6753468531741
"2741" 548 44.8367004725679 78.7764862231048
"2742" 548.2 48.190854124577 80.6881549849226
"2743" 548.4 51.0445541156114 83.4688101821478
"2744" 548.6 51.8482326727173 87.5134828975579
"2745" 548.8 52.7257149355439 91.6485745284721
"2746" 549 54.3896860927479 96.023958470188
"2747" 549.2 55.0003240074949 100.329361578187
"2748" 549.4 54.993197080835 105.191292016911
"2749" 549.6 56.4668830096164 108.703845934133
"2750" 549.8 58.7955417054965 109.289295522886
"2751" 550 62.5442772729982 109.233322855488
"2752" 550.2 67.0220602112395 107.429384913247
"2753" 550.4 70.4808999265075 104.909699107438
"2754" 550.6 74.0176585205508 102.590811598096
"2755" 550.8 78.055967929592 101.605776560633
"2756" 551 82.4296579066291 100.552646894028
"2757" 551.2 86.784622115 100.028707306239
"2758" 551.4 91.4439054622489 99.1151151183603
"2759" 551.6 96.0714999660114 98.9901953461755
"2760" 551.8 98.9630786161291 98.7241664255579
"2761" 552 99.8127378165267 97.1962294641014
"2762" 552.2 99.6957905436037 95.8438917657937
"2763" 552.4 100.561346547326 93.8084765366126
"2764" 552.6 101.579957294486 92.3447179714226
"2765" 552.8 102.480597480084 90.4418906339668
"2766" 553 103.574947829139 87.7149064166256
"2767" 553.2 105.905030778514 84.4966210837109
"2768" 553.4 108.576832375541 81.3086393406167
"2769" 553.6 111.352684000891 77.572458523894
"2770" 553.8 114.086617607987 73.8984338454438
"2771" 554 117.853193479608 71.1631102358176
"2772" 554.2 121.669104148034 68.9060177835798
"2773" 554.4 122.950024843902 66.0520392653034
"2774" 554.6 122.158242595726 62.8496971920454
"2775" 554.8 120.689690626295 58.7961235426287
"2776" 555 119.739494033795 54.3152299757205
"2777" 555.2 118.763312473256 49.7084502083426
"2778" 555.4 117.28137841507 45.3497724227637
"2779" 555.6 115.58773626523 40.7373555033226
"2780" 555.8 115.015314802839 35.6246043791893
"2781" 556 114.763715739286 31.1264482742264
"2782" 556.2 113.309184032306 28.335162161852
"2783" 556.4 110.865547138866 27.1756711941408
"2784" 556.6 107.401791599784 25.3660338671311
"2785" 556.8 103.301886283112 24.4830225161862
"2786" 557 99.0516000394763 23.0886075989323
"2787" 557.2 95.1986554152539 21.2768037678053
"2788" 557.4 91.0379496823116 19.4809540549009
"2789" 557.6 86.3634856005463 18.4386642771744
"2790" 557.8 81.9151578489907 17.1081033533967
"2791" 558 77.5682179172698 14.5942599059654
"2792" 558.2 74.1038436627212 11.5702389805154
"2793" 558.4 71.4938266922409 7.91613109427552
"2794" 558.6 68.2448054178935 5.3679849570039
"2795" 558.8 64.8622639747021 5.48871732594327
"2796" 559 61.0130152925265 7.2593629382063
"2797" 559.2 56.8188917284218 9.91241978263653
"2798" 559.4 53.1052090437043 12.6896830921454
"2799" 559.6 48.684956352677 13.8226154553369
"2800" 559.8 44.605839105023 13.541477972453
"2801" 560 40.0965365801806 12.5567121083642
"2802" 560.2 35.8212853783256 13.0622544848826
"2803" 560.4 32.9911776162639 15.8477271591976
"2804" 560.6 31.8380612625656 19.2536092514826
"2805" 560.8 30.7826575149288 23.7450725780212
"2806" 561 29.592849317876 28.1773707568437
"2807" 561.2 27.8178850570972 31.9365442867392
"2808" 561.4 25.5205208512306 35.4616460532851
"2809" 561.6 22.8323694435913 38.780945634394
"2810" 561.8 20.2827278670381 41.8602014486482
"2811" 562 16.7320286285121 44.3168536406595
"2812" 562.2 12.2874496396806 46.0759658055413
"2813" 562.4 8.82887175263163 46.1156033816269
"2814" 562.6 7.95996827674106 45.6358653146774
"2815" 562.8 7.97310463516269 46.3010991837307
"2816" 563 7.85971983168791 48.9280487493814
"2817" 563.2 7.35130016171903 51.6981505435918
"2818" 563.4 7.05820105895556 55.0513600624826
"2819" 563.6 7.97523392724674 58.6437246812343
"2820" 563.8 9.77915015284517 62.2783155945899
"2821" 564 11.2542308196541 66.2586464136559
"2822" 564.2 13.6391508707761 69.0862965370285
"2823" 564.4 17.4315802861648 70.8085546004391
"2824" 564.6 20.8465884837065 72.6502159828374
"2825" 564.8 24.6887333725652 73.331878885813
"2826" 565 28.8001609362671 73.8132817077649
"2827" 565.2 32.6516451931992 74.0942889746311
"2828" 565.4 36.7087202676902 73.8720789989957
"2829" 565.6 41.1751107974119 74.0983547447694
"2830" 565.8 45.5814979309688 74.255011357445
"2831" 566 49.8844930482173 74.9576672216461
"2832" 566.2 54.4973934278338 76.8403714961528
"2833" 566.4 58.4059199685199 78.7044463736369
"2834" 566.6 62.1487895938341 81.7364266914369
"2835" 566.8 65.9336023662459 85.1908947013501
"2836" 567 69.4527271003383 88.1839304050142
"2837" 567.2 72.772335555344 91.0923356682072
"2838" 567.4 77.0152263355999 93.4916223302291
"2839" 567.6 81.3473860579167 96.5536785106281
"2840" 567.8 85.6601908207237 99.9049805820407
"2841" 568 90.2827532740556 102.335956567684
"2842" 568.2 94.1444496820363 102.609255088034
"2843" 568.4 96.1106257080556 100.90045881164
"2844" 568.6 97.6961498261291 100.987285693911
"2845" 568.8 99.8163924188056 103.036725394637
"2846" 569 100.727146888598 105.756435570304
"2847" 569.2 100.626279607927 108.400307455295
"2848" 569.4 101.628553063073 109.350469522805
"2849" 569.6 102.976866130076 108.765821457323
"2850" 569.8 104.697587506944 106.716899183739
"2851" 570 107.385694331136 104.440430160445
"2852" 570.2 109.484868984777 101.296885548408
"2853" 570.4 110.744594021261 97.0796172621246
"2854" 570.6 111.370007312918 92.9663493330981
"2855" 570.8 112.362750594627 88.4142936980652
"2856" 571 113.096565784875 83.7637772525503
"2857" 571.2 113.271959835898 78.9923683669102
"2858" 571.4 113.852427740745 74.1995472459893
"2859" 571.6 114.679050786493 69.3930728451351
"2860" 571.8 115.676757208618 64.4645124020726
"2861" 572 117.890423137505 60.1593947178177
"2862" 572.2 120.638247560872 56.3431365508226
"2863" 572.4 122.54436399095 52.0105111532553
"2864" 572.6 121.231328147957 47.2344561843226
"2865" 572.8 118.108138084912 43.4955002812837
"2866" 573 114.939136648671 39.6924786404091
"2867" 573.2 111.222514683627 36.085577729778
"2868" 573.4 107.388403487039 32.9280952730226
"2869" 573.6 102.985091490316 29.6859146390726
"2870" 573.8 99.6591185000469 26.3681761067364
"2871" 574 96.9575400622404 22.3704451382791
"2872" 574.2 93.5344185420977 17.1909121892776
"2873" 574.4 90.4785513597829 13.5039646809135
"2874" 574.6 87.3075821655389 9.83153932272258
"2875" 574.8 84.162164600388 7.31669518065226
"2876" 575 80.0567228138404 6.03726807686909
"2877" 575.2 75.9270595517568 6.70603306972502
"2878" 575.4 71.3788233875359 8.53813104438999
"2879" 575.6 66.9510384700224 10.5894576587202
"2880" 575.8 62.4114120740469 11.2697751327019
"2881" 576 58.0077423488056 11.0206587176517
"2882" 576.2 53.1427357952056 10.2442963071626
"2883" 576.4 48.8447654784272 8.48770339490366
"2884" 576.6 44.5077340523245 7.4552356335884
"2885" 576.8 40.5336270127306 9.20093837427258
"2886" 577 38.4600868930972 12.4240098885726
"2887" 577.2 37.1753240829677 16.5806737980253
"2888" 577.4 36.2522552957351 20.867459634393
"2889" 577.6 37.2934566323056 25.162513030494
"2890" 577.8 37.7896704083889 29.7602278821559
"2891" 578 37.3634711180687 33.6485426085989
"2892" 578.2 37.0498164803825 37.3957094517072
"2893" 578.4 37.1813821624209 41.6144150975149
"2894" 578.6 37.3088652256975 46.3031017941739
"2895" 578.8 35.9350274296945 50.5514218914707
"2896" 579 33.6091459736443 53.7521043058065
"2897" 579.2 30.8497523173932 57.0543110037762
"2898" 579.4 28.0499441804656 60.3598735012526
"2899" 579.6 25.0452362419232 64.0879503383814
"2900" 579.8 22.2265657580225 67.2064907971339
"2901" 580 20.0939933589199 71.2464299616655
"2902" 580.2 19.519190960835 75.0363518319697
"2903" 580.4 18.9235812001046 79.0329837614067
"2904" 580.6 16.3131158699056 81.6088671135135
"2905" 580.8 13.2096276147094 82.1735215546399
"2906" 581 11.6761564985055 82.1508712344953
"2907" 581.2 11.0608593842678 81.4373766949735
"2908" 581.4 10.8989131206404 81.1131137558547
"2909" 581.6 10.6550606217959 81.7729650081303
"2910" 581.8 12.1247913756373 82.7083639707244
"2911" 582 14.0054955738341 84.7647671769226
"2912" 582.2 17.0160837415158 86.5087571123319
"2913" 582.4 20.4839410638527 88.9584377496716
"2914" 582.6 24.3890559856998 91.3311996638322
"2915" 582.8 28.5818411440579 93.5201967147525
"2916" 583 32.5962583825886 96.0324175144452
"2917" 583.2 36.9617516400146 98.021863700168
"2918" 583.4 41.2842823208056 99.5424863729226
"2919" 583.6 45.6207985791484 100.325050320494
"2920" 583.8 50.176688167598 101.000788623445
"2921" 584 54.1890277412112 102.132913825351
"2922" 584.2 58.1555507076389 104.452114632628
"2923" 584.4 62.835096252385 105.764320483014
"2924" 584.6 67.3411828404188 105.850178421417
"2925" 584.8 72.3799315930114 104.670474834293
"2926" 585 77.1740378883978 103.104822063274
"2927" 585.2 81.6299882031074 100.827724898313
"2928" 585.4 85.8000962675508 98.3110898953509
"2929" 585.6 89.9162488740913 95.3166410560369
"2930" 585.8 93.229592738757 91.7877706200701
"2931" 586 96.72041206499 88.7080484240507
"2932" 586.2 100.359361900234 85.7220430755797
"2933" 586.4 103.606214981969 82.6732985301014
"2934" 586.6 107.164579400806 79.9784947375285
"2935" 586.8 111.772695925284 79.2008962683332
"2936" 587 115.555448776976 78.0090564099926
"2937" 587.2 117.09535199319 75.0149513472937
"2938" 587.4 116.559048337563 72.0647304446862
"2939" 587.6 114.529745840816 68.9650055814978
"2940" 587.8 112.118937774332 65.27212414307
"2941" 588 109.85648948332 61.8355894561642
"2942" 588.2 106.736834136063 58.5435232986394
"2943" 588.4 103.702502564459 55.3447825446185
"2944" 588.6 100.08787715952 52.2483251972512
"2945" 588.8 96.3486646482385 49.4697635138277
"2946" 589 93.3141869191604 45.9810623148065
"2947" 589.2 90.4655941335215 42.5411405854362
"2948" 589.4 86.7141211631023 39.7182024553226
"2949" 589.6 82.4037788182232 37.5637017123665
"2950" 589.8 78.2714854113336 35.1062486341765
"2951" 590 73.595437979182 33.7606533879696
"2952" 590.2 68.7992607921984 31.8743638180369
"2953" 590.4 64.1805857545405 30.1037827374431
"2954" 590.6 60.0610407325987 27.9232630851502
"2955" 590.8 55.7976554595833 25.5538624085818
"2956" 591 51.8129541743251 22.6738604090628
"2957" 591.2 47.5277073979256 19.9924952112826
"2958" 591.4 43.6711761611656 17.8777526366826
"2959" 591.6 40.5095066376902 14.7881509734764
"2960" 591.8 40.8573446737645 13.0806132007472
"2961" 592 42.0494406295029 11.6529401483094
"2962" 592.2 44.7151254841256 10.0914233499626
"2963" 592.4 47.9787340471656 9.24043055488258
"2964" 592.6 51.6352550713121 9.27762302325765
"2965" 592.8 55.8773015677266 9.70179845773047
"2966" 593 59.9359461657812 10.7236089571153
"2967" 593.2 63.7496446149127 11.0590727707154
"2968" 593.4 67.8710175953981 11.9840283065078
"2969" 593.6 72.0842261548413 12.6378500370369
"2970" 593.8 76.7037623916157 12.6171168149935
"2971" 594 81.1739987844885 11.9913359192616
"2972" 594.2 85.6808835595921 10.8526963233451
"2973" 594.4 90.0930620129155 9.23180695216874
"2974" 594.6 92.9285228971723 9.38565986422258
"2975" 594.8 93.9940889025638 11.8902844771028
"2976" 595 95.5932964521389 15.1651069405892
"2977" 595.2 97.138759773873 18.8184079976709
"2978" 595.4 99.05186642484 22.717675318426
"2979" 595.6 101.093285817266 26.7755313036147
"2980" 595.8 103.002220095233 30.9881259949967
"2981" 596 105.149623506072 34.1846892970992
"2982" 596.2 107.319144713186 37.7155667160026
"2983" 596.4 109.568017840658 41.0558408308226
"2984" 596.6 112.765671581396 44.6063152617926
"2985" 596.8 115.514009135291 48.415634777575
"2986" 597 118.375089294034 52.9125945946083
"2987" 597.2 120.690004028593 57.3410572436559
"2988" 597.4 124.049173090446 60.6194977928857
"2989" 597.6 124.286749371541 60.6857776634402
"2990" 597.8 123.094345804482 62.1470632837344
"2991" 598 121.807824092967 65.0942914529032
"2992" 598.2 119.824027077194 68.9570107741575
"2993" 598.4 118.536225085593 73.0607209234135
"2994" 598.6 117.548522675767 77.249248414063
"2995" 598.8 116.972098739864 81.7245437094697
"2996" 599 116.130536991575 86.3554788934284
"2997" 599.2 115.230274568825 91.0290267036394
"2998" 599.4 113.409793083276 95.7941014125579
"2999" 599.6 111.106135636361 99.989781321767
"3000" 599.8 109.839955622242 104.55097308062
"3001" 600 109.468197037238 105.280857008332
"3002" 600.2 108.095652539872 104.793768599257
"3003" 600.4 105.684522403142 104.771360620827
"3004" 600.6 101.976262365604 105.056692335515
"3005" 600.8 98.2671194984627 105.06047216138
"3006" 601 94.6910895865329 104.152609743838
"3007" 601.2 92.1768118151056 102.109478112573
"3008" 601.4 91.0224161117467 99.6533942046167
"3009" 601.6 89.4797439968644 97.0680427225579
"3010" 601.8 88.8656118874194 94.8508506336394
"3011" 602 89.2810876994618 91.4521628411038
"3012" 602.2 89.5344734574618 88.3310066316038
"3013" 602.4 88.6059542047164 85.1979072223226
"3014" 602.6 87.8400369998668 82.3510383765063
"3015" 602.8 87.8345074662511 78.9770373798275
"3016" 603 87.8167668792341 75.1012723705165
"3017" 603.2 87.1372642951939 72.0033383921478
"3018" 603.4 87.1471045188056 69.0574568674438
"3019" 603.6 86.7281399486471 65.7633649406592
"3020" 603.8 84.781735406754 62.7397666027349
"3021" 604 82.7394592583956 58.9534422950126
"3022" 604.2 81.4167856016356 56.3660674944026
"3023" 604.4 80.6065846404306 52.6327824854476
"3024" 604.6 80.0646971634034 49.3558454092356
"3025" 604.8 78.3142353610243 46.8642169911038
"3026" 605 76.2842118613217 43.6386540996452
"3027" 605.2 74.6700402972883 40.3112440996329
"3028" 605.4 73.6289743295056 36.2164562794601
"3029" 605.6 73.2244620658413 32.2064985167154
"3030" 605.8 72.527708506603 28.6010487956517
"3031" 606 70.6160299737315 26.4550579278781
"3032" 606.2 67.7136529082934 24.1466003210177
"3033" 606.4 64.6132469366676 22.2827781125984
"3034" 606.6 61.4593867150497 20.0580291223923
"3035" 606.8 58.985697493446 17.4099155830192
"3036" 607 56.7914907104056 13.6668520430638
"3037" 607.2 57.0756447390198 10.4721498100369
"3038" 607.4 59.2831173307389 9.55127223452258
"3039" 607.6 61.8920624851792 9.39979921282808
"3040" 607.8 65.3890422423624 9.01332156316349
"3041" 608 69.535402108366 9.35780114766325
"3042" 608.2 73.458579524828 10.1441559318282
"3043" 608.4 77.4677685632056 11.7854468069351
"3044" 608.6 80.6699310799306 13.0370941440101
"3045" 608.8 84.6901676153413 14.671606342644
"3046" 609 88.7645502740389 15.7468734721559
"3047" 609.2 92.903432738782 16.0768492506873
"3048" 609.4 97.5316500503224 16.3492520878394
"3049" 609.6 102.122487519704 16.4823717977608
"3050" 609.8 105.49278423661 18.7563290305617
"3051" 610 107.233927081942 21.9809164475647
"3052" 610.2 109.621653417775 25.3226656523226
"3053" 610.4 111.975289006263 29.0753327683512
"3054" 610.6 114.490408815923 32.7115252503226
"3055" 610.8 116.930894890642 36.4696521148226
"3056" 611 119.477469575768 40.6111519716777
"3057" 611.2 121.39103795906 44.8255489799589
"3058" 611.4 123.68392312375 49.2479911992948
"3059" 611.6 124.905202257348 53.9754256303797
"3060" 611.8 125.281661097806 58.8346017699512
"3061" 612 124.652932885198 63.6028161187899
"3062" 612.2 123.093441372165 68.3521978609634
"3063" 612.4 120.630222540234 72.7424010428369
"3064" 612.6 118.12289842033 76.734236946274
"3065" 612.8 116.249414997777 80.503553678115
"3066" 613 113.41397206774 84.6585657144441
"3067" 613.2 111.152968687786 88.4721813777361
"3068" 613.4 109.158129114482 92.4368913720873
"3069" 613.6 108.707251515688 95.8652922504697
"3070" 613.8 109.208135539076 100.133595140763
"3071" 614 110.502449482152 102.440212875746
"3072" 614.2 110.987723337688 102.459811972823
"3073" 614.4 110.374132335472 102.156768358171
"3074" 614.6 108.693421354123 102.414489060832
"3075" 614.8 105.9785932835 103.174634596767
"3076" 615 102.925148817664 104.407980711983
"3077" 615.2 99.2933138985778 105.404382258164
"3078" 615.4 95.4871157535484 105.992269233837
"3079" 615.6 91.5754350558149 106.667985393566
"3080" 615.8 87.8474345999444 107.70774242485
"3081" 616 83.7589749546913 107.750308241637
"3082" 616.2 79.8013079684848 107.115706911445
"3083" 616.4 76.1210977846585 106.697540271676
"3084" 616.6 72.5966193245632 105.476736620595
"3085" 616.8 69.5947110824913 103.55722141558
"3086" 617 66.5128982635603 100.97555016353
"3087" 617.2 64.074791993628 98.3492676992011
"3088" 617.4 63.133268822524 95.1532019836721
"3089" 617.6 62.028378126482 92.095924727352
"3090" 617.8 61.7412231268368 88.4942303619476
"3091" 618 62.2371280328694 86.104573963163
"3092" 618.2 63.8279364265025 83.7811300684741
"3093" 618.4 65.8217119741879 81.1100543717049
"3094" 618.6 67.9292290335131 78.2537252513981
"3095" 618.8 70.9341422679526 76.0067953592932
"3096" 619 73.9263299690409 74.2944683632049
"3097" 619.2 76.2831901445555 71.7339400022601
"3098" 619.4 77.4293843840234 69.3657177934909
"3099" 619.6 80.2811261476933 66.7790557719246
"3100" 619.8 83.0583797874419 65.0233093857771
"3101" 620 86.2426929766372 62.9783526510751
"3102" 620.2 88.1137711855756 60.6809067113726
"3103" 620.4 90.0058477984194 59.0581451347582
"3104" 620.6 92.4124605700456 57.7304586374126
"3105" 620.8 94.4916014169512 57.0128833657401
"3106" 621 96.7491578182156 55.5099789340826
"3107" 621.2 99.9404180793003 55.1945778855436
"3108" 621.4 103.088869483376 55.9342013903126
"3109" 621.6 106.715724629491 57.2767535394369
"3110" 621.8 109.81090923053 58.2228499531287
"3111" 622 111.837310879217 59.2582140189991
"3112" 622.2 113.719072758482 60.7719560461755
"3113" 622.4 116.148371450696 62.4007274798726
"3114" 622.6 118.953351791756 63.4020453495326
"3115" 622.8 121.846048320217 62.9526438179991
"3116" 623 122.350670070171 61.2269865536784
"3117" 623.2 121.536225985621 58.8681377006915
"3118" 623.4 120.272624744921 56.2405507505963
"3119" 623.6 119.627501580373 52.4011418683844
"3120" 623.8 119.279429157063 48.7921963010058
"3121" 624 119.150493589836 44.8718741185044
"3122" 624.2 119.18472955995 40.7465488942195
"3123" 624.4 118.96792762298 36.7794795887595
"3124" 624.6 116.790778148903 34.694173716274
"3125" 624.8 113.548633573616 32.4987770515526
"3126" 625 110.569450523931 29.7058199720413
"3127" 625.2 107.037886521806 27.1934207716813
"3128" 625.4 104.022317555718 24.1327204726523
"3129" 625.6 100.844332368874 20.9825792348453
"3130" 625.8 97.9820998663273 17.2816034923552
"3131" 626 96.1192638588965 13.0609805435726
"3132" 626.2 94.0626487969864 9.54205648887577
"3133" 626.4 90.8473628435121 8.72404121431171
"3134" 626.6 86.5611499534306 8.31410150324303
"3135" 626.8 82.1679217320827 8.29636330072017
"3136" 627 77.7306181266248 8.72919637231053
"3137" 627.2 73.2651847769484 8.73412987996543
"3138" 627.4 68.7349029389585 7.92062735772258
"3139" 627.6 63.9317266220469 7.14484102894327
"3140" 627.8 59.01691666084 7.39084348880534
"3141" 628 54.7380915099979 8.83492523636104
"3142" 628.2 49.9578717292671 10.1529645147841
"3143" 628.4 45.0410016024577 11.5197885022356
"3144" 628.6 39.9995094633408 11.9696075832803
"3145" 628.8 35.3560428008445 12.1563994900109
"3146" 629 33.6388543534594 12.612651197938
"3147" 629.2 31.792729509148 13.0177886977883
"3148" 629.4 30.1898350179954 14.6973500933479
"3149" 629.6 28.2718678735139 17.6630935259476
"3150" 629.8 26.5462330676608 21.8511755825726
"3151" 630 26.0308323153203 25.9090533435432
"3152" 630.2 25.885508130585 30.3828354733667
"3153" 630.4 26.7040434958889 34.2614871774892
"3154" 630.6 27.7692783194289 38.4972041608031
"3155" 630.8 29.3253794923413 42.0795436692154
"3156" 631 31.6027187981023 45.0855551833885
"3157" 631.2 34.540096273573 47.9217919608807
"3158" 631.4 37.8501600476761 50.3923318786402
"3159" 631.6 41.5478035091256 51.7187295955226
"3160" 631.8 45.7138407569537 52.3490946289152
"3161" 632 49.4862065442487 52.9252099225158
"3162" 632.2 53.2347548336371 54.8928549437015
"3163" 632.4 57.2512396770844 57.0082809078707
"3164" 632.6 61.2134561053207 58.5262087047771
"3165" 632.8 65.5182545820243 59.9141532854163
"3166" 633 68.9130755488825 62.7961392633995
"3167" 633.2 72.477072638558 65.0898157727978
"3168" 633.4 75.9087008992761 67.5463263064108
"3169" 633.6 79.7534065026016 69.702823016808
"3170" 633.8 83.1999448225823 72.4894150279051
"3171" 634 86.4841194529706 74.6489310737886
"3172" 634.2 90.3765547325459 76.8082687298322
"3173" 634.4 94.4389835545833 79.479326230767
"3174" 634.6 98.5399019020886 81.8195590879735
"3175" 634.8 102.50704811638 83.7599932684612
"3176" 635 106.751034720296 85.0717149227471
"3177" 635.2 110.229809055835 84.9864082281381
"3178" 635.4 110.652434359676 84.3456404859326
"3179" 635.6 110.860600505479 84.1689546257841
"3180" 635.8 111.055317714896 85.6183078546226
"3181" 636 111.801538772206 88.7685827226369
"3182" 636.2 111.577316280692 91.543577143832
"3183" 636.4 110.349462764974 94.7032752541642
"3184" 636.6 108.345804184423 97.8548888257932
"3185" 636.8 106.104624126004 101.476606773669
"3186" 637 105.619177153994 105.514117796748
"3187" 637.2 106.274109451263 107.619274278323
"3188" 637.4 105.685683678633 106.092994593457
"3189" 637.6 105.876136725692 104.537778505832
"3190" 637.8 106.679948387932 103.316321057458
"3191" 638 108.042648859221 101.767973548531
"3192" 638.2 110.185528049582 100.143836144692
"3193" 638.4 112.865758955806 97.7568453034059
"3194" 638.6 115.738605590427 94.8833042629442
"3195" 638.8 118.139193246063 91.3847212080156
"3196" 639 119.655006765747 87.0263876907932
"3197" 639.2 120.655561116034 83.4689868730369
"3198" 639.4 121.737986746953 79.1316984549991
"3199" 639.6 123.574961833584 75.2280915280053
"3200" 639.8 124.392350888903 70.4931613634973
"3201" 640 125.0129186272 66.0077185798681
"3202" 640.2 125.137231215746 60.9063943232426
"3203" 640.4 124.678651721796 56.3321120587168
"3204" 640.6 123.441280329174 52.1773484671226
"3205" 640.8 122.062171466747 47.9950740841167
"3206" 641 121.884958331353 43.7049682601963
"3207" 641.2 121.643765572234 41.3888854875797
"3208" 641.4 120.371352242018 38.4365402888983
"3209" 641.6 118.161772174994 35.2531012301741
"3210" 641.8 115.661870795336 31.6923722023226
"3211" 642 113.395565540715 27.7045498592014
"3212" 642.2 111.034356942538 23.5454544584711
"3213" 642.4 108.182000786244 20.3009969987205
"3214" 642.6 104.565331947773 18.0817476258065
"3215" 642.8 101.077752291047 15.6155128572237
"3216" 643 97.8622924698816 12.6247941167791
"3217" 643.2 94.783351099374 9.280392082291
"3218" 643.4 91.1814808844618 8.00104490291633
"3219" 643.6 87.6043005604143 7.29085724056171
"3220" 643.8 83.3856366284952 6.61769290066741
"3221" 644 79.2832029940526 5.8433536451814
"3222" 644.2 75.3773360597056 5.06699882332258
"3223" 644.4 70.9746111971544 4.13080009318304
"3224" 644.6 66.6081263906893 3.53530659711328
"3225" 644.8 61.905758137573 4.14413203712491
"3226" 645 57.1459361370032 4.55297831800863
"3227" 645.2 52.7754909823121 5.6344817705044
"3228" 645.4 48.0306781275556 6.91739857609758
"3229" 645.6 42.9131907650913 9.13864760762128
"3230" 645.8 38.6814653256537 10.9142281778289
"3231" 646 34.4102886859198 12.0591166990654
"3232" 646.2 30.9388542150658 12.4733096721445
"3233" 646.4 29.4556187936299 11.9996497089577
"3234" 646.6 29.5071234437639 12.0683679395309
"3235" 646.8 29.5451446716916 13.2024847840188
"3236" 647 29.1075129879181 15.2107565041976
"3237" 647.2 27.211500579416 18.5591954246862
"3238" 647.4 25.8699820424722 22.1643528212809
"3239" 647.6 25.7681309044526 25.0435226299843
"3240" 647.8 27.4945542721493 26.1268411042601
"3241" 648 29.5521490992909 27.9155109067932
"3242" 648.2 32.0157932728198 28.7277287823369
"3243" 648.4 34.8736226434056 30.5611123190426
"3244" 648.6 37.5996310898889 32.5735149417392
"3245" 648.8 41.1343921541013 34.5829629775479
"3246" 649 44.7264029347633 36.4669606895198
"3247" 649.2 48.4297606964056 39.2035301660826
"3248" 649.4 52.2828078789931 41.2947048264476
"3249" 649.6 55.9500752450469 42.9030557303226
"3250" 649.8 59.887918585029 45.0240324858013
"3251" 650 63.894829932773 46.9090472627465
"3252" 650.2 67.7081937842389 47.0603508719559
"3253" 650.4 71.3764266522647 47.5997393558634
"3254" 650.6 75.4676047359931 47.3379639157601
"3255" 650.8 79.1823455256722 47.6803356428226
"3256" 651 82.4298164709332 47.2927322229715
"3257" 651.2 84.8092874989424 45.4428924052068
"3258" 651.4 85.9975333430371 43.4434750439331
"3259" 651.6 87.4658371301845 43.0814075137226
"3260" 651.8 90.2235381240882 44.0717584103661
"3261" 652 92.9671402798777 46.49898491257
"3262" 652.2 95.231938756022 50.4941699280545
"3263" 652.4 97.0038105050056 54.3748972268726
"3264" 652.6 98.2525271936493 58.8472274382913
"3265" 652.8 99.559167482654 61.8191539697165
"3266" 653 100.713378002126 63.5740274263826
"3267" 653.2 102.787584071507 67.3713034872937
"3268" 653.4 105.241828648923 71.0459180227049
"3269" 653.6 107.311981692719 75.2133922051976
"3270" 653.8 109.679986561534 79.2648038591478
"3271" 654 112.576702387213 82.1033429916235
"3272" 654.2 114.086617607987 81.484175282262
"3273" 654.4 114.838378922292 80.4009824204628
"3274" 654.6 115.735414166553 79.1238045296915
"3275" 654.8 117.972456540113 77.5799831772361
"3276" 655 119.971419569434 75.6287880680655
"3277" 655.2 121.327381432094 73.3759768542361
"3278" 655.4 121.641677228075 70.7411232409572
"3279" 655.6 121.837443346022 67.4323359848277
"3280" 655.8 121.846193029388 63.3541426826041
"3281" 656 122.799971173864 59.0259070742343
"3282" 656.2 123.931090407107 55.1947341174876
"3283" 656.4 124.024477913882 52.5066132980149
"3284" 656.6 123.562257739948 50.5357840933797
"3285" 656.8 123.440309254475 47.4842971014294
"3286" 657 122.294780495927 43.7253269395044
"3287" 657.2 121.325042486636 39.4201001887826
"3288" 657.4 120.170136250675 36.6678869074534
"3289" 657.6 120.355543861394 36.4396770251755
"3290" 657.8 120.283051144533 38.6063991302317
"3291" 658 120.333329612248 39.7108527939187
"3292" 658.2 120.736230867561 41.7812074134552
"3293" 658.4 121.361421441891 43.9294884429512
"3294" 658.6 121.302607756469 46.1036923489863
"3295" 658.8 120.573114099631 47.5585072748274
"3296" 659 119.165850302442 49.3885751266862
"3297" 659.2 117.503486162836 51.7511571925044
"3298" 659.4 115.471831476836 53.0181497317226
"3299" 659.6 112.875894386126 54.6233157823226
"3300" 659.8 110.317965159116 56.4730785644426
"3301" 660 106.727618246703 57.4896837298226
"3302" 660.2 103.291397099948 57.9888607329246
"3303" 660.4 99.6284414444649 57.710173571938
"3304" 660.6 95.8861287109265 57.7227729914874
"3305" 660.8 92.2602638636642 57.7389331165617
"3306" 661 88.3129485649226 56.9977255430885
"3307" 661.2 84.6367569575891 55.2931199762401
"3308" 661.4 81.7646163295375 53.3900880605803
"3309" 661.6 78.6910012377953 51.0042825098328
"3310" 661.8 76.2166117438566 48.1184154606491
"3311" 662 73.7437815878983 45.2105968454463
"3312" 662.2 72.5788469492999 41.6720562622327
"3313" 662.4 71.7584444659841 37.8664377654297
"3314" 662.6 69.8761502636984 34.5496405690369
"3315" 662.8 68.2378107229983 30.9141935948889
"3316" 663 67.209399227287 26.3371003991744
"3317" 663.2 66.0269323566204 22.8927405610263
"3318" 663.4 66.8114242662939 20.2446763375784
"3319" 663.6 68.2155685996627 19.3305917049297
"3320" 663.8 67.6997475923056 20.0505085386303
"3321" 664 65.9377781084352 20.1419709916559
"3322" 664.2 63.5934549761093 20.9477254320314
"3323" 664.4 59.8777292428456 22.0308013072826
"3324" 664.6 56.0849915969232 23.5361503093579
"3325" 664.8 52.3160647597306 26.0265182260976
"3326" 665 48.4267990446887 28.044267541868
"3327" 665.2 44.7460796361839 30.4012154692145
"3328" 665.4 40.8091840245556 32.0142100069542
"3329" 665.6 36.353673153148 33.0378636406924
"3330" 665.8 31.6950010332515 32.7407914696064
"3331" 666 27.7534828436056 30.5553795831476
"3332" 666.2 26.159235190874 27.8077237693637
"3333" 666.4 25.8989073573124 27.0224174823774
"3334" 666.6 25.1626134680556 27.6847651646142
"3335" 666.8 22.8531450364253 29.3669807406888
"3336" 667 20.4342542339484 31.7469696870369
"3337" 667.2 18.3012556044352 35.1980699553967
"3338" 667.4 17.5269619473119 39.2973180478416
"3339" 667.6 16.7713945942883 42.9206273345984
"3340" 667.8 15.8998814369119 46.8454975077587
"3341" 668 15.7777007464795 50.6394797509421
"3342" 668.2 15.016194479979 54.5375197349144
"3343" 668.4 14.9866414267756 58.7585292745826
"3344" 668.6 15.6066167564232 62.9938595662638
"3345" 668.8 17.0119337203105 66.8796402469464
"3346" 669 19.8626280298889 69.8115271782115
"3347" 669.2 23.206086556964 72.0485625126691
"3348" 669.4 27.2365758972856 73.4916605247326
"3349" 669.6 31.1488520008056 76.2875977169512
"3350" 669.8 34.5862927555603 78.7188340126905
"3351" 670 37.9595167680191 81.4206093963614
"3352" 670.2 41.6420033909232 83.1333729228814
"3353" 670.4 45.7121984418556 84.4144333166726
"3354" 670.6 49.5970913221224 85.0654677792038
"3355" 670.8 52.9899365047753 84.4528445773832
"3356" 671 56.096592221249 82.9084183585962
"3357" 671.2 59.9528506675703 81.1325356889402
"3358" 671.4 63.0791837699526 79.3490178549402
"3359" 671.6 65.1775752778444 76.5746850734682
"3360" 671.8 65.8563662028556 73.8165155587826
"3361" 672 65.9656388109931 71.0651208145101
"3362" 672.2 66.2791566470828 69.1462467163226
"3363" 672.4 68.1407126129026 67.7844900344682
"3364" 672.6 70.9454686260927 67.7083327624612
"3365" 672.8 74.3435221670656 67.7092409186426
"3366" 673 78.2459889803501 67.2277667831444
"3367" 673.2 82.0690470829688 67.4420252291695
"3368" 673.4 86.6115985354035 68.2597411655494
"3369" 673.6 90.3071869007199 69.189924704094
"3370" 673.8 93.8147697507484 69.699501228094
"3371" 674 97.6216246031879 69.6895452161755
"3372" 674.2 101.427022682528 69.4111256025602
"3373" 674.4 105.338496462142 68.5986969417361
"3374" 674.6 108.622174701776 66.6034094084414
"3375" 674.8 110.52132568033 63.6027467634876
"3376" 675 112.775264042234 60.0029879428369
"3377" 675.2 114.391091043568 57.1320972334018
"3378" 675.4 114.800813400155 55.1677454176339
"3379" 675.6 115.522583153659 54.8293945236461
"3380" 675.8 118.270501774505 55.4062331116721
"3381" 676 120.564685171248 57.3629600942489
"3382" 676.2 122.041394737927 60.4216789569287
"3383" 676.4 122.678480999107 63.4711987296999
"3384" 676.6 123.198267087583 67.4193484961004
"3385" 676.8 123.086893282188 71.6753949052932
"3386" 677 122.41116243932 75.2065675196083
"3387" 677.2 122.728680064372 79.2344196938131
"3388" 677.4 123.260666037604 81.9383323897168
"3389" 677.6 122.446274465786 80.3365471833626
"3390" 677.8 121.227488969806 79.7933077253529
"3391" 678 119.193022738097 80.1145103445556
"3392" 678.2 116.4839585296 80.7765814993814
"3393" 678.4 113.518227282656 82.2742119158726
"3394" 678.6 110.097711508563 82.9665797157165
"3395" 678.8 106.683390100757 84.0881083503418
"3396" 679 103.868030689226 86.1533632048226
"3397" 679.2 101.428959063165 88.4074972217886
"3398" 679.4 99.6738629299306 90.8681709953899
"3399" 679.6 97.3996659910886 94.2080374120113
"3400" 679.8 94.5450214159271 97.3848822215375
"3401" 680 92.1646206135414 99.951589789832
"3402" 680.2 88.0701526372341 101.224088902123
"3403" 680.4 84.0538859258621 102.136519319624
"3404" 680.6 79.6107978073813 102.13746621711
"3405" 680.8 76.1807179630114 100.522671804381
"3406" 681 73.1565908806627 98.0974729441512
"3407" 681.2 70.7623043019786 94.7598167087264
"3408" 681.4 68.8381019258947 91.1955220035602
"3409" 681.6 66.8240762227467 88.1542004387638
"3410" 681.8 63.9524674381939 85.4613533378857
"3411" 682 61.1590739604366 81.8621599280798
"3412" 682.2 58.661916156719 78.0540363377841
"3413" 682.4 56.2079582147761 74.4106218355873
"3414" 682.6 53.5213239277467 70.438922457352
"3415" 682.8 50.6000097136756 66.6467738661026
"3416" 683 48.6937723087733 62.5135329281291
"3417" 683.2 48.4972353308393 58.2948432656372
"3418" 683.4 50.1806284395968 54.0689413221468
"3419" 683.6 51.6617102748505 49.9512433825023
"3420" 683.8 54.1013785796389 45.8246278012559
"3421" 684 56.863375148273 42.4682540223443
"3422" 684.2 60.9822708122838 41.0724574566052
"3423" 684.4 64.5971955722999 39.5206699825361
"3424" 684.6 68.1748458885556 37.7595176911976
"3425" 684.8 71.4598112511984 35.787183555894
"3426" 685 73.7674315472698 33.5714356345726
"3427" 685.2 76.0636619662883 30.4316095955295
"3428" 685.4 79.4173992079988 28.5263385148567
"3429" 685.6 82.049925898573 28.2838385345203
"3430" 685.8 84.8880025800104 29.2657442371298
"3431" 686 86.2684280999346 30.6896571067097
"3432" 686.2 87.490985190377 31.2874408573583
"3433" 686.4 87.0730817130977 30.8593004692664
"3434" 686.6 86.7729878996409 29.7275050759579
"3435" 686.8 87.3601789062147 27.9660938705726
"3436" 687 89.5189130675265 25.7463252042528
"3437" 687.2 91.6226041281311 23.1732600234737
"3438" 687.4 93.1152440688413 20.3360953817512
"3439" 687.6 93.5590002242934 16.7779373535421
"3440" 687.8 92.7532644145555 15.149334333894
"3441" 688 91.2857385661389 14.0992427112226
"3442" 688.2 89.8147725552775 11.8833005291877
"3443" 688.4 88.4751953883228 8.75264282018465
"3444" 688.6 88.8604047313288 7.42379024682258
"3445" 688.8 89.5715455214874 8.10998136152713
"3446" 689 90.0930620129155 9.11841217622368
"3447" 689.2 91.6984084872295 10.1364544058335
"3448" 689.4 94.4647104610469 10.4526955338743
"3449" 689.6 97.2740886468722 11.5173883229559
"3450" 689.8 100.08787715952 13.6584030205424
"3451" 690 103.059191002572 16.1123410323651
"3452" 690.2 105.942606148515 18.7803606022581
"3453" 690.4 108.666794966091 21.338349208292
"3454" 690.6 111.602593320627 23.2313837790751
"3455" 690.8 112.739066076806 25.660701564283
"3456" 691 114.922725415796 29.204581153549
"3457" 691.2 117.005182366871 32.0638392011263
"3458" 691.4 119.085662185202 34.7570423348698
"3459" 691.6 120.884115746348 38.6145168531076
"3460" 691.8 122.170647069028 42.3793243028781
"3461" 692 123.403195526479 46.193254152111
"3462" 692.2 124.06467853895 50.4082849672168
"3463" 692.4 124.861764698834 54.4413241666083
"3464" 692.6 124.543644326932 58.2930088568565
"3465" 692.8 123.301632388863 62.4161967672083
"3466" 693 122.137048223758 66.6079787477188
"3467" 693.2 120.917928067343 71.2410388892754
"3468" 693.4 119.685849877815 75.1665654020949
"3469" 693.6 117.220983469548 79.098124870679
"3470" 693.8 115.231504830979 83.1142782143322
"3471" 694 112.923777190114 87.6695914835936
"3472" 694.2 111.094495051325 92.3197291226495
"3473" 694.4 108.433876282002 96.4847891090515
"3474" 694.6 106.973948059506 101.278142112846
"3475" 694.8 106.564581049315 105.085813635417
"3476" 695 106.832942158717 105.14632938244
"3477" 695.2 105.855024969273 104.989240302818
"3478" 695.4 103.202230552081 105.274754766524
"3479" 695.6 99.8496031734949 105.282890652507
"3480" 695.8 96.137074479187 104.145485860848
"3481" 696 92.534687838657 101.836085262134
"3482" 696.2 89.9153439249556 99.7972746349226
"3483" 696.4 88.6213489289874 96.9027255614741
"3484" 696.6 87.0989612247856 93.3498576650126
"3485" 696.8 86.711597747243 89.9353764688851
"3486" 697 87.3789255314439 86.7063079436311
"3487" 697.2 88.821540301053 83.2791152079824
"3488" 697.4 90.6041894150828 80.1122326065602
"3489" 697.6 92.9079042521585 77.2357740348226
"3490" 697.8 95.5572759277173 75.2536712319108
"3491" 698 98.8319887489755 74.1986979517826
"3492" 698.2 101.210014087806 72.3273531051167
"3493" 698.4 103.912385497155 69.7696121728663
"3494" 698.6 106.922372426247 67.381463313352
"3495" 698.8 110.571488899459 65.0633278841741
"3496" 699 113.547194440912 62.9830918156138
"3497" 699.2 114.992389424734 60.1064631757716
"3498" 699.4 114.458469434663 57.062003432894
"3499" 699.6 114.281959553736 53.0075545762731
"3500" 699.8 115.019537898806 49.0127206520958
"3501" 700 116.744510174421 44.6975980564284
"3502" 700.2 119.5245876256 41.8614213650873
"3503" 700.4 120.511674203456 42.1106642355026
"3504" 700.6 119.576755281659 42.4159605235579
"3505" 700.8 118.485855068246 41.7017290749926
"3506" 701 116.731811354381 40.401498248868
"3507" 701.2 114.3707167912 38.9113729589893
"3508" 701.4 111.287856735533 36.6800454523832
"3509" 701.6 108.241468872306 34.0173150930726
"3510" 701.8 105.431190465396 31.2711029736749
"3511" 702 102.810567459172 28.3631389121892
"3512" 702.2 99.9022166271604 24.8377460569032
"3513" 702.4 97.3094907705077 21.3449872003545
"3514" 702.6 95.063274183064 17.1737354525136
"3515" 702.8 92.8255078258954 13.111437207817
"3516" 703 89.9222176875396 11.1277068428119
"3517" 703.2 85.8801757288056 10.7294483012191
"3518" 703.4 81.0259878929628 10.444748825199
"3519" 703.6 76.2744132282393 10.1059739085395
"3520" 703.8 71.7647349660738 9.47918579942015
"3521" 704 67.1341543824841 9.31195325985829
"3522" 704.2 62.4166545380056 9.41113869042258
"3523" 704.4 57.7421452289742 10.4329010158045
"3524" 704.6 52.5531002880758 10.9357365608766
"3525" 704.8 47.2849177716237 11.3093112423226
"3526" 705 42.2058428516138 10.9341093496513
"3527" 705.2 38.945336862344 11.5151017616303
"3528" 705.4 36.8825608085218 13.316629576728
"3529" 705.6 33.8489939844931 16.1088851277476
"3530" 705.8 31.0021549830161 19.2010424100594
"3531" 706 27.3586233707222 22.0741153118226
"3532" 706.2 24.0540507768055 24.4415229129059
"3533" 706.4 21.3301538783056 27.7039559471687
"3534" 706.6 18.4988085887549 31.1070042332973
"3535" 706.8 17.1291670611114 35.0330959434873
"3536" 707 16.1481061201836 39.4152529974567
"3537" 707.2 15.0844796467044 43.8191483577383
"3538" 707.4 12.8136495739808 47.8464733497453
"3539" 707.6 10.1067638352425 51.5324620602935
"3540" 707.8 7.30098960885228 55.1698008863319
"3541" 708 4.2432205906502 57.5026705101672
"3542" 708.2 2.56287476455084 57.5365551553792
"3543" 708.4 3.04197759237565 57.4307490617431
"3544" 708.6 3.89307681757086 58.7415260579144
"3545" 708.8 5.43646948850854 60.8252657043721
"3546" 709 6.91585085245649 63.9651514451811
"3547" 709.2 8.35291447538971 67.2466867035899
"3548" 709.4 11.2508304047199 69.623064749494
"3549" 709.6 14.1068837069084 70.6999788747805
"3550" 709.8 17.0728813102592 70.4031145860855
"3551" 710 18.6418893520243 68.9233069870726
"3552" 710.2 21.2448301026525 66.993545890445
"3553" 710.4 24.4962089245156 65.7410015946926
"3554" 710.6 27.7162668103993 63.9031820123538
"3555" 710.8 30.6784709926034 61.9335704909821
"3556" 711 34.2587050410014 59.5404665706113
"3557" 711.2 36.6067236404533 56.8903522498908
"3558" 711.4 38.9814529319232 53.5532050819226
"3559" 711.6 40.53893330539 49.8981516506862
"3560" 711.8 42.8095329550004 47.2179114919849
"3561" 712 45.7902145831345 45.3051055950989
"3562" 712.2 49.876946190198 43.7432119613479
"3563" 712.4 53.356098120976 42.7452607271521
"3564" 712.6 56.6962622167396 40.5455643390698
"3565" 712.8 59.3017179331988 37.5024034127608
"3566" 713 60.8645971587836 33.6284830064215
"3567" 713.2 61.2923725451019 31.3526545196559
"3568" 713.4 61.5944614404952 30.5282534190467
"3569" 713.6 63.940464061978 31.130080865495
"3570" 713.8 67.0119862491627 32.4976851018583
"3571" 714 69.5491546186836 34.9828693908348
"3572" 714.2 71.5329796996105 38.8606224515177
"3573" 714.4 73.5348184853397 42.7626326541067
"3574" 714.6 74.8637879478521 46.655257286404
"3575" 714.8 76.5907268911604 50.9124480309355
"3576" 715 77.5357826350898 55.5566454157542
"3577" 715.2 78.3439928618378 60.4382414392581
"3578" 715.4 79.7355710973056 64.7286678795873
"3579" 715.6 81.0671132555956 69.3870216239126
"3580" 715.8 82.6644123588938 73.4851409427344
"3581" 716 84.5136146747376 76.7861840676527
"3582" 716.2 87.0325936474017 80.4647252782457
"3583" 716.4 90.4459921758441 83.2943449187264
"3584" 716.6 93.6634212764282 86.6437104260301
"3585" 716.8 97.8385074728638 89.4204660886721
"3586" 717 101.192793696485 90.3555142734876
"3587" 717.2 103.247959541434 91.4948171260369
"3588" 717.4 103.076297651536 94.2159417648418
"3589" 717.6 101.973690608444 96.327200055517
"3590" 717.8 100.088375296659 97.4172250168639
"3591" 718 99.0160345197383 98.0598146790534
"3592" 718.2 98.8717309520871 98.4592652085556
"3593" 718.4 98.8041037717462 99.5467748882236
"3594" 718.6 97.6274210094167 100.226875954461
"3595" 718.8 96.4687767313825 100.812262874794
"3596" 719 94.7768312319167 102.810145833073
"3597" 719.2 93.3112003624594 105.644665247823
"3598" 719.4 93.6250179861794 107.064454978827
"3599" 719.6 95.3056478400697 107.324825579313
"3600" 719.8 96.8420155622827 107.017366228185
"3601" 720 98.4843411209083 106.085782308902
"3602" 720.2 100.945871387249 104.60628289703
"3603" 720.4 104.096557249887 102.423659584296
"3604" 720.6 107.51207986892 100.339609649751
"3605" 720.8 110.953742570897 97.9642016527171
"3606" 721 114.230422252463 95.0982511171797
"3607" 721.2 116.135139083333 91.2420509931003
"3608" 721.4 117.86090246667 87.3091866554973
"3609" 721.6 119.066257504511 82.8823315470873
"3610" 721.8 120.545296544421 78.6971317106207
"3611" 722 121.146405527246 73.9579230441926
"3612" 722.2 122.146953131261 69.4754533320751
"3613" 722.4 123.501688867103 64.5222181594315
"3614" 722.6 124.02476738733 59.8111579684909
"3615" 722.8 123.573083299703 55.051931550173
"3616" 723 123.073404216836 50.4384185789726
"3617" 723.2 122.760950892041 45.5591031785301
"3618" 723.4 121.419918719985 40.5871265752565
"3619" 723.6 119.953180012097 36.8091636581187
"3620" 723.8 117.009361351335 34.0791387154696
"3621" 724 113.939512464954 30.7501601641345
"3622" 724.2 110.329367518226 27.7597153783526
"3623" 724.4 107.540571170741 24.5213154734516
"3624" 724.6 104.406572881036 21.2516532023446
"3625" 724.8 101.081928979366 17.8834083761248
"3626" 725 97.9033299459056 14.3073197918559
"3627" 725.2 94.9254903976297 11.0335239477402
"3628" 725.4 91.0662303911682 9.53419302135555
"3629" 725.6 86.9555920272939 8.69032492129932
"3630" 725.8 82.2716130372883 8.53299776673637
"3631" 726 77.9509489913918 7.9048129138743
"3632" 726.2 73.3249114199056 8.17382319308508
"3633" 726.4 69.2339674562934 8.11358285857868
"3634" 726.6 64.7641990606526 7.91613109427552
"3635" 726.8 60.0186235096776 7.383794414997
"3636" 727 55.3796376271104 7.24202057210307
"3637" 727.2 50.5582010636056 7.49258307756258
"3638" 727.4 45.5208921945656 7.81361628768258
"3639" 727.6 41.25647168883 8.37458546843234
"3640" 727.8 39.7244790832471 7.68933255884206
"3641" 728 39.262069059844 6.14984893682258
"3642" 728.2 40.005835996351 6.54278537984206
"3643" 728.4 40.9745886165833 6.58629179302628
"3644" 728.6 41.7220944216537 6.68119534396815
"3645" 728.8 42.7165298675495 6.14674176289575
"3646" 729 43.8870993159575 5.46208188781625
"3647" 729.2 45.4330925029983 4.57123612075632
"3648" 729.4 47.2045660312526 3.6491770830167
"3649" 729.6 48.4085470050381 3.12646031622956
"3650" 729.8 49.7220280622056 3.65816960991081
"3651" 730 52.1026181593178 3.23842696738355
"3652" 730.2 55.1720994839966 2.30726978323269
"3653" 730.4 57.8370947974994 1.35956962320013
"3654" 730.6 60.7309431325858 1.29417263601489
"3655" 730.8 63.78337029662 0.861679158765878
"3656" 731 67.0559409214688 0.969587589526657
"3657" 731.2 70.8134687338825 1.0883821167072
"3658" 731.4 74.6237888489577 1.94445789500736
"3659" 731.6 78.4358242723839 3.25431847740692
"3660" 731.8 82.8380015976958 4.28243740679819
"3661" 732 86.6518505372601 5.56933704442486
"3662" 732.2 90.0128423579251 6.83805418798562
"3663" 732.4 93.5257031411117 8.61713526986339
"3664" 732.6 97.0021931491034 10.0868696874077
"3665" 732.8 100.138295754224 12.6807480607409
"3666" 733 103.062574247061 15.7616061267614
"3667" 733.2 104.985461882006 19.4585126537647
"3668" 733.4 105.526411011875 22.5511026395203
"3669" 733.6 104.609854758382 25.3346556881814
"3670" 733.8 103.899920213891 27.935798924786
"3671" 734 103.463439115412 31.5678408607832
"3672" 734.2 103.64811542205 35.3719887302761
"3673" 734.4 104.108802243186 38.5882719021052
"3674" 734.6 105.242621470444 42.4666630688119
"3675" 734.8 106.351417963142 45.1974500284348
"3676" 735 108.993630964621 48.5900286850604
"3677" 735.2 111.841356534177 51.9553186959512
"3678" 735.4 114.45882783036 54.9714423185206
"3679" 735.6 116.855917839679 55.6210129766805
"3680" 735.8 119.425498020922 55.1242344527595
"3681" 736 121.89105860338 54.9790102866988
"3682" 736.2 121.202150394006 56.1666046835797
"3683" 736.4 120.893822575608 57.9986295898077
"3684" 736.6 119.531560530122 61.0901445906097
"3685" 736.8 117.425435671016 64.6020980635526
"3686" 737 114.717026330581 68.9356564181389
"3687" 737.2 112.586289369776 71.6042040673814
"3688" 737.4 109.914058515257 74.3498069902457
"3689" 737.6 106.630933637745 76.770592435262
"3690" 737.8 103.303521661184 78.9011740094973
"3691" 738 99.6896995398056 80.1716296901408
"3692" 738.2 95.5675133399213 80.1530996347226
"3693" 738.4 91.6485025096756 79.6562625238226
"3694" 738.6 88.1606475508055 78.4022265467913
"3695" 738.8 85.3056674260135 75.7682188722632
"3696" 739 82.1776409792545 73.6700383069348
"3697" 739.2 79.319294494877 71.0415593999756
"3698" 739.4 76.7076112892056 67.2582656949026
"3699" 739.6 76.0776511653268 63.7591012830779
"3700" 739.8 75.4293059957851 59.7281806031083
"3701" 740 75.7764186285556 55.7499576283538
"3702" 740.2 77.1833226155153 52.2850170552581
"3703" 740.4 79.2333709738468 48.9930205287453
"3704" 740.6 81.0125019567003 46.4566814897963
"3705" 740.8 82.4037788182232 43.2040418640039
"3706" 741 82.6811805340555 39.8182978439654
"3707" 741.2 82.2595069458176 35.0122939535635
"3708" 741.4 81.884825294627 30.7505655910011
"3709" 741.6 80.5356131665463 28.2008293526929
"3710" 741.8 77.9291053915642 26.4296767217019
"3711" 742 73.9298317566248 25.1814576998888
"3712" 742.2 69.7031741427574 23.6020774492985
"3713" 742.4 64.9882109746836 22.7017644450421
"3714" 742.6 60.5292396479275 22.1378123773226
"3715" 742.8 56.3278886198426 21.4159123016559
"3716" 743 52.3991460515363 18.9039613596303
"3717" 743.2 48.7692976121256 15.9362660802426
"3718" 743.4 46.1652921854371 12.0300938256121
"3719" 743.6 46.380336677424 10.2951869100199
"3720" 743.8 48.0714008386627 8.46362416024466
"3721" 744 49.2706260266574 7.50164221576702
"3722" 744.2 51.4319240026369 6.82749362159969
"3723" 744.4 54.5870346158056 5.33057288746051
"3724" 744.6 58.1671301643217 4.2368822277742
"3725" 744.8 61.8934399036672 3.20352084326939
"3726" 745 66.0109891029078 2.83325854908394
"3727" 745.2 70.411383889612 2.802670882
"3728" 745.4 74.6361827175556 3.09383745340213
"3729" 745.6 79.0725450305389 4.07757107255592
"3730" 745.8 83.6087533981627 5.70396947832258
"3731" 746 87.6451385948745 7.6500246518743
"3732" 746.2 92.2916895155022 9.13502264694056
"3733" 746.4 96.0072526721682 11.0251243347072
"3734" 746.6 100.354163256263 13.0630134286417
"3735" 746.8 103.897438793866 15.6484325527468
"3736" 747 107.165872185285 18.6513729962818
"3737" 747.2 110.113780645981 22.0826520319411
"3738" 747.4 113.168065726489 25.7515171824216
"3739" 747.6 115.958555707864 29.5716346097932
"3740" 747.8 118.196158433732 32.6671126174969
"3741" 748 118.320792345891 35.1829713917226
"3742" 748.2 118.224122485276 39.1936383864991
"3743" 748.4 118.451315883369 42.7051619345944
"3744" 748.6 118.995160441826 46.4446125721226
"3745" 748.8 119.741727025169 50.0525687791711
"3746" 749 120.99115802244 53.598038016486
"3747" 749.2 122.434797581453 57.3697833712343
"3748" 749.4 123.91939905232 61.2150160655503
"3749" 749.6 125.185753404357 65.4922972953973
"3750" 749.8 125.683667348479 66.9339986337649
"3751" 750 124.477222817553 66.7641001502449
"3752" 750.2 122.203400453588 68.5370252779761
"3753" 750.4 119.735615680357 70.3239924580165
"3754" 750.6 116.676680756126 71.7297996930026
"3755" 750.8 113.351192723763 72.5657733905331
"3756" 751 110.136103290078 73.8482482786862
"3757" 751.2 106.676811816656 75.2688086521826
"3758" 751.4 102.441310505587 75.1974679388226
"3759" 751.6 98.1575075343993 75.6513095305101
"3760" 751.8 94.1945699418605 76.9662864500149
"3761" 752 90.4113853297749 77.9637404976797
"3762" 752.2 86.3895328137647 78.283525765292
"3763" 752.4 82.0523287438735 77.3872864721769
"3764" 752.6 77.7330479384178 76.314116495241
"3765" 752.8 73.6095977715409 73.6687383668226
"3766" 753 71.2078734118156 70.2507538320926
"3767" 753.2 69.6765483383519 65.9311865855184
"3768" 753.4 67.1833781309268 63.2552332646256
"3769" 753.6 64.3001553391389 62.247661501262
"3770" 753.8 59.9537449702456 61.1815656462026
"3771" 754 55.9021066998256 60.0350184672026
"3772" 754.2 52.298806086928 58.4802380953532
"3773" 754.4 49.4435791477077 55.4416846021161
"3774" 754.6 48.4708266640814 51.9304674270467
"3775" 754.8 48.9143609585806 47.9064602253476
"3776" 755 49.5871906409841 43.813013808894
"3777" 755.2 51.483804332535 40.1363549558991
"3778" 755.4 53.4467987048056 36.3452206380319
"3779" 755.6 56.0199747644952 32.9575277101846
"3780" 755.8 59.1949542711202 30.0562880255473
"3781" 756 62.2148196755987 26.5526779516329
"3782" 756.2 65.1842809140959 23.5268193540323
"3783" 756.4 68.7190493915328 20.7914880383453
"3784" 756.6 73.0081792224056 19.1228179436559
"3785" 756.8 77.4008023271627 17.8428102464654
"3786" 757 82.1718006352526 18.7566222651343
"3787" 757.2 86.6555972050947 19.9920654479491
"3788" 757.4 91.2027498198172 22.0222688631598
"3789" 757.6 95.1614967521763 24.8903844437608
"3790" 757.8 99.1629988068842 28.1324935079743
"3791" 758 102.999551003681 31.5570159381351
"3792" 758.2 107.192175869499 35.4271644982731
"3793" 758.4 110.970383310568 39.2906122532533
"3794" 758.6 114.132687745806 43.5400263853226
"3795" 758.8 117.548659296413 47.1761168159207
"3796" 759 120.572305795548 50.8488096724083
"3797" 759.2 123.750589607249 54.3889586545396
"3798" 759.4 124.239159693463 55.0455363307797
"3799" 759.6 123.90477245056 53.8084740764924
"3800" 759.8 124.163352800479 53.8001537050918
"3801" 760 124.152714651271 53.7908392827186
"3802" 760.2 124.214517232383 54.2595075428322
"3803" 760.4 124.430842864521 55.8820632968822
"3804" 760.6 124.7298161537 58.5370104798707
"3805" 760.8 124.499146256923 62.1245819664991
"3806" 761 124.886379315326 66.0085292697926
"3807" 761.2 125.193950643113 70.1862238049668
"3808" 761.4 125.343789336546 74.6180696314861
"3809" 761.6 124.661344077041 78.7548889554264
"3810" 761.8 123.734472302745 82.6114203202014
"3811" 762 122.35825251602 86.1265747193319
"3812" 762.2 121.269321524192 89.4379684880584
"3813" 762.4 119.402646584209 90.790392697873
"3814" 762.6 116.952509252691 93.4166485879798
"3815" 762.8 114.721158408077 96.6133738394067
"3816" 763 113.1899436756 99.7957758804402
"3817" 763.2 112.538269815749 103.214562107426
"3818" 763.4 110.783388726424 104.998429565113
"3819" 763.6 108.638401149173 106.873609548249
"3820" 763.8 106.171581159995 109.034382057809
"3821" 764 103.572260404433 111.738737223477
"3822" 764.2 101.262112094123 114.490223156837
"3823" 764.4 98.1393787836213 115.997114630138
"3824" 764.6 95.0705456541029 118.048377597214
"3825" 764.8 91.5721412562419 120.38648246145
"3826" 765 87.4016114527259 121.928002691172
"3827" 765.2 83.7902940639099 123.991081774401
"3828" 765.4 80.4427477128146 124.444564598032
"3829" 765.6 76.0734620678326 124.796823455593
"3830" 765.8 71.9092025852746 125.252651295765
"3831" 766 68.7155941311965 125.101223436913
"3832" 766.2 66.6338748928925 125.569661223749
"3833" 766.4 64.4232076181676 125.669704770702
"3834" 766.6 61.8219828298498 125.306765616898
"3835" 766.8 58.967768561228 125.906921428426
"3836" 767 57.7876968221213 126.155120338823
"3837" 767.2 56.6053832398745 124.852625171874
"3838" 767.4 54.3689025284838 123.336386718566
"3839" 767.6 52.4032494646213 121.347668132138
"3840" 767.8 50.1332040422328 119.094011096032
"3841" 768 48.8493090380171 116.261251145678
"3842" 768.2 47.3655405128055 112.893629421594
"3843" 768.4 45.7706310921233 109.764734316285
"3844" 768.6 44.1421813028632 106.115043577669
"3845" 768.8 42.8987115789199 102.330597925665
"3846" 769 41.5223113661995 98.6090348312317
"3847" 769.2 40.3974321678056 94.4939318991167
"3848" 769.4 39.1714922504232 90.694589286352
"3849" 769.6 38.7406791347286 86.3402545948061
"3850" 769.8 39.5039139685424 82.1163102429752
"3851" 770 39.8100379106238 79.6504718815044
"3852" 770.2 39.8416182470314 76.9789310287742
"3853" 770.4 38.9285474023699 74.0767779844315
"3854" 770.6 36.6152771035408 70.7873828744991
"3855" 770.8 33.8636994079484 67.8249875862369
"3856" 771 32.3731317028254 65.025488043283
"3857" 771.2 33.9687902753217 63.1710510236129
"3858" 771.4 36.488822070997 61.6408350410247
"3859" 771.6 40.1355053168393 61.3651849622102
"3860" 771.8 43.4622610272101 61.0087676743563
"3861" 772 46.3853377121214 61.333634008891
"3862" 772.2 49.3419494252056 62.6448995642892
"3863" 772.4 52.4907246076097 64.1778756073226
"3864" 772.6 54.8483386787431 65.2129529216976
"3865" 772.8 57.2817921521356 65.9244491433326
"3866" 773 60.1130798968938 68.1121061234991
"3867" 773.2 63.0889878162716 70.9458434212255
"3868" 773.4 65.7445353731229 73.9198517981207
"3869" 773.6 67.5650595316211 78.188756344876
"3870" 773.8 69.6417684375484 81.6163122250654
"3871" 774 71.705052466977 85.9586321760083
"3872" 774.2 73.8696907996056 89.7040196274083
"3873" 774.4 75.8533393050913 93.2237374753226
"3874" 774.6 78.4964673788616 96.3419171864347
"3875" 774.8 81.8200275216074 99.2449129122094
"3876" 775 85.2179174976692 101.287785967623
"3877" 775.2 89.1138042573009 103.328354202397
"3878" 775.4 92.5534351917692 105.432727738977
"3879" 775.6 95.4278918601111 105.73313339435
"3880" 775.8 98.2676607764504 105.085678850584
"3881" 776 101.769469771311 103.97782025657
"3882" 776.2 104.066362632533 104.307026872323
"3883" 776.4 104.313989623306 104.07700969135
"3884" 776.6 104.666919786234 103.513543427808
"3885" 776.8 106.60245662699 102.50000915008
"3886" 777 110.337992379604 101.065826193226
"3887" 777.2 112.1764006436 100.949816831852
"3888" 777.4 112.296256014281 100.930463982711
"3889" 777.6 111.102918039434 102.057610502094
"3890" 777.8 109.79251585135 103.444278500006
"3891" 778 108.60840013507 105.529289431068
"3892" 778.2 107.130138618165 108.062061646264
"3893" 778.4 105.021358197722 109.307246514073
"3894" 778.6 102.583506981637 111.100586792752
"3895" 778.8 99.7020324749295 113.726300894491
"3896" 779 97.2508616190556 116.758665729974
"3897" 779.2 94.0046445330419 118.989779534304
"3898" 779.4 90.1597042167967 120.56161608257
"3899" 779.6 86.4238033550601 122.346035821923
"3900" 779.8 82.8642125030533 124.014786199854
"3901" 780 78.3878209879435 124.516568240098
"3902" 780.2 74.618206025265 124.814038878701
"3903" 780.4 70.9269607464692 124.28474287005
"3904" 780.6 67.594959556871 124.351957615463
"3905" 780.8 63.8378771556448 124.996061236242
"3906" 781 60.1161030898999 125.366718924332
"3907" 781.2 56.1275303303719 124.363147142146
"3908" 781.4 52.2836270139866 122.862640987633
"3909" 781.6 48.4499850642459 121.347452835442
"3910" 781.8 45.592991960251 118.958510065786
"3911" 782 42.8593829786434 115.93776672416
"3912" 782.2 41.1787049216389 112.623032645934
"3913" 782.4 38.9563006691806 109.198226536582
"3914" 782.6 36.7972428562222 105.432341696156
"3915" 782.8 36.3063592012619 101.179068063594
"3916" 783 37.8559730150656 96.9194412156326
"3917" 783.2 40.4794099130409 93.8494674717049
"3918" 783.4 43.9155959615748 91.9522460524572
"3919" 783.6 47.5131438669803 90.0141474758565
"3920" 783.8 50.4707112641452 87.4369191662188
"3921" 784 54.0956198124116 85.0859548041711
"3922" 784.2 58.1567927946879 83.6017336986167
"3923" 784.4 62.8412676415632 83.1364385570499
"3924" 784.6 66.9930965341939 83.7174142630313
"3925" 784.8 71.1802825181667 85.9658107341837
"3926" 785 75.224175658459 88.5164612684711
"3927" 785.2 77.558703265142 92.4915188719114
"3928" 785.4 79.4785996917867 97.0131119568603
"3929" 785.6 81.5832742531887 101.621034727126
"3930" 785.8 83.1925646548735 106.373780201459
"3931" 786 85.2939332250692 107.909964522695
"3932" 786.2 88.2516696192133 107.412722629031
"3933" 786.4 91.1408360072827 105.330854934304
"3934" 786.6 93.8837104212692 102.319678428723
"3935" 786.8 96.7106069850341 98.719884269894
"3936" 787 100.417876087068 95.6504101454391
"3937" 787.2 103.563394076023 92.1961716073509
"3938" 787.4 106.646629101364 88.528889059352
"3939" 787.6 110.672619118359 85.5429845286235
"3940" 787.8 114.730678134686 83.0844385890326
"3941" 788 118.339636580835 80.1995610236755
"3942" 788.2 120.463711899263 76.3603943632369
"3943" 788.4 121.894821758202 71.5415086447285
"3944" 788.6 122.525131185018 66.5674806706256
"3945" 788.8 123.765072810953 61.8060966389991
"3946" 789 124.684394668234 57.469664652094
"3947" 789.2 124.059140121063 54.6430159056731
"3948" 789.4 122.735926060399 50.6860409211038
"3949" 789.6 121.511281018766 46.2382340799026
"3950" 789.8 120.52875854623 41.3202801633529
"3951" 790 119.56586313369 36.5027255911399
"3952" 790.2 118.443831279324 34.4649972987094
"3953" 790.4 116.696355414982 32.8239318364991
"3954" 790.6 114.669865552766 29.2081866478226
"3955" 790.8 112.817317560894 25.3601345143814
"3956" 791 110.199117493007 22.2848056053995
"3957" 791.2 106.577791329648 19.6113856109647
"3958" 791.4 103.15308276889 16.9763385855436
"3959" 791.6 100.13177681972 13.9208909278226
"3960" 791.8 97.4705307237733 10.4545377181936
"3961" 792 94.3685986218056 9.1888153843871
"3962" 792.2 90.0178816231792 8.16925590349841
"3963" 792.4 85.6729956090291 6.8370278669814
"3964" 792.6 81.2372543395703 5.11945523020493
"3965" 792.8 77.4124092834686 2.6880518987791
"3966" 793 73.7514441125389 1.89913143245592
"3967" 793.2 69.6523493812891 1.80654903102588
"3968" 793.4 65.0496388541023 2.15933277841049
"3969" 793.6 60.4427516385968 1.91994380697094
"3970" 793.8 56.0626340300408 1.61686600494611
"3971" 794 51.8387737021133 2.25942816705335
"3972" 794.2 47.4795641039056 3.57807991726008
"3973" 794.4 42.8711106302806 4.82017269451008
"3974" 794.6 38.5402999658787 6.02090121885916
"3975" 794.8 35.4986408464722 8.11502136502628
"3976" 795 33.1728479945861 11.0778267847738
"3977" 795.2 30.3212348821432 14.4941645173226
"3978" 795.4 27.0393632636647 17.4062866949705
"3979" 795.6 23.6053468303472 20.9912651983226
"3980" 795.8 20.4870216905943 24.1779127568578
"3981" 796 17.3748021959256 26.9991724162826
"3982" 796.2 13.6219737157324 29.3480094745299
"3983" 796.4 11.4581113857003 30.2642169442699
"3984" 796.6 10.8974825729594 31.2807911637072
"3985" 796.8 8.92058638025557 34.1956668764726
"3986" 797 6.78214394366082 37.3245337833752
"3987" 797.2 5.1719390027671 41.3449275127072
"3988" 797.4 3.95314399887874 44.9988445439689
"3989" 797.6 2.80563939997601 48.1522729917544
"3990" 797.8 2.51626134680556 51.8883230324163
"3991" 798 2.78270822635196 55.2655398035494
"3992" 798.2 2.96687004015608 58.803681957302
"3993" 798.4 3.48757341913891 62.471566337565
"3994" 798.6 3.97130986622981 66.0965084287468
"3995" 798.8 5.3252234640627 69.5866664263512
"3996" 799 6.51241524049714 73.5502737309861
"3997" 799.2 7.95591890386978 76.5970502495795
"3998" 799.4 10.1897408559677 80.2157637748361
"3999" 799.6 12.1561319100091 83.9363671109155
"4000" 799.8 13.9294798464341 87.483721915694
"4001" 800 15.2453100387867 91.6986133975962
"4002" 800.2 15.6691749483729 95.7299720140341
"4003" 800.4 17.6447485231091 99.2874706214029
"4004" 800.6 20.4163126336925 102.509107962644
"4005" 800.8 23.6842445354002 104.589359811296
"4006" 801 27.7648185222529 106.546481596217
"4007" 801.2 31.3161822183527 109.059068324907
"4008" 801.4 34.6605482559965 111.505953402286
"4009" 801.6 38.1425313856037 114.170137620112
"4010" 801.8 41.5434268460328 117.276907536586
"4011" 802 44.3478471966245 120.642029497271
"4012" 802.2 48.2750143941984 121.314143360823
"4013" 802.4 51.9127876293461 120.816617632998
"4014" 802.6 56.0727965604419 120.073787776268
"4015" 802.8 60.2954537638913 119.656199741665
"4016" 803 64.8177751750533 119.415503307524
"4017" 803.2 69.2395988926747 119.947930600799
"4018" 803.4 73.9257146231634 120.698794645488
"4019" 803.6 78.5421694245823 120.635087144689
"4020" 803.8 82.817703032978 119.871075359667
"4021" 804 85.6966486610953 117.45124375307
"4022" 804.2 89.8310255088832 115.186238292478
"4023" 804.4 93.6471530608333 112.785814035545
"4024" 804.6 97.4009393986186 109.943324219556
"4025" 804.8 101.772136861621 108.403428443895
"4026" 805 105.535168207 108.765821457323
"4027" 805.2 105.390879094806 107.502209401187
"4028" 805.4 105.995385117463 104.667370271437
"4029" 805.6 107.850211451864 101.140908028352
"4030" 805.8 109.865387410142 97.3384488466871
"4031" 806 112.251975008029 93.9881022613226
"4032" 806.2 114.993707311825 90.6041183543711
"4033" 806.4 118.06385707866 87.1941608867303
"4034" 806.6 120.127070820777 83.6182199979226
"4035" 806.8 120.96057290434 79.2536723331381
"4036" 807 121.933897749684 74.6589382032317
"4037" 807.2 123.086893282188 70.2216030574108
"4038" 807.4 124.005951613221 65.8314766542632
"4039" 807.6 124.755944852235 60.7382340703226
"4040" 807.8 124.648196702806 56.132743213262
"4041" 808 124.221060710748 51.3401870348369
"4042" 808.2 123.686898156991 47.3973105373535
"4043" 808.4 122.000190093212 43.4908345921642
"4044" 808.6 119.889060238192 39.4041317759265
"4045" 808.8 117.947272350152 34.7233434576988
"4046" 809 116.049071294174 30.9242969076527
"4047" 809.2 114.259380624806 26.94725615458
"4048" 809.4 111.952566719053 24.5822660988869
"4049" 809.6 108.386165476216 23.0188433675015
"4050" 809.8 104.450117078401 20.5440304831098
"4051" 810 100.794892739593 17.9094114334928
"4052" 810.2 98.0483861747831 14.4383401228394
"4053" 810.4 94.9743489495243 11.2734816429788
"4054" 810.6 91.6780075832488 8.20982516850814
"4055" 810.8 87.7702266379688 5.65717163428176
"4056" 811 84.0018160879795 4.00907364849649
"4057" 811.2 79.659118497909 3.09458624335706
"4058" 811.4 75.3134505015715 1.73984359348215
"4059" 811.6 71.0704449783319 0.940769969775213
"4060" 811.8 66.5014996788161 0.538472713985738
"4061" 812 62.3110771388389 0.947921920989247
"4062" 812.2 58.0863793081849 2.04907578894327
"4063" 812.4 52.9574474596681 2.86148793038508
"4064" 812.6 48.000740426696 3.64123163117189
"4065" 812.8 43.3348300290648 4.17523990632258
"4066" 813 39.846394465167 6.00326894272017
"4067" 813.2 35.9075601388544 8.98514514505429
"4068" 813.4 32.0773774429503 11.7132847366778
"4069" 813.6 28.1897922926549 13.9758623679116
"4070" 813.8 23.9053243536316 15.9785830872356
"4071" 814 19.9401520058484 18.5070796438226
"4072" 814.2 17.3393281898056 21.4019686654271
"4073" 814.4 14.933899007696 25.1219762678705
"4074" 814.6 12.1414960189407 28.5884314159307
"4075" 814.8 10.0709750767645 31.8180212082404
"4076" 815 7.71922971546773 35.8344030021334
"4077" 815.2 6.61635964344307 39.3121336627601
"4078" 815.4 6.38526695934402 41.8447044881687
"4079" 815.6 5.48362227181762 44.7832703143587
"4080" 815.8 3.89874518028909 47.9288241950479
"4081" 816 3.08233591255024 51.0413722904822
"4082" 816.2 3.11298480689556 54.9940327035326
"4083" 816.4 3.29992863958907 59.2764849177143
"4084" 816.6 4.14463746807025 63.2673822592932
"4085" 816.8 5.55689044280556 67.177097434294
"4086" 817 7.37913661832892 71.1571690271544
"4087" 817.2 9.1871742466747 74.9861365532852
"4088" 817.4 11.2257991701357 78.6431186329452
"4089" 817.6 13.7356196315833 81.6839524422392
"4090" 817.8 16.8425917533303 83.2605073686988
"4091" 818 19.7710934498347 82.5597355580216
"4092" 818.2 23.647097892745 81.2834330152317
"4093" 818.4 27.4747585098056 80.4168804236167
"4094" 818.6 30.731510752335 79.1054702515579
"4095" 818.8 34.3782534865156 77.4663574119326
"4096" 819 38.0688170517856 77.6039430734126
"4097" 819.2 40.5942366400385 79.56164455274
"4098" 819.4 42.0481296786599 82.5560250493517
"4099" 819.6 43.4404976653248 86.2489088030726
"4100" 819.8 44.2561352824913 90.5120624011797
"4101" 820 46.2432328393999 94.4063395970584
"4102" 820.2 48.509263383778 97.6556507299281
"4103" 820.4 51.8619425014659 100.034516158124
"4104" 820.6 55.7667126495131 101.433447936275
"4105" 820.8 60.049307598977 102.02849184358
"4106" 821 64.2180838514848 101.685832535426
"4107" 821.2 68.4074178164341 100.008384909151
"4108" 821.4 72.5557046545484 97.9591593162083
"4109" 821.6 76.4564612878938 95.7528856642932
"4110" 821.8 79.9344789173356 93.9804586134626
"4111" 822 83.1696455102001 91.7265642476987
"4112" 822.2 85.8982747115199 88.6011504361797
"4113" 822.4 89.2848930984366 85.8991933609342
"4114" 822.6 92.8917216323198 83.9312455769512
"4115" 822.8 96.2540867622173 81.7058092784402
"4116" 823 99.3439582251513 79.7937767493413
"4117" 823.2 102.248157678835 77.1275508652838
"4118" 823.4 104.698373358136 74.5339053050216
"4119" 823.6 108.01303777229 72.4005876991408
"4120" 823.8 111.788869484306 71.5922140315226
"4121" 824 116.332180614218 71.2068796187865
"4122" 824.2 119.5879340651 69.5546573127638
"4123" 824.4 120.583165185177 66.9041100107226
"4124" 824.6 119.877770773726 64.5449220639661
"4125" 824.8 119.648218329598 60.8366176566394
"4126" 825 119.405060633421 56.5452522394284
"4127" 825.2 120.04886127729 52.152641726565
"4128" 825.4 120.92016465936 47.6229452174711
"4129" 825.6 120.843571154654 43.6133745213529
"4130" 825.8 119.893069580712 40.5754339910235
"4131" 826 118.288214177006 38.691769742694
"4132" 826.2 116.310221603618 36.4218793156976
"4133" 826.4 113.838711065407 33.0986549882158
"4134" 826.6 111.812139604938 28.8182046141491
"4135" 826.8 109.794416434593 25.2068528059589
"4136" 827 107.744295301684 21.5973524276256
"4137" 827.2 105.554753579599 18.2079803797356
"4138" 827.4 102.387988303189 15.4252258789928
"4139" 827.6 98.6550410279722 12.7446184515892
"4140" 827.8 94.6324332770427 10.2113577009205
"4141" 828 90.2225393507946 8.21545377517973
"4142" 828.2 85.7239211780389 5.96725068238925
"4143" 828.4 81.4896121634607 3.90727294111568
"4144" 828.6 77.0807794055328 2.54227877259531
"4145" 828.8 72.1826750950266 1.33904425300679
"4146" 829 67.3075387860396 0.987676117897044
"4147" 829.2 62.7422001531751 1.13024323165954
"4148" 829.4 58.4647416623413 2.11873464875115
"4149" 829.6 53.9958011804722 2.81636917565591
"4150" 829.8 49.3481128625623 3.9066793058361
"4151" 830 44.9615431337806 5.53676468138508
"4152" 830.2 40.403846997122 7.25688780937321
"4153" 830.4 36.173224860095 9.02292183858573
"4154" 830.6 31.5822750079108 10.6622831559278
"4155" 830.8 27.7585505587656 12.1857828636026
"4156" 831 24.6544648555447 14.305842758453
"4157" 831.2 21.6878749484232 17.3324308182785
"4158" 831.4 19.7623295006806 20.5613100061976
"4159" 831.6 17.2622107851969 24.28689597854
"4160" 831.8 15.7835396356856 27.8654525070826
"4161" 832 15.8190136418056 31.3805918290857
"4162" 832.2 16.2608550573181 35.1081273397601
"4163" 832.4 17.3685650080363 38.4932588880149
"4164" 832.6 19.4658441082106 39.7617422216137
"4165" 832.8 21.9620346123181 41.6338917002351
"4166" 833 25.0769784665093 42.8558727188411
"4167" 833.2 27.9773533374869 44.9889596335094
"4168" 833.4 31.2580699999435 47.5156018527364
"4169" 833.6 34.7098268498413 48.2627088131083
"4170" 833.8 38.6383502709209 48.9248783072072
"4171" 834 42.4341404757802 49.9210210228795
"4172" 834.2 46.5768773410306 50.5482960169601
"4173" 834.4 50.4061696088056 52.3599467215559
"4174" 834.6 54.1526590306627 53.4221711186083
"4175" 834.8 57.510113617888 54.8045569171473
"4176" 835 59.6048404598359 57.9085401908377
"4177" 835.2 60.6178742131015 60.7655328126797
"4178" 835.4 61.2927077114484 63.7800939329756
"4179" 835.6 63.6381229420114 66.9580651720873
"4180" 835.8 66.0853359060191 70.4412142421187
"4181" 836 69.8191384681484 73.2519775668369
"4182" 836.2 73.6202032840363 75.9226345306687
"4183" 836.4 78.6612154833856 77.8829362203026
"4184" 836.6 83.1493797131323 77.5391234259662
"4185" 836.8 87.5485076997956 77.1228851761642
"4186" 837 90.9441646276585 75.5684096732049
"4187" 837.2 93.8401083265484 73.3611725362655
"4188" 837.4 96.7193160004788 70.9966149358968
"4189" 837.6 100.170387227776 69.3448316852343
"4190" 837.8 103.760178672033 68.881367830085
"4191" 838 108.007087046156 69.2647232581526
"4192" 838.2 112.181863414796 70.6638447623129
"4193" 838.4 115.380800761697 72.8053593304909
"4194" 838.6 117.965147335556 73.0674380685026
"4195" 838.8 119.598931962077 70.7788705310799
"4196" 839 120.628361897151 67.8782584030983
"4197" 839.2 120.837664726729 64.729100212611
"4198" 839.4 120.968594825762 61.0290250215182
"4199" 839.6 121.224903400846 56.9359092420063
"4200" 839.8 122.163540240864 52.8014560254002
"4201" 840 122.938457850281 49.1132104075168
"4202" 840.2 122.643038252479 47.1156366582937
"4203" 840.4 121.703184873975 45.3463790163886
"4204" 840.6 120.034248895142 42.0580946573634
"4205" 840.8 118.982649520024 37.9147792883538
"4206" 841 119.019588796941 34.8240415197206
"4207" 841.2 118.683495959486 34.8262678249226
"4208" 841.4 118.1715031612 34.251836106959
"4209" 841.6 116.591016878709 32.6368036927168
"4210" 841.8 114.621008842534 29.6998290465847
"4211" 842 112.660039825548 26.6823772683424
"4212" 842.2 110.507035649717 23.2956002149402
"4213" 842.4 108.189877442197 19.9274585373947
"4214" 842.6 105.106779911593 17.374043963565
"4215" 842.8 101.924457436393 14.2971632838174
"4216" 843 99.0444801354138 11.6376466314978
"4217" 843.2 96.1066665555868 9.94380540066633
"4218" 843.4 92.7611827194931 7.85374543894758
"4219" 843.6 88.7658082175183 5.88692913454598
"4220" 843.8 85.0587154488378 4.05195526341936
"4221" 844 80.9515137286836 3.29435609806648
"4222" 844.2 76.595397596377 2.84215132121544
"4223" 844.4 72.0842261548413 2.47816808978687
"4224" 844.6 67.7488588768617 1.75332002259224
"4225" 844.8 63.3990751888599 1.09285582364867
"4226" 845 59.4896219784572 0.542360080727074
"4227" 845.2 55.885280746682 1.56437591818774
"4228" 845.4 51.7716373046944 2.64179203317443
"4229" 845.6 47.3408600818316 3.51014327434856
"4230" 845.8 43.1115834602286 4.23403719755335
"4231" 846 39.0084456041348 5.11671360615185
"4232" 846.2 35.3004801895748 7.04650762809181
"4233" 846.4 30.7621053175424 9.13858229962521
"4234" 846.6 27.0672868178867 11.860204781782
"4235" 846.8 23.7310731556929 14.693329989731
"4236" 847 20.60686990491 18.0364819210987
"4237" 847.2 17.1940040050703 20.8226553190579
"4238" 847.4 16.2326286291291 22.5256150996314
"4239" 847.6 15.1421612745453 25.1324470183637
"4240" 847.8 13.6798531079209 28.4928196045149
"4241" 848 13.0672443099256 31.6261272542026
"4242" 848.2 11.8804487658931 34.8358223847476
"4243" 848.4 9.94344506512321 38.1490065122991
"4244" 848.6 7.57821773957828 40.9776671595271
"4245" 848.8 5.37612133496411 43.9035657347616
"4246" 849 4.19567858006138 47.2418628198458
"4247" 849.2 4.01698421248597 50.3799092126215
"4248" 849.4 4.88444362349787 53.8038285357937
"4249" 849.6 5.80394155685557 57.4323563708726
"4250" 849.8 7.09530397351986 61.0585393139797
"4251" 850 9.17129209658442 64.5453586775149
"4252" 850.2 11.3646341016373 67.7889634514628
"4253" 850.4 13.9656778118627 70.9370442149512
"4254" 850.6 16.8788483026709 74.2726355455053
"4255" 850.8 20.1074480743716 77.2622143261622
"4256" 851 23.3452554807785 80.0298372052685
"4257" 851.2 27.3396991199282 81.4337712006999
"4258" 851.4 30.9642423771199 81.8310623316083
"4259" 851.6 34.762735014657 81.6069063217582
"4260" 851.8 38.5007652439526 81.4884898784991
"4261" 852 42.5130802443104 81.2610575235556
"4262" 852.2 46.2327571240997 81.2074734130579
"4263" 852.4 49.7727052138056 82.2528546644991
"4264" 852.6 51.7816922950913 85.088712252894
"4265" 852.8 53.1116384521783 88.543740353768
"4266" 853 54.2671664559541 92.5501883074612
"4267" 853.2 53.9774035346768 96.6217551873424
"4268" 853.4 53.081480403223 100.863674826653
"4269" 853.6 52.4129848121656 104.994955179723
"4270" 853.8 53.2352455011923 108.648041977719
"4271" 854 55.0832483918889 109.717738713961
"4272" 854.2 57.6063508910392 109.918321633098
"4273" 854.4 60.9204945202074 109.525423845902
"4274" 854.6 64.7119071958889 108.652582229767
"4275" 854.8 68.694225191058 106.893251415245
"4276" 855 72.5547143328527 105.082208141143
"4277" 855.2 75.9737671516133 103.667606330188
"4278" 855.4 79.5772049985556 101.815197669963
"4279" 855.6 83.5092089932341 100.11757987858
"4280" 855.8 87.1796826876913 97.8317651852083
"4281" 856 91.0155424261356 95.4945687813032
"4282" 856.2 95.0565291143196 93.5023377244254
"4283" 856.4 99.3385792751485 93.4020892587226
"4284" 856.6 103.735953362868 93.8527459971351
"4285" 856.8 107.757054923188 94.355297109499
"4286" 857 109.855843285018 93.235318759959
"4287" 857.2 111.303623457456 91.1161685508177
"4288" 857.4 112.432891619222 88.4783060955726
"4289" 857.6 114.373012382259 84.9024053720649
"4290" 857.8 116.721174365374 81.2218078309281
"4291" 858 118.624749824524 77.6692851310896
"4292" 858.2 120.537849430343 73.3790969935113
"4293" 858.4 122.486129440619 69.464136744145
"4294" 858.6 124.013514107046 65.9123956986303
"4295" 858.8 124.266851137016 62.4427675431026
"4296" 859 123.533299367606 58.6438745566826
"4297" 859.2 122.500508763604 54.7225362112745
"4298" 859.4 121.292680451233 50.745834222274
"4299" 859.6 119.998951961321 45.8099581740499
"4300" 859.8 118.793718764216 41.6482235399726
"4301" 860 118.215150516689 37.3249243632352
"4302" 860.2 117.770583271377 33.2575000974654
"4303" 860.4 116.269996614536 31.8719979270326
"4304" 860.6 113.247130377285 29.7736605966491
"4305" 860.8 110.082278772627 27.0948315340553
"4306" 861 106.381750769511 24.7084918418173
"4307" 861.2 103.377563995914 21.7099342634204
"4308" 861.4 100.556545554016 18.6619640873015
"4309" 861.6 98.3298626385389 14.8168963158559
"4310" 861.8 95.9269210335056 11.0545229803226
"4311" 862 93.1030469283164 8.77804524810519
"4312" 862.2 89.3726760932389 7.78049381362258
"4313" 862.4 85.0772964374683 6.85496063863653
"4314" 862.6 80.5102293634803 5.95261826412981
"4315" 862.8 76.0530314143722 6.19656011818925
"4316" 863 71.9424858657939 6.66831342345048
"4317" 863.2 67.7288124292526 7.47999353991081
"4318" 863.4 63.3700566129863 8.0154822649009
"4319" 863.6 59.1211491795467 7.59689638953434
"4320" 863.8 55.2721146281759 6.4117146505448
"4321" 864 50.6498097607286 6.78681959182258
"4322" 864.2 46.3653335733319 8.29878677816468
"4323" 864.4 42.3603491112731 10.8212428183615
"4324" 864.6 39.2238560254898 14.2628435952436
"4325" 864.8 36.4057387198604 18.3316945730623
"4326" 865 33.562431531122 22.3264846979175
"4327" 865.2 29.9731420836856 25.5010174357226
"4328" 865.4 26.0551040574494 27.6140148852404
"4329" 865.6 21.6433172623126 28.2957934701677
"4330" 865.8 17.4855122809594 28.8750019975149
"4331" 866 14.1976655320714 29.1283637429555
"4332" 866.2 12.6939226264722 30.4656139038041
"4333" 866.4 11.2930197575297 33.300173993564
"4334" 866.6 9.79588512369967 36.8136162685226
"4335" 866.8 9.19857412754974 40.7714260267296
"4336" 867 8.44148725624767 44.7992167959436
"4337" 867.2 7.67178345264714 49.0116673781741
"4338" 867.4 6.96698218607555 53.1901318085726
"4339" 867.6 6.58799486397388 57.3931921355503
"4340" 867.8 6.03019591529611 62.0506339859075
"4341" 868 5.16563302236437 66.2461567929697
"4342" 868.2 3.37405350003492 70.2577312904602
"4343" 868.4 2.57417809149127 73.521325158094
"4344" 868.6 3.90284452252778 76.2980116816281
"4345" 868.8 6.02495024577778 78.4389408276003
"4346" 869 9.57147104611806 81.075797126394
"4347" 869.2 12.957666921749 82.6452172766245
"4348" 869.4 16.7745384394971 84.0585036394534
"4349" 869.6 20.3415655042904 85.6341356102923
"4350" 869.8 24.4066394494942 87.1448741300584
"4351" 870 29.3534329155484 88.7540233933798
"4352" 870.2 33.7704200354979 89.4717353286591
"4353" 870.4 37.0296156367182 90.3109881694488
"4354" 870.6 41.214543121356 92.2875659254969
"4355" 870.8 45.070860143628 93.9845304632571
"4356" 871 48.9918385268921 96.0901054228226
"4357" 871.2 51.7610795647778 98.588445880767
"4358" 871.4 53.6691088509754 102.305977550483
"4359" 871.6 53.9871065711291 106.61136188894
"4360" 871.8 52.6940939530997 109.710036781205
"4361" 872 52.4392317520037 112.322040642502
"4362" 872.2 52.8623381592301 115.058610796153
"4363" 872.4 55.0858878268681 116.27070071034
"4364" 872.6 57.9933997587301 116.241212917889
"4365" 872.8 61.6973736457206 115.444398683426
"4366" 873 65.1729285055833 113.56787245085
"4367" 873.2 68.6783612791607 111.622069310304
"4368" 873.4 72.1818069908905 109.567443017483
"4369" 873.6 76.1574022146913 107.728469247751
"4370" 873.8 79.7461288372222 105.195247063461
"4371" 874 83.7434515964402 102.976738158226
"4372" 874.2 87.1365467788889 99.7172994304615
"4373" 874.4 91.5223991915976 98.3548199001543
"4374" 874.6 94.8862295274341 97.9191211607512
"4375" 874.8 98.7048416879565 96.9698460255773
"4376" 875 101.175904466536 94.6422221262649
"4377" 875.2 101.817622793214 91.5156161678328
"4378" 875.4 102.145305635717 87.3223917010579
"4379" 875.6 102.766705799083 83.544306175382
"4380" 875.8 103.832687294321 79.3981909079308
"4381" 876 105.855841960736 75.4484343768926
"4382" 876.2 107.976680755196 71.8864944741326
"4383" 876.4 110.219687682977 68.0615766866655
"4384" 876.6 112.418607618158 64.4139294382932
"4385" 876.8 114.661816828688 60.1724542532343
"4386" 877 115.821926132472 56.2446956314135
"4387" 877.2 117.766640918707 52.1561581562236
"4388" 877.4 120.493415523835 50.1382929938814
"4389" 877.6 121.79568733623 50.7011207188074
"4390" 877.8 121.562852473041 50.9101515522932
"4391" 878 121.318511038213 49.944364349575
"4392" 878.2 122.566813690663 48.6867492777226
"4393" 878.4 122.793221719711 48.3713887119264
"4394" 878.6 122.91593799274 48.4833949078646
"4395" 878.8 121.964275712728 49.0723948121478
"4396" 879 120.751123744766 48.0497786227226
"4397" 879.2 119.276418633206 46.0930047705626
"4398" 879.4 117.803054975659 43.0117154302932
"4399" 879.6 115.874714832056 39.8672535885926
"4400" 879.8 114.082256599796 36.2711399009828
"4401" 880 112.753971121394 32.3518241745579
"4402" 880.2 111.800048267747 27.952979768852
"4403" 880.4 111.006234441451 23.9254396994194
"4404" 880.6 108.746239974427 21.1883908536594
"4405" 880.8 105.079318035224 18.5694767692103
"4406" 881 101.092656473574 15.9504805832805
"4407" 881.2 96.8794211328965 13.5430515165612
"4408" 881.4 93.0646584289516 11.1103473748057
"4409" 881.6 89.3065775237831 8.5037775708619
"4410" 881.8 85.2049602714078 7.08503767120895
"4411" 882 80.3450075324952 6.08615187132258
"4412" 882.2 75.9698115820879 5.23635807982846
"4413" 882.4 71.6153928910693 4.64981804268522
"4414" 882.6 67.0734816563397 5.29138621315213
"4415" 882.8 62.5776290195585 6.22103977473434
"4416" 883 58.3613038715963 7.12604349878769
"4417" 883.2 54.2646894426537 7.5810171806517
"4418" 883.4 49.7879083592856 7.68112639144258
"4419" 883.6 45.2727024483119 8.20992491596815
"4420" 883.8 40.6588364624511 10.2659694352719
"4421" 884 37.2706519140856 13.1030206068026
"4422" 884.2 35.1030034348582 17.0437233758884
"4423" 884.4 33.0025688619635 20.9962939140199
"4424" 884.6 30.8049713292341 24.9669547670628
"4425" 884.8 28.22689724716 28.6300753065125
"4426" 885 25.4071307245256 32.5382692321626
"4427" 885.2 22.4776064722866 35.8915407735125
"4428" 885.4 19.033654643902 39.1794634194069
"4429" 885.6 14.9704659871079 40.9358533353458
"4430" 885.8 10.8289489560314 42.4099171587097
"4431" 886 7.64924253538132 44.2773681738377
"4432" 886.2 6.55507676219951 46.2384657055953
"4433" 886.4 4.78913159606557 50.0753453056226
"4434" 886.6 3.75433928317189 53.003770592184
"4435" 886.8 4.23801757241557 55.2195203154026
"4436" 887 5.70365348085506 58.2256686351543
"4437" 887.2 7.9416975769232 61.3152545460285
"4438" 887.4 10.259006151977 65.1933888230083
"4439" 887.6 12.2301942039786 68.8191867838514
"4440" 887.8 13.5134422871735 72.8274563696528
"4441" 888 15.0660276628433 76.872820944615
"4442" 888.2 16.3183326355114 80.8365316786755
"4443" 888.4 16.8759942323198 84.884881643294
"4444" 888.6 17.5740826420703 89.1696066005579
"4445" 888.8 19.1804430552734 93.8653831443042
"4446" 889 21.4779622371389 97.2437300535448
"4447" 889.2 24.8014225309065 100.74817247879
"4448" 889.4 28.0132032455556 103.992080270684
"4449" 889.6 31.8773360550556 106.944767852581
"4450" 889.8 35.9738378131887 109.954039613752
"4451" 890 40.0721396406434 113.073120318971
"4452" 890.2 42.8996165280556 116.441317850073
"4453" 890.4 46.0052590751213 119.413288827217
"4454" 890.6 49.7774413961981 119.787199687855
"4455" 890.8 53.8022426153333 118.720257304628
"4456" 891 57.8230312354971 117.151212715575
"4457" 891.2 61.6632045340703 114.633445255734
"4458" 891.4 65.8482216606342 113.13726006678
"4459" 891.6 69.8547217511452 110.879842933068
"4460" 891.8 73.9851220893611 109.066613155517
"4461" 892 77.9618707913056 107.900290743764
"4462" 892.2 82.559360458094 108.338316152332
"4463" 892.4 86.9384338945703 108.09512882647
"4464" 892.6 91.3559881432767 106.864709040861
"4465" 892.8 95.0635995580342 104.048598778008
"4466" 893 98.9411654657139 101.421374492148
"4467" 893.2 102.759287008148 98.1557102611797
"4468" 893.4 105.803535900691 94.7888653704655
"4469" 893.6 108.503382035623 90.7836498892457
"4470" 893.8 111.565938745296 86.9434518057361
"4471" 894 114.867506444006 83.8038514459512
"4472" 894.2 117.785456692815 80.6306384267681
"4473" 894.4 120.972885011046 77.3521436737168
"4474" 894.6 122.20716360841 73.8686588595305
"4475" 894.8 121.342664314351 70.0611682025953
"4476" 895 120.600488497204 65.4414173964246
"4477" 895.2 120.576804183485 61.3393364748469
"4478" 895.4 121.733006100865 57.1548011379364
"4479" 895.6 122.828084154004 52.6253721832731
"4480" 895.8 123.153220730606 48.5427939096926
"4481" 896 121.416901095835 45.4774262389463
"4482" 896.2 118.971617706835 41.72929815441
"4483" 896.4 116.468352505192 37.6937709676493
"4484" 896.6 114.046983739423 33.5433339880285
"4485" 896.8 111.928999486836 29.3452318493529
"4486" 897 109.72854221938 25.3163590121741
"4487" 897.2 107.126841096423 21.1132383024715
"4488" 897.4 104.05386488238 17.0840600954183
"4489" 897.6 100.246046530197 13.7838037651161
"4490" 897.8 96.121864592483 11.3175302185161
"4491" 898 92.3941826310977 8.3491869399855
"4492" 898.2 88.1909436740447 5.87844404903997
"4493" 898.4 83.553498268582 4.86316821372258
"4494" 898.6 78.4949079041714 4.61335143000551
"4495" 898.8 73.6047042478658 5.19746269241897
"4496" 899 68.9990861885614 5.37067087977607
"4497" 899.2 64.2488063313624 5.73437035049303
"4498" 899.4 59.6154312961159 5.3832877002881
"4499" 899.6 55.0741776575943 5.53710110954793
"4500" 899.8 49.9886184301295 5.55324966136484
"4501" 900 45.0058856414305 5.92690920757258
"4502" 900.2 39.9614112205978 5.97695690189401
"4503" 900.4 36.9673397771019 7.28460036295221
"4504" 900.6 34.6449339782739 10.038595100196
"4505" 900.8 32.3598384805978 13.6404583926992
"4506" 901 30.6174000538316 17.4622823226992
"4507" 901.2 28.0879520441656 20.9657863721226
"4508" 901.4 25.7451252921534 24.2038128496269
"4509" 901.6 23.0205036060161 27.3375044084015
"4510" 901.8 19.9154167294722 29.8286432488041
"4511" 902 16.6162517584397 31.8927849206031
"4512" 902.2 12.3168604865913 32.6523779752154
"4513" 902.4 9.1871287064594 33.6522819100149
"4514" 902.6 8.95882886039814 35.3113091829522
"4515" 902.8 8.80113309434127 38.8491924902869
"4516" 903 7.93985538040106 42.7026604680754
"4517" 903.2 7.10921161286871 46.5653017488594
"4518" 903.4 5.74884935038132 50.3884260336256
"4519" 903.6 4.7250202184282 54.6341322651433
"4520" 903.8 4.36549009990172 59.3123997579764
"4521" 904 4.12882799116478 63.740035584274
"4522" 904.2 3.82158191832073 68.4668113509893
"4523" 904.4 3.84831264470275 72.9394962617992
"4524" 904.6 5.86163817877853 76.758906814728
"4525" 904.8 8.75300625394191 80.1530996347226
"4526" 905 12.0487693051359 83.3518297704208
"4527" 905.2 14.8930038716601 86.8482402830044
"4528" 905.4 17.76867627975 90.5519994501837
"4529" 905.6 19.5775690521389 94.5542983991004
"4530" 905.8 21.370253917989 98.5602659353776
"4531" 906 22.0652116196735 102.771086311775
"4532" 906.2 24.3074365348056 106.518730535517
"4533" 906.4 28.046686363577 107.93957952198
"4534" 906.6 32.4536702499457 108.61461533922
"4535" 906.8 37.4195574885065 109.025372116743
"4536" 907 42.1225866042822 109.657580374323
"4537" 907.2 47.1930974275 111.196926123906
"4538" 907.4 51.5671370818237 112.909605100213
"4539" 907.6 55.6005776478055 115.316003026239
"4540" 907.8 58.791444317133 118.444393268252
"4541" 908 61.8150817987538 122.127928283848
"4542" 908.2 65.4386018026954 124.154600637611
"4543" 908.4 68.8331963847877 123.358136694814
"4544" 908.6 72.0188230127601 120.966704821732
"4545" 908.8 75.1976625222146 118.148978269704
"4546" 909 78.4537372627173 115.461507107234
"4547" 909.2 81.6909442109282 112.588847218747
"4548" 909.4 83.9232012580385 108.900636605662
"4549" 909.6 86.0302391388832 104.455447219119
"4550" 909.8 88.403173919177 100.383287637523
"4551" 910 91.2627780443784 96.4147749314391
"4552" 910.2 94.2963718403196 93.0987245430329
"4553" 910.4 98.6016312848644 91.4477134137344
"4554" 910.6 102.678859653712 91.3685604426351
"4555" 910.8 106.083889142936 92.4823036329026
"4556" 911 107.749602400894 90.9980870690285
"4557" 911.2 108.746358810895 87.7293925779364
"4558" 911.4 108.550820902097 84.2999641242061
"4559" 911.6 108.535396351586 80.0078703253826
"4560" 911.8 107.498587899987 75.7552998154741
"4561" 912 106.654117800951 71.6471295598371
"4562" 912.2 105.743361263112 67.1180312445602
"4563" 912.4 104.550770003961 62.7641718040896
"4564" 912.6 103.530626227905 58.5094674418374
"4565" 912.8 102.029127454013 55.1152337139067
"4566" 913 99.5630066608056 52.8622792655579
"4567" 913.2 97.0483449715631 50.2147067640802
"4568" 913.4 95.1762657254305 46.8920844572601
"4569" 913.6 94.0914579489931 43.1618250589163
"4570" 913.8 92.0660932556316 39.9176019647139
"4571" 914 89.5367943399435 36.225846105495
"4572" 914.2 87.1077860391159 33.3616746085295
"4573" 914.4 84.245979941255 31.069715494626
"4574" 914.6 80.4007087120555 29.5039230233583
"4575" 914.8 76.0418183664607 28.577805344426
"4576" 915 71.809634058661 27.0969742720334
"4577" 915.2 67.4179651545297 26.0211369222881
"4578" 915.4 63.114210624735 24.7456451766167
"4579" 915.6 58.8931528099987 22.8804622546294
"4580" 915.8 55.2345759973611 19.9202108376929
"4581" 916 51.5869472410856 16.7974504058026
"4582" 916.2 48.5304568547796 13.1441176225693
"4583" 916.4 47.0111428647921 9.35019609261988
"4584" 916.6 48.0580125500795 7.64105831955546
"4585" 916.8 49.2507305523256 7.30913552892258
"4586" 917 49.0829328725833 7.23269905032258
"4587" 917.2 48.0095626477222 7.79004837344758
"4588" 917.4 45.6651887157003 8.65079687698047
"4589" 917.6 43.4283156577286 9.85407828436104
"4590" 917.8 40.6623354602601 12.0819483744914
"4591" 918 38.5456335117371 15.3422953072678
"4592" 918.2 36.2148550948731 18.7498171096469
"4593" 918.4 34.1615099417017 22.2470073467512
"4594" 918.6 31.8323267427792 25.6478559340857
"4595" 918.8 28.6866759181345 28.9215498530726
"4596" 919 25.2617465324679 31.30026299392
"4597" 919.2 21.0945051233656 32.2681936744426
"4598" 919.4 17.2883420311836 33.7244639504689
"4599" 919.6 13.3575519926627 35.1866112240369
"4600" 919.8 10.0286798386204 36.51447597573
"4601" 920 9.08884070370801 37.7606828814201
"4602" 920.2 9.21514732393056 38.6324570206635
"4603" 920.4 9.79205239794843 40.8311511821907
"4604" 920.6 10.1784849331353 44.5605346900353
"4605" 920.8 11.2460675145319 48.6089718082699
"4606" 921 11.806637102754 52.4720623124463
"4607" 921.2 12.0974103211806 56.3829472167601
"4608" 921.4 12.4021450869571 60.5027479493832
"4609" 921.6 12.1621405421259 64.6453996997303
"4610" 921.8 12.8551311936613 68.7236411856014
"4611" 922 15.0371375885484 72.9134731616083
"4612" 922.2 17.8566574457222 76.0219910644615
"4613" 922.4 20.68261249675 79.6456463462393
"4614" 922.6 24.1917074626421 82.599801916063
"4615" 922.8 27.3992077104019 86.0534347809648
"4616" 923 31.2278897601817 88.0835596024969
"4617" 923.2 35.1210463835703 89.5293076763226
"4618" 923.4 39.3295921876627 91.152672888494
"4619" 923.6 43.5396546101735 91.7310628460584
"4620" 923.8 47.5592344335844 92.0698406349187
"4621" 924 51.9336554518433 91.5075222010962
"4622" 924.2 56.3933877256715 91.0843040794566
"4623" 924.4 60.4176026429758 90.1337521702162
"4624" 924.6 64.1356139585508 88.825034461549
"4625" 924.8 67.169447398777 86.7339164589512
"4626" 925 70.1589692683402 84.2783990886691
"4627" 925.2 72.3001333590131 81.2823404412094
"4628" 925.4 73.9102325208856 77.8982235160226
"4629" 925.6 75.5566256793813 74.5894504954135
"4630" 925.8 76.0320900828262 71.0926189033535
"4631" 926 75.530951175493 67.9837752709476
"4632" 926.2 74.7816209715096 64.1934748886695
"4633" 926.4 73.0366851201806 62.1913233770413
"4634" 926.6 70.7196793367858 60.3976755023028
"4635" 926.8 68.0178133990582 58.7549085992805
"4636" 927 65.2990468137035 57.6222776212716
"4637" 927.2 62.2038105012856 56.1673326500426
"4638" 927.4 58.9307904672341 54.7754087754552
"4639" 927.6 55.6112465218266 53.80665235307
"4640" 927.8 52.2595427562386 52.728163916003
"4641" 928 48.5809082473986 51.4592010867877
"4642" 928.2 44.5584537118297 49.9220118877081
"4643" 928.4 40.7094133823431 48.2552016589601
"4644" 928.6 36.7470935916181 46.7503584865226
"4645" 928.8 32.698168533155 46.2153031363226
"4646" 929 29.6020850934539 47.2778541849929
"4647" 929.2 26.7297492974251 48.2840730462574
"4648" 929.4 24.6917382677722 47.0730902850559
"4649" 929.6 23.5631158706806 44.3130771347999
"4650" 929.8 24.2277196671202 41.8910596559743
"4651" 930 25.1520557281389 40.84587642973
"4652" 930.2 26.2018677019703 40.1363549558991
"4653" 930.4 27.2636037114722 39.350174965767
"4654" 930.6 29.3998722565617 38.5110653847494
"4655" 930.8 32.1006322542931 36.5747522728976
"4656" 931 35.9981886456871 34.7749749248094
"4657" 931.2 39.0729157055328 32.8190657505174
"4658" 931.4 42.5056016743656 31.0401142516026
"4659" 931.6 45.7852135484371 29.3992778443226
"4660" 931.8 49.4090801974549 28.0045602802576
"4661" 932 53.5116901794153 27.1108442472128
"4662" 932.2 56.9308528773055 25.3454146042869
"4663" 932.4 60.6035066764987 23.7403726388794
"4664" 932.6 64.5987530657232 21.9624581028873
"4665" 932.8 68.9382797025297 20.4377596636329
"4666" 933 72.9191995725032 18.0004657740319
"4667" 933.2 76.5365759025556 15.1716696685499
"4668" 933.4 80.2445269732883 12.6491460683571
"4669" 933.6 83.2720499093918 11.5509208011157
"4670" 933.8 85.3129371569192 12.0490657984703
"4671" 934 87.595402398344 14.0531848330918
"4672" 934.2 90.347840000355 16.4680735800698
"4673" 934.4 93.6591184994055 19.0623681795343
"4674" 934.6 97.642179140483 21.8501482105484
"4675" 934.8 101.746679429188 23.3358897666147
"4676" 935 106.219255611344 24.7794906761907
"4677" 935.2 110.326730237887 24.6063986504756
"4678" 935.4 110.454715901367 23.6626421289858
"4679" 935.6 109.713640126286 23.2805377323926
"4680" 935.8 108.812853756596 22.5620348335526
"4681" 936 107.580245925165 21.6396870111653
"4682" 936.2 106.457326845509 19.1517499441028
"4683" 936.4 104.740889541675 16.853725378453
"4684" 936.6 102.937038069963 15.3228968642489
"4685" 936.8 101.854260855486 14.5632826096736
"4686" 937 100.40898814316 13.2243326954194
"4687" 937.2 98.703304981877 11.6979933358838
"4688" 937.4 97.6350715455882 10.547715893953
"4689" 937.6 96.2766701631086 10.0083469348377
"4690" 937.8 95.6110062094185 9.77647218222581
"4691" 938 94.3983326648361 8.5391388631287
"4692" 938.2 93.2639950830243 7.67061637563508
"4693" 938.4 93.2639950830243 7.67061637563508
"4694" 938.6 92.3308436837845 7.58269766285942
"4695" 938.8 91.624484774529 7.33434330378003
"4696" 939 90.1405607343268 6.44393964349279
"4697" 939.2 87.123349603993 5.01922602419758
"4698" 939.4 83.8094024651504 3.88091553470189
"4699" 939.6 80.2676811891056 2.62527797915591
"4700" 939.8 78.0336634227389 2.60829209502258
"4701" 940 75.1962397679585 2.77690197428729
"4702" 940.2 71.3585505634262 2.18964862315016
"4703" 940.4 67.6490704407056 1.08380899405591
"4704" 940.6 65.5263094094607 0.915707313150165
"4705" 940.8 62.9574027806465 2.54662175433394
"4706" 941 59.4383754206595 3.65134943501921
"4707" 941.2 55.7226912661188 4.18444912061174
"4708" 941.4 51.4397980972324 3.9328803400299
"4709" 941.6 47.23082909716 4.06880936649979
"4710" 941.8 43.3984697391181 4.17046262641008
"4711" 942 41.1501369195114 5.82986485484023
"4712" 942.2 38.2930140867536 8.74653839921869
"4713" 942.4 35.0082338273431 11.3411597750726
"4714" 942.6 32.1377146018316 13.5957877233875
"4715" 942.8 28.934194661403 16.1320890587512
"4716" 943 26.4612154778056 18.8138313013621
"4717" 943.2 23.3997601551206 22.0069279961582
"4718" 943.4 19.7398248445424 24.2498729702173
"4719" 943.6 16.3257851578056 24.859414266868
"4720" 943.8 16.4680710065286 24.8542472321841
"4721" 944 17.8786289585218 25.701404960701
"4722" 944.2 17.8994440759108 27.7046006543094
"4723" 944.4 17.0713240226902 30.2665378899764
"4724" 944.6 15.7865679045007 33.6405702544445
"4725" 944.8 14.7461334386284 36.7962003620061
"4726" 945 12.943830540735 39.6642472939579
"4727" 945.2 10.3280903540822 41.6819694321204
"4728" 945.4 7.59664579470556 42.0325291684893
"4729" 945.6 6.54858987497797 42.5296591394605
"4730" 945.8 6.99229380594385 43.4587109825566
"4731" 946 6.99491992506328 46.2468233336834
"4732" 946.2 7.12236284866694 49.3976337552632
"4733" 946.4 7.55730432175292 52.6238984210489
"4734" 946.6 7.71066938580557 56.3340369700369
"4735" 946.8 7.97361687052254 59.9522363186811
"4736" 947 7.80539303365601 63.7742624259301
"4737" 947.2 6.49301004874999 67.790914711517
"4738" 947.4 4.8262538396405 71.4207885309731
"4739" 947.6 4.83439861931906 74.1628210100253
"4740" 947.8 6.13737417931464 77.0157296267317
"4741" 948 8.78587709342503 80.2329182583934
"4742" 948.2 11.5936349205623 83.7242670042685
"4743" 948.4 14.211247372018 86.9092726281456
"4744" 948.6 17.4941750419167 89.6814728883504
"4745" 948.8 20.1679903536325 93.1943388297072
"4746" 949 22.4876660909874 96.6599046269317
"4747" 949.2 23.470316296927 100.906675114042
"4748" 949.4 24.764682652651 105.352816874986
"4749" 949.6 27.1934770720258 108.570639623589
"4750" 949.8 30.8074850768333 109.689428907073
"4751" 950 35.3358671475628 109.835684790478
"4752" 950.2 39.7534100328889 109.869903925989
"4753" 950.4 44.2756419638611 110.683810874045
"4754" 950.6 48.5277040374786 111.902901933198
"4755" 950.8 52.2359287108233 114.406112053721
"4756" 951 55.3811274823948 117.482082402439
"4757" 951.2 56.7845801897328 121.477439474195
"4758" 951.4 58.3618327029338 124.056383693502
"4759" 951.6 61.190095682331 124.038002619407
"4760" 951.8 64.2963161609874 122.165367781595
"4761" 952 67.8360021980225 120.185623653191
"4762" 952.2 70.8766312940225 117.89252929519
"4763" 952.4 73.1175957997237 114.622477097932
"4764" 952.6 75.7410191476585 111.381148029028
"4765" 952.8 78.3669040862904 108.047781809868
"4766" 953 81.324104887844 105.126514118851
"4767" 953.2 85.0946798790056 102.872932940494
"4768" 953.4 88.8568433713298 100.58538667641
"4769" 953.6 93.1101972371229 98.842553618563
"4770" 953.8 97.4897428184784 97.6599106725749
"4771" 954 102.033517801306 97.0755364949696
"4772" 954.2 106.195259354872 95.513226339049
"4773" 954.4 108.994173624011 92.5230697548226
"4774" 954.6 109.532152577118 88.6654162254788
"4775" 954.8 108.998490183954 84.6113896885107
"4776" 955 108.463181410556 79.4842804469726
"4777" 955.2 107.501982541721 75.1967974433963
"4778" 955.4 107.188412714677 70.5198329406691
"4779" 955.6 106.566747378024 65.7981697109788
"4780" 955.8 106.211797239346 60.9215256261491
"4781" 956 105.597388487576 56.3316710790326
"4782" 956.2 105.547978264766 51.6881550040826
"4783" 956.4 105.715529597243 47.0951188535413
"4784" 956.6 106.969148895965 42.7593985187694
"4785" 956.8 109.177298231105 38.8750371759205
"4786" 957 111.493461830796 35.1509336597681
"4787" 957.2 112.229834504903 31.1283748844973
"4788" 957.4 110.858264574125 29.6593194725494
"4789" 957.6 110.152204333142 28.2098326416185
"4790" 957.8 109.799521724689 26.9557499912056
"4791" 958 111.482806160827 25.5452701338594
"4792" 958.2 113.137595133077 25.8594525732352
"4793" 958.4 113.487345893399 27.6117789437288
"4794" 958.6 114.255541446654 28.9398868870802
"4795" 958.8 115.981136850416 31.2643279221626
"4796" 959 117.367746507598 33.2286697425008
"4797" 959.2 118.023969029377 35.3722426720654
"4798" 959.4 119.921486675067 38.303770421416
"4799" 959.6 120.964262988194 40.6272770794488
"4800" 959.8 120.996460778688 42.348516571852
"4801" 960 121.887037192835 45.4022288296461
"4802" 960.2 123.488837338372 47.9964173074735
"4803" 960.4 123.299088748049 48.6943240638902
"4804" 960.6 123.082888422077 49.862108961117
"4805" 960.8 122.961371513834 52.1482298086083
"4806" 961 123.104511623728 54.912735458575
"4807" 961.2 123.772310356642 58.2246498702072
"4808" 961.4 124.290475632688 60.884362632352
"4809" 961.6 125.749720900778 63.6612216316004
"4810" 961.8 124.594448208684 63.459835959868
"4811" 962 123.783704116688 62.5667145387932
"4812" 962.2 123.467471315012 62.9919281816216
"4813" 962.4 122.997270939342 64.7688793078381
"4814" 962.6 122.225028690774 67.5732644461857
"4815" 962.8 121.303504697206 71.1554341538083
"4816" 963 121.670914046306 74.3706800286326
"4817" 963.2 122.543618877864 75.5691372239245
"4818" 963.4 122.241032001806 74.9346402413711
"4819" 963.6 121.754694821128 73.8557200752258
"4820" 963.8 120.996378882839 73.1822607786633
"4821" 964 119.392361813381 71.8485464648074
"4822" 964.2 117.846857555673 69.918411142996
"4823" 964.4 115.73315493154 67.4069268461389
"4824" 964.6 113.6105595172 65.2896789324135
"4825" 964.8 111.246465596087 64.0783489424788
"4826" 965 108.610765136625 63.5720758567162
"4827" 965.2 105.989669649237 63.2485689464489
"4828" 965.4 103.783463192493 64.3968342699788
"4829" 965.6 101.356711105595 66.2497064746384
"4830" 965.8 99.254192768243 68.0833019357913
"4831" 966 97.7525654198956 70.3654085499926
"4832" 966.2 96.0043165843402 73.0361823599266
"4833" 966.4 94.1041426122425 75.8066097787983
"4834" 966.6 92.0007948152521 78.7304906106818
"4835" 966.8 89.087315465777 81.4634392678655
"4836" 967 85.9823474054185 82.3377035069678
"4837" 967.2 82.670191865979 81.4540796990573
"4838" 967.4 79.924356030865 78.7310784140355
"4839" 967.6 77.1471477723897 76.3320325015404
"4840" 967.8 74.3045834985402 73.4360490867307
"4841" 968 72.5899672832115 70.0014271204612
"4842" 968.2 72.0033463258368 66.2997841017913
"4843" 968.4 73.4203189144994 62.8207381301389
"4844" 968.6 75.7101928054419 59.9352650022014
"4845" 968.8 78.6769671959705 57.7241151976937
"4846" 969 81.5806194983213 56.9646858110173
"4847" 969.2 84.8032862573056 57.2548008007913
"4848" 969.4 87.9699414276792 57.6526141184173
"4849" 969.6 91.3938498228856 57.4094254272926
"4850" 969.8 94.8107567695156 56.8437954856526
"4851" 970 98.3986991027955 55.4526515751326
"4852" 970.2 102.035437390381 53.7083942960499
"4853" 970.4 105.384728955048 52.7124038173226
"4854" 970.6 107.703964925261 50.5403969501741
"4855" 970.8 108.215753981023 48.9624755850156
"4856" 971 109.135920598046 48.3134844738926
"4857" 971.2 111.659642747726 48.4166737200026
"4858" 971.4 115.174672036357 49.0231737787716
"4859" 971.6 117.100562515251 50.4420133638572
"4860" 971.8 118.622832428011 51.2211431073814
"4861" 972 118.436244804048 50.8135607699963
"4862" 972.2 117.881530035416 49.5517554272126
"4863" 972.4 116.7481647767 47.582340157438
"4864" 972.6 115.682736336836 44.5422802118634
"4865" 972.8 113.926322025373 41.262692126003
"4866" 973 112.308568845101 37.4056089956389
"4867" 973.2 110.462395041176 33.7867317159626
"4868" 973.4 108.206730502257 30.0609054279032
"4869" 973.6 105.679897225024 26.0949925715101
"4870" 973.8 103.380685414672 21.9679535359893
"4871" 974 100.270034662967 18.3981782092581
"4872" 974.2 96.4989669241208 15.8650361443878
"4873" 974.4 92.3240376779435 13.417903755426
"4874" 974.6 88.453624833493 10.8037157849163
"4875" 974.8 84.305767592019 7.98418128374955
"4876" 975 79.9270501076124 6.16866852435667
"4877" 975.2 75.469516050978 5.40964510670189
"4878" 975.4 70.1892626646556 5.54631924121008
"4879" 975.6 65.2469145279451 6.52610602140397
"4880" 975.8 61.1337823744685 8.37495204513157
"4881" 976 57.0644146473357 10.1243923371178
"4882" 976.2 52.7458744651432 11.3622542578031
"4883" 976.4 48.1256977868056 12.6639953114071
"4884" 976.6 43.5593244479913 13.2165833750083
"4885" 976.8 39.0551724767785 13.734964358255
"4886" 977 34.432594459211 14.5974570559712
"4887" 977.2 30.8971332543713 17.3605324648226
"4888" 977.4 27.9766572227671 20.7070782907072
"4889" 977.6 26.5433946425623 24.937040174701
"4890" 977.8 25.2139151620168 29.0655411067733
"4891" 978 24.6489564695012 33.3041849032356
"4892" 978.2 23.2855584449766 37.5105962641778
"4893" 978.4 21.1823455194722 40.8741862366189
"4894" 978.6 19.0353780215798 44.8139676953226
"4895" 978.8 16.4185191207849 48.449297124271
"4896" 979 13.6943740609756 52.8385240070126
"4897" 979.2 11.7331682940556 56.989906754361
"4898" 979.4 10.2110609222961 60.6336747363886
"4899" 979.6 10.5373548465131 64.4122327351056
"4900" 979.8 12.7783845458056 67.8374522950113
"4901" 980 15.9839534276735 70.6136828856717
"4902" 980.2 19.9724502935581 71.4511611483329
"4903" 980.4 23.4958494782412 71.1366223471939
"4904" 980.6 26.3099596936933 69.1423468959859
"4905" 980.8 29.3252423788359 66.420784398565
"4906" 981 32.189823388053 63.5041313887349
"4907" 981.2 34.3175217723907 60.2828678148332
"4908" 981.4 35.1734624570389 56.9121636692892
"4909" 981.6 36.727657752226 53.0989291920612
"4910" 981.8 37.9527288359907 49.5511420480633
"4911" 982 39.4033803479594 45.8282209690533
"4912" 982.2 41.4717183609699 42.1317104439938
"4913" 982.4 43.7375171596238 39.6338245244005
"4914" 982.6 46.8904422165556 37.7738495309351
"4915" 982.8 49.7999682384005 36.0415110796264
"4916" 983 52.8887085542739 33.2598037888036
"4917" 983.2 55.199631948382 30.7976157763579
"4918" 983.4 56.6171016887232 27.9245034336873
"4919" 983.6 56.4187388905044 24.7624384497322
"4920" 983.8 56.5311150004607 22.6913179120122
"4921" 984 58.1491669579218 21.4223313857761
"4922" 984.2 60.7219509683232 20.9103324562755
"4923" 984.4 63.6865643369232 21.7016748229579
"4924" 984.6 66.8114242662939 23.2576956684389
"4925" 984.8 70.2258799967568 24.915625867908
"4926" 985 73.5393508484352 27.5261122885078
"4927" 985.2 76.4667421770827 30.1175965588768
"4928" 985.4 78.9349636872393 33.0000806313828
"4929" 985.6 81.0352652870469 36.4015621482536
"4930" 985.8 83.8737461124686 39.6974316730943
"4931" 986 87.028329944743 42.8194533318538
"4932" 986.2 90.1326497543708 45.6503378597139
"4933" 986.4 93.5489732617443 48.6448912061083
"4934" 986.6 96.8246843354887 51.2517859589265
"4935" 986.8 100.792672839335 53.7765194997932
"4936" 987 104.399476565932 56.6158589380604
"4937" 987.2 106.244837827296 60.5103945668034
"4938" 987.4 108.125333733222 64.2698824797115
"4939" 987.6 110.834946630659 67.9884588787049
"4940" 987.8 114.441818370566 70.4877069157526
"4941" 988 118.124708650145 72.6579981387943
"4942" 988.2 120.735060043881 72.5245948506716
"4943" 988.4 121.287180807027 71.3989179366014
"4944" 988.6 122.202675442108 69.1322216743776
"4945" 988.8 123.526905521376 66.4423955807992
"4946" 989 124.052863174301 63.8699033877206
"4947" 989.2 124.104162575335 61.2927732287932
"4948" 989.4 123.987858060745 57.4491492335953
"4949" 989.6 123.58071511836 53.2497295579761
"4950" 989.8 123.065162907776 48.8792279350553
"4951" 990 122.374964473891 44.5446201040655
"4952" 990.2 122.079216344469 41.8296655770454
"4953" 990.4 120.948764636006 39.6073695613526
"4954" 990.6 118.950636944348 36.5879466650369
"4955" 990.8 117.303772875627 32.4264651156097
"4956" 991 115.451277709767 28.5866764456138
"4957" 991.2 113.470264978463 24.8968052715512
"4958" 991.4 110.5927396561 22.0254057911461
"4959" 991.6 107.886062006479 18.5573668007963
"4960" 991.8 104.349032334518 15.9619075372481
"4961" 992 100.817674849612 13.7626756360968
"4962" 992.2 96.9781965099034 11.4616303119965
"4963" 992.4 93.347137284868 8.76142862232258
"4964" 992.6 89.8868380271806 6.26928093463508
"4965" 992.8 86.4437406043573 4.81221056132258
"4966" 993 82.1780919505846 4.18857185026444
"4967" 993.2 77.9044170438521 3.45087095214816
"4968" 993.4 73.6535676530762 2.73643560326376
"4969" 993.6 69.4410380920497 2.415423305997
"4970" 993.8 65.2598174915642 1.76793012052948
"4971" 994 60.8220324811988 2.22138609941246
"4972" 994.2 56.4920629061348 2.31093555022502
"4973" 994.4 51.9407371056931 2.30732346053508
"4974" 994.6 48.2925615786592 2.60456348631038
"4975" 994.8 44.7049900538056 4.20826801435962
"4976" 995 41.1845116785931 7.22314449049758
"4977" 995.2 37.7222632996902 9.64828776505335
"4978" 995.4 34.3621001444431 12.4638205545101
"4979" 995.6 30.9403700480207 15.5633076673606
"4980" 995.8 29.5767896571577 18.2621599412662
"4981" 996 28.5862005846692 22.2999503622317
"4982" 996.2 27.1413561966477 26.1658136509147
"4983" 996.4 24.8523894663946 29.6872234828842
"4984" 996.6 21.933949687717 31.2037592694998
"4985" 996.8 17.7714723935179 31.2368945558705
"4986" 997 14.8188067023319 30.1686713460199
"4987" 997.2 14.2542743180523 29.0766563437382
"4988" 997.4 15.0781008557549 28.1559756291201
"4989" 997.6 15.8490198499898 27.6140837717568
"4990" 997.8 16.4170040306856 26.9736935900826
"4991" 998 16.9049526046627 25.7194073745797
"4992" 998.2 17.3749605620243 23.1947855579632
"4993" 998.4 18.1351178360243 22.4841651709788
"4994" 998.6 19.2147981854941 21.7055077032734
"4995" 998.8 21.1230961133727 19.930281241636
"4996" 999 23.5208849110139 17.5356993949476
"4997" 999.2 26.2419393410748 15.0821374296303
"4998" 999.4 28.628157317325 12.4889478059979
"4999" 999.6 31.2817250202446 10.4253202601396
"5000" 999.8 34.6885274372568 8.9012514490299
"5001" 1000 38.7092495551306 7.84419087912258
"5002" 1000.2 42.1394592540556 6.84096209749758
"5003" 1000.4 45.7124274048899 6.12759333562379
"5004" 1000.6 49.23812306583 5.09807056259088
"5005" 1000.8 53.0848190505198 3.97049933864401
"5006" 1001 56.7105174355664 2.46372745071388
"5007" 1001.2 60.6482886690161 1.33904425300679
"5008" 1001.4 63.9129641194582 1.60456044182784
"5009" 1001.6 66.6270812167722 2.95225624872258
"5010" 1001.8 69.568111678682 4.64330598314281
"5011" 1002 73.5402893142056 7.07982609312258
"5012" 1002.2 77.323881650627 9.38474990614401
"5013" 1002.4 80.681242944127 11.2274150152511
"5014" 1002.6 83.5537777381681 12.1580746401101
"5015" 1002.8 87.0793385602707 13.1787460483923
"5016" 1003 91.4684001868658 14.4158861958648
"5017" 1003.2 95.4564098932194 14.9905623381157
"5018" 1003.4 98.8421678664952 14.6435231536674
"5019" 1003.6 101.562248136014 14.9015457494215
"5020" 1003.8 102.366086608681 16.5802434124476
"5021" 1004 104.459073404096 20.4611412338387
"5022" 1004.2 106.103863488327 23.0282160376098
"5023" 1004.4 108.080037623257 26.4198989741613
"5024" 1004.6 110.529858999243 29.3276186456351
"5025" 1004.8 113.528460169036 31.8099667847841
"5026" 1005 116.434878347063 34.3822082825797
"5027" 1005.2 119.492771088113 37.2487162236303
"5028" 1005.4 119.796103077257 39.8504963605918
"5029" 1005.6 120.024533811776 43.5854341943919
"5030" 1005.8 119.508981601192 47.9029600400652
"5031" 1006 119.447454019856 51.2601107239226
"5032" 1006.2 119.332113324568 55.2249692524909
"5033" 1006.4 118.275788529257 58.8015982904091
"5034" 1006.6 117.518272700469 62.4069710536196
"5035" 1006.8 117.517197513377 66.5073682884655
"5036" 1007 116.459229705624 70.3777233159893
"5037" 1007.2 114.825620226867 74.1497162083532
"5038" 1007.4 114.094810493321 78.0979827667968
"5039" 1007.6 114.405269394563 81.356781151262
"5040" 1007.8 114.93428661574 84.0835062259114
"5041" 1008 114.281738191688 88.3153165456167
"5042" 1008.2 111.255652367349 91.0976160074682
"5043" 1008.4 107.80173387966 93.3165001920701
"5044" 1008.6 104.402435595438 95.8665647778603
"5045" 1008.8 100.633920053107 97.9793844221811
"5046" 1009 97.1156413347383 101.025403055505
"5047" 1009.2 93.6012017547199 103.873886826923
"5048" 1009.4 89.9782030841517 106.118718408371
"5049" 1009.6 85.3553052300913 107.142456245151
"5050" 1009.8 80.8848564996627 107.972338012808
"5051" 1010 76.8727993122094 106.684642336467
"5052" 1010.2 73.6167970527861 104.841340120789
"5053" 1010.4 70.1304409708341 102.225042788551
"5054" 1010.6 68.0997351102913 98.3013035537512
"5055" 1010.8 68.021988175849 94.9892539647248
"5056" 1011 68.8732893632488 92.8336750329824
"5057" 1011.2 69.2900766260687 89.5185797495015
"5058" 1011.4 69.9168729748056 85.5225567819678
"5059" 1011.6 71.5082906691831 82.0078541868736
"5060" 1011.8 71.7571850006922 77.8970415086216
"5061" 1012 72.3253046045956 73.7591881998326
"5062" 1012.2 71.5520029443993 70.2888128287288
"5063" 1012.4 71.7682237550314 66.3476853224194
"5064" 1012.6 72.1260800523681 62.3226985746351
"5065" 1012.8 72.7175942786566 59.0306106122375
"5066" 1013 73.089586136146 55.9365595369928
"5067" 1013.2 73.8430186145529 53.4284929326278
"5068" 1013.4 74.4805122119758 51.3991600626524
"5069" 1013.6 74.6685520520253 48.903179306872
"5070" 1013.8 75.2840440306238 45.1643015555726
"5071" 1014 76.3378984332147 42.0851275028794
"5072" 1014.2 78.9164361037711 39.9773836183915
"5073" 1014.4 81.0964273665642 39.2393762388053
"5074" 1014.6 82.8057618650722 38.3126205432892
"5075" 1014.8 83.8530896648056 36.5130819322089
"5076" 1015 83.1890968652272 34.1650462389611
"5077" 1015.2 81.8414539519031 32.0232862255299
"5078" 1015.4 79.8061159958397 29.5599681686521
"5079" 1015.6 77.1279335465938 27.8615557454285
"5080" 1015.8 74.7174645947453 26.0010777716238
"5081" 1016 71.6859381754763 23.7923824933592
"5082" 1016.2 69.964192001902 20.5308044838648
"5083" 1016.4 69.7151028341759 17.5940883716559
"5084" 1016.6 70.5322383870913 14.6761561330369
"5085" 1016.8 72.3408282983236 13.2371067668527
"5086" 1017 74.3904422194952 13.0884361752536
"5087" 1017.2 77.4288336784397 13.5573515783836
"5088" 1017.4 80.1622055512875 13.8679379456599
"5089" 1017.6 83.7547163705232 13.5724305106755
"5090" 1017.8 87.226821386491 13.2144976284012
"5091" 1018 90.182399177795 12.8487687411436
"5092" 1018.2 92.4026232406173 13.0508639508167
"5093" 1018.4 92.5040099460882 12.7784979052682
"5094" 1018.6 93.0898844477125 12.5077048699854
"5095" 1018.8 94.0825179272895 11.8764205996774
"5096" 1019 93.8431565762687 10.9740635291647
"5097" 1019.2 92.6609989483273 10.7346529340074
"5098" 1019.4 90.751958878259 10.1657267175319
"5099" 1019.6 88.9008756078842 8.50807175505292
"5100" 1019.8 86.5016376405319 6.08212889876468
"5101" 1020 83.8823264830363 4.48182578202588
"5102" 1020.2 80.373908295344 3.19248518146544
"5103" 1020.4 77.1227084073674 2.52197899278325
"5104" 1020.6 73.702511283186 1.47503821664867
"5105" 1020.8 70.9345028738701 0.846554547935485
"5106" 1021 67.6591774007157 1.56867010237876
"5107" 1021.2 63.7221804609102 2.21988812818304
"5108" 1021.4 60.0760772571311 2.224332109497
"5109" 1021.6 56.0767681240469 1.80746623015016
"5110" 1021.8 52.5393609589681 1.56206779418508
"5111" 1022 49.5144466527671 2.64651033432258
"5112" 1022.2 45.7312023737056 4.20390358579758
"5113" 1022.4 41.2642781820161 4.87423138825679
"5114" 1022.6 38.0659541217926 5.98192030959531
"5115" 1022.8 35.2420065531132 8.35964713224565
"5116" 1023 31.8833499575397 10.7062048499935
"5117" 1023.2 28.4455221281173 13.3128734844135
"5118" 1023.4 24.5291490730555 14.9294277982392
"5119" 1023.6 21.4357312774722 17.2278302450309
"5120" 1023.8 19.0304027051534 19.9444177740182
"5121" 1024 16.340264343977 22.6728677275226
"5122" 1024.2 13.8679433052056 25.4704428442826
"5123" 1024.4 12.7339597700523 28.2130234037122
"5124" 1024.6 11.3695597313256 31.4019135836426
"5125" 1024.8 9.49588722626011 34.3180148763096
"5126" 1025 7.99038093684454 36.8543162116732
"5127" 1025.2 5.96164951077959 39.8671046863615
"5128" 1025.4 4.80131242949231 41.6429282417563
"5129" 1025.6 5.14900117382995 44.0480493223592
"5130" 1025.8 5.36029804435728 47.2476348875295
"5131" 1026 5.36493153522982 50.9481881243832
"5132" 1026.2 5.57969516102556 54.3061043961326
"5133" 1026.4 6.26953788718056 58.235674362313
"5134" 1026.6 6.73099474720159 62.6113061944315
"5135" 1026.8 8.51264761015506 66.1778397804002
"5136" 1027 9.60860251490263 70.0516108317789
"5137" 1027.2 10.3153259275997 74.0246925563814
"5138" 1027.4 11.5031674366186 77.9150109669301
"5139" 1027.6 11.8281879533056 82.504936842017
"5140" 1027.8 12.6043298428803 86.5016135162011
"5141" 1028 14.6269488257601 89.8987506562226
"5142" 1028.2 17.0698178835692 93.7136258154408
"5143" 1028.4 20.4855346849722 96.3944358468782
"5144" 1028.6 24.0203434970716 98.5252033305152
"5145" 1028.8 27.8584569433484 100.230414680323
"5146" 1029 31.7750768027199 101.689987438351
"5147" 1029.2 35.8183895410913 102.286919937894
"5148" 1029.4 40.2276637099456 102.720969941373
"5149" 1029.6 44.3000464592448 103.217628462369
"5150" 1029.8 48.3828098059526 102.931919634764
"5151" 1030 52.7547687336641 102.900884105624
"5152" 1030.2 56.7147297307761 103.048073107146
"5153" 1030.4 60.8712474197958 103.312610548789
"5154" 1030.6 64.7969901587467 103.239164303646
"5155" 1030.8 68.4504969792511 103.141559772877
"5156" 1031 71.8619812935703 101.699194073028
"5157" 1031.2 75.2282282867286 100.319835560736
"5158" 1031.4 77.1249668694498 98.2251820606399
"5159" 1031.6 78.3169947703207 94.0382878280802
"5160" 1031.8 79.7497917265811 89.8308937823634
"5161" 1032 81.8285123706868 86.1287673082434
"5162" 1032.2 85.245456948865 83.3815948595503
"5163" 1032.4 88.5850686954556 80.2524670569026
"5164" 1032.6 92.054590449482 78.0938109759697
"5165" 1032.8 95.9205863895556 76.9121929420826
"5166" 1033 99.8986774845478 76.4865126767247
"5167" 1033.2 103.974678496875 75.5487477950949
"5168" 1033.4 106.82793832232 72.6222865764655
"5169" 1033.6 109.705746185363 70.0906782067168
"5170" 1033.8 111.260982488472 67.2507764641711
"5171" 1034 111.261853229909 64.5994582470236
"5172" 1034.2 111.606210333514 62.0369121047886
"5173" 1034.4 113.179355190954 62.3653472286394
"5174" 1034.6 115.379182200483 63.4381677499032
"5175" 1034.8 116.559048337563 65.3939104941408
"5176" 1035 116.953141838495 67.5433069709245
"5177" 1035.2 116.91269149072 69.2809205119512
"5178" 1035.4 116.262395041796 71.0304059138126
"5179" 1035.6 116.510615628575 71.5679601488899
"5180" 1035.8 117.38041097094 72.3690732419091
"5181" 1036 119.485461883556 73.6559989537226
"5182" 1036.2 120.521080189927 72.9526289334741
"5183" 1036.4 120.972848826865 71.6096203583325
"5184" 1036.6 121.466666180628 69.6141522628927
"5185" 1036.8 122.901370643866 66.5906432398984
"5186" 1037 124.145079789084 63.2113951327168
"5187" 1037.2 124.182016109204 59.3801878971381
"5188" 1037.4 123.753589842928 55.1809900904756
"5189" 1037.6 123.224120014815 51.1579504304091
"5190" 1037.8 123.027794780396 46.7580021343826
"5191" 1038 122.153613915296 43.1540221683926
"5192" 1038.2 120.410076260104 40.0709862027072
"5193" 1038.4 118.714955933796 36.1763933479166
"5194" 1038.6 117.040352038103 32.0594186589661
"5195" 1038.8 115.421974102688 28.1515647377638
"5196" 1039 112.900311559169 25.0678773903226
"5197" 1039.2 110.251620739608 21.3847995435899
"5198" 1039.4 107.226044262895 18.3613962563919
"5199" 1039.6 103.888085902412 15.1324904290353
"5200" 1039.8 100.609244629322 12.2750409450645
"5201" 1040 97.016888479612 10.3518005157742
"5202" 1040.2 93.0988228008168 8.02712312565966
"5203" 1040.4 90.2739925962524 6.66755700109918
"5204" 1040.6 87.0879811752722 5.71246242038925
"5205" 1040.8 83.3191696747341 4.52557376657258
"5206" 1041 79.5131219725497 3.11757235360165
"5207" 1041.2 76.4922333949056 2.05625086068925
"5208" 1041.4 72.7716858482722 1.71653317802258
"5209" 1041.6 68.5019135577634 1.62065233205942
"5210" 1041.8 64.4248839874567 1.50440713663653
"5211" 1042 60.4394282521927 1.30681721477419
"5212" 1042.2 56.3756399663938 1.75625017180493
"5213" 1042.4 52.3756680005328 1.49996315532258
"5214" 1042.6 48.3852636852446 2.79099392192014
"5215" 1042.8 44.2713105833825 3.74405977063027
"5216" 1043 39.9712833929874 5.74864014763427
"5217" 1043.2 35.82846998716 7.26172556118334
"5218" 1043.4 31.9538152929885 9.37664905983477
"5219" 1043.6 28.3080078293825 11.4808033417457
"5220" 1043.8 24.7638780029836 14.1538651262952
"5221" 1044 21.2007068062838 16.51585398754
"5222" 1044.2 18.4741344059913 20.1067859459511
"5223" 1044.4 15.9842652231099 23.52253119254
"5224" 1044.6 13.4885314728319 26.6636565049542
"5225" 1044.8 10.9957622060732 29.2539408779705
"5226" 1045 9.52717134011637 32.0332375798631
"5227" 1045.2 7.23022366284454 35.2114282625434
"5228" 1045.4 5.63797388536557 39.0353699131626
"5229" 1045.6 4.56473711764973 42.5523082527641
"5230" 1045.8 3.2088490853389 46.1346201866892
"5231" 1046 2.28490913297946 49.6424822039856
"5232" 1046.2 1.45204116320556 53.4687226582068
"5233" 1046.4 0.524649288925556 57.3444544204826
"5234" 1046.6 0.503395912081052 61.4480013716083
"5235" 1046.8 0.872980180952622 65.5792110483226
"5236" 1047 1.56986554067556 69.8188877280026
"5237" 1047.2 1.53991255451199 73.7569792557263
"5238" 1047.4 2.4353186741111 75.880442030017
"5239" 1047.6 4.47296247802778 78.9803658843504
"5240" 1047.8 7.13828905746627 81.9493568818226
"5241" 1048 9.70985977002576 84.5737928557721
"5242" 1048.2 12.6134447599376 86.9177279908226
"5243" 1048.4 15.6362835278633 87.8143866820918
"5244" 1048.6 19.6709644437094 89.0417801365341
"5245" 1048.8 23.1858319295408 89.3906728867049
"5246" 1049 27.0392517382431 89.5014402101663
"5247" 1049.2 30.8487251806502 90.2330674873808
"5248" 1049.4 34.8953414226627 91.8260418666369
"5249" 1049.6 38.7735705552383 92.870953727938
"5250" 1049.8 42.8583815815886 93.9159923758509
"5251" 1050 46.5242013940094 94.1773382034876
"5252" 1050.2 50.9352986916879 94.1529652543814
"5253" 1050.4 55.2577616222761 93.6658700476167
"5254" 1050.6 59.1198242866944 94.2535067009059
"5255" 1050.8 62.3188194814444 96.0299470831837
"5256" 1051 65.774893900964 97.0417774212335
"5257" 1051.2 69.5982957353784 96.8637464804973
"5258" 1051.4 72.9388707650702 96.1388149434991
"5259" 1051.6 76.3455957953501 94.7524670473226
"5260" 1051.8 80.1593157265822 93.3313422267498
"5261" 1052 83.4474288118536 91.5737384901591
"5262" 1052.2 86.4767392852619 89.2943087938954
"5263" 1052.4 88.0076125880531 86.3974301785701
"5264" 1052.6 89.0838748670828 82.7685894371147
"5265" 1052.8 89.704717013618 79.3337961297288
"5266" 1053 90.6014246482749 75.6394475769859
"5267" 1053.2 92.4915759678832 72.6118618140119
"5268" 1053.4 95.0765882397467 70.5962916779991
"5269" 1053.6 98.1913623279586 69.9145113226593
"5270" 1053.8 101.340292614324 70.5451784944735
"5271" 1054 104.42775465751 71.3496452065777
"5272" 1054.2 108.334625400982 71.6679011328814
"5273" 1054.4 112.194047653938 71.2194059236339
"5274" 1054.6 115.644474888488 68.602371772438
"5275" 1054.8 118.963324152033 66.4709699653226
"5276" 1055 121.436593721553 64.5081108789439
"5277" 1055.2 121.270539948107 62.7938558734488
"5278" 1055.4 120.754253804129 60.565877304852
"5279" 1055.6 120.308291698763 57.4205656374715
"5280" 1055.8 120.226615225706 53.3200738221926
"5281" 1056 121.167217600184 49.0723948121478
"5282" 1056.2 122.006277549541 44.8439427849696
"5283" 1056.4 121.319629245442 42.4127813473832
"5284" 1056.6 119.855191844796 39.1960126510255
"5285" 1056.8 118.371469497491 35.9036581899512
"5286" 1057 116.460826195548 32.5626885428176
"5287" 1057.2 114.673327655202 28.9300638172731
"5288" 1057.4 112.276198033726 25.104455903184
"5289" 1057.6 110.029594605122 21.4680471935503
"5290" 1057.8 107.034008168367 18.1053981491389
"5291" 1058 103.80317471755 15.16908236028
"5292" 1058.2 100.225390082534 12.2592283495617
"5293" 1058.4 97.1244952680942 9.56519365502361
"5294" 1058.6 93.5450949083056 8.49715356333322
"5295" 1058.8 89.5888218231692 8.05786558066349
"5296" 1059 85.7399086127698 7.07800617696543
"5297" 1059.2 81.7007838948172 5.9128366000784
"5298" 1059.4 77.4677685632056 4.55292603587552
"5299" 1059.6 73.3518158627494 3.15751825305292
"5300" 1059.8 69.0680306855056 1.43626608982258
"5301" 1060 65.0846413181643 0.681594335529099
"5302" 1060.2 61.2890879149056 1.23243548022258
"5303" 1060.4 57.2741021890149 3.04202467126444
"5304" 1060.6 53.3246305714841 5.15799463117972
"5305" 1060.8 49.5272377607431 7.94451375728508
"5306" 1061 46.2302406880004 10.6227065103096
"5307" 1061.2 42.9894999895083 13.4870622654983
"5308" 1061.4 39.1270792459407 15.573571546201
"5309" 1061.6 35.1874044587919 16.9076725059938
"5310" 1061.8 30.5374211499795 16.9368085073661
"5311" 1062 26.1472374733273 16.7540256237574
"5312" 1062.2 24.2854029906316 15.4634676879748
"5313" 1062.4 25.8670080312281 16.2059110099141
"5314" 1062.6 26.8515665104002 16.3224424514037
"5315" 1062.8 27.7123076579305 16.0759749772392
"5316" 1063 28.3563297928472 14.6905638026142
"5317" 1063.2 29.4054866094957 13.0407948538015
"5318" 1063.4 30.5300060149209 11.4171062762457
"5319" 1063.6 31.8208053717043 10.764257871715
"5320" 1063.8 33.5449310748931 10.1277306772976
"5321" 1064 35.4486847112568 9.20420090689575
"5322" 1064.2 37.5304192393241 7.47333240887813
"5323" 1064.4 39.7997398798173 5.90180506999317
"5324" 1064.6 42.3735320731836 5.38237697689575
"5325" 1064.8 45.2893609581931 3.82649847271008
"5326" 1065 48.1122832466761 2.5026299040167
"5327" 1065.2 51.5328312827698 1.92764345225115
"5328" 1065.4 54.9066461969192 1.21766934231122
"5329" 1065.6 58.599864856974 1.025252393491
"5330" 1065.8 62.1529749835868 0.488772240510076
"5331" 1066 65.5588964941015 0.704399806628698
"5332" 1066.2 69.2305038611023 1.18497766658632
"5333" 1066.4 73.0050119004305 1.48005782235383
"5334" 1066.6 76.5077497137943 2.32015233580572
"5335" 1066.8 79.9562394634759 3.09168982506983
"5336" 1067 83.9370605264684 4.39743897202025
"5337" 1067.2 87.3962671808389 5.50863181078925
"5338" 1067.4 90.9597683462118 6.83857345754133
"5339" 1067.6 94.5032931563214 8.88211779905942
"5340" 1067.8 97.7749391211045 10.5698999458999
"5341" 1068 100.844605152584 12.68382686627
"5342" 1068.2 103.857228454279 15.2665752484384
"5343" 1068.4 107.030129814928 17.6881173731083
"5344" 1068.6 109.702355317269 20.549982435271
"5345" 1068.8 112.257633136606 23.4663511720369
"5346" 1069 114.507893579767 26.6137561722649
"5347" 1069.2 116.133943222825 29.4029883529925
"5348" 1069.4 117.979765744671 32.2509464690149
"5349" 1069.6 118.425485296388 35.039251022575
"5350" 1069.8 119.511705408491 38.4406213130083
"5351" 1070 121.115414499921 41.0043932009957
"5352" 1070.2 121.618125346722 42.821665035517
"5353" 1070.4 121.853644160248 45.5795574248899
"5354" 1070.6 122.863938656889 48.6534852546281
"5355" 1070.8 124.12708259673 51.6812324550773
"5356" 1071 124.985638313219 54.4322245858226
"5357" 1071.2 124.018458568953 55.979688588852
"5358" 1071.4 122.4790610472 58.1478867399893
"5359" 1071.6 120.478510479247 60.4197487428226
"5360" 1071.8 117.816916667126 62.3739747123626
"5361" 1072 115.247585081006 64.2543120859226
"5362" 1072.2 112.545225971936 66.1575804030626
"5363" 1072.4 109.804420446892 68.0474723364476
"5364" 1072.6 107.376976286188 70.0867151539991
"5365" 1072.8 105.012030485757 72.1703112822935
"5366" 1073 102.811863656944 74.3984166320058
"5367" 1073.2 101.631081597423 76.9172887073226
"5368" 1073.4 101.411887356542 79.8641529463885
"5369" 1073.6 102.14728283551 82.9477108880267
"5370" 1073.8 102.6110882791 87.1537818217932
"5371" 1074 102.104620947683 91.1334337748328
"5372" 1074.2 100.96031841366 94.1105490474294
"5373" 1074.4 99.0308965690056 95.3130012237226
"5374" 1074.6 98.9966149664526 95.7079230298226
"5375" 1074.8 99.8087140625025 96.3043591885953
"5376" 1075 101.247276699276 98.1284115188226
"5377" 1075.2 103.714913295463 100.201296021808
"5378" 1075.4 106.467768566306 100.560918322068
"5379" 1075.6 107.663898394511 100.230414680323
"5380" 1075.8 108.54385847973 99.1764085210113
"5381" 1076 108.938279706806 99.1925272012932
"5382" 1076.2 109.211936325446 99.1857828061226
"5383" 1076.4 108.681167687659 99.4585561219108
"5384" 1076.6 107.988083114306 100.764196089213
"5385" 1076.8 107.105377120899 102.603279195117
"5386" 1077 105.430153887296 103.661138628153
"5387" 1077.2 103.342677550972 104.954613704906
"5388" 1077.4 101.615431300606 105.599167343894
"5389" 1077.6 99.5465365865355 104.650991026023
"5390" 1077.8 97.4860112808359 102.878668433838
"5391" 1078 94.9957910921026 101.858789166669
"5392" 1078.2 92.7425016699803 100.59280769375
"5393" 1078.4 90.898887039381 99.1800140152848
"5394" 1078.6 89.8839292621014 97.5135398457307
"5395" 1078.8 90.0879149828662 95.6442259643226
"5396" 1079 90.1071108736238 93.5480134451408
"5397" 1079.2 90.2568388215328 90.7105987092317
"5398" 1079.4 91.956209472187 88.92123053557
"5399" 1079.6 93.842631215048 87.0779357616256
"5400" 1079.8 94.9399835060955 84.5864153935226
"5401" 1080 96.2588563764856 81.9761096493326
"5402" 1080.2 97.5747041311933 79.0790891139859
"5403" 1080.4 98.3530896663555 75.7236056998526
"5404" 1080.6 98.6761565078056 72.4534488102038
"5405" 1080.8 99.4996602213055 69.1462467163226
"5406" 1081 102.010660838599 66.8570923829927
"5407" 1081.2 104.71087445854 65.7690023047103
"5408" 1081.4 107.672580944757 63.9663766131381
"5409" 1081.6 110.28516031365 61.7845975152352
"5410" 1081.8 113.528460169036 59.5953617220245
"5411" 1082 116.665315297854 58.7382698972449
"5412" 1082.2 118.201685636242 59.5103714885566
"5413" 1082.4 117.653482853216 59.2935846247826
"5414" 1082.6 116.635872312995 57.6244533105121
"5415" 1082.8 116.167610482733 54.5602753876009
"5416" 1083 115.209577217306 51.1134774792614
"5417" 1083.2 113.713723175647 47.861336215085
"5418" 1083.4 112.099329757103 44.2438474258968
"5419" 1083.6 111.019114264927 40.2702436896559
"5420" 1083.8 110.672388488118 35.9401702578538
"5421" 1084 110.960141322187 31.7160123503432
"5422" 1084.2 110.98346475352 28.5584765797226
"5423" 1084.4 110.500825214472 27.5694348717771
"5424" 1084.6 109.616151915063 27.1298236343432
"5425" 1084.8 107.974080217153 24.9981458659857
"5426" 1085 106.169706898342 21.7033313410699
"5427" 1085.2 104.373204773273 18.9889617915182
"5428" 1085.4 102.34351101588 15.7870794213013
"5429" 1085.6 101.263143359644 14.1489675171935
"5430" 1085.8 100.563738053356 14.9665247783338
"5431" 1086 98.3712096943986 15.8540227993923
"5432" 1086.2 95.6767407579863 16.4373087323346
"5433" 1086.4 92.456281401135 16.8322215097932
"5434" 1086.6 88.9177519843477 16.7734450538888
"5435" 1086.8 85.4141269239127 15.9409978622511
"5436" 1087 82.0192102412806 14.3126278806476
"5437" 1087.2 78.4897577871389 12.2199433639152
"5438" 1087.4 75.7764186285556 9.06171478825115
"5439" 1087.6 73.4362832995846 5.74840929146212
"5440" 1087.8 71.068246721322 3.3814764747072
"5441" 1088 67.5883452331849 3.05944303480534
"5442" 1088.2 63.3914444540762 3.4963041258167
"5443" 1088.4 59.2718241078168 4.60895250961471
"5444" 1088.6 55.035332495344 5.41978257070719
"5445" 1088.8 50.9840973993124 6.60445402073353
"5446" 1089 46.7696147486204 7.89797951221147
"5447" 1089.2 42.7996607826108 9.03441604589401
"5448" 1089.4 38.3936842657266 10.3052443414147
"5449" 1089.6 34.1115162481902 11.3583089850149
"5450" 1089.8 30.3315937109182 12.3033443208296
"5451" 1090 27.2568467579256 12.8991899972026
"5452" 1090.2 26.8210232541656 14.4228238039626
"5453" 1090.4 25.6368890832731 16.9460879217641
"5454" 1090.6 23.6806401860687 20.1414122454673
"5455" 1090.8 20.9200690331213 23.440249742941
"5456" 1091 17.2195773863672 25.9386948063363
"5457" 1091.2 14.1866246239209 28.1743342770149
"5458" 1091.4 11.6888257864056 29.7050237587226
"5459" 1091.6 10.5953687845748 32.3097437602457
"5460" 1091.8 9.70774924162133 36.0170677020594
"5461" 1092 9.45269647205556 40.2133023735271
"5462" 1092.2 8.93105793454024 44.136698896843
"5463" 1092.4 7.81735812601607 47.7520786534384
"5464" 1092.6 5.47283459039211 50.783117698813
"5465" 1092.8 3.17678635673759 52.4563787190993
"5466" 1093 3.17408975699787 52.885120860313
"5467" 1093.2 2.55389289502338 55.3120008865404
"5468" 1093.4 1.90655186661805 59.0542429011663
"5469" 1093.6 1.27806702420761 63.1416491190855
"5470" 1093.8 1.50644457595261 67.1753845720285
"5471" 1094 2.45110500903415 71.0607985136369
"5472" 1094.2 4.02561208796903 74.5886709858707
"5473" 1094.4 5.60708950806971 77.9652857095112
"5474" 1094.6 7.64041242563282 81.1328763149589
"5475" 1094.8 9.79458963851584 84.2513807349861
"5476" 1095 12.2497297143419 86.6467259303317
"5477" 1095.2 15.0190386058341 89.2708795820083
"5478" 1095.4 17.4032666521046 91.9128875853132
"5479" 1095.6 19.3488180206111 95.4602122195448
"5480" 1095.8 20.4740719959199 99.3386557633226
"5481" 1096 21.5303738745823 102.969388496823
"5482" 1096.2 23.5506132839371 104.927235141665
"5483" 1096.4 26.4269741591569 105.846085698187
"5484" 1096.6 30.7819207380414 106.4667179422
"5485" 1096.8 34.6255969687479 106.515600124178
"5486" 1097 38.5868310232619 106.744831068449
"5487" 1097.2 42.6970998805632 105.746966595444
"5488" 1097.4 46.6813989662056 104.27062854918
"5489" 1097.6 49.988828360335 102.081376466028
"5490" 1097.8 54.5648941126793 99.4796550927789
"5491" 1098 57.7290180150056 97.0601207345797
"5492" 1098.2 60.8269664135434 94.0808649780701
"5493" 1098.4 63.4933003693536 90.8902199796014
"5494" 1098.6 66.1813146217165 87.7331765620256
"5495" 1098.8 68.6536342686599 85.0235133148371
"5496" 1099 69.9469135543623 82.4950502986319
"5497" 1099.2 70.4758889769911 79.0672288356422
"5498" 1099.4 71.065027190743 75.6871391298538
"5499" 1099.6 70.8051153572451 71.6577310131797
"5500" 1099.8 69.7980167687334 68.2952013875803
"5501" 1100 67.9945024536525 65.1957287152103
"5502" 1100.2 66.0785958548974 62.3371604083838
"5503" 1100.4 64.5368159645977 58.8840818666592
"5504" 1100.6 62.9254945091729 56.116946971292
"5505" 1100.8 60.4098393346456 53.7213653348426
"5506" 1101 58.0394155685556 50.9249049167288
"5507" 1101.2 55.0031207026266 48.645178561291
"5508" 1101.4 51.4882758459114 46.6379519003461
"5509" 1101.6 47.7131734125007 44.6912343252128
"5510" 1101.8 43.5597531081082 43.3036767475463
"5511" 1102 39.4814768939542 41.7995471090929
"5512" 1102.2 35.3492082199594 40.575662952438
"5513" 1102.4 32.7541630372486 38.5764930281327
"5514" 1102.6 32.2354870783825 36.7440394738995
"5515" 1102.8 33.196786260084 35.4222788479302
"5516" 1103 33.3554196433889 36.1670910536976
"5517" 1103.2 32.5167926808191 37.5025775013091
"5518" 1103.4 30.8077557881132 38.2923681429764
"5519" 1103.6 28.462352397914 39.1288127408166
"5520" 1103.8 25.7741502493825 40.8451505372457
"5521" 1104 22.4597134230977 43.0419010191653
"5522" 1104.2 18.4884031388753 44.451042554683
"5523" 1104.4 14.4338381647389 45.2173824434892
"5524" 1104.6 10.2706917995121 44.4165533953552
"5525" 1104.8 7.18950095173738 42.8321203619249
"5526" 1105 7.99607642091545 42.7378633406742
"5527" 1105.2 8.63975049847224 41.8669167981893
"5528" 1105.4 9.16331841888511 39.6139708935953
"5529" 1105.6 9.44794548909306 36.5699749929851
"5530" 1105.8 10.4354340437508 32.9540976367472
"5531" 1106 11.8843967658197 30.0021571121536
"5532" 1106.2 14.1036587406082 27.3475618397963
"5533" 1106.4 17.0894134695864 24.7136169986376
"5534" 1106.6 19.9558115604577 22.1599678783661
"5535" 1106.8 22.0812616609484 18.8376977457035
"5536" 1107 25.0148051092222 15.8954999583226
"5537" 1107.2 28.1240595146806 13.6581405326351
"5538" 1107.4 31.513480286708 11.4553484168836
"5539" 1107.6 35.6816416716944 10.1202993529892
"5540" 1107.8 39.6071853350431 8.68499214372258
"5541" 1108 43.8196849359153 7.53564850818843
"5542" 1108.2 47.8658971994891 6.43930775346182
"5543" 1108.4 52.100496062902 4.99485997805752
"5544" 1108.6 56.1326877396056 3.84826163675591
"5545" 1108.8 60.2380939109814 2.98249485564127
"5546" 1109 64.4374059580555 1.90205088129133
"5547" 1109.2 68.6185974930942 1.1453609350133
"5548" 1109.4 72.5457502140556 1.63133835291633
"5549" 1109.6 76.8905502375638 2.35252387816874
"5550" 1109.8 81.1752629041238 3.65408209768622
"5551" 1110 85.0674872610739 4.15193610187136
"5552" 1110.2 88.6127107781465 5.91243260177713
"5553" 1110.4 92.0431712620959 8.71211476516129
"5554" 1110.6 95.473246645446 11.4195286365585
"5555" 1110.8 98.5935307171534 13.9458158664965
"5556" 1111 102.22764398687 16.1297407798387
"5557" 1111.2 105.546491000534 18.9100328190508
"5558" 1111.4 109.576968550424 21.235546727869
"5559" 1111.6 112.816489502861 24.3282836853504
"5560" 1111.8 115.59508554912 27.6667176627226
"5561" 1112 117.051360145198 31.5459284816403
"5562" 1112.2 118.248361271378 35.5809852883808
"5563" 1112.4 119.301757209006 39.889274574094
"5564" 1112.6 120.632155441301 43.5845524893614
"5565" 1112.8 122.099859936634 47.7986301930369
"5566" 1113 122.933061972947 52.1463412163697
"5567" 1113.2 123.884313167659 56.1482984681167
"5568" 1113.4 124.778615842953 60.1050103015285
"5569" 1113.6 126.137726065254 63.1956311393319
"5570" 1113.8 125.204169336864 65.1611604048468
"5571" 1114 124.014732307806 68.6752744744438
"5572" 1114.2 123.444614352306 72.6196102291755
"5573" 1114.4 123.757656465951 76.0032667383032
"5574" 1114.6 124.210862630104 79.4320978510053
"5575" 1114.8 122.51147257044 82.4528086879861
"5576" 1115 120.377901428276 85.7524463807932
"5577" 1115.2 119.157375135579 89.4487849708792
"5578" 1115.4 117.916741094051 93.7609561220867
"5579" 1115.6 115.899349558528 97.1127971966837
"5580" 1115.8 113.54942241607 100.427515033945
"5581" 1116 112.194047653938 103.906817007955
"5582" 1116.2 109.7751501002 105.720049848277
"5583" 1116.4 106.791349027535 107.860290201836
"5584" 1116.6 104.14107096413 110.545896206701
"5585" 1116.8 102.703595276017 111.105665955139
"5586" 1117 99.1829280238055 112.1346884771
"5587" 1117.2 95.7622202908055 112.807046390711
"5588" 1117.4 92.3377862966585 112.374072873587
"5589" 1117.6 89.3402443562521 111.193730963662
"5590" 1117.8 87.7742969891026 109.229990172253
"5591" 1118 86.3217557633784 107.141855496128
"5592" 1118.2 84.1308394379979 105.196335902188
"5593" 1118.4 81.2723557195756 102.766831828533
"5594" 1118.6 78.8352838207753 100.160926972504
"5595" 1118.8 76.1807179630114 97.1991837397638
"5596" 1119 73.0550555876356 95.1231839685326
"5597" 1119.2 69.757288675296 93.2641606130437
"5598" 1119.4 66.0835084359199 91.0434779190655
"5599" 1119.6 62.8160956716074 88.2661828491433
"5600" 1119.8 59.0287379030997 87.1762631390285
"5601" 1120 54.8209291616517 85.991670653938
"5602" 1120.2 50.4865708589402 84.8157248293226
"5603" 1120.4 46.2764690337094 82.7945679432649
"5604" 1120.6 42.5610513344172 80.4929822288857
"5605" 1120.8 38.6952318034194 78.6137749072731
"5606" 1121 35.3659149732341 76.1092459335512
"5607" 1121.2 32.1372955001735 73.1771893141905
"5608" 1121.4 29.3562069652355 69.667729233874
"5609" 1121.6 27.6678728981842 65.8772885781381
"5610" 1121.8 26.9046405543056 60.5846117358814
"5611" 1122 27.2375463108268 56.1561111244609
"5612" 1122.2 28.6403329966056 52.0542008071559
"5613" 1122.4 29.6181039215938 47.856439294499
"5614" 1122.6 30.3945874188521 43.8733249838691
"5615" 1122.8 30.0160686120997 40.0059633159343
"5616" 1123 29.3045885723245 37.3767305792213
"5617" 1123.2 27.1563593007398 35.8712349468357
"5618" 1123.4 24.5361418618316 34.9036969850629
"5619" 1123.6 20.8610694845397 34.0338440784238
"5620" 1123.8 16.9688717967802 34.1257613628162
"5621" 1124 13.4118489408055 35.3349006886929
"5622" 1124.2 9.86128100683056 36.4171020357851
"5623" 1124.4 9.11890946392094 36.4892512118995
"5624" 1124.6 8.77611070558871 36.1680503468527
"5625" 1124.8 9.62568097992093 34.9948200597841
"5626" 1125 10.7679685974635 33.0350392935199
"5627" 1125.2 12.1601232962856 30.9127201206026
"5628" 1125.4 13.8016731838825 28.517318475861
"5629" 1125.6 15.5312398166484 25.430040705594
"5630" 1125.8 18.195923326925 22.2347840292778
"5631" 1126 20.9843446266088 19.2369853616013
"5632" 1126.2 24.3348295897245 17.2365814184442
"5633" 1126.4 27.8581278709354 15.1096270722836
"5634" 1126.6 31.3194001071517 13.0340317850918
"5635" 1126.8 35.1334975488665 10.8401279793714
"5636" 1127 38.7488797056958 8.17883351104209
"5637" 1127.2 43.1750532618309 6.31836395820866
"5638" 1127.4 47.3996501340748 5.09639746893796
"5639" 1127.6 52.1486080355718 4.44822732989401
"5640" 1127.8 56.2253046028745 3.97316645715017
"5641" 1128 59.5280568968056 3.01649541690768
"5642" 1128.2 63.9335138256692 2.59439455345894
"5643" 1128.4 68.5401436896722 3.03293919835592
"5644" 1128.6 73.4352716024562 3.23129544168403
"5645" 1128.8 77.9492015034056 4.51071111795591
"5646" 1129 82.8233417296777 6.19280742285746
"5647" 1129.2 86.8276181282838 8.6201873031704
"5648" 1129.4 90.531614286377 10.9663270434764
"5649" 1129.6 93.881982791101 13.1825840322544
"5650" 1129.8 97.8658789739814 14.7251538757292
"5651" 1130 102.050410185172 15.5090710942893
"5652" 1130.2 105.042473677556 17.5516236613226
"5653" 1130.4 107.15514482471 21.6336568801736
"5654" 1130.6 109.091928517508 25.5530592934928
"5655" 1130.8 111.195481408173 29.7658609559756
"5656" 1131 113.722799019629 33.4721431501167
"5657" 1131.2 116.237265570747 37.0243731609731
"5658" 1131.4 119.343368264677 40.1880413604786
"5659" 1131.6 121.494951714361 44.4282465764615
"5660" 1131.8 122.911548087834 48.7607820934735
"5661" 1132 123.702305208136 53.2355855397789
"5662" 1132.2 124.835799619786 57.897589937736
"5663" 1132.4 125.348082607184 62.4599100931575
"5664" 1132.6 126.322264744738 67.0572303351672
"5665" 1132.8 124.99014447331 71.2241315714682
"5666" 1133 123.13939968926 75.2881880018074
"5667" 1133.2 120.479875545212 79.3365158682929
"5668" 1133.4 117.822137949412 82.6384433176862
"5669" 1133.6 114.53086536552 85.6274074354083
"5670" 1133.8 110.942330701897 88.7070364671408
"5671" 1134 107.122758450456 91.6875868859828
"5672" 1134.2 103.04514124423 93.9610792638377
"5673" 1134.4 99.1398524449456 96.1703637253526
"5674" 1134.6 94.790498209155 98.8377370928857
"5675" 1134.8 90.9174358698152 101.68319775115
"5676" 1135 86.4035238831794 103.346213192724
"5677" 1135.2 81.9928971048729 104.376848655659
"5678" 1135.4 77.8156867001517 105.784308814496
"5679" 1135.6 74.2561040805556 108.217046739169
"5680" 1135.8 71.4748529733191 110.73526586089
"5681" 1136 69.9322655675813 114.508082147164
"5682" 1136.2 68.8927722028889 117.704642982489
"5683" 1136.4 66.9413663867027 119.865779245295
"5684" 1136.6 64.5841488568973 120.344662336378
"5685" 1136.8 61.2097255831546 119.172479762313
"5686" 1137 57.3905504336771 117.56419777079
"5687" 1137.2 54.8986306155083 115.417860946296
"5688" 1137.4 52.7524242718248 113.174393356063
"5689" 1137.6 50.4922251492584 109.895542996379
"5690" 1137.8 48.2364003024366 106.344096132099
"5691" 1138 47.1834194992431 101.663598654073
"5692" 1138.2 46.2671132518756 98.0889193382126
"5693" 1138.4 45.7654094510356 93.8466947759126
"5694" 1138.6 45.1869454388674 89.7210555436009
"5695" 1138.8 44.1094029112901 85.7810308734979
"5696" 1139 42.9005763225935 81.2757121588075
"5697" 1139.2 41.2999556666612 77.2232972900339
"5698" 1139.4 40.8636127614075 72.608151305342
"5699" 1139.6 40.8661958201056 68.0417396005526
"5700" 1139.8 41.5178723164618 63.4095297547288
"5701" 1140 42.3946244064235 59.1021498935473
"5702" 1140.2 44.7481808080101 55.2226472622544
"5703" 1140.4 47.8854181887021 52.2291846997364
"5704" 1140.6 51.2696091211208 49.7878776795834
"5705" 1140.8 54.2437377823862 47.0330912675807
"5706" 1141 57.3293224160959 44.7975297429355
"5707" 1141.2 61.3589733417088 43.5605738258065
"5708" 1141.4 65.3600161978701 43.0427783256129
"5709" 1141.6 69.0381965559346 42.9975739565484
"5710" 1141.8 72.966837335574 44.2963452262068
"5711" 1142 76.3908790917056 45.3447765744893
"5712" 1142.2 79.8438730745153 46.0098287314839
"5713" 1142.4 83.3953605535798 47.2919890176774
"5714" 1142.6 87.1787777385556 48.5681134932288
"5715" 1142.8 91.1062569875555 49.9973164003851
"5716" 1143 95.0891643711181 51.3787465084163
"5717" 1143.2 99.4214087372173 52.0154829830285
"5718" 1143.4 103.491752838596 53.0907643863926
"5719" 1143.6 107.879225640602 52.9350343375168
"5720" 1143.8 112.127959248688 52.3039932208814
"5721" 1144 115.00402448505 51.1719747843124
"5722" 1144.2 115.886707604582 50.1113372397206
"5723" 1144.4 115.983171614836 50.847816990868
"5724" 1144.6 117.073424379517 53.3775481743707
"5725" 1144.8 118.052714472511 57.0812731333814
"5726" 1145 119.591445349642 60.7860068694476
"5727" 1145.2 120.446622282892 65.2693003257937
"5728" 1145.4 121.274230031961 68.8011694100216
"5729" 1145.6 121.807742355626 71.7297996930026
"5730" 1145.8 122.292196433709 74.5592723402553
"5731" 1146 123.082371120602 76.9568674664682
"5732" 1146.2 123.417465878234 79.8255147264369
"5733" 1146.4 122.142211556186 82.0487243040026
"5734" 1146.6 120.662243817344 84.6466826170341
"5735" 1146.8 118.954256740891 87.7421500100083
"5736" 1147 117.136611428264 91.1913843760983
"5737" 1147.2 115.008574091969 94.8149391692553
"5738" 1147.4 113.390126705 98.7618434479615
"5739" 1147.6 112.49719785326 102.658624025747
"5740" 1147.8 111.398425066296 104.108986905041
"5741" 1148 109.639158661273 104.948672541304
"5742" 1148.2 106.571426376396 106.968406081759
"5743" 1148.4 104.812698865187 109.042614160132
"5744" 1148.6 104.356220582972 110.177773075906
"5745" 1148.8 104.242580909687 110.154417485223
"5746" 1149 103.847940818413 110.282039105742
"5747" 1149.2 102.860415074064 110.469717959448
"5748" 1149.4 101.4134200862 110.762052427488
"5749" 1149.6 98.9027418490941 112.229961865669
"5750" 1149.8 95.7827650819948 114.164578144025
"5751" 1150 93.0449914385687 116.386001977402
"5752" 1150.2 90.3938974815419 118.823009035541
"5753" 1150.4 87.4459697718312 121.426838169015
"5754" 1150.6 84.8805903868649 122.719797246941
"5755" 1150.8 82.0536023126374 122.645017446181
"5756" 1151 78.6340468993333 122.209441003684
"5757" 1151.2 75.0757596458616 121.894560546453
"5758" 1151.4 72.2873322622635 121.401652413425
"5759" 1151.6 69.1919081671944 120.231293247323
"5760" 1151.8 66.8681076388698 117.802623483855
"5761" 1152 64.6063297967222 115.517710400323
"5762" 1152.2 61.6806517942074 113.500835092715
"5763" 1152.4 58.9758671788999 111.060117646747
"5764" 1152.6 56.758409792 107.399873274934
"5765" 1152.8 54.3813039774294 104.00198221002
"5766" 1153 51.7672131089198 100.568919085551
"5767" 1153.2 49.381767187177 96.9654850944083
"5768" 1153.4 47.8786466727556 92.7995150190926
"5769" 1153.6 47.4130503424306 88.8166967560413
"5770" 1153.8 46.3393281929056 84.6055245131726
"5771" 1154 45.2811092509424 79.907698308691
"5772" 1154.2 44.1172395842179 75.2178247329515
"5773" 1154.4 43.1454921411664 70.4858551041576
"5774" 1154.6 41.3626490500839 66.1557679917143
"5775" 1154.8 38.8321620820959 62.1806643922903
"5776" 1155 36.5939502046353 58.3312981484502
"5777" 1155.2 33.8569122894306 54.5835051163851
"5778" 1155.4 31.7905789748708 50.1451351339095
"5779" 1155.6 30.0523032894607 45.4948673610122
"5780" 1155.8 28.7050532143116 40.5884732056479
"5781" 1156 26.4804599657549 36.5301240124492
"5782" 1156.2 23.9320502266574 34.7875777555078
"5783" 1156.4 21.7202345847003 33.1406423231647
"5784" 1156.6 21.9530605333889 30.9863963930309
"5785" 1156.8 23.7246492914056 28.525718088894
"5786" 1157 27.1751469716299 26.2695139232685
"5787" 1157.2 30.9481178288835 25.0314790671797
"5788" 1157.4 34.899988458765 24.3379434505388
"5789" 1157.6 38.7675454001299 23.4651214989577
"5790" 1157.8 43.1117837124083 23.0173554187472
"5791" 1158 47.3180306831806 23.0985764486142
"5792" 1158.2 51.5731716210027 23.0152170260409
"5793" 1158.4 55.9363137771556 23.7429784279226
"5794" 1158.6 60.1401315849614 24.2323704272706
"5795" 1158.8 64.1256346262996 25.5866631286117
"5796" 1159 67.8942064298404 27.6527931879389
"5797" 1159.2 70.618556612344 31.128898161361
"5798" 1159.4 72.7288368745617 34.069360256347
"5799" 1159.6 74.6894864288422 37.7420398378592
"5800" 1159.8 75.7945684511089 41.6033493151765
"5801" 1160 76.445875318726 45.5551699120499
"5802" 1160.2 76.8499386085928 49.7931808580247
"5803" 1160.4 78.8621580678359 53.0405402153529
"5804" 1160.6 80.8673172793004 56.8218495482401
"5805" 1160.8 82.4594679958056 61.4747313901663
"5806" 1161 83.8756685937363 65.5514618316691
"5807" 1161.2 84.5106257068156 69.9411860937626
"5808" 1161.4 85.1507318800177 74.6627986314438
"5809" 1161.6 86.1373246416273 78.9467655071147
"5810" 1161.8 88.3519796537851 82.0624516715879
"5811" 1162 91.5945026580414 85.1546412910396
"5812" 1162.2 94.7305782760913 88.3682011680655
"5813" 1162.4 97.0169670732094 92.058816142813
"5814" 1162.6 99.0267144739706 95.2051491050507
"5815" 1162.8 100.093459088768 96.5847994548833
"5816" 1163 99.5580865489997 97.9657675554585
"5817" 1163.2 98.1189538457958 99.9842842718857
"5818" 1163.4 95.9694282704784 102.742579319668
"5819" 1163.6 93.5845370310131 105.006492761398
"5820" 1163.8 91.5017197598627 107.35356651938
"5821" 1164 91.3558419591856 108.189999985203
"5822" 1164.2 92.4340958155363 109.091656446226
"5823" 1164.4 94.3650793751667 110.283934851739
"5824" 1164.6 96.9478744037112 111.975913192238
"5825" 1164.8 99.066696024723 112.357400948726
"5826" 1165 100.524382036747 111.632189404823
"5827" 1165.2 102.752412715631 110.33078238768
"5828" 1165.4 105.89041101772 108.980571563865
"5829" 1165.6 109.056362390145 107.008277184012
"5830" 1165.8 110.314780716481 105.753122413404
"5831" 1166 111.801301963086 102.867592251958
"5832" 1166.2 113.545401129133 99.2600762058833
"5833" 1166.4 115.367345708136 95.6826845699075
"5834" 1166.6 117.135552618257 91.7905535015726
"5835" 1166.8 119.738250033636 88.3779531716245
"5836" 1167 122.134467897974 84.5907015512011
"5837" 1167.2 124.25258025989 80.9758734279547
"5838" 1167.4 124.428423341275 78.3810212737103
"5839" 1167.6 124.774889581806 74.0022112391461
"5840" 1167.8 125.339577842491 69.6922215634655
"5841" 1168 124.551024494641 65.4171855030702
"5842" 1168.2 124.03563010228 60.8643148597659
"5843" 1168.4 123.483889144796 56.6985661763126
"5844" 1168.6 123.335197774987 52.2684545729286
"5845" 1168.8 122.733324331634 48.2790880585226
"5846" 1169 121.864716519627 43.8957208896988
"5847" 1169.2 121.241019277272 39.6365712645847
"5848" 1169.4 119.899747597886 39.0684923872226
"5849" 1169.6 116.521753464091 36.5843068327226
"5850" 1169.8 113.5066758731 33.6819687776461
"5851" 1170 110.769567685078 30.5728480208074
"5852" 1170.2 109.057054280868 26.6762282941976
"5853" 1170.4 107.422008548561 22.7802040591736
"5854" 1170.6 105.467996499414 18.3575300117791
"5855" 1170.8 103.009052969606 15.3731840212226
"5856" 1171 99.4756322614952 13.1938658009088
"5857" 1171.2 95.5735580688164 11.1292977963443
"5858" 1171.4 91.6175532492341 9.39559940631159
"5859" 1171.6 87.7948040687494 8.03571149404168
"5860" 1171.8 83.9559344724644 6.85950918421669
"5861" 1172 79.8775544961849 5.55461084197775
"5862" 1172.2 75.5927139540056 4.64659819102258
"5863" 1172.4 71.6051623511426 4.05929693316528
"5864" 1172.6 66.8856285365093 3.49580454098924
"5865" 1172.8 62.3295353897494 3.16181243724393
"5866" 1173 57.8109957602409 3.18606194796964
"5867" 1173.2 53.2544132218796 3.00981952272998
"5868" 1173.4 48.8907911470004 3.02869272732259
"5869" 1173.6 44.9830963735617 3.46214349011527
"5870" 1173.8 42.2764356459614 5.644408585907
"5871" 1174 39.1137127552875 8.57263972939487
"5872" 1174.2 35.8236588651726 11.3980033588416
"5873" 1174.4 33.6276981991345 14.8059448905594
"5874" 1174.6 31.6353526561656 18.8306607365626
"5875" 1174.8 29.6713391011164 22.6594396974983
"5876" 1175 27.5457065220456 25.9188701854026
"5877" 1175.2 26.8853612031534 29.2940392143661
"5878" 1175.4 26.8977922905758 32.9008949045118
"5879" 1175.6 26.0862045559656 37.0123511128826
"5880" 1175.8 25.4476724458056 41.3129882433967
"5881" 1176 24.7073586347815 45.4877752074792
"5882" 1176.2 23.6698852727411 49.4741271970645
"5883" 1176.4 23.2305470633056 53.6508739156893
"5884" 1176.6 21.2831144430333 57.6240151649859
"5885" 1176.8 18.1516531198644 60.1762011394402
"5886" 1177 14.6825408856273 60.3901075341246
"5887" 1177.2 13.071588065777 59.0311527149226
"5888" 1177.4 12.7099703911456 59.3891302230326
"5889" 1177.6 12.3374933268856 61.2580021248026
"5890" 1177.8 12.7555798275856 63.7421876793026
"5891" 1178 13.9984369705756 66.1881549945026
"5892" 1178.2 15.9568853042467 69.3186034817932
"5893" 1178.4 18.7484876647207 72.3947970568226
"5894" 1178.6 21.5129536037199 75.687025385094
"5895" 1178.8 24.3365758969756 78.4982498730326
"5896" 1179 27.0259037384913 81.5034774233226
"5897" 1179.2 29.8926801533622 84.0621765261433
"5898" 1179.4 33.4173716644093 86.0848588136245
"5899" 1179.6 37.1715446166641 88.3274762517943
"5900" 1179.8 40.4713363472222 90.8032489863226
"5901" 1180 43.7750889225046 93.7357876717692
"5902" 1180.2 47.6201214866452 95.3329516253698
"5903" 1180.4 51.532196972628 98.0278058733132
"5904" 1180.6 54.6345444454306 101.171083844046
"5905" 1180.8 56.4487160877778 105.251866677239
"5906" 1181 58.6991234884913 109.693978697465
"5907" 1181.2 61.620201466238 113.024917134269
"5908" 1181.4 64.6802339761389 113.327239092295
"5909" 1181.6 67.9316304304753 112.73607708124
"5910" 1181.8 71.0317703100056 111.262746424923
"5911" 1182 74.0455703257467 108.645921098734
"5912" 1182.2 76.2625871763686 105.613125924128
"5913" 1182.4 77.8858550639056 102.189736415103
"5914" 1182.6 78.8400524841634 98.6708423187121
"5915" 1182.8 79.8362585958792 95.0260291812594
"5916" 1183 81.3192320848056 92.2200261401711
"5917" 1183.2 82.6898186848965 88.1820182302923
"5918" 1183.4 84.0883764400913 83.8948472538083
"5919" 1183.6 85.6857460630135 79.9987130838869
"5920" 1183.8 87.1673753794456 76.0140643185326
"5921" 1184 88.9357098693938 72.3610750809697
"5922" 1184.2 89.4851640130783 68.8335520311408
"5923" 1184.4 90.0937356723217 65.1641527505484
"5924" 1184.6 90.2144057998582 61.2612205028489
"5925" 1184.8 88.8607236656921 57.9289964805391
"5926" 1185 86.8860404045026 54.9630334649893
"5927" 1185.2 84.9894072393416 51.6682972797453
"5928" 1185.4 82.7288570648371 48.2348353603857
"5929" 1185.6 79.9414470256805 44.9333996931351
"5930" 1185.8 77.1116948927529 41.7216427891542
"5931" 1186 73.8889826698169 39.0754411580044
"5932" 1186.2 71.1646505156544 36.2474530491249
"5933" 1186.4 68.0910050127467 32.5511585207108
"5934" 1186.6 65.7329551273477 28.8973756655635
"5935" 1186.8 64.3671068605617 25.3397551089201
"5936" 1187 62.6178726399467 21.8410589898167
"5937" 1187.2 59.8731857740814 19.5767510541157
"5938" 1187.4 56.8584569464484 18.2522913818226
"5939" 1187.6 55.7455875695526 16.1748461250937
"5940" 1187.8 56.2730244671132 12.4754575183995
"5941" 1188 58.0951167481159 10.5713038627364
"5942" 1188.2 60.7654240150389 9.23703337805592
"5943" 1188.4 64.3281511438617 8.47801246571584
"5944" 1188.6 67.7351037445846 9.18805082846212
"5945" 1188.8 71.392921336167 10.5388069801298
"5946" 1189 74.3796296375806 12.5545888728476
"5947" 1189.2 77.2177409297092 14.9131837674792
"5948" 1189.4 80.6631439614127 17.4515282726797
"5949" 1189.6 84.0159805092341 20.308796639394
"5950" 1189.8 87.1455780985766 23.0126877347925
"5951" 1190 89.2929651568681 26.8004375719226
"5952" 1190.2 91.2496761736146 30.7476516803001
"5953" 1190.4 92.1397424171759 34.5327894935078
"5954" 1190.6 92.8408315515114 38.5806478032167
"5955" 1190.8 93.7912822072715 42.4977107680499
"5956" 1191 93.8880394255986 46.4569126951157
"5957" 1191.2 93.0264459348993 50.6701166547288
"5958" 1191.4 92.173424975766 55.020634111679
"5959" 1191.6 91.1537668171805 59.3568039622913
"5960" 1191.8 90.4047422095283 63.8713728961048
"5961" 1192 89.6454880926856 68.2442962688426
"5962" 1192.2 88.7009554171291 72.7994607670579
"5963" 1192.4 86.4609559563006 76.8466543376592
"5964" 1192.6 84.1454578471132 80.784435549313
"5965" 1192.8 82.7786365948248 84.5768608336976
"5966" 1193 82.932703161482 89.1583659419402
"5967" 1193.2 84.8778114802467 93.6508825027932
"5968" 1193.4 87.263040455249 97.5359086265301
"5969" 1193.6 89.9343478568056 101.368549039351
"5970" 1193.8 91.8164680304113 105.049342674111
"5971" 1194 91.7537983691111 105.690668684017
"5972" 1194.2 91.9684724140833 105.421725518573
"5973" 1194.4 91.6827095870056 104.899409581473
"5974" 1194.6 90.0660582755679 105.529253733105
"5975" 1194.8 87.3541986479402 106.706691320678
"5976" 1195 84.1220132287206 107.739457420775
"5977" 1195.2 80.4432413214341 108.452795878294
"5978" 1195.4 76.6351148084444 109.792051957045
"5979" 1195.6 72.8814863434056 110.851445373408
"5980" 1195.8 68.908110806164 111.651418707615
"5981" 1196 65.0867069629306 112.108692452505
"5982" 1196.2 60.9376689291745 112.600013749556
"5983" 1196.4 56.7384231271263 112.693406552681
"5984" 1196.6 52.6178652964913 113.093582079008
"5985" 1196.8 48.3828098059526 113.580570231881
"5986" 1197 44.475508612598 114.16084272203
"5987" 1197.2 42.3373442324936 113.356685187304
"5988" 1197.4 40.3678310278523 110.914853293351
"5989" 1197.6 38.1979030185 108.373022886739
"5990" 1197.8 35.7073592432863 105.58219312589
"5991" 1198 34.7823545694075 102.09927421373
"5992" 1198.2 34.958973635574 98.4334869377963
"5993" 1198.4 35.6326782401969 95.0391038420726
"5994" 1198.6 36.5753080497634 91.5381119735647
"5995" 1198.8 37.6950861198571 87.7668033072298
"5996" 1199 39.2408892525778 84.100551836481
"5997" 1199.2 42.0754664223158 81.4228811363634
"5998" 1199.4 44.9973582361133 78.8588242615053
"5999" 1199.6 47.1957966555046 75.895661986876
"6000" 1199.8 49.1914853049911 72.7356091907865
"6001" 1200 51.5425271663668 68.9824542621797
"6002" 1200.2 54.4357788316933 65.7729021250471
"6003" 1200.4 57.3115587067759 62.8307772715998
"6004" 1200.6 60.4212416937556 60.7649868378326
"6005" 1200.8 64.3512548003356 60.7191249506726
"6006" 1201 67.8053249914722 61.386786009959
"6007" 1201.2 71.6265600366793 61.9129420572279
"6008" 1201.4 74.9427925458571 63.6735524495494
"6009" 1201.6 78.026447258757 65.9106831561672
"6010" 1201.8 80.7395161839268 68.3548589328377
"6011" 1202 83.5278300619883 70.9579382523707
"6012" 1202.2 86.6765309682342 73.3720920332083
"6013" 1202.4 90.2805581004095 75.9309301880948
"6014" 1202.6 94.0165386022767 78.1863302430534
"6015" 1202.8 98.0240608070703 79.8810756961755
"6016" 1203 101.914581629183 80.1905379099552
"6017" 1203.2 106.422707696971 80.1625556939308
"6018" 1203.4 110.501219896338 79.3615891834254
"6019" 1203.6 113.386328706152 77.5769632668572
"6020" 1203.8 116.964212090058 76.1702396284488
"6021" 1204 119.562031123534 74.6229575130993
"6022" 1204.2 121.268907795633 73.4017006691495
"6023" 1204.4 121.254289386517 74.287334868313
"6024" 1204.6 121.775249358423 76.1566708075285
"6025" 1204.8 122.226271666388 78.3965448303905
"6026" 1205 122.148676445151 79.7544869706216
"6027" 1205.2 122.007137455959 80.1891129756014
"6028" 1205.4 122.122705633683 80.7270943230773
"6029" 1205.6 121.273559107624 79.384102334868
"6030" 1205.8 121.962830112867 78.0467624460855
"6031" 1206 123.221421757058 76.096965751631
"6032" 1206.2 124.737125358258 73.6515891568803
"6033" 1206.4 125.813771189606 70.4877069157526
"6034" 1206.6 125.957762519392 67.4484749320341
"6035" 1206.8 124.979729470282 64.1707320111917
"6036" 1207 123.876161971399 60.5232564742601
"6037" 1207.2 122.628636948449 58.0061975579859
"6038" 1207.4 121.826746287476 55.0054981753226
"6039" 1207.6 121.729242946043 51.7853277154909
"6040" 1207.8 122.122017479109 49.029555302959
"6041" 1208 122.012246802835 45.2320183387983
"6042" 1208.2 121.228743354746 41.0236769660652
"6043" 1208.4 119.933954675216 37.1919768375926
"6044" 1208.6 117.371509662419 34.0157384330355
"6045" 1208.8 114.368512114637 30.7388082118671
"6046" 1209 111.735363268417 26.861289914109
"6047" 1209.2 110.078515617806 22.3348136108277
"6048" 1209.4 108.114109188679 18.9194343310068
"6049" 1209.6 104.793047072024 16.8748423403851
"6050" 1209.8 100.952451641487 15.2081316251248
"6051" 1210 97.0608223005556 13.4214480278794
"6052" 1210.2 93.2673451351133 11.2897121452457
"6053" 1210.4 88.6805252267021 9.5741153200812
"6054" 1210.6 84.3790124299567 8.46368187428769
"6055" 1210.8 79.984432109627 6.92331330360829
"6056" 1211 75.7360079688745 5.09774913080534
"6057" 1211.2 71.3191327946465 3.20675497860667
"6058" 1211.4 67.0655714395584 2.57350920307539
"6059" 1211.6 62.5433474170056 2.37898265922258
"6060" 1211.8 58.0489556949863 2.29656019133463
"6061" 1212 53.9010390270738 3.20580164115185
"6062" 1212.2 49.1770841462991 4.97434854623167
"6063" 1212.4 44.8300159212398 6.528678852691
"6064" 1212.6 40.462490673238 7.83179577448475
"6065" 1212.8 36.1152128576056 8.04961391536008
"6066" 1213 33.2881975778435 8.7469153668922
"6067" 1213.2 31.7728144298806 10.6054586685476
"6068" 1213.4 29.872653000147 13.5340477739323
"6069" 1213.6 27.7742144056238 17.0354292603875
"6070" 1213.8 25.6283961114379 20.9575432224696
"6071" 1214 23.9273578978056 25.0041803248226
"6072" 1214.2 22.2178058849701 28.9687179332213
"6073" 1214.4 19.4395062993825 32.5841311193226
"6074" 1214.6 16.1357458393056 35.4141007436797
"6075" 1214.8 12.0914954427935 36.8817644542623
"6076" 1215 8.86460182426502 36.211420768201
"6077" 1215.2 8.54459719694479 35.262633038196
"6078" 1215.4 10.1035811379181 34.7880495856226
"6079" 1215.6 11.5383779925931 33.8230390432976
"6080" 1215.8 13.0776964724431 31.6016038839851
"6081" 1216 14.7500424752431 28.7495677762226
"6082" 1216.2 16.7109315099656 25.8118591153626
"6083" 1216.4 20.7230838330972 22.6739293452809
"6084" 1216.6 23.8006650188056 20.3921684741604
"6085" 1216.8 26.8207493236164 17.9183121735253
"6086" 1217 30.0719625293056 15.5425837846064
"6087" 1217.2 33.3576423254766 12.6737694348752
"6088" 1217.4 36.655467491627 9.99442181878687
"6089" 1217.6 40.5015013184127 7.80597263982258
"6090" 1217.8 44.7585908872286 7.4433893438995
"6091" 1218 48.4897167630873 8.255440665393
"6092" 1218.2 52.7626571582056 9.16908984152258
"6093" 1218.4 56.2293497139537 10.8233262240633
"6094" 1218.6 59.7799162345767 12.7259953738045
"6095" 1218.8 63.1786887435463 13.3334624348781
"6096" 1219 66.9775981820056 13.3189536588476
"6097" 1219.2 70.9701916781195 12.6099164402063
"6098" 1219.4 74.8251041577114 11.2433660450991
"6099" 1219.6 78.9164361037711 10.4087665231846
"6100" 1219.8 82.9234997453959 10.7828511587925
"6101" 1220 86.7814227998738 12.7526288401294
"6102" 1220.2 89.3709371713703 15.9104875031461
"6103" 1220.4 91.2071693388521 19.7736143182993
"6104" 1220.6 93.7170352440913 22.888527792144
"6105" 1220.8 96.5684477026238 25.7251152934362
"6106" 1221 100.200741602289 28.7122083737608
"6107" 1221.2 104.191821489984 30.9098082547511
"6108" 1221.4 108.793301257641 32.5788777530958
"6109" 1221.6 112.613603225757 34.9539093231672
"6110" 1221.8 115.315560683392 38.0424796552457
"6111" 1222 118.166150460892 41.1587360904764
"6112" 1222.2 119.122151421717 44.2219596747932
"6113" 1222.4 117.439246449212 47.827280358283
"6114" 1222.6 115.561980225398 51.4842254475847
"6115" 1222.8 113.533775954169 55.4069827093832
"6116" 1223 111.322073876728 59.2614516197012
"6117" 1223.2 108.561855672084 62.6087228976014
"6118" 1223.4 105.762430326488 66.2394556311014
"6119" 1223.6 102.701370263463 69.6813020665226
"6120" 1223.8 99.6209234054913 72.858875676894
"6121" 1224 95.7277795081648 75.3316646690507
"6122" 1224.2 91.8906349590114 78.1987237897344
"6123" 1224.4 88.4848322705997 79.2740801308226
"6124" 1224.6 84.0719228194419 80.3723719571711
"6125" 1224.8 79.2998243771086 79.8164702946256
"6126" 1225 75.1597224087173 78.4085494172638
"6127" 1225.2 70.8001033312627 76.4441105064655
"6128" 1225.4 66.5483328978644 74.4106218355873
"6129" 1225.6 63.1574352540409 71.1545777226755
"6130" 1225.8 60.4494596531692 67.5518898647165
"6131" 1226 58.2674000315085 63.4362147258572
"6132" 1226.2 55.1590721603813 60.9003720552317
"6133" 1226.4 51.3718796150607 58.7454258782512
"6134" 1226.6 47.0868161790056 56.1902635936226
"6135" 1226.8 44.5306010321232 52.6089897580402
"6136" 1227 43.0433642176902 47.8567275165149
"6137" 1227.2 42.4435221636556 42.9858619154726
"6138" 1227.4 43.3827446546647 38.388638355731
"6139" 1227.6 45.2528956214289 34.0996249374525
"6140" 1227.8 48.0535309569954 29.8298377554238
"6141" 1228 50.9688834350134 26.3616723311278
"6142" 1228.2 54.8663695176971 23.3580332706358
"6143" 1228.4 58.9295422615297 20.5651537946329
"6144" 1228.6 63.1846755079435 18.0831646906674
"6145" 1228.8 67.8544307585265 16.6850473051017
"6146" 1229 72.3434142337703 15.8610286052285
"6147" 1229.2 77.0519178191938 15.1506189805932
"6148" 1229.4 81.758132415627 13.9345402990011
"6149" 1229.6 86.6053832430814 13.6858707206329
"6150" 1229.8 91.6425173633228 13.5057617768053
"6151" 1230 96.1519386033816 13.7297997313226
"6152" 1230.2 100.665504267423 15.2666608435992
"6153" 1230.4 103.556527942476 18.3688434591204
"6154" 1230.6 105.8517070393 22.0118181818281
"6155" 1230.8 107.839356691132 26.4332101421269
"6156" 1231 109.682600370931 30.9359695495101
"6157" 1231.2 111.040114569416 35.1511228589726
"6158" 1231.4 112.5564792806 39.7444306587638
"6159" 1231.6 114.240376692956 44.4763732481726
"6160" 1231.8 115.377688922132 49.0008248083803
"6161" 1232 116.931001335369 53.4507950426333
"6162" 1232.2 118.188078074565 57.6807749263226
"6163" 1232.4 119.945655135217 62.5067643594991
"6164" 1232.6 120.789822660533 67.6985861367772
"6165" 1232.8 121.657743004429 72.2491136693919
"6166" 1233 121.983919982659 76.6924755349696
"6167" 1233.2 123.060809454158 80.6679217994108
"6168" 1233.4 123.772310356642 80.8652818247553
"6169" 1233.6 123.245794339221 81.2247239287582
"6170" 1233.8 121.327381432094 82.408710719563
"6171" 1234 118.945787119854 84.3927268409536
"6172" 1234.2 116.293706281891 87.1306581812083
"6173" 1234.4 113.753804324645 89.7480409955867
"6174" 1234.6 110.512378967589 92.6829133342848
"6175" 1234.8 107.458165783873 96.071731269313
"6176" 1235 103.91200614274 99.2243582252291
"6177" 1235.2 100.284181510498 101.436984094121
"6178" 1235.4 96.3450075342056 102.982127909923
"6179" 1235.6 92.3582455795603 104.144779630011
"6180" 1235.8 88.1631076067085 105.056549623643
"6181" 1236 83.8530896648056 105.592549466959
"6182" 1236.2 79.6686390102867 105.248060877728
"6183" 1236.4 76.1528426632767 103.28909876789
"6184" 1236.6 73.2288160663999 100.362616137021
"6185" 1236.8 70.7494261796627 96.7252561616655
"6186" 1237 68.6609079916421 93.1355415384764
"6187" 1237.2 66.2854165103921 89.6922251707745
"6188" 1237.4 64.118810629982 86.4044045806167
"6189" 1237.6 62.1886073558055 83.0569437197886
"6190" 1237.8 60.5074903075363 79.0572651194091
"6191" 1238 58.1073746128735 75.5988212932837
"6192" 1238.2 55.6564715650114 72.3310999913226
"6193" 1238.4 52.4269837481026 69.3846377139364
"6194" 1238.6 50.2042528328993 65.6548513136038
"6195" 1238.8 50.0665248693587 61.8685181687694
"6196" 1239 50.140523249612 57.7300887834839
"6197" 1239.2 50.8716591754685 53.0688211051765
"6198" 1239.4 52.7697836326493 49.4877398763851
"6199" 1239.6 56.1269408461252 46.0616421741886
"6200" 1239.8 58.7517260637843 43.4221190513119
"6201" 1240 61.5276010305882 40.5282629622248
"6202" 1240.2 65.5821666147341 38.8810410230369
"6203" 1240.4 70.3992217671429 38.654538204925
"6204" 1240.6 74.4370939076984 38.5034084204297
"6205" 1240.8 78.369707980446 39.2844898520304
"6206" 1241 81.9243927515183 41.2997870391205
"6207" 1241.2 85.4414182846898 43.6526696169436
"6208" 1241.4 88.6059176692327 46.886905205575
"6209" 1241.6 91.462580709743 50.2998774615101
"6210" 1241.8 94.1996747831389 54.063553691565
"6211" 1242 96.8289743319855 57.7151713416926
"6212" 1242.2 98.351429128621 61.8142815845944
"6213" 1242.4 99.688445154865 66.0206758587186
"6214" 1242.6 101.069522974459 70.5387528611147
"6215" 1242.8 102.650047999608 75.3633325747285
"6216" 1243 103.784413389086 80.4053400141026
"6217" 1243.2 104.663299989691 85.165148731494
"6218" 1243.4 105.853795383459 89.9347639971014
"6219" 1243.6 106.057879840129 94.6775293232049
"6220" 1243.8 106.106693861156 97.2595835454026
"6221" 1244 107.889408852777 99.1549142282264
"6222" 1244.2 109.23947409839 100.034516158124
"6223" 1244.4 108.635692830747 100.240309370109
"6224" 1244.6 106.705317714431 101.866939286246
"6225" 1244.8 104.307898619507 103.917494817919
"6226" 1245 101.271550629034 106.647439050408
"6227" 1245.2 97.7965459478913 109.140724185694
"6228" 1245.4 94.4192757734055 112.051431908659
"6229" 1245.6 91.5069668043927 114.959046229515
"6230" 1245.8 88.9530539212783 118.718777473813
"6231" 1246 86.0368748159897 121.977933832875
"6232" 1246.2 83.2096232004108 122.799290730112
"6233" 1246.4 79.5318352513461 122.672440244052
"6234" 1246.6 75.3462387166783 122.161893396204
"6235" 1246.8 71.7981427063716 120.968015910558
"6236" 1247 68.6499441848055 119.444307073575
"6237" 1247.2 66.1501962260748 116.860248550092
"6238" 1247.4 64.7695222908627 113.872506194265
"6239" 1247.6 63.5975857374116 110.45282858602
"6240" 1247.8 63.0627882209056 106.802677898613
"6241" 1248 63.2694559797743 102.826070099448
"6242" 1248.2 62.7703603716219 99.0578686990777
"6243" 1248.4 63.823314503291 94.7524670473226
"6244" 1248.6 64.7570175391692 90.467391731868
"6245" 1248.8 66.6042268150703 86.1833382944696
"6246" 1249 68.2777838527431 82.7455702005726
"6247" 1249.2 70.706840337982 80.0721668926755
"6248" 1249.4 72.6505657144654 80.2334761379927
"6249" 1249.6 75.0841325397341 80.2685343166899
"6250" 1249.8 78.0568904505556 80.5238165559326
"6251" 1250 81.064591941865 82.2009918237483
"6252" 1250.2 83.6668511326756 83.8067633118026
"6253" 1250.4 86.7521208372173 84.8382061465579
"6254" 1250.6 90.3984823462191 85.5543658004091
"6255" 1250.8 93.6534350805345 86.6409136407525
"6256" 1251 97.550680932223 87.2906341121478
"6257" 1251.2 101.005069724717 87.1238067321461
"6258" 1251.4 104.702595665623 86.1313142206111
"6259" 1251.6 108.516806366766 85.1827712859661
"6260" 1251.8 111.755978063796 83.8124960476976
"6261" 1252 113.155690736594 82.1661718932361
"6262" 1252.2 114.255690540951 78.5189916164973
"6263" 1252.4 114.730519768587 74.9267554104476
"6264" 1252.6 115.056800510276 70.9260176641167
"6265" 1252.8 115.403575688274 67.0323003550413
"6266" 1253 116.832512997296 62.9510701257926
"6267" 1253.2 118.8911232306 59.5242429396167
"6268" 1253.4 121.54126105331 56.4806507763413
"6269" 1253.6 122.174420281919 52.8542447054463
"6270" 1253.8 121.35826871587 49.5809738875807
"6271" 1254 119.680113806873 46.2301451710022
"6272" 1254.2 117.634478921366 42.6648287053526
"6273" 1254.4 115.749885083629 38.4854768935873
"6274" 1254.6 114.593389123987 34.4564388022014
"6275" 1254.8 114.339197138576 29.9916605534726
"6276" 1255 113.061557041533 26.3032144182014
"6277" 1255.2 110.516181927078 23.585472956868
"6278" 1255.4 106.896367880369 20.5887539546311
"6279" 1255.6 103.587284963424 18.2945175263675
"6280" 1255.8 99.8761800695696 16.1130719573338
"6281" 1256 96.6913014034722 13.6448703106559
"6282" 1256.2 93.4447370659516 10.814048665626
"6283" 1256.4 89.558588295226 8.28804361281122
"6284" 1256.6 86.2492375937186 5.34671202399649
"6285" 1256.8 83.1858405020722 3.86100104985591
"6286" 1257 79.4754780692409 3.04667778111081
"6287" 1257.2 75.5044658107021 2.52350910439155
"6288" 1257.4 71.4459249627366 2.18086282101223
"6289" 1257.6 66.9223140166237 2.04717885439076
"6290" 1257.8 62.7352373056482 2.25144538874955
"6291" 1258 58.2805046647703 2.15641761859317
"6292" 1258.2 54.0365759001504 3.05065723266741
"6293" 1258.4 49.4880575765718 3.59948461297193
"6294" 1258.6 45.2727618448796 4.33094384421147
"6295" 1258.8 40.8851997519556 4.64341333774758
"6296" 1259 38.7016967104209 6.01755503155335
"6297" 1259.2 36.6789139010523 8.35442919081609
"6298" 1259.4 34.2959031151656 11.8443665925226
"6299" 1259.6 31.5143122286902 15.160533817938
"6300" 1259.8 28.7670258756056 18.4077122216426
"6301" 1260 25.6294491852403 21.4011419676269
"6302" 1260.2 22.2583169266316 24.2148906001487
"6303" 1260.4 17.8571164778925 25.9873306836269
"6304" 1260.6 14.2592104042471 26.9870617014914
"6305" 1260.8 13.8623125105833 28.3282234836929
"6306" 1261 12.9660183033119 31.440809108196
"6307" 1261.2 11.7911071106714 34.9595655863836
"6308" 1261.4 9.89324216494193 38.6715438563112
"6309" 1261.6 7.06439335135612 42.1272397864799
"6310" 1261.8 4.76218056544193 44.382564842618
"6311" 1262 4.71227124947222 45.3277906903559
"6312" 1262.2 3.77882141684004 48.069107387426
"6313" 1262.4 2.29683450482617 51.3412752321267
"6314" 1262.6 2.20768265141941 54.4265486096889
"6315" 1262.8 2.51234301034164 58.3939193916112
"6316" 1263 3.09025765574433 62.0641729848124
"6317" 1263.2 3.8504957287743 66.0171283736351
"6318" 1263.4 4.64972162053197 70.0404092961716
"6319" 1263.6 5.46890927683332 74.0756918408504
"6320" 1263.8 6.43452656824192 78.2769315236317
"6321" 1264 7.08059855006448 82.3997861307154
"6322" 1264.2 8.24798293513591 86.3819901720637
"6323" 1264.4 9.45879865200739 90.7588363534969
"6324" 1264.6 11.2062410927601 93.0847620596862
"6325" 1264.8 14.1853423073319 95.3760277937963
"6326" 1265 17.2708455525083 98.2816287844848
"6327" 1265.2 20.0208004086404 100.036401600084
"6328" 1265.4 23.7692823790533 101.046204620121
"6329" 1265.6 27.1574342895065 101.220993343799
"6330" 1265.8 30.9787215632913 101.686347606037
"6331" 1266 34.900512560581 100.890784257343
"6332" 1266.2 38.907868318592 99.7690747690313
"6333" 1266.4 42.7640059464075 98.1290299369342
"6334" 1266.6 46.7422115481256 96.9653031027926
"6335" 1266.8 50.4732423094526 96.0601303331755
"6336" 1267 54.6543402077743 94.5653569174163
"6337" 1267.2 59.0483459957376 94.0029442960022
"6338" 1267.4 63.5036794398256 93.3039957778526
"6339" 1267.6 67.7444627260703 92.9689492133226
"6340" 1267.8 72.100462006982 92.7179078375285
"6341" 1268 76.5458915554232 93.6396418441755
"6342" 1268.2 80.1862357668913 95.4294758577797
"6343" 1268.4 83.6348963731945 98.4221257652948
"6344" 1268.6 87.2632396578889 101.408810392073
"6345" 1268.8 90.2405223143889 103.970847915517
"6346" 1269 93.2480431580288 103.928554987992
"6347" 1269.2 94.0663954241909 103.051785618249
"6348" 1269.4 95.2660065147222 101.164638307656
"6349" 1269.6 96.6835112264463 99.4425500060798
"6350" 1269.8 100.077017769891 97.191154697894
"6351" 1270 103.402504743833 94.6569214490726
"6352" 1270.2 106.528654949903 92.0400852096235
"6353" 1270.4 108.700730558681 89.622403387438
"6354" 1270.6 111.357284863787 86.5623340833132
"6355" 1270.8 113.101384029834 83.6584622561263
"6356" 1271 114.340003365987 79.7045178764741
"6357" 1271.2 114.706531962453 76.1941396695873
"6358" 1271.4 114.911515549342 72.0870396561436
"6359" 1271.6 115.019537898806 67.8444379401663
"6360" 1271.8 114.948273154368 63.4135108213226
"6361" 1272 114.481406759291 59.0770650552038
"6362" 1272.2 114.243544014931 54.4362056524163
"6363" 1272.4 114.443661176078 49.8132222300195
"6364" 1272.6 115.636196095571 45.3495430215675
"6365" 1272.8 117.219386979624 41.0191667628074
"6366" 1273 117.449060166688 38.8039622210873
"6367" 1273.2 117.321937334479 38.0314551631399
"6368" 1273.4 116.885025902857 37.830689412343
"6369" 1273.6 117.270772902575 37.0870236727457
"6370" 1273.8 118.474114025202 37.2245569405998
"6371" 1274 118.532497728165 38.7794437618371
"6372" 1274.2 119.184229346784 41.0111173593013
"6373" 1274.4 120.304440851377 43.3179966141512
"6374" 1274.6 122.022769022142 45.9579922182632
"6375" 1274.8 123.895279021891 49.1817664724654
"6376" 1275 123.485983455652 51.5112591536083
"6377" 1275.2 123.255841962596 54.6194939583926
"6378" 1275.4 123.407351740835 57.9805258227932
"6379" 1275.6 124.329654607034 61.2514504266369
"6380" 1275.8 125.492815896139 63.8558515539615
"6381" 1276 125.620750862188 66.744492658352
"6382" 1276.2 125.828250375777 69.5175096123797
"6383" 1276.4 125.969422440948 71.2063918062083
"6384" 1276.6 125.234603742748 73.5431641519798
"6385" 1276.8 124.650730560386 76.1172535646426
"6386" 1277 124.521503823806 79.2151454627431
"6387" 1277.2 123.474494748296 82.4252821259358
"6388" 1277.4 122.209062770656 85.8051128934441
"6389" 1277.6 121.769452952194 88.619855130017
"6390" 1277.8 120.275482479034 90.745011669294
"6391" 1278 117.644231882617 92.6071979545396
"6392" 1278.2 115.690264905276 94.8423923162638
"6393" 1278.4 114.585162313663 97.5769769232083
"6394" 1278.6 114.628901521889 100.053478387267
"6395" 1278.8 114.114588763091 100.732711539694
"6396" 1279 112.443859368456 101.705960294721
"6397" 1279.2 110.519550262626 103.571506040511
"6398" 1279.4 108.773339920938 106.434268493738
"6399" 1279.6 107.284424016076 107.560741839755
"6400" 1279.8 105.071843390415 108.743817016513
"6401" 1280 101.877185762539 110.478045328102
"6402" 1280.2 98.8781802878326 112.535999117998
"6403" 1280.4 96.0601197630488 115.290466815296
"6404" 1280.6 94.1047519838881 118.289993691442
"6405" 1280.8 91.9195800232788 119.737640989698
"6406" 1281 88.6707530899371 120.817976745349
"6407" 1281.2 85.2827432535212 121.999617285882
"6408" 1281.4 81.814791841602 123.639368096995
"6409" 1281.6 79.1454490030161 124.291143053665
"6410" 1281.8 77.1143981547515 122.786062036566
"6411" 1282 74.6080287444445 121.14782324535
"6412" 1282.2 73.0314062502222 119.098900971767
"6413" 1282.4 71.6152423797785 117.005122956863
"6414" 1282.6 70.4728456088638 114.907950142235
"6415" 1282.8 68.7766370638056 112.496649579465
"6416" 1283 67.3902549878913 110.017923773437
"6417" 1283.2 65.0131133052761 107.304535837028
"6418" 1283.4 63.0530999419232 105.120101178999
"6419" 1283.6 62.3046313607845 101.716232545038
"6420" 1283.8 63.2073748364241 98.8343326055494
"6421" 1284 64.584254522351 96.4664971735044
"6422" 1284.2 66.4169821924306 93.7572003988851
"6423" 1284.4 68.1108530568158 91.3791224560471
"6424" 1284.6 69.4576112884306 89.2187844820101
"6425" 1284.8 70.451186421023 86.793103297453
"6426" 1285 71.2713112791664 84.1380405860649
"6427" 1285.2 72.2646503887743 81.1810110292288
"6428" 1285.4 72.6407698733056 78.3942644136038
"6429" 1285.6 72.0549785719499 75.8679288035185
"6430" 1285.8 71.6061113614722 72.342681275959
"6431" 1286 71.6385625199529 69.1019940181857
"6432" 1286.2 72.7793402097118 65.8539046432913
"6433" 1286.4 74.9449966101181 63.4811889534163
"6434" 1286.6 77.3682428170221 61.1952769320545
"6435" 1286.8 79.9356454953303 59.5538470504315
"6436" 1287 82.0844068985679 57.6769909422335
"6437" 1287.2 83.6062344675788 54.8084969418174
"6438" 1287.4 83.6610499324266 52.161256576891
"6439" 1287.6 83.3909485948169 49.4551675133453
"6440" 1287.8 83.4303055629741 46.3999530565361
"6441" 1288 83.7293431318288 42.9667527958226
"6442" 1288.2 83.4998401080644 40.1498437462402
"6443" 1288.4 83.0196642198176 37.4665495616238
"6444" 1288.6 81.9270732009067 35.4369008168844
"6445" 1288.8 81.1291927663056 32.474936149894
"6446" 1289 80.6729380311726 29.070310721234
"6447" 1289.2 80.4809966411893 25.7463252042528
"6448" 1289.4 79.4798957089622 22.427902627431
"6449" 1289.6 77.2233088944078 20.5743389514135
"6450" 1289.8 74.1812062314997 18.6127418348285
"6451" 1290 71.5653709062644 15.9644426645108
"6452" 1290.2 69.4896528014335 12.925439113497
"6453" 1290.4 67.4158064928997 9.84952437651081
"6454" 1290.6 65.6980001041056 7.12229080345592
"6455" 1290.8 63.5188825853056 6.0238395246378
"6456" 1291 62.0051211172538 6.47712006646051
"6457" 1291.2 60.1131217649966 6.42968660660348
"6458" 1291.4 56.7691331435232 6.46383800087552
"6459" 1291.6 53.2998349651656 6.36641895952258
"6460" 1291.8 49.5432883788596 5.71429873218745
"6461" 1292 49.2801866466931 4.38544022247258
"6462" 1292.2 50.9786931252992 3.70114022893017
"6463" 1292.4 53.1111448435588 3.7533502517122
"6464" 1292.6 55.6446447361534 3.14916326424649
"6465" 1292.8 58.5293396272417 2.97177194538641
"6466" 1293 62.5859622944874 3.08949447166349
"6467" 1293.2 66.1491995163624 3.3891602116294
"6468" 1293.4 70.0190910930897 4.90051785667486
"6469" 1293.6 73.2151583752887 6.61004234262595
"6470" 1293.8 76.1996880197601 8.66154004233395
"6471" 1294 79.0417412717232 10.5914078452755
"6472" 1294.2 81.7328919668417 13.0022718024792
"6473" 1294.4 84.1839816546644 15.4338835777579
"6474" 1294.6 86.9029889714641 18.4604720349201
"6475" 1294.8 89.6123988936997 21.5173280216285
"6476" 1295 92.9615624126762 24.0172504981932
"6477" 1295.2 96.3413877376627 25.5060572035424
"6478" 1295.4 100.695876706747 26.1373955598807
"6479" 1295.6 104.963979176436 26.3750519518878
"6480" 1295.8 108.694229213574 27.8785942174384
"6481" 1296 110.146252404598 31.5977726000949
"6482" 1296.2 110.676857234469 35.7336672094909
"6483" 1296.4 110.595736031043 39.9900641575597
"6484" 1296.6 110.865547138866 43.9762547732923
"6485" 1296.8 111.967506443696 48.1262151013226
"6486" 1297 113.742768885194 52.3487739676721
"6487" 1297.2 115.352559180748 56.1811640128369
"6488" 1297.4 116.640461497776 60.9293252668226
"6489" 1297.6 117.405378055815 65.5628137839364
"6490" 1297.8 116.870520860996 70.5068160354026
"6491" 1298 115.681960666148 75.0864530532369
"6492" 1298.2 113.652716646517 79.4100488667937
"6493" 1298.4 111.848596127263 83.8366099367798
"6494" 1298.6 109.124733377787 88.1255685724735
"6495" 1298.8 105.692706247717 91.6388046102344
"6496" 1299 101.642260380864 94.325322019852
"6497" 1299.2 97.565730685982 96.9856112260285
"6498" 1299.4 93.4359982625 99.5191307822393
"6499" 1299.6 88.6699278366868 100.292219753778
"6500" 1299.8 84.0191434382522 100.919332456701
"6501" 1300 79.889412450377 99.5825245283797
"6502" 1300.2 76.5946947232619 97.2162448041381
"6503" 1300.4 74.336915192628 93.6844994257618
"6504" 1300.6 72.9448327829056 89.9407907194526
"6505" 1300.8 72.7210957708159 86.5847959061989
"6506" 1301 72.9258288510556 82.4390280728538
"6507" 1301.2 74.2513051078662 78.7548525362923
"6508" 1301.4 76.4570696570606 75.6394475769859
"6509" 1301.6 78.9705410202671 72.9717454770245
"6510" 1301.8 81.8576768205556 71.3323300042826
"6511" 1302 85.0638556321561 70.5685956222298
"6512" 1302.2 88.5381406188463 69.9652089870369
"6513" 1302.4 91.6447017233056 68.7869952669026
"6514" 1302.6 94.4431238447467 67.6924548684402
"6515" 1302.8 97.5724666195941 66.4489209811111
"6516" 1303 100.606955983766 65.6110595810726
"6517" 1303.2 103.849654071631 64.8346356418954
"6518" 1303.4 107.572948680689 63.5285365900896
"6519" 1303.6 110.2760074586 61.6262461011167
"6520" 1303.8 111.690049038686 59.1254243718626
"6521" 1304 112.983924429488 56.7951407271591
"6522" 1304.2 114.427062376423 55.500087154499
"6523" 1304.4 116.758115426469 54.9903622389661
"6524" 1304.6 119.176142567274 55.5828375349609
"6525" 1304.8 120.900960931146 56.1638654283329
"6526" 1305 121.209389987091 55.4812762564042
"6527" 1305.2 121.057358532291 53.316615981494
"6528" 1305.4 121.1082486131 50.2956622145285
"6529" 1305.6 120.762526103876 46.6089510011126
"6530" 1305.8 119.266824415184 42.9945816108468
"6531" 1306 118.094719598169 38.7685371151408
"6532" 1306.2 116.942510012736 34.8860547735305
"6533" 1306.4 115.460429117726 30.9318292402526
"6534" 1306.6 113.707893975041 27.4171750414108
"6535" 1306.8 111.718070522511 23.7339859010285
"6536" 1307 109.817451503503 20.8986149212317
"6537" 1307.2 107.120512312458 19.9361094611269
"6538" 1307.4 103.487606526192 18.8675471281294
"6539" 1307.6 99.9375163800473 17.0056488141797
"6540" 1307.8 96.8433328582722 14.7234739531226
"6541" 1308 94.119531939226 11.5539658802658
"6542" 1308.2 92.1521693540253 8.25325203382808
"6543" 1308.4 90.0694869277389 7.60638850125592
"6544" 1308.6 86.9680819723925 7.75612276247475
"6545" 1308.8 82.7843979678291 7.65984407779317
"6546" 1309 78.7958080360173 7.64635528745199
"6547" 1309.2 74.4704507537474 6.60165370374118
"6548" 1309.4 70.8052136322644 6.2255360381814
"6549" 1309.6 66.4544311169585 5.5376077307814
"6550" 1309.8 61.9455338088869 4.55297831800863
"6551" 1310 57.5402893124952 4.26309792770189
"6552" 1310.2 52.6912206914923 4.55742229932258
"6553" 1310.4 48.5203948329209 5.7382678982072
"6554" 1310.6 44.4272402806133 8.07056045036104
"6555" 1310.8 40.3846025091726 10.4352907486264
"6556" 1311 36.4952914946056 13.4495326431226
"6557" 1311.2 32.2647238966133 16.096390703361
"6558" 1311.4 27.7990922800456 18.3669460997226
"6559" 1311.6 23.3324522051099 20.1272006576269
"6560" 1311.8 20.5763312482556 19.8956756717226
"6561" 1312 21.6248525316316 19.146819736453
"6562" 1312.2 22.88734172691 18.4129600992778
"6563" 1312.4 24.0500916243368 17.2948448660257
"6564" 1312.6 25.8260155639151 16.4888424862678
"6565" 1312.8 27.9612591651656 15.3247742514426
"6566" 1313 30.3341686776157 13.0428389742846
"6567" 1313.2 33.9155077459681 10.9637546619851
"6568" 1313.4 37.6903741962612 9.31293232867701
"6569" 1313.6 41.518577371011 8.2483618481582
"6570" 1313.8 45.4947638449744 8.3147219292057
"6571" 1314 49.8012557217492 8.91214843928033
"6572" 1314.2 53.1083725211754 10.211627565624
"6573" 1314.4 56.7794394365495 11.2502749377128
"6574" 1314.6 60.3167200685806 12.2345111187101
"6575" 1314.8 63.7746145077315 13.1588852923967
"6576" 1315 67.4068634661467 14.0220568553814
"6577" 1315.2 71.3245716303611 14.5224743242115
"6578" 1315.4 75.5721263611681 14.4989417972351
"6579" 1315.6 79.6103513913172 13.5120446469389
"6580" 1315.8 83.8915245831539 12.351366606008
"6581" 1316 88.3492471774988 10.9112045829476
"6582" 1316.2 92.1371692045798 9.36141388445161
"6583" 1316.4 93.1799631839966 10.3975127990979
"6584" 1316.6 94.6263530997711 12.6974679801157
"6585" 1316.8 95.6712995188173 16.5039942781579
"6586" 1317 96.386414475147 20.273508021225
"6587" 1317.2 96.7265766756644 24.3679590470638
"6588" 1317.4 96.8964941839702 28.1178427619108
"6589" 1317.6 97.8511077591958 31.8881241597128
"6590" 1317.8 99.3844848767601 35.7226592557771
"6591" 1318 101.118909096165 39.7482617446597
"6592" 1318.2 101.861764052971 44.0640496664463
"6593" 1318.4 102.41224864172 48.3538982290673
"6594" 1318.6 102.761001648616 52.8853916373121
"6595" 1318.8 103.579916177335 57.1149951092343
"6596" 1319 104.833430427206 61.5905008067126
"6597" 1319.2 106.786960819708 65.2502126129245
"6598" 1319.4 108.800727438177 69.5393486062655
"6599" 1319.6 109.986263521446 73.8808557791187
"6600" 1319.8 110.624173066964 78.8143260639958
"6601" 1320 112.336629872923 83.2944890297344
"6602" 1320.2 113.908822658641 87.3240286901769
"6603" 1320.4 115.794747792093 88.1683347322731
"6604" 1320.6 115.720653831136 88.1440511062255
"6605" 1320.8 113.789180249135 89.4688939647143
"6606" 1321 111.024985949159 91.458954072352
"6607" 1321.2 107.542149267924 92.8718269550355
"6608" 1321.4 103.462889441112 93.8935026590949
"6609" 1321.6 99.5078137234194 95.1800572493919
"6610" 1321.8 95.8483714485256 94.8862308848726
"6611" 1322 92.0040830087857 95.0854576471642
"6612" 1322.2 87.801253465479 95.2360447690777
"6613" 1322.4 83.4545606085337 95.0270446888954
"6614" 1322.6 79.4253694605788 94.1260031247762
"6615" 1322.8 75.3795718163938 93.1038371167344
"6616" 1323 71.4144784218527 91.3416694645113
"6617" 1323.2 67.848392207766 90.109518569986
"6618" 1323.4 63.7697344857256 88.4999630978426
"6619" 1323.6 59.4549648512286 86.9434518057361
"6620" 1323.8 56.248521228977 83.8730082599226
"6621" 1324 53.9908328322761 80.2932331788226
"6622" 1324.2 51.3877319140677 76.8752362757303
"6623" 1324.4 48.1865103687256 73.5222351161726
"6624" 1324.6 45.6570316882327 69.5655341960216
"6625" 1324.8 43.9284853115475 65.3860651077742
"6626" 1325 43.4731689290706 60.7382340703226
"6627" 1325.2 44.3548052421876 56.3925196690192
"6628" 1325.4 45.6242500130614 52.196901984904
"6629" 1325.6 47.0257054961938 48.1172225744285
"6630" 1325.8 50.0173535318745 44.638251652564
"6631" 1326 52.872156003627 41.3197286736083
"6632" 1326.2 56.5003850270669 38.1894728833226
"6633" 1326.4 60.1764263363938 35.6670690895226
"6634" 1326.6 64.2481032260614 34.5720720937644
"6635" 1326.8 68.3405778523637 32.6478281848226
"6636" 1327 72.4239014745467 31.3821300244755
"6637" 1327.2 76.2917605451938 31.3641449706873
"6638" 1327.4 79.5761128185642 33.3265313999778
"6639" 1327.6 81.8784282403918 36.990210891495
"6640" 1327.8 83.075850204873 40.4653905045585
"6641" 1328 84.4232076203056 44.0421962737993
"6642" 1328.2 85.3202749409669 48.4303172204839
"6643" 1328.4 85.2278421816141 53.0214023478332
"6644" 1328.6 83.5983977946509 57.0779511517968
"6645" 1328.8 81.0420130129343 60.439299327283
"6646" 1329 77.3452125945402 63.1405233977512
"6647" 1329.2 73.5434566361806 65.9822174819668
"6648" 1329.4 69.2424197071879 68.3144379786167
"6649" 1329.6 65.3030381288929 70.7751600224099
"6650" 1329.8 60.9837580765156 72.5094517747226
"6651" 1330 56.6116842782863 74.1660654551495
"6652" 1330.2 52.8551668641923 76.2634924123792
"6653" 1330.4 49.3134435274306 79.0094923202841
"6654" 1330.6 44.989126510592 81.5245036391187
"6655" 1330.8 40.7750507489026 83.0383911764391
"6656" 1331 36.4053882785459 83.7904470634861
"6657" 1331.2 32.0619969022772 84.8950457033415
"6658" 1331.4 29.3135487352918 87.1508943131575
"6659" 1331.6 27.1811721267383 90.3095967286976
"6660" 1331.8 26.2747618068244 94.1539549979075
"6661" 1332 24.3516046944569 97.1086740940749
"6662" 1332.2 21.3019999051944 99.3103459564337
"6663" 1332.4 19.4508761731389 99.0838675013226
"6664" 1332.6 18.33879423525 97.3640467328226
"6665" 1332.8 16.2899075283542 94.91142786565
"6666" 1333 13.5556624791299 92.1081780579172
"6667" 1333.2 10.9308718668229 89.0463177535748
"6668" 1333.4 8.33516437344273 86.2903400801898
"6669" 1333.6 8.50167362164904 85.0616508909052
"6670" 1333.8 8.54706662238962 82.2926446065084
"6671" 1334 9.66242454877853 79.6545409815118
"6672" 1334.2 11.5515960739046 76.6536711491147
"6673" 1334.4 14.0145626370191 73.9513554438468
"6674" 1334.6 17.3585240805631 71.6825480516862
"6675" 1334.8 20.3343478493656 70.3119030149726
"6676" 1335 23.8044281736273 68.5786491029563
"6677" 1335.2 27.0351342196756 67.1741855684426
"6678" 1335.4 30.3646230797956 65.5651976939126
"6679" 1335.6 33.4985477670014 64.4300371862092
"6680" 1335.8 37.0289689209911 62.6058057639515
"6681" 1336 41.4288774544469 60.8296255121269
"6682" 1336.2 45.2833705883708 59.4961412930726
"6683" 1336.4 49.5379899853424 60.5974300307963
"6684" 1336.6 52.7099115514382 62.6374465743124
"6685" 1336.8 56.2489470873938 65.1295847036167
"6686" 1337 60.1019011134526 67.3852101995579
"6687" 1337.2 63.0198073656934 70.9750073258179
"6688" 1337.4 65.1451805993921 74.8165104893899
"6689" 1337.6 67.0391347232342 79.2613407177226
"6690" 1337.8 68.5269775669526 83.6466963330873
"6691" 1338 68.7093314718368 88.5220978281038
"6692" 1338.2 68.7200557780385 92.94173881641
"6693" 1338.4 68.8758399784942 97.2979460044735
"6694" 1338.6 69.7105445718627 102.316038596408
"6695" 1338.8 70.4714531243905 106.711891552804
"6696" 1339 73.1142011579898 109.402792112323
"6697" 1339.2 75.9202557274202 110.972428056662
"6698" 1339.4 77.2745323215906 111.111302186949
"6699" 1339.6 79.449059219567 111.421229398901
"6700" 1339.8 83.4797380833277 111.998024763314
"6701" 1340 87.0694154892301 113.021506531577
"6702" 1340.2 89.9947341823102 114.547371925883
"6703" 1340.4 90.8016182012328 116.682787634741
"6704" 1340.6 90.7359682548419 117.683410627323
"6705" 1340.8 89.8306900467147 118.809111493977
"6706" 1341 87.9014501928514 119.69951040691
"6707" 1341.2 86.0890477725623 119.986834239187
"6708" 1341.4 83.5907344994427 120.94379847557
"6709" 1341.6 80.2456766364371 121.86059713327
"6710" 1341.8 76.699086160899 123.130402677089
"6711" 1342 72.8238986711328 124.003317653386
"6712" 1342.2 68.7639677759055 125.142916061604
"6713" 1342.4 64.2508858861945 124.792710882295
"6714" 1342.6 59.9220833736955 124.762550549038
"6715" 1342.8 55.9085924453744 124.22959895513
"6716" 1343 52.2132101461213 123.45302377077
"6717" 1343.2 48.9706940422788 121.464286443787
"6718" 1343.4 47.3206221284328 118.381762090895
"6719" 1343.6 45.454287938177 115.597786711237
"6720" 1343.8 43.0616024233484 112.624043710465
"6721" 1344 41.2984908679831 109.211105616145
"6722" 1344.2 39.632538711413 105.399997080341
"6723" 1344.4 37.8160647581806 101.528854861669
"6724" 1344.6 37.9115845209003 97.6128005359857
"6725" 1344.8 38.6124423973402 93.238873411679
"6726" 1345 40.4671132512556 89.6847285161426
"6727" 1345.2 43.084066454835 86.8390433804991
"6728" 1345.4 45.479907663223 83.1608379625459
"6729" 1345.6 48.531860251835 79.7274533617343
"6730" 1345.8 51.6549994160913 76.871790803394
"6731" 1346 55.715752992351 74.4388937951408
"6732" 1346.2 59.3722246556356 73.1897364342626
"6733" 1346.4 63.4141670424586 72.2739026263838
"6734" 1346.6 67.9046919553938 71.9639051431461
"6735" 1346.8 71.6668183659931 73.7642839650726
"6736" 1347 75.2099552753344 76.3084917543707
"6737" 1347.2 78.6549553646585 79.1616735446461
"6738" 1347.4 81.289351688815 82.8903908872282
"6739" 1347.6 82.9969902105919 87.1941608867303
"6740" 1347.8 82.646242033919 91.6122673852504
"6741" 1348 81.3918037339415 96.0993816944973
"6742" 1348.2 81.5982000587575 100.69099346163
"6743" 1348.4 81.8669924734232 104.84657848597
"6744" 1348.6 83.9454452214597 107.568078506052
"6745" 1348.8 86.784622115 108.022689026489
"6746" 1349 89.3607106546667 107.145085012934
"6747" 1349.2 92.8532041856114 105.902545600381
"6748" 1349.4 96.6295792316517 104.51281739163
"6749" 1349.6 100.232327530994 102.201418216549
"6750" 1349.8 103.0649890709 99.612673328115
"6751" 1350 105.931857688136 96.0518871835226
"6752" 1350.2 109.318358343806 92.9425089219829
"6753" 1350.4 112.796982821491 89.6603416396369
"6754" 1350.6 116.359038337941 87.016056470575
"6755" 1350.8 120.268925866428 84.4046984821339
"6756" 1351 122.230375591422 81.2260677735749
"6757" 1351.2 121.95503223535 77.0585574466493
"6758" 1351.4 121.611406784957 73.1842546262014
"6759" 1351.6 121.601103684408 68.5183756421083
"6760" 1351.8 122.298043797356 63.8300896296926
"6761" 1352 123.436086946988 59.4079453562264
"6762" 1352.2 124.077451554835 54.9184665412731
"6763" 1352.4 123.166768087964 50.5555328865305
"6764" 1352.6 122.036087638717 46.3989005604108
"6765" 1352.8 121.261025320129 41.8689151374991
"6766" 1353 120.841138408103 39.2187165555602
"6767" 1353.2 120.51605972619 38.935463515813
"6768" 1353.4 120.018476924491 37.7927311610654
"6769" 1353.6 119.327095784806 35.0833042186461
"6770" 1353.8 117.438884607402 33.011636424313
"6771" 1354 114.710959203419 30.2204023916592
"6772" 1354.2 112.005514307396 27.0794307188126
"6773" 1354.4 109.850468435606 23.4104797460126
"6774" 1354.6 107.688330374816 19.8486580439927
"6775" 1354.8 105.329491823537 16.7084583819205
"6776" 1355 102.836138073212 14.2127774807182
"6777" 1355.2 100.307327324931 11.9104522979788
"6778" 1355.4 99.8594941199087 11.8425279143432
"6779" 1355.6 98.3043404498708 11.8687376436704
"6780" 1355.8 95.0954156644898 10.5234906026805
"6781" 1356 92.136325177686 8.37093791643128
"6782" 1356.2 89.1702722463416 5.99947132858031
"6783" 1356.4 85.9497872007836 4.82201010986105
"6784" 1356.6 82.0376552339585 3.89197530915787
"6785" 1356.8 78.2901205232601 2.95051905602713
"6786" 1357 74.4920517737494 2.2342686519855
"6787" 1357.2 70.4363137787056 1.46599138705591
"6788" 1357.4 66.2089947160722 0.608204238322582
"6789" 1357.6 62.0619144768056 0.667654832789247
"6790" 1357.8 57.9826822188935 0.546607076080823
"6791" 1358 54.9933255725987 1.85578814190879
"6792" 1358.2 51.5127276658942 4.1800776581327
"6793" 1358.4 47.639774466084 5.79104901090486
"6794" 1358.6 43.6719558096517 7.02690853101488
"6795" 1358.8 39.0705810701704 6.82985814959285
"6796" 1359 36.7087202676902 7.37479250413027
"6797" 1359.2 34.2792887072359 8.9839652055884
"6798" 1359.4 30.8748786499681 10.6341223480226
"6799" 1359.6 27.6065191039656 12.2775066379226
"6800" 1359.8 26.471628591148 12.3424252909801
"6801" 1360 26.5998928183326 12.5367709099307
"6802" 1360.2 26.5080744878466 12.5308987998568
"6803" 1360.4 26.5080744878466 12.5308987998568
"6804" 1360.6 26.6987646259306 12.7478033048642
"6805" 1360.8 25.94642542516 14.4796512618922
"6806" 1361 24.7787340446856 16.6089070919226
"6807" 1361.2 23.1957511317492 19.7962723638719
"6808" 1361.4 21.7524634749722 23.1941220468642
"6809" 1361.6 20.3645486924137 26.9719031860793
"6810" 1361.8 20.051707553851 29.3471620634589
"6811" 1362 20.8469110398341 32.1346118285083
"6812" 1362.2 21.8782382896316 34.7221369700182
"6813" 1362.4 22.8366974611969 37.9734567481487
"6814" 1362.6 23.3924324086944 41.5772131076929
"6815" 1362.8 23.2435042895669 45.6984883094249
"6816" 1363 23.0911848964056 49.7313811519226
"6817" 1363.2 22.0922703205375 53.7013500095184
"6818" 1363.4 21.132196254868 58.2819159819788
"6819" 1363.6 20.368439751351 62.6066813249893
"6820" 1363.8 19.329151642335 67.0742186444696
"6821" 1364 17.1917248356308 71.3243153055556
"6822" 1364.2 14.41131498625 73.7925937719615
"6823" 1364.4 12.2739165366965 76.2200953722135
"6824" 1364.6 12.6740492336879 79.0642545032932
"6825" 1364.8 15.4208360220913 80.5134430338369
"6826" 1365 18.7098040443729 81.357709138813
"6827" 1365.2 22.8876926227128 81.5770245504979
"6828" 1365.4 27.3250305618965 80.6001372216862
"6829" 1365.6 31.5361702308913 79.7235994216369
"6830" 1365.8 35.9821853346556 78.0396310014326
"6831" 1366 40.3573558489382 77.0940805625879
"6832" 1366.2 44.8242304105114 76.9622513417932
"6833" 1366.4 49.0076278279997 76.3038179405653
"6834" 1366.6 53.8231141869838 76.0860735357483
"6835" 1366.8 58.4947181024618 76.1409807215413
"6836" 1367 63.0866362922467 77.0034670900579
"6837" 1367.2 67.118665829969 78.6787575571111
"6838" 1367.4 70.5432988765278 81.9422794301004
"6839" 1367.6 73.1776770741162 85.5763791066527
"6840" 1367.8 75.5873018310191 89.6134125395071
"6841" 1368 78.2051921617214 93.6380660509114
"6842" 1368.2 81.9629688754002 96.8768502588631
"6843" 1368.4 85.4578661321389 100.697526493989
"6844" 1368.6 89.5258521254504 104.19987293036
"6845" 1368.8 92.15946842099 105.331127265216
"6846" 1369 92.9857338953621 105.403097131492
"6847" 1369.2 94.3906827016313 106.715827826368
"6848" 1369.4 94.8681988427678 109.783772673898
"6849" 1369.6 94.0350127844386 113.801980269057
"6850" 1369.8 92.2873801458692 116.245015075486
"6851" 1370 90.2236112442569 117.720614223101
"6852" 1370.2 88.8011504390833 119.824339773295
"6853" 1370.4 88.1221872125377 120.583902002769
"6854" 1370.6 85.5434393925161 121.233683909665
"6855" 1370.8 81.8499725238596 122.186965312404
"6856" 1371 78.3301770811418 123.578489485721
"6857" 1371.2 74.5309823805288 125.562510140153
"6858" 1371.4 71.7882081600349 126.266736297635
"6859" 1371.6 71.4688607425555 125.238590340795
"6860" 1371.8 69.1436911992261 123.523300464285
"6861" 1372 67.2457647758889 121.296449731517
"6862" 1372.2 66.4653800562541 118.729947460491
"6863" 1372.4 65.9893937258056 115.988682642201
"6864" 1372.6 65.7450574591627 112.913930355496
"6865" 1372.8 65.1456191516656 108.908502884043
"6866" 1373 64.4490750390161 105.308747039238
"6867" 1373.2 64.5126298549618 101.392886125698
"6868" 1373.4 64.8011478817108 97.0898141034594
"6869" 1373.6 63.8330292138464 93.1184423262307
"6870" 1373.8 63.3249249303416 88.9330506095803
"6871" 1374 62.7260922970177 84.5725178519589
"6872" 1374.2 62.5647676563416 80.3871371001267
"6873" 1374.4 62.5686859928056 75.8758088528587
"6874" 1374.6 61.8485369963845 71.4111802664173
"6875" 1374.8 61.9391807502743 66.7974174260101
"6876" 1375 62.1886073558056 62.6893757609015
"6877" 1375.2 61.6870602884241 58.9731030181164
"6878" 1375.4 60.7643566391352 54.8711043667951
"6879" 1375.6 60.3372565755798 50.9494334238065
"6880" 1375.8 60.8583321263056 46.4743378693559
"6881" 1376 61.9683345093624 42.1198713567885
"6882" 1376.2 64.5763954988408 38.2164504640049
"6883" 1376.4 67.3559686004123 35.4369008168844
"6884" 1376.6 71.0221591260814 33.1771727636329
"6885" 1376.8 73.604381005935 32.4072780904049
"6886" 1377 76.3001316341893 33.278873531404
"6887" 1377.2 79.2921460208056 34.7694304433995
"6888" 1377.4 83.0013471770706 36.3200023826238
"6889" 1377.6 86.6734459143624 37.9636378329135
"6890" 1377.8 90.5596385176766 40.383939527
"6891" 1378 93.8071491264477 43.8216344643752
"6892" 1378.2 96.2350328907849 47.8898136211164
"6893" 1378.4 98.6173814608468 51.8219582418793
"6894" 1378.6 99.8844064906898 56.4779061315121
"6895" 1378.8 100.803813207713 61.2780174501267
"6896" 1379 101.773797399356 66.3601370713526
"6897" 1379.2 102.503026705835 71.5892165225579
"6898" 1379.4 104.094140215629 76.0892268558226
"6899" 1379.6 105.618181024776 81.1025605992932
"6900" 1379.8 107.97346470519 85.5690651232168
"6901" 1380 110.115416456349 88.9937575916333
"6902" 1380.2 111.875896835768 89.5019238911543
"6903" 1380.4 113.805500310718 89.2052565858177
"6904" 1380.6 114.43480153419 88.9241855540726
"6905" 1380.8 114.350599497686 88.5496468089326
"6906" 1381 115.917566835247 88.6637769627638
"6907" 1381.2 116.934549492921 88.2259677207072
"6908" 1381.4 117.363356160306 87.0226408045873
"6909" 1381.6 117.365166058577 84.910360469494
"6910" 1381.8 117.202167695439 82.2388316646394
"6911" 1382 117.345619157246 78.5326462884026
"6912" 1382.2 117.892485243188 74.8115386596167
"6913" 1382.4 118.697470567957 70.5437217291105
"6914" 1382.6 119.983139108736 66.1341953813919
"6915" 1382.8 122.416166275717 62.3643826836755
"6916" 1383 124.292022382598 59.3825682234547
"6917" 1383.2 122.889166098584 56.9526168933436
"6918" 1383.4 120.848664717746 53.4843365715008
"6919" 1383.6 119.053639867756 49.6057528801642
"6920" 1383.8 118.111105368836 45.659759657838
"6921" 1384 118.566938510806 41.1008034652932
"6922" 1384.2 118.921161458214 36.6880420536797
"6923" 1384.4 118.133855710142 36.095269362496
"6924" 1384.6 115.436517374349 35.2767235774488
"6925" 1384.8 112.178546066684 33.4951921773832
"6926" 1385 108.654264901135 31.4823818764984
"6927" 1385.2 105.513301427322 28.4373805855361
"6928" 1385.4 103.378028185749 25.349862152199
"6929" 1385.6 101.552660737828 21.8859194364817
"6930" 1385.8 100.071217868612 17.8599753647658
"6931" 1386 97.6170609799853 14.27086693939
"6932" 1386.2 94.240513513366 12.2976657092017
"6933" 1386.4 89.8745602060415 10.6208103770304
"6934" 1386.6 85.3559293329435 8.89321565439154
"6935" 1386.8 81.179433045909 8.15520827480534
"6936" 1387 77.0116741988056 8.42019434285829
"6937" 1387.2 72.3729871972374 8.48347779104986
"6938" 1387.4 67.9859513852273 7.70697358621415
"6939" 1387.6 63.637377689782 6.13561076924023
"6940" 1387.8 58.6269715888617 5.5966148735473
"6941" 1388 53.8831852880278 6.10030677476702
"6942" 1388.2 48.7858343668582 7.25281391311205
"6943" 1388.4 44.2360618652991 7.97721020551739
"6944" 1388.6 41.7384022507276 8.95003811497193
"6945" 1388.8 41.1855605969095 10.4390604253615
"6946" 1389 39.4539036215687 14.1371257028094
"6947" 1389.2 37.5043221774905 18.1955748166513
"6948" 1389.4 34.8181343698182 22.4764550040314
"6949" 1389.6 31.9120993450251 26.2113173953957
"6950" 1389.8 28.8683801788056 29.2522846162457
"6951" 1390 25.7306747209744 32.3922126882057
"6952" 1390.2 21.7199781213825 34.5440408270149
"6953" 1390.4 18.3096465924997 37.2722351401226
"6954" 1390.6 13.8873198631703 38.4232785825696
"6955" 1390.8 10.0668479281836 37.835255055664
"6956" 1391 9.51360651003633 36.5235496317841
"6957" 1391.2 10.1268835781627 36.9291809445011
"6958" 1391.4 10.1459880599167 38.4348245430263
"6959" 1391.6 10.3923353246389 41.1577561356226
"6960" 1391.8 11.3234598708378 43.8112525997097
"6961" 1392 13.8855701405447 46.3233112039095
"6962" 1392.2 16.4083490564797 48.302276653154
"6963" 1392.4 19.4383988441465 50.401937532368
"6964" 1392.6 22.7277346997743 52.6288014188538
"6965" 1392.8 26.2828112196219 54.8768041042103
"6966" 1393 30.205990259195 56.5784804454594
"6967" 1393.2 33.6827095808056 58.7524616365906
"6968" 1393.4 36.9753908255529 61.5951272251542
"6969" 1393.6 40.6730218324344 64.7609992584978
"6970" 1393.8 43.5449583804618 67.2393158179163
"6971" 1394 47.4671456929937 69.3922056821147
"6972" 1394.2 50.9559921031065 71.4838671783614
"6973" 1394.4 55.2255667259656 72.7808012737526
"6974" 1394.6 59.4349003681291 74.0022112391461
"6975" 1394.8 63.5188825853056 75.5243660862943
"6976" 1395 67.3902549878913 77.4923822129797
"6977" 1395.2 72.0168672050225 78.5782197360207
"6978" 1395.4 76.620838619249 79.8653811916905
"6979" 1395.6 81.1888129446585 80.6229591649402
"6980" 1395.8 86.148040672977 81.4234011124083
"6981" 1396 90.8004885968921 81.5524751660149
"6982" 1396.2 95.6611096277575 80.7807607186111
"6983" 1396.4 100.415897897785 81.27758267557
"6984" 1396.6 104.366157279364 83.1558542401167
"6985" 1396.8 106.654255748011 86.3980313723039
"6986" 1397 106.924991877152 88.2818542549464
"6987" 1397.2 107.694060017758 87.4080752120301
"6988" 1397.4 109.132119811676 85.6412387982026
"6989" 1397.6 110.327028572767 83.0224074467841
"6990" 1397.8 111.647271560717 79.5438559376461
"6991" 1398 112.625042485706 74.9401317942026
"6992" 1398.2 114.092611426938 70.963562993241
"6993" 1398.4 116.225705818265 66.7010593651899
"6994" 1398.6 117.100372456927 62.3017074962317
"6995" 1398.8 118.204596876866 57.7266368134826
"6996" 1399 118.748109327776 52.9952187881426
"6997" 1399.2 119.20409298966 48.6271337717595
"6998" 1399.4 119.200402905806 44.4093039850873
"6999" 1399.6 118.90072551894 42.8271092291495
"7000" 1399.8 119.30846447907 42.9330308199696
"7001" 1400 120.923672065796 42.4417158190313
"7002" 1400.2 121.218346184723 43.937968877003
"7003" 1400.4 121.786428141864 46.1516060708226
"7004" 1400.6 122.747803517806 48.6212322960655
"7005" 1400.8 124.197319104011 51.8993295106461
"7006" 1401 124.790879945174 55.1984446261575
"7007" 1401.2 125.364916418291 59.1621866782369
"7008" 1401.4 126.323358102917 63.0100960731559
"7009" 1401.6 125.64712132569 66.5995890398899
"7010" 1401.8 124.620324269426 70.4685977961026
"7011" 1402 124.372607038177 74.2879789108071
"7012" 1402.2 123.726793946442 78.5734124103226
"7013" 1402.4 123.511799969957 82.0284956601711
"7014" 1402.6 123.170531242786 83.786481157085
"7015" 1402.8 123.45571630562 84.2995815975391
"7016" 1403 122.041584796251 86.5185176694216
"7017" 1403.2 120.393920868721 89.1911774594628
"7018" 1403.4 119.189746495422 93.0630065623787
"7019" 1403.6 117.830027636622 93.4481381464419
"7020" 1403.8 115.528769470708 94.7302039953032
"7021" 1404 113.090990740694 98.2487281981004
"7022" 1404.2 111.944039203081 102.06302016113
"7023" 1404.4 111.124603609549 104.699728046781
"7024" 1404.6 110.057001732692 104.728869702332
"7025" 1404.8 107.822452515613 106.386239340662
"7026" 1405 105.535168207 109.562034776073
"7027" 1405.2 104.633025327696 109.893838580904
"7028" 1405.4 102.776078842111 110.789972649878
"7029" 1405.6 100.87590366354 110.854859729385
"7030" 1405.8 98.0171210730074 111.214360030213
"7031" 1406 94.8497879218537 111.300229698082
"7032" 1406.2 92.3088985493501 111.224149787214
"7033" 1406.4 90.4597506785409 110.215866418999
"7034" 1406.6 89.0161380802907 110.236529939956
"7035" 1406.8 86.7707521429526 109.361576364058
"7036" 1407 84.3243871746856 107.914828662243
"7037" 1407.2 81.3167233149244 106.081715410115
"7038" 1407.4 77.5430462738347 103.895160409963
"7039" 1407.6 74.0514463529402 102.388765245919
"7040" 1407.8 70.6315192146017 101.193910098274
"7041" 1408 66.7997500650697 99.3314447747754
"7042" 1408.2 63.9369690860056 96.324874607094
"7043" 1408.4 62.0262436662133 92.5818194754294
"7044" 1408.6 60.9652292429618 88.8007724896663
"7045" 1408.8 61.0851532483862 84.8979145912581
"7046" 1409 63.2047359567647 81.9298577801389
"7047" 1409.2 65.2329265356599 80.0254581364779
"7048" 1409.4 66.8326932016493 77.1282852367913
"7049" 1409.6 69.1592495583856 74.2713126064526
"7050" 1409.8 72.1884762952756 71.4622720179026
"7051" 1410 74.5335614855656 68.1487506705926
"7052" 1410.2 77.3954790969526 65.3693854207932
"7053" 1410.4 79.3871656800556 62.1714180440726
"7054" 1410.6 80.9233168379305 58.1943325169163
"7055" 1410.8 82.3489486758268 54.4850795976204
"7056" 1411 83.4848884852118 51.1040529134476
"7057" 1411.2 85.3161880739023 47.554996255871
"7058" 1411.4 88.6220763522161 45.5233518563647
"7059" 1411.6 92.1488876703463 44.312190811996
"7060" 1411.8 95.7650047496847 44.6067772405094
"7061" 1412 98.8321887903634 44.5699073601436
"7062" 1412.2 100.353460058045 42.937673700703
"7063" 1412.4 100.258440398795 39.79713142779
"7064" 1412.6 98.834166727682 37.0386315201316
"7065" 1412.8 96.5494243591988 34.3676489533226
"7066" 1413 93.893144446682 31.7997268070979
"7067" 1413.2 91.1444832872538 29.4827429646329
"7068" 1413.4 88.8157073229079 26.8629765089589
"7069" 1413.6 85.7402242927009 24.7197655207296
"7070" 1413.8 82.3241369659647 22.3679904094703
"7071" 1414 79.3098240969451 19.6314069162528
"7072" 1414.2 76.6986682624526 16.4140690092167
"7073" 1414.4 74.4297606991849 12.3855720042191
"7074" 1414.6 72.5955224165198 8.34739769657258
"7075" 1414.8 72.3523572605232 5.27682445085199
"7076" 1415 73.2108878288056 5.45207653748167
"7077" 1415.2 73.554768500377 6.295442229394
"7078" 1415.4 73.5865977458401 6.96473208511568
"7079" 1415.6 73.957938942909 7.87845550746051
"7080" 1415.8 75.7902979046258 8.49089501828887
"7081" 1416 78.5063654679067 8.42218807123269
"7082" 1416.2 81.719466407101 7.91020420154986
"7083" 1416.4 85.6921798438378 7.24502751461291
"7084" 1416.6 88.3884100299067 6.81186899960348
"7085" 1416.8 90.1564162739291 7.94553362603044
"7086" 1417 92.6033445077389 9.75085637308925
"7087" 1417.2 95.7972630020183 11.428573833046
"7088" 1417.4 99.6506134388375 12.7011598863332
"7089" 1417.6 102.299033728572 14.7299791853439
"7090" 1417.8 104.618461219612 18.0283242805484
"7091" 1418 107.093898110416 21.2286205792384
"7092" 1418.2 109.041217670993 24.4110014023538
"7093" 1418.4 110.743653232556 27.4963280125101
"7094" 1418.6 112.832222605482 30.5533187957343
"7095" 1418.8 115.958555707864 33.0037823743814
"7096" 1419 118.041716575534 35.6255113924197
"7097" 1419.2 118.860142030777 39.2996217391797
"7098" 1419.4 118.337624399816 42.9782182676126
"7099" 1419.6 116.980743665726 46.7885767258226
"7100" 1419.8 115.392164013511 50.2844215559108
"7101" 1420 113.786145459129 54.1437143479696
"7102" 1420.2 111.080879866364 57.2423892402343
"7103" 1420.4 108.234569755132 60.3106438682533
"7104" 1420.6 104.984751454647 63.1313387741544
"7105" 1420.8 102.253367208982 66.3136007446755
"7106" 1421 98.7767655587761 68.973889950852
"7107" 1421.2 95.1049225819343 70.7468719860156
"7108" 1421.4 91.5506045850191 73.1684381144973
"7109" 1421.6 88.5344542631026 76.5515035787087
"7110" 1421.8 85.3843680196421 79.9943469483995
"7111" 1422 81.6310914792671 82.9231870178322
"7112" 1422.2 76.8456204253589 84.0847546213517
"7113" 1422.4 72.4013203319956 84.8768740122026
"7114" 1422.6 67.4801876029706 84.3222271762255
"7115" 1422.8 62.887228088577 83.6218598302369
"7116" 1423 58.2547934628556 82.6143542456426
"7117" 1423.2 53.6619375559376 80.3232789644358
"7118" 1423.4 49.6683699016879 77.5655000209402
"7119" 1423.6 45.561959810815 75.0448353479075
"7120" 1423.8 41.2806277185267 72.8284270796495
"7121" 1424 38.1647689793905 69.2111456132471
"7122" 1424.2 36.6371352745994 65.0446810347453
"7123" 1424.4 36.2957502101806 60.6227831391038
"7124" 1424.6 36.0349740342389 56.1732777094892
"7125" 1424.8 35.4509015007621 52.1848259487248
"7126" 1425 35.5966770028413 47.9396736952154
"7127" 1425.2 38.1461971640363 43.7066187104764
"7128" 1425.4 41.0621584420393 40.9441641575434
"7129" 1425.6 44.3297225387929 38.3442809412466
"7130" 1425.8 47.5714164411805 36.1299344321559
"7131" 1426 51.6907391794258 34.0193308229935
"7132" 1426.2 56.4564911675614 33.7188276814854
"7133" 1426.4 60.6497523864885 34.6519553676275
"7134" 1426.6 64.6445000871902 36.1658661101303
"7135" 1426.8 68.1900959573241 38.5669369751744
"7136" 1427 70.926329139741 42.1099245276452
"7137" 1427.2 73.2735381535858 45.5685329327841
"7138" 1427.4 75.0162613545556 49.5992097410101
"7139" 1427.6 76.0825930861389 53.9481268880226
"7140" 1427.8 76.3407190538974 58.5426352207409
"7141" 1428 76.6397692959346 63.1957079521936
"7142" 1428.2 76.2701482305409 67.9472431304402
"7143" 1428.4 74.8984369770856 72.7081866190826
"7144" 1428.6 73.5984927754491 77.5239874896097
"7145" 1428.8 72.495011561058 82.277736899109
"7146" 1429 71.4055143030556 86.6825388258995
"7147" 1429.2 69.8084531071998 91.0666118532937
"7148" 1429.4 67.6303101490075 95.5094821719187
"7149" 1429.6 64.625992376567 99.5700689554143
"7150" 1429.8 61.3900935221083 102.999191710956
"7151" 1430 58.4126859433663 106.114356693425
"7152" 1430.2 57.5084233550997 109.320360615793
"7153" 1430.4 57.8601389946308 112.188147287196
"7154" 1430.6 58.7642095389512 114.525767749235
"7155" 1430.8 57.7457463951454 116.26970682409
"7156" 1431 54.7171516266704 118.041491427971
"7157" 1431.2 51.4496582303874 118.413031559413
"7158" 1431.4 47.7248875877874 118.312274383077
"7159" 1431.6 43.449373128002 116.598285618626
"7160" 1431.8 39.7453364670703 114.738358069499
"7161" 1432 35.9915984971607 112.822193460285
"7162" 1432.2 32.3437169513744 111.543948515919
"7163" 1432.4 28.8283719012266 108.933445313902
"7164" 1432.6 26.0602150809707 105.400980144029
"7165" 1432.8 24.3341698945946 101.41085571069
"7166" 1433 22.4757179944971 97.9385109216777
"7167" 1433.2 20.7565489628331 93.8408393209006
"7168" 1433.4 20.3430564472619 89.5243603314294
"7169" 1433.6 20.2703192174402 85.2677290056591
"7170" 1433.8 21.2706466169571 81.1212950303226
"7171" 1434 22.9900891501015 76.7820949356491
"7172" 1434.2 24.9789087935056 72.7005429712226
"7173" 1434.4 27.6424402614232 68.9514086336167
"7174" 1434.6 31.0140723422949 65.4341985800566
"7175" 1434.8 34.6210287158993 62.6770135014788
"7176" 1435 38.6972954689669 60.8779566656129
"7177" 1435.2 42.9090140767726 59.5202901805424
"7178" 1435.4 47.47831109741 58.8525209444215
"7179" 1435.6 52.2745561717424 58.5980126695226
"7180" 1435.8 56.2815518724306 59.6394596904476
"7181" 1436 59.9426881371692 61.7921309722317
"7182" 1436.2 63.4010582078356 64.5409488806726
"7183" 1436.4 66.9066988977959 67.6138423136207
"7184" 1436.6 69.1692595502115 71.8177394832335
"7185" 1436.8 70.4719706405272 76.4904527013948
"7186" 1437 71.4772638416729 81.1693928144756
"7187" 1437.2 71.9201257249343 86.2498547990948
"7188" 1437.4 71.4703407995532 90.9877918863693
"7189" 1437.6 70.8515317613905 95.8232988465773
"7190" 1437.8 69.4918006050766 100.849526344995
"7191" 1438 68.8307582936696 105.516652698711
"7192" 1438.2 69.4571588138627 109.271758149008
"7193" 1438.4 71.9782963611513 112.086403058809
"7194" 1438.6 73.9402279160218 114.271313767296
"7195" 1438.8 75.801699088356 114.878402238332
"7196" 1439 76.2233629516944 114.58702549885
"7197" 1439.2 77.9938576072907 113.967538251818
"7198" 1439.4 81.2239218455579 113.567060816479
"7199" 1439.6 85.452430464063 112.987486372738
"7200" 1439.8 89.4395284992018 111.929041766681
"7201" 1440 93.5020671380791 111.027668198285
"7202" 1440.2 97.0867367530783 109.34141130375
"7203" 1440.4 100.093148707883 108.332928779167
"7204" 1440.6 102.703528219094 108.33464132163
"7205" 1440.8 103.569668959181 109.110030599736
"7206" 1441 102.717543115906 110.137938060937
"7207" 1441.2 101.199456347889 110.867824618823
"7208" 1441.4 99.2951417166341 111.12443279698
"7209" 1441.6 97.4628285512287 112.601119766563
"7210" 1441.8 95.5553273324386 113.398760313139
"7211" 1442 93.0460196886934 114.390212811005
"7212" 1442.2 89.8658652195083 115.700193885269
"7213" 1442.4 86.5581538380488 116.602282056133
"7214" 1442.6 83.1731324701725 117.67639810635
"7215" 1442.8 79.7758824678965 118.638866609823
"7216" 1443 76.3073082843652 119.962479943378
"7217" 1443.2 72.4233374998866 119.676956623241
"7218" 1443.4 68.9802929066841 117.901290309313
"7219" 1443.6 66.0107065465719 115.79035765265
"7220" 1443.8 63.3324630633484 113.796069715665
"7221" 1444 60.1289431229198 112.798755661551
"7222" 1444.2 56.4839725404692 110.897935958877
"7223" 1444.4 53.0308635926169 108.691307909002
"7224" 1444.6 50.395310219177 105.322540088008
"7225" 1444.8 48.6487763070333 101.703645819016
"7226" 1445 48.3052953845089 97.2891501832787
"7227" 1445.2 48.7710396392118 93.0565326783851
"7228" 1445.4 48.9196398285389 88.8583652530559
"7229" 1445.6 49.1750453280882 84.595554537703
"7230" 1445.8 48.7978368501319 79.9962037049647
"7231" 1446 48.5691228633055 75.5040100665413
"7232" 1446.2 47.702957261979 71.213151494792
"7233" 1446.4 46.5483714432556 67.3308803495726
"7234" 1446.6 45.7254185683599 63.0562533669965
"7235" 1446.8 45.5975342687831 58.6598489218731
"7236" 1447 44.7864354760198 54.6597141054654
"7237" 1447.2 44.7524998834306 50.1374499444851
"7238" 1447.4 46.1239502986056 46.4751871635626
"7239" 1447.6 48.3841512599656 42.9234387912826
"7240" 1447.8 51.9898305963055 40.6736584378226
"7241" 1448 55.7361095648753 39.1404848845086
"7242" 1448.2 59.7069174318644 38.0995476143814
"7243" 1448.4 64.0353423802879 36.9125340643579
"7244" 1448.6 68.4146574095198 36.328608612644
"7245" 1448.8 72.683249250382 35.9638224770285
"7246" 1449 77.1514732377021 35.8524495146329
"7247" 1449.2 81.6477496663986 36.5985275729272
"7248" 1449.4 85.4224466175798 38.5552173239355
"7249" 1449.6 88.9950730642194 41.2161817198398
"7250" 1449.8 91.894753458174 44.517608716891
"7251" 1450 94.1501180447545 48.3134064774858
"7252" 1450.2 95.7596347218464 52.911294654496
"7253" 1450.4 97.0730525537263 57.8661901466889
"7254" 1450.6 97.6112191947018 62.6924119666056
"7255" 1450.8 97.1313207574185 67.4079332513871
"7256" 1451 96.3310713175156 72.4750553593526
"7257" 1451.2 94.5543328424754 77.8028634432061
"7258" 1451.4 92.2681017307214 82.3404687699861
"7259" 1451.6 89.5764097229318 86.9566883318566
"7260" 1451.8 86.2472298642261 90.8770661463413
"7261" 1452 82.049508962815 93.8474879846528
"7262" 1452.2 77.8406076071199 96.8526502926654
"7263" 1452.4 72.946642681177 99.0110708550369
"7264" 1452.6 67.9592243541036 100.654245154611
"7265" 1452.8 63.3903798080341 102.407034404265
"7266" 1453 58.6552837303611 104.1088582241
"7267" 1453.2 53.5178414406934 105.514294618435
"7268" 1453.4 48.8788165675278 105.977305478767
"7269" 1453.6 45.1415160131323 106.607689198501
"7270" 1453.8 42.6887633794341 107.986897342065
"7271" 1454 40.5134686364224 108.978938741893
"7272" 1454.2 37.3911403941513 110.925568687547
"7273" 1454.4 33.5781007816313 112.392463553589
"7274" 1454.6 30.6386869255466 110.787065839349
"7275" 1454.8 27.3754586857245 108.070318363755
"7276" 1455 25.0132968606627 104.692849097637
"7277" 1455.2 24.0919402359457 100.303041240986
"7278" 1455.4 23.3399636406238 96.1731046293832
"7279" 1455.6 22.9652446483699 92.3042293416691
"7280" 1455.8 23.9925859147165 88.6602526638572
"7281" 1456 25.0274534907065 84.5735498476196
"7282" 1456.2 26.703083701351 80.4534409496256
"7283" 1456.4 29.1217659368056 76.8568749957143
"7284" 1456.6 31.8535811402431 73.7364164989163
"7285" 1456.8 34.8031497294618 70.3326045612601
"7286" 1457 38.2594898346805 67.0044328888851
"7287" 1457.2 42.0404804423368 64.6834710647288
"7288" 1457.4 46.4070813412403 62.8277747624856
"7289" 1457.6 50.5902076856687 61.4905299386489
"7290" 1457.8 55.1875588622656 60.3522298533926
"7291" 1458 59.6048404598359 59.1631793597771
"7292" 1458.2 64.1334778281141 59.0590710032056
"7293" 1458.4 68.7546597276525 59.1900053966389
"7294" 1458.6 73.0381248119874 60.4062372440802
"7295" 1458.8 76.9432600441456 62.5230258456326
"7296" 1459 80.4286918479512 65.7399997573517
"7297" 1459.2 83.5549887730408 69.1162716266755
"7298" 1459.4 85.9435221683056 73.3833265156399
"7299" 1459.6 87.7358537800408 77.8127945105285
"7300" 1459.8 89.1409798281162 82.6636298007789
"7301" 1460 89.0149195349199 87.2944506353512
"7302" 1460.2 89.5742733585951 92.1053511042279
"7303" 1460.4 90.2436275320114 96.1388149434991
"7304" 1460.6 92.8507204753248 98.7764066659284
"7305" 1460.8 95.8511489462575 99.8421075694861
"7306" 1461 98.09196156575 100.534745104378
"7307" 1461.2 98.3600163331046 100.285182250659
"7308" 1461.4 98.7821399738921 100.588098201976
"7309" 1461.6 98.693752741 101.950235448823
"7310" 1461.8 98.6086659087121 105.403568878407
"7311" 1462 96.8183889643382 107.60022468864
"7312" 1462.2 94.4192757734056 109.734016852923
"7313" 1462.4 91.1964957834471 111.683868156077
"7314" 1462.6 87.3828940436111 113.383858706073
"7315" 1462.8 83.3414453457671 115.151452273698
"7316" 1463 79.1875372216313 115.783017443781
"7317" 1463.2 75.0767284104419 115.918422848741
"7318" 1463.4 71.0419987259248 116.463231978112
"7319" 1463.6 66.5881968614565 116.035699744294
"7320" 1463.8 62.4395330579026 114.974739298293
"7321" 1464 58.2143870446502 113.390352096245
"7322" 1464.2 54.3087627565734 111.005455778206
"7323" 1464.4 51.1627747460111 107.743096611257
"7324" 1464.6 49.7466213857761 103.448989931176
"7325" 1464.8 48.4079343984392 99.2440561610949
"7326" 1465 48.5723881436922 94.6697265292504
"7327" 1465.2 50.0857111501585 90.7020830587637
"7328" 1465.4 52.0367069615356 86.8221823925726
"7329" 1465.6 54.5682188416967 83.0599562119761
"7330" 1465.8 57.8033604402301 79.8257207546811
"7331" 1466 60.7267664442671 76.2202958175245
"7332" 1466.2 63.4939279273207 73.0336979259287
"7333" 1466.4 65.6777292434656 70.5603215704226
"7334" 1466.6 68.8884248982173 67.2990318168226
"7335" 1466.8 72.4027594646987 64.9385298846527
"7336" 1467 76.4221644761117 64.1583765056389
"7337" 1467.2 79.9824929329076 63.6085018381593
"7338" 1467.4 83.6073822631086 62.1086860856256
"7339" 1467.6 87.5118264431995 61.1242768915347
"7340" 1467.8 91.1754209572137 60.7772322736899
"7341" 1468 94.8828964474491 61.4496230790751
"7342" 1468.2 98.9739500790633 62.5979257146113
"7343" 1468.4 103.060231875182 63.5345983121741
"7344" 1468.6 107.238889647142 65.4603915222937
"7345" 1468.8 111.237382834541 67.3477413374991
"7346" 1469 113.984276087548 70.7295737730369
"7347" 1469.2 114.838548071663 71.5703750376369
"7348" 1469.4 116.437523582998 71.5201873497649
"7349" 1469.6 118.866394406624 70.2966543235347
"7350" 1469.8 119.699721899511 69.0713089922049
"7351" 1470 120.362566430479 67.1140653381591
"7352" 1470.2 121.534659440589 65.2739458664924
"7353" 1470.4 123.253356833046 62.7814399405918
"7354" 1470.6 123.439741549267 62.5278766221591
"7355" 1470.8 123.584222524796 62.6751195960119
"7356" 1471 123.481876963776 63.7394899212344
"7357" 1471.2 123.817793872132 65.3622626272137
"7358" 1471.4 124.263197954 67.524754427575
"7359" 1471.6 124.409921104686 70.0824182661483
"7360" 1471.8 124.69291183657 73.6574977082049
"7361" 1472 124.431862635834 77.3956176142848
"7362" 1472.2 123.564135936268 81.285945935483
"7363" 1472.4 122.454599997834 85.4490556520083
"7364" 1472.6 120.676002320041 89.0909219902343
"7365" 1472.8 117.577076390768 92.0271851234067
"7366" 1473 115.240942930068 94.8081246773711
"7367" 1473.2 113.271176168606 97.8972821668655
"7368" 1473.4 111.071739980532 101.123375428747
"7369" 1473.6 108.063381712202 103.625588454615
"7370" 1473.8 104.761034496348 105.90127342598
"7371" 1474 101.416177954542 108.333839540386
"7372" 1474.2 97.5615028127575 109.742101480467
"7373" 1474.4 93.3879470103152 110.881298998063
"7374" 1474.6 90.1828608117671 112.817934777976
"7375" 1474.8 86.2627144217085 114.625951483323
"7376" 1475 82.157078388381 115.091060244615
"7377" 1475.2 78.0027203644411 113.690140390182
"7378" 1475.4 74.5248739738627 113.344730508694
"7379" 1475.6 71.1491405054565 114.095943825106
"7380" 1475.8 67.8276586720652 115.092654982467
"7381" 1476 63.6449834415065 115.79035765265
"7382" 1476.2 59.8166351211944 114.180072024823
"7383" 1476.4 56.2032248560218 111.64768328562
"7384" 1476.6 53.2244885586357 108.298309033181
"7385" 1476.8 50.6532207228556 104.945271468633
"7386" 1477 47.6696034224056 101.653589115208
"7387" 1477.2 44.7440635585439 98.0920982384908
"7388" 1477.4 42.7636079961879 93.7895172924108
"7389" 1477.6 42.1657412874651 89.4954262585034
"7390" 1477.8 42.1336417238974 84.765027164945
"7391" 1478 42.6005546531529 80.0243645128699
"7392" 1478.2 45.1223313022761 76.4114590695285
"7393" 1478.4 47.7342167906956 72.6546810840626
"7394" 1478.6 51.1663268828055 68.3545831879654
"7395" 1478.8 54.2829717062056 64.5333052328126
"7396" 1479 57.3668254315114 61.0941882598814
"7397" 1479.2 61.2324095216687 58.8635288583436
"7398" 1479.4 65.6376188170928 58.6484282192375
"7399" 1479.6 69.8058534416612 59.8990088155906
"7400" 1479.8 73.8228144343756 60.4745282191526
"7401" 1480 78.2478895635934 62.1588716523832
"7402" 1480.2 82.5431098965046 63.6175887981672
"7403" 1480.4 86.2916139893204 66.414210203986
"7404" 1480.6 89.5200621424756 69.5246072853926
"7405" 1480.8 92.4293195036472 73.4562045938176
"7406" 1481 94.9731046444627 77.546979697694
"7407" 1481.2 96.690891394155 81.8027917893614
"7408" 1481.4 99.070995480223 85.4910374072449
"7409" 1481.6 102.491422063977 88.4482774789797
"7410" 1481.8 105.879200191534 90.0252790018663
"7411" 1482 107.417965158806 89.9790089587526
"7412" 1482.2 107.986123946074 89.7210555436009
"7413" 1482.4 109.922683376636 90.3229731124526
"7414" 1482.6 110.581667337263 92.3319785583226
"7415" 1482.8 110.247041051192 95.2644472341716
"7416" 1483 108.847219200024 98.0726765865101
"7417" 1483.2 106.60245662699 100.125283601342
"7418" 1483.4 103.653035263994 102.241078653558
"7419" 1483.6 99.5537926332419 103.938742020886
"7420" 1483.8 95.6608659876056 105.431735057437
"7421" 1484 91.229567289689 106.117755103235
"7422" 1484.2 86.8297451288353 106.846080196115
"7423" 1484.4 82.4124106407484 106.439968608494
"7424" 1484.6 78.1696707937775 106.78942652779
"7425" 1484.8 74.0295187392671 106.1738408689
"7426" 1485 69.7939432506274 104.957872135649
"7427" 1485.2 66.4477238468938 102.695865803793
"7428" 1485.4 63.5881492527962 99.7422689447151
"7429" 1485.6 60.5760407114463 96.4741430701575
"7430" 1485.8 57.6756348019124 93.0716066198566
"7431" 1486 55.5810864356517 89.3137176084764
"7432" 1486.2 54.8691548412076 84.792084681302
"7433" 1486.4 54.9058102468378 80.3939156371936
"7434" 1486.6 55.1744288729874 76.1606447777468
"7435" 1486.8 55.363717047936 71.6802821481704
"7436" 1487 56.3865906113974 67.4693239715267
"7437" 1487.2 57.2592201351219 63.2848167502103
"7438" 1487.4 58.0845259118359 59.3562007703832
"7439" 1487.6 58.4208713020664 55.2962891265182
"7440" 1487.8 58.9719418384582 51.1716053276489
"7441" 1488 59.4779366369814 47.2400559263446
"7442" 1488.2 60.1849319324903 43.033219298953
"7443" 1488.4 62.3764623143228 39.4897715997364
"7444" 1488.6 65.2685549314952 37.113212121426
"7445" 1488.8 69.0693413014952 35.7338411857709
"7446" 1489 72.9513219303665 35.5561429803348
"7447" 1489.2 76.6897252356997 35.8379271005108
"7448" 1489.4 80.7951842671238 36.3046188087544
"7449" 1489.6 84.718096217978 36.7222439262881
"7450" 1489.8 89.0488899332451 36.9547297674764
"7451" 1490 93.1360972445773 38.3099434202465
"7452" 1490.2 96.4305898667545 40.9895438850981
"7453" 1490.4 98.7825785261656 44.1820928055626
"7454" 1490.6 102.232892384574 47.2170233032384
"7455" 1490.8 105.304867415484 50.5841037021758
"7456" 1491 108.285691858372 53.9238498932471
"7457" 1491.2 111.137052382535 57.6629159359955
"7458" 1491.4 114.229570535629 60.8993501771755
"7459" 1491.6 116.74587638088 64.2457397705656
"7460" 1491.8 118.495064665988 68.2642873478611
"7461" 1492 118.383233836256 72.9948234138326
"7462" 1492.2 117.023588893897 77.0292411254741
"7463" 1492.4 113.94807812212 80.2768539334083
"7464" 1492.6 110.415156696291 82.8392958826655
"7465" 1492.8 106.281314895324 84.4984413332471
"7466" 1493 102.228728257724 85.6931844050879
"7467" 1493.2 97.8229187512749 86.352254041996
"7468" 1493.4 95.0803145008938 87.0938316424991
"7469" 1493.6 91.1498468642412 87.8542640528771
"7470" 1493.8 86.6671334195171 87.0132735890726
"7471" 1494 82.8382797040155 84.9456668429426
"7472" 1494.2 80.1149966782282 81.7306855126319
"7473" 1494.4 77.1280248019688 78.6852072599756
"7474" 1494.6 74.4913469262715 75.0645080448177
"7475" 1494.8 72.2894850724419 71.2385988072923
"7476" 1495 71.3677107827088 66.9805464893226
"7477" 1495.2 70.5988580468694 63.254945785929
"7478" 1495.4 70.2147360201141 59.4412533962056
"7479" 1495.6 71.8489393795555 56.5342277473226
"7480" 1495.8 74.4489657651719 54.3887087687978
"7481" 1496 77.0750206383055 51.8206449003226
"7482" 1496.2 80.0725202435821 49.7281285358119
"7483" 1496.4 84.0842715161767 48.5202175683329
"7484" 1496.6 87.5698586518898 47.7158719004173
"7485" 1496.8 91.4426599215319 46.7865652395436
"7486" 1497 95.7515514167845 46.6336922823436
"7487" 1497.2 100.060442912037 47.1285179069647
"7488" 1497.4 104.137886521496 48.2676225867326
"7489" 1497.6 108.764413947327 49.1223287852056
"7490" 1497.8 112.844861161331 49.9819667209411
"7491" 1498 116.318139908556 49.6350393403538
"7492" 1498.2 117.591787260321 48.7052793331408
"7493" 1498.4 118.613679572961 46.7755899454779
"7494" 1498.6 119.682810406613 44.0802264985053
"7495" 1498.8 120.035823276241 41.5269468499166
"7496" 1499 119.436982465571 39.2190254522205
"7497" 1499.2 118.918058775463 36.4205143785797
"7498" 1499.4 118.579120518402 34.5550653191207
"7499" 1499.6 117.47141773357 33.0862138709108
"7500" 1499.8 115.946929773086 30.4311703054226
"7501" 1500 114.598470389188 27.6270006689402
"7502" 1500.2 112.904150737321 24.5467195816862
"7503" 1500.4 110.65804146036 21.7745499047681
"7504" 1500.6 108.277101244524 18.8414892376976
"7505" 1500.8 105.542359711001 16.471542985453
"7506" 1501 102.567064616476 13.938621038838
"7507" 1501.2 99.3206376748925 11.6444131956052
"7508" 1501.4 96.0156060488056 9.26027721950152
"7509" 1501.6 92.8634321354251 7.39471115170301
"7510" 1501.8 89.3982369372476 5.80454379226995
"7511" 1502 85.6390505719991 4.19167785870968
"7512" 1502.2 81.7807561440198 2.96499566182258
"7513" 1502.4 77.5287579258869 2.47763904439235
"7514" 1502.6 73.4656658162451 1.49996315532259
"7515" 1502.8 69.6648794462451 1.00018617986104
"7516" 1503 65.8693688930687 0.341347058648892
"7517" 1503.2 63.2751365028816 0.556969642159535
"7518" 1503.4 59.7872014220328 1.08303690841349
"7519" 1503.6 56.0572289039814 1.2143763122017
"7520" 1503.8 52.4871001463806 1.40441755707258
"7521" 1504 48.8315581126627 2.37352291075115
"7522" 1504.2 45.3762977762991 3.3562776356083
"7523" 1504.4 41.6691119407681 4.23734454518508
"7524" 1504.6 38.8470280610431 5.45077364296008
"7525" 1504.8 35.9776147687676 6.6183045704365
"7526" 1505 33.4451604326806 7.83941359921008
"7527" 1505.2 30.9234373979095 8.98974537658232
"7528" 1505.4 29.1025214488562 10.5126947775884
"7529" 1505.6 26.1273626209812 12.1494238899983
"7530" 1505.8 25.5618744775802 12.4863612414212
"7531" 1506 25.5572446654812 12.5677586715253
"7532" 1506.2 25.0494948260913 13.0299592454395
"7533" 1506.4 24.8247657907222 13.6289460442809
"7534" 1506.6 23.0721809645556 14.9665844197809
"7535" 1506.8 22.4355938577492 15.2639121539282
"7536" 1507 22.2132777701585 15.6407116963226
"7537" 1507.2 21.7428106841913 16.0338135862654
"7538" 1507.4 20.7444162527919 17.0647337633911
"7539" 1507.6 19.076830530377 18.6435733556083
"7540" 1507.8 17.0234881956788 20.6413799089564
"7541" 1508 14.933899007696 23.0225907939938
"7542" 1508.2 12.5197199178472 25.8534745314892
"7543" 1508.4 10.6398087482856 28.3750290310826
"7544" 1508.6 9.08845444493054 31.3526545196559
"7545" 1508.8 7.62560416704841 34.4386256834511
"7546" 1509 5.87273043693233 37.742696283055
"7547" 1509.2 4.69696252659306 40.5303400404476
"7548" 1509.4 4.59947716732454 43.327165305677
"7549" 1509.6 3.80852871260555 46.8312912285696
"7550" 1509.8 3.63628030902896 49.8663647205141
"7551" 1510 4.39338441117289 52.4082178310573
"7552" 1510.2 5.87170305122981 54.986196034262
"7553" 1510.4 8.09798761589128 57.3095120302654
"7554" 1510.6 10.2622639688656 59.0375224214726
"7555" 1510.8 13.0224350390371 59.7083530955015
"7556" 1511 16.5791709158056 61.0057617454226
"7557" 1511.2 19.4026122192341 63.2068203434756
"7558" 1511.4 22.7022377578756 65.3588192016926
"7559" 1511.6 25.6079016751291 68.1608156441755
"7560" 1511.8 28.0835881783333 71.485344510517
"7561" 1512 30.8882266497199 74.3038891056654
"7562" 1512.2 33.4649946333978 77.8399685299051
"7563" 1512.4 36.3794580052341 81.4889180940655
"7564" 1512.6 39.4437163286667 84.9006542499893
"7565" 1512.8 42.5918923104845 88.0730408210382
"7566" 1513 45.9205245627018 91.2767705675867
"7567" 1513.2 49.4995600159615 94.0652399920198
"7568" 1513.4 52.8274112963611 97.7214580447948
"7569" 1513.6 55.7514573491601 101.795046234695
"7570" 1513.8 58.6720239305893 105.047290065971
"7571" 1514 61.4051119198845 108.671952097638
"7572" 1514.2 62.9226808017762 112.463998142528
"7573" 1514.4 61.0103635811056 115.707527655513
"7574" 1514.6 58.2841631757146 117.721628866623
"7575" 1514.8 54.7203955410687 118.350553576507
"7576" 1515 50.6756799150419 118.062118634932
"7577" 1515.2 46.8306150236944 116.88011985685
"7578" 1515.4 43.7941709777515 114.037184013025
"7579" 1515.6 40.893344294177 111.138992126237
"7580" 1515.8 38.5735327965414 107.501494798719
"7581" 1516 36.0958503610037 104.3647147807
"7582" 1516.2 34.3603969618716 100.279689768728
"7583" 1516.4 32.0733676043191 96.8252039895388
"7584" 1516.6 29.3798009747689 92.7118234443318
"7585" 1516.8 27.3970694802301 88.5510168967565
"7586" 1517 26.5114145430697 83.6042787533981
"7587" 1517.2 26.1676894017065 78.9164936344018
"7588" 1517.4 27.1093495745845 73.8450786639436
"7589" 1517.6 28.7493656561086 69.3894536936862
"7590" 1517.8 30.7002557863872 64.6497538680675
"7591" 1518 33.4985477670014 61.0455559945906
"7592" 1518.2 37.1354239358687 58.199738386291
"7593" 1518.4 41.3879401308965 57.8371222689135
"7594" 1518.6 45.6206340429419 58.1150731001862
"7595" 1518.8 49.8900628280371 59.2497342239015
"7596" 1519 52.9425359586868 61.3739433972929
"7597" 1519.2 55.9560557257764 64.4005061275168
"7598" 1519.4 59.1375173798881 67.4281790780657
"7599" 1519.6 62.3080606417199 70.7586924315512
"7600" 1519.8 65.5453414568353 74.0805619685206
"7601" 1520 68.4322292373978 78.2963610963032
"7602" 1520.2 70.3005714083484 82.7337407455512
"7603" 1520.4 71.7650985037467 87.2399602045285
"7604" 1520.6 72.6689935344689 92.0166465508969
"7605" 1520.8 73.3716903290748 97.2917750623514
"7606" 1521 73.4642735868056 102.559907361465
"7607" 1521.2 72.5736971726585 107.50312080594
"7608" 1521.4 72.1265458350114 112.640101794205
"7609" 1521.6 70.8380604501513 117.497677127921
"7610" 1521.8 68.9149531427138 119.468097214818
"7611" 1522 66.079230494551 120.449021398486
"7612" 1522.2 63.0824960020833 121.126590890184
"7613" 1522.4 58.7945718078582 120.442499306612
"7614" 1522.6 55.4019779996434 119.711387469458
"7615" 1522.8 51.2472695555 118.964429389045
"7616" 1523 47.295801313356 116.989171051047
"7617" 1523.2 44.1473045770859 114.272343474846
"7618" 1523.4 41.3233558255439 110.675542822967
"7619" 1523.6 39.018570834223 106.655778860371
"7620" 1523.8 37.1147067782709 102.532338334531
"7621" 1524 36.834883494186 98.4039705630508
"7622" 1524.2 37.4003537489618 93.8328406641663
"7623" 1524.4 38.200991336979 89.2420209115165
"7624" 1524.6 39.920470740982 85.1604383602638
"7625" 1524.8 42.8712085886922 81.580964575168
"7626" 1525 46.1600385732298 78.2645781533529
"7627" 1525.2 49.9407671961525 75.4600558414961
"7628" 1525.4 53.1012726711692 72.8676995128074
"7629" 1525.6 55.9671259773395 70.2074521959148
"7630" 1525.8 59.5779662127753 66.8261293608378
"7631" 1526 63.0541329648155 64.5222181594315
"7632" 1526.2 66.0121984440256 62.0529415022426
"7633" 1526.4 68.3312923982298 59.0473665134135
"7634" 1526.6 71.0763047765632 56.1057202157771
"7635" 1526.8 73.4207229096493 53.3931662048538
"7636" 1527 76.5695419067851 50.7000965235675
"7637" 1527.2 80.4284227793368 49.0458414844788
"7638" 1527.4 84.3859834238983 47.6534121409102
"7639" 1527.6 88.6138684684653 46.3768441477968
"7640" 1527.8 92.7973315029034 45.6171046081487
"7641" 1528 97.2130580987088 46.0550331005484
"7642" 1528.2 101.940831958248 46.2072571912068
"7643" 1528.4 105.978273351987 45.3235442193226
"7644" 1528.6 108.912449119825 42.87584533341
"7645" 1528.8 110.338365298203 40.3694724515573
"7646" 1529 111.842375700194 37.6032125134779
"7647" 1529.2 113.477082847679 35.7479581785265
"7648" 1529.4 114.298563989445 36.6646833359927
"7649" 1529.6 115.391938179503 38.3709130092923
"7650" 1529.8 116.644187758923 40.9921437653226
"7651" 1530 117.798414725928 44.1385384347377
"7652" 1530.2 119.460060588509 47.5245616311543
"7653" 1530.4 120.172527111979 51.8671927558803
"7654" 1530.6 120.824375263896 56.0285116515347
"7655" 1530.8 120.649217512192 60.4317313591048
"7656" 1531 119.84616758032 64.7381624164779
"7657" 1531.2 118.699722393604 69.0470262873707
"7658" 1531.4 117.195674408688 73.2153651359108
"7659" 1531.6 114.794442783689 77.2796817207498
"7660" 1531.8 112.125920351079 81.0083228764169
"7661" 1532 108.697437798212 84.4940861817483
"7662" 1532.2 105.075956795577 87.1197386842655
"7663" 1532.4 100.77599689836 88.2440144140553
"7664" 1532.6 96.4779697515478 88.8739502395288
"7665" 1532.8 92.1996165333256 88.4617448585426
"7666" 1533 87.6852227265169 88.7360493760752
"7667" 1533.2 83.199190934483 88.6704246640968
"7668" 1533.4 78.0549512738362 87.8848834343328
"7669" 1533.6 73.395392021524 86.3778489793517
"7670" 1533.8 68.5791452230114 84.3398702811755
"7671" 1534 63.983017074719 81.9714058660341
"7672" 1534.2 59.8429791960342 79.381455184094
"7673" 1534.4 55.8906688193476 76.7898945763226
"7674" 1534.6 51.8342320604463 74.0404076519245
"7675" 1534.8 48.7839783127437 70.5055552275082
"7676" 1535 45.4845390949994 66.5450665517205
"7677" 1535.2 43.156067436354 62.5546278090968
"7678" 1535.4 41.356881611019 58.1831944766709
"7679" 1535.6 39.8170020012242 53.6100880427412
"7680" 1535.8 39.1289583426958 49.7668029346884
"7681" 1536 39.685170982208 44.3556595411153
"7682" 1536.2 42.1964710496056 40.6115537989601
"7683" 1536.4 44.5732294596456 37.1957986615226
"7684" 1536.6 46.7748777661164 34.6362095538091
"7685" 1536.8 50.5620993060363 32.8438191555918
"7686" 1537 53.6849813173256 32.2580021439626
"7687" 1537.2 57.0639515760303 30.6574738122889
"7688" 1537.4 59.8266901115913 29.0125456609297
"7689" 1537.6 62.6637056520556 26.706629166368
"7690" 1537.8 65.3035046912194 23.5523265215295
"7691" 1538 69.0911849013228 20.5915112010467
"7692" 1538.2 72.1973447968056 18.5835161224226
"7693" 1538.4 76.4813319146195 17.6138393997179
"7694" 1538.6 80.8307776115525 17.252324196925
"7695" 1538.8 84.9516096278422 16.8292057233348
"7696" 1539 89.3139896217021 16.1898243299433
"7697" 1539.2 94.1152128638056 16.7872588753226
"7698" 1539.4 98.2875367778393 18.0497490274799
"7699" 1539.6 102.353004191827 20.7337074986921
"7700" 1539.8 105.546491000534 23.8742497716052
"7701" 1540 107.918068628542 28.0515820374278
"7702" 1540.2 109.888476299306 32.1915492054246
"7703" 1540.4 111.391514545624 36.6221390292014
"7704" 1540.6 111.971230446503 40.9303769139286
"7705" 1540.8 111.284683537265 44.8386665574552
"7706" 1541 110.945685323582 49.0872368468274
"7707" 1541.2 109.811331625459 53.4351447783424
"7708" 1541.4 108.454878721883 57.6585118743031
"7709" 1541.6 106.51248370007 61.3264952046461
"7710" 1541.8 103.959249562106 64.4454032824226
"7711" 1542 100.474944512617 66.8645043105899
"7712" 1542.2 97.0504736247957 69.1992224935701
"7713" 1542.4 92.9357935881664 70.6040558442607
"7714" 1542.6 88.6872148291493 70.1176269651976
"7715" 1542.8 84.8558503241247 69.6463364433332
"7716" 1543 80.4125861694618 68.4535411290101
"7717" 1543.2 76.3386182791181 67.0243382218538
"7718" 1543.4 72.5381486413156 64.7740801404026
"7719" 1543.6 68.3938912083003 62.6089163097436
"7720" 1543.8 64.3107130790555 61.8250652504163
"7721" 1544 60.1312251685664 62.0052517862465
"7722" 1544.2 55.7768460011969 62.3085052067791
"7723" 1544.4 51.0764158073862 62.2669636423226
"7724" 1544.6 46.8219871932249 61.6423214516129
"7725" 1544.8 42.0740012665722 60.3645446193893
"7726" 1545 38.187641636195 57.9181303072384
"7727" 1545.2 35.3793492696818 54.3514540800855
"7728" 1545.4 32.7265117466687 50.5239067458279
"7729" 1545.6 30.1640434362076 46.8023668121679
"7730" 1545.8 27.8854661944759 43.3846335442127
"7731" 1546 24.9228019470913 39.7955488920011
"7732" 1546.2 23.1415413065397 35.7802724818795
"7733" 1546.4 23.549063667552 32.4621198389282
"7734" 1546.6 26.0704304003267 29.7222488806606
"7735" 1546.8 28.5689242829874 27.1409273402317
"7736" 1547 31.0806327582671 24.3182119271303
"7737" 1547.2 34.6838923319275 21.5272527007006
"7738" 1547.4 38.6076722010873 19.2902844069423
"7739" 1547.6 43.0527037568472 18.3053722697392
"7740" 1547.8 47.8481800518532 18.1157976700369
"7741" 1548 52.041507954845 18.8792046054278
"7742" 1548.2 56.5417247489484 19.7504132729979
"7743" 1548.4 60.6964467809167 21.4159123016559
"7744" 1548.6 64.8402147880526 22.8122518943814
"7745" 1548.8 68.2409988158815 25.7516129794871
"7746" 1549 70.3534291602755 29.2243027728286
"7747" 1549.2 72.1410368505833 32.8861023928041
"7748" 1549.4 73.4565484112568 37.0941940741153
"7749" 1549.6 73.2414688685642 41.5105060914605
"7750" 1549.8 72.6027620096056 45.6505224888893
"7751" 1550 71.0997988776425 50.2572973579421
"7752" 1550.2 69.8212069233158 54.6974123687205
"7753" 1550.4 68.9563341064688 58.7415260579144
"7754" 1550.6 68.5598224461354 62.8816074908587
"7755" 1550.8 67.9289702754447 67.3456554420855
"7756" 1551 66.9954842355114 72.1362619086167
"7757" 1551.2 65.5716835405877 76.9412539398869
"7758" 1551.4 64.3966832469484 81.5289562495226
"7759" 1551.6 61.7481423933009 85.7515359224628
"7760" 1551.8 58.9952363776467 89.3697673627338
"7761" 1552 56.3200537221267 93.1395872236529
"7762" 1552.2 52.9681811619167 96.8721638381281
"7763" 1552.4 49.0632250914056 99.1093463275226
"7764" 1552.6 44.8425423224341 100.04114339998
"7765" 1552.8 40.8402652215065 100.192315500958
"7766" 1553 36.4687228908541 100.9564375434
"7767" 1553.2 32.1550148650968 101.394277566449
"7768" 1553.4 27.6187276904874 101.409389456304
"7769" 1553.6 23.1015918114663 100.07913414976
"7770" 1553.8 18.709703458989 98.7496040016345
"7771" 1554 15.2643042796974 96.4120338349442
"7772" 1554.2 13.9819668963055 93.2414311046281
"7773" 1554.4 13.184547010835 89.3719384556755
"7774" 1554.6 13.5019957970171 85.5176174933899
"7775" 1554.8 14.9297034329026 81.6358188992158
"7776" 1555 16.0071333712298 78.1950904455347
"7777" 1555.2 17.4045942183813 74.2304306716862
"7778" 1555.4 19.9428668532556 71.4928466093426
"7779" 1555.6 23.2631800775934 69.3392681269287
"7780" 1555.8 26.3984840522813 67.0052832137886
"7781" 1556 29.9955549682592 64.9658805413432
"7782" 1556.2 34.0668750848701 64.4449923336129
"7783" 1556.4 37.5805373049332 64.2266648489822
"7784" 1556.6 41.8063683606407 63.5269055972676
"7785" 1556.8 45.3923663122098 63.2712088664821
"7786" 1557 49.3144543748694 63.0069338074928
"7787" 1557.2 53.4467987048056 63.6046020178226
"7788" 1557.4 57.3512428848965 65.3514457838074
"7789" 1557.6 60.4653381958153 67.3614920460993
"7790" 1557.8 64.0015824542956 69.4863890460926
"7791" 1558 67.8819502378777 71.1911195201061
"7792" 1558.2 71.5747397914342 73.9653847004369
"7793" 1558.4 74.6827609818938 77.2620022382638
"7794" 1558.6 76.9600130248444 81.0755320900604
"7795" 1558.8 78.9346463127362 85.1676353496097
"7796" 1559 80.7183458586913 89.4273923715226
"7797" 1559.2 82.4377492165484 94.1191362246369
"7798" 1559.4 84.1861109467484 98.3922993616083
"7799" 1559.6 85.5048332741981 103.09975912621
"7800" 1559.8 86.5171922605999 108.114563610061
"7801" 1560 85.7969204083199 112.482090250208
"7802" 1560.2 84.1944565887778 116.367004606989
"7803" 1560.4 82.6098417867682 120.187241071182
"7804" 1560.6 80.4257138855424 122.60484705648
"7805" 1560.8 78.5019825386213 123.05072651498
"7806" 1561 75.7987275920317 122.904354448218
"7807" 1561.2 72.2355917036735 122.413819114266
"7808" 1561.4 68.5619630188333 121.59370270385
"7809" 1561.6 64.6872724694167 120.985041855739
"7810" 1561.8 60.8243965337163 119.887784072662
"7811" 1562 58.2565210930237 117.474947503868
"7812" 1562.2 55.9280667878622 114.59350203486
"7813" 1562.4 53.1778751408905 111.280052797436
"7814" 1562.6 51.3052017694017 107.489430260188
"7815" 1562.8 49.6229772658965 103.523359945262
"7816" 1563 49.0031133637098 99.0662491640566
"7817" 1563.2 48.6066136132137 94.6003740541899
"7818" 1563.4 49.0718509895502 89.8125563292907
"7819" 1563.6 49.7486335667956 85.0412124411926
"7820" 1563.8 51.2423426102056 80.5696784430926
"7821" 1564 52.523750586377 76.1737229631185
"7822" 1564.2 54.0463041837849 73.0311110410442
"7823" 1564.4 54.3080407226885 72.8257686914822
"7824" 1564.6 54.5434839386493 69.3652053789788
"7825" 1564.8 55.4820585029346 64.8600506313871
"7826" 1565 56.9497915035478 60.7185339469721
"7827" 1565.2 57.4856563089704 56.8114149774105
"7828" 1565.4 56.5977732115475 53.3822503770968
"7829" 1565.6 54.6274685133587 49.4435246261311
"7830" 1565.8 53.4050318216187 45.1065542159709
"7831" 1566 51.9264841568056 40.9746270723101
"7832" 1566.2 51.3489620720134 36.3133047722317
"7833" 1566.4 51.2946034227931 31.9455680376851
"7834" 1566.6 52.2215452039503 27.7599165269805
"7835" 1566.8 52.7626571582056 23.6392432069654
"7836" 1567 53.6739188659397 19.6629483446031
"7837" 1567.2 55.0060956771132 15.8465022156303
"7838" 1567.4 56.2676232878417 11.7590278734431
"7839" 1567.6 59.0281708633599 8.30031725685519
"7840" 1567.8 61.9965246037733 6.79709331206452
"7841" 1568 65.3701644857494 7.06522586687314
"7842" 1568.2 69.3296142180291 8.79290246645199
"7843" 1568.4 72.6871209265982 10.8587710229323
"7844" 1568.6 75.9177893410982 13.776407340225
"7845" 1568.8 78.3345452990134 16.9709049602706
"7846" 1569 79.6536842364885 21.0658373725665
"7847" 1569.2 80.9294078417286 24.9649821306687
"7848" 1569.4 81.562745670416 29.0716929360369
"7849" 1569.6 81.6880847705018 33.351721073196
"7850" 1569.8 81.6570797621389 38.0196140419892
"7851" 1570 81.4473646556124 42.2154169550385
"7852" 1570.2 81.1626453804235 46.4171297933001
"7853" 1570.4 80.5222930072249 50.9412144476129
"7854" 1570.6 80.1054325666443 55.580826508871
"7855" 1570.8 79.3741237660408 60.4085080842049
"7856" 1571 78.8756768760077 65.2512389238332
"7857" 1571.2 78.378421620745 70.2503291849893
"7858" 1571.4 77.3119363220356 75.0089246249426
"7859" 1571.6 76.3117274019541 79.7149142772038
"7860" 1571.8 74.5001741856879 84.261185670852
"7861" 1572 73.5425250708938 88.9223121109696
"7862" 1572.2 73.1033184032395 93.9195978701245
"7863" 1572.4 71.9939052699498 98.4089235957361
"7864" 1572.6 70.539477980177 103.127721202494
"7865" 1572.8 68.1646652107788 107.490742699724
"7866" 1573 65.5237117921839 111.62702477789
"7867" 1573.2 62.5030360464146 115.772498662323
"7868" 1573.4 58.1412834915353 119.219026368566
"7869" 1573.6 54.0151731803193 120.141299228176
"7870" 1573.8 50.6049263272368 121.340440314469
"7871" 1574 49.8839746118838 122.871121196653
"7872" 1574.2 50.8328616635508 123.098863026247
"7873" 1574.4 51.3766616625046 123.13043735474
"7874" 1574.6 51.9861043351585 123.423640294734
"7875" 1574.8 53.2586409637165 124.135103499253
"7876" 1575 55.2170748789407 125.192778187079
"7877" 1575.2 57.1858629029851 125.748439074476
"7878" 1575.4 59.892030506814 126.619353189077
"7879" 1575.6 62.2558779110268 126.375523459269
"7880" 1575.8 65.4626180710161 126.849083105059
"7881" 1576 69.1167074232266 126.899370262033
"7882" 1576.2 72.8106280252392 126.947105976234
"7883" 1576.4 76.1014858838845 126.507130437638
"7884" 1576.6 77.9091708122257 126.682360754936
"7885" 1576.8 79.1360422948948 125.712653223117
"7886" 1577 81.2825578303582 124.91805627727
"7887" 1577.2 84.2298047740445 124.292122095659
"7888" 1577.4 87.3799454856164 122.999533283106
"7889" 1577.6 90.2798738904419 121.783185388595
"7890" 1577.8 93.8432299859524 119.927417338515
"7891" 1578 96.200600075664 117.855900025933
"7892" 1578.2 98.9532231777682 116.040383517229
"7893" 1578.4 100.914784810136 114.682051651102
"7894" 1578.6 103.464436906647 112.7793318835
"7895" 1578.8 106.065024689484 110.485057849075
"7896" 1579 108.511111681151 107.915775662862
"7897" 1579.2 111.201475227124 105.227739000913
"7898" 1579.4 113.904401520438 102.69537093203
"7899" 1579.6 114.805969902777 99.6917194978083
"7900" 1579.8 116.236520457661 96.2958959421303
"7901" 1580 118.377480352301 93.1080308792767
"7902" 1580.2 120.738152253668 90.0610905167354
"7903" 1580.4 121.283526204748 88.1340969531591
"7904" 1580.6 121.367980083152 87.3245062804018
"7905" 1580.8 122.140422950835 84.5609365673226
"7906" 1581 123.409953092957 81.4986700976245
"7907" 1581.2 124.680177429543 78.4299394084197
"7908" 1581.4 124.503053404534 76.6563162642061
"7909" 1581.6 124.224214592885 74.1146178253226
"7910" 1581.8 124.072319980078 70.5205591598378
"7911" 1582 124.153302644212 66.7655688932601
"7912" 1582.2 124.229135641498 62.5903487440918
"7913" 1582.4 123.705334961195 58.5859437518489
"7914" 1582.6 123.679061484063 54.3317539567349
"7915" 1582.8 122.705982567456 50.6901765922255
"7916" 1583 121.701940873816 46.6520830140369
"7917" 1583.2 120.728319026546 42.5998576985426
"7918" 1583.4 120.034361856893 38.3898403514973
"7919" 1583.6 119.433104112132 35.155412661343
"7920" 1583.8 118.820324268806 35.1392934039512
"7921" 1584 117.85550926719 34.3823482761303
"7922" 1584.2 115.831862828864 32.3293428573226
"7923" 1584.4 113.077750010766 29.5695571283325
"7924" 1584.6 110.700462478351 26.3147957028377
"7925" 1584.8 107.814217354827 23.57709500628
"7926" 1585 105.162014539193 19.963893174129
"7927" 1585.2 103.274690346674 16.4932724191687
"7928" 1585.4 101.189579752483 13.7503471718065
"7929" 1585.6 98.5383257932891 12.9150372671248
"7930" 1585.8 95.2073928551849 12.789718902564
"7931" 1586 91.1632687831056 11.9250495421559
"7932" 1586.2 87.0815737193228 10.237443381495
"7933" 1586.4 83.1689481182055 9.27400265528729
"7934" 1586.6 79.1904970830032 8.85919621122956
"7935" 1586.8 74.7497427981226 8.18349427193234
"7936" 1587 70.6244990550739 7.46107633394454
"7937" 1587.2 66.4990446254192 7.10240959816349
"7938" 1587.4 62.1223145702823 7.22825506900863
"7939" 1587.6 57.9335806635373 6.80856980931039
"7940" 1587.8 52.9751348540706 6.25652233567198
"7941" 1588 48.495904251416 6.0216275712057
"7942" 1588.2 44.6952444477286 6.54673065263027
"7943" 1588.4 42.4995954934352 8.13389456961887
"7944" 1588.6 41.6691119407681 8.80920142144758
"7945" 1588.8 38.8673720137286 9.84427873582258
"7946" 1589 35.6028471105848 10.6078162872057
"7947" 1589.2 31.8261716231517 10.701739232938
"7948" 1589.4 30.7170255681577 10.166352630393
"7949" 1589.6 32.3470046564913 10.5522261209512
"7950" 1589.8 34.001153844238 10.4192738676334
"7951" 1590 35.2338413155893 9.6239213200388
"7952" 1590.2 37.4542591325748 8.21755367843796
"7953" 1590.4 39.8520347740617 7.00898252759087
"7954" 1590.6 42.7000752436306 6.73586193942258
"7955" 1590.8 45.8647171769594 6.73782184913027
"7956" 1591 49.1544439642856 7.61488144332259
"7957" 1591.2 52.6866414308056 8.63577961640477
"7958" 1591.4 55.365961205213 9.51635680602628
"7959" 1591.6 58.4156316177812 10.6676798264323
"7960" 1591.8 60.9864981783172 12.4588210755319
"7961" 1592 64.1365103704306 14.0116592461601
"7962" 1592.2 67.49563128725 15.2160645929892
"7963" 1592.4 71.2956863852211 15.7002725887382
"7964" 1592.6 74.4901768996836 15.6500332181031
"7965" 1592.8 77.9916359857694 14.6921626245395
"7966" 1593 81.3690042872698 13.7343495217154
"7967" 1593.2 85.2589226956369 12.1734425164551
"7968" 1593.4 88.6980481144759 10.6639409742896
"7969" 1593.6 90.4031115091056 9.27525161735591
"7970" 1593.8 90.7551559771353 9.90391003118428
"7971" 1594 91.527261695019 11.5311774255248
"7972" 1594.2 93.2545750305987 13.9758021911846
"7973" 1594.4 95.3865103737711 16.993725225564
"7974" 1594.6 96.6017514167092 21.0833573412141
"7975" 1594.8 97.1060697573413 24.5901493990726
"7976" 1595 97.7786214132032 28.6395176654672
"7977" 1595.2 98.7621266756984 32.2337972590726
"7978" 1595.4 100.717477726749 35.4497833694574
"7979" 1595.6 103.016409330322 38.6990494073226
"7980" 1595.8 105.353538035732 42.4055481239963
"7981" 1596 107.3620712416 45.8406145157344
"7982" 1596.2 110.170767714165 48.8831588699828
"7983" 1596.4 113.294278987717 52.1278895692049
"7984" 1596.6 116.049551005076 55.4144333358326
"7985" 1596.8 117.724369364058 59.7697913074779
"7986" 1597 119.865540520556 63.6927979546687
"7987" 1597.2 121.238348359434 68.5420345521512
"7988" 1597.4 119.136429273835 72.8545511236493
"7989" 1597.6 116.140769877956 75.5325145033526
"7990" 1597.8 112.554257198264 78.5465310799281
"7991" 1598 109.506587764034 81.266888322894
"7992" 1598.2 105.069756550013 82.9161648165899
"7993" 1598.4 100.37220633958 83.5952068645807
"7994" 1598.6 95.624009877351 83.012904854262
"7995" 1598.8 90.8647486869618 82.2121072770101
"7996" 1599 85.8722574238681 81.6109662213538
"7997" 1599.2 81.8196689568556 79.5186768623426
"7998" 1599.4 77.8047228933152 77.3337695202072
"7999" 1599.6 74.083939747459 74.3416568706691
"8000" 1599.8 70.5349806571995 71.3466907972317
"8001" 1600 67.2265124266291 68.7865456405579
"8002" 1600.2 63.3365216231086 66.2354838443832
"8003" 1600.4 60.2536615674419 62.7340754559893
"8004" 1600.6 57.8234617975329 58.553231702262
"8005" 1600.8 56.1833648912056 54.6042066626726
"8006" 1601 54.4959741090243 50.5904953228538
"8007" 1601.2 53.4635054580803 46.114507779927
"8008" 1601.4 52.4118857896007 41.5278130631419
"8009" 1601.6 51.9514893302924 36.6708007427173
"8010" 1601.8 51.3313610278187 32.2153586348489
"8011" 1602 52.1443959086856 28.1457195952826
"8012" 1602.2 54.6053516585526 25.8859625930093
"8013" 1602.4 58.6132164565846 24.9775164369389
"8014" 1602.6 60.7461402394803 25.7662428072503
"8015" 1602.8 62.3182812437232 26.2608859582755
"8016" 1603 64.4025654163306 27.0727425269351
"8017" 1603.2 66.5927685620431 28.7017949770976
"8018" 1603.4 68.7426462913909 30.6903086109201
"8019" 1603.6 71.3960123371306 32.9726832188726
"8020" 1603.8 74.0930456529537 35.018774511767
"8021" 1604 77.4512832247333 36.3015839540455
"8022" 1604.2 81.1007960865297 37.6491460518398
"8023" 1604.4 84.8244017371389 38.4824793846226
"8024" 1604.6 88.8609389589045 38.601053921938
"8025" 1604.8 93.064407220335 39.3629976430049
"8026" 1605 97.4105755143907 39.6897420643545
"8027" 1605.2 101.621765944556 40.5064536408851
"8028" 1605.4 105.701852525078 41.8993443951711
"8029" 1605.6 109.446305607746 44.0887040782434
"8030" 1605.8 112.970733055548 46.3645362612083
"8031" 1606 116.975825001011 48.4784224046755
"8032" 1606.2 120.945812568922 50.3413887772546
"8033" 1606.4 122.980457713787 51.816012386468
"8034" 1606.6 122.503890124591 53.3553274690983
"8035" 1606.8 121.796979732835 55.7168871840751
"8036" 1607 121.462424308534 59.0314000821672
"8037" 1607.2 120.577717570578 62.9102409374711
"8038" 1607.4 119.572803186503 66.5906432398984
"8039" 1607.6 118.370134038573 70.545108484876
"8040" 1607.8 116.425828855706 74.2827780782426
"8041" 1608 114.015556593523 77.4893604653981
"8042" 1608.2 111.260146231845 80.9674130106988
"8043" 1608.4 108.431508190806 84.4590212625226
"8044" 1608.6 105.63702525972 87.7093915191797
"8045" 1608.8 101.706028661249 90.4907728159452
"8046" 1609 97.8200570535919 92.6523191401575
"8047" 1609.2 93.3997707235703 94.1529652543814
"8048" 1609.4 89.3232410286879 94.8873549507344
"8049" 1609.6 84.8641726409026 96.0140399950896
"8050" 1609.8 80.5615348667084 97.297875994876
"8051" 1610 76.4128710631546 98.8951799676717
"8052" 1610.2 72.2589151679083 100.63521846107
"8053" 1610.4 67.8966974314783 101.857585171732
"8054" 1610.6 63.6253046036656 102.720969941373
"8055" 1610.8 59.3746306580166 101.221517644433
"8056" 1611 55.9841755314444 98.8609277720726
"8057" 1611.2 53.2301183603476 95.2703777668086
"8058" 1611.4 50.9646525039892 91.6209113169246
"8059" 1611.6 48.5242268430774 88.0995250021867
"8060" 1611.8 45.0700160715184 85.7314489788869
"8061" 1612 41.3089170472778 83.5665546003504
"8062" 1612.2 37.6660827470115 80.7316188649108
"8063" 1612.4 35.2281236614376 77.0891506010301
"8064" 1612.6 33.3778940402412 73.0134784553919
"8065" 1612.8 32.1473424135184 68.673248705184
"8066" 1613 30.2952126024949 64.3374274801284
"8067" 1613.2 28.8646539176585 59.9438941946755
"8068" 1613.4 28.208041536745 55.5034934146862
"8069" 1613.6 28.7784691033862 51.0357326738387
"8070" 1613.8 29.7858113715642 46.3470901683915
"8071" 1614 32.0285036947715 42.6280002202089
"8072" 1614.2 34.4903766844306 38.8821784706351
"8073" 1614.4 37.4644920189556 35.4377596537226
"8074" 1614.6 40.7587414893981 33.2871579903967
"8075" 1614.8 43.9107231585363 32.4910354082072
"8076" 1615 47.1572782459562 33.4881059118979
"8077" 1615.2 50.6332295737666 34.6654534154005
"8078" 1615.4 53.9551538817931 35.9537058842726
"8079" 1615.6 57.3038930210278 38.4112330372855
"8080" 1615.8 59.9124060802887 41.5904667626035
"8081" 1616 61.8380903905722 44.8988971159893
"8082" 1616.2 63.4582317389758 48.3620297693439
"8083" 1616.4 65.3898882468262 52.1450402648277
"8084" 1616.6 66.7232089160531 56.4131402564711
"8085" 1616.8 68.5435221664456 60.3713389730426
"8086" 1617 69.390509776486 64.9698205660133
"8087" 1617.2 69.8581941676898 69.3473953442173
"8088" 1617.4 69.1353911568155 73.8951467481543
"8089" 1617.6 69.0676543700234 78.3072721960553
"8090" 1617.8 68.0646230838256 82.6143542456426
"8091" 1618 67.6641152200868 86.9615197233538
"8092" 1618.2 67.2785264224344 90.6666614644257
"8093" 1618.4 67.1528997574382 94.3507855526389
"8094" 1618.6 66.4321657462282 98.9091930742814
"8095" 1618.8 65.5534211715997 102.973135383028
"8096" 1619 63.8900808803196 107.232329487902
"8097" 1619.2 61.5044658092056 111.095975926159
"8098" 1619.4 60.4609771876237 114.973390022413
"8099" 1619.6 61.4214761618606 118.069099280809
"8100" 1619.8 63.498521229752 120.314326921992
"8101" 1620 65.6522804999447 121.069878961818
"8102" 1620.2 67.0719391294038 120.798879598832
"8103" 1620.4 70.3097371317046 121.396540482249
"8104" 1620.6 73.9243687789634 121.823719884823
"8105" 1620.8 76.9448085126667 121.590163977989
"8106" 1621 80.6102168904019 121.2562900628
"8107" 1621.2 83.7790920540622 121.532291717889
"8108" 1621.4 85.2144622373328 121.99164851205
"8109" 1621.6 84.9333131594371 122.091918055349
"8110" 1621.8 83.809747364095 122.567969808033
"8111" 1622 82.4108269797609 123.207993611849
"8112" 1622.2 80.442842811723 123.559903202258
"8113" 1622.4 78.5145539469432 123.601978328093
"8114" 1622.6 75.9042036875469 124.019072194038
"8115" 1622.8 72.9317150246374 124.708125939367
"8116" 1623 69.658751034413 124.873440133014
"8117" 1623.2 66.387068596 125.051037870156
"8118" 1623.4 62.8727489024055 125.340956028886
"8119" 1623.6 59.3656596609965 125.552893537732
"8120" 1623.8 56.3453114408838 125.918610365183
"8121" 1624 53.2961369027515 125.058497886836
"8122" 1624.2 49.8646416392746 123.399235796969
"8123" 1624.4 46.9786136120758 121.453588287998
"8124" 1624.6 45.5859199788149 118.594219134005
"8125" 1624.8 45.0135687491917 116.071433405362
"8126" 1625 45.2812383099023 113.01092266129
"8127" 1625.2 44.5909664627056 109.990079056233
"8128" 1625.4 43.7144820907147 106.619423371383
"8129" 1625.6 43.2886970275108 102.665654068702
"8130" 1625.8 43.2682928059456 98.7921349413326
"8131" 1626 42.8406043186266 94.6036170626805
"8132" 1626.2 42.4685273371424 90.6812188187331
"8133" 1626.4 41.4347301146181 86.5952615967288
"8134" 1626.6 40.9003253303668 82.3198398138124
"8135" 1626.8 40.5629085811933 77.9364417553226
"8136" 1627 39.7043475944526 73.5076222599697
"8137" 1627.2 39.5976833691181 68.9312691202601
"8138" 1627.4 38.9411601740253 64.4970609025753
"8139" 1627.6 39.0629338423389 59.6468910147559
"8140" 1627.8 39.1558419536056 54.8526252181226
"8141" 1628 39.1548006422713 50.7072550978842
"8142" 1628.2 39.6185055783981 46.0407259938411
"8143" 1628.4 40.1343008037286 41.6781121630149
"8144" 1628.6 39.5169166587556 37.2005759414351
"8145" 1628.8 39.2752952395198 32.6354196655693
"8146" 1629 40.8892005797135 29.0422390298094
"8147" 1629.2 44.3687666441517 27.3119740056303
"8148" 1629.4 48.2171091045651 26.9804019392593
"8149" 1629.6 52.3420367999256 28.3342629091626
"8150" 1629.8 55.6465038164431 29.9391104744351
"8151" 1630 58.9555927768796 32.0179349815448
"8152" 1630.2 62.5773241436465 33.9333507794589
"8153" 1630.4 65.9298633368779 36.5133958826961
"8154" 1630.6 68.9962380540722 39.2468441706226
"8155" 1630.8 70.9478908866676 43.0040924549088
"8156" 1631 71.4428815847831 47.4520281833338
"8157" 1631.2 71.4371875228056 51.8673560816893
"8158" 1631.4 70.8023895185529 56.4296304608173
"8159" 1631.6 69.639732301993 61.1920756620101
"8160" 1631.8 67.9409513427094 65.6000350889668
"8161" 1632 65.4587178930131 69.7844192027471
"8162" 1632.2 63.0754575088055 74.0659083046461
"8163" 1632.4 60.7130079415703 78.2549270828226
"8164" 1632.6 57.6998786528356 82.1633790219026
"8165" 1632.8 54.4920149565556 85.1695974154337
"8166" 1633 50.344633067577 87.4764422510655
"8167" 1633.2 46.5343405029177 89.430487929846
"8168" 1633.4 41.7222777024913 89.522028011694
"8169" 1633.6 37.4308117833006 89.0613549773028
"8170" 1633.8 33.1301878585 87.632550614767
"8171" 1634 29.5018445738056 85.4932299805499
"8172" 1634.2 25.9705685100419 83.5962155571135
"8173" 1634.4 22.7591033693344 83.3384428871495
"8174" 1634.6 20.1010004880074 84.6544368469556
"8175" 1634.8 18.8735905776955 85.9026655800565
"8176" 1635 18.7510488415198 85.6383269323512
"8177" 1635.2 18.9311426794194 83.6502577298771
"8178" 1635.4 18.6062569798056 80.8740005407344
"8179" 1635.6 18.8935111312016 77.7585945031345
"8180" 1635.8 20.1384489852118 74.7237210141663
"8181" 1636 22.4448075733536 71.4356662436207
"8182" 1636.2 24.6672443111656 68.2595835645626
"8183" 1636.4 27.6327980805169 65.3756431070339
"8184" 1636.6 31.1312906116372 63.3605350440751
"8185" 1636.8 34.7149231423424 61.5146677739963
"8186" 1637 38.6394052076612 60.0093295063535
"8187" 1637.2 42.5800049469419 58.4364537488453
"8188" 1637.4 46.7469018802417 57.4896837298226
"8189" 1637.6 50.9456360613217 56.5465562116129
"8190" 1637.8 54.8998076608368 57.1592552025413
"8191" 1638 58.875396611048 58.3563498634438
"8192" 1638.2 62.3728879070783 60.7112110728377
"8193" 1638.4 65.4875423216114 63.9960606824973
"8194" 1638.6 67.6693413013456 67.5601897853726
"8195" 1638.8 69.5079434841719 71.8101715150553
"8196" 1639 71.0645614080997 76.201633441999
"8197" 1639.2 72.0267966904594 80.6852151203611
"8198" 1639.4 72.8954225600956 85.3010964684326
"8199" 1639.6 73.452756052351 90.1933013288075
"8200" 1639.8 73.9022689684913 94.8835010106369
"8201" 1640 74.8542754592627 99.5934440253226
"8202" 1640.2 74.4846648825353 104.520498118863
"8203" 1640.4 74.0940117206585 109.219194688234
"8204" 1640.6 74.0965079538541 113.330983957526
"8205" 1640.8 75.3937247715762 115.200978203066
"8206" 1641 76.42747925675 115.397393721045
"8207" 1641.2 75.7133857852907 115.662763123738
"8208" 1641.4 73.706799955177 116.999122152237
"8209" 1641.6 71.196826266385 118.779952633407
"8210" 1641.8 67.4241049771839 119.814680008106
"8211" 1642 63.5878349044073 120.077969337446
"8212" 1642.2 59.6829037489167 119.983582437045
"8213" 1642.4 55.9053253837785 119.487586969052
"8214" 1642.6 52.0918887488333 118.051438116878
"8215" 1642.8 48.7636869274841 115.246997871948
"8216" 1643 46.0634192564167 112.078068863323
"8217" 1643.2 44.2317548881291 109.103041215852
"8218" 1643.4 42.413658842177 105.715641977951
"8219" 1643.6 40.9726178384656 101.719652071713
"8220" 1643.8 40.6153439196856 97.6303004666126
"8221" 1644 40.6277828568965 93.8259642764135
"8222" 1644.2 40.373677252993 89.7880770049163
"8223" 1644.4 40.1560488930792 85.5881355604384
"8224" 1644.6 40.5164466905025 81.2525495895347
"8225" 1644.8 42.8395020497545 77.3202701421185
"8226" 1645 45.2363244749178 73.7714336356899
"8227" 1645.2 48.6920149559356 70.6940854079726
"8228" 1645.4 53.2681617454156 67.2353347513226
"8229" 1645.6 57.0820062626471 64.8627767274513
"8230" 1645.8 61.5655918580427 63.9690542998071
"8231" 1646 65.5653059834687 64.7209769026384
"8232" 1646.2 68.4066938571256 67.7780337493826
"8233" 1646.4 70.7137356623476 70.8071328167431
"8234" 1646.6 73.0448340553589 74.7936409119148
"8235" 1646.8 75.2588843679803 79.0050682522546
"8236" 1647 77.0833871491829 82.9733172555207
"8237" 1647.2 79.1917478902772 86.9213334850962
"8238" 1647.4 80.3954810932618 91.2682994062837
"8239" 1647.6 81.7436532294556 96.0748181271026
"8240" 1647.8 81.919805059296 101.084200346736
"8241" 1648 81.8622015662341 106.061426047808
"8242" 1648.2 82.8777935396735 110.584192402634
"8243" 1648.4 83.6917355264565 111.72713408736
"8244" 1648.6 84.2473768489831 111.989964511042
"8245" 1648.8 83.3709528752778 112.729194421767
"8246" 1649 81.4937335973905 114.597107529134
"8247" 1649.2 78.3724914616359 116.690418874082
"8248" 1649.4 75.1216467948146 118.388710861677
"8249" 1649.6 71.0440843842261 119.537173823276
"8250" 1649.8 67.017415943977 119.623441250837
"8251" 1650 62.7868792844167 118.953813211461
"8252" 1650.2 59.0356071845186 117.164971902905
"8253" 1650.4 55.4204180492276 115.597185638011
"8254" 1650.6 52.1494148958152 113.372834213967
"8255" 1650.8 49.5850563269848 110.2885418722
"8256" 1651 46.6596801869484 107.426363165665
"8257" 1651.2 43.781941935377 104.317946369265
"8258" 1651.4 40.6252468860074 100.884916637754
"8259" 1651.6 38.6124423973402 96.9320418826493
"8260" 1651.8 36.7602395153492 92.94173881641
"8261" 1652 35.2620654704755 88.6820748633614
"8262" 1652.2 34.6348257623813 84.1980563153832
"8263" 1652.4 36.1570990747443 79.6250639611287
"8264" 1652.6 38.1090420408681 75.4084644682913
"8265" 1652.8 41.0866414295656 71.5922140315226
"8266" 1653 44.6416436143056 68.7977862991755
"8267" 1653.2 48.8349166867746 66.5773506314154
"8268" 1653.4 53.2296109122341 64.9500400339961
"8269" 1653.6 57.6436670228371 63.6307513394489
"8270" 1653.8 62.3192593872743 62.7287673671976
"8271" 1654 66.0010287861219 61.3115076598226
"8272" 1654.2 69.5214376251995 59.3253173446862
"8273" 1654.4 72.1133138056321 57.5091828315063
"8274" 1654.6 73.6762902414586 54.7013121890573
"8275" 1654.8 75.1197272057389 51.4469554493892
"8276" 1655 76.9166545395556 47.9948399037288
"8277" 1655.2 78.999168738118 44.5273309005726
"8278" 1655.4 81.2224330311876 41.2598145798956
"8279" 1655.6 84.1106985187722 38.1385152309226
"8280" 1655.8 86.4331528830291 34.9611557283343
"8281" 1656 89.332200802682 32.3493823835473
"8282" 1656.2 92.6244599875722 30.1424102751559
"8283" 1656.4 95.2298254959067 27.4454240374125
"8284" 1656.6 97.8784090389374 24.9516827433665
"8285" 1656.8 101.177992810696 22.9609744545534
"8286" 1657 103.686655528902 23.2103887705806
"8287" 1657.2 105.299228927018 24.9350622324715
"8288" 1657.4 107.101232961306 27.3291232155726
"8289" 1657.6 108.165861831612 31.2197810711936
"8290" 1657.8 109.051911464259 34.7064910749514
"8291" 1658 109.932953586614 38.5350633450779
"8292" 1658.2 110.237528108795 42.6001696841695
"8293" 1658.4 110.138528034174 46.8710476632594
"8294" 1658.6 109.475506241796 51.0109572023322
"8295" 1658.8 108.461318279982 55.1666142821755
"8296" 1659 106.57583013957 59.2544671327932
"8297" 1659.2 104.635641932611 63.2020118271381
"8298" 1659.4 101.671176167366 66.5282973242726
"8299" 1659.6 98.6030644622287 69.7893420891591
"8300" 1659.8 95.0820148336502 72.4114943458371
"8301" 1660 91.4841830756405 75.4132958597886
"8302" 1660.2 87.7954739583938 78.1050516345873
"8303" 1660.4 83.8530896648056 80.5391038516526
"8304" 1660.6 79.8235180958347 82.5597355580216
"8305" 1660.8 75.1709011921585 84.1225508812343
"8306" 1661 70.8824449166987 85.1385390836041
"8307" 1661.2 66.2581361964116 85.9970158622317
"8308" 1661.4 61.7675398461879 86.4718485323226
"8309" 1661.6 57.2325324555184 86.1817430854909
"8310" 1661.8 52.7947030040703 86.2245540427344
"8311" 1662 48.2348292766372 85.6179294562137
"8312" 1662.2 45.1727791454979 83.4964606073322
"8313" 1662.4 42.3404623793921 80.0788680545437
"8314" 1662.6 39.0725866331199 77.4050262374369
"8315" 1662.8 35.268180466577 74.6533130078369
"8316" 1663 32.1363112047761 71.7503326294108
"8317" 1663.2 29.8405285077659 67.734820651085
"8318" 1663.4 29.3764994913907 64.4462164364502
"8319" 1663.6 30.8701276670055 61.7882299079331
"8320" 1663.8 33.2419800974758 60.4495643905034
"8321" 1664 36.3432600398056 58.3899793669411
"8322" 1664.2 39.5823746462389 56.0968412308893
"8323" 1664.4 43.1530022860555 54.0955400967512
"8324" 1664.6 46.3607349207366 52.2687208093571
"8325" 1664.8 50.3602260373001 50.3311135224764
"8326" 1665 54.4742640312012 49.3609582171687
"8327" 1665.2 58.63446776088 48.9149745081524
"8328" 1665.4 62.8547245546715 49.9307464002298
"8329" 1665.6 66.5001243942743 51.8047206339476
"8330" 1665.8 69.969255607469 54.3991511095053
"8331" 1666 73.0114406232511 57.3326483901246
"8332" 1666.2 74.8010127387035 61.5805952630573
"8333" 1666.4 76.5656635533464 65.6754066166287
"8334" 1666.6 77.4027166426421 70.2633952497072
"8335" 1666.8 77.2717280030687 74.7019718187752
"8336" 1667 76.4166015853207 79.2528477756559
"8337" 1667.2 75.3784650061521 83.8394569343325
"8338" 1667.4 73.250705590777 88.0478959244083
"8339" 1667.6 70.9662724819942 92.1565111703415
"8340" 1667.8 68.2947305053663 96.3812069651543
"8341" 1668 65.3172176177778 100.488741668184
"8342" 1668.2 62.5334935264167 104.529966601573
"8343" 1668.4 59.458317697356 108.041194290167
"8344" 1668.6 55.9242203659783 112.39887044775
"8345" 1668.8 52.8233363792003 114.837157542612
"8346" 1669 49.6632886364874 116.060872649768
"8347" 1669.2 47.0131039584965 118.058644249541
"8348" 1669.4 46.3185314372961 119.698881926257
"8349" 1669.6 46.9374907856987 120.573896881177
"8350" 1669.8 47.9318576819356 121.711613049543
"8351" 1670 49.4559730163056 122.573929767378
"8352" 1670.2 51.0486034111684 123.14895706173
"8353" 1670.4 53.3619597233323 124.221459421858
"8354" 1670.6 55.9124370422671 125.3466575844
"8355" 1670.8 59.5312242187806 126.677436275923
"8356" 1671 63.7744527032883 126.608687374193
"8357" 1671.2 67.4887865139707 126.389455414653
"8358" 1671.4 71.0337707238845 126.252342175638
"8359" 1671.6 75.0776457361949 125.986576776128
"8360" 1671.8 78.606647050502 125.415779399983
"8361" 1672 82.5861608748056 124.115092700512
"8362" 1672.2 85.7466957312877 122.829223561644
"8363" 1672.4 89.4008429810166 121.778722875249
"8364" 1672.6 93.0412291922827 120.372712420268
"8365" 1672.8 96.3710499593333 118.713179852906
"8366" 1673 97.3925576021476 117.177186580454
"8367" 1673.2 98.9709838617401 114.925982520818
"8368" 1673.4 101.34013109867 112.329414040701
"8369" 1673.6 104.501660850609 110.064765353781
"8370" 1673.8 107.762522427862 108.064558437145
"8371" 1674 110.422396289377 106.228858334265
"8372" 1674.2 112.827869496665 103.831977729622
"8373" 1674.4 114.281308238479 100.801238382688
"8374" 1674.6 116.348037059908 97.4777489712385
"8375" 1674.8 118.641041892862 94.5036879424452
"8376" 1675 119.234609983136 90.9573958848326
"8377" 1675.2 119.873142093296 87.0170954130026
"8378" 1675.4 121.016740238392 82.9783094783611
"8379" 1675.6 122.108188983048 78.9865157089051
"8380" 1675.8 123.292705900301 74.9457717673808
"8381" 1676 124.220451438063 71.0117508722533
"8382" 1676.2 125.471700416306 66.9468245134697
"8383" 1676.4 125.998267694649 62.7208052340101
"8384" 1676.6 125.815306860866 58.6999279743226
"8385" 1676.8 125.566720075556 54.7265050284326
"8386" 1677 124.724458435796 50.6011243841478
"8387" 1677.2 124.290475632688 46.5712573258814
"8388" 1677.4 123.663612043148 45.1561119328654
"8389" 1677.6 122.459865156442 43.0188685766862
"8390" 1677.8 121.012494993321 39.285834495565
"8391" 1678 119.792034746419 35.6764433746339
"8392" 1678.2 117.881306459747 32.9700603985285
"8393" 1678.4 115.300796090186 30.5305377276026
"8394" 1678.6 112.804998085265 27.5975608487511
"8395" 1678.8 110.381810691775 24.4386275917468
"8396" 1679 108.385095948004 20.9874812142335
"8397" 1679.2 106.596504878838 17.4982003160645
"8398" 1679.4 105.01488732487 17.1858792207097
"8399" 1679.6 102.885027309111 16.9481777776384
"8400" 1679.8 100.179764302531 15.5945138246413
"8401" 1680 96.9219474139594 13.8305950877182
"8402" 1680.2 94.2566374729219 11.5389169435435
"8403" 1680.4 92.4331627255928 8.51748241402471
"8404" 1680.6 90.4574668410636 7.86966970532258
"8405" 1680.8 87.8067337475121 7.85166836072475
"8406" 1681 84.4341294202193 7.84770519997775
"8407" 1681.2 80.869914316259 7.74820088274118
"8408" 1681.4 77.0246314250669 6.76365702254986
"8409" 1681.6 73.2670358092715 6.25118517739076
"8410" 1681.8 69.3625916291806 5.69962649658395
"8411" 1682 65.3952478104952 4.8737111762881
"8412" 1682.2 61.2293612719484 4.65296789757258
"8413" 1682.4 57.108968160135 4.37307549799317
"8414" 1682.6 52.7119800066056 4.67462489984258
"8415" 1682.8 48.4384207159828 4.95411794775296
"8416" 1683 45.4419718011592 6.59417480835917
"8417" 1683.2 42.7999045399537 8.26600700176702
"8418" 1683.4 39.2133410294594 9.81977986447642
"8419" 1683.6 35.698126563845 10.350502782691
"8420" 1683.8 33.8021628667198 9.44935692972258
"8421" 1684 34.2040995059209 8.54093878020719
"8422" 1684.2 35.5682945072212 8.88055040715375
"8423" 1684.4 36.8753701316056 9.17928137200258
"8424" 1684.6 38.6094789129181 8.42701902844758
"8425" 1684.8 40.8058303895232 6.71562875391081
"8426" 1685 43.3566158415913 4.83040972289401
"8427" 1685.2 46.6234822215198 4.25258634300115
"8428" 1685.4 50.3676806329068 4.30102145338587
"8429" 1685.6 54.3921224942671 4.56232207359181
"8430" 1685.8 57.928945558208 6.04420502331038
"8431" 1686 60.292685684182 8.47816402515787
"8432" 1686.2 61.8037175968182 10.6675028355125
"8433" 1686.4 62.1155153102286 13.230022755861
"8434" 1686.6 61.9962218728796 16.1266967145818
"8435" 1686.8 62.5130647288543 18.6562239923104
"8436" 1687 63.4586262160251 22.0352756377372
"8437" 1687.2 64.1943235366007 24.9650411640937
"8438" 1687.4 65.21515946525 27.7195626355818
"8439" 1687.6 66.8932392650129 30.8580960029689
"8440" 1687.8 69.6420975099614 32.347542018894
"8441" 1688 72.878920411679 33.1485354971707
"8442" 1688.2 75.8622797664321 34.1466278103828
"8443" 1688.4 79.2921460208056 34.2591280269152
"8444" 1688.6 82.7657760956663 33.9419267940314
"8445" 1688.8 86.2216284880617 34.3023983008592
"8446" 1689 89.5316454914127 34.1447092240726
"8447" 1689.2 93.0396711888907 33.1357206014183
"8448" 1689.4 96.2097766568382 31.3683479995617
"8449" 1689.6 99.929979137909 30.1372852239088
"8450" 1689.8 103.43354529003 29.6225754222552
"8451" 1690 104.943230922339 30.0489879124226
"8452" 1690.2 105.951357374729 32.5439742736813
"8453" 1690.4 106.281952343772 35.0428378476226
"8454" 1690.6 106.607687624981 38.3154670788171
"8455" 1690.8 107.217708672644 42.4633405039677
"8456" 1691 107.790365439503 46.4739518265347
"8457" 1691.2 107.448991986316 50.8170911336695
"8458" 1691.4 107.214488716775 55.1213110216862
"8459" 1691.6 105.427930785834 58.9463034163509
"8460" 1691.8 104.084675512316 63.2568160401926
"8461" 1692 102.491561286921 67.3051565346591
"8462" 1692.2 100.416916665266 71.4240537786026
"8463" 1692.4 97.1485327552479 75.2685146657264
"8464" 1692.6 93.321519239482 78.5434373206755
"8465" 1692.8 89.3977662516291 82.4664271782344
"8466" 1693 85.5948092440677 85.8583777655653
"8467" 1693.2 81.5295900725791 88.1219630781999
"8468" 1693.4 77.2017135173056 90.2006747466926
"8469" 1693.6 72.6542069968359 90.1585574748984
"8470" 1693.8 68.0706010196696 89.3202823545847
"8471" 1694 64.0451453134594 87.4285294583899
"8472" 1694.2 61.1701442119997 84.2888325981964
"8473" 1694.4 59.865473645979 80.8574071875369
"8474" 1694.6 58.6766807499256 77.2141170325526
"8475" 1694.8 58.2649672849571 73.1302086312317
"8476" 1695 58.3055359200633 69.4969089119618
"8477" 1695.2 58.5145138648056 66.1698565647771
"8478" 1695.4 57.8196226193813 62.9270968665953
"8479" 1695.6 56.59990005053 60.5900408975267
"8480" 1695.8 55.3855836713207 57.5263577978377
"8481" 1696 54.6714965351389 53.6890921549892
"8482" 1696.2 53.7828682364687 50.2905743374699
"8483" 1696.4 52.5050483042389 46.4148872748893
"8484" 1696.6 51.6633527927286 42.5649713057457
"8485" 1696.8 51.8486367251309 38.152636026166
"8486" 1697 52.0437923781018 33.8486358270263
"8487" 1697.2 53.2957418106132 29.3159816817457
"8488" 1697.4 54.3609118824005 25.209784776753
"8489" 1697.6 56.0808320495963 21.1201406564272
"8490" 1697.8 57.9370300442474 17.1916611748923
"8491" 1698 60.6942072603283 13.9947216173794
"8492" 1698.2 63.0128228270527 10.3975127990979
"8493" 1698.4 63.9273579020814 6.97791078832258
"8494" 1698.6 62.5600478419647 5.25664235924303
"8495" 1698.8 61.1270084041849 5.06260592225361
"8496" 1699 59.9764642775359 4.86230937688438
"8497" 1699.2 59.01454639788 4.80950004789704
"8498" 1699.4 59.379520417978 4.95278339552947
"8499" 1699.6 60.3122697807423 5.06054848757574
"8500" 1699.8 62.3613703726237 4.76154244103849
"8501" 1700 65.1025435728056 4.42578169728925
"8502" 1700.2 68.6161594170722 4.29838756628925
"8503" 1700.4 72.0924955176331 5.39646640349499
"8504" 1700.6 75.2543694418526 7.71379923915787
"8505" 1700.8 78.0580083288997 10.5194676301226
"8506" 1701 80.4232234104321 13.7067766955997
"8507" 1701.2 83.2147524667671 16.3756778367072
"8508" 1701.4 86.0694518371911 19.1724453762141
"8509" 1701.6 88.6836239699334 22.38223134959
"8510" 1701.8 91.5225335899841 25.6320513990369
"8511" 1702 94.4690791810124 28.9248445288743
"8512" 1702.2 97.5275672201682 31.9149619476962
"8513" 1702.4 101.19469956397 34.4600446966852
"8514" 1702.6 105.333533896942 37.0147648964173
"8515" 1702.8 109.068811763957 40.0888035636862
"8516" 1703 111.916177377281 44.3489172753614
"8517" 1703.2 114.643185522953 48.8418703666461
"8518" 1703.4 116.598326083267 53.4767686033226
"8519" 1703.6 117.319013652656 58.5062888952026
"8520" 1703.8 117.791876192217 63.0687972903814
"8521" 1704 117.484619344491 67.992419872694
"8522" 1704.2 116.004790287922 72.5005465539148
"8523" 1704.4 113.661587040398 76.7490789809536
"8524" 1704.6 111.378384556346 81.2728940462126
"8525" 1704.8 108.997899885158 85.8910811704108
"8526" 1705 105.663756064959 90.1883273155341
"8527" 1705.2 101.794277364747 93.5984988509828
"8528" 1705.4 97.5207174513256 95.5359409529726
"8529" 1705.6 92.6491952639484 96.4137905107716
"8530" 1705.8 87.8273099759609 97.7282950005847
"8531" 1706 82.9892745807147 98.1805272996862
"8532" 1706.2 78.8160879300177 97.1922576773832
"8533" 1706.4 75.7359647142214 94.6730033814513
"8534" 1706.6 72.5392925673104 92.1514004697206
"8535" 1706.8 70.5950525035703 88.6487894179402
"8536" 1707 67.6602344666768 85.3379146336196
"8537" 1707.2 65.7807231015703 81.1662576647932
"8538" 1707.4 63.7568929939123 77.1275508652838
"8539" 1707.6 62.3165546197462 72.8848229963622
"8540" 1707.8 62.2294760264507 68.6489986566129
"8541" 1708 62.6898099540473 64.5096603221248
"8542" 1708.2 63.3022377622156 60.4592409234326
"8543" 1708.4 65.2804008837094 57.3867884701687
"8544" 1708.6 68.0283572472118 56.7173568106351
"8545" 1708.8 71.5440846394618 56.8646562746038
"8546" 1709 75.3377108401034 56.717187403546
"8547" 1709.2 79.2738730094113 57.1405748131399
"8548" 1709.4 83.3386397925025 58.5262087047771
"8549" 1709.6 86.6389852062205 60.3845120682907
"8550" 1709.8 89.1372897442618 63.0276179196527
"8551" 1710 91.5826096687462 66.069867651877
"8552" 1710.2 94.2356338181026 69.4641013798077
"8553" 1710.4 95.9388594009498 73.4715224524861
"8554" 1710.6 98.0028743508342 77.5287805361226
"8555" 1710.8 99.7499709094269 81.7545551766527
"8556" 1711 101.738098424572 85.7122461437431
"8557" 1711.2 103.591094960776 89.7541208486755
"8558" 1711.4 105.663756064959 93.5030246086687
"8559" 1711.6 107.783283460388 94.9120189201284
"8560" 1711.8 109.521066950206 94.4758397914369
"8561" 1712 111.282097968306 93.8307330406755
"8562" 1712.2 114.360734928006 92.808796591494
"8563" 1712.4 116.955787558994 91.3560914416056
"8564" 1712.6 118.253725559944 89.5894660159615
"8565" 1712.8 119.724770655 86.7867951339615
"8566" 1713 121.181977935602 83.806466471109
"8567" 1713.2 123.219452255469 80.4565751586691
"8568" 1713.4 123.565662499073 77.8834659780751
"8569" 1713.6 124.081214709657 74.6216716932632
"8570" 1713.8 124.620482635524 70.6510898887601
"8571" 1714 125.582713483548 66.486105901679
"8572" 1714.2 125.702330657204 62.1704904169051
"8573" 1714.4 125.508924612713 58.3584591695803
"8574" 1714.6 125.182840652186 54.4551555294026
"8575" 1714.8 124.471594507836 50.5003784517771
"8576" 1715 123.714326512239 46.002541804137
"8577" 1715.2 122.867965836032 41.8576358511886
"8578" 1715.4 121.776897512392 39.0604077596784
[truncated: 20,043 more chars]
