# Supplementary material for: Adaptive switch to sexually dimorphic movements by partner-seeking termites
Source: Sci Adv. 2019 Jun 19;5(6):eaau6108. doi: 10.1126/sciadv.aau6108 (PMC6584256; doi:10.1126/sciadv.aau6108)
Supplement: Data file S1 [file aau6108_Data_file_S1.zip › Dataset/CfExperimetns/170703_172_M_08_set2_tandem-position_5FPS.txt]

"time" "x" "y"
"1" 0 18.364587701416 78.8527779490078
"2" 0.2 21.1336167357492 79.6024631242433
"3" 0.4 24.0151410208593 81.6960719769199
"4" 0.6 26.7635432619758 84.2001496361912
"5" 0.8 30.2831694743685 86.9595581761583
"6" 1 33.5781297125942 89.6258758530296
"7" 1.2 36.901458098528 92.1658954887632
"8" 1.4 40.1602278814153 93.9606062290246
"9" 1.6 44.0890592415699 96.076922865835
"10" 1.8 48.3064170692753 98.5638419713197
"11" 2 53.0979136752342 101.068156851434
"12" 2.2 57.7817228186069 103.224884628429
"13" 2.4 62.9175464288485 103.91948188712
"14" 2.6 67.6625790339871 103.684586113195
"15" 2.8 73.0295964322927 103.186199113043
"16" 3 78.8539370648611 102.729503137501
"17" 3.2 83.894179905439 101.801288140034
"18" 3.4 88.9106261541799 99.8358617009721
"19" 3.6 92.9646410485243 97.0818699641944
"20" 3.8 96.0146357910901 93.3068784849066
"21" 4 98.7246635557457 89.2480403146051
"22" 4.2 101.218221208911 85.1360307475105
"23" 4.4 103.721746148815 80.4128313508747
"24" 4.6 105.566589110414 76.2386963561978
"25" 4.8 107.836951177379 71.3447031947879
"26" 5 109.134661444303 66.9863109005804
"27" 5.2 109.904709535814 62.5483541756009
"28" 5.4 109.30014263491 58.3543799277218
"29" 5.6 108.224821602839 53.5204833713527
"30" 5.8 108.414913727397 48.6444244107955
"31" 6 108.694751745272 43.5355489090222
"32" 6.2 109.53683268365 38.1867997875603
"33" 6.4 109.013644847356 32.9681861945206
"34" 6.6 107.722389957005 27.4738912020419
"35" 6.8 105.925250907961 23.575371285466
"36" 7 103.09594137564 21.6088444259422
"37" 7.2 99.3567050310382 20.0954378687618
"38" 7.4 94.9139562649588 19.33350205483
"39" 7.6 91.6229470896946 18.511955364581
"40" 7.8 92.3099151222675 17.6883619466409
"41" 8 94.1402052958625 15.8603095639308
"42" 8.2 96.3459194465103 15.2016915163542
"43" 8.4 99.3279097978328 14.7783632452023
"44" 8.6 102.431665960147 15.1686038948372
"45" 8.8 105.226133442693 17.1769748422302
"46" 9 108.554624391951 19.6241564829638
"47" 9.2 112.056609427042 23.0177109691618
"48" 9.4 114.438045685859 26.0936836052725
"49" 9.6 117.696969159062 30.0791665716644
"50" 9.8 119.664638553723 33.9997036494095
"51" 10 120.818443180927 39.1815015382455
"52" 10.2 123.066510547729 43.8964234972594
"53" 10.4 125.090087309014 47.3420139552172
"54" 10.6 124.00056541771 49.6179795681028
"55" 10.8 123.127665293856 52.6063739257646
"56" 11 123.558291977036 55.7096208657
"57" 11.2 125.379661461669 59.1381006346885
"58" 11.4 127.412237497678 62.1781212769051
"59" 11.6 126.440088825438 65.0310046402863
"60" 11.8 125.232196244428 69.0217546286564
"61" 12 123.560262630443 73.2948277018658
"62" 12.2 120.34611710881 76.516705111614
"63" 12.4 117.216421205927 79.6160046580911
"64" 12.6 115.297730806091 83.4047055173555
"65" 12.8 114.125380939851 87.9420964346361
"66" 13 114.674518058564 92.5622879063732
"67" 13.2 115.546180336844 96.9365428269411
"68" 13.4 115.792534342267 100.711331000464
"69" 13.6 114.055000270597 104.64297749551
"70" 13.8 111.281521573558 108.099997842991
"71" 14 108.135529215218 111.764127370894
"72" 14.2 103.881680265004 114.575395815624
"73" 14.4 99.7243758842557 118.312988257993
"74" 14.6 94.9027963413766 120.893479409185
"75" 14.8 90.8223016670558 123.273541253
"76" 15 85.985133643894 125.144819006154
"77" 15.2 81.9220288629244 126.961965476767
"78" 15.4 77.288627054848 127.56258053612
"79" 15.6 71.1621458371544 128.555755047362
"80" 15.8 65.7169998995318 128.942384461544
"81" 16 59.6668143677289 128.883849159101
"82" 16.2 53.7448458772648 128.24957918912
"83" 16.4 49.2867783990736 126.819852782607
"84" 16.6 44.4072560989966 125.102665655711
"85" 16.8 39.5579344714734 122.824207986774
"86" 17 35.0257529552892 121.132590596423
"87" 17.2 30.0258658635976 118.730101040549
"88" 17.4 25.5395763549762 116.105111976578
"89" 17.6 21.8257575796268 112.781845991252
"90" 17.8 18.1595480408602 108.451688977702
"91" 18 14.9468517938889 104.341953234123
"92" 18.2 12.638021751338 101.441989294944
"93" 18.4 10.131733859764 97.5653844278557
"94" 18.6 7.58002882338899 92.5566816566523
"95" 18.8 5.68448459514122 88.8142679655861
"96" 19 5.18963141390062 88.2426773907602
"97" 19.2 3.89413175277133 85.0175364736787
"98" 19.4 3.02864560641313 81.6422088630174
"99" 19.6 2.93199519774936 80.9824897280617
"100" 19.8 3.02187483437232 80.6899994222274
"101" 20 2.11710714298615 78.2040482662316
"102" 20.2 1.24619738568894 74.7703644987683
"103" 20.4 0.522200666032281 70.811333724775
"104" 20.6 0.0633605428998239 66.1296394562426
"105" 20.8 0.941629421174381 61.5884992036844
"106" 21 0.771437848612445 56.8756213000632
"107" 21.2 1.51316004171074 52.1484140437923
"108" 21.4 2.48747528886632 47.2862004133513
"109" 21.6 4.119691604452 42.6308288542838
"110" 21.8 6.29157940519894 37.9485509273694
"111" 22 8.18191385389388 33.8166618911699
"112" 22.2 10.646811661512 29.8792815498313
"113" 22.4 12.3057623256918 27.1910675625487
"114" 22.6 13.1322514077753 25.8127894651759
"115" 22.8 13.5603062119065 25.7817331397248
"116" 23 15.3658895261107 24.6274329581827
"117" 23.2 16.2589671640367 23.1810946772734
"118" 23.4 16.7989894344746 22.6078497619285
"119" 23.6 19.0171162021917 19.8497211271743
"120" 23.8 20.7913249286554 17.3364731350823
"121" 24 23.876447345751 14.8344680235217
"122" 24.2 27.0184406001269 12.2696433857787
"123" 24.4 29.3757016149671 10.5005709813878
"124" 24.6 32.2001311224659 9.12994401181727
"125" 24.8 35.4409923193435 7.69043535520608
"126" 25 37.9711418125751 5.96997105334945
"127" 25.2 41.1617808130536 4.76502712719484
"128" 25.4 45.2727554647101 3.32912256630243
"129" 25.6 48.980728841137 2.08482696061796
"130" 25.8 53.2878547238816 0.894008726641253
"131" 26 58.1034394248063 0.591483605868562
"132" 26.2 62.4181807868287 0.0942488561994316
"133" 26.4 67.4977813338589 0.257342915827126
"134" 26.6 72.9527000631446 0.311731777443206
"135" 26.8 77.9394153291355 1.26934722964707
"136" 27 82.828298566677 2.76692667905633
"137" 27.2 87.9792033044629 4.43355688649773
"138" 27.4 91.098469320066 6.12066349306507
"139" 27.6 91.857722806871 7.4947827273524
"140" 27.8 91.3754187882689 7.4063441247244
"141" 28 92.4003856444037 7.95092183023055
"142" 28.2 95.3246472059527 9.67575027129619
"143" 28.4 98.4783660911365 10.6131525088329
"144" 28.6 101.933763647209 12.5065961917241
"145" 28.8 105.054165436588 14.1957938295964
"146" 29 107.310822141735 16.4427690650817
"147" 29.2 110.023992013081 19.4720801528113
"148" 29.4 112.140935085529 21.2644533845689
"149" 29.6 113.819846476206 23.8304353860785
"150" 29.8 116.137785745621 26.6352518339916
"151" 30 118.448028450152 30.0364817082628
"152" 30.2 120.286937407599 33.1754448783981
"153" 30.4 122.154625575236 37.1516189532577
"154" 30.6 124.188696169814 41.4439563964985
"155" 30.8 125.280889432731 46.7194607571237
"156" 31 126.017690208964 50.356572615978
"157" 31.2 127.662500018894 55.0313044257177
"158" 31.4 128.0266424365 58.9939420661454
"159" 31.6 127.558510425748 64.0019711673379
"160" 31.8 126.780330721959 68.4023496900628
"161" 32 126.626388947646 73.2259258185839
"162" 32.2 126.317292997351 78.4709487739115
"163" 32.4 125.907185284111 82.6506195240807
"164" 32.6 124.488758006652 87.6330061360592
"165" 32.8 122.027061267105 92.8794521261279
"166" 33 119.906018353849 97.7128127559464
"167" 33.2 117.169081519838 102.037249182911
"168" 33.4 113.667367706123 106.543946479829
"169" 33.6 110.314769050607 110.025123157989
"170" 33.8 107.269918205953 113.577511597783
"171" 34 103.154171422174 116.572810833495
"172" 34.2 99.7242773743863 119.487243007052
"173" 34.4 95.1470729735644 121.428456779351
"174" 34.6 90.4851092142521 124.234687855987
"175" 34.8 85.360897954267 126.078533922678
"176" 35 79.7983952354517 127.883175976045
"177" 35.2 74.2649368827658 129.137814259619
"178" 35.4 70.3451115089106 129.231782669811
"179" 35.6 64.5659106501862 129.731713944373
"180" 35.8 59.1713581227859 129.122447797671
"181" 36 53.8603719482188 128.796857240792
"182" 36.2 48.4462031192696 127.407262875601
"183" 36.4 42.7860515294071 124.957703715929
"184" 36.6 38.991312494688 123.286497938915
"185" 36.8 33.986858961578 120.383520148628
"186" 37 29.2162787410807 118.626715621213
"187" 37.2 25.1119593190371 115.421602270911
"188" 37.4 20.4297859973856 111.868750582434
"189" 37.6 16.9542685139769 107.917750472049
"190" 37.8 13.6390345570156 103.41354858028
"191" 38 10.6366119163613 99.1371697170208
"192" 38.2 8.00405722667038 94.5561307944877
"193" 38.4 5.86550895016962 90.1777208678312
"194" 38.6 3.74127069633479 85.2743463931605
"195" 38.8 1.92049397254866 79.7569114466966
"196" 39 0.734159635303252 74.9794253792633
"197" 39.2 0.268183003521212 70.444391013374
"198" 39.4 0.032056089285033 65.1096426802405
"199" 39.6 0.508253934983504 59.2553035509177
"200" 39.8 1.12476943659688 53.1998482280782
"201" 40 2.33330541413568 47.5485360572593
"202" 40.2 4.00410876006975 41.8334923408047
"203" 40.4 6.39137305248475 36.8066118686953
"204" 40.6 8.68771565438149 32.3174927126999
"205" 40.8 12.0385731418184 27.7112414954955
"206" 41 15.8373659907279 22.9023278868434
"207" 41.2 19.5300628772563 18.61516291206
"208" 41.4 24.1319534916612 14.4132062295352
"209" 41.6 28.2799841793413 11.0980421368808
"210" 41.8 34.1320741829348 7.99566388619728
"211" 42 38.5123321495689 5.28002421812546
"212" 42.2 43.3887783000018 3.95495390722522
"213" 42.4 48.8064666705098 2.03842865520459
"214" 42.6 54.493258721223 0.926330686649845
"215" 42.8 59.7572780631548 0.598680552963522
"216" 43 65.659269383037 0.37688645943399
"217" 43.2 69.852718320638 0.921884881027416
"218" 43.4 73.6037338257321 1.48734840958001
"219" 43.6 78.169562134096 2.48427233319328
"220" 43.8 82.9227517472797 4.77862660476001
"221" 44 87.669126145131 7.54635048772827
"222" 44.2 91.0278426895833 10.2415426082335
"223" 44.4 94.7731803734705 14.1775975367726
"224" 44.6 97.5815382550109 17.3109129630563
"225" 44.8 101.122969078753 20.3202909421455
"226" 45 104.84315741168 22.0880178091063
"227" 45.2 107.930172787709 21.3771091878758
"228" 45.4 108.623473652986 20.4677848729127
"229" 45.6 109.094546301023 21.0938503151955
"230" 45.8 109.713374834344 20.6768055792708
"231" 46 109.406798703285 20.2284133074566
"232" 46.2 109.369247884686 20.0687683319411
"233" 46.4 109.23373856908 19.8078901363013
"234" 46.6 108.810061422336 19.8831906138055
"235" 46.8 109.058132087618 19.6625372326049
"236" 47 109.386627499291 19.2360593196768
"237" 47.2 109.99622663609 19.461766225537
"238" 47.4 110.975282634267 20.0757756710114
"239" 47.6 111.3990488666 21.940728929548
"240" 47.8 113.331627157324 23.9491263784701
"241" 48 115.027153491498 25.9526296113205
"242" 48.2 117.397222907364 28.8266965035233
"243" 48.4 119.408559412509 31.6874689409279
"244" 48.6 122.07374389545 35.4815751067714
"245" 48.8 123.652243054539 38.4740903076359
"246" 49 124.726844917229 41.9615487685347
"247" 49.2 125.882424469188 46.5091615770326
"248" 49.4 127.103057245259 50.1770816101998
"249" 49.6 127.867870229929 54.7476376025996
"250" 49.8 128.399939632081 59.3986005214506
"251" 50 128.786437421165 64.9178824947122
"252" 50.2 128.799733176612 69.8436114768241
"253" 50.4 127.953833884958 74.2455697541619
"254" 50.6 126.888804232771 78.1603005586695
"255" 50.8 126.047865395867 82.895011279855
"256" 51 124.368136673393 87.7406523862345
"257" 51.2 122.76808675079 92.2460593803515
"258" 51.4 120.565801298208 96.6767090681077
"259" 51.6 118.584308707265 100.29497163252
"260" 51.8 115.96926840093 103.549737029868
"261" 52 112.941470042392 107.731837314592
"262" 52.2 109.211205114366 111.432668864188
"263" 52.4 105.802741286101 114.649612218963
"264" 52.6 102.56622495305 117.065478419469
"265" 52.8 98.2939203694843 119.515133419558
"266" 53 93.2116126035839 122.731463857561
"267" 53.2 88.8787466054588 125.192211262387
"268" 53.4 84.680158711377 126.597516541733
"269" 53.6 79.3054161401037 127.949170171394
"270" 53.8 74.462355913448 128.758064748795
"271" 54 70.7157269093319 128.387929087388
"272" 54.2 65.0965249539886 128.616323003531
"273" 54.4 61.6235498958025 128.852873635491
"274" 54.6 57.5567865656501 128.207441609182
"275" 54.8 53.0111686254251 128.047361911801
"276" 55 47.5561118433334 126.402472844978
"277" 55.2 41.9498838443833 125.011973405493
"278" 55.4 38.4528988546452 123.675332481565
"279" 55.6 34.4044287135865 121.292731578189
"280" 55.8 30.0458105678571 118.744418945187
"281" 56 25.3231535609562 116.316825383545
"282" 56.2 21.1694297056141 112.36670786431
"283" 56.4 17.8591261080604 109.085603262379
"284" 56.6 14.9881444394149 105.163474714411
"285" 56.8 11.7881046447803 100.74960846659
"286" 57 8.70817262990753 96.2856409148957
"287" 57.2 6.75274995187705 92.4923542161311
"288" 57.4 4.86693601930876 87.9481960514637
"289" 57.6 2.74367176916232 83.0415113430778
"290" 57.8 1.39148861728797 77.4085905592977
"291" 58 0.669685729478682 71.4615205536983
"292" 58.2 0.300157698778739 66.1065921257846
"293" 58.4 0.487307988148724 61.8931019563755
"294" 58.6 1.3679369492334 57.9783109499071
"295" 58.8 2.00102720838264 52.9251901211868
"296" 59 2.33201648271252 48.8623835714916
"297" 59.2 3.23980711994885 44.7982203299996
"298" 59.4 5.57659426000654 39.7665197100062
"299" 59.6 7.98828641225899 34.590494382166
"300" 59.8 10.8500359408023 30.4964449301529
"301" 60 12.8813474030025 26.9450870848072
"302" 60.2 16.8356408373195 22.8193773796239
"303" 60.4 20.9618582637271 19.294507482887
"304" 60.6 23.6519420880256 16.0744917306828
"305" 60.8 26.4953524765421 12.8317431222814
"306" 61 31.1946600915025 11.1023573378062
"307" 61.2 31.6876822910144 10.8723801126414
"308" 61.4 30.9489229809487 11.0428094980172
"309" 61.6 31.8275056987024 10.6226505473586
"310" 61.8 32.8467069847599 10.9899739277022
"311" 62 34.9093881485185 12.009717315192
"312" 62.2 37.6456466995589 12.6633615845134
"313" 62.4 39.9637177025183 12.9034481324364
"314" 62.6 43.1976144334406 12.5017833436117
"315" 62.8 46.0419316876217 11.1508386777113
"316" 63 49.5846172465929 9.8737165435161
"317" 63.2 53.2812493405035 9.72040477465181
"318" 63.4 56.761740500526 9.42237887075427
"319" 63.6 60.7750664776741 11.1213107370194
"320" 63.8 64.1074398998623 12.6245187236005
"321" 64 67.9129412300426 14.8497189954039
"322" 64.2 71.8217283030504 17.6607430255746
"323" 64.4 75.7032803435893 20.1808078828539
"324" 64.6 77.5914150578024 23.1156430480139
"325" 64.8 79.1022335614585 27.4001597406133
"326" 65 80.9137147882827 31.3822185434424
"327" 65.2 81.6360165081718 35.7964847342739
"328" 65.4 81.6978768216006 40.3085454192031
"329" 65.6 81.1577865396443 44.5970448070398
"330" 65.8 79.4477953571224 48.2428397943396
"331" 66 77.2036147418533 50.4337470410638
"332" 66.2 74.3102116561994 52.9039633417765
"333" 66.4 71.5512795161675 53.4498017736725
"334" 66.6 67.9393667707838 54.4405421661666
"335" 66.8 65.0979892725587 55.2423904955348
"336" 67 61.9905305286947 55.5338129435172
"337" 67.2 58.7062776239524 56.8053846711669
"338" 67.4 54.4257789354711 57.0767941869254
"339" 67.6 50.3876196053723 57.3300236717428
"340" 67.8 48.0478011612263 57.530487921807
"341" 68 42.6236534684585 57.0839104134896
"342" 68.2 38.1645691978046 55.6029777892448
"343" 68.4 36.0488991019231 53.6512194578701
"344" 68.6 34.1897780086109 51.5792494456481
"345" 68.8 30.9490260037038 50.2886182587336
"346" 69 27.0734430865474 47.4564493657792
"347" 69.2 23.9780928817951 47.8754121343791
"348" 69.4 21.7619602704091 50.509930706535
"349" 69.6 20.4478456593862 54.4308005049499
"350" 69.8 20.8998660318873 59.4916871067472
"351" 70 20.952556875379 65.5791505935034
"352" 70.2 21.0301018488049 68.7351601935579
"353" 70.4 21.4825513653278 72.1666771264126
"354" 70.6 23.5237986815878 76.4485444310649
"355" 70.8 24.9037227035792 80.6419104578033
"356" 71 25.9614206341832 83.6602914426448
"357" 71.2 27.803105951243 88.6853348043044
"358" 71.4 29.551178860179 93.8692364352224
"359" 71.6 32.0871557591892 98.1903964532041
"360" 71.8 35.9143139549771 101.392261364166
"361" 72 40.5298563875149 103.032120426407
"362" 72.2 45.9814644394597 103.687118870334
"363" 72.4 51.5461284465426 104.083124195933
"364" 72.6 56.1115408318866 103.090902607519
"365" 72.8 61.2244601115864 101.684193676135
"366" 73 65.1733022115516 98.9941931662917
"367" 73.2 70.2769065646033 96.5512437582571
"368" 73.4 74.4346197428771 95.3675561939913
"369" 73.6 77.5570519195769 95.085725434595
"370" 73.8 82.5249997473288 93.5621065531624
"371" 74 86.3860140274912 91.8336507420638
"372" 74.2 89.1165482604877 90.1413883460318
"373" 74.4 93.6135523214342 87.8279258601716
"374" 74.6 97.6618759128274 84.980189413508
"375" 74.8 100.708789956768 81.9024111800199
"376" 75 104.437233608992 78.2581451162228
"377" 75.2 106.538161691189 76.5973601723407
"378" 75.4 108.812338172706 73.8784140118541
"379" 75.6 112.474545229342 71.4429513152547
"380" 75.8 116.378437312738 69.6672436196596
"381" 76 119.459537989298 69.2157828553194
"382" 76.2 120.800975944435 66.8549411760748
"383" 76.4 119.497459569727 63.7872434613507
"384" 76.6 118.189807801521 59.5296830709123
"385" 76.8 116.897835451334 54.5782104421759
"386" 77 115.781405766222 51.2581659259548
"387" 77.2 114.582782465197 47.463843405249
"388" 77.4 113.973173726768 42.8175398397725
"389" 77.6 112.716457779504 39.4062758074028
"390" 77.8 111.001473043079 34.5682949194092
"391" 78 110.551969717888 30.0370065474137
"392" 78.2 108.185067943401 26.7242990507997
"393" 78.4 104.841372201657 23.9767966599507
"394" 78.6 100.214844365987 20.41268086367
"395" 78.8 97.9636142504537 19.1890653646414
"396" 79 93.7484462539509 16.2294076088074
"397" 79.2 89.98198620182 13.5359669615639
"398" 79.4 87.2045837054446 12.5102336901325
"399" 79.6 82.4099120991198 11.0642119755972
"400" 79.8 76.9285575356535 9.47786865067672
"401" 80 72.9747162675792 8.08022152394189
"402" 80.2 67.3035881233901 7.25614354696304
"403" 80.4 61.4271357802653 6.99424605518472
"404" 80.6 56.7143315460023 6.18169600145788
"405" 80.8 51.9164196209161 5.79111877385826
"406" 81 49.9029380016824 6.53317307794888
"407" 81.2 46.3897995118665 8.63403479567045
"408" 81.4 41.7675678702245 10.1193113210326
"409" 81.6 37.1105310850225 10.6999526188136
"410" 81.8 34.9465746817051 10.1847654898361
"411" 82 35.8174088406541 11.4483211410011
"412" 82.2 36.1781870978573 13.1907855718992
"413" 82.4 36.7594585429624 13.4201566486962
"414" 82.6 38.7433574433121 14.1387854104531
"415" 82.8 40.659337505272 17.5004628001431
"416" 83 42.1328816858445 20.7026337596794
"417" 83.2 43.585158930636 22.6548551352982
"418" 83.4 45.5649864507534 26.9793127629079
"419" 83.6 46.593822190934 31.2612087850533
"420" 83.8 48.8134401638388 35.1682771751489
"421" 84 49.8084998291302 39.762559754498
"422" 84.2 49.4130269005384 43.3980540991367
"423" 84.4 48.8681730784421 48.3790818008703
"424" 84.6 47.197947869504 51.2729099180283
"425" 84.8 44.9290293834275 54.7852814609482
"426" 85 41.61621973825 58.9249814364291
"427" 85.2 39.7552040532879 60.0552923754084
"428" 85.4 39.0155405941518 60.8094267649463
"429" 85.6 36.9449576352814 62.061049790315
"430" 85.8 35.0016633960706 63.7105473812425
"431" 86 34.787395103309 66.629449447622
"432" 86.2 35.2580288171907 70.8304190435112
"433" 86.4 35.3489530720323 75.0014808765661
"434" 86.6 35.295280567459 79.1086272958784
"435" 86.8 35.9060158106351 82.2984746916913
"436" 87 36.9360040709566 87.2682919259318
"437" 87.2 39.023510929234 91.2756852114971
"438" 87.4 41.9068575345562 94.806659829161
"439" 87.6 45.3407934571956 98.7733492775334
"440" 87.8 48.4832650191065 102.951668324601
"441" 88 50.5751961782296 104.700770151344
"442" 88.2 52.8431518219064 105.246735342803
"443" 88.4 57.2661458319837 107.136036041201
"444" 88.6 61.2955683105345 109.698491915927
"445" 88.8 63.9663648174049 112.135879212094
"446" 89 66.2769553601887 115.102960539893
"447" 89.2 69.3228794008329 117.72885735722
"448" 89.4 73.2044539973864 118.26128192026
"449" 89.6 77.0534976864361 117.058299990133
"450" 89.8 80.5238149992 114.715195695211
"451" 90 84.4364828011099 112.4295803457
"452" 90.2 87.3135617737748 110.51892351909
"453" 90.4 90.7658642112542 108.08046787724
"454" 90.6 94.2254441585227 105.404766052551
"455" 90.8 97.7185692156108 101.947599383271
"456" 91 99.288710705493 99.1025048395118
"457" 91.2 100.944786025406 95.8800522323247
"458" 91.4 102.511833624513 92.3621371562307
"459" 91.6 104.726860882052 89.0486958616975
"460" 91.8 106.338084605687 86.0608349337739
"461" 92 107.546552962194 82.4824245429174
"462" 92.2 108.142173738021 81.104683109616
"463" 92.4 109.321068816663 77.3717136421337
"464" 92.6 110.079400569956 73.693942783584
"465" 92.8 111.474539485554 68.571295203202
"466" 93 112.374673434431 63.7784806447598
"467" 93.2 113.343172335063 59.009053446609
"468" 93.4 113.115712259963 54.9883454418056
"469" 93.6 113.244501668652 50.3417254841945
"470" 93.8 114.424685228028 45.9711498981969
"471" 94 116.715783128187 42.8423877439174
"472" 94.2 117.916159817103 42.5010745120573
"473" 94.4 116.575829777265 42.0797775998434
"474" 94.6 113.832172984311 41.2193119758596
"475" 94.8 110.630172763564 39.4203051922294
"476" 95 107.389065108219 37.0231216736093
"477" 95.2 104.635136712793 34.490658263479
"478" 95.4 101.111965047311 32.2092393232229
"479" 95.6 98.9071426039384 30.1901478655026
"480" 95.8 96.9378857789187 27.2125646694235
"481" 96 95.6319472691014 23.6663294795239
"482" 96.2 94.5390713771514 19.3454902741343
"483" 96.4 93.3299723849171 15.6119938555909
"484" 96.6 91.0905781346927 15.4169686879262
"485" 96.8 87.7667085763066 16.0059042670576
"486" 97 84.0893065120393 16.0199028186024
"487" 97.2 82.9188555472113 16.9651680669973
"488" 97.4 79.0974026378067 18.2945618175345
"489" 97.6 76.4926049467303 18.967281922566
"490" 97.8 72.7173245390912 19.3064251025342
"491" 98 69.7870887062109 19.5712766978101
"492" 98.2 65.5463791186473 20.2493315533683
"493" 98.4 61.8849523039426 20.4942644748081
"494" 98.6 58.055128987456 21.190939588521
"495" 98.8 53.7067305197603 21.7984912196132
"496" 99 49.8254326284748 22.2555468082754
"497" 99.2 45.6137448658245 23.4311711193206
"498" 99.4 41.9171701963282 24.1260111364589
"499" 99.6 38.0569929557251 25.6763824275002
"500" 99.8 34.3961119710232 26.7605405383188
"501" 100 30.0875510403858 25.1588366758866
"502" 100.2 28.1691598727441 22.7023050673688
"503" 100.4 27.7610145081498 22.130323613507
"504" 100.6 27.5980632711157 23.8255222396321
"505" 100.8 25.9149174006995 26.7233910471921
"506" 101 24.4836562518095 30.3612656162826
"507" 101.2 22.1601971134807 34.8627323149769
"508" 101.4 20.286371878786 38.0437274480869
"509" 101.6 18.4882718022535 39.7367015651892
"510" 101.8 15.5167792628524 43.266305857531
"511" 102 12.9039909330105 46.7524102235984
"512" 102.2 9.92012784354307 50.8762404649869
"513" 102.4 6.23668413921458 53.6941640559046
"514" 102.6 5.12663492548999 55.5728536179965
"515" 102.8 3.89145444192818 59.1043777087744
"516" 103 3.77724355692838 63.5215869603303
"517" 103.2 2.85726491553328 68.3770885502432
"518" 103.4 3.113923838137 70.6592314323218
"519" 103.6 4.47498058107925 74.8209063467754
"520" 103.8 5.45108675206462 78.7221055253533
"521" 104 5.76935176670821 80.3774388720383
"522" 104.2 7.13068180053896 84.3417733754301
"523" 104.4 8.22075094932265 88.5474583044511
"524" 104.6 9.45584474260012 89.9949474297328
"525" 104.8 11.8581213544049 93.4017218665419
"526" 105 13.054275326869 96.8554696205379
"527" 105.2 14.8496751522689 99.4474719981363
"528" 105.4 17.4492738360252 103.04378825162
"529" 105.6 19.4802635888542 107.061341373832
"530" 105.8 21.0150134132804 109.118653803465
"531" 106 24.6163303851346 111.082346912917
"532" 106.2 28.0482784587427 114.670894833406
"533" 106.4 31.1903742408956 117.176161850723
"534" 106.6 34.6453528510851 119.097204737251
"535" 106.8 37.6794723551845 120.815932597849
"536" 107 41.6894478587185 121.654740529999
"537" 107.2 46.4709194910249 122.826075252846
"538" 107.4 49.8892123444514 123.69584547531
"539" 107.6 52.8652283029296 124.462438564119
"540" 107.8 57.6473685525918 125.079600926531
"541" 108 62.2888826048903 125.921010273133
"542" 108.2 66.2700188593736 125.655731257147
"543" 108.4 68.8120296071405 124.614152494808
"544" 108.6 73.1969355142845 123.289242753128
"545" 108.8 78.1683876090981 121.171675804049
"546" 109 82.0282597821266 119.837662582228
"547" 109.2 84.5725136166977 118.454719080599
"548" 109.4 86.9749068753668 115.99658401925
"549" 109.6 89.8322639802864 112.309599335278
"550" 109.8 92.7736516182027 108.551853315565
"551" 110 94.7523929257141 104.940701893761
"552" 110.2 96.8704634340402 99.9019958679538
"553" 110.4 98.6544355197281 96.8475154609205
"554" 110.6 100.942169898202 92.3000855036015
"555" 110.8 104.050574721287 88.7368331604359
"556" 111 106.713331036421 85.2735871377018
"557" 111.2 110.138602703466 82.4167429852813
"558" 111.4 112.929427848323 78.2720868441237
"559" 111.6 115.553723658275 75.2965249251722
"560" 111.8 117.457476072185 72.3234833350174
"561" 112 117.36493732926 68.762927660725
"562" 112.2 117.915741827691 64.2449058914405
"563" 112.4 118.400822337797 59.6974526708755
"564" 112.6 120.15172112415 57.0921930631975
"565" 112.8 121.671727466235 56.7291572283567
"566" 113 122.5760399273 56.4866545467944
"567" 113.2 122.115178695482 55.4911365550176
"568" 113.4 120.636430961833 52.9300335877163
"569" 113.6 119.260752447248 49.1442506205436
"570" 113.8 117.603398135972 46.0776350770282
"571" 114 116.433345513466 44.3030699270903
"572" 114.2 114.566942386424 40.8833675659848
"573" 114.4 112.884190160929 36.361928613221
"574" 114.6 110.810576465485 32.7079007006236
"575" 114.8 108.582606784705 29.4801983658544
"576" 115 107.420339453673 25.2885000226568
"577" 115.2 105.666121871932 21.0644847290356
"578" 115.4 103.180097825019 19.5083067446318
"579" 115.6 99.1686781798202 17.1016374557687
"580" 115.8 94.2962669667602 14.860122474377
"581" 116 91.1062011856499 13.9577578808328
"582" 116.2 86.75427324029 12.2664898624829
"583" 116.4 82.2230614791101 11.2263653453311
"584" 116.6 78.5815559907756 9.65805419837602
"585" 116.8 74.0358740528165 7.70386735840674
"586" 117 70.8847380764898 5.42004786991681
"587" 117.2 68.9828554649246 5.10969805302048
"588" 117.4 65.9519561103458 5.97309910667958
"589" 117.6 61.9793521346762 7.63849004663652
"590" 117.8 58.3848147440831 8.37319948179133
"591" 118 55.2055870889018 9.32957072545492
"592" 118.2 52.13834433752 11.0460114692612
"593" 118.4 47.0161172149085 12.628785126545
"594" 118.6 42.2414250745042 14.2084990204254
"595" 118.8 39.3091851034733 15.559320944201
"596" 119 37.4438051164421 16.7074853664636
"597" 119.2 33.8436560675012 19.0391427829145
"598" 119.4 29.558051078482 20.7183698073539
"599" 119.6 25.3038755428688 22.1973903401121
"600" 119.8 21.8447367342523 23.2417959446133
"601" 120 20.0834435426336 23.1774147834399
"602" 120.2 21.0850449215023 23.6672806476671
"603" 120.4 22.084880888243 25.6699089413083
"604" 120.6 21.3667345818186 29.469299554295
"605" 120.8 20.2970354397996 32.8020250378247
"606" 121 20.0379757624823 35.1413254681778
"607" 121.2 19.0773071981249 38.9076270704071
"608" 121.4 17.5108493054635 43.1885669732423
"609" 121.6 16.5232760033333 47.1055093189323
"610" 121.8 16.4555614104424 52.3548475323145
"611" 122 16.6320169560003 57.6866300056335
"612" 122.2 17.3003716652528 60.7749104920252
"613" 122.4 18.2111652292626 64.4140355384297
"614" 122.6 19.2495315792013 69.4129515288917
"615" 122.8 20.0398406041499 74.0048519542254
"616" 123 20.7936935514508 76.9742998810617
"617" 123.2 21.7258950624128 80.4533228718084
"618" 123.4 23.5335619440071 85.0298982824225
"619" 123.6 25.5176162405628 89.0337087116238
"620" 123.8 26.3781228569609 90.5976720359468
"621" 124 29.0674851329559 93.2058844117011
"622" 124.2 32.2788202586383 96.7887746889982
"623" 124.4 36.0352562920673 99.9772762733627
"624" 124.6 38.4236398559584 102.654928107448
"625" 124.8 38.6762933463041 103.879618946181
"626" 125 39.8371531333722 107.172748695682
"627" 125.2 39.9588827071766 111.538007123845
"628" 125.4 40.0356160203177 115.132239797641
"629" 125.6 41.8716068659043 116.314828437621
"630" 125.8 45.7685617483765 117.899689783943
"631" 126 50.151026293842 118.876407512467
"632" 126.2 54.6078049132433 119.553791629862
"633" 126.4 57.7638982455966 120.050519559551
"634" 126.6 61.6208026377958 120.728175827804
"635" 126.8 65.6542811751343 120.624907316614
"636" 127 70.16474178376 119.664743768239
"637" 127.2 74.710419718747 119.236983748999
"638" 127.4 78.9006028532134 118.56730929296
"639" 127.6 81.5730531121577 117.481282535743
"640" 127.8 85.0684504472328 115.347804603221
"641" 128 88.0023540917063 112.976145235972
"642" 128.2 90.1999376444055 110.674641106719
"643" 128.4 93.0906770719869 107.401220050007
"644" 128.6 95.6133805810689 104.071131825238
"645" 128.8 96.5880327205188 100.884627252855
"646" 129 97.978028052957 97.5486157697816
"647" 129.2 99.4612215260991 93.0051881518122
"648" 129.4 100.267120352136 89.0533410449056
"649" 129.6 101.003941261272 85.9120903923999
"650" 129.8 101.462938652264 83.1025069302186
"651" 130 101.714766505662 78.4580907241943
"652" 130.2 101.230121230622 74.6896008511337
"653" 130.4 100.306247125541 70.9000647958221
"654" 130.6 99.9943469953118 67.7411141765665
"655" 130.8 99.7291209333365 64.4080838330364
"656" 131 98.268254433897 60.6816420438717
"657" 131.2 97.9414550497321 56.8406980621537
"658" 131.4 98.0277608094434 53.9638808309631
"659" 131.6 97.5137222457176 50.1774084012522
"660" 131.8 97.1941879811303 46.2912194900013
"661" 132 97.8767119955554 43.9609326705346
"662" 132.2 99.0160592609698 42.6531867135037
"663" 132.4 100.037497159701 42.2692683563737
"664" 132.6 100.259868485258 41.9220480990554
"665" 132.8 98.8470169297636 42.0909228750851
"666" 133 96.3025741907078 41.6313598883592
"667" 133.2 93.8420789177106 40.8405220591962
"668" 133.4 93.1025284264987 40.4347062842175
"669" 133.6 92.8137539377961 39.7722233607502
"670" 133.8 91.4458957984448 38.0321112348842
"671" 134 90.9840902200617 36.3335499560953
"672" 134.2 90.1054591079334 32.9906123187261
"673" 134.4 90.1779614143235 30.0265110561308
"674" 134.6 89.8563185299818 27.9395046039546
"675" 134.8 89.8959309528149 24.5010622076815
"676" 135 89.4078184196015 21.831521537115
"677" 135.2 87.7878361929199 18.6425422470794
"678" 135.4 85.5609008679806 16.7734799909155
"679" 135.6 82.5351151233822 16.8370752127901
"680" 135.8 79.1812285892154 16.681525937403
"681" 136 76.0114341772946 16.4628689401818
"682" 136.2 72.3581191817473 16.5395036219689
"683" 136.4 70.2305020648768 17.7859043750437
"684" 136.6 66.4913121692596 19.2708100446801
"685" 136.8 64.0833665421373 20.0086520069978
"686" 137 62.1489433701615 21.0378279751283
"687" 137.2 58.5197775079614 22.7148445052845
"688" 137.4 57.5651278414018 23.663410230339
"689" 137.6 54.0753060309044 26.0592524311421
"690" 137.8 50.0322411904771 28.2384621691894
"691" 138 46.8034502338635 29.5700194862574
"692" 138.2 45.2885256772836 30.8732200031662
"693" 138.4 42.7660224441687 33.2078095525779
"694" 138.6 39.6086181144608 35.9619105258958
"695" 138.8 38.5071460807559 36.9303443845892
"696" 139 35.3577417156014 39.0882147778912
"697" 139.2 33.5958514462954 40.9336797048828
"698" 139.4 31.6945493432049 43.2712888935702
"699" 139.6 28.5625200864521 46.0573900044587
"700" 139.8 26.1090643580003 49.1563906726885
"701" 140 24.3625776806383 52.5346419985713
"702" 140.2 22.3472186452191 54.7048205899419
"703" 140.4 19.6814918628046 57.1617169819826
"704" 140.6 17.0741690668018 60.2544992693701
"705" 140.8 15.048095927344 62.9664361809177
"706" 141 11.7256127705905 64.5160505135861
"707" 141.2 7.54810949075528 64.4676074075036
"708" 141.4 5.77764862494526 63.8490920650797
"709" 141.6 5.28003692009362 64.191391247609
"710" 141.8 3.93322986697462 66.1093287979479
"711" 142 4.99751080245963 68.7666473836063
"712" 142.2 4.84009126932594 72.5040365511602
"713" 142.4 4.27389603427941 75.0171509906525
"714" 142.6 5.45582798708782 75.176313599139
"715" 142.8 7.73755156310039 78.1863745788391
"716" 143 9.44251346733784 81.8421425580129
"717" 143.2 9.92770489786033 82.9171130090956
"718" 143.4 10.6072130741159 85.9329875374809
"719" 143.6 10.9815910196305 90.1579628144418
"720" 143.8 11.5065112789403 93.0743040443484
"721" 144 13.2190475027719 94.2562764217546
"722" 144.2 16.2342041855217 97.3345441024831
"723" 144.4 18.0554246833481 100.363540590468
"724" 144.6 19.0226336994206 103.410585148985
"725" 144.8 20.3631627608206 107.598634285602
"726" 145 21.7141936248631 109.426711916329
"727" 145.2 23.5155651978271 111.487639411054
"728" 145.4 26.3357479316782 112.147203622376
"729" 145.6 30.6900398143368 113.517284155404
"730" 145.8 32.6960512721815 115.196000472546
"731" 146 33.6053613614297 117.333396553832
"732" 146.2 36.2948571410502 119.038328124136
"733" 146.4 39.4610156255744 121.415817687169
"734" 146.6 43.2683073693645 122.424159374245
"735" 146.8 47.2681173353801 124.436946895768
"736" 147 50.1204862042074 125.109749998061
"737" 147.2 54.1630960790575 126.177289367454
"738" 147.4 58.5333042421519 127.257668463938
"739" 147.6 62.5682052999357 127.611816948059
"740" 147.8 66.0322988978523 127.782311776555
"741" 148 69.1816620663748 126.419287407054
"742" 148.2 73.8852766639643 124.680478357517
"743" 148.4 78.7922373366143 124.655140420153
"744" 148.6 81.0333499292877 124.845242562422
"745" 148.8 82.6178145775761 123.327770137818
"746" 149 86.9637813617471 121.448205320554
"747" 149.2 91.2777069330183 120.120338912804
"748" 149.4 94.4634745248786 119.329061196016
"749" 149.6 96.4415547835443 117.645586993746
"750" 149.8 99.9145865298849 115.366872421703
"751" 150 103.99426279794 113.051012717146
"752" 150.2 104.690154088909 110.689255754369
"753" 150.4 106.142397272189 107.073870494937
"754" 150.6 107.931796426493 103.904270262922
"755" 150.8 109.679580242613 101.155430039169
"756" 151 111.616983066182 97.6708260569672
"757" 151.2 115.364202779258 94.7782166515348
"758" 151.4 117.466763657175 93.6519675658215
"759" 151.6 119.90394427962 91.5602486960143
"760" 151.8 121.298242224712 88.2114258567902
"761" 152 121.559239107265 85.0660807654021
"762" 152.2 122.144123754291 81.3910407323371
"763" 152.4 121.986636842552 79.4563545841785
"764" 152.6 122.471333657791 75.697449630303
"765" 152.8 122.693934982964 72.9218341660929
"766" 153 122.916742773386 68.4819426877664
"767" 153.2 123.374998946283 63.6426149838458
"768" 153.4 124.199753682724 59.4525171238016
"769" 153.6 124.305392978538 56.7419055464235
"770" 153.8 125.129524219451 54.107831492465
"771" 154 124.132843297237 51.7195483337745
"772" 154.2 122.047733640366 48.16190654429
"773" 154.4 120.318208977767 44.25027729173
"774" 154.6 119.389478411014 42.5658892058192
"775" 154.8 118.507715996806 39.6590717846471
"776" 155 117.557868359613 35.1087371000663
"777" 155.2 116.32343748193 30.9840938612762
"778" 155.4 114.804834468991 28.3119802641289
"779" 155.6 112.996861810109 25.5522717711844
"780" 155.8 110.018548361515 23.0983050139867
"781" 156 106.924287598084 21.1044781489548
"782" 156.2 103.96161726886 19.9266021384732
"783" 156.4 99.7085239403576 17.5030117157887
"784" 156.6 96.451357357666 15.3832713946769
"785" 156.8 94.7491887091937 14.5915011234956
"786" 157 91.1282236272048 12.1272261334927
"787" 157.2 86.8747789640976 10.0744339830499
"788" 157.4 83.0133653674481 8.10176606318946
"789" 157.6 80.356434426346 7.15063532929481
"790" 157.8 77.1039279604395 6.22256202263297
"791" 158 72.1105162948538 5.62184324124294
"792" 158.2 68.8488302028055 5.26046709320261
"793" 158.4 66.6321698818978 5.74803940428628
"794" 158.6 62.3048737235127 5.84793062769393
"795" 158.8 58.3925716280989 5.9960744014214
"796" 159 54.3155759319551 6.12864085205006
"797" 159.2 49.1795903866991 5.84154684241816
"798" 159.4 44.6530553975776 5.99606301015762
"799" 159.6 42.7265230492444 6.68714105740708
"800" 159.8 40.8747392492624 9.26454803676463
"801" 160 38.2347754835441 12.9991943900248
"802" 160.2 36.1823294303406 16.5206550942076
"803" 160.4 34.8393956001766 18.3437953229448
"804" 160.6 32.1272803219744 22.9911942769379
"805" 160.8 30.6938956258321 26.0892983566429
"806" 161 29.5377812133989 28.7073263397795
"807" 161.2 27.8944196327334 32.2174518239407
"808" 161.4 25.9366589818888 36.3050148034212
"809" 161.6 23.5577413274905 40.2328838938286
"810" 161.8 21.3817225392732 43.5853390284181
"811" 162 18.5908375701864 46.8868778924591
"812" 162.2 15.4859549107942 49.3678677497831
"813" 162.4 13.8143995163583 50.456869361891
"814" 162.6 10.2816426714374 52.4836119645067
"815" 162.8 6.90887548580968 55.1600081295154
"816" 163 5.7754053221096 57.7988593658788
"817" 163.2 6.52761342873003 60.9607376426674
"818" 163.4 8.3738801679197 65.6156055488944
"819" 163.6 9.16357186897658 70.3199667719162
"820" 163.8 9.18363994942241 72.0792635975977
"821" 164 9.93922528871909 75.7731594559476
"822" 164.2 10.6148326990691 80.4770546283654
"823" 164.4 10.8350850047146 83.8549884682312
"824" 164.6 10.8445774955093 88.4794438682328
"825" 164.8 12.0268807670103 93.285504485701
"826" 165 13.4375218313012 96.9327445573945
"827" 165.2 15.8291244484869 99.1576387911838
"828" 165.4 19.2212494758132 102.380169707859
"829" 165.6 20.6405735443955 104.265736112485
"830" 165.8 22.8958036844326 105.333150979132
"831" 166 27.1530539116234 107.854689169781
"832" 166.2 30.1211216700916 110.299150238357
"833" 166.4 32.9084680458397 112.774236766186
"834" 166.6 35.6152299071125 115.162488518552
"835" 166.8 38.046837151725 117.666737371041
"836" 167 40.8729745627916 119.961479607668
"837" 167.2 45.1090952790927 121.453620067291
"838" 167.4 48.7513341849863 124.326655773654
"839" 167.6 48.9722737633214 123.509530974077
"840" 167.8 51.9008547599705 121.278667272304
"841" 168 56.3235376854024 119.513535299937
"842" 168.2 58.8460909322479 118.411698310751
"843" 168.4 62.6208427293275 117.202789662879
"844" 168.6 66.1146135925962 116.140491898998
"845" 168.8 68.2501539465026 115.595155857005
"846" 169 72.2098155939233 113.460201577058
"847" 169.2 75.6335396003354 110.990861841846
"848" 169.4 78.9936156474962 107.72797576745
"849" 169.6 80.8554424825875 105.431631134291
"850" 169.8 83.0027898227266 102.238823652962
"851" 170 86.1274531505064 98.5503471080099
"852" 170.2 87.8939927589687 94.5983423775948
"853" 170.4 89.7472628329213 91.1583184245067
"854" 170.6 91.3997538740317 90.1381160032813
"855" 170.8 93.4244271745878 89.5841295100791
"856" 171 96.7638415618324 88.7483840283596
"857" 171.2 99.4846284501876 88.3400058259429
"858" 171.4 102.246264946626 87.9359514708667
"859" 171.6 105.035142443576 85.85773611663
"860" 171.8 106.338195002565 84.7676391848594
"861" 172 106.872482608469 84.4293827410467
"862" 172.2 106.044309140694 84.2695257167022
"863" 172.4 105.942541154671 82.230804085885
"864" 172.6 107.899409636787 79.8397479183527
"865" 172.8 110.544399594037 77.9743974720412
"866" 173 112.342591505586 76.9960013479944
"867" 173.2 113.305938806276 74.6289073832957
"868" 173.4 114.384435312964 70.7112218666124
"869" 173.6 114.081842997237 68.3883190339022
"870" 173.8 113.244745461345 64.3338571317703
"871" 174 112.780684778696 60.1304941315452
"872" 174.2 113.237195948417 57.3602693570355
"873" 174.4 114.348608157758 54.7444530655332
"874" 174.6 114.084413506263 51.7447321493038
"875" 174.8 114.342098863825 47.2870234309051
"876" 175 114.321291123044 44.2228374414501
"877" 175.2 112.944601932034 42.2385683504107
"878" 175.4 110.24687907125 38.5071335953844
"879" 175.6 108.701915671691 36.5992685646321
"880" 175.8 106.593584316852 34.5630899899671
"881" 176 104.217675300019 31.2540826995233
"882" 176.2 102.315001588518 28.292363887242
"883" 176.4 99.865817976013 25.7403771927682
"884" 176.6 96.086802805054 23.1887645790573
"885" 176.8 92.7741169715727 21.1658805588362
"886" 177 89.4732969809055 19.8228710254053
"887" 177.2 87.570522960826 19.3485900950107
"888" 177.4 84.1692942389666 17.8948900875053
"889" 177.6 80.475047974288 16.9922277502571
"890" 177.8 77.1119247921895 16.293970652155
"891" 178 73.6262641695696 15.9566442875611
"892" 178.2 70.9288672128057 15.8748625303584
"893" 178.4 66.0586594993605 15.8122954794995
"894" 178.6 62.8500001726535 15.8853573495671
"895" 178.8 61.5878553170176 16.5614619178266
"896" 179 60.9245946005582 16.5418225672586
"897" 179.2 60.8385954426469 16.2910779750959
"898" 179.4 60.3853933401269 16.5685881556471
"899" 179.6 60.0329778461143 16.8123233616253
"900" 179.8 59.5954108767967 16.8862164620713
"901" 180 59.4710902671446 16.9614775660431
"902" 180.2 59.4833066547022 17.064012348324
"903" 180.4 59.47011701012 17.0989866699769
"904" 180.6 59.5355289558871 17.0768636382893
"905" 180.8 59.5057404942037 17.0828959081969
"906" 181 59.3889351472764 17.0618815852823
"907" 181.2 59.5606344262495 17.0732570023004
"908" 181.4 59.5093951414184 17.0645217448064
"909" 181.6 59.5313227087478 17.06084692414
"910" 181.8 59.4996724733772 17.0516251792912
"911" 182 59.5406854511919 17.0853107972209
"912" 182.2 59.5349773109174 17.0461476014083
"913" 182.4 59.5406854512837 17.0853107972051
"914" 182.6 59.5587844338497 17.0743913002847
"915" 182.8 59.5824871400582 17.0608469242691
"916" 183 59.5824871400582 17.0057244637402
"917" 183.2 59.602221992364 17.052552306399
"918" 183.4 59.5184639223584 17.0498224321633
"919" 183.6 59.728914871364 16.950637001599
"920" 183.8 59.6323414315224 17.0408086964794
"921" 184 59.7066130861169 17.2068184882974
"922" 184.2 60.1069321406081 17.3921828457033
"923" 184.4 60.3656733166188 17.8213028841592
"924" 184.6 59.6568692641667 18.9062542089712
"925" 184.8 58.2052855642094 20.7718556240486
"926" 185 56.34984457339 23.2490954326569
"927" 185.2 53.9514599914353 26.1069454341651
"928" 185.4 50.527236276157 29.3853825476997
"929" 185.6 47.5144369414763 32.6767076156032
"930" 185.8 45.3955117194088 34.7558785068807
"931" 186 42.713484436567 37.7428272425332
"932" 186.2 39.3249492134127 40.4977047110544
"933" 186.4 35.9646146540735 43.4000635604736
"934" 186.6 31.5488349489811 46.2443121902242
"935" 186.8 27.939620301963 49.1354392075523
"936" 187 24.0963545225761 51.0488050915957
"937" 187.2 20.4509096934087 52.6119931529133
"938" 187.4 16.9558094477187 55.230588765991
"939" 187.6 15.3366872590221 58.803787772259
"940" 187.8 14.862523597006 63.4750240559755
"941" 188 14.9625728198041 67.9978268475078
"942" 188.2 16.6376799168139 71.0547110614293
"943" 188.4 18.6071894163829 75.8734736789524
"944" 188.6 20.6787740918834 80.2203678193664
"945" 188.8 22.6677646664335 83.4782382916651
"946" 189 25.263712793856 86.9329516046204
"947" 189.2 27.7389301288779 90.7702336410617
"948" 189.4 29.9038110390436 94.8575730693401
"949" 189.6 32.8603099555318 99.4587417862218
"950" 189.8 35.2295778877943 103.253128301923
"951" 190 36.2116066233556 105.508585089201
"952" 190.2 36.7704200684953 108.831405661419
"953" 190.4 38.6024534676414 112.811707635338
"954" 190.6 41.2925757227771 115.833853136156
"955" 190.8 44.4494863977677 118.837856271832
"956" 191 47.1252810340479 119.651688032511
"957" 191.2 50.890472476963 120.034709209536
"958" 191.4 55.0478125571794 120.117846671908
"959" 191.6 57.9189217571043 118.868522008789
"960" 191.8 60.9666859836102 117.716730577108
"961" 192 63.9608368508703 115.773567747823
"962" 192.2 67.4279456655423 112.941600123146
"963" 192.4 70.9740626703684 110.715463919236
"964" 192.6 73.8565359797875 109.521801498529
"965" 192.8 77.6882511866577 108.2915593133
"966" 193 82.3673211483234 107.164215052879
"967" 193.2 86.9950118479007 105.222074284883
"968" 193.4 90.0139521383367 103.275057459319
"969" 193.6 91.2607296131827 101.396144140868
"970" 193.8 94.709092050784 98.3095954164589
"971" 194 97.1954387190984 94.8143760945072
"972" 194.2 99.4999957232137 91.8197148604513
"973" 194.4 102.870946795581 88.7380120805771
"974" 194.6 106.426979705732 85.5211090635259
"975" 194.8 109.399535288481 83.2127053337537
"976" 195 111.806149714632 80.345372988792
"977" 195.2 114.686148586102 76.3535693740659
"978" 195.4 115.866230746796 73.6797580640895
"979" 195.6 116.807258970073 69.4180415459415
"980" 195.8 117.593156301048 64.6847098886144
"981" 196 118.498519634069 60.4765225780894
"982" 196.2 118.092919690467 56.7091536186922
"983" 196.4 117.556151619 51.5935854129671
"984" 196.6 117.102697867466 46.4406979663743
"985" 196.8 115.988649047816 43.461381738216
"986" 197 113.991643404317 40.9571621146201
"987" 197.2 110.93633177899 38.1746842328737
"988" 197.4 108.490519265485 35.8633996842965
"989" 197.6 106.017002401736 33.4253312010558
"990" 197.8 102.836095195459 31.1641137927003
"991" 198 99.5971781254863 29.2850960598132
"992" 198.2 96.5416604883332 26.6288864126675
"993" 198.4 93.8453127750897 24.0880209223686
"994" 198.6 91.4932246184402 21.952879164996
"995" 198.8 88.6341604995478 18.7742100388015
"996" 199 86.9675387395887 16.8282717436351
"997" 199.2 84.3373877374933 13.6297539354563
"998" 199.4 81.0915402689636 10.5423468249495
"999" 199.6 78.4796794499279 8.08754179974294
"1000" 199.8 76.6472953120204 5.84670734273604
"1001" 200 76.576299908033 4.14947029778816
"1002" 200.2 75.740466890487 4.59935868974794
"1003" 200.4 73.4165287067837 5.01962219462992
"1004" 200.6 70.112585247629 5.03974635347116
"1005" 200.8 67.5908245292697 4.55369557402492
"1006" 201 63.6819353355094 3.51253777611644
"1007" 201.2 59.5037997434301 3.29136466532187
"1008" 201.4 55.6613256627259 3.07117207268552
"1009" 201.6 52.1591830695035 2.78160468235767
"1010" 201.8 50.1006108670123 3.87062254387449
"1011" 202 46.6289406081173 6.72017351727172
"1012" 202.2 44.1355329639266 8.99249822301356
"1013" 202.4 41.6437389334029 11.1460481732521
"1014" 202.6 37.7547647759848 14.2458258494662
"1015" 202.8 35.8819637410275 16.1799066594967
"1016" 203 32.926670390315 20.0676384589663
"1017" 203.2 29.6572085072792 22.779768884752
"1018" 203.4 26.7611837256267 25.1707218784187
"1019" 203.6 25.0022697193416 26.9714060471334
"1020" 203.8 21.6030340641465 30.162981807503
"1021" 204 19.1425408402121 33.0160080215077
"1022" 204.2 17.210400072183 35.129208834632
"1023" 204.4 13.930235939341 38.8206893409172
"1024" 204.6 10.7854987502797 41.8736712377833
"1025" 204.8 8.50309409883793 43.6107287677721
"1026" 205 6.99326006832548 45.7876665397268
"1027" 205.2 6.49209242469014 49.5175735496945
"1028" 205.4 5.91946955476518 54.1092785825833
"1029" 205.6 5.53914707711318 58.0198836834513
"1030" 205.8 5.70148156054311 59.7446163370177
"1031" 206 6.68621323174993 63.0683232943223
"1032" 206.2 7.65003470702496 66.1710872573399
"1033" 206.4 8.22402478431427 70.5210187910743
"1034" 206.6 8.95216310655798 74.7648686005374
"1035" 206.8 9.03417194122265 77.182931423571
"1036" 207 9.63437931648434 80.4401814905742
"1037" 207.2 10.9181960082064 84.8873814610441
"1038" 207.4 12.885599152827 87.9862416373817
"1039" 207.6 15.5885161938115 91.5366767137775
"1040" 207.8 18.0650296559154 95.7999355260511
"1041" 208 19.8252545639044 98.0013286312736
"1042" 208.2 21.797775200896 101.874939365871
"1043" 208.4 23.8348791743345 105.965517425363
"1044" 208.6 25.9231730566297 109.26768101038
"1045" 208.8 29.8445953079599 111.717889224276
"1046" 209 34.061719684846 115.099155749411
"1047" 209.2 38.4899834443345 117.885225283669
"1048" 209.4 41.9414653028601 120.139161334452
"1049" 209.6 44.8584485293041 121.140390174911
"1050" 209.8 49.4103484968528 122.716310996632
"1051" 210 53.1811277187896 124.246623988116
"1052" 210.2 57.1977233994857 125.681461610369
"1053" 210.4 60.7164452159545 126.511875015154
"1054" 210.6 65.6213384827106 127.550435195496
"1055" 210.8 69.350553450022 126.568823577832
"1056" 211 73.8137453131793 124.09230703968
"1057" 211.2 77.8145593014071 122.615699852457
"1058" 211.4 80.3982108365693 121.192195832167
"1059" 211.6 84.50632799684 118.923360186914
"1060" 211.8 87.4632564411193 116.882500622487
"1061" 212 89.4370085680052 113.871591941399
"1062" 212.2 91.2302335122458 109.679382624861
"1063" 212.4 92.7988051449123 105.947121123704
"1064" 212.6 93.9639019470373 101.967818740944
"1065" 212.8 95.4687360953965 97.3518060465817
"1066" 213 97.28691384368 94.0065032465013
"1067" 213.2 98.9751159192927 91.9662053691455
"1068" 213.4 101.708724667121 88.6857718678125
"1069" 213.6 103.460556755907 85.6567509059742
"1070" 213.8 104.432101476516 83.7617817349727
"1071" 214 106.142693923684 79.832494658819
"1072" 214.2 107.314494080109 75.9336474952536
"1073" 214.4 109.376143661754 72.7939786607843
"1074" 214.6 111.656770628413 69.4981345847764
"1075" 214.8 113.473128007935 66.0548475964442
"1076" 215 115.433147266012 61.7339287554454
"1077" 215.2 117.56263882703 57.4766677261044
"1078" 215.4 118.217183383706 55.1892602751207
"1079" 215.6 116.89778717821 52.5623730588432
"1080" 215.8 114.947399601315 50.1148678752485
"1081" 216 113.218629374299 46.286736276985
"1082" 216.2 111.132633008896 42.454944079788
"1083" 216.4 110.124546946677 40.6949821825829
"1084" 216.6 107.672026658932 37.5164997598293
"1085" 216.8 105.709096840623 33.9592044066409
"1086" 217 103.33024373804 30.1123444528489
"1087" 217.2 100.460175235786 27.3153268564507
"1088" 217.4 97.6714461098208 24.5311003743999
"1089" 217.6 95.0978603135446 22.9676528610509
"1090" 217.8 90.5430431377272 20.615100390293
"1091" 218 86.5390458953942 18.6716193328734
"1092" 218.2 84.1697742090233 18.6110412043079
"1093" 218.4 80.486331326803 18.722352201355
"1094" 218.6 77.083730417334 18.4166714545
"1095" 218.8 72.6184439874335 18.7362360680005
"1096" 219 67.7714121385344 18.537450918899
"1097" 219.2 64.3707176349186 18.4756377526966
"1098" 219.4 60.2049010322074 18.7435873719995
"1099" 219.6 55.2185155790529 18.4286386572698
"1100" 219.8 51.1326520002144 19.2655805137229
"1101" 220 48.6102552369951 19.8998587268882
"1102" 220.2 45.1596012892341 21.0866344835391
"1103" 220.4 40.4378958696092 21.6072611455544
"1104" 220.6 36.5417425944244 21.8596360057144
"1105" 220.8 32.8508982776723 22.1197915459193
"1106" 221 29.6895765093212 23.7382667806838
"1107" 221.2 26.6379475557043 26.2243667196697
"1108" 221.4 22.8028500271973 29.7643150354178
"1109" 221.6 19.3355734561761 32.1100205273693
"1110" 221.8 18.1820103357669 33.4934154276834
"1111" 222 15.5391631981513 36.007496311793
"1112" 222.2 12.4995016606282 39.8823211276698
"1113" 222.4 10.2861214872045 43.1011705349438
"1114" 222.6 7.58302321855363 46.6321629833001
"1115" 222.8 6.21320091497447 49.6108731097789
"1116" 223 6.49071340889636 50.3913183260234
"1117" 223.2 6.40539514182666 54.226390316087
"1118" 223.4 6.16860260207162 58.0505579988506
"1119" 223.6 6.55081190975928 61.0858694337471
"1120" 223.8 7.47037398957987 63.6036844457264
"1121" 224 8.37192523296222 67.0770195509589
"1122" 224.2 10.265864015276 70.336484814376
"1123" 224.4 12.0484614342108 73.0874148812176
"1124" 224.6 13.7058534934273 76.6534971372382
"1125" 224.8 15.2280280430059 80.847480877335
"1126" 225 15.837979672351 83.9221359244102
"1127" 225.2 17.3437791065001 87.848392405375
"1128" 225.4 18.2287021969447 91.1113340885821
"1129" 225.6 18.4475836613553 94.9982237219106
"1130" 225.8 18.9095930789792 99.5529195507451
"1131" 226 20.3496482153203 102.585091222316
"1132" 226.2 22.3643787402442 104.706894221902
"1133" 226.4 26.0783355874633 108.484186995526
"1134" 226.6 29.184180548292 111.099915561039
"1135" 226.8 30.7775711500867 113.133869250595
"1136" 227 33.7716429650716 115.435721222615
"1137" 227.2 36.9715929880388 117.257478193874
"1138" 227.4 41.1167707669617 119.181670375038
"1139" 227.6 45.8011252325711 121.150454867323
"1140" 227.8 50.256717700346 122.179100695128
"1141" 228 52.9260841325314 123.235718673878
"1142" 228.2 54.7654644596535 123.877128049517
"1143" 228.4 57.1918997989505 123.775882330446
"1144" 228.6 61.2719906730164 123.816191904967
"1145" 228.8 66.3995246642703 124.173656636933
"1146" 229 69.9071108603051 123.886523656168
"1147" 229.2 72.8016765462675 123.381176294589
"1148" 229.4 77.7794344322613 122.960599888366
"1149" 229.6 81.4390730362533 123.093715386137
"1150" 229.8 84.8864753411132 123.502358577471
"1151" 230 84.7116824401112 122.107213937182
"1152" 230.2 86.0384397061232 118.970354239996
"1153" 230.4 89.1460459099517 115.650936898514
"1154" 230.6 91.8037433399947 113.510685199694
"1155" 230.8 93.086010535796 111.72931322892
"1156" 231 95.9423382876998 108.824909276078
"1157" 231.2 99.149881026032 105.514216446785
"1158" 231.4 101.556512189355 102.984116405117
"1159" 231.6 102.872153238697 100.141656510197
"1160" 231.8 104.429611117094 95.1713222501549
"1161" 232 106.127232778919 90.4626469135568
"1162" 232.2 107.321969161658 87.0271702940972
"1163" 232.4 108.767894868283 84.7294169394636
"1164" 232.6 110.898997612742 80.5510705313215
"1165" 232.8 112.495067404039 77.3067864985682
"1166" 233 114.404133285856 72.9592995989086
"1167" 233.2 115.730620921462 68.5233427764319
"1168" 233.4 117.24441465461 64.0259382774038
"1169" 233.6 117.243780278589 61.8879136940214
"1170" 233.8 117.052440360286 58.4954202691891
"1171" 234 116.073450256911 53.5108746155277
"1172" 234.2 115.360646949778 49.7730575880774
"1173" 234.4 114.08328295889 45.5799253930968
"1174" 234.6 113.286699290184 42.7468118163558
"1175" 234.8 111.85873781566 38.5079053731463
"1176" 235 110.480265300008 33.334080123928
"1177" 235.2 108.658271971176 28.6368851092511
"1178" 235.4 106.750799944421 26.0515832775926
"1179" 235.6 104.946888386953 24.6070525898998
"1180" 235.8 101.35603014335 21.3901627638726
"1181" 236 97.6217886814971 18.0891156638073
"1182" 236.2 93.7966680406166 15.7401354285666
"1183" 236.4 89.7189773295471 13.7772535286376
"1184" 236.6 85.4889791224803 12.6930826628555
"1185" 236.8 81.7318708324009 11.3755930380785
"1186" 237 77.7878651973762 9.53075804956872
"1187" 237.2 74.6387983328475 7.65918015409237
"1188" 237.4 72.7923844736466 5.91268223436031
"1189" 237.6 70.9994675366272 3.38434839789673
"1190" 237.8 69.4361517730686 3.63734471879483
"1191" 238 65.4444767240808 3.6563511913451
"1192" 238.2 61.2750333604999 3.58648594206699
"1193" 238.4 58.5111010279358 3.50539953051032
"1194" 238.6 57.2262579979447 3.87642915396109
"1195" 238.8 52.9397504969408 4.47882667410552
"1196" 239 47.9805363136342 5.1194898833427
"1197" 239.2 44.4397778607737 5.90648788339494
"1198" 239.4 42.3587129787759 6.12074135027526
"1199" 239.6 39.42542115573 7.37912894349505
"1200" 239.8 34.9292317727229 8.95233751266055
"1201" 240 31.1748529399981 10.5490783209117
"1202" 240.2 30.1528627351362 12.749396256004
"1203" 240.4 28.3981480076634 16.1467150744813
"1204" 240.6 25.4069964093837 19.5617283625197
"1205" 240.8 22.4180075574512 22.8652827172766
"1206" 241 19.5187858910038 25.7172070451995
"1207" 241.2 16.4373335093205 28.3487406178686
"1208" 241.4 14.8038390537845 30.0972000819529
"1209" 241.6 12.7685539577064 32.0813357728768
"1210" 241.8 9.49320865562213 35.2267257708286
"1211" 242 8.01177085545056 38.5927295153867
"1212" 242.2 6.39003356218003 41.8582625044709
"1213" 242.4 4.63942030594237 46.3060676852656
"1214" 242.6 3.65865171636601 50.1329558169582
"1215" 242.8 2.46960164770691 54.1308113092219
"1216" 243 1.88447152318446 57.9605602027784
"1217" 243.2 1.55741845650919 61.5441923701742
"1218" 243.4 1.71139138957994 65.3878806610877
"1219" 243.6 2.49823525767048 68.9320207725734
"1220" 243.8 3.25201190410889 73.3610021803286
"1221" 244 4.00578372283203 77.1922484449067
"1222" 244.2 5.31213746454379 80.3289692059882
"1223" 244.4 6.60749951523314 84.5358171634174
"1224" 244.6 8.29417792382715 88.3086713906588
"1225" 244.8 9.80181865597794 91.4423824910603
"1226" 245 11.3212892067785 95.5743946544829
"1227" 245.2 13.5599226221876 98.4978014458009
"1228" 245.4 16.1497859110305 101.993258069487
"1229" 245.6 17.774140417006 105.526259038882
"1230" 245.8 19.8195281598464 108.320918415721
"1231" 246 23.2377380195454 111.250676316841
"1232" 246.2 26.9221133645228 115.147037484139
"1233" 246.4 29.463324260473 116.634720960153
"1234" 246.6 32.2821927263351 117.385827081312
"1235" 246.8 37.227240115187 119.34540790923
"1236" 247 41.2662555921338 121.723870572045
"1237" 247.2 43.1384591857877 123.075124976988
"1238" 247.4 45.4303246118078 123.578811807341
"1239" 247.6 50.0646655258726 125.477192363508
"1240" 247.8 53.7334737042359 126.753965437183
"1241" 248 56.0505013364726 126.794807636175
"1242" 248.2 61.1867500734853 127.489126891913
"1243" 248.4 65.6552791691715 127.538043043098
"1244" 248.6 70.0739772930313 126.23900310509
"1245" 248.8 72.4413480706748 125.460937039798
"1246" 249 73.9016833771958 124.283334234181
"1247" 249.2 77.6509467553268 123.326786685568
"1248" 249.4 81.2363405319111 122.728106698114
"1249" 249.6 84.9456609421437 120.942107357123
"1250" 249.8 87.3350206303617 120.323446856151
"1251" 250 89.9738553616209 119.601301910239
"1252" 250.2 94.2421465596942 118.508420325317
"1253" 250.4 97.897432392323 117.599371274895
"1254" 250.6 97.7562573894752 116.770990165325
"1255" 250.8 98.8781371479591 113.778362100047
"1256" 251 101.020943004411 110.087093143758
"1257" 251.2 103.202536070902 106.722426304444
"1258" 251.4 105.905660225712 103.849940600199
"1259" 251.6 108.086419426001 100.54853949156
"1260" 251.8 108.746128558471 98.3649952224496
"1261" 252 109.130469704806 95.5584453531872
"1262" 252.2 110.078401190619 90.810850454268
"1263" 252.4 111.411497997524 87.3377541344961
"1264" 252.6 113.181212152914 83.9451259411653
"1265" 252.8 115.461505887701 80.7203123269685
"1266" 253 117.899476971728 76.1555766834901
"1267" 253.2 119.253153463639 72.0515962776601
"1268" 253.4 120.478207944932 67.8411192640199
"1269" 253.6 120.849493285568 65.7819556392092
"1270" 253.8 121.373421625954 61.1394828440136
"1271" 254 120.380519621453 57.6723292051751
"1272" 254.2 118.534527741273 54.9688939536764
"1273" 254.4 116.838264161748 51.4747615006617
"1274" 254.6 115.705816413865 48.2004615440041
"1275" 254.8 114.373019200231 43.4219370857591
"1276" 255 114.06975487919 39.277751706734
"1277" 255.2 113.612682947151 34.9376307159177
"1278" 255.4 113.379190513712 30.7287766839793
"1279" 255.6 112.180320075981 29.3288109389683
"1280" 255.8 110.414886712748 26.4330848767009
"1281" 256 108.106843213801 22.0207481031205
"1282" 256.2 105.781139665712 19.7446036667977
"1283" 256.4 103.166479445592 18.8850137445515
"1284" 256.6 100.781339491982 17.5958902369576
"1285" 256.8 97.4189905391453 15.8847195460832
"1286" 257 95.1645910051292 14.8196403358484
"1287" 257.2 91.2200296585444 13.4068770828844
"1288" 257.4 86.9296760469314 13.0067323945041
"1289" 257.6 84.8736286829217 13.2501653368854
"1290" 257.8 81.5918842831643 14.104049964924
"1291" 258 76.9252688671513 14.8556178753769
"1292" 258.2 72.4817024015639 15.5967790752773
"1293" 258.4 69.6408765676647 15.542882643615
"1294" 258.6 68.6649705384336 15.2236274465104
"1295" 258.8 65.5163652993404 14.5005464161091
"1296" 259 61.6725206487666 13.9445230309267
"1297" 259.2 57.119115072309 13.726236718865
"1298" 259.4 52.7883269258347 13.1380012336431
"1299" 259.6 50.8206469081817 12.6875214111808
"1300" 259.8 49.1832819687815 12.4140368096106
"1301" 260 47.2162744703081 14.648485325814
"1302" 260.2 44.3583381896742 17.6170664671248
"1303" 260.4 42.0923516836313 21.2976353759107
"1304" 260.6 40.9645083585913 23.8701355536607
"1305" 260.8 39.3791698653548 26.8580209899723
"1306" 261 38.0322023665672 30.5833540372751
"1307" 261.2 36.623679309415 34.2569924687158
"1308" 261.4 35.5949294826507 36.3125455337856
"1309" 261.6 33.1691122608881 40.56404976385
"1310" 261.8 31.3165035575207 44.1314720362412
"1311" 262 30.5783884427843 47.6839124125274
"1312" 262.2 29.1437930636078 52.4333306031486
"1313" 262.4 28.1612076632575 55.6184081721398
"1314" 262.6 27.2753234999946 59.1277456272292
"1315" 262.8 26.7636648073748 63.7240332725058
"1316" 263 26.2848836377766 67.7746406051773
"1317" 263.2 27.047049208362 70.9986378350199
"1318" 263.4 27.7904123117336 73.2087390815894
"1319" 263.6 28.5410591203455 77.5618547105204
"1320" 263.8 29.0518869060803 82.1218063299052
"1321" 264 29.2221573234857 85.9103380464988
"1322" 264.2 30.0012164509987 88.4741202124306
"1323" 264.4 31.4060014987304 91.6693616785373
"1324" 264.6 33.8893320877936 95.5071072721316
"1325" 264.8 36.2862242249038 99.7597771897656
"1326" 265 38.2093916235819 102.597000532845
"1327" 265.2 39.2897060808984 104.165038236825
"1328" 265.4 40.8628478383861 107.1824828246
"1329" 265.6 43.2150462056588 111.505011024884
"1330" 265.8 45.2269717481026 115.191305477007
"1331" 266 47.3287264805237 118.347963611884
"1332" 266.2 48.865423576725 118.175501977945
"1333" 266.4 51.6614430911044 117.515926155931
"1334" 266.6 55.3193982340915 116.04750319976
"1335" 266.8 58.612443158854 114.65234628604
"1336" 267 63.0954404444388 112.95649010994
"1337" 267.2 66.130623913069 111.643971331821
"1338" 267.4 67.6784159989153 110.404958875461
"1339" 267.6 71.8794746025581 107.669757224793
"1340" 267.8 75.7019358174048 105.679452265587
"1341" 268 77.5969391018929 104.257172303051
"1342" 268.2 80.575420533387 102.082154390579
"1343" 268.4 84.2958565861888 98.7696388681981
"1344" 268.6 87.5955818437465 95.952964920265
"1345" 268.8 88.6160357544622 94.8856030325307
"1346" 269 91.7938816845173 91.5491180537019
"1347" 269.2 94.2848377192259 88.6557172621992
"1348" 269.4 96.6627355650704 85.1564714245503
"1349" 269.6 99.6160820882853 81.4080266195283
"1350" 269.8 101.541905106305 77.8238625965011
"1351" 270 102.689787466561 76.4211940277074
"1352" 270.2 105.457058605203 72.9044413890665
"1353" 270.4 107.781546341967 69.6490420791159
"1354" 270.6 110.517646737981 66.2706933792439
"1355" 270.8 112.362631616302 62.3114596876059
"1356" 271 112.53394635824 60.1306621109642
"1357" 271.2 111.808761980096 58.8556994538025
"1358" 271.4 110.049413599162 56.5265733278366
"1359" 271.6 107.824298146649 53.7292417151578
"1360" 271.8 106.401739310301 51.2126914971627
"1361" 272 106.248403295732 49.1432999222418
"1362" 272.2 107.016281803231 46.196986707782
"1363" 272.4 108.562237262474 44.5404011625594
"1364" 272.6 110.553920775054 43.896748314499
"1365" 272.8 113.358631380967 41.5257907952091
"1366" 273 114.156311177637 39.4751518277638
"1367" 273.2 112.626700918826 37.806479096011
"1368" 273.4 110.039235695363 37.3830747583727
"1369" 273.6 106.604949547604 35.8893877127569
"1370" 273.8 105.254281692673 35.6433413658445
"1371" 274 102.55991528849 34.5289749790928
"1372" 274.2 99.2204731192042 32.9429940182703
"1373" 274.4 96.2534058574414 31.6228094368665
"1374" 274.6 95.7191501928 31.2420359118123
"1375" 274.8 92.9109868626514 29.1725624806682
"1376" 275 92.1384020894433 28.255427550279
"1377" 275.2 89.5376526683303 26.2041105716733
"1378" 275.4 86.2695934347699 24.0946872892907
"1379" 275.6 82.9043128790868 21.2369222600332
"1380" 275.8 80.6910155446065 18.777036890024
"1381" 276 78.4848631192145 16.1666764335648
"1382" 276.2 76.4297716791538 15.0029066087726
"1383" 276.4 72.8498716968761 14.2306282837342
"1384" 276.6 68.7588149254852 12.7021041724881
"1385" 276.8 65.1064895057489 12.2298067485598
"1386" 277 60.8875380928705 13.1553003811553
"1387" 277.2 57.215714172439 14.3665216585288
"1388" 277.4 52.9733177644417 15.9354831331519
"1389" 277.6 50.4781594285941 16.8107506388434
"1390" 277.8 48.7797636745077 17.9314938305283
"1391" 278 44.0119500931378 20.2113477277234
"1392" 278.2 40.3122091175783 21.4462946768308
"1393" 278.4 37.3086976693675 22.8713092947565
"1394" 278.6 33.4130959967914 25.3666063353486
"1395" 278.8 30.2149513867365 27.0939959470388
"1396" 279 27.8130533692109 28.6443333206408
"1397" 279.2 24.3348554119959 30.9631150218201
"1398" 279.4 20.4117515078683 33.2232765208422
"1399" 279.6 16.4549377721052 35.0469059828257
"1400" 279.8 14.6607935284325 36.0236643471101
"1401" 280 12.3926181689922 37.0800337080642
"1402" 280.2 8.54201617246964 39.4244145057011
"1403" 280.4 8.473117562748 41.675701320997
"1404" 280.6 8.32760137881948 45.6344406232942
"1405" 280.8 7.43281387981337 49.4521436133966
"1406" 281 5.84990361319367 53.0805241546142
"1407" 281.2 4.52804231618141 56.0137146138822
"1408" 281.4 4.30411850614633 59.1062888728783
"1409" 281.6 4.71694512148538 63.3221212213417
"1410" 281.8 4.49222993481529 67.5472381883717
"1411" 282 5.47188812605326 69.7880518134946
"1412" 282.2 6.5603175190354 74.4118015847401
"1413" 282.4 7.25398919339831 78.2925766068505
"1414" 282.6 7.56296657920567 79.4006177248637
"1415" 282.8 9.62513673472949 82.4318017091192
"1416" 283 11.497746849871 85.2974945297502
"1417" 283.2 13.8178230359038 87.2400401109385
"1418" 283.4 17.183826752009 89.4531556153471
"1419" 283.6 20.8019431620274 91.3329926593315
"1420" 283.8 24.0315562474808 93.417281817266
"1421" 284 27.2675039675671 96.4584675748547
"1422" 284.2 30.1255520454812 99.0217309595217
"1423" 284.4 30.920774881451 100.729663070072
"1424" 284.6 33.1639064032101 103.840311530248
"1425" 284.8 36.0919149211414 107.460327975151
"1426" 285 38.7485009531962 110.831139071623
"1427" 285.2 40.7203519755762 114.076630645245
"1428" 285.4 42.4033788282828 116.794120984476
"1429" 285.6 45.3095083477903 119.116198634556
"1430" 285.8 47.3506339581249 119.104919908657
"1431" 286 51.5766967560078 119.685570709621
"1432" 286.2 56.0843853020466 120.381792976316
"1433" 286.4 57.823585045919 121.144145331708
"1434" 286.6 59.2958140300858 121.921085970749
"1435" 286.8 63.0171706103036 122.867541563293
"1436" 287 66.8129490135408 123.404158276976
"1437" 287.2 69.070730603138 122.298755373635
"1438" 287.4 71.7388281535332 119.987390849137
"1439" 287.6 74.7876159941377 117.92669656718
"1440" 287.8 76.950368507037 116.663248240679
"1441" 288 79.2530649707398 113.117455518918
"1442" 288.2 81.8711584811352 109.190808533149
"1443" 288.4 83.9174156260191 105.364042733998
"1444" 288.6 84.7027578347978 103.20336341064
"1445" 288.8 85.4498892430946 101.286529223234
"1446" 289 87.2922396744568 97.7492088803496
"1447" 289.2 89.8011027736767 94.4821647698502
"1448" 289.4 92.1917974316324 91.3554704971144
"1449" 289.6 92.9909108948483 89.5868329943579
"1450" 289.8 94.2179913200046 86.2404127704888
"1451" 290 95.4240931798245 81.8230622197916
"1452" 290.2 97.112227062718 77.7258110234893
"1453" 290.4 97.8876297453138 74.6355844368944
"1454" 290.6 98.3907290997667 73.1779205521261
"1455" 290.8 100.367188796875 69.4935957686337
"1456" 291 102.287406508769 65.8109751656732
"1457" 291.2 104.217121785932 62.9352773314974
"1458" 291.4 105.626003554678 61.0760725616922
"1459" 291.6 105.499988283261 58.3285393423853
"1460" 291.8 105.991828024872 54.336349057865
"1461" 292 105.739836088555 50.8017771169533
"1462" 292.2 105.806903472526 47.9173928514036
"1463" 292.4 105.417419405887 47.0467011964298
"1464" 292.6 104.22680517359 43.716107501656
"1465" 292.8 103.656447134546 39.9302507854545
"1466" 293 102.883150092187 35.4332466092268
"1467" 293.2 102.482912398171 33.6504002007514
"1468" 293.4 101.190599487093 31.4252929589548
"1469" 293.6 99.6347044037273 27.2217541917992
"1470" 293.8 99.7411619935348 23.6103447357127
"1471" 294 100.935316776232 21.4727820565104
"1472" 294.2 102.145904816664 19.6246729204385
"1473" 294.4 101.913690027431 20.2821513134594
"1474" 294.6 99.8500517090658 20.1363477297747
"1475" 294.8 96.3161619464717 19.790460828067
"1476" 295 91.9882467914119 19.6076639530213
"1477" 295.2 87.8252940265985 19.7936115377013
"1478" 295.4 83.3475804235501 20.5199866634939
"1479" 295.6 79.7911207087554 21.7649781848181
"1480" 295.8 76.8358745685704 22.7800651714412
"1481" 296 75.2479378952091 23.2890972478215
"1482" 296.2 74.5916712785338 23.6352546628674
"1483" 296.4 73.2835926509672 24.1863430570436
"1484" 296.6 72.7752313198374 24.7933835895191
"1485" 296.8 71.5950543312318 25.1151951206686
"1486" 297 70.5610489856589 25.6944185785133
"1487" 297.2 67.3635877482706 26.398761953113
"1488" 297.4 63.6116252310321 27.6181492270127
"1489" 297.6 59.3624059906715 29.1117293800414
"1490" 297.8 57.2761445127109 30.4717602518503
"1491" 298 53.5446408181917 32.4281323110434
"1492" 298.2 49.1136754075531 34.0363717484548
"1493" 298.4 47.1262611200196 34.2446276686966
"1494" 298.6 43.4812094789115 35.336696767372
"1495" 298.8 38.7077638512346 36.2999731719379
"1496" 299 34.8775786914736 37.119199421947
"1497" 299.2 33.4965707902046 37.7718775966001
"1498" 299.4 30.0911334041007 39.1039535308527
"1499" 299.6 25.9650226152018 40.5716299962899
"1500" 299.8 22.4933287393796 41.8653842190123
"1501" 300 19.0019842483299 43.5018068056515
"1502" 300.2 17.246411298976 44.8486673371188
"1503" 300.4 13.6089029154984 46.4374181401179
"1504" 300.6 9.86121032591924 47.2747464236801
"1505" 300.8 8.0630631430579 46.8593844480236
"1506" 301 8.0363263973989 48.2762747460571
"1507" 301.2 7.68787295991551 51.3005568653144
"1508" 301.4 7.69737953350746 54.8939742106901
"1509" 301.6 6.9798425663287 59.0176078960195
"1510" 301.8 6.24215113853182 62.480317830711
"1511" 302 5.02987971947664 64.3757058260942
"1512" 302.2 4.24789941813799 68.3947708501498
"1513" 302.4 3.01049765328357 72.7896868537727
"1514" 302.6 3.85039756537104 73.4026782806926
"1515" 302.8 6.42974850394897 75.7800600129866
"1516" 303 8.58365470799678 78.8679686585547
"1517" 303.2 10.0735257832043 81.9917213406171
"1518" 303.4 11.1755506222786 83.7205449220005
"1519" 303.6 12.4318117455881 87.3289889825763
"1520" 303.8 13.6554600433919 91.0345610059802
"1521" 304 14.7542308877623 94.8785635065935
"1522" 304.2 15.512510630385 96.8051899785795
"1523" 304.4 17.5102761256113 99.7851709889942
"1524" 304.6 19.5584727906791 102.175489655995
"1525" 304.8 22.0573716791032 104.173998534027
"1526" 305 25.937635797568 106.588114719877
"1527" 305.2 28.3330390245621 108.930870531882
"1528" 305.4 30.1277206641161 110.506485766761
"1529" 305.6 33.5904831401806 113.693768074638
"1530" 305.8 37.6579826180506 116.714678487193
"1531" 306 41.208754580316 119.296795882629
"1532" 306.2 42.902196420564 119.659639994991
"1533" 306.4 46.3587985775222 121.312398861006
"1534" 306.6 51.0191688243938 123.289171720618
"1535" 306.8 54.855300724494 124.888141690072
"1536" 307 57.9565855014243 125.473831997245
"1537" 307.2 61.9060732798343 125.150693580467
"1538" 307.4 65.7979950484198 124.305077947913
"1539" 307.6 70.4026135354733 123.816276583046
"1540" 307.8 73.0196813812654 123.912176467268
"1541" 308 75.4486695026471 123.937289847426
"1542" 308.2 79.0706582646631 123.160560168476
"1543" 308.4 82.1000769340409 120.833557679254
"1544" 308.6 84.1245214820733 118.531444736945
"1545" 308.8 86.9718576080089 115.424158377237
"1546" 309 89.1412687717448 112.074100051241
"1547" 309.2 91.2247737029403 108.844640199853
"1548" 309.4 93.1358967232295 105.76866588606
"1549" 309.6 94.9571807071424 103.613442843693
"1550" 309.8 96.7185498886819 101.90856509636
"1551" 310 100.120363998985 99.0935757362106
"1552" 310.2 102.761617607626 96.9507626163769
"1553" 310.4 104.37839476646 95.0935597787037
"1554" 310.6 107.36706310092 91.5361034527728
"1555" 310.8 109.328973751615 88.2881597423746
"1556" 311 109.794109252644 87.1415526112263
"1557" 311.2 111.347545127885 83.8058039709902
"1558" 311.4 112.941930039871 80.8830686984615
"1559" 311.6 113.816877315331 79.1273906104301
"1560" 311.8 114.867876660767 76.0015748190342
"1561" 312 117.025597034673 73.0550171142424
"1562" 312.2 119.559262065535 69.8851721829009
"1563" 312.4 120.89503730451 66.5942188307928
"1564" 312.6 122.32998610203 63.0659770180022
"1565" 312.8 121.710922377983 60.1488785354328
"1566" 313 120.344690391428 57.2547630119263
"1567" 313.2 117.914687228832 53.3186347181522
"1568" 313.4 116.021459847521 49.9997249070033
"1569" 313.6 113.828169044733 46.4349588328828
"1570" 313.8 111.856731891929 42.8410131420734
"1571" 314 110.656897177548 39.780216370059
"1572" 314.2 110.46819474778 38.2017122850071
"1573" 314.4 109.245804783971 34.114270678373
"1574" 314.6 107.580271070015 29.7818800050001
"1575" 314.8 105.975306424814 27.068538763554
"1576" 315 103.547648546663 23.8858186253412
"1577" 315.2 102.259979314944 21.9209203061556
"1578" 315.4 99.1003049388525 19.2100995344811
"1579" 315.6 95.7233414176858 17.6140377522491
"1580" 315.8 92.0997629944054 16.0116770970184
"1581" 316 88.2311212396346 14.2170242641167
"1582" 316.2 84.0666506120504 13.4399762859582
"1583" 316.4 79.7913821401755 14.1449041184276
"1584" 316.6 75.7132348549612 15.3385859274116
"1585" 316.8 75.1608489546252 16.2997819972832
"1586" 317 71.7666650802368 18.5188753313043
"1587" 317.2 68.2684102073775 21.2174634685368
"1588" 317.4 66.5631450819679 22.6751722555446
"1589" 317.6 64.2061947127085 25.1770459525731
"1590" 317.8 61.3353970674241 27.9954318344632
"1591" 318 57.6890979341138 31.0245502924372
"1592" 318.2 55.8282036808865 32.6766570409243
"1593" 318.4 53.1372852421987 35.0152822234596
"1594" 318.6 49.3429257085116 38.1031753769328
"1595" 318.8 46.8803124855167 40.1155775613161
"1596" 319 43.7148730031446 42.3464337571955
"1597" 319.2 40.3540905188504 45.8557579083782
"1598" 319.4 37.0174146267609 49.5083000052615
"1599" 319.6 35.5602080141962 52.0129497745977
"1600" 319.8 35.2584230404972 53.5103118327276
"1601" 320 33.9963235061155 55.753292786088
"1602" 320.2 30.9598157563369 59.150599643894
"1603" 320.4 28.7544552525229 61.9130831611902
"1604" 320.6 26.2615780510027 64.8131600780124
"1605" 320.8 23.4038123987178 68.7937838566522
"1606" 321 21.9898965474948 72.1330037600979
"1607" 321.2 20.598494106817 76.5614004888165
"1608" 321.4 20.2095188985328 78.2157041766386
"1609" 321.6 20.8572924194813 79.5777338153393
"1610" 321.8 19.3397739497612 81.842457624733
"1611" 322 16.4185679071109 83.6349476724242
"1612" 322.2 13.3710619616955 84.4214149827822
"1613" 322.4 10.2063470891027 84.2692350056779
"1614" 322.6 10.1010586670028 84.4067864646666
"1615" 322.8 11.1661804377923 86.2938785419339
"1616" 323 12.1963122086613 89.4530523340737
"1617" 323.2 13.4241781869542 92.7824108438664
"1618" 323.4 14.9465728882089 93.8753900782101
"1619" 323.6 17.8579940400443 96.8926239458117
"1620" 323.8 18.4486175398091 98.0861100046147
"1621" 324 20.2629700931313 100.800791223617
"1622" 324.2 23.3768282449787 104.003472764023
"1623" 324.4 25.8449145382973 106.759282990036
"1624" 324.6 26.9130101545588 107.942578712665
"1625" 324.8 27.6793437003397 108.298460785545
"1626" 325 31.1211792238832 110.985430545552
"1627" 325.2 35.516067852264 112.976849204362
"1628" 325.4 38.5985169113234 113.679832696593
"1629" 325.6 42.7294150058959 115.310946062394
"1630" 325.8 46.1043737182656 116.870938761091
"1631" 326 49.4825763476958 117.788620774588
"1632" 326.2 53.3528954393063 119.401237100717
"1633" 326.4 57.2024634006067 120.84139430599
"1634" 326.6 61.6818806326356 122.292415075454
"1635" 326.8 65.2738046592326 122.961292780239
"1636" 327 66.9760416986747 121.409158306499
"1637" 327.2 69.7123633500176 117.643574498168
"1638" 327.4 71.8791830652348 114.945247413152
"1639" 327.6 72.4920447398357 112.922551738898
"1640" 327.8 74.5402774325934 108.83980224157
"1641" 328 76.7463298044983 105.300727919966
"1642" 328.2 78.3400078145571 102.531913204548
"1643" 328.4 80.0711162960718 100.172722575736
"1644" 328.6 82.0969562142854 98.0880174883162
"1645" 328.8 85.3610842979568 95.276165707879
"1646" 329 88.1466958800073 92.8934968502784
"1647" 329.2 90.679083392449 90.2580597478808
"1648" 329.4 92.402061325966 88.8492753247235
"1649" 329.6 95.5044731637934 85.8539765030946
"1650" 329.8 98.3449188263129 82.8738054472878
"1651" 330 100.05578952341 80.0370197114256
"1652" 330.2 100.988589651633 78.8500660030303
"1653" 330.4 103.339245173296 75.6347053303869
"1654" 330.6 105.657369680892 71.8908296749196
"1655" 330.8 107.963343114382 67.8993084432021
"1656" 331 110.538311074745 64.3736850843767
"1657" 331.2 112.253410517436 61.5538865734057
"1658" 331.4 112.620174932979 59.1656528825822
"1659" 331.6 112.10539660445 55.4594616183745
"1660" 331.8 111.651714983144 51.0840989498873
"1661" 332 111.590510521573 47.2253453453607
"1662" 332.2 111.56563954338 42.8547698224874
"1663" 332.4 110.63814625624 40.7633885758167
"1664" 332.6 109.279596772215 38.9095076273397
"1665" 332.8 107.288774162262 34.9120553037604
"1666" 333 105.190693946224 31.1906982857157
"1667" 333.2 104.056526602528 29.6967769866754
"1668" 333.4 102.39635439358 29.3978439620446
"1669" 333.6 100.561145114132 28.6474880772996
"1670" 333.8 98.1170103515411 26.903573383627
"1671" 334 95.3355784187853 24.7411077996572
"1672" 334.2 91.6491923337441 21.7948881259012
"1673" 334.4 88.6600706753729 19.1950945347593
"1674" 334.6 86.1879349596132 17.2220414879544
"1675" 334.8 84.1484287358936 16.0787812441376
"1676" 335 79.2150917962671 13.8844399043474
"1677" 335.2 75.2770672660873 12.8464265736893
"1678" 335.4 72.4761854749463 12.67073528929
"1679" 335.6 70.7427134029876 12.7327233895761
"1680" 335.8 68.701851641356 13.627065459863
"1681" 336 63.7551884440355 15.0976314743402
"1682" 336.2 60.3493911796241 16.4525626636611
"1683" 336.4 57.9566687161612 17.8146725332939
"1684" 336.6 55.7506828097105 19.2227689025568
"1685" 336.8 51.7885878573141 21.8123360963444
"1686" 337 46.7462966811038 24.2126695599681
"1687" 337.2 44.4776760628159 25.052974711343
"1688" 337.4 43.2237664831591 26.8503171968941
"1689" 337.6 41.5196893507568 29.4548129282168
"1690" 337.8 39.3411336051798 33.3592486241829
"1691" 338 36.3750030857895 36.7333811491783
"1692" 338.2 34.1136493223958 38.9257123251377
"1693" 338.4 31.7585145224515 39.8761311807941
"1694" 338.6 29.3353421297576 41.0445982467558
"1695" 338.8 26.135172993081 42.7385615233622
"1696" 339 23.0448604380389 45.0112272667176
"1697" 339.2 19.6497740133167 47.934468745538
"1698" 339.4 19.3160359627299 49.1826460503681
"1699" 339.6 18.4335331968916 50.7148573342118
"1700" 339.8 17.0669759315516 54.7055583830848
"1701" 340 15.7409273314969 58.9675090182306
"1702" 340.2 15.3129339493003 61.1607422553082
"1703" 340.4 14.6709494527621 64.4303551293647
"1704" 340.6 14.2666703008445 67.9853286597515
"1705" 340.8 14.5479567764844 72.1489885453317
"1706" 341 14.7789750192876 75.1681656120475
"1707" 341.2 15.6223030139282 76.3619475393141
"1708" 341.4 17.9616708740697 79.7688157192449
"1709" 341.6 19.6738797113368 83.1661150311247
"1710" 341.8 20.595430481671 86.5576819501213
"1711" 342 21.2334174290005 87.5599122393851
"1712" 342.2 23.1107872915584 90.2051334845422
"1713" 342.4 25.2266683484719 94.388549044481
"1714" 342.6 26.5723432504132 97.3118739648556
"1715" 342.8 26.7542571824817 98.9006815379967
"1716" 343 27.4980374702232 102.669781800569
"1717" 343.2 29.1588273942743 106.619719344563
"1718" 343.4 31.2332556822074 108.719452694471
"1719" 343.6 34.6241239809341 110.183716820255
"1720" 343.8 38.2027873691972 111.423651807881
"1721" 344 42.2058101632402 113.003516669723
"1722" 344.2 43.9398778072345 114.482011349972
"1723" 344.4 45.5004015426328 115.502838306192
"1724" 344.6 48.9842936874527 117.898726244753
"1725" 344.8 52.5899083650997 120.187970030227
"1726" 345 54.3939781811835 120.838700545756
"1727" 345.2 56.4798082890037 120.26411990638
"1728" 345.4 60.343217364414 119.531916107781
"1729" 345.6 64.7619584390878 119.003441002449
"1730" 345.8 68.2120788684622 118.699044622933
"1731" 346 70.1296660279735 118.675048017828
"1732" 346.2 73.104251666271 118.24815186254
"1733" 346.4 76.5458137860726 117.704318519088
"1734" 346.6 80.9047275701452 116.69583566362
"1735" 346.8 84.1331128995409 115.421132894914
"1736" 347 84.4269293978383 114.565280218838
"1737" 347.2 87.3514912812303 112.596841732747
"1738" 347.4 90.1296182718735 110.276465003162
"1739" 347.6 91.3351272984426 108.811438900987
"1740" 347.8 94.1792247521087 106.392223490104
"1741" 348 96.1410052042328 103.874532265547
"1742" 348.2 97.1922778090661 101.062312860041
"1743" 348.4 99.5030941948257 96.0704285225699
"1744" 348.6 101.217278874896 92.3418625789991
"1745" 348.8 101.844664518679 90.4150387225768
"1746" 349 101.935505073779 88.8180833278663
"1747" 349.2 103.178984118368 84.9330879552811
"1748" 349.4 104.734915382959 81.5399225251436
"1749" 349.6 105.606504335426 80.0907876248914
"1750" 349.8 106.987531799229 77.6228111465244
"1751" 350 108.626298579905 73.6244132110314
"1752" 350.2 110.340977911194 69.9903405606911
"1753" 350.4 111.017680079059 68.1077486868063
"1754" 350.6 111.445093369554 65.2085544189715
"1755" 350.8 113.320427114393 61.1308605457359
"1756" 351 114.55231410997 58.0061254372012
"1757" 351.2 114.662844844166 54.9625768837622
"1758" 351.4 113.753614271627 53.5829519296494
"1759" 351.6 112.07955995384 50.2964198750728
"1760" 351.8 110.850017333995 46.0492392899405
"1761" 352 109.99504830075 41.8803614142023
"1762" 352.2 109.575930745051 39.1342680739834
"1763" 352.4 109.588798874734 37.8453651176667
"1764" 352.6 110.88198164593 34.8799461953155
"1765" 352.8 111.869917134647 31.2059035209278
"1766" 353 110.641184724261 29.1006161654492
"1767" 353.2 108.491467478816 29.1726394973697
"1768" 353.4 104.889266757146 27.6646802252055
"1769" 353.6 101.730738247402 26.5249503332409
"1770" 353.8 98.4109562124225 25.769278257245
"1771" 354 96.7074536782135 25.9686869716312
"1772" 354.2 93.4183440820274 26.0482850946397
"1773" 354.4 89.3418433614873 25.7430048532186
"1774" 354.6 86.0616794877476 25.5981449189076
"1775" 354.8 84.403714073926 25.3753875206598
"1776" 355 82.5424917380656 25.4838311214224
"1777" 355.2 78.6539143516282 25.444132333958
"1778" 355.4 75.8671040856807 25.2584277615523
"1779" 355.6 74.3482391329345 24.9890442018815
"1780" 355.8 71.3782015506491 24.0484379314147
"1781" 356 67.6997713168928 22.8205051521087
"1782" 356.2 65.6431400440594 21.7670509611418
"1783" 356.4 62.566011956303 20.4924326984578
"1784" 356.6 58.4785763222673 19.0834349058671
"1785" 356.8 55.2987388453361 18.2321887935744
"1786" 357 54.0070287576653 18.5823662928727
"1787" 357.2 51.3936687348978 19.353946387497
"1788" 357.4 47.359706404502 19.938601102879
"1789" 357.6 43.6150387899647 20.4893823144105
"1790" 357.8 42.301996085185 21.7765929596374
"1791" 358 40.9253028545988 23.0153196621202
"1792" 358.2 37.2077251879245 23.3604801368668
"1793" 358.4 34.1683774993651 22.5912941535073
"1794" 358.6 32.6881976555862 20.9525984644332
"1795" 358.8 32.4543603862977 21.2330951974518
"1796" 359 32.0937917742529 23.0821340054317
"1797" 359.2 32.0465960784508 26.3190008754641
"1798" 359.4 31.605963755589 30.4306537145022
"1799" 359.6 31.2695148188215 33.5767083726258
"1800" 359.8 31.3934132614378 37.2921926549529
"1801" 360 32.2144272503952 38.6254091443536
"1802" 360.2 32.761157935312 41.5535260745046
"1803" 360.4 33.1504111306737 45.8676535020038
"1804" 360.6 33.3346660101509 49.9748937997467
"1805" 360.8 33.482474569432 52.8976403700494
"1806" 361 33.6726918606662 55.5594614634308
"1807" 361.2 33.6849742234772 57.1923065456465
"1808" 361.4 34.3424748476645 61.5480383012708
"1809" 361.6 34.3019780518095 65.1517812031752
"1810" 361.8 34.1097106526091 67.8885586035689
"1811" 362 34.2092366690856 71.019806882408
"1812" 362.2 34.6678367529651 72.1466150960164
"1813" 362.4 35.5363847082524 75.3302936537812
"1814" 362.6 35.6763471620552 79.2032651118061
"1815" 362.8 36.9057494081981 82.8851120186112
"1816" 363 39.3735599185826 86.597738963725
"1817" 363.2 41.6522435688644 89.3966582340099
"1818" 363.4 43.6198063849171 90.9544584883252
"1819" 363.6 45.5426601277127 92.0637303212007
"1820" 363.8 49.3334811931685 94.2040366374357
"1821" 364 52.8486800665385 96.3154602964774
"1822" 364.2 55.3337693140898 98.4251749419296
"1823" 364.4 56.4402054739265 99.5846037876563
"1824" 364.6 59.8109850462543 102.111678118123
"1825" 364.8 63.1911054749282 103.978241301106
"1826" 365 65.40589241934 104.233474854458
"1827" 365.2 69.3336636524599 104.975896280522
"1828" 365.4 73.0190446342124 105.209426497526
"1829" 365.6 76.1711201950064 105.139745911783
"1830" 365.8 77.1379035998362 104.28889396861
"1831" 366 80.9252472847329 104.214095727436
"1832" 366.2 85.6777923275408 103.530301733319
"1833" 366.4 89.346100985007 103.366063570893
"1834" 366.6 90.3282990281175 102.623768728906
"1835" 366.8 91.3923121273073 101.709790190813
"1836" 367 95.1655535207779 99.5451786369746
"1837" 367.2 98.7872220915234 98.0662294738135
"1838" 367.4 100.167333772311 96.7302033967743
"1839" 367.6 102.336910399696 94.1382399286748
"1840" 367.8 105.390399960821 91.1269901279084
"1841" 368 107.09424448119 88.5882838184054
"1842" 368.2 108.220145228292 85.8326372892974
"1843" 368.4 110.301383686947 81.6858296722272
"1844" 368.6 111.890530661996 78.2862072616277
"1845" 368.8 112.784253986978 75.1751735138535
"1846" 369 113.120605920206 71.4789879832428
"1847" 369.2 113.794787949539 67.5232696544627
"1848" 369.4 114.321492608736 66.4060053455151
"1849" 369.6 115.175090361293 62.1373495611694
"1850" 369.8 115.559746403553 57.8299630341678
"1851" 370 115.00374387282 54.4501776389329
"1852" 370.2 114.096020188654 52.514491684256
"1853" 370.4 113.082010360419 49.2337208019206
"1854" 370.6 112.15824138476 46.0743495992981
"1855" 370.8 110.914013411935 42.4167394905664
"1856" 371 110.856678783799 39.8404892706604
"1857" 371.2 110.248164808586 35.8642838896865
"1858" 371.4 109.440526247674 31.9809773650972
"1859" 371.6 109.225443358687 29.3123651573756
"1860" 371.8 109.779006623978 28.3941370935305
"1861" 372 109.196724600319 29.0812158133784
"1862" 372.2 107.118690042854 29.5715610887752
"1863" 372.4 102.986560609174 29.2310289543125
"1864" 372.6 100.523776465697 28.8448356167701
"1865" 372.8 98.9154202263415 29.4252436994877
"1866" 373 97.0016082649798 29.8557115218647
"1867" 373.2 93.0563899959338 30.028289295839
"1868" 373.4 90.2573215454035 30.2455516373239
"1869" 373.6 88.3184780209306 30.7640057515277
"1870" 373.8 84.088786682856 31.0466450841062
"1871" 374 79.7787187352376 31.3197047134206
"1872" 374.2 77.9718007011886 30.9470646725246
"1873" 374.4 77.1203264531794 31.3903596619664
"1874" 374.6 73.4360144798084 31.2884122813966
"1875" 374.8 70.169942827146 30.9556923213432
"1876" 375 67.5046468811814 30.7042962681163
"1877" 375.2 63.778619687586 30.8300977646087
"1878" 375.4 59.4223102804528 30.9745580900674
"1879" 375.6 57.1280368122575 30.8826403743634
"1880" 375.8 54.5460328259531 29.8934064816469
"1881" 376 51.1943878284444 27.7280596045515
"1882" 376.2 47.709516400789 25.8376872993414
"1883" 376.4 44.7922348390629 24.801188083363
"1884" 376.6 42.7786217570263 25.0785107909328
"1885" 376.8 38.7151755826756 26.3204322164064
"1886" 377 35.4600169670639 27.9808528710659
"1887" 377.2 32.1588186582054 30.4522684778876
"1888" 377.4 30.2855161227344 32.3039297901452
"1889" 377.6 29.2798325297382 32.3756333136065
"1890" 377.8 25.9640595308698 31.7927921996558
"1891" 378 22.7162844122465 30.6726372700228
"1892" 378.2 20.3730102852156 28.7065853181532
"1893" 378.4 20.0757181459583 28.2399921409437
"1894" 378.6 19.2230165376166 29.9314447765233
"1895" 378.8 17.9595685051552 32.6515133697853
"1896" 379 16.5446749326531 35.4183989720723
"1897" 379.2 15.7183573961365 36.6860041980814
"1898" 379.4 14.2142340338323 39.8066277306432
"1899" 379.6 11.8158652122982 43.0066228498876
"1900" 379.8 10.9848410933376 44.4975718463482
"1901" 380 10.3440995870464 45.789788089632
"1902" 380.2 8.63720829949391 49.0435170864484
"1903" 380.4 6.96644719417967 52.4699755499023
"1904" 380.6 6.9893835932747 54.9622988836798
"1905" 380.8 6.4842379133916 59.2793862033264
"1906" 381 6.81314483088304 61.9838327975329
"1907" 381.2 7.67628343900394 65.7477146010383
"1908" 381.4 8.18530058961713 69.8267026321951
"1909" 381.6 8.6705389481376 71.5491771026537
"1910" 381.8 10.1102228191764 74.948249528265
"1911" 382 10.8090850400075 79.133580765106
"1912" 382.2 11.1658257442647 82.8459602353962
"1913" 382.4 11.7742159896529 86.920985721208
"1914" 382.6 12.380602453016 87.631971230084
"1915" 382.8 13.8121629160978 89.7080700660626
"1916" 383 16.6137917912745 93.239639825866
"1917" 383.2 18.1494558303869 96.9189782675138
"1918" 383.4 18.6862463036139 97.9543595800171
"1919" 383.6 19.5577934661725 100.539367119268
"1920" 383.8 21.5643082359116 104.062059511924
"1921" 384 23.4854424289804 105.140822420941
"1922" 384.2 26.8198945037658 107.300278452515
"1923" 384.4 29.7099782201721 109.437645991598
"1924" 384.6 31.6779023780638 110.001223700443
"1925" 384.8 35.8603892949581 111.769755621025
"1926" 385 39.029731120445 113.262052858365
"1927" 385.2 40.1714074498412 113.434723159488
"1928" 385.4 43.2594676430614 113.265707417995
"1929" 385.6 47.2630849026373 113.303490351006
"1930" 385.8 50.0051768340705 113.545806045005
"1931" 386 54.1289084024342 113.88506462234
"1932" 386.2 58.2400738605067 113.832711522518
"1933" 386.4 60.6562964583594 113.651154984723
"1934" 386.6 63.2154185795482 112.660531978327
"1935" 386.8 67.6109983513051 111.361004525705
"1936" 387 71.1197365302678 110.361748715149
"1937" 387.2 72.0952476740752 109.369348583926
"1938" 387.4 73.9141829836678 107.908499663138
"1939" 387.6 76.8526146487107 105.73827266611
"1940" 387.8 79.2303538798409 103.772049436769
"1941" 388 83.2424481481229 101.490883577751
"1942" 388.2 86.6850032495027 100.036230428493
"1943" 388.4 88.0831869144246 100.074062371687
"1944" 388.6 89.7271050790728 99.4132337175962
"1945" 388.8 91.7348195826951 98.2216199282171
"1946" 389 92.7902578366929 95.7075039699451
"1947" 389.2 92.9315144413319 91.8718245728715
"1948" 389.4 92.8410859993793 88.6126105891558
"1949" 389.6 92.7530043500463 85.014418991965
"1950" 389.8 92.5502546175279 81.6758860218902
"1951" 390 92.3774876346705 79.0455239093413
"1952" 390.2 92.5249999650401 74.742004206832
"1953" 390.4 92.3349125792032 71.2756202190981
"1954" 390.6 92.3225432279019 69.861894626596
"1955" 390.8 92.6404091369878 67.5642313086899
"1956" 391 92.989588119805 63.6933358973564
"1957" 391.2 93.848270661666 59.7168542818698
"1958" 391.4 94.9122944941839 56.6379587075185
"1959" 391.6 95.9909960050927 53.470001120034
"1960" 391.8 97.09222840023 51.1185987598157
"1961" 392 97.0912563783181 49.6030286742245
"1962" 392.2 97.0858532819964 46.126928080468
"1963" 392.4 95.9824830185367 42.4008263154339
"1964" 392.6 94.9889193781949 38.6276688752837
"1965" 392.8 93.5808188027745 36.7186284609961
"1966" 393 92.6872294130612 36.0101200798563
"1967" 393.2 90.0608071739837 33.8720085778706
"1968" 393.4 86.9516795395717 31.4471305229427
"1969" 393.6 84.3953423525763 29.8597580009924
"1970" 393.8 81.2978955976493 28.4819116735483
"1971" 394 77.4219121650762 26.7550493157185
"1972" 394.2 75.289939194601 26.1167921303161
"1973" 394.4 73.3744402009371 26.6130494471448
"1974" 394.6 69.0011101631542 26.9514041221641
"1975" 394.8 64.7320364678397 26.9875055590364
"1976" 395 62.7661762023774 26.3939808873499
"1977" 395.2 61.0226564815228 24.939922460948
"1978" 395.4 57.9594620365762 22.6098861762638
"1979" 395.6 53.9189578167021 20.1172344814645
"1980" 395.8 51.3374126228813 18.3371968545967
"1981" 396 49.1217594081382 19.0024288471478
"1982" 396.2 45.7285074335253 20.8711569895357
"1983" 396.4 43.6839354963759 23.0596397400425
"1984" 396.6 43.066525352104 24.5056973449643
"1985" 396.8 40.4866867161397 25.8235069776071
"1986" 397 37.0508328470672 26.5854075298509
"1987" 397.2 34.4266851423681 27.1209607438882
"1988" 397.4 31.6380591418844 27.4325455512419
"1989" 397.6 28.0824703105861 27.747155952291
"1990" 397.8 25.8114075731939 28.2398719324718
"1991" 398 22.0006435813285 29.2878415195927
"1992" 398.2 19.4340048302067 31.022299546136
"1993" 398.4 17.1160331511984 33.961168819553
"1994" 398.6 14.9534220562837 36.0875601192893
"1995" 398.8 12.4406518919623 38.446349661757
"1996" 399 11.5033778512134 39.1173175962274
"1997" 399.2 9.45594025611753 41.4531967685223
"1998" 399.4 6.78582493841082 44.7601201745391
"1999" 399.6 6.65107027033352 45.7618764555169
"2000" 399.8 6.56384822896799 49.0809913307035
"2001" 400 5.88547561971082 52.7048057515526
"2002" 400.2 4.80059537076294 55.35738437956
"2003" 400.4 4.26864433883595 57.8434646267365
"2004" 400.6 3.48852996979609 61.6520190640993
"2005" 400.8 3.31996844333294 65.796009771322
"2006" 401 3.15204835871358 70.2333398262101
"2007" 401.2 3.35829264007486 71.7280670059999
"2008" 401.4 4.30006595783275 74.6324956650087
"2009" 401.6 5.07061258056575 78.5769753679881
"2010" 401.8 5.63404737943482 79.6967981284943
"2011" 402 7.76733677661734 81.857825198535
"2012" 402.2 9.94888094754591 85.4447039773256
"2013" 402.4 11.0072486224918 88.6181811193564
"2014" 402.6 11.7120740724088 91.9133451146723
"2015" 402.8 13.0769832873114 95.2124331736788
"2016" 403 15.3443468885726 98.1400667306343
"2017" 403.2 17.3024948444481 100.36113487065
"2018" 403.4 19.2459231770037 103.300942472971
"2019" 403.6 21.0725180273171 106.69304595536
"2020" 403.8 22.5268469354887 108.641475399651
"2021" 404 24.2731122969055 111.109379388086
"2022" 404.2 26.6980057227461 111.589144748374
"2023" 404.4 30.882584381536 112.715071919866
"2024" 404.6 34.053904613726 114.223113396282
"2025" 404.8 36.2755064876411 115.923508901104
"2026" 405 39.3378240256077 117.533019477557
"2027" 405.2 43.4604352918831 118.785701279223
"2028" 405.4 47.5983692653168 120.138465636494
"2029" 405.6 49.8857748359772 121.047575242427
"2030" 405.8 52.5961072232616 121.866531676877
"2031" 406 56.9150679599474 123.435164506933
"2032" 406.2 60.936902130755 124.738995260816
"2033" 406.4 63.5501852904844 124.755445784669
"2034" 406.6 66.6006362488368 123.605124786885
"2035" 406.8 71.184652682947 122.797521118841
"2036" 407 74.7434795559153 121.834028730895
"2037" 407.2 78.443311633421 119.903772507795
"2038" 407.4 82.0535770312975 118.382064152856
"2039" 407.6 85.0985007110608 116.551939121086
"2040" 407.8 88.5285540650398 114.106613813787
"2041" 408 91.2868640170052 111.548545938446
"2042" 408.2 92.460430817172 110.53967719899
"2043" 408.4 93.9779232110618 108.186252402681
"2044" 408.6 96.4430450574997 104.532535304144
"2045" 408.8 99.4024932601603 100.74415613821
"2046" 409 101.320190431085 97.704306987142
"2047" 409.2 102.594302224634 95.6265115902314
"2048" 409.4 104.333016220305 92.8172310581461
"2049" 409.6 106.759133572892 88.5750466401914
"2050" 409.8 108.560755108573 84.2356405054263
"2051" 410 110.700130982829 80.182262904344
"2052" 410.2 111.908623043358 76.8798934210177
"2053" 410.4 112.330335219137 74.7870700769874
"2054" 410.6 113.051898075006 71.5807269136529
"2055" 410.8 113.589995017037 66.4441859139569
"2056" 411 113.99522329363 61.5962179907109
"2057" 411.2 114.28705959396 58.9533785135191
"2058" 411.4 114.288674458608 56.1223803487075
"2059" 411.6 113.890564826883 51.1545169181285
"2060" 411.8 113.297477780778 46.0554463041707
"2061" 412 112.291027952738 41.660403057317
"2062" 412.2 110.643196960448 38.7937939014545
"2063" 412.4 109.378408679993 37.6967145533838
"2064" 412.6 106.563857046697 34.6592057046843
"2065" 412.8 103.389138254334 31.5015752699554
"2066" 413 100.627642853688 28.3568192994383
"2067" 413.2 97.6906122966588 25.8299896965961
"2068" 413.4 94.4557161169076 23.8930214334011
"2069" 413.6 91.5148380055717 22.2429471811286
"2070" 413.8 87.4169726841105 19.7130346042431
"2071" 414 82.9112793191695 18.066531825097
"2072" 414.2 78.6457973296416 17.2020908875015
"2073" 414.4 75.9437647708992 16.9859710864526
"2074" 414.6 72.3761465185106 17.2315533156579
"2075" 414.8 68.8200931309399 17.1025149922888
"2076" 415 64.0598858078058 16.8114112341059
"2077" 415.2 59.7120061969423 17.6679294487898
"2078" 415.4 56.2569088479741 18.7743370840503
"2079" 415.6 53.7577172517273 20.1740396827489
"2080" 415.8 50.3115003165682 21.9119353663697
"2081" 416 45.9838529511294 23.6542398165577
"2082" 416.2 42.2220681407613 24.8778296718514
"2083" 416.4 37.6510723600961 26.2431331296679
"2084" 416.6 34.4496419670962 27.6351504884787
"2085" 416.8 32.5540877632449 28.8172338075534
"2086" 417 28.9032518020894 31.1982514084756
"2087" 417.2 25.3869133875299 33.3883764644819
"2088" 417.4 22.1763279408808 35.912630489984
"2089" 417.6 20.4154554872522 38.0493060661036
"2090" 417.8 17.7901332930102 41.8218531354734
"2091" 418 15.4814949395878 44.5762392444085
"2092" 418.2 13.3718423897194 47.1914411048363
"2093" 418.4 10.6057335385567 51.052491275843
"2094" 418.6 8.62586188497009 54.5645558143516
"2095" 418.8 7.32586582453492 57.6971655739757
"2096" 419 6.85439108344414 59.1009543714225
"2097" 419.2 6.31218307019668 62.9299465594456
"2098" 419.4 5.80745556661711 68.069775662608
"2099" 419.6 5.72999386228085 72.8289309394241
"2100" 419.8 5.68597898913432 73.8746838282443
"2101" 420 6.69004198359568 76.8977840468747
"2102" 420.2 8.4145624367341 81.4552207953868
"2103" 420.4 9.93761779331034 85.9647153268925
"2104" 420.6 10.792692996255 88.4177059040189
"2105" 420.8 11.5071769265496 89.1060893657615
"2106" 421 13.8500515450585 92.3064746912639
"2107" 421.2 16.9699828918929 96.0218024709666
"2108" 421.4 19.8724254336038 99.330990643469
"2109" 421.6 21.8661217249913 101.514376421529
"2110" 421.8 23.734186345752 103.466360252065
"2111" 422 26.4748951415795 106.711251985899
"2112" 422.2 28.8195102416826 109.804654568114
"2113" 422.4 30.4603560994364 112.093395101505
"2114" 422.6 32.8266698710188 114.653467264633
"2115" 422.8 35.3890120947749 115.372700733758
"2116" 423 39.4012184377456 115.622976379047
"2117" 423.2 44.0953136916572 116.232558536396
"2118" 423.4 47.6787963947951 117.474539527041
"2119" 423.6 49.5506661359034 117.978871375168
"2120" 423.8 52.0007113871825 118.473636931777
"2121" 424 56.6403227658606 119.196387950553
"2122" 424.2 60.9867778844968 119.60351314048
"2123" 424.4 63.7375243498425 119.465441831265
"2124" 424.6 65.2751038238477 118.858535134617
"2125" 424.8 66.0185496522891 118.269361275355
"2126" 425 70.2123632971625 116.674783245785
"2127" 425.2 74.1286526255824 115.045321007421
"2128" 425.4 77.9116143703151 113.529561855506
"2129" 425.6 82.6109158475577 111.972671269589
"2130" 425.8 86.9618078294556 110.811072399696
"2131" 426 91.1396632989973 109.445596327362
"2132" 426.2 94.8194539257809 107.986056451534
"2133" 426.4 98.7281971277643 106.256574179111
"2134" 426.6 102.96170756352 104.152978030767
"2135" 426.8 106.458794482462 101.637576738852
"2136" 427 107.416795892031 100.973684185537
"2137" 427.2 107.811419704465 99.3545706377873
"2138" 427.4 108.438148983406 95.5346483074628
"2139" 427.6 108.679435326846 91.3187156194509
"2140" 427.8 109.033472153017 88.1044333151886
"2141" 428 109.34111123209 86.0213423838039
"2142" 428.2 110.129234746059 81.6834833688994
"2143" 428.4 110.568630991189 78.8580192205661
"2144" 428.6 111.134121982505 75.5754589572913
"2145" 428.8 111.322643727884 71.6248645437364
"2146" 429 111.421571123836 68.3368432781073
"2147" 429.2 111.779105425673 64.1765793081262
"2148" 429.4 111.984668346027 59.8015559360581
"2149" 429.6 112.410387745755 56.9626810106592
"2150" 429.8 113.084687164138 54.7896080197393
"2151" 430 114.142795516505 50.6766417266691
"2152" 430.2 114.79934761251 46.0802403059139
"2153" 430.4 114.56789754268 42.2313594605609
"2154" 430.6 113.424140375279 38.5598744504591
"2155" 430.8 111.360326226678 35.8865358440984
"2156" 431 107.97374011829 32.5933212620746
"2157" 431.2 105.076954086007 29.7263467000869
"2158" 431.4 102.375135698867 27.1683482639409
"2159" 431.6 99.3262146513023 24.9094503535273
"2160" 431.8 95.8788284932314 22.1893390729927
"2161" 432 92.9510796622057 20.5022406520422
"2162" 432.2 90.818402499937 19.475706630751
"2163" 432.4 86.3702065573969 17.1482644322834
"2164" 432.6 82.5272826552859 15.1211383657584
"2165" 432.8 80.2693015504873 14.2176910352604
"2166" 433 75.9815035824398 13.0547414375079
"2167" 433.2 71.3832714344624 12.0146345551127
"2168" 433.4 66.7475561116176 11.6502638447203
"2169" 433.6 62.9538379753804 11.9276963508726
"2170" 433.8 61.3326471692676 12.5441797315873
"2171" 434 57.166022836923 14.1811768961862
"2172" 434.2 52.9833415647331 15.7235031813128
"2173" 434.4 48.5522415731804 17.4646969383868
"2174" 434.6 45.1189374235699 18.721948891774
"2175" 434.8 43.5607314239371 19.2035785096857
"2176" 435 39.7955088527311 20.6795770412392
"2177" 435.2 35.3474202239769 23.0400044184715
"2178" 435.4 31.8066756932699 25.0832203577248
"2179" 435.6 30.4215729924603 26.6288626069015
"2180" 435.8 27.8942159440207 28.847318248901
"2181" 436 24.7614654208699 32.3566601491941
"2182" 436.2 21.3999877779936 35.2543273420852
"2183" 436.4 19.6809252177546 36.709454219407
"2184" 436.6 16.1815987659708 38.9838124176628
"2185" 436.8 12.8050962854324 42.3615465441577
"2186" 437 11.0139586000625 44.3683236993639
"2187" 437.2 9.83267439348845 46.4477960619048
"2188" 437.4 7.56147738014166 49.8124759966716
"2189" 437.6 5.60655033306379 53.1338497622546
"2190" 437.8 5.35470190153881 56.3552913522593
"2191" 438 5.5310958985346 60.8453999640192
"2192" 438.2 6.15325104207172 66.1661195923915
"2193" 438.4 6.28972914345679 68.9868308936472
"2194" 438.6 6.92262598656874 70.9922513981389
"2195" 438.8 8.93429354197919 74.2943945759998
"2196" 439 11.5963811994963 78.3711240316991
"2197" 439.2 14.161019915009 81.746330696339
"2198" 439.4 15.3406862391277 83.3401808107863
"2199" 439.6 16.7485992015123 84.1581363935153
"2200" 439.8 19.8917180171401 86.9154710502563
"2201" 440 23.2875515554977 90.0895051474402
"2202" 440.2 26.494847355297 93.4620353746992
"2203" 440.4 28.3113017038297 95.5686168586085
"2204" 440.6 30.2290008929685 97.2078835753345
"2205" 440.8 33.2662644054575 100.09905847412
"2206" 441 35.7134867554053 102.325768891766
"2207" 441.2 38.978965105397 105.043353784108
"2208" 441.4 41.9363832659176 107.591943337852
"2209" 441.6 44.1635631373666 108.771530897813
"2210" 441.8 47.9613753499747 110.635822231308
"2211" 442 51.6074533826134 112.359077373097
"2212" 442.2 55.3200157390221 114.158841559139
"2213" 442.4 58.0811365181864 115.077656325057
"2214" 442.6 59.6853390103711 115.131006526714
"2215" 442.8 63.8080586218783 115.86778141138
"2216" 443 68.5772859350693 116.634851189103
"2217" 443.2 72.0098484486936 116.993255325465
"2218" 443.4 73.0981884673799 116.500565548185
"2219" 443.6 77.017629808163 115.087770561752
"2220" 443.8 81.1388506555768 113.824570130313
"2221" 444 84.3453931534907 112.803228339942
"2222" 444.2 85.9137777345313 111.914141922942
"2223" 444.4 89.3642512327311 109.284298458027
"2224" 444.6 93.174265481635 106.57927661915
"2225" 444.8 95.8634515806591 104.085615302916
"2226" 445 96.8585922964388 103.104819338685
"2227" 445.2 98.5157137864976 101.251113437881
"2228" 445.4 100.988401068627 98.5857402651858
"2229" 445.6 102.538395517746 96.1233590794359
"2230" 445.8 105.014634955374 92.2988195417513
"2231" 446 107.433323956099 89.17195824401
"2232" 446.2 109.374892895051 85.4927107160205
"2233" 446.4 110.006992888085 83.7211070154275
"2234" 446.6 110.997220084565 80.4884689164819
"2235" 446.8 112.495028805538 76.078836580007
"2236" 447 113.916779240197 71.8954301468447
"2237" 447.2 114.573374077227 69.264020968053
"2238" 447.4 114.71929279095 65.8540995526545
"2239" 447.6 115.051362992224 62.5671356314978
"2240" 447.8 115.043097960753 61.04488507515
"2241" 448 114.759257578811 60.596563093962
"2242" 448.2 114.430845867554 60.3151624548597
"2243" 448.4 114.406256416138 61.0581249861134
"2244" 448.6 114.15097803319 61.1110425482211
"2245" 448.8 114.133311646185 61.0481845194394
"2246" 449 114.29533009719 60.9789330861587
"2247" 449.2 114.257244878635 60.8202011715271
"2248" 449.4 114.132783482151 59.9658584167589
"2249" 449.6 113.549298152089 57.0979449673796
"2250" 449.8 113.067673801758 53.8202368678318
"2251" 450 112.827994496681 50.3204399875865
"2252" 450.2 112.454542885316 47.5976905610311
"2253" 450.4 112.354546002347 43.6973514104559
"2254" 450.6 112.476417553674 39.3145884969195
"2255" 450.8 111.793316867849 36.2671230022498
"2256" 451 109.608516238067 34.6652741943041
"2257" 451.2 105.773021382434 32.8910205712142
"2258" 451.4 101.507219121939 30.9972331085263
"2259" 451.6 97.6319669570826 29.960103658918
"2260" 451.8 96.1983358850831 29.5574957318507
"2261" 452 92.8752037228022 28.4409697998338
"2262" 452.2 88.8743401888832 27.2982435651316
"2263" 452.4 86.2071918907211 26.4927001960054
"2264" 452.6 84.4489421180177 25.8033206623999
"2265" 452.8 80.9724944803125 25.0788683144272
"2266" 453 76.6665640607527 23.4647539172626
"2267" 453.2 74.2400136992012 23.0573642156251
"2268" 453.4 70.8367169983944 22.1833642526359
"2269" 453.6 66.2202626988577 21.8095428687514
"2270" 453.8 61.8696415625982 21.2824212317046
"2271" 454 57.1745871499715 20.952522377431
"2272" 454.2 54.180757375593 21.1680018468005
"2273" 454.4 52.0911878777635 20.9773942171985
"2274" 454.6 48.4279929014614 21.9535916151629
"2275" 454.8 43.6335650250567 22.6314835049999
"2276" 455 39.1569338484002 23.8839990575986
"2277" 455.2 36.485721681638 24.3971754912398
"2278" 455.4 32.9743071839796 25.6494047986909
"2279" 455.6 29.0256309304767 27.4556008354955
"2280" 455.8 25.1357821559482 29.6387707409542
"2281" 456 21.6902189445236 31.7330394855949
"2282" 456.2 19.0570585780603 33.129185675178
"2283" 456.4 16.5010762120096 33.4825095627355
"2284" 456.6 13.0429034775925 34.6181708698459
"2285" 456.8 11.2350673991961 37.1810368049032
"2286" 457 10.0977694382211 41.0753011625881
"2287" 457.2 8.91553941398978 45.7744956210771
"2288" 457.4 7.6956159536411 49.4452482660206
"2289" 457.6 7.07652706156588 53.6585246562177
"2290" 457.8 6.95179498943727 56.6159988976589
"2291" 458 7.31534959584237 57.793646755281
"2292" 458.2 8.35665839959401 61.5332452111505
"2293" 458.4 9.12991130205713 66.2893334535185
"2294" 458.6 10.3272543256779 70.2885897084467
"2295" 458.8 11.6169990694811 73.4558516747736
"2296" 459 12.1429437905265 75.3987165296287
"2297" 459.2 13.7746402859432 79.4077701527651
"2298" 459.4 15.5340473014822 84.1969695344013
"2299" 459.6 17.1397235235847 88.1297564297666
"2300" 459.8 17.4997611382126 89.7673170900638
"2301" 460 18.8934296583671 92.5551725385484
"2302" 460.2 20.9957750631587 96.6500146802452
"2303" 460.4 22.962197336004 101.365619408955
"2304" 460.6 24.6980214044295 105.107597017519
"2305" 460.8 24.6607173441837 106.741094993293
"2306" 461 25.0946920932326 108.570525188773
"2307" 461.2 27.8384812929403 109.816423192972
"2308" 461.4 31.6689755319872 111.220682811785
"2309" 461.6 35.4403401734728 113.066298134067
"2310" 461.8 38.9921872248774 114.553540318286
"2311" 462 40.3853378908341 115.497680224826
"2312" 462.2 44.3434073991769 117.356442901116
"2313" 462.4 48.6942769185292 119.468101361952
"2314" 462.6 53.402980503465 120.795140431985
"2315" 462.8 56.5636198125353 121.617498416103
"2316" 463 59.0536407243189 121.51571624418
"2317" 463.2 63.7276739450811 121.339924368141
"2318" 463.4 68.7207574854174 120.555542400036
"2319" 463.6 73.4627451875455 119.751356909949
"2320" 463.8 76.0369176653281 118.6504895923
"2321" 464 77.773453270079 117.490710093797
"2322" 464.2 81.8863867474592 114.885025501911
"2323" 464.4 84.9036694228171 112.911482577612
"2324" 464.6 87.8970533204189 110.460561911257
"2325" 464.8 89.8777794345553 108.512097890579
"2326" 465 93.5366292636085 105.037265071082
"2327" 465.2 96.9648779920517 101.700315861798
"2328" 465.4 99.2431205724086 98.7364686400429
"2329" 465.6 100.450646981407 97.2270899582826
"2330" 465.8 102.202245613641 94.1519508740276
"2331" 466 104.555210110736 90.3318568219259
"2332" 466.2 106.940884222402 86.9352578259102
"2333" 466.4 109.27365402565 82.4385623444515
"2334" 466.6 110.757226673174 79.027565429321
"2335" 466.8 111.622096563604 77.244289612042
"2336" 467 113.777683433594 72.9314180355923
"2337" 467.2 115.530445828635 68.6389111469352
"2338" 467.4 116.708184161326 65.6210787870765
"2339" 467.6 118.925142884346 63.7651790781306
"2340" 467.8 120.873731080679 61.625099897058
"2341" 468 119.580304642596 59.211166258743
"2342" 468.2 117.314066359878 56.0668692402175
"2343" 468.4 114.006402695195 52.9425124245051
"2344" 468.6 112.150858243008 50.6441647265898
"2345" 468.8 111.400968965776 49.6356326954008
"2346" 469 108.273434536686 46.9928822049019
"2347" 469.2 105.32497625454 44.0073411579693
"2348" 469.4 104.347772617128 42.5649490293065
"2349" 469.6 103.746203828455 40.5166774275034
"2350" 469.8 102.29229042705 37.3914913042587
"2351" 470 101.990769911268 34.2509711446656
"2352" 470.2 101.532978078411 31.2920030895725
"2353" 470.4 101.257250241992 27.0333810153583
"2354" 470.6 100.437326921757 23.4775976619645
"2355" 470.8 98.5629330154529 20.3845390371507
"2356" 471 95.8331996056712 17.6456552555876
"2357" 471.2 91.8029930348095 15.8724076774229
"2358" 471.4 89.0387882514253 15.3080710870793
"2359" 471.6 84.5468190517211 14.8348071072959
"2360" 471.8 80.293806040566 15.0056964089973
"2361" 472 78.65952788715 15.1511784820368
"2362" 472.2 76.4952949603209 15.697120324299
"2363" 472.4 71.8634650252731 16.5382509508866
"2364" 472.6 67.9475534897731 17.2567164569596
"2365" 472.8 65.7697126754904 18.3103733602778
"2366" 473 63.5487037236684 19.0727238919351
"2367" 473.2 59.2070034899694 20.3900507200679
"2368" 473.4 55.1091841401367 21.9710418605369
"2369" 473.6 52.6641201784044 22.8885012243405
"2370" 473.8 49.9959517680009 23.841109323485
"2371" 474 46.1787638297393 25.330129662593
"2372" 474.2 41.8158514538718 26.2701709477737
"2373" 474.4 37.4170862589236 27.7040601975732
"2374" 474.6 34.4320317094961 28.693729170026
"2375" 474.8 32.4477375643609 29.894939514205
"2376" 475 30.1554194011628 31.4569085218607
"2377" 475.2 25.9725602572875 33.7927335459057
"2378" 475.4 21.9824077677761 36.5066689299045
"2379" 475.6 18.7599284145912 38.8928391151507
"2380" 475.8 17.3569602023846 40.8219875228674
"2381" 476 16.0002589266132 42.2302007324333
"2382" 476.2 13.1816289583227 45.2746656300018
"2383" 476.4 10.4584808230923 49.0022376164132
"2384" 476.6 7.84979189885756 52.5897279970894
"2385" 476.8 7.85834849822187 54.3113659080594
"2386" 477 7.87161833068893 57.6998043661276
"2387" 477.2 8.04469660291113 62.7864378763052
"2388" 477.4 8.74712024777367 66.7043140520972
"2389" 477.6 10.395094993594 70.297916207319
"2390" 477.8 11.9332089388847 72.6651920711028
"2391" 478 14.0753106430221 76.1378072525766
"2392" 478.2 16.2253838280842 80.3643319931934
"2393" 478.4 18.5419728518725 83.0638273261114
"2394" 478.6 21.4403154912006 84.8786399229287
"2395" 478.8 24.9995721042404 87.7871368640428
"2396" 479 28.2914147049026 90.7181989657474
"2397" 479.2 29.9885596014115 92.6715478057884
"2398" 479.4 33.3348603426812 95.1932227767524
"2399" 479.6 36.7877721504778 97.5774708229806
"2400" 479.8 39.6883019477165 99.4249114921577
"2401" 480 41.0050723181011 99.8149040971207
"2402" 480.2 44.8913014924807 102.079653978636
"2403" 480.4 49.154925733985 102.951435525481
"2404" 480.6 53.977598177804 104.191051663559
"2405" 480.8 57.4977462727803 104.75226698781
"2406" 481 60.5227513406203 104.968106418543
"2407" 481.2 65.3966942357143 105.340475623871
"2408" 481.4 69.3134704186351 105.682727062067
"2409" 481.6 70.7275467681615 106.041701616046
"2410" 481.8 74.9998303164847 106.914652520184
"2411" 482 79.6436633291314 106.75891211463
"2412" 482.2 84.5252744574202 106.300144120467
"2413" 482.4 87.5752590215852 105.51005425871
"2414" 482.6 89.220541070627 103.95763767688
"2415" 482.8 92.4369312202617 100.937825398294
"2416" 483 96.5266000496485 97.2642184038007
"2417" 483.2 98.9251900991935 93.9437117172697
"2418" 483.4 98.997632683214 92.1231885666291
"2419" 483.6 99.7002525681096 88.8185039591308
"2420" 483.8 101.342163092346 84.5960829974049
"2421" 484 102.759340919036 80.4247520673322
"2422" 484.2 103.748042698017 77.4043249715087
"2423" 484.4 105.148638740893 74.1220899957137
"2424" 484.6 106.115806689981 70.2034411287592
"2425" 484.8 106.452415198432 66.133591455702
"2426" 485 107.404177635399 62.7175274587254
"2427" 485.2 108.21137875391 60.7322875130025
"2428" 485.4 110.395699695525 57.6892119285648
"2429" 485.6 112.352475385175 54.8082284056446
"2430" 485.8 112.430217877207 52.43533787173
"2431" 486 110.41771542873 50.9832907850104
"2432" 486.2 107.800916424784 48.7735819122029
"2433" 486.4 105.163556423523 46.4246844104314
"2434" 486.6 103.390497725945 45.6866061982512
"2435" 486.8 100.415881642534 43.6784113225978
"2436" 487 97.4574361600689 41.7564871601192
"2437" 487.2 93.9624256280356 40.2526102309014
"2438" 487.4 90.5711692721891 38.8971589160455
"2439" 487.6 87.9158737625764 38.8515299442265
"2440" 487.8 85.6520823500569 39.0946357967201
"2441" 488 81.6037238152843 38.6461298061188
"2442" 488.2 79.1443002569206 38.0256023888571
"2443" 488.4 77.5696799922457 37.0110203427346
"2444" 488.6 74.7821053071127 35.0053460490543
"2445" 488.8 72.698033833512 32.3580609507107
"2446" 489 71.3968243537157 31.1296726457444
"2447" 489.2 69.9770875566149 29.5606686643318
"2448" 489.4 66.9644102188473 26.5773856953746
"2449" 489.6 64.7658268905746 24.119889949566
"2450" 489.8 63.7022299483291 23.1871962248866
"2451" 490 61.0770091191193 21.6465611666598
"2452" 490.2 58.2039814287459 20.6743127722362
"2453" 490.4 54.8952539546816 20.1289141877673
"2454" 490.6 52.05449978249 20.3223427697717
"2455" 490.8 47.800689770102 20.8694793095875
"2456" 491 44.2470171565384 22.0629294083273
"2457" 491.2 39.2515881793094 23.7249173261958
"2458" 491.4 36.0913182768806 25.3451914418835
"2459" 491.6 34.8004360738176 26.0029179462389
"2460" 491.8 33.9537282959964 27.6337990628835
"2461" 492 31.3052424168857 30.7412621878008
"2462" 492.2 28.6293147452969 33.3661215370494
"2463" 492.4 26.6336796045931 34.0739602649032
"2464" 492.6 24.97906164867 34.6325694531533
"2465" 492.8 21.2970815914153 36.4252172264126
"2466" 493 17.4090909318614 38.0380114456551
"2467" 493.2 15.8310955040586 38.7912603110875
"2468" 493.4 13.3459931574955 39.2638865804842
"2469" 493.6 11.2055182226763 40.2015660827909
"2470" 493.8 10.9066768127734 42.4612860023365
"2471" 494 10.5507075229759 45.5536282180938
"2472" 494.2 10.2114872020333 48.1955296469389
"2473" 494.4 9.98824624993729 50.7234259865276
"2474" 494.6 9.153156874191 53.747636180181
"2475" 494.8 9.32975718030496 54.4646121556763
"2476" 495 9.4640014270316 57.4938743260003
"2477" 495.2 9.38402604713588 60.7205966406797
"2478" 495.4 8.90871054028202 62.54375352925
"2479" 495.6 8.94836526972869 65.6929584983602
"2480" 495.8 9.15023182214266 69.6027456128881
"2481" 496 8.92648701014679 73.6164106664278
"2482" 496.2 9.40571344386658 75.7015768274965
"2483" 496.4 9.47589144948604 76.4763100679667
"2484" 496.6 10.6486443875613 80.1203369555532
"2485" 496.8 11.5776403239526 84.3112962489193
"2486" 497 12.4369615457944 87.0677444409972
"2487" 497.2 12.6775695558639 87.9950638413022
"2488" 497.4 14.1933904562513 90.6858371125002
"2489" 497.6 16.0902829370283 94.904525615984
"2490" 497.8 17.0930408443631 97.8399709510678
"2491" 498 18.127685807554 99.1631046536309
"2492" 498.2 20.2669047357054 100.967844002536
"2493" 498.4 23.1663346875344 103.20566715477
"2494" 498.6 26.8813084200223 105.656679907832
"2495" 498.8 28.8255951895017 107.649007200415
"2496" 499 29.5606216057883 108.555173031701
"2497" 499.2 32.4859698519476 110.709876115292
"2498" 499.4 35.7174087007623 113.101042993289
"2499" 499.6 36.9203257143814 114.580173574808
"2500" 499.8 38.1525715548987 115.98019649135
"2501" 500 41.4576794720915 117.516919996417
"2502" 500.2 44.8679480603499 118.631878521189
"2503" 500.4 48.5981848666454 120.135975649343
"2504" 500.6 52.773641525378 121.136853252964
"2505" 500.8 55.6846308491089 121.654148363086
"2506" 501 57.7639236439446 122.193232978372
"2507" 501.2 61.0125198341841 123.064377054713
"2508" 501.4 64.9875973452406 124.1733993004
"2509" 501.6 68.815581908932 124.026246928923
"2510" 501.8 71.8830042072011 123.218855443445
"2511" 502 73.9136101892013 122.312485503732
"2512" 502.2 77.7331379461866 120.511074789706
"2513" 502.4 81.6058015996132 118.080709265194
"2514" 502.6 84.4702507152535 116.199590026424
"2515" 502.8 86.4657683312724 114.783023588159
"2516" 503 89.1238095818288 112.270846526063
"2517" 503.2 92.5443247063971 110.13511933512
"2518" 503.4 93.7124158618831 108.748491901987
"2519" 503.6 96.208825586726 106.474634946222
"2520" 503.8 99.365745484629 103.400691688571
"2521" 504 101.959982640179 100.280327453213
"2522" 504.2 103.673605776736 98.1114638256208
"2523" 504.4 105.429672234559 96.0197570646361
"2524" 504.6 108.766526386004 93.3938490999888
"2525" 504.8 111.749656006332 90.9432167907618
"2526" 505 113.844108778162 89.3851636282505
"2527" 505.2 115.467897653996 89.0347787327025
"2528" 505.4 116.970081818058 88.2705482579905
"2529" 505.6 116.93840798929 86.2693151408815
"2530" 505.8 115.725013632589 83.3951286712032
"2531" 506 114.970560411542 79.1842143426018
"2532" 506.2 114.529658515905 74.7512395462413
"2533" 506.4 114.42134001833 72.6107849717807
"2534" 506.6 114.721155661265 69.7777906243877
"2535" 506.8 115.222814359142 66.5206552001256
"2536" 507 115.948277500772 63.1261124133585
"2537" 507.2 116.549592280746 61.8056298715418
"2538" 507.4 117.311386467475 59.0499720992734
"2539" 507.6 117.670450187064 55.1519146514278
"2540" 507.8 117.284880640892 52.2537587798958
"2541" 508 116.131866337635 49.0204265156331
"2542" 508.2 114.137952486418 45.1503810675935
"2543" 508.4 111.824345868315 41.0824205131796
"2544" 508.6 110.420122308769 39.5451921666109
"2545" 508.8 109.502321617153 38.6312789646029
"2546" 509 107.216997984171 35.2176524942994
"2547" 509.2 104.183142532025 31.2540513520404
"2548" 509.4 103.030211224359 29.9830121254572
"2549" 509.6 102.102243177895 29.5084805248043
"2550" 509.8 99.085994937576 26.3098613241808
"2551" 510 95.7970652847335 22.9337062992097
"2552" 510.2 93.6599250910574 20.2153829047781
"2553" 510.4 91.3498107145946 18.1958482013093
"2554" 510.6 90.1649190993677 18.0060498605032
"2555" 510.8 87.2670821687553 17.3265009485654
"2556" 511 82.9898316736038 15.9936745504322
"2557" 511.2 78.4205708311538 15.2621017559473
"2558" 511.4 77.1131937392596 15.2079795316509
"2559" 511.6 75.2425994423341 15.7567363537735
"2560" 511.8 71.6854991926104 16.2167092887212
"2561" 512 67.921531718874 16.0672816360702
"2562" 512.2 64.9919636753058 15.6702816574727
"2563" 512.4 61.7982893881331 15.0908540211435
"2564" 512.6 60.1730226016205 14.2392037122138
"2565" 512.8 57.6661411889441 12.636259905583
"2566" 513 54.6009493961294 11.0847655298875
"2567" 513.2 50.9878597318623 10.3504462748981
"2568" 513.4 48.0997323013969 11.3689705515716
"2569" 513.6 45.321342442369 13.5556214908438
"2570" 513.8 42.4250485263433 15.8769539853322
"2571" 514 41.4124311108267 17.4629134024109
"2572" 514.2 39.2392580176311 20.3732945041436
"2573" 514.4 36.515130182736 23.4475384984206
"2574" 514.6 34.5976478829509 25.8333060703797
"2575" 514.8 33.6008519363948 27.1331315204016
"2576" 515 31.7687882481475 28.9194910742956
"2577" 515.2 28.2954794728592 32.4583944683342
"2578" 515.4 26.2409922236921 34.7914146667991
"2579" 515.6 24.6020622381098 36.8694860377303
"2580" 515.8 22.5790031369694 39.7714170477913
"2581" 516 20.616341161701 42.9722636808734
"2582" 516.2 20.066036541225 45.3801270983488
"2583" 516.4 19.1415809733569 48.7468097938595
"2584" 516.6 18.7691562278125 51.602101682735
"2585" 516.8 19.071895692703 54.8525067383033
"2586" 517 19.392029460495 58.8844593882097
"2587" 517.2 19.1772065984208 61.9832414887961
"2588" 517.4 19.150734859391 64.6187566134698
"2589" 517.6 19.8059772202948 67.9295631373189
"2590" 517.8 20.9607676653772 71.0748097209654
"2591" 518 22.7373653047736 73.4864342379039
"2592" 518.2 25.2299744616818 76.1612114625975
"2593" 518.4 27.4371822265409 78.4418393457802
"2594" 518.6 29.5547977412724 81.4782458334658
"2595" 518.8 32.0318585125103 85.2361600447494
"2596" 519 35.0507403289021 88.420359669137
"2597" 519.2 36.5060200507236 89.9851538310088
"2598" 519.4 37.9094457499549 90.4135478191389
"2599" 519.6 38.247623140391 90.8036608255595
"2600" 519.8 38.5184294115191 90.7269723782332
"2601" 520 38.6470110380957 90.4942135989777
"2602" 520.2 39.8530443538098 90.5204216602774
"2603" 520.4 43.4289467488605 91.2660430699125
"2604" 520.6 46.7439882187047 91.3442122590921
"2605" 520.8 48.5558981819733 90.691085440906
"2606" 521 51.9001624254961 89.2448295581432
"2607" 521.2 55.7937265939513 88.6323694841098
"2608" 521.4 59.505101163691 88.083911590519
"2609" 521.6 62.4463310070679 86.7622987318802
"2610" 521.8 65.582150793803 85.1163184569778
"2611" 522 68.5622864795217 83.0451352190624
"2612" 522.2 71.5152026089314 81.6710910362386
"2613" 522.4 73.6580154309942 79.9123569664909
"2614" 522.6 77.1117140154776 77.3864036094631
"2615" 522.8 79.1526236567337 76.1015954753166
"2616" 523 82.4106416065744 74.7141803884766
"2617" 523.2 85.4275909078688 74.4074935105879
"2618" 523.4 88.6333141573823 73.9868205220821
"2619" 523.6 93.1282169271046 73.6050868506782
"2620" 523.8 95.0956161039432 72.9676894844706
"2621" 524 99.0251598070013 72.373799332998
"2622" 524.2 102.667531567441 71.7617454858052
"2623" 524.4 105.851774647246 70.4316575493184
"2624" 524.6 109.003613526352 68.9313955177498
"2625" 524.8 110.668143795332 67.5302824381643
"2626" 525 111.4920473015 66.3103173657167
"2627" 525.2 113.853120845756 66.2997997559295
"2628" 525.4 116.234670533405 67.4102510088789
"2629" 525.6 117.292019941103 68.6876459409456
"2630" 525.8 117.207370277737 67.6961852750745
"2631" 526 116.388804919589 65.3953558756603
"2632" 526.2 115.058497335887 62.7662089317797
"2633" 526.4 114.046673907081 59.1341330517068
"2634" 526.6 112.834671809785 55.9531332646179
"2635" 526.8 111.991702757278 55.4754458643229
"2636" 527 110.435933498373 52.694040360906
"2637" 527.2 109.046346373298 49.3299483604683
"2638" 527.4 107.254044114025 45.5957584733092
"2639" 527.6 106.139333500532 43.8329503719178
"2640" 527.8 105.296390644352 43.3492478149289
"2641" 528 102.347810553752 40.8108661914121
"2642" 528.2 100.366863096371 38.5725182563783
"2643" 528.4 97.59093379429 36.2630598391029
"2644" 528.6 95.2347260718368 33.4008419622183
"2645" 528.8 93.0992942833162 30.211284186042
"2646" 529 91.9803176538061 27.7382540057114
"2647" 529.2 91.0022836939492 25.5977966709709
"2648" 529.4 89.3884808241467 21.5804052741231
"2649" 529.6 88.3843237548798 18.5083763460908
"2650" 529.8 87.0990237666079 15.4315403866763
"2651" 530 85.4829618069185 14.5137404579688
"2652" 530.2 82.3110135835685 14.3375179113377
"2653" 530.4 78.4284100917133 14.2312136248753
"2654" 530.6 74.8712205354062 14.9085461089592
"2655" 530.8 70.5880199171176 15.1307304053791
"2656" 531 67.5939646249213 16.2419037991364
"2657" 531.2 65.6827883926969 17.062975620616
"2658" 531.4 61.1779906988364 18.5424896852695
"2659" 531.6 56.7257917949574 19.7507787475286
"2660" 531.8 53.397589430869 21.1551724142072
"2661" 532 51.1160617605265 22.5020371803263
"2662" 532.2 48.1312499802375 23.7897045330653
"2663" 532.4 45.0990314832398 25.1798342257127
"2664" 532.6 41.5350491516973 26.7635027664962
"2665" 532.8 37.9945087475563 28.3254602156353
"2666" 533 34.043741805752 30.7038363356587
"2667" 533.2 30.3950545561049 33.2486219533861
"2668" 533.4 28.1589838826119 34.827009367507
"2669" 533.6 26.0920136766173 36.8065844119958
"2670" 533.8 22.2159445381841 40.1296838005076
"2671" 534 18.4686808802942 43.3736330349596
"2672" 534.2 16.0214348370196 45.9459067881818
"2673" 534.4 15.3856775724297 47.315758393297
"2674" 534.6 15.0488323360015 49.1291448161861
"2675" 534.8 14.1174869450469 52.7477732506238
"2676" 535 13.6714502305354 55.5262570152532
"2677" 535.2 14.0533178391112 58.0550173481842
"2678" 535.4 14.7874145206582 61.8340789859223
"2679" 535.6 15.6490314888498 65.3781010061385
"2680" 535.8 16.3839399261267 68.5353058083193
"2681" 536 17.8058624332871 72.09105641975
"2682" 536.2 19.6360740634764 74.2540211397763
"2683" 536.4 22.2418789703716 77.487714257922
"2684" 536.6 23.8988084089293 79.2427737386006
"2685" 536.8 26.8340641078997 82.0383545245979
"2686" 537 30.097539619529 85.0636656645304
"2687" 537.2 33.5445865339902 87.7564010647055
"2688" 537.4 36.388059301171 89.1559996250435
"2689" 537.6 38.1609744522839 89.7613557963844
"2690" 537.8 39.7009920296966 90.183780967923
"2691" 538 41.2124848907456 90.7875857695138
"2692" 538.2 45.1198432799419 91.5987195675886
"2693" 538.4 49.3735347008388 92.919715092564
"2694" 538.6 53.3952786106606 93.6394843020259
"2695" 538.8 57.7209069747885 94.8072762704369
"2696" 539 61.2614168277456 96.2491940384377
"2697" 539.2 64.1872845496687 96.8576348452232
"2698" 539.4 68.7262755771654 97.4438680397184
"2699" 539.6 72.8108869144034 98.4379338914731
"2700" 539.8 76.9418872177175 99.2309737747873
"2701" 540 80.8139474337255 99.5404915453035
"2702" 540.2 82.7808177952353 99.8822636442026
"2703" 540.4 85.6171318088296 99.3808784024696
"2704" 540.6 90.3200325080254 98.9281173372453
"2705" 540.8 94.1358212893929 97.805645253226
"2706" 541 97.9208900757008 95.2311459064971
"2707" 541.2 100.902582658953 92.1393323318656
"2708" 541.4 102.509189007987 89.3513436253431
"2709" 541.6 103.604664354888 88.2543135892797
"2710" 541.8 105.590589725563 87.2991475079791
"2711" 542 107.831286492035 85.7405534521415
"2712" 542.2 108.436360289634 82.7389378049736
"2713" 542.4 107.428551699273 78.9026101013781
"2714" 542.6 106.299217509428 75.244551365461
"2715" 542.8 105.295725423301 71.5278714697245
"2716" 543 105.240432079395 68.3198146580124
"2717" 543.2 104.978018095729 66.0649964023768
"2718" 543.4 105.439292181219 62.0733342614342
"2719" 543.6 106.616853027478 59.2381064325246
"2720" 543.8 107.99562126433 55.6107750049277
"2721" 544 109.279012206448 51.5777629874703
"2722" 544.2 110.445446730219 48.4455637138526
"2723" 544.4 110.722784913692 46.9878236106811
"2724" 544.6 109.643998672035 44.5281986242952
"2725" 544.8 107.457996456934 41.6780559313462
"2726" 545 104.816070625335 39.4231367786666
"2727" 545.2 103.132312766006 39.0300299136833
"2728" 545.4 99.5037510235014 36.6581304476273
"2729" 545.6 95.9541925351689 35.1808640971869
"2730" 545.8 93.7852835754065 34.3167597726063
"2731" 546 90.4803954321918 33.1003075705312
"2732" 546.2 86.912288875229 31.3372122155388
"2733" 546.4 83.6375544753161 30.7568657062118
"2734" 546.6 80.0517406281649 30.298252159592
"2735" 546.8 76.4812025288806 29.25594638245
"2736" 547 72.5018728053434 27.6528477926011
"2737" 547.2 69.2376473058854 26.6642250203632
"2738" 547.4 67.052239681548 26.3045561130711
"2739" 547.6 64.7328543386118 25.239297953868
"2740" 547.8 60.7723641883341 23.8192516192974
"2741" 548 56.5692678533514 22.4879790718937
"2742" 548.2 53.2192994880379 21.4184658496662
"2743" 548.4 50.5452501699895 21.0088469005921
"2744" 548.6 48.9408853005412 21.4083941501131
"2745" 548.8 45.4568190062763 22.3173089190512
"2746" 549 40.7689214229398 23.3833581522292
"2747" 549.2 37.5459140407756 24.2228130220714
"2748" 549.4 36.5038618980214 24.3239189563608
"2749" 549.6 34.3934785522298 26.0859512558263
"2750" 549.8 31.5941758596835 29.0813540089416
"2751" 550 28.508489772975 31.6579062670442
"2752" 550.2 25.6157515573091 33.4890377245488
"2753" 550.4 23.0624155279353 35.9357138127596
"2754" 550.6 21.1755113054201 39.0768960046682
"2755" 550.8 18.791052508332 42.589480548141
"2756" 551 16.3645483299413 46.0032432515305
"2757" 551.2 14.5131323185297 49.9094870744301
"2758" 551.4 13.5929596925932 51.4474637764954
"2759" 551.6 12.7446622806195 54.1156627048801
"2760" 551.8 11.1831447873415 57.8805988791383
"2761" 552 9.55346647926388 62.0092977222931
"2762" 552.2 9.16169348856067 64.8868064850363
"2763" 552.4 9.77313343599551 66.5136008627114
"2764" 552.6 10.7350489070717 70.1557298345987
"2765" 552.8 11.9767557332698 72.0009120540035
"2766" 553 13.7702715955049 74.5421118193221
"2767" 553.2 16.372432898035 78.0551803023085
"2768" 553.4 18.8358680484865 80.1835421093851
"2769" 553.6 19.6953412272977 81.3488408100428
"2770" 553.8 21.2217699007376 82.7086833474441
"2771" 554 24.4086264305043 85.5224192354014
"2772" 554.2 27.6449710125305 87.8106267298176
"2773" 554.4 30.2059797836439 89.8383821325196
"2774" 554.6 31.9170637702673 91.2615432457805
"2775" 554.8 34.6382915547255 93.5937612477562
"2776" 555 37.7373348821955 96.4664328461379
"2777" 555.2 40.4639608717708 98.7246952802908
"2778" 555.4 43.0903881290137 100.97000682481
"2779" 555.6 45.5520993589035 103.273682121954
"2780" 555.8 46.4714709001151 104.309189828074
"2781" 556 48.7049447424103 104.865713974035
"2782" 556.2 52.255352984488 104.927519639079
"2783" 556.4 56.510807466211 105.371418765985
"2784" 556.6 60.7359951205646 105.896467882155
"2785" 556.8 63.4795548711087 105.801670194183
"2786" 557 64.8322355063686 104.994337552201
"2787" 557.2 69.0921060429779 103.639371380821
"2788" 557.4 72.7282564389289 102.541881248826
"2789" 557.6 75.8183546629984 102.008136239391
"2790" 557.8 79.6345547004144 101.833068455601
"2791" 558 82.9008548889873 101.014644413222
"2792" 558.2 86.6381159138091 99.3795669008557
"2793" 558.4 89.5157300561615 98.5170388158163
"2794" 558.6 90.5348323064501 98.7651183883137
"2795" 558.8 94.0649626155876 98.412992133469
"2796" 559 98.2554326958595 96.9475420795125
"2797" 559.2 101.210637331413 94.5227842880529
"2798" 559.4 101.210265025483 92.8676437196574
"2799" 559.6 102.410219563679 89.7466472140309
"2800" 559.8 103.302752947465 85.370410984688
"2801" 560 104.343417113428 82.9270436787526
"2802" 560.2 105.31609803862 80.7669546039227
"2803" 560.4 106.158601931873 77.7780067060171
"2804" 560.6 108.353265724956 74.4852948060081
"2805" 560.8 111.330000544045 70.6553281616417
"2806" 561 113.617744333586 67.9935392734833
"2807" 561.2 115.079882623387 66.9619733694738
"2808" 561.4 116.626312281834 66.2494974063455
"2809" 561.6 118.595537612145 63.9954089323249
"2810" 561.8 118.45468035767 61.1016744897169
"2811" 562 117.122862867934 58.0481072167227
"2812" 562.2 115.590344197812 54.2802957442322
"2813" 562.4 113.949604185637 50.7953915161621
"2814" 562.6 112.511510428987 48.7389273215394
"2815" 562.8 111.272109725684 46.5807282284243
"2816" 563 108.980440308011 43.1873109767629
"2817" 563.2 107.423336521859 40.4349802083008
"2818" 563.4 106.11910763823 38.0585876380036
"2819" 563.6 104.190221426529 34.2648585671962
"2820" 563.8 102.552400062037 31.3926087386742
"2821" 564 101.536323067118 29.9050669656875
"2822" 564.2 99.6363863589622 27.9265730632782
"2823" 564.4 97.0578321818851 25.2094988491354
"2824" 564.6 94.3616346523161 23.2445083445984
"2825" 564.8 91.3653879069894 20.8014166279762
"2826" 565 89.2092218319222 19.6878513193996
"2827" 565.2 87.2053937799035 18.7301281450359
"2828" 565.4 83.2055768539563 16.58455024426
"2829" 565.6 78.9760490686192 15.1603099313808
"2830" 565.8 76.4383419143483 14.9762337354923
"2831" 566 73.5613696806682 15.8342715343012
"2832" 566.2 69.185079772256 16.7015917118321
"2833" 566.4 65.6593825483494 17.3950513494726
"2834" 566.6 63.5304365832123 18.1542705390351
"2835" 566.8 60.4738111989675 19.2173155642053
"2836" 567 58.5112972851941 19.5580287648856
"2837" 567.2 55.8047268233273 19.9000223947365
"2838" 567.4 51.8487325582748 21.6064531187729
"2839" 567.6 47.9200456296847 23.2411042638641
"2840" 567.8 44.4204711173566 25.5701545093993
"2841" 568 41.8355401464024 27.31339673313
"2842" 568.2 40.2181156737062 28.7227647250739
"2843" 568.4 37.8052380620322 31.1573654784059
"2844" 568.6 34.6153091615515 34.1122078188437
"2845" 568.8 31.7671244188697 36.9226419482579
"2846" 569 29.6151942255928 39.9250016752205
"2847" 569.2 27.4388587934129 43.0743602881526
"2848" 569.4 25.8698217831028 44.9416329916237
"2849" 569.6 25.2808470461783 46.5723990685764
"2850" 569.8 24.6533971269331 49.7069597769968
"2851" 570 23.6197554391616 53.7077687614807
"2852" 570.2 22.1099134741207 57.862377381526
"2853" 570.4 21.9510261019644 60.2866370019932
"2854" 570.6 21.9402371635053 62.4812227911347
"2855" 570.8 21.6189531131277 66.3090104808591
"2856" 571 21.8836608081902 70.0732408596481
"2857" 571.2 22.6012884742626 72.3806613108487
"2858" 571.4 23.9039849748006 75.3323947209283
"2859" 571.6 25.0418368638647 79.4498816913906
"2860" 571.8 25.6410235264516 82.8168123888602
"2861" 572 26.2364065026842 84.4215198391926
"2862" 572.2 26.6871565247624 86.0591556584853
"2863" 572.4 28.6498742806184 89.8647415525185
"2864" 572.6 30.0853570807123 93.7215434667841
"2865" 572.8 31.0382224488806 96.1567216581768
"2866" 573 31.0610982570762 97.2265737235209
"2867" 573.2 31.7745272571163 100.695410219515
"2868" 573.4 33.2548455994397 104.691471891627
"2869" 573.6 34.6086520631826 107.934782348817
"2870" 573.8 34.951161042674 109.936959345111
"2871" 574 35.1619928829954 110.322536203062
"2872" 574.2 36.6735939396399 111.945243498982
"2873" 574.4 39.1380712455228 113.970184248676
"2874" 574.6 41.8481681273663 115.694072134831
"2875" 574.8 43.3408366406865 116.283076618425
"2876" 575 45.1962593934801 116.745030371013
"2877" 575.2 48.6585626486548 117.316462163339
"2878" 575.4 50.2672959989589 117.314489683659
"2879" 575.6 52.6325783729162 117.058408626274
"2880" 575.8 55.6401409014017 117.022178913924
"2881" 576 58.4231696474294 116.990384451482
"2882" 576.2 61.806182366545 117.10217508531
"2883" 576.4 64.7952768623178 116.734534919918
"2884" 576.6 68.6206276542016 116.531570872346
"2885" 576.8 71.6437460606319 116.399878840717
"2886" 577 73.1685226093672 116.080780079622
"2887" 577.2 75.3607694920959 116.031750111654
"2888" 577.4 79.6142755307399 115.941575610209
"2889" 577.6 82.3498791197732 114.872995344201
"2890" 577.8 83.6343467668407 113.133250040535
"2891" 578 86.0669158208616 109.449820262067
"2892" 578.2 88.1750064345164 106.984410178313
"2893" 578.4 90.8451733944119 104.18264075771
"2894" 578.6 93.4398979454561 101.369383476396
"2895" 578.8 95.345053563434 99.2604842503015
"2896" 579 96.4760656604961 98.980294483824
"2897" 579.2 99.6583048502425 98.0225795287829
"2898" 579.4 103.40362390927 96.416561760766
"2899" 579.6 106.094601866289 94.105243729785
"2900" 579.8 106.990777845649 91.1989378895009
"2901" 580 107.165825643403 87.1509973516272
"2902" 580.2 107.37765154399 82.8982204705427
"2903" 580.4 107.46612004691 80.5630041910092
"2904" 580.6 107.530772930617 77.5752429389698
"2905" 580.8 107.426720635802 73.8187682952697
"2906" 581 107.165973776518 69.9345495169806
"2907" 581.2 107.498957436905 67.5166057252545
"2908" 581.4 107.677736084961 65.4405400640789
"2909" 581.6 107.894064039623 61.5908562604544
"2910" 581.8 108.419198024133 57.250054766917
"2911" 582 108.834154870244 53.3055677161356
"2912" 582.2 108.606344729476 50.5306837763098
"2913" 582.4 108.431657163692 48.3715998810939
"2914" 582.6 108.602363778212 44.4940853546879
"2915" 582.8 108.491023962035 40.1111919667853
"2916" 583 108.103307355942 36.890130653758
"2917" 583.2 106.649668646694 34.0884524771084
"2918" 583.4 104.144121685506 30.7089930087566
"2919" 583.6 102.197574989905 27.3245037444663
"2920" 583.8 100.86364927496 25.5660817817298
"2921" 584 99.5459468627184 25.3098135549419
"2922" 584.2 96.1309005596139 23.5792686150335
"2923" 584.4 92.0778835967599 22.4647038571458
"2924" 584.6 88.2958582669726 22.2207936783225
"2925" 584.8 84.2669536230466 21.5016823572312
"2926" 585 82.2731493795753 21.5138399067163
"2927" 585.2 79.1596928489472 20.8502849945718
"2928" 585.4 75.0740504508348 19.8966254580227
"2929" 585.6 71.4097476682555 19.3115924148676
"2930" 585.8 67.9985860735262 19.0552271084305
"2931" 586 64.1508219419254 18.7548852020236
"2932" 586.2 59.7170842691127 18.9255108614988
"2933" 586.4 56.0186067429316 19.1698003229994
"2934" 586.6 53.8359404540522 19.6508918760257
"2935" 586.8 49.7459316597165 20.438498050785
"2936" 587 45.4764144313735 21.9769173588094
"2937" 587.2 42.3129803956106 23.3825250657425
"2938" 587.4 38.988087345763 25.4774682821705
"2939" 587.6 35.8570767487761 28.6892145765275
"2940" 587.8 34.1421838899852 30.4246455724883
"2941" 588 32.633370326794 32.2202768150177
"2942" 588.2 29.6496312983193 35.3644710470848
"2943" 588.4 26.4115189453613 38.6674657558798
"2944" 588.6 24.1891905379921 42.0360598703297
"2945" 588.8 23.0907987777392 43.891774350749
"2946" 589 21.3134268934788 46.6209127320213
"2947" 589.2 18.3454597879707 50.3540669567754
"2948" 589.4 16.2372216564716 53.4725292875013
"2949" 589.6 14.65426169501 55.0523944048244
"2950" 589.8 12.5484968620117 58.4011816698836
"2951" 590 10.2565320355143 62.3535307522163
"2952" 590.2 9.36457392684434 65.3668688644324
"2953" 590.4 9.48109388584929 67.1708932072365
"2954" 590.6 9.73084004680743 70.6853405502879
"2955" 590.8 9.67580947752731 74.6472145525205
"2956" 591 9.52024391661035 76.1834290135049
"2957" 591.2 10.3311435112984 79.7930873071696
"2958" 591.4 11.1411135865227 84.2543362198469
"2959" 591.6 11.7349407086985 85.7394821756141
"2960" 591.8 12.67082242878 89.1406304569935
"2961" 592 13.7601193218252 93.3068491420766
"2962" 592.2 15.4633170455725 96.3414032588891
"2963" 592.4 15.9981051598514 96.8396767592781
"2964" 592.6 17.8722876245485 98.2670820892431
"2965" 592.8 21.2692849154858 101.155911564582
"2966" 593 23.716613479141 103.010006447903
"2967" 593.2 26.1011616506057 104.657007604786
"2968" 593.4 29.500000983796 107.682094430501
"2969" 593.6 32.0919796504684 109.931283324112
"2970" 593.8 33.8858994447634 111.23697409748
"2971" 594 35.5115164999622 111.698150550727
"2972" 594.2 38.9075351606439 113.207228819228
"2973" 594.4 42.2730711959204 114.476178957815
"2974" 594.6 45.7063969986568 115.246369860193
"2975" 594.8 50.2840890352968 116.321232893367
"2976" 595 53.70678921114 116.870585862148
"2977" 595.2 56.0071155413926 117.143559846078
"2978" 595.4 59.8074626363883 117.624369410494
"2979" 595.6 63.4447890250711 117.979483881929
"2980" 595.8 66.1390314852339 118.709003696669
"2981" 596 69.4168771485838 119.751715195019
"2982" 596.2 73.0587696447534 120.363741816591
"2983" 596.4 76.7465075019823 119.229928715349
"2984" 596.6 80.5263758470241 117.255640273072
"2985" 596.8 83.4152113542054 115.623188023615
"2986" 597 85.3790849590278 113.887864832668
"2987" 597.2 86.3740510870633 112.29841915277
"2988" 597.4 88.9424565459529 109.055483039479
"2989" 597.6 91.7236012000926 105.238448042335
"2990" 597.8 94.3382396221139 102.06995728959
"2991" 598 96.0956472698547 99.9367543505489
"2992" 598.2 98.2049926428557 97.2312068369816
"2993" 598.4 100.60728624601 93.8516931743076
"2994" 598.6 102.915144130159 91.2011447683085
"2995" 598.8 103.995957375195 90.297264466913
"2996" 599 104.937376539209 89.6136046416268
"2997" 599.2 105.931795639526 88.4969578819052
"2998" 599.4 108.070388565497 86.0452400690973
"2999" 599.6 110.28589845111 82.696473074581
"3000" 599.8 111.9412754321 78.6851375948607
"3001" 600 113.786678222 74.4595317302131
"3002" 600.2 114.428346982573 70.5673140046832
"3003" 600.4 114.274436625319 67.1967960136524
"3004" 600.6 114.870382812958 62.6981492485872
"3005" 600.8 115.200021309206 58.6249212814921
"3006" 601 115.097802566853 56.3560732299603
"3007" 601.2 115.001428013342 54.0597091341518
"3008" 601.4 114.207640960999 49.5686281748376
"3009" 601.6 112.953626738582 45.7837934378588
"3010" 601.8 111.707621381583 42.5288531955302
"3011" 602 109.735649296129 38.0334997214463
"3012" 602.2 108.492800880342 35.7971434855489
"3013" 602.4 107.617595380909 33.9020126979507
"3014" 602.6 106.54821794777 30.8383108143532
"3015" 602.8 105.147182839384 26.3718579935447
"3016" 603 103.119305600665 22.1144138209936
"3017" 603.2 103.152779909338 21.2139064913931
"3018" 603.4 103.73382887615 19.6253523974641
"3019" 603.6 104.200206070699 19.0607731926556
"3020" 603.8 103.097250238359 19.1115143084366
"3021" 604 100.526667566995 17.9364441311783
"3022" 604.2 98.6078153981531 16.459818527483
"3023" 604.4 96.9052136987045 15.6263974397154
"3024" 604.6 94.3182078839578 14.3256887296354
"3025" 604.8 91.4450966264892 12.0237127523619
"3026" 605 89.2475263106184 10.3244816972445
"3027" 605.2 87.3163782047277 8.85265733477064
"3028" 605.4 86.3933789185845 7.82976000383044
"3029" 605.6 84.3212316764039 6.02860861047703
"3030" 605.8 81.7257201637028 5.71022049950141
"3031" 606 78.9611149069164 5.21492048786761
"3032" 606.2 75.8988562665124 4.529985712017
"3033" 606.4 72.735768030304 4.08093851304341
"3034" 606.6 69.3587168977102 3.59678216954333
"3035" 606.8 65.8252379576182 3.37816929106559
"3036" 607 62.6435798470905 2.91134529408342
"3037" 607.2 61.1207783973294 2.39264678389648
"3038" 607.4 58.4604223586678 2.76135733348574
"3039" 607.6 55.2439820577808 4.30148442015563
"3040" 607.8 52.0813972292015 5.83147197660385
"3041" 608 49.6604917053407 7.29774445922168
"3042" 608.2 46.5201645224756 9.36319082848098
"3043" 608.4 43.6722318873062 11.2760221835982
"3044" 608.6 40.792796141749 13.1539983231716
"3045" 608.8 37.6742146793811 15.6287286265268
"3046" 609 34.6762113818387 17.4125708584507
"3047" 609.2 32.1929138348914 18.8538719965795
"3048" 609.4 29.4467512392333 20.9412368746125
"3049" 609.6 26.4313555471064 23.4363016065191
"3050" 609.8 23.0311251849008 26.7882615353489
"3051" 610 20.8561716630733 28.7504720562874
"3052" 610.2 19.5025477163711 29.4142551614638
"3053" 610.4 16.532085086542 32.0526334336901
"3054" 610.6 12.9967323520813 35.0244878561998
"3055" 610.8 10.201865488953 37.7044726000416
"3056" 611 8.77082470278853 40.0441253959232
"3057" 611.2 8.9901538290785 41.8445774496988
"3058" 611.4 8.61751701019382 45.3321377211661
"3059" 611.6 8.70812084589384 49.2340463578859
"3060" 611.8 8.43656240764812 50.9718936881016
"3061" 612 8.23485808860832 53.9383318881413
"3062" 612.2 8.18623549581939 57.8966564615117
"3063" 612.4 7.70938644775275 61.6522559462018
"3064" 612.6 7.21729460813768 63.145645721163
"3065" 612.8 6.0413606853397 65.9106994485408
"3066" 613 4.27513067646408 70.1093587884384
"3067" 613.2 3.82704036789824 73.9084103066577
"3068" 613.4 4.22695189216384 74.7896294820149
"3069" 613.6 5.69392424073667 77.5729491795398
"3070" 613.8 7.31045214476954 80.9339765407808
"3071" 614 8.25346888547055 84.7210856068747
"3072" 614.2 9.01660717124113 87.7752195327484
"3073" 614.4 10.3190728566573 90.7059873728189
"3074" 614.6 11.8062487547586 94.1873452955106
"3075" 614.8 13.0362555004479 96.9108072404485
"3076" 615 14.7711460035931 98.8827159167797
"3077" 615.2 16.873702650656 101.298785486612
"3078" 615.4 19.2238875038748 104.099477003019
"3079" 615.6 21.5408255316286 107.445707944682
"3080" 615.8 24.1763513814483 110.400988358855
"3081" 616 25.6482707413674 112.194084918888
"3082" 616.2 27.7919876634807 113.72788869362
"3083" 616.4 31.6879097758381 115.833862418681
"3084" 616.6 34.8959319267777 118.346863256844
"3085" 616.8 38.1699997413981 120.505525479598
"3086" 617 41.347905679707 122.342930466771
"3087" 617.2 41.9178224592974 122.348445100163
"3088" 617.4 44.1977421201274 122.399430352007
"3089" 617.6 47.9573244639245 122.862599885788
"3090" 617.8 52.0745263802699 123.775517039856
"3091" 618 55.0913331307702 124.965728640893
"3092" 618.2 56.8681036752763 125.966358262624
"3093" 618.4 58.2044834182938 126.249827666545
"3094" 618.6 59.0033414164562 126.106426800502
"3095" 618.8 62.5143443547348 125.969637269194
"3096" 619 66.8000884403196 125.737625957367
"3097" 619.2 70.5438979423797 125.090998557928
"3098" 619.4 73.4030073868915 124.360204834238
"3099" 619.6 75.6883858040362 123.412395415278
"3100" 619.8 78.5362011480245 121.953758935725
"3101" 620 82.1232998378165 120.412191533248
"3102" 620.2 86.1770630748912 118.806986378752
"3103" 620.4 89.2635844635257 117.548050531962
"3104" 620.6 91.985432042155 116.71306901751
"3105" 620.8 95.0350864703472 114.989551999384
"3106" 621 97.1234498858492 112.457681529465
"3107" 621.2 99.6898081615446 109.528579269398
"3108" 621.4 102.880292890971 106.561936987145
"3109" 621.6 105.453270551814 103.477468781049
"3110" 621.8 105.244121955681 101.815493787692
"3111" 622 105.350469799532 98.3474864524653
"3112" 622.2 105.802029093835 94.3264584995405
"3113" 622.4 106.326307616967 90.3904042147269
"3114" 622.6 106.705253224359 87.3745794478502
"3115" 622.8 106.442258415186 85.4985789386986
"3116" 623 106.548377155776 80.9089448930955
"3117" 623.2 106.409320041591 76.5569553429111
"3118" 623.4 106.751437206229 74.7643785198596
"3119" 623.6 106.881956862962 72.9145267572852
"3120" 623.8 107.119737507957 68.7358131202079
"3121" 624 107.64200494101 65.1591926499216
"3122" 624.2 108.669008851451 62.7770607855791
"3123" 624.4 109.561213918971 62.4055487052304
"3124" 624.6 109.894878901696 62.2935752720262
"3125" 624.8 109.981887888296 62.4077317225637
"3126" NA NA NA
"3127" NA NA NA
"3128" NA NA NA
"3129" NA NA NA
"3130" NA NA NA
"3131" NA NA NA
"3132" NA NA NA
"3133" NA NA NA
"3134" NA NA NA
"3135" NA NA NA
"3136" NA NA NA
"3137" NA NA NA
"3138" NA NA NA
"3139" NA NA NA
"3140" NA NA NA
"3141" NA NA NA
"3142" NA NA NA
"3143" NA NA NA
"3144" NA NA NA
"3145" NA NA NA
"3146" NA NA NA
"3147" NA NA NA
"3148" NA NA NA
"3149" NA NA NA
"3150" NA NA NA
"3151" NA NA NA
"3152" NA NA NA
"3153" NA NA NA
"3154" NA NA NA
"3155" NA NA NA
"3156" NA NA NA
"3157" NA NA NA
"3158" NA NA NA
"3159" NA NA NA
"3160" NA NA NA
"3161" NA NA NA
"3162" NA NA NA
"3163" NA NA NA
"3164" NA NA NA
"3165" NA NA NA
"3166" NA NA NA
"3167" NA NA NA
"3168" NA NA NA
"3169" NA NA NA
"3170" NA NA NA
"3171" NA NA NA
"3172" NA NA NA
"3173" NA NA NA
"3174" NA NA NA
"3175" NA NA NA
"3176" NA NA NA
"3177" NA NA NA
"3178" NA NA NA
"3179" NA NA NA
"3180" NA NA NA
"3181" NA NA NA
"3182" NA NA NA
"3183" NA NA NA
"3184" NA NA NA
"3185" NA NA NA
"3186" NA NA NA
"3187" NA NA NA
"3188" NA NA NA
"3189" NA NA NA
"3190" NA NA NA
"3191" NA NA NA
"3192" NA NA NA
"3193" NA NA NA
"3194" NA NA NA
"3195" NA NA NA
"3196" NA NA NA
"3197" NA NA NA
"3198" NA NA NA
"3199" NA NA NA
"3200" NA NA NA
"3201" NA NA NA
"3202" NA NA NA
"3203" NA NA NA
"3204" NA NA NA
"3205" NA NA NA
"3206" NA NA NA
"3207" NA NA NA
"3208" NA NA NA
"3209" NA NA NA
"3210" NA NA NA
"3211" NA NA NA
"3212" NA NA NA
"3213" NA NA NA
"3214" NA NA NA
"3215" NA NA NA
"3216" NA NA NA
"3217" NA NA NA
"3218" NA NA NA
"3219" NA NA NA
"3220" NA NA NA
"3221" NA NA NA
"3222" NA NA NA
"3223" NA NA NA
"3224" NA NA NA
"3225" NA NA NA
"3226" NA NA NA
"3227" NA NA NA
"3228" NA NA NA
"3229" NA NA NA
"3230" NA NA NA
"3231" NA NA NA
"3232" NA NA NA
"3233" NA NA NA
"3234" NA NA NA
"3235" NA NA NA
"3236" NA NA NA
"3237" NA NA NA
"3238" NA NA NA
"3239" NA NA NA
"3240" NA NA NA
"3241" NA NA NA
"3242" NA NA NA
"3243" NA NA NA
"3244" NA NA NA
"3245" NA NA NA
"3246" NA NA NA
"3247" NA NA NA
"3248" NA NA NA
"3249" NA NA NA
"3250" NA NA NA
"3251" NA NA NA
"3252" NA NA NA
"3253" NA NA NA
"3254" NA NA NA
"3255" NA NA NA
"3256" NA NA NA
"3257" NA NA NA
"3258" NA NA NA
"3259" NA NA NA
"3260" NA NA NA
"3261" NA NA NA
"3262" NA NA NA
"3263" NA NA NA
"3264" NA NA NA
"3265" NA NA NA
"3266" NA NA NA
"3267" NA NA NA
"3268" NA NA NA
"3269" NA NA NA
"3270" NA NA NA
"3271" NA NA NA
"3272" NA NA NA
"3273" NA NA NA
"3274" NA NA NA
"3275" NA NA NA
"3276" NA NA NA
"3277" NA NA NA
"3278" NA NA NA
"3279" NA NA NA
"3280" NA NA NA
"3281" NA NA NA
"3282" NA NA NA
"3283" NA NA NA
"3284" NA NA NA
"3285" NA NA NA
"3286" NA NA NA
"3287" NA NA NA
"3288" NA NA NA
"3289" NA NA NA
"3290" NA NA NA
"3291" NA NA NA
"3292" NA NA NA
"3293" NA NA NA
"3294" NA NA NA
"3295" NA NA NA
"3296" NA NA NA
"3297" NA NA NA
"3298" NA NA NA
"3299" NA NA NA
"3300" NA NA NA
"3301" NA NA NA
"3302" NA NA NA
"3303" NA NA NA
"3304" NA NA NA
"3305" NA NA NA
"3306" NA NA NA
"3307" NA NA NA
"3308" NA NA NA
"3309" NA NA NA
"3310" NA NA NA
"3311" NA NA NA
"3312" NA NA NA
"3313" NA NA NA
"3314" NA NA NA
"3315" NA NA NA
"3316" NA NA NA
"3317" NA NA NA
"3318" NA NA NA
"3319" NA NA NA
"3320" NA NA NA
"3321" NA NA NA
"3322" NA NA NA
"3323" NA NA NA
"3324" NA NA NA
"3325" NA NA NA
"3326" NA NA NA
"3327" NA NA NA
"3328" NA NA NA
"3329" NA NA NA
"3330" NA NA NA
"3331" NA NA NA
"3332" NA NA NA
"3333" NA NA NA
"3334" NA NA NA
"3335" NA NA NA
"3336" NA NA NA
"3337" NA NA NA
"3338" NA NA NA
"3339" NA NA NA
"3340" NA NA NA
"3341" NA NA NA
"3342" NA NA NA
"3343" NA NA NA
"3344" NA NA NA
"3345" NA NA NA
"3346" NA NA NA
"3347" NA NA NA
"3348" NA NA NA
"3349" NA NA NA
"3350" NA NA NA
"3351" NA NA NA
"3352" NA NA NA
"3353" NA NA NA
"3354" NA NA NA
"3355" NA NA NA
"3356" NA NA NA
"3357" NA NA NA
"3358" NA NA NA
"3359" NA NA NA
"3360" NA NA NA
"3361" NA NA NA
"3362" NA NA NA
"3363" NA NA NA
"3364" NA NA NA
"3365" NA NA NA
"3366" NA NA NA
"3367" NA NA NA
"3368" NA NA NA
"3369" NA NA NA
"3370" NA NA NA
"3371" NA NA NA
"3372" NA NA NA
"3373" NA NA NA
"3374" NA NA NA
"3375" NA NA NA
"3376" NA NA NA
"3377" NA NA NA
"3378" NA NA NA
"3379" NA NA NA
"3380" NA NA NA
"3381" NA NA NA
"3382" NA NA NA
"3383" NA NA NA
"3384" NA NA NA
"3385" NA NA NA
"3386" NA NA NA
"3387" NA NA NA
"3388" NA NA NA
"3389" NA NA NA
"3390" NA NA NA
"3391" NA NA NA
"3392" NA NA NA
"3393" NA NA NA
"3394" NA NA NA
"3395" NA NA NA
"3396" NA NA NA
"3397" NA NA NA
"3398" NA NA NA
"3399" NA NA NA
"3400" NA NA NA
"3401" NA NA NA
"3402" NA NA NA
"3403" NA NA NA
"3404" NA NA NA
"3405" NA NA NA
"3406" NA NA NA
"3407" NA NA NA
"3408" NA NA NA
"3409" NA NA NA
"3410" NA NA NA
"3411" NA NA NA
"3412" NA NA NA
"3413" NA NA NA
"3414" NA NA NA
"3415" NA NA NA
"3416" NA NA NA
"3417" NA NA NA
"3418" NA NA NA
"3419" NA NA NA
"3420" NA NA NA
"3421" NA NA NA
"3422" NA NA NA
"3423" NA NA NA
"3424" NA NA NA
"3425" NA NA NA
"3426" NA NA NA
"3427" NA NA NA
"3428" NA NA NA
"3429" NA NA NA
"3430" NA NA NA
"3431" NA NA NA
"3432" NA NA NA
"3433" NA NA NA
"3434" NA NA NA
"3435" NA NA NA
"3436" NA NA NA
"3437" NA NA NA
"3438" NA NA NA
"3439" NA NA NA
"3440" NA NA NA
"3441" NA NA NA
"3442" NA NA NA
"3443" NA NA NA
"3444" NA NA NA
"3445" NA NA NA
"3446" NA NA NA
"3447" NA NA NA
"3448" NA NA NA
"3449" NA NA NA
"3450" NA NA NA
"3451" NA NA NA
"3452" NA NA NA
"3453" NA NA NA
"3454" NA NA NA
"3455" NA NA NA
"3456" NA NA NA
"3457" NA NA NA
"3458" NA NA NA
"3459" NA NA NA
"3460" NA NA NA
"3461" NA NA NA
"3462" NA NA NA
"3463" NA NA NA
"3464" NA NA NA
"3465" NA NA NA
"3466" NA NA NA
"3467" NA NA NA
"3468" NA NA NA
"3469" NA NA NA
"3470" NA NA NA
"3471" NA NA NA
"3472" NA NA NA
"3473" NA NA NA
"3474" NA NA NA
"3475" NA NA NA
"3476" NA NA NA
"3477" NA NA NA
"3478" NA NA NA
"3479" NA NA NA
"3480" NA NA NA
"3481" NA NA NA
"3482" NA NA NA
"3483" NA NA NA
"3484" NA NA NA
"3485" NA NA NA
"3486" NA NA NA
"3487" NA NA NA
"3488" NA NA NA
"3489" NA NA NA
"3490" NA NA NA
"3491" NA NA NA
"3492" NA NA NA
"3493" NA NA NA
"3494" NA NA NA
"3495" NA NA NA
"3496" NA NA NA
"3497" NA NA NA
"3498" NA NA NA
"3499" NA NA NA
"3500" NA NA NA
"3501" NA NA NA
"3502" NA NA NA
"3503" NA NA NA
"3504" NA NA NA
"3505" NA NA NA
"3506" NA NA NA
"3507" NA NA NA
"3508" NA NA NA
"3509" NA NA NA
"3510" NA NA NA
"3511" NA NA NA
"3512" NA NA NA
"3513" NA NA NA
"3514" NA NA NA
"3515" NA NA NA
"3516" NA NA NA
"3517" NA NA NA
"3518" NA NA NA
"3519" NA NA NA
"3520" NA NA NA
"3521" NA NA NA
"3522" NA NA NA
"3523" NA NA NA
"3524" NA NA NA
"3525" NA NA NA
"3526" NA NA NA
"3527" NA NA NA
"3528" NA NA NA
"3529" NA NA NA
"3530" NA NA NA
"3531" NA NA NA
"3532" NA NA NA
"3533" NA NA NA
"3534" NA NA NA
"3535" NA NA NA
"3536" NA NA NA
"3537" NA NA NA
"3538" NA NA NA
"3539" NA NA NA
"3540" NA NA NA
"3541" NA NA NA
"3542" NA NA NA
"3543" NA NA NA
"3544" NA NA NA
"3545" NA NA NA
"3546" NA NA NA
"3547" NA NA NA
"3548" NA NA NA
"3549" NA NA NA
"3550" NA NA NA
"3551" NA NA NA
"3552" NA NA NA
"3553" NA NA NA
"3554" NA NA NA
"3555" NA NA NA
"3556" NA NA NA
"3557" NA NA NA
"3558" NA NA NA
"3559" NA NA NA
"3560" NA NA NA
"3561" NA NA NA
"3562" NA NA NA
"3563" NA NA NA
"3564" NA NA NA
"3565" NA NA NA
"3566" NA NA NA
"3567" NA NA NA
"3568" NA NA NA
"3569" NA NA NA
"3570" NA NA NA
"3571" NA NA NA
"3572" NA NA NA
"3573" NA NA NA
"3574" NA NA NA
"3575" NA NA NA
"3576" NA NA NA
"3577" NA NA NA
"3578" NA NA NA
"3579" NA NA NA
"3580" NA NA NA
"3581" NA NA NA
"3582" NA NA NA
"3583" NA NA NA
"3584" NA NA NA
"3585" NA NA NA
"3586" NA NA NA
"3587" NA NA NA
"3588" NA NA NA
"3589" NA NA NA
"3590" NA NA NA
"3591" NA NA NA
"3592" NA NA NA
"3593" NA NA NA
"3594" NA NA NA
"3595" NA NA NA
"3596" NA NA NA
"3597" NA NA NA
"3598" NA NA NA
"3599" NA NA NA
"3600" NA NA NA
"3601" NA NA NA
"3602" NA NA NA
"3603" NA NA NA
"3604" NA NA NA
"3605" NA NA NA
"3606" NA NA NA
"3607" NA NA NA
"3608" NA NA NA
"3609" NA NA NA
"3610" NA NA NA
"3611" NA NA NA
"3612" NA NA NA
"3613" NA NA NA
"3614" NA NA NA
"3615" NA NA NA
"3616" NA NA NA
"3617" NA NA NA
"3618" NA NA NA
"3619" NA NA NA
"3620" NA NA NA
"3621" NA NA NA
"3622" NA NA NA
"3623" NA NA NA
"3624" NA NA NA
"3625" NA NA NA
"3626" NA NA NA
"3627" NA NA NA
"3628" NA NA NA
"3629" NA NA NA
"3630" NA NA NA
"3631" NA NA NA
"3632" NA NA NA
"3633" NA NA NA
"3634" NA NA NA
"3635" NA NA NA
"3636" NA NA NA
"3637" NA NA NA
"3638" NA NA NA
"3639" NA NA NA
"3640" NA NA NA
"3641" NA NA NA
"3642" NA NA NA
"3643" NA NA NA
"3644" NA NA NA
"3645" NA NA NA
"3646" NA NA NA
"3647" NA NA NA
"3648" NA NA NA
"3649" NA NA NA
"3650" NA NA NA
"3651" NA NA NA
"3652" NA NA NA
"3653" NA NA NA
"3654" NA NA NA
"3655" NA NA NA
"3656" NA NA NA
"3657" NA NA NA
"3658" NA NA NA
"3659" NA NA NA
"3660" NA NA NA
"3661" NA NA NA
"3662" NA NA NA
"3663" NA NA NA
"3664" NA NA NA
"3665" NA NA NA
"3666" NA NA NA
"3667" NA NA NA
"3668" NA NA NA
"3669" NA NA NA
"3670" NA NA NA
"3671" NA NA NA
"3672" NA NA NA
"3673" NA NA NA
"3674" NA NA NA
"3675" NA NA NA
"3676" NA NA NA
"3677" NA NA NA
"3678" NA NA NA
"3679" NA NA NA
"3680" NA NA NA
"3681" NA NA NA
"3682" NA NA NA
"3683" NA NA NA
"3684" NA NA NA
"3685" NA NA NA
"3686" NA NA NA
"3687" NA NA NA
"3688" NA NA NA
"3689" NA NA NA
"3690" NA NA NA
"3691" NA NA NA
"3692" NA NA NA
"3693" NA NA NA
"3694" NA NA NA
"3695" NA NA NA
"3696" NA NA NA
"3697" NA NA NA
"3698" NA NA NA
"3699" NA NA NA
"3700" NA NA NA
"3701" NA NA NA
"3702" NA NA NA
"3703" NA NA NA
"3704" NA NA NA
"3705" NA NA NA
"3706" NA NA NA
"3707" NA NA NA
"3708" NA NA NA
"3709" NA NA NA
"3710" NA NA NA
"3711" NA NA NA
"3712" NA NA NA
"3713" NA NA NA
"3714" NA NA NA
"3715" NA NA NA
"3716" NA NA NA
"3717" NA NA NA
"3718" NA NA NA
"3719" NA NA NA
"3720" NA NA NA
"3721" NA NA NA
"3722" NA NA NA
"3723" NA NA NA
"3724" NA NA NA
"3725" NA NA NA
"3726" NA NA NA
"3727" NA NA NA
"3728" NA NA NA
"3729" NA NA NA
"3730" NA NA NA
"3731" NA NA NA
"3732" NA NA NA
"3733" NA NA NA
"3734" NA NA NA
"3735" NA NA NA
"3736" NA NA NA
"3737" NA NA NA
"3738" NA NA NA
"3739" NA NA NA
"3740" NA NA NA
"3741" NA NA NA
"3742" NA NA NA
"3743" NA NA NA
"3744" NA NA NA
"3745" NA NA NA
"3746" NA NA NA
"3747" NA NA NA
"3748" NA NA NA
"3749" NA NA NA
"3750" NA NA NA
"3751" NA NA NA
"3752" NA NA NA
"3753" NA NA NA
"3754" NA NA NA
"3755" NA NA NA
"3756" NA NA NA
"3757" NA NA NA
"3758" NA NA NA
"3759" NA NA NA
"3760" NA NA NA
"3761" NA NA NA
"3762" NA NA NA
"3763" NA NA NA
"3764" NA NA NA
"3765" NA NA NA
"3766" NA NA NA
"3767" NA NA NA
"3768" NA NA NA
"3769" NA NA NA
"3770" NA NA NA
"3771" NA NA NA
"3772" NA NA NA
"3773" NA NA NA
"3774" NA NA NA
"3775" NA NA NA
"3776" NA NA NA
"3777" NA NA NA
"3778" NA NA NA
"3779" NA NA NA
"3780" NA NA NA
"3781" NA NA NA
"3782" NA NA NA
"3783" NA NA NA
"3784" NA NA NA
"3785" NA NA NA
"3786" NA NA NA
"3787" NA NA NA
"3788" NA NA NA
"3789" NA NA NA
"3790" NA NA NA
"3791" NA NA NA
"3792" NA NA NA
"3793" NA NA NA
"3794" NA NA NA
"3795" NA NA NA
"3796" NA NA NA
"3797" NA NA NA
"3798" NA NA NA
"3799" NA NA NA
"3800" NA NA NA
"3801" NA NA NA
"3802" NA NA NA
"3803" NA NA NA
"3804" NA NA NA
"3805" NA NA NA
"3806" NA NA NA
"3807" NA NA NA
"3808" NA NA NA
"3809" NA NA NA
"3810" NA NA NA
"3811" NA NA NA
"3812" NA NA NA
"3813" NA NA NA
"3814" NA NA NA
"3815" NA NA NA
"3816" NA NA NA
"3817" NA NA NA
"3818" NA NA NA
"3819" NA NA NA
"3820" NA NA NA
"3821" NA NA NA
"3822" NA NA NA
"3823" NA NA NA
"3824" NA NA NA
"3825" NA NA NA
"3826" NA NA NA
"3827" NA NA NA
"3828" NA NA NA
"3829" NA NA NA
"3830" NA NA NA
"3831" NA NA NA
"3832" NA NA NA
"3833" NA NA NA
"3834" NA NA NA
"3835" NA NA NA
"3836" NA NA NA
"3837" NA NA NA
"3838" NA NA NA
"3839" NA NA NA
"3840" NA NA NA
"3841" NA NA NA
"3842" NA NA NA
"3843" NA NA NA
"3844" NA NA NA
"3845" NA NA NA
"3846" NA NA NA
"3847" NA NA NA
"3848" NA NA NA
"3849" NA NA NA
"3850" NA NA NA
"3851" NA NA NA
"3852" NA NA NA
"3853" NA NA NA
"3854" NA NA NA
"3855" NA NA NA
"3856" NA NA NA
"3857" NA NA NA
"3858" NA NA NA
"3859" NA NA NA
"3860" NA NA NA
"3861" NA NA NA
"3862" NA NA NA
"3863" NA NA NA
"3864" NA NA NA
"3865" NA NA NA
"3866" NA NA NA
"3867" NA NA NA
"3868" NA NA NA
"3869" NA NA NA
"3870" NA NA NA
"3871" NA NA NA
"3872" NA NA NA
"3873" NA NA NA
"3874" NA NA NA
"3875" NA NA NA
"3876" NA NA NA
"3877" NA NA NA
"3878" NA NA NA
"3879" NA NA NA
"3880" NA NA NA
"3881" NA NA NA
"3882" NA NA NA
"3883" NA NA NA
"3884" NA NA NA
"3885" NA NA NA
"3886" NA NA NA
"3887" NA NA NA
"3888" NA NA NA
"3889" NA NA NA
"3890" NA NA NA
"3891" NA NA NA
"3892" NA NA NA
"3893" NA NA NA
"3894" NA NA NA
"3895" NA NA NA
"3896" NA NA NA
"3897" NA NA NA
"3898" NA NA NA
"3899" NA NA NA
"3900" NA NA NA
"3901" NA NA NA
"3902" NA NA NA
"3903" NA NA NA
"3904" NA NA NA
"3905" NA NA NA
"3906" NA NA NA
"3907" NA NA NA
"3908" NA NA NA
"3909" NA NA NA
"3910" NA NA NA
"3911" NA NA NA
"3912" NA NA NA
"3913" NA NA NA
"3914" NA NA NA
"3915" NA NA NA
"3916" NA NA NA
"3917" NA NA NA
"3918" NA NA NA
"3919" NA NA NA
"3920" NA NA NA
"3921" NA NA NA
"3922" NA NA NA
"3923" NA NA NA
"3924" NA NA NA
"3925" NA NA NA
"3926" NA NA NA
"3927" NA NA NA
"3928" NA NA NA
"3929" NA NA NA
"3930" NA NA NA
"3931" NA NA NA
"3932" NA NA NA
"3933" NA NA NA
"3934" NA NA NA
"3935" NA NA NA
"3936" NA NA NA
"3937" NA NA NA
"3938" NA NA NA
"3939" NA NA NA
"3940" NA NA NA
"3941" NA NA NA
"3942" NA NA NA
"3943" NA NA NA
"3944" NA NA NA
"3945" NA NA NA
"3946" NA NA NA
"3947" NA NA NA
"3948" NA NA NA
"3949" NA NA NA
"3950" NA NA NA
"3951" NA NA NA
"3952" NA NA NA
"3953" NA NA NA
"3954" NA NA NA
"3955" NA NA NA
"3956" NA NA NA
"3957" NA NA NA
"3958" NA NA NA
"3959" NA NA NA
"3960" NA NA NA
"3961" NA NA NA
"3962" NA NA NA
"3963" NA NA NA
"3964" NA NA NA
"3965" NA NA NA
"3966" NA NA NA
"3967" NA NA NA
"3968" NA NA NA
"3969" NA NA NA
"3970" NA NA NA
"3971" NA NA NA
"3972" NA NA NA
"3973" NA NA NA
"3974" NA NA NA
"3975" NA NA NA
"3976" NA NA NA
"3977" NA NA NA
"3978" NA NA NA
"3979" NA NA NA
"3980" NA NA NA
"3981" NA NA NA
"3982" NA NA NA
"3983" NA NA NA
"3984" NA NA NA
"3985" NA NA NA
"3986" NA NA NA
"3987" NA NA NA
"3988" NA NA NA
"3989" NA NA NA
"3990" NA NA NA
"3991" NA NA NA
"3992" NA NA NA
"3993" NA NA NA
"3994" NA NA NA
"3995" NA NA NA
"3996" NA NA NA
"3997" NA NA NA
"3998" NA NA NA
"3999" NA NA NA
"4000" NA NA NA
"4001" NA NA NA
"4002" NA NA NA
"4003" NA NA NA
"4004" NA NA NA
"4005" NA NA NA
"4006" NA NA NA
"4007" NA NA NA
"4008" NA NA NA
"4009" NA NA NA
"4010" NA NA NA
"4011" NA NA NA
"4012" NA NA NA
"4013" NA NA NA
"4014" NA NA NA
"4015" NA NA NA
"4016" NA NA NA
"4017" NA NA NA
"4018" NA NA NA
"4019" NA NA NA
"4020" NA NA NA
"4021" NA NA NA
"4022" NA NA NA
"4023" NA NA NA
"4024" NA NA NA
"4025" NA NA NA
"4026" NA NA NA
"4027" NA NA NA
"4028" NA NA NA
"4029" NA NA NA
"4030" NA NA NA
"4031" NA NA NA
"4032" NA NA NA
"4033" NA NA NA
"4034" NA NA NA
"4035" NA NA NA
"4036" NA NA NA
"4037" NA NA NA
"4038" NA NA NA
"4039" NA NA NA
"4040" NA NA NA
"4041" NA NA NA
"4042" NA NA NA
"4043" NA NA NA
"4044" NA NA NA
"4045" NA NA NA
"4046" NA NA NA
"4047" NA NA NA
"4048" NA NA NA
"4049" NA NA NA
"4050" NA NA NA
"4051" NA NA NA
"4052" NA NA NA
"4053" NA NA NA
"4054" NA NA NA
"4055" NA NA NA
"4056" NA NA NA
"4057" NA NA NA
"4058" NA NA NA
"4059" NA NA NA
"4060" NA NA NA
"4061" NA NA NA
"4062" NA NA NA
"4063" NA NA NA
"4064" NA NA NA
"4065" NA NA NA
"4066" NA NA NA
"4067" NA NA NA
"4068" NA NA NA
"4069" NA NA NA
"4070" NA NA NA
"4071" NA NA NA
"4072" NA NA NA
"4073" NA NA NA
"4074" NA NA NA
"4075" NA NA NA
"4076" NA NA NA
"4077" NA NA NA
"4078" NA NA NA
"4079" NA NA NA
"4080" NA NA NA
"4081" NA NA NA
"4082" NA NA NA
"4083" NA NA NA
"4084" NA NA NA
"4085" NA NA NA
"4086" NA NA NA
"4087" NA NA NA
"4088" NA NA NA
"4089" NA NA NA
"4090" NA NA NA
"4091" NA NA NA
"4092" NA NA NA
"4093" NA NA NA
"4094" NA NA NA
"4095" NA NA NA
"4096" NA NA NA
"4097" NA NA NA
"4098" NA NA NA
"4099" NA NA NA
"4100" NA NA NA
"4101" NA NA NA
"4102" NA NA NA
"4103" NA NA NA
"4104" NA NA NA
"4105" NA NA NA
"4106" NA NA NA
"4107" NA NA NA
"4108" NA NA NA
"4109" NA NA NA
"4110" NA NA NA
"4111" NA NA NA
"4112" NA NA NA
"4113" NA NA NA
"4114" NA NA NA
"4115" NA NA NA
"4116" NA NA NA
"4117" NA NA NA
"4118" NA NA NA
"4119" NA NA NA
"4120" NA NA NA
"4121" NA NA NA
"4122" NA NA NA
"4123" NA NA NA
"4124" NA NA NA
"4125" NA NA NA
"4126" NA NA NA
"4127" NA NA NA
"4128" NA NA NA
"4129" NA NA NA
"4130" NA NA NA
"4131" NA NA NA
"4132" NA NA NA
"4133" NA NA NA
"4134" NA NA NA
"4135" NA NA NA
"4136" NA NA NA
"4137" NA NA NA
"4138" NA NA NA
"4139" NA NA NA
"4140" NA NA NA
"4141" NA NA NA
"4142" NA NA NA
"4143" NA NA NA
"4144" NA NA NA
"4145" NA NA NA
"4146" NA NA NA
"4147" NA NA NA
"4148" NA NA NA
"4149" NA NA NA
"4150" NA NA NA
"4151" NA NA NA
"4152" NA NA NA
"4153" NA NA NA
"4154" NA NA NA
"4155" NA NA NA
"4156" NA NA NA
"4157" NA NA NA
"4158" NA NA NA
"4159" NA NA NA
"4160" NA NA NA
"4161" NA NA NA
"4162" NA NA NA
"4163" NA NA NA
"4164" NA NA NA
"4165" NA NA NA
"4166" NA NA NA
"4167" NA NA NA
"4168" NA NA NA
"4169" NA NA NA
"4170" NA NA NA
"4171" NA NA NA
"4172" NA NA NA
"4173" NA NA NA
"4174" NA NA NA
"4175" NA NA NA
"4176" NA NA NA
"4177" NA NA NA
"4178" NA NA NA
"4179" NA NA NA
"4180" NA NA NA
"4181" NA NA NA
"4182" NA NA NA
"4183" NA NA NA
"4184" NA NA NA
"4185" NA NA NA
"4186" NA NA NA
"4187" NA NA NA
"4188" NA NA NA
"4189" NA NA NA
"4190" NA NA NA
"4191" NA NA NA
"4192" NA NA NA
"4193" NA NA NA
"4194" NA NA NA
"4195" NA NA NA
"4196" NA NA NA
"4197" NA NA NA
"4198" NA NA NA
"4199" NA NA NA
"4200" NA NA NA
"4201" NA NA NA
"4202" NA NA NA
"4203" NA NA NA
"4204" NA NA NA
"4205" NA NA NA
"4206" NA NA NA
"4207" NA NA NA
"4208" NA NA NA
"4209" NA NA NA
"4210" NA NA NA
"4211" NA NA NA
"4212" NA NA NA
"4213" NA NA NA
"4214" NA NA NA
"4215" NA NA NA
"4216" NA NA NA
"4217" NA NA NA
"4218" NA NA NA
"4219" NA NA NA
"4220" NA NA NA
"4221" NA NA NA
"4222" NA NA NA
"4223" NA NA NA
"4224" NA NA NA
"4225" NA NA NA
"4226" NA NA NA
"4227" NA NA NA
"4228" NA NA NA
"4229" NA NA NA
"4230" NA NA NA
"4231" NA NA NA
"4232" NA NA NA
"4233" NA NA NA
"4234" NA NA NA
"4235" NA NA NA
"4236" NA NA NA
"4237" NA NA NA
"4238" NA NA NA
"4239" NA NA NA
"4240" NA NA NA
"4241" NA NA NA
"4242" NA NA NA
"4243" NA NA NA
"4244" NA NA NA
"4245" NA NA NA
"4246" NA NA NA
"4247" NA NA NA
"4248" NA NA NA
"4249" NA NA NA
"4250" NA NA NA
"4251" NA NA NA
"4252" NA NA NA
"4253" NA NA NA
"4254" NA NA NA
"4255" NA NA NA
"4256" NA NA NA
"4257" NA NA NA
"4258" NA NA NA
"4259" NA NA NA
"4260" NA NA NA
"4261" NA NA NA
"4262" NA NA NA
"4263" NA NA NA
"4264" NA NA NA
"4265" NA NA NA
"4266" NA NA NA
"4267" NA NA NA
"4268" NA NA NA
"4269" NA NA NA
"4270" NA NA NA
"4271" NA NA NA
"4272" NA NA NA
"4273" NA NA NA
"4274" NA NA NA
"4275" NA NA NA
"4276" NA NA NA
"4277" NA NA NA
"4278" NA NA NA
"4279" NA NA NA
"4280" NA NA NA
"4281" NA NA NA
"4282" NA NA NA
"4283" NA NA NA
"4284" NA NA NA
"4285" NA NA NA
"4286" NA NA NA
"4287" NA NA NA
"4288" NA NA NA
"4289" NA NA NA
"4290" NA NA NA
"4291" NA NA NA
"4292" NA NA NA
"4293" NA NA NA
"4294" NA NA NA
"4295" NA NA NA
"4296" NA NA NA
"4297" NA NA NA
"4298" NA NA NA
"4299" NA NA NA
"4300" NA NA NA
"4301" NA NA NA
"4302" NA NA NA
"4303" NA NA NA
"4304" NA NA NA
"4305" NA NA NA
"4306" NA NA NA
"4307" NA NA NA
"4308" NA NA NA
"4309" NA NA NA
"4310" NA NA NA
"4311" NA NA NA
"4312" NA NA NA
"4313" NA NA NA
"4314" NA NA NA
"4315" NA NA NA
"4316" NA NA NA
"4317" NA NA NA
"4318" NA NA NA
"4319" NA NA NA
"4320" NA NA NA
"4321" NA NA NA
"4322" NA NA NA
"4323" NA NA NA
"4324" NA NA NA
"4325" NA NA NA
"4326" NA NA NA
"4327" NA NA NA
"4328" NA NA NA
"4329" NA NA NA
"4330" NA NA NA
"4331" NA NA NA
"4332" NA NA NA
"4333" NA NA NA
"4334" NA NA NA
"4335" NA NA NA
"4336" NA NA NA
"4337" NA NA NA
"4338" NA NA NA
"4339" NA NA NA
"4340" NA NA NA
"4341" NA NA NA
"4342" NA NA NA
"4343" NA NA NA
"4344" NA NA NA
"4345" NA NA NA
"4346" NA NA NA
"4347" NA NA NA
"4348" NA NA NA
"4349" NA NA NA
"4350" NA NA NA
"4351" NA NA NA
"4352" NA NA NA
"4353" NA NA NA
"4354" NA NA NA
"4355" NA NA NA
"4356" NA NA NA
"4357" NA NA NA
"4358" NA NA NA
"4359" NA NA NA
"4360" NA NA NA
"4361" NA NA NA
"4362" NA NA NA
"4363" NA NA NA
"4364" NA NA NA
"4365" NA NA NA
"4366" NA NA NA
"4367" NA NA NA
"4368" NA NA NA
"4369" NA NA NA
"4370" NA NA NA
"4371" NA NA NA
"4372" NA NA NA
"4373" NA NA NA
"4374" NA NA NA
"4375" NA NA NA
"4376" NA NA NA
"4377" NA NA NA
"4378" NA NA NA
"4379" NA NA NA
"4380" NA NA NA
"4381" NA NA NA
"4382" NA NA NA
"4383" NA NA NA
"4384" NA NA NA
"4385" NA NA NA
"4386" NA NA NA
"4387" NA NA NA
"4388" NA NA NA
"4389" NA NA NA
"4390" NA NA NA
"4391" NA NA NA
"4392" NA NA NA
"4393" NA NA NA
"4394" NA NA NA
"4395" NA NA NA
"4396" NA NA NA
"4397" NA NA NA
"4398" NA NA NA
"4399" NA NA NA
"4400" NA NA NA
"4401" NA NA NA
"4402" NA NA NA
"4403" NA NA NA
"4404" NA NA NA
"4405" NA NA NA
"4406" NA NA NA
"4407" NA NA NA
"4408" NA NA NA
"4409" NA NA NA
"4410" NA NA NA
"4411" NA NA NA
"4412" NA NA NA
"4413" NA NA NA
"4414" NA NA NA
"4415" NA NA NA
"4416" NA NA NA
"4417" NA NA NA
"4418" NA NA NA
"4419" NA NA NA
"4420" NA NA NA
"4421" NA NA NA
"4422" NA NA NA
"4423" NA NA NA
"4424" NA NA NA
"4425" NA NA NA
"4426" NA NA NA
"4427" NA NA NA
"4428" NA NA NA
"4429" NA NA NA
"4430" NA NA NA
"4431" NA NA NA
"4432" NA NA NA
"4433" NA NA NA
"4434" NA NA NA
"4435" NA NA NA
"4436" NA NA NA
"4437" NA NA NA
"4438" NA NA NA
"4439" NA NA NA
"4440" NA NA NA
"4441" NA NA NA
"4442" NA NA NA
"4443" NA NA NA
"4444" NA NA NA
"4445" NA NA NA
"4446" NA NA NA
"4447" NA NA NA
"4448" NA NA NA
"4449" NA NA NA
"4450" NA NA NA
"4451" NA NA NA
"4452" NA NA NA
"4453" NA NA NA
"4454" NA NA NA
"4455" NA NA NA
"4456" NA NA NA
"4457" NA NA NA
"4458" NA NA NA
"4459" NA NA NA
"4460" NA NA NA
"4461" NA NA NA
"4462" NA NA NA
"4463" NA NA NA
"4464" NA NA NA
"4465" NA NA NA
"4466" NA NA NA
"4467" NA NA NA
"4468" NA NA NA
"4469" NA NA NA
"4470" NA NA NA
"4471" NA NA NA
"4472" NA NA NA
"4473" NA NA NA
"4474" NA NA NA
"4475" NA NA NA
"4476" NA NA NA
"4477" NA NA NA
"4478" NA NA NA
"4479" NA NA NA
"4480" NA NA NA
"4481" NA NA NA
"4482" NA NA NA
"4483" NA NA NA
"4484" NA NA NA
"4485" NA NA NA
"4486" NA NA NA
"4487" NA NA NA
"4488" NA NA NA
"4489" NA NA NA
"4490" NA NA NA
"4491" NA NA NA
"4492" NA NA NA
"4493" NA NA NA
"4494" NA NA NA
"4495" NA NA NA
"4496" NA NA NA
"4497" NA NA NA
"4498" NA NA NA
"4499" NA NA NA
"4500" NA NA NA
"4501" NA NA NA
"4502" NA NA NA
"4503" NA NA NA
"4504" NA NA NA
"4505" NA NA NA
"4506" NA NA NA
"4507" NA NA NA
"4508" NA NA NA
"4509" NA NA NA
"4510" NA NA NA
"4511" NA NA NA
"4512" NA NA NA
"4513" NA NA NA
"4514" NA NA NA
"4515" NA NA NA
"4516" NA NA NA
"4517" NA NA NA
"4518" NA NA NA
"4519" NA NA NA
"4520" NA NA NA
"4521" NA NA NA
"4522" NA NA NA
"4523" NA NA NA
"4524" NA NA NA
"4525" NA NA NA
"4526" NA NA NA
"4527" NA NA NA
"4528" NA NA NA
"4529" NA NA NA
"4530" NA NA NA
"4531" NA NA NA
"4532" NA NA NA
"4533" NA NA NA
"4534" NA NA NA
"4535" NA NA NA
"4536" NA NA NA
"4537" NA NA NA
"4538" NA NA NA
"4539" NA NA NA
"4540" NA NA NA
"4541" NA NA NA
"4542" NA NA NA
"4543" NA NA NA
"4544" NA NA NA
"4545" NA NA NA
"4546" NA NA NA
"4547" NA NA NA
"4548" NA NA NA
"4549" NA NA NA
"4550" NA NA NA
"4551" NA NA NA
"4552" NA NA NA
"4553" NA NA NA
"4554" NA NA NA
"4555" NA NA NA
"4556" NA NA NA
"4557" NA NA NA
"4558" NA NA NA
"4559" NA NA NA
"4560" NA NA NA
"4561" NA NA NA
"4562" NA NA NA
"4563" NA NA NA
"4564" NA NA NA
"4565" NA NA NA
"4566" NA NA NA
"4567" NA NA NA
"4568" NA NA NA
"4569" NA NA NA
"4570" NA NA NA
"4571" NA NA NA
"4572" NA NA NA
"4573" NA NA NA
"4574" NA NA NA
"4575" NA NA NA
"4576" NA NA NA
"4577" NA NA NA
"4578" NA NA NA
"4579" NA NA NA
"4580" NA NA NA
"4581" NA NA NA
"4582" NA NA NA
"4583" NA NA NA
"4584" NA NA NA
"4585" NA NA NA
"4586" NA NA NA
"4587" NA NA NA
"4588" NA NA NA
"4589" NA NA NA
"4590" NA NA NA
"4591" NA NA NA
"4592" NA NA NA
"4593" NA NA NA
"4594" NA NA NA
"4595" NA NA NA
"4596" NA NA NA
"4597" NA NA NA
"4598" NA NA NA
"4599" NA NA NA
"4600" NA NA NA
"4601" NA NA NA
"4602" NA NA NA
"4603" NA NA NA
"4604" NA NA NA
"4605" NA NA NA
"4606" NA NA NA
"4607" NA NA NA
"4608" NA NA NA
"4609" NA NA NA
"4610" NA NA NA
"4611" NA NA NA
"4612" NA NA NA
"4613" NA NA NA
"4614" NA NA NA
"4615" NA NA NA
"4616" NA NA NA
"4617" NA NA NA
"4618" NA NA NA
"4619" NA NA NA
"4620" NA NA NA
"4621" NA NA NA
"4622" NA NA NA
"4623" NA NA NA
"4624" NA NA NA
"4625" NA NA NA
"4626" NA NA NA
"4627" NA NA NA
"4628" NA NA NA
"4629" NA NA NA
"4630" NA NA NA
"4631" NA NA NA
"4632" NA NA NA
"4633" NA NA NA
"4634" NA NA NA
"4635" NA NA NA
"4636" NA NA NA
"4637" NA NA NA
"4638" NA NA NA
"4639" NA NA NA
"4640" NA NA NA
"4641" NA NA NA
"4642" NA NA NA
"4643" NA NA NA
"4644" NA NA NA
"4645" NA NA NA
"4646" NA NA NA
"4647" NA NA NA
"4648" NA NA NA
"4649" NA NA NA
"4650" NA NA NA
"4651" NA NA NA
"4652" NA NA NA
"4653" NA NA NA
"4654" NA NA NA
"4655" NA NA NA
"4656" NA NA NA
"4657" NA NA NA
"4658" NA NA NA
"4659" NA NA NA
"4660" NA NA NA
"4661" NA NA NA
"4662" NA NA NA
"4663" NA NA NA
"4664" NA NA NA
"4665" NA NA NA
"4666" NA NA NA
"4667" NA NA NA
"4668" NA NA NA
"4669" NA NA NA
"4670" NA NA NA
"4671" NA NA NA
"4672" NA NA NA
"4673" NA NA NA
"4674" NA NA NA
"4675" NA NA NA
"4676" NA NA NA
"4677" NA NA NA
"4678" NA NA NA
"4679" NA NA NA
"4680" NA NA NA
"4681" NA NA NA
"4682" NA NA NA
"4683" NA NA NA
"4684" NA NA NA
"4685" NA NA NA
"4686" NA NA NA
"4687" NA NA NA
"4688" NA NA NA
"4689" NA NA NA
"4690" NA NA NA
"4691" NA NA NA
"4692" NA NA NA
"4693" NA NA NA
"4694" NA NA NA
"4695" NA NA NA
"4696" NA NA NA
"4697" NA NA NA
"4698" NA NA NA
"4699" NA NA NA
"4700" NA NA NA
"4701" NA NA NA
"4702" NA NA NA
"4703" NA NA NA
"4704" NA NA NA
"4705" NA NA NA
"4706" NA NA NA
"4707" NA NA NA
"4708" NA NA NA
"4709" NA NA NA
"4710" NA NA NA
"4711" NA NA NA
"4712" NA NA NA
"4713" NA NA NA
"4714" NA NA NA
"4715" NA NA NA
"4716" NA NA NA
"4717" NA NA NA
"4718" NA NA NA
"4719" NA NA NA
"4720" NA NA NA
"4721" NA NA NA
"4722" NA NA NA
"4723" NA NA NA
"4724" NA NA NA
"4725" NA NA NA
"4726" NA NA NA
"4727" NA NA NA
"4728" NA NA NA
"4729" NA NA NA
"4730" NA NA NA
"4731" NA NA NA
"4732" NA NA NA
"4733" NA NA NA
"4734" NA NA NA
"4735" NA NA NA
"4736" NA NA NA
"4737" NA NA NA
"4738" NA NA NA
"4739" NA NA NA
"4740" NA NA NA
"4741" NA NA NA
"4742" NA NA NA
"4743" NA NA NA
"4744" NA NA NA
"4745" NA NA NA
"4746" NA NA NA
"4747" NA NA NA
"4748" NA NA NA
"4749" NA NA NA
"4750" NA NA NA
"4751" NA NA NA
"4752" NA NA NA
"4753" NA NA NA
"4754" NA NA NA
"4755" NA NA NA
"4756" NA NA NA
"4757" NA NA NA
"4758" NA NA NA
"4759" NA NA NA
"4760" NA NA NA
"4761" NA NA NA
"4762" NA NA NA
"4763" NA NA NA
"4764" NA NA NA
"4765" NA NA NA
"4766" NA NA NA
"4767" NA NA NA
"4768" NA NA NA
"4769" NA NA NA
"4770" NA NA NA
"4771" NA NA NA
"4772" NA NA NA
"4773" NA NA NA
"4774" NA NA NA
"4775" NA NA NA
"4776" NA NA NA
"4777" NA NA NA
"4778" NA NA NA
"4779" NA NA NA
"4780" NA NA NA
"4781" NA NA NA
"4782" NA NA NA
"4783" NA NA NA
"4784" NA NA NA
"4785" NA NA NA
"4786" NA NA NA
"4787" NA NA NA
"4788" NA NA NA
"4789" NA NA NA
"4790" NA NA NA
"4791" NA NA NA
"4792" NA NA NA
"4793" NA NA NA
"4794" NA NA NA
"4795" NA NA NA
"4796" NA NA NA
"4797" NA NA NA
"4798" NA NA NA
"4799" NA NA NA
"4800" NA NA NA
"4801" NA NA NA
"4802" NA NA NA
"4803" NA NA NA
"4804" NA NA NA
"4805" NA NA NA
"4806" NA NA NA
"4807" NA NA NA
"4808" NA NA NA
"4809" NA NA NA
"4810" NA NA NA
"4811" NA NA NA
"4812" NA NA NA
"4813" NA NA NA
"4814" NA NA NA
"4815" NA NA NA
"4816" NA NA NA
"4817" NA NA NA
"4818" NA NA NA
"4819" NA NA NA
"4820" NA NA NA
"4821" NA NA NA
"4822" NA NA NA
"4823" NA NA NA
"4824" NA NA NA
"4825" NA NA NA
"4826" NA NA NA
"4827" NA NA NA
"4828" NA NA NA
"4829" NA NA NA
"4830" NA NA NA
"4831" NA NA NA
"4832" NA NA NA
"4833" NA NA NA
"4834" NA NA NA
"4835" NA NA NA
"4836" NA NA NA
"4837" NA NA NA
"4838" NA NA NA
"4839" NA NA NA
"4840" NA NA NA
"4841" NA NA NA
"4842" NA NA NA
"4843" NA NA NA
"4844" NA NA NA
"4845" NA NA NA
"4846" NA NA NA
"4847" NA NA NA
"4848" NA NA NA
"4849" NA NA NA
"4850" NA NA NA
"4851" NA NA NA
"4852" NA NA NA
"4853" NA NA NA
"4854" NA NA NA
"4855" NA NA NA
"4856" NA NA NA
"4857" NA NA NA
"4858" NA NA NA
"4859" NA NA NA
"4860" NA NA NA
"4861" NA NA NA
"4862" NA NA NA
"4863" NA NA NA
"4864" NA NA NA
"4865" NA NA NA
"4866" NA NA NA
"4867" NA NA NA
"4868" NA NA NA
"4869" NA NA NA
"4870" NA NA NA
"4871" NA NA NA
"4872" NA NA NA
"4873" NA NA NA
"4874" NA NA NA
"4875" NA NA NA
"4876" NA NA NA
"4877" NA NA NA
"4878" NA NA NA
"4879" NA NA NA
"4880" NA NA NA
"4881" NA NA NA
"4882" NA NA NA
"4883" NA NA NA
"4884" NA NA NA
"4885" NA NA NA
"4886" NA NA NA
"4887" NA NA NA
"4888" NA NA NA
"4889" NA NA NA
"4890" NA NA NA
"4891" NA NA NA
"4892" NA NA NA
"4893" NA NA NA
"4894" NA NA NA
"4895" NA NA NA
"4896" NA NA NA
"4897" NA NA NA
"4898" NA NA NA
"4899" NA NA NA
"4900" NA NA NA
"4901" NA NA NA
"4902" NA NA NA
"4903" NA NA NA
"4904" NA NA NA
"4905" NA NA NA
"4906" NA NA NA
"4907" NA NA NA
"4908" NA NA NA
"4909" NA NA NA
"4910" NA NA NA
"4911" NA NA NA
"4912" NA NA NA
"4913" NA NA NA
"4914" NA NA NA
"4915" NA NA NA
"4916" NA NA NA
"4917" NA NA NA
"4918" NA NA NA
"4919" NA NA NA
"4920" NA NA NA
"4921" NA NA NA
"4922" NA NA NA
"4923" NA NA NA
"4924" NA NA NA
"4925" NA NA NA
"4926" NA NA NA
"4927" NA NA NA
"4928" NA NA NA
"4929" NA NA NA
"4930" NA NA NA
"4931" NA NA NA
"4932" NA NA NA
"4933" NA NA NA
"4934" NA NA NA
"4935" NA NA NA
"4936" NA NA NA
"4937" NA NA NA
"4938" NA NA NA
"4939" NA NA NA
"4940" NA NA NA
"4941" NA NA NA
"4942" NA NA NA
"4943" NA NA NA
"4944" NA NA NA
"4945" NA NA NA
"4946" NA NA NA
"4947" NA NA NA
"4948" NA NA NA
"4949" NA NA NA
"4950" NA NA NA
"4951" NA NA NA
"4952" NA NA NA
"4953" NA NA NA
"4954" NA NA NA
"4955" NA NA NA
"4956" NA NA NA
"4957" NA NA NA
"4958" NA NA NA
"4959" NA NA NA
"4960" NA NA NA
"4961" NA NA NA
"4962" NA NA NA
"4963" NA NA NA
"4964" NA NA NA
"4965" NA NA NA
"4966" NA NA NA
"4967" NA NA NA
"4968" NA NA NA
"4969" NA NA NA
"4970" NA NA NA
"4971" NA NA NA
"4972" NA NA NA
"4973" NA NA NA
"4974" NA NA NA
"4975" NA NA NA
"4976" NA NA NA
"4977" NA NA NA
"4978" NA NA NA
"4979" NA NA NA
"4980" NA NA NA
"4981" NA NA NA
"4982" NA NA NA
"4983" NA NA NA
"4984" NA NA NA
"4985" NA NA NA
"4986" NA NA NA
"4987" NA NA NA
"4988" NA NA NA
"4989" NA NA NA
"4990" NA NA NA
"4991" NA NA NA
"4992" NA NA NA
"4993" NA NA NA
"4994" NA NA NA
"4995" NA NA NA
"4996" NA NA NA
"4997" NA NA NA
"4998" NA NA NA
"4999" NA NA NA
"5000" NA NA NA
"5001" NA NA NA
"5002" NA NA NA
"5003" NA NA NA
"5004" NA NA NA
"5005" NA NA NA
"5006" NA NA NA
"5007" NA NA NA
"5008" NA NA NA
"5009" NA NA NA
"5010" NA NA NA
"5011" NA NA NA
"5012" NA NA NA
"5013" NA NA NA
"5014" NA NA NA
"5015" NA NA NA
"5016" NA NA NA
"5017" NA NA NA
"5018" NA NA NA
"5019" NA NA NA
"5020" NA NA NA
"5021" NA NA NA
"5022" NA NA NA
"5023" NA NA NA
"5024" NA NA NA
"5025" NA NA NA
"5026" NA NA NA
"5027" NA NA NA
"5028" NA NA NA
"5029" NA NA NA
"5030" NA NA NA
"5031" NA NA NA
"5032" NA NA NA
"5033" NA NA NA
"5034" NA NA NA
"5035" NA NA NA
"5036" NA NA NA
"5037" NA NA NA
"5038" NA NA NA
"5039" NA NA NA
"5040" NA NA NA
"5041" NA NA NA
"5042" NA NA NA
"5043" NA NA NA
"5044" NA NA NA
"5045" NA NA NA
"5046" NA NA NA
"5047" NA NA NA
"5048" NA NA NA
"5049" NA NA NA
"5050" NA NA NA
"5051" NA NA NA
"5052" NA NA NA
"5053" NA NA NA
"5054" NA NA NA
"5055" NA NA NA
"5056" NA NA NA
"5057" NA NA NA
"5058" NA NA NA
"5059" NA NA NA
"5060" NA NA NA
"5061" NA NA NA
"5062" NA NA NA
"5063" NA NA NA
"5064" NA NA NA
"5065" NA NA NA
"5066" NA NA NA
"5067" NA NA NA
"5068" NA NA NA
"5069" NA NA NA
"5070" NA NA NA
"5071" NA NA NA
"5072" NA NA NA
"5073" NA NA NA
"5074" NA NA NA
"5075" NA NA NA
"5076" NA NA NA
"5077" NA NA NA
"5078" NA NA NA
"5079" NA NA NA
"5080" NA NA NA
"5081" NA NA NA
"5082" NA NA NA
"5083" NA NA NA
"5084" NA NA NA
"5085" NA NA NA
"5086" NA NA NA
"5087" NA NA NA
"5088" NA NA NA
"5089" NA NA NA
"5090" NA NA NA
"5091" NA NA NA
"5092" NA NA NA
"5093" NA NA NA
"5094" NA NA NA
"5095" NA NA NA
"5096" NA NA NA
"5097" NA NA NA
"5098" NA NA NA
"5099" NA NA NA
"5100" NA NA NA
"5101" NA NA NA
"5102" NA NA NA
"5103" NA NA NA
"5104" NA NA NA
"5105" NA NA NA
"5106" NA NA NA
"5107" NA NA NA
"5108" NA NA NA
"5109" NA NA NA
"5110" NA NA NA
"5111" NA NA NA
"5112" NA NA NA
"5113" NA NA NA
"5114" NA NA NA
"5115" NA NA NA
"5116" NA NA NA
"5117" NA NA NA
"5118" NA NA NA
"5119" NA NA NA
"5120" NA NA NA
"5121" NA NA NA
"5122" NA NA NA
"5123" NA NA NA
"5124" NA NA NA
"5125" NA NA NA
"5126" NA NA NA
"5127" NA NA NA
"5128" NA NA NA
"5129" NA NA NA
"5130" NA NA NA
"5131" NA NA NA
"5132" NA NA NA
"5133" NA NA NA
"5134" NA NA NA
"5135" NA NA NA
"5136" NA NA NA
"5137" NA NA NA
"5138" NA NA NA
"5139" NA NA NA
"5140" NA NA NA
"5141" NA NA NA
"5142" NA NA NA
"5143" NA NA NA
"5144" NA NA NA
"5145" NA NA NA
"5146" NA NA NA
"5147" NA NA NA
"5148" NA NA NA
"5149" NA NA NA
"5150" NA NA NA
"5151" NA NA NA
"5152" NA NA NA
"5153" NA NA NA
"5154" NA NA NA
"5155" NA NA NA
"5156" NA NA NA
"5157" NA NA NA
"5158" NA NA NA
"5159" NA NA NA
"5160" NA NA NA
"5161" NA NA NA
"5162" NA NA NA
"5163" NA NA NA
"5164" NA NA NA
"5165" NA NA NA
"5166" NA NA NA
"5167" NA NA NA
"5168" NA NA NA
"5169" NA NA NA
"5170" NA NA NA
"5171" NA NA NA
"5172" NA NA NA
"5173" NA NA NA
"5174" NA NA NA
"5175" NA NA NA
"5176" NA NA NA
"5177" NA NA NA
"5178" NA NA NA
"5179" NA NA NA
"5180" NA NA NA
"5181" NA NA NA
"5182" NA NA NA
"5183" NA NA NA
"5184" NA NA NA
"5185" NA NA NA
"5186" NA NA NA
"5187" NA NA NA
"5188" NA NA NA
"5189" NA NA NA
"5190" NA NA NA
"5191" NA NA NA
"5192" NA NA NA
"5193" NA NA NA
"5194" NA NA NA
"5195" NA NA NA
"5196" NA NA NA
"5197" NA NA NA
"5198" NA NA NA
"5199" NA NA NA
"5200" NA NA NA
"5201" NA NA NA
"5202" NA NA NA
"5203" NA NA NA
"5204" NA NA NA
"5205" NA NA NA
"5206" NA NA NA
"5207" NA NA NA
"5208" NA NA NA
"5209" NA NA NA
"5210" NA NA NA
"5211" NA NA NA
"5212" NA NA NA
"5213" NA NA NA
"5214" NA NA NA
"5215" NA NA NA
"5216" NA NA NA
"5217" NA NA NA
"5218" NA NA NA
"5219" NA NA NA
"5220" NA NA NA
"5221" NA NA NA
"5222" NA NA NA
"5223" NA NA NA
"5224" NA NA NA
"5225" NA NA NA
"5226" NA NA NA
"5227" NA NA NA
"5228" NA NA NA
"5229" NA NA NA
"5230" NA NA NA
"5231" NA NA NA
"5232" NA NA NA
"5233" NA NA NA
"5234" NA NA NA
"5235" NA NA NA
"5236" NA NA NA
"5237" NA NA NA
"5238" NA NA NA
"5239" NA NA NA
"5240" NA NA NA
"5241" NA NA NA
"5242" NA NA NA
"5243" NA NA NA
"5244" NA NA NA
"5245" NA NA NA
"5246" NA NA NA
"5247" NA NA NA
"5248" NA NA NA
"5249" NA NA NA
"5250" NA NA NA
"5251" NA NA NA
"5252" NA NA NA
"5253" NA NA NA
"5254" NA NA NA
"5255" NA NA NA
"5256" NA NA NA
"5257" NA NA NA
"5258" NA NA NA
"5259" NA NA NA
"5260" NA NA NA
"5261" NA NA NA
"5262" NA NA NA
"5263" NA NA NA
"5264" NA NA NA
"5265" NA NA NA
"5266" NA NA NA
"5267" NA NA NA
"5268" NA NA NA
"5269" NA NA NA
"5270" NA NA NA
"5271" NA NA NA
"5272" NA NA NA
"5273" NA NA NA
"5274" NA NA NA
"5275" NA NA NA
"5276" NA NA NA
"5277" NA NA NA
"5278" NA NA NA
"5279" NA NA NA
"5280" NA NA NA
"5281" NA NA NA
"5282" NA NA NA
"5283" NA NA NA
"5284" NA NA NA
"5285" NA NA NA
"5286" NA NA NA
"5287" NA NA NA
"5288" NA NA NA
"5289" NA NA NA
"5290" NA NA NA
"5291" NA NA NA
"5292" NA NA NA
"5293" NA NA NA
"5294" NA NA NA
"5295" NA NA NA
"5296" NA NA NA
"5297" NA NA NA
"5298" NA NA NA
"5299" NA NA NA
"5300" NA NA NA
"5301" NA NA NA
"5302" NA NA NA
"5303" NA NA NA
"5304" NA NA NA
"5305" NA NA NA
"5306" NA NA NA
"5307" NA NA NA
"5308" NA NA NA
"5309" NA NA NA
"5310" NA NA NA
"5311" NA NA NA
"5312" NA NA NA
"5313" NA NA NA
"5314" NA NA NA
"5315" NA NA NA
"5316" NA NA NA
"5317" NA NA NA
"5318" NA NA NA
"5319" NA NA NA
"5320" NA NA NA
"5321" NA NA NA
"5322" NA NA NA
"5323" NA NA NA
"5324" NA NA NA
"5325" NA NA NA
"5326" NA NA NA
"5327" NA NA NA
"5328" NA NA NA
"5329" NA NA NA
"5330" NA NA NA
"5331" NA NA NA
"5332" NA NA NA
"5333" NA NA NA
"5334" NA NA NA
"5335" NA NA NA
"5336" NA NA NA
"5337" NA NA NA
"5338" NA NA NA
"5339" NA NA NA
"5340" NA NA NA
"5341" NA NA NA
"5342" NA NA NA
"5343" NA NA NA
"5344" NA NA NA
"5345" NA NA NA
"5346" NA NA NA
"5347" NA NA NA
"5348" NA NA NA
"5349" NA NA NA
"5350" NA NA NA
"5351" NA NA NA
"5352" NA NA NA
"5353" NA NA NA
"5354" NA NA NA
"5355" NA NA NA
"5356" NA NA NA
"5357" NA NA NA
"5358" NA NA NA
"5359" NA NA NA
"5360" NA NA NA
"5361" NA NA NA
"5362" NA NA NA
"5363" NA NA NA
"5364" NA NA NA
"5365" NA NA NA
"5366" NA NA NA
"5367" NA NA NA
"5368" NA NA NA
"5369" NA NA NA
"5370" NA NA NA
"5371" NA NA NA
"5372" NA NA NA
"5373" NA NA NA
"5374" NA NA NA
"5375" NA NA NA
"5376" NA NA NA
"5377" NA NA NA
"5378" NA NA NA
"5379" NA NA NA
"5380" NA NA NA
"5381" NA NA NA
"5382" NA NA NA
"5383" NA NA NA
"5384" NA NA NA
"5385" NA NA NA
"5386" NA NA NA
"5387" NA NA NA
"5388" NA NA NA
"5389" NA NA NA
"5390" NA NA NA
"5391" NA NA NA
"5392" NA NA NA
"5393" NA NA NA
"5394" NA NA NA
"5395" NA NA NA
"5396" NA NA NA
"5397" NA NA NA
"5398" NA NA NA
"5399" NA NA NA
"5400" NA NA NA
"5401" NA NA NA
"5402" NA NA NA
"5403" NA NA NA
"5404" NA NA NA
"5405" NA NA NA
"5406" NA NA NA
"5407" NA NA NA
"5408" NA NA NA
"5409" NA NA NA
"5410" NA NA NA
"5411" NA NA NA
"5412" NA NA NA
"5413" NA NA NA
"5414" NA NA NA
"5415" NA NA NA
"5416" NA NA NA
"5417" NA NA NA
"5418" NA NA NA
"5419" NA NA NA
"5420" NA NA NA
"5421" NA NA NA
"5422" NA NA NA
"5423" NA NA NA
"5424" NA NA NA
"5425" NA NA NA
"5426" NA NA NA
"5427" NA NA NA
"5428" NA NA NA
"5429" NA NA NA
"5430" NA NA NA
"5431" NA NA NA
"5432" NA NA NA
"5433" NA NA NA
"5434" NA NA NA
"5435" NA NA NA
"5436" NA NA NA
"5437" NA NA NA
"5438" NA NA NA
"5439" NA NA NA
"5440" NA NA NA
"5441" NA NA NA
"5442" NA NA NA
"5443" NA NA NA
"5444" NA NA NA
"5445" NA NA NA
"5446" NA NA NA
"5447" NA NA NA
"5448" NA NA NA
"5449" NA NA NA
"5450" NA NA NA
"5451" NA NA NA
"5452" NA NA NA
"5453" NA NA NA
"5454" NA NA NA
"5455" NA NA NA
"5456" NA NA NA
"5457" NA NA NA
"5458" NA NA NA
"5459" NA NA NA
"5460" NA NA NA
"5461" NA NA NA
"5462" NA NA NA
"5463" NA NA NA
"5464" NA NA NA
"5465" NA NA NA
"5466" NA NA NA
"5467" NA NA NA
"5468" NA NA NA
"5469" NA NA NA
"5470" NA NA NA
"5471" NA NA NA
"5472" NA NA NA
"5473" NA NA NA
"5474" NA NA NA
"5475" NA NA NA
"5476" NA NA NA
"5477" NA NA NA
"5478" NA NA NA
"5479" NA NA NA
"5480" NA NA NA
"5481" NA NA NA
"5482" NA NA NA
"5483" NA NA NA
"5484" NA NA NA
"5485" NA NA NA
"5486" NA NA NA
"5487" NA NA NA
"5488" NA NA NA
"5489" NA NA NA
"5490" NA NA NA
"5491" NA NA NA
"5492" NA NA NA
"5493" NA NA NA
"5494" NA NA NA
"5495" NA NA NA
"5496" NA NA NA
"5497" NA NA NA
"5498" NA NA NA
"5499" NA NA NA
"5500" NA NA NA
"5501" NA NA NA
"5502" NA NA NA
"5503" NA NA NA
"5504" NA NA NA
"5505" NA NA NA
"5506" NA NA NA
"5507" NA NA NA
"5508" NA NA NA
"5509" NA NA NA
"5510" NA NA NA
"5511" NA NA NA
"5512" NA NA NA
"5513" NA NA NA
"5514" NA NA NA
"5515" NA NA NA
"5516" NA NA NA
"5517" NA NA NA
"5518" NA NA NA
"5519" NA NA NA
"5520" NA NA NA
"5521" NA NA NA
"5522" NA NA NA
"5523" NA NA NA
"5524" NA NA NA
"5525" NA NA NA
"5526" NA NA NA
"5527" NA NA NA
"5528" NA NA NA
"5529" NA NA NA
"5530" NA NA NA
"5531" NA NA NA
"5532" NA NA NA
"5533" NA NA NA
"5534" NA NA NA
"5535" NA NA NA
"5536" NA NA NA
"5537" NA NA NA
"5538" NA NA NA
"5539" NA NA NA
"5540" NA NA NA
"5541" NA NA NA
"5542" NA NA NA
"5543" NA NA NA
"5544" NA NA NA
"5545" NA NA NA
"5546" NA NA NA
"5547" NA NA NA
"5548" NA NA NA
"5549" NA NA NA
"5550" NA NA NA
"5551" NA NA NA
"5552" NA NA NA
"5553" NA NA NA
"5554" NA NA NA
"5555" NA NA NA
"5556" NA NA NA
"5557" NA NA NA
"5558" NA NA NA
"5559" NA NA NA
"5560" NA NA NA
"5561" NA NA NA
"5562" NA NA NA
"5563" NA NA NA
"5564" NA NA NA
"5565" NA NA NA
"5566" NA NA NA
"5567" NA NA NA
"5568" NA NA NA
"5569" NA NA NA
"5570" NA NA NA
"5571" NA NA NA
"5572" NA NA NA
"5573" NA NA NA
"5574" NA NA NA
"5575" NA NA NA
"5576" NA NA NA
"5577" NA NA NA
"5578" NA NA NA
"5579" NA NA NA
"5580" NA NA NA
"5581" NA NA NA
"5582" NA NA NA
"5583" NA NA NA
"5584" NA NA NA
"5585" NA NA NA
"5586" NA NA NA
"5587" NA NA NA
"5588" NA NA NA
"5589" NA NA NA
"5590" NA NA NA
"5591" NA NA NA
"5592" NA NA NA
"5593" NA NA NA
"5594" NA NA NA
"5595" NA NA NA
"5596" NA NA NA
"5597" NA NA NA
"5598" NA NA NA
"5599" NA NA NA
"5600" NA NA NA
"5601" NA NA NA
"5602" NA NA NA
"5603" NA NA NA
"5604" NA NA NA
"5605" NA NA NA
"5606" NA NA NA
"5607" NA NA NA
"5608" NA NA NA
"5609" NA NA NA
"5610" NA NA NA
"5611" NA NA NA
"5612" NA NA NA
"5613" NA NA NA
"5614" NA NA NA
"5615" NA NA NA
"5616" NA NA NA
"5617" NA NA NA
"5618" NA NA NA
"5619" NA NA NA
"5620" NA NA NA
"5621" NA NA NA
"5622" NA NA NA
"5623" NA NA NA
"5624" NA NA NA
"5625" NA NA NA
"5626" NA NA NA
"5627" NA NA NA
"5628" NA NA NA
"5629" NA NA NA
"5630" NA NA NA
"5631" NA NA NA
"5632" NA NA NA
"5633" NA NA NA
"5634" NA NA NA
"5635" NA NA NA
"5636" NA NA NA
"5637" NA NA NA
"5638" NA NA NA
"5639" NA NA NA
"5640" NA NA NA
"5641" NA NA NA
"5642" NA NA NA
"5643" NA NA NA
"5644" NA NA NA
"5645" NA NA NA
"5646" NA NA NA
"5647" NA NA NA
"5648" NA NA NA
"5649" NA NA NA
"5650" NA NA NA
"5651" NA NA NA
"5652" NA NA NA
"5653" NA NA NA
"5654" NA NA NA
"5655" NA NA NA
"5656" NA NA NA
"5657" NA NA NA
"5658" NA NA NA
"5659" NA NA NA
"5660" NA NA NA
"5661" NA NA NA
"5662" NA NA NA
"5663" NA NA NA
"5664" NA NA NA
"5665" NA NA NA
"5666" NA NA NA
"5667" NA NA NA
"5668" NA NA NA
"5669" NA NA NA
"5670" NA NA NA
"5671" NA NA NA
"5672" NA NA NA
"5673" NA NA NA
"5674" NA NA NA
"5675" NA NA NA
"5676" NA NA NA
"5677" NA NA NA
"5678" NA NA NA
"5679" NA NA NA
"5680" NA NA NA
"5681" NA NA NA
"5682" NA NA NA
"5683" NA NA NA
"5684" NA NA NA
"5685" NA NA NA
"5686" NA NA NA
"5687" NA NA NA
"5688" NA NA NA
"5689" NA NA NA
"5690" NA NA NA
"5691" NA NA NA
"5692" NA NA NA
"5693" NA NA NA
"5694" NA NA NA
"5695" NA NA NA
"5696" NA NA NA
"5697" NA NA NA
"5698" NA NA NA
"5699" NA NA NA
"5700" NA NA NA
"5701" NA NA NA
"5702" NA NA NA
"5703" NA NA NA
"5704" NA NA NA
"5705" NA NA NA
"5706" NA NA NA
"5707" NA NA NA
"5708" NA NA NA
"5709" NA NA NA
"5710" NA NA NA
"5711" NA NA NA
"5712" NA NA NA
"5713" NA NA NA
"5714" NA NA NA
"5715" NA NA NA
"5716" NA NA NA
"5717" NA NA NA
"5718" NA NA NA
"5719" NA NA NA
"5720" NA NA NA
"5721" NA NA NA
"5722" NA NA NA
"5723" NA NA NA
"5724" NA NA NA
"5725" NA NA NA
"5726" NA NA NA
"5727" NA NA NA
"5728" NA NA NA
"5729" NA NA NA
"5730" NA NA NA
"5731" NA NA NA
"5732" NA NA NA
"5733" NA NA NA
"5734" NA NA NA
"5735" NA NA NA
"5736" NA NA NA
"5737" NA NA NA
"5738" NA NA NA
"5739" NA NA NA
"5740" NA NA NA
"5741" NA NA NA
"5742" NA NA NA
"5743" NA NA NA
"5744" NA NA NA
"5745" NA NA NA
"5746" NA NA NA
"5747" NA NA NA
"5748" NA NA NA
"5749" NA NA NA
"5750" NA NA NA
"5751" NA NA NA
"5752" NA NA NA
"5753" NA NA NA
"5754" NA NA NA
"5755" NA NA NA
"5756" NA NA NA
"5757" NA NA NA
"5758" NA NA NA
"5759" NA NA NA
"5760" NA NA NA
"5761" NA NA NA
"5762" NA NA NA
"5763" NA NA NA
"5764" NA NA NA
"5765" NA NA NA
"5766" NA NA NA
"5767" NA NA NA
"5768" NA NA NA
"5769" NA NA NA
"5770" NA NA NA
"5771" NA NA NA
"5772" NA NA NA
"5773" NA NA NA
"5774" NA NA NA
"5775" NA NA NA
"5776" NA NA NA
"5777" NA NA NA
"5778" NA NA NA
"5779" NA NA NA
"5780" NA NA NA
"5781" NA NA NA
"5782" NA NA NA
"5783" NA NA NA
"5784" NA NA NA
"5785" NA NA NA
"5786" NA NA NA
"5787" NA NA NA
"5788" NA NA NA
"5789" NA NA NA
"5790" NA NA NA
"5791" NA NA NA
"5792" NA NA NA
"5793" NA NA NA
"5794" NA NA NA
"5795" NA NA NA
"5796" NA NA NA
"5797" NA NA NA
"5798" NA NA NA
"5799" NA NA NA
"5800" NA NA NA
"5801" NA NA NA
"5802" NA NA NA
"5803" NA NA NA
"5804" NA NA NA
"5805" NA NA NA
"5806" NA NA NA
"5807" NA NA NA
"5808" NA NA NA
"5809" NA NA NA
"5810" NA NA NA
"5811" NA NA NA
"5812" NA NA NA
"5813" NA NA NA
"5814" NA NA NA
"5815" NA NA NA
"5816" NA NA NA
"5817" NA NA NA
"5818" NA NA NA
"5819" NA NA NA
"5820" NA NA NA
"5821" NA NA NA
"5822" NA NA NA
"5823" NA NA NA
"5824" NA NA NA
"5825" NA NA NA
"5826" NA NA NA
"5827" NA NA NA
"5828" NA NA NA
"5829" NA NA NA
"5830" NA NA NA
"5831" NA NA NA
"5832" NA NA NA
"5833" NA NA NA
"5834" NA NA NA
"5835" NA NA NA
"5836" NA NA NA
"5837" NA NA NA
"5838" NA NA NA
"5839" NA NA NA
"5840" NA NA NA
"5841" NA NA NA
"5842" NA NA NA
"5843" NA NA NA
"5844" NA NA NA
"5845" NA NA NA
"5846" NA NA NA
"5847" NA NA NA
"5848" NA NA NA
"5849" NA NA NA
"5850" NA NA NA
"5851" NA NA NA
"5852" NA NA NA
"5853" NA NA NA
"5854" NA NA NA
"5855" NA NA NA
"5856" NA NA NA
"5857" NA NA NA
"5858" NA NA NA
"5859" NA NA NA
"5860" NA NA NA
"5861" NA NA NA
"5862" NA NA NA
"5863" NA NA NA
"5864" NA NA NA
"5865" NA NA NA
"5866" NA NA NA
"5867" NA NA NA
"5868" NA NA NA
"5869" NA NA NA
"5870" NA NA NA
"5871" NA NA NA
"5872" NA NA NA
"5873" NA NA NA
"5874" NA NA NA
"5875" NA NA NA
"5876" NA NA NA
"5877" NA NA NA
"5878" NA NA NA
"5879" NA NA NA
"5880" NA NA NA
"5881" NA NA NA
"5882" NA NA NA
"5883" NA NA NA
"5884" NA NA NA
"5885" NA NA NA
"5886" NA NA NA
"5887" NA NA NA
"5888" NA NA NA
"5889" NA NA NA
"5890" NA NA NA
"5891" NA NA NA
"5892" NA NA NA
"5893" NA NA NA
"5894" NA NA NA
"5895" NA NA NA
"5896" NA NA NA
"5897" NA NA NA
"5898" NA NA NA
"5899" NA NA NA
"5900" NA NA NA
"5901" NA NA NA
"5902" NA NA NA
"5903" NA NA NA
"5904" NA NA NA
"5905" NA NA NA
"5906" NA NA NA
"5907" NA NA NA
"5908" NA NA NA
"5909" NA NA NA
"5910" NA NA NA
"5911" NA NA NA
"5912" NA NA NA
"5913" NA NA NA
"5914" NA NA NA
"5915" NA NA NA
"5916" NA NA NA
"5917" NA NA NA
"5918" NA NA NA
"5919" NA NA NA
"5920" NA NA NA
"5921" NA NA NA
"5922" NA NA NA
"5923" NA NA NA
"5924" NA NA NA
"5925" NA NA NA
"5926" NA NA NA
"5927" NA NA NA
"5928" NA NA NA
"5929" NA NA NA
"5930" NA NA NA
"5931" NA NA NA
"5932" NA NA NA
"5933" NA NA NA
"5934" NA NA NA
"5935" NA NA NA
"5936" NA NA NA
"5937" NA NA NA
"5938" NA NA NA
"5939" NA NA NA
"5940" NA NA NA
"5941" NA NA NA
"5942" NA NA NA
"5943" NA NA NA
"5944" NA NA NA
"5945" NA NA NA
"5946" NA NA NA
"5947" NA NA NA
"5948" NA NA NA
"5949" NA NA NA
"5950" NA NA NA
"5951" NA NA NA
"5952" NA NA NA
"5953" NA NA NA
"5954" NA NA NA
"5955" NA NA NA
"5956" NA NA NA
"5957" NA NA NA
"5958" NA NA NA
"5959" NA NA NA
"5960" NA NA NA
"5961" NA NA NA
"5962" NA NA NA
"5963" NA NA NA
"5964" NA NA NA
"5965" NA NA NA
"5966" NA NA NA
"5967" NA NA NA
"5968" NA NA NA
"5969" NA NA NA
"5970" NA NA NA
"5971" NA NA NA
"5972" NA NA NA
"5973" NA NA NA
"5974" NA NA NA
"5975" NA NA NA
"5976" NA NA NA
"5977" NA NA NA
"5978" NA NA NA
"5979" NA NA NA
"5980" NA NA NA
"5981" NA NA NA
"5982" NA NA NA
"5983" NA NA NA
"5984" NA NA NA
"5985" NA NA NA
"5986" NA NA NA
"5987" NA NA NA
"5988" NA NA NA
"5989" NA NA NA
"5990" NA NA NA
"5991" NA NA NA
"5992" NA NA NA
"5993" NA NA NA
"5994" NA NA NA
"5995" NA NA NA
"5996" NA NA NA
"5997" NA NA NA
"5998" NA NA NA
"5999" NA NA NA
"6000" NA NA NA
"6001" NA NA NA
"6002" NA NA NA
"6003" NA NA NA
"6004" NA NA NA
"6005" NA NA NA
"6006" NA NA NA
"6007" NA NA NA
"6008" NA NA NA
"6009" NA NA NA
"6010" NA NA NA
"6011" NA NA NA
"6012" NA NA NA
"6013" NA NA NA
"6014" NA NA NA
"6015" NA NA NA
"6016" NA NA NA
"6017" NA NA NA
"6018" NA NA NA
"6019" NA NA NA
"6020" NA NA NA
"6021" NA NA NA
"6022" NA NA NA
"6023" NA NA NA
"6024" NA NA NA
"6025" NA NA NA
"6026" NA NA NA
"6027" NA NA NA
"6028" NA NA NA
"6029" NA NA NA
"6030" NA NA NA
"6031" NA NA NA
"6032" NA NA NA
"6033" NA NA NA
"6034" NA NA NA
"6035" NA NA NA
"6036" NA NA NA
"6037" NA NA NA
"6038" NA NA NA
"6039" NA NA NA
"6040" NA NA NA
"6041" NA NA NA
"6042" NA NA NA
"6043" NA NA NA
"6044" NA NA NA
"6045" NA NA NA
"6046" NA NA NA
"6047" NA NA NA
"6048" NA NA NA
"6049" NA NA NA
"6050" NA NA NA
"6051" NA NA NA
"6052" NA NA NA
"6053" NA NA NA
"6054" NA NA NA
"6055" NA NA NA
"6056" NA NA NA
"6057" NA NA NA
"6058" NA NA NA
"6059" NA NA NA
"6060" NA NA NA
"6061" NA NA NA
"6062" NA NA NA
"6063" NA NA NA
"6064" NA NA NA
"6065" NA NA NA
"6066" NA NA NA
"6067" NA NA NA
"6068" NA NA NA
"6069" NA NA NA
"6070" NA NA NA
"6071" NA NA NA
"6072" NA NA NA
"6073" NA NA NA
"6074" NA NA NA
"6075" NA NA NA
"6076" NA NA NA
"6077" NA NA NA
"6078" NA NA NA
"6079" NA NA NA
"6080" NA NA NA
"6081" NA NA NA
"6082" NA NA NA
"6083" NA NA NA
"6084" NA NA NA
"6085" NA NA NA
"6086" NA NA NA
"6087" NA NA NA
"6088" NA NA NA
"6089" NA NA NA
"6090" NA NA NA
"6091" NA NA NA
"6092" NA NA NA
"6093" NA NA NA
"6094" NA NA NA
"6095" NA NA NA
"6096" NA NA NA
"6097" NA NA NA
"6098" NA NA NA
"6099" NA NA NA
"6100" NA NA NA
"6101" NA NA NA
"6102" NA NA NA
"6103" NA NA NA
"6104" NA NA NA
"6105" NA NA NA
"6106" NA NA NA
"6107" NA NA NA
"6108" NA NA NA
"6109" NA NA NA
"6110" NA NA NA
"6111" NA NA NA
"6112" NA NA NA
"6113" NA NA NA
"6114" NA NA NA
"6115" NA NA NA
"6116" NA NA NA
"6117" NA NA NA
"6118" NA NA NA
"6119" NA NA NA
"6120" NA NA NA
"6121" NA NA NA
"6122" NA NA NA
"6123" NA NA NA
"6124" NA NA NA
"6125" NA NA NA
"6126" NA NA NA
"6127" NA NA NA
"6128" NA NA NA
"6129" NA NA NA
"6130" NA NA NA
"6131" NA NA NA
"6132" NA NA NA
"6133" NA NA NA
"6134" NA NA NA
"6135" NA NA NA
"6136" NA NA NA
"6137" NA NA NA
"6138" NA NA NA
"6139" NA NA NA
"6140" NA NA NA
"6141" NA NA NA
"6142" NA NA NA
"6143" NA NA NA
"6144" NA NA NA
"6145" NA NA NA
"6146" NA NA NA
"6147" NA NA NA
"6148" NA NA NA
"6149" NA NA NA
"6150" NA NA NA
"6151" NA NA NA
"6152" NA NA NA
"6153" NA NA NA
"6154" NA NA NA
"6155" NA NA NA
"6156" NA NA NA
"6157" NA NA NA
"6158" NA NA NA
"6159" NA NA NA
"6160" NA NA NA
"6161" NA NA NA
"6162" NA NA NA
"6163" NA NA NA
"6164" NA NA NA
"6165" NA NA NA
"6166" NA NA NA
"6167" NA NA NA
"6168" NA NA NA
"6169" NA NA NA
"6170" NA NA NA
"6171" NA NA NA
"6172" NA NA NA
"6173" NA NA NA
"6174" NA NA NA
"6175" NA NA NA
"6176" NA NA NA
"6177" NA NA NA
"6178" NA NA NA
"6179" NA NA NA
"6180" NA NA NA
"6181" NA NA NA
"6182" NA NA NA
"6183" NA NA NA
"6184" NA NA NA
"6185" NA NA NA
"6186" NA NA NA
"6187" NA NA NA
"6188" NA NA NA
"6189" NA NA NA
"6190" NA NA NA
"6191" NA NA NA
"6192" NA NA NA
"6193" NA NA NA
"6194" NA NA NA
"6195" NA NA NA
"6196" NA NA NA
"6197" NA NA NA
"6198" NA NA NA
"6199" NA NA NA
"6200" NA NA NA
"6201" NA NA NA
"6202" NA NA NA
"6203" NA NA NA
"6204" NA NA NA
"6205" NA NA NA
"6206" NA NA NA
"6207" NA NA NA
"6208" NA NA NA
"6209" NA NA NA
"6210" NA NA NA
"6211" NA NA NA
"6212" NA NA NA
"6213" NA NA NA
"6214" NA NA NA
"6215" NA NA NA
"6216" NA NA NA
"6217" NA NA NA
"6218" NA NA NA
"6219" NA NA NA
"6220" NA NA NA
"6221" NA NA NA
"6222" NA NA NA
"6223" NA NA NA
"6224" NA NA NA
"6225" NA NA NA
"6226" NA NA NA
"6227" NA NA NA
"6228" NA NA NA
"6229" NA NA NA
"6230" NA NA NA
"6231" NA NA NA
"6232" NA NA NA
"6233" NA NA NA
"6234" NA NA NA
"6235" NA NA NA
"6236" NA NA NA
"6237" NA NA NA
"6238" NA NA NA
"6239" NA NA NA
"6240" NA NA NA
"6241" NA NA NA
"6242" NA NA NA
"6243" NA NA NA
"6244" NA NA NA
"6245" NA NA NA
"6246" NA NA NA
"6247" NA NA NA
"6248" NA NA NA
"6249" NA NA NA
"6250" NA NA NA
"6251" NA NA NA
"6252" NA NA NA
"6253" NA NA NA
"6254" NA NA NA
"6255" NA NA NA
"6256" NA NA NA
"6257" NA NA NA
"6258" NA NA NA
"6259" NA NA NA
"6260" NA NA NA
"6261" NA NA NA
"6262" NA NA NA
"6263" NA NA NA
"6264" NA NA NA
"6265" NA NA NA
"6266" NA NA NA
"6267" NA NA NA
"6268" NA NA NA
"6269" NA NA NA
"6270" NA NA NA
"6271" NA NA NA
"6272" NA NA NA
"6273" NA NA NA
"6274" NA NA NA
"6275" NA NA NA
"6276" NA NA NA
"6277" NA NA NA
"6278" NA NA NA
"6279" NA NA NA
"6280" NA NA NA
"6281" NA NA NA
"6282" NA NA NA
"6283" NA NA NA
"6284" NA NA NA
"6285" NA NA NA
"6286" NA NA NA
"6287" NA NA NA
"6288" NA NA NA
"6289" NA NA NA
"6290" NA NA NA
"6291" NA NA NA
"6292" NA NA NA
"6293" NA NA NA
"6294" NA NA NA
"6295" NA NA NA
"6296" NA NA NA
"6297" NA NA NA
"6298" NA NA NA
"6299" NA NA NA
"6300" NA NA NA
"6301" NA NA NA
"6302" NA NA NA
"6303" NA NA NA
"6304" NA NA NA
"6305" NA NA NA
"6306" NA NA NA
"6307" NA NA NA
"6308" NA NA NA
"6309" NA NA NA
"6310" NA NA NA
"6311" NA NA NA
"6312" NA NA NA
"6313" NA NA NA
"6314" NA NA NA
"6315" NA NA NA
"6316" NA NA NA
"6317" NA NA NA
"6318" NA NA NA
"6319" NA NA NA
"6320" NA NA NA
"6321" NA NA NA
"6322" NA NA NA
"6323" NA NA NA
"6324" NA NA NA
"6325" NA NA NA
"6326" NA NA NA
"6327" NA NA NA
"6328" NA NA NA
"6329" NA NA NA
"6330" NA NA NA
"6331" NA NA NA
"6332" NA NA NA
"6333" NA NA NA
"6334" NA NA NA
"6335" NA NA NA
"6336" NA NA NA
"6337" NA NA NA
"6338" NA NA NA
"6339" NA NA NA
"6340" NA NA NA
"6341" NA NA NA
"6342" NA NA NA
"6343" NA NA NA
"6344" NA NA NA
"6345" NA NA NA
"6346" NA NA NA
"6347" NA NA NA
"6348" NA NA NA
"6349" NA NA NA
"6350" NA NA NA
"6351" NA NA NA
"6352" NA NA NA
"6353" NA NA NA
"6354" NA NA NA
"6355" NA NA NA
"6356" NA NA NA
"6357" NA NA NA
"6358" NA NA NA
"6359" NA NA NA
"6360" NA NA NA
"6361" NA NA NA
"6362" NA NA NA
"6363" NA NA NA
"6364" NA NA NA
"6365" NA NA NA
"6366" NA NA NA
"6367" NA NA NA
"6368" NA NA NA
"6369" NA NA NA
"6370" NA NA NA
"6371" NA NA NA
"6372" NA NA NA
"6373" NA NA NA
"6374" NA NA NA
"6375" NA NA NA
"6376" NA NA NA
"6377" NA NA NA
"6378" NA NA NA
"6379" NA NA NA
"6380" NA NA NA
"6381" NA NA NA
"6382" NA NA NA
"6383" NA NA NA
"6384" NA NA NA
"6385" NA NA NA
"6386" NA NA NA
"6387" NA NA NA
"6388" NA NA NA
"6389" NA NA NA
"6390" NA NA NA
"6391" NA NA NA
"6392" NA NA NA
"6393" NA NA NA
"6394" NA NA NA
"6395" NA NA NA
"6396" NA NA NA
"6397" NA NA NA
"6398" NA NA NA
"6399" NA NA NA
"6400" NA NA NA
"6401" NA NA NA
"6402" NA NA NA
"6403" NA NA NA
"6404" NA NA NA
"6405" NA NA NA
"6406" NA NA NA
"6407" NA NA NA
"6408" NA NA NA
"6409" NA NA NA
"6410" NA NA NA
"6411" NA NA NA
"6412" NA NA NA
"6413" NA NA NA
"6414" NA NA NA
"6415" NA NA NA
"6416" NA NA NA
"6417" NA NA NA
"6418" NA NA NA
"6419" NA NA NA
"6420" NA NA NA
"6421" NA NA NA
"6422" NA NA NA
"6423" NA NA NA
"6424" NA NA NA
"6425" NA NA NA
"6426" NA NA NA
"6427" NA NA NA
"6428" NA NA NA
"6429" NA NA NA
"6430" NA NA NA
"6431" NA NA NA
"6432" NA NA NA
"6433" NA NA NA
"6434" NA NA NA
"6435" NA NA NA
"6436" NA NA NA
"6437" NA NA NA
"6438" NA NA NA
"6439" NA NA NA
"6440" NA NA NA
"6441" NA NA NA
"6442" NA NA NA
"6443" NA NA NA
"6444" NA NA NA
"6445" NA NA NA
"6446" NA NA NA
"6447" NA NA NA
"6448" NA NA NA
"6449" NA NA NA
"6450" NA NA NA
"6451" NA NA NA
"6452" NA NA NA
"6453" NA NA NA
"6454" NA NA NA
"6455" NA NA NA
"6456" NA NA NA
"6457" NA NA NA
"6458" NA NA NA
"6459" NA NA NA
"6460" NA NA NA
"6461" NA NA NA
"6462" NA NA NA
"6463" NA NA NA
"6464" NA NA NA
"6465" NA NA NA
"6466" NA NA NA
"6467" NA NA NA
"6468" NA NA NA
"6469" NA NA NA
"6470" NA NA NA
"6471" NA NA NA
"6472" NA NA NA
"6473" NA NA NA
"6474" NA NA NA
"6475" NA NA NA
"6476" NA NA NA
"6477" NA NA NA
"6478" NA NA NA
"6479" NA NA NA
"6480" NA NA NA
"6481" NA NA NA
"6482" NA NA NA
"6483" NA NA NA
"6484" NA NA NA
"6485" NA NA NA
"6486" NA NA NA
"6487" NA NA NA
"6488" NA NA NA
"6489" NA NA NA
"6490" NA NA NA
"6491" NA NA NA
"6492" NA NA NA
"6493" NA NA NA
"6494" NA NA NA
"6495" NA NA NA
"6496" NA NA NA
"6497" NA NA NA
"6498" NA NA NA
"6499" NA NA NA
"6500" NA NA NA
"6501" NA NA NA
"6502" NA NA NA
"6503" NA NA NA
"6504" NA NA NA
"6505" NA NA NA
"6506" NA NA NA
"6507" NA NA NA
"6508" NA NA NA
"6509" NA NA NA
"6510" NA NA NA
"6511" NA NA NA
"6512" NA NA NA
"6513" NA NA NA
"6514" NA NA NA
"6515" NA NA NA
"6516" NA NA NA
"6517" NA NA NA
"6518" NA NA NA
"6519" NA NA NA
"6520" NA NA NA
"6521" NA NA NA
"6522" NA NA NA
"6523" NA NA NA
"6524" NA NA NA
"6525" NA NA NA
"6526" NA NA NA
"6527" NA NA NA
"6528" NA NA NA
"6529" NA NA NA
"6530" NA NA NA
"6531" NA NA NA
"6532" NA NA NA
"6533" NA NA NA
"6534" NA NA NA
"6535" NA NA NA
"6536" NA NA NA
"6537" NA NA NA
"6538" NA NA NA
"6539" NA NA NA
"6540" NA NA NA
"6541" NA NA NA
"6542" NA NA NA
"6543" NA NA NA
"6544" NA NA NA
"6545" NA NA NA
"6546" NA NA NA
"6547" NA NA NA
"6548" NA NA NA
"6549" NA NA NA
"6550" NA NA NA
"6551" NA NA NA
"6552" NA NA NA
"6553" NA NA NA
"6554" NA NA NA
"6555" NA NA NA
"6556" NA NA NA
"6557" NA NA NA
"6558" NA NA NA
"6559" NA NA NA
"6560" NA NA NA
"6561" NA NA NA
"6562" NA NA NA
"6563" NA NA NA
"6564" NA NA NA
"6565" NA NA NA
"6566" NA NA NA
"6567" NA NA NA
"6568" NA NA NA
"6569" NA NA NA
"6570" NA NA NA
"6571" NA NA NA
"6572" NA NA NA
"6573" NA NA NA
"6574" NA NA NA
"6575" NA NA NA
"6576" NA NA NA
"6577" NA NA NA
"6578" NA NA NA
"6579" NA NA NA
"6580" NA NA NA
"6581" NA NA NA
"6582" NA NA NA
"6583" NA NA NA
"6584" NA NA NA
"6585" NA NA NA
"6586" NA NA NA
"6587" NA NA NA
"6588" NA NA NA
"6589" NA NA NA
"6590" NA NA NA
"6591" NA NA NA
"6592" NA NA NA
"6593" NA NA NA
"6594" NA NA NA
"6595" NA NA NA
"6596" NA NA NA
"6597" NA NA NA
"6598" NA NA NA
"6599" NA NA NA
"6600" NA NA NA
"6601" NA NA NA
"6602" NA NA NA
"6603" NA NA NA
"6604" NA NA NA
"6605" NA NA NA
"6606" NA NA NA
"6607" NA NA NA
"6608" NA NA NA
"6609" NA NA NA
"6610" NA NA NA
"6611" NA NA NA
"6612" NA NA NA
"6613" NA NA NA
"6614" NA NA NA
"6615" NA NA NA
"6616" NA NA NA
"6617" NA NA NA
"6618" NA NA NA
"6619" NA NA NA
"6620" NA NA NA
"6621" NA NA NA
"6622" NA NA NA
"6623" NA NA NA
"6624" NA NA NA
"6625" NA NA NA
"6626" NA NA NA
"6627" NA NA NA
"6628" NA NA NA
"6629" NA NA NA
"6630" NA NA NA
"6631" NA NA NA
"6632" NA NA NA
"6633" NA NA NA
"6634" NA NA NA
"6635" NA NA NA
"6636" NA NA NA
"6637" NA NA NA
"6638" NA NA NA
"6639" NA NA NA
"6640" NA NA NA
"6641" NA NA NA
"6642" NA NA NA
"6643" NA NA NA
"6644" NA NA NA
"6645" NA NA NA
"6646" NA NA NA
"6647" NA NA NA
"6648" NA NA NA
"6649" NA NA NA
"6650" NA NA NA
"6651" NA NA NA
"6652" NA NA NA
"6653" NA NA NA
"6654" NA NA NA
"6655" NA NA NA
"6656" NA NA NA
"6657" NA NA NA
"6658" NA NA NA
"6659" NA NA NA
"6660" NA NA NA
"6661" NA NA NA
"6662" NA NA NA
"6663" NA NA NA
"6664" NA NA NA
"6665" NA NA NA
"6666" NA NA NA
"6667" NA NA NA
"6668" NA NA NA
"6669" NA NA NA
"6670" NA NA NA
"6671" NA NA NA
"6672" NA NA NA
"6673" NA NA NA
"6674" NA NA NA
"6675" NA NA NA
"6676" NA NA NA
"6677" NA NA NA
"6678" NA NA NA
"6679" NA NA NA
"6680" NA NA NA
"6681" NA NA NA
"6682" NA NA NA
"6683" NA NA NA
"6684" NA NA NA
"6685" NA NA NA
"6686" NA NA NA
"6687" NA NA NA
"6688" NA NA NA
"6689" NA NA NA
"6690" NA NA NA
"6691" NA NA NA
"6692" NA NA NA
"6693" NA NA NA
"6694" NA NA NA
"6695" NA NA NA
"6696" NA NA NA
"6697" NA NA NA
"6698" NA NA NA
"6699" NA NA NA
"6700" NA NA NA
"6701" NA NA NA
"6702" NA NA NA
"6703" NA NA NA
"6704" NA NA NA
"6705" NA NA NA
"6706" NA NA NA
"6707" NA NA NA
"6708" NA NA NA
"6709" NA NA NA
"6710" NA NA NA
"6711" NA NA NA
"6712" NA NA NA
"6713" NA NA NA
"6714" NA NA NA
"6715" NA NA NA
"6716" NA NA NA
"6717" NA NA NA
"6718" NA NA NA
"6719" NA NA NA
"6720" NA NA NA
"6721" NA NA NA
"6722" NA NA NA
"6723" NA NA NA
"6724" NA NA NA
"6725" NA NA NA
"6726" NA NA NA
"6727" NA NA NA
"6728" NA NA NA
"6729" NA NA NA
"6730" NA NA NA
"6731" NA NA NA
"6732" NA NA NA
"6733" NA NA NA
"6734" NA NA NA
"6735" NA NA NA
"6736" NA NA NA
"6737" NA NA NA
"6738" NA NA NA
"6739" NA NA NA
"6740" NA NA NA
"6741" NA NA NA
"6742" NA NA NA
"6743" NA NA NA
"6744" NA NA NA
"6745" NA NA NA
"6746" NA NA NA
"6747" NA NA NA
"6748" NA NA NA
"6749" NA NA NA
"6750" NA NA NA
"6751" NA NA NA
"6752" NA NA NA
"6753" NA NA NA
"6754" NA NA NA
"6755" NA NA NA
"6756" NA NA NA
"6757" NA NA NA
"6758" NA NA NA
"6759" NA NA NA
"6760" NA NA NA
"6761" NA NA NA
"6762" NA NA NA
"6763" NA NA NA
"6764" NA NA NA
"6765" NA NA NA
"6766" NA NA NA
"6767" NA NA NA
"6768" NA NA NA
"6769" NA NA NA
"6770" NA NA NA
"6771" NA NA NA
"6772" NA NA NA
"6773" NA NA NA
"6774" NA NA NA
"6775" NA NA NA
"6776" NA NA NA
"6777" NA NA NA
"6778" NA NA NA
"6779" NA NA NA
"6780" NA NA NA
"6781" NA NA NA
"6782" NA NA NA
"6783" NA NA NA
"6784" NA NA NA
"6785" NA NA NA
"6786" NA NA NA
"6787" NA NA NA
"6788" NA NA NA
"6789" NA NA NA
"6790" NA NA NA
"6791" NA NA NA
"6792" NA NA NA
"6793" NA NA NA
"6794" NA NA NA
"6795" NA NA NA
"6796" NA NA NA
"6797" NA NA NA
"6798" NA NA NA
"6799" NA NA NA
"6800" NA NA NA
"6801" NA NA NA
"6802" NA NA NA
"6803" NA NA NA
"6804" NA NA NA
"6805" NA NA NA
"6806" NA NA NA
"6807" NA NA NA
"6808" NA NA NA
"6809" NA NA NA
"6810" NA NA NA
"6811" NA NA NA
"6812" NA NA NA
"6813" NA NA NA
"6814" NA NA NA
"6815" NA NA NA
"6816" NA NA NA
"6817" NA NA NA
"6818" NA NA NA
"6819" NA NA NA
"6820" NA NA NA
"6821" NA NA NA
"6822" NA NA NA
"6823" NA NA NA
"6824" NA NA NA
"6825" NA NA NA
"6826" NA NA NA
"6827" NA NA NA
"6828" NA NA NA
"6829" NA NA NA
"6830" NA NA NA
"6831" NA NA NA
"6832" NA NA NA
"6833" NA NA NA
"6834" NA NA NA
"6835" NA NA NA
"6836" NA NA NA
"6837" NA NA NA
"6838" NA NA NA
"6839" NA NA NA
"6840" NA NA NA
"6841" NA NA NA
"6842" NA NA NA
"6843" NA NA NA
"6844" NA NA NA
"6845" NA NA NA
"6846" NA NA NA
"6847" NA NA NA
"6848" NA NA NA
"6849" NA NA NA
"6850" NA NA NA
"6851" NA NA NA
"6852" NA NA NA
"6853" NA NA NA
"6854" NA NA NA
"6855" NA NA NA
"6856" NA NA NA
"6857" NA NA NA
"6858" NA NA NA
"6859" NA NA NA
"6860" NA NA NA
"6861" NA NA NA
"6862" NA NA NA
"6863" NA NA NA
"6864" NA NA NA
"6865" NA NA NA
"6866" NA NA NA
"6867" NA NA NA
"6868" NA NA NA
"6869" NA NA NA
"6870" NA NA NA
"6871" NA NA NA
"6872" NA NA NA
"6873" NA NA NA
"6874" NA NA NA
"6875" NA NA NA
"6876" NA NA NA
"6877" NA NA NA
"6878" NA NA NA
"6879" NA NA NA
"6880" NA NA NA
"6881" NA NA NA
"6882" NA NA NA
"6883" NA NA NA
"6884" NA NA NA
"6885" NA NA NA
"6886" NA NA NA
"6887" NA NA NA
"6888" NA NA NA
"6889" NA NA NA
"6890" NA NA NA
"6891" NA NA NA
"6892" NA NA NA
"6893" NA NA NA
"6894" NA NA NA
"6895" NA NA NA
"6896" NA NA NA
"6897" NA NA NA
"6898" NA NA NA
"6899" NA NA NA
"6900" NA NA NA
"6901" NA NA NA
"6902" NA NA NA
"6903" NA NA NA
"6904" NA NA NA
"6905" NA NA NA
"6906" NA NA NA
"6907" NA NA NA
"6908" NA NA NA
"6909" NA NA NA
"6910" NA NA NA
"6911" NA NA NA
"6912" NA NA NA
"6913" NA NA NA
"6914" NA NA NA
"6915" NA NA NA
"6916" NA NA NA
"6917" NA NA NA
"6918" NA NA NA
"6919" NA NA NA
"6920" NA NA NA
"6921" NA NA NA
"6922" NA NA NA
"6923" NA NA NA
"6924" NA NA NA
"6925" NA NA NA
"6926" NA NA NA
"6927" NA NA NA
"6928" NA NA NA
"6929" NA NA NA
"6930" NA NA NA
"6931" NA NA NA
"6932" NA NA NA
"6933" NA NA NA
"6934" NA NA NA
"6935" NA NA NA
"6936" NA NA NA
"6937" NA NA NA
"6938" NA NA NA
"6939" NA NA NA
"6940" NA NA NA
"6941" NA NA NA
"6942" NA NA NA
"6943" NA NA NA
"6944" NA NA NA
"6945" NA NA NA
"6946" NA NA NA
"6947" NA NA NA
"6948" NA NA NA
"6949" NA NA NA
"6950" NA NA NA
"6951" NA NA NA
"6952" NA NA NA
"6953" NA NA NA
"6954" NA NA NA
"6955" NA NA NA
"6956" NA NA NA
"6957" NA NA NA
"6958" NA NA NA
"6959" NA NA NA
"6960" NA NA NA
"6961" NA NA NA
"6962" NA NA NA
"6963" NA NA NA
"6964" NA NA NA
"6965" NA NA NA
"6966" NA NA NA
"6967" NA NA NA
"6968" NA NA NA
"6969" NA NA NA
"6970" NA NA NA
"6971" NA NA NA
"6972" NA NA NA
"6973" NA NA NA
"6974" NA NA NA
"6975" NA NA NA
"6976" NA NA NA
"6977" NA NA NA
"6978" NA NA NA
"6979" NA NA NA
"6980" NA NA NA
"6981" NA NA NA
"6982" NA NA NA
"6983" NA NA NA
"6984" NA NA NA
"6985" NA NA NA
"6986" NA NA NA
"6987" NA NA NA
"6988" NA NA NA
"6989" NA NA NA
"6990" NA NA NA
"6991" NA NA NA
"6992" NA NA NA
"6993" NA NA NA
"6994" NA NA NA
"6995" NA NA NA
"6996" NA NA NA
"6997" NA NA NA
"6998" NA NA NA
"6999" NA NA NA
"7000" NA NA NA
"7001" NA NA NA
"7002" NA NA NA
"7003" NA NA NA
"7004" NA NA NA
"7005" NA NA NA
"7006" NA NA NA
"7007" NA NA NA
"7008" NA NA NA
"7009" NA NA NA
"7010" NA NA NA
"7011" NA NA NA
"7012" NA NA NA
"7013" NA NA NA
"7014" NA NA NA
"7015" NA NA NA
"7016" NA NA NA
"7017" NA NA NA
"7018" NA NA NA
"7019" NA NA NA
"7020" NA NA NA
"7021" NA NA NA
"7022" NA NA NA
"7023" NA NA NA
"7024" NA NA NA
"7025" NA NA NA
"7026" NA NA NA
"7027" NA NA NA
"7028" NA NA NA
"7029" NA NA NA
"7030" NA NA NA
"7031" NA NA NA
"7032" NA NA NA
"7033" NA NA NA
"7034" NA NA NA
"7035" NA NA NA
"7036" NA NA NA
"7037" NA NA NA
"7038" NA NA NA
"7039" NA NA NA
"7040" NA NA NA
"7041" NA NA NA
"7042" NA NA NA
"7043" NA NA NA
"7044" NA NA NA
"7045" NA NA NA
"7046" NA NA NA
"7047" NA NA NA
"7048" NA NA NA
"7049" NA NA NA
"7050" NA NA NA
"7051" NA NA NA
"7052" NA NA NA
"7053" NA NA NA
"7054" NA NA NA
"7055" NA NA NA
"7056" NA NA NA
"7057" NA NA NA
"7058" NA NA NA
"7059" NA NA NA
"7060" NA NA NA
"7061" NA NA NA
"7062" NA NA NA
"7063" NA NA NA
"7064" NA NA NA
"7065" NA NA NA
"7066" NA NA NA
"7067" NA NA NA
"7068" NA NA NA
"7069" NA NA NA
"7070" NA NA NA
"7071" NA NA NA
"7072" NA NA NA
"7073" NA NA NA
"7074" NA NA NA
"7075" NA NA NA
"7076" NA NA NA
"7077" NA NA NA
"7078" NA NA NA
"7079" NA NA NA
"7080" NA NA NA
"7081" NA NA NA
"7082" NA NA NA
"7083" NA NA NA
"7084" NA NA NA
"7085" NA NA NA
"7086" NA NA NA
"7087" NA NA NA
"7088" NA NA NA
"7089" NA NA NA
"7090" NA NA NA
"7091" NA NA NA
"7092" NA NA NA
"7093" NA NA NA
"7094" NA NA NA
"7095" NA NA NA
"7096" NA NA NA
"7097" NA NA NA
"7098" NA NA NA
"7099" NA NA NA
"7100" NA NA NA
"7101" NA NA NA
"7102" NA NA NA
"7103" NA NA NA
"7104" NA NA NA
"7105" NA NA NA
"7106" NA NA NA
"7107" NA NA NA
"7108" NA NA NA
"7109" NA NA NA
"7110" NA NA NA
"7111" NA NA NA
"7112" NA NA NA
"7113" NA NA NA
"7114" NA NA NA
"7115" NA NA NA
"7116" NA NA NA
"7117" NA NA NA
"7118" NA NA NA
"7119" NA NA NA
"7120" NA NA NA
"7121" NA NA NA
"7122" NA NA NA
"7123" NA NA NA
"7124" NA NA NA
"7125" NA NA NA
"7126" NA NA NA
"7127" NA NA NA
"7128" NA NA NA
"7129" NA NA NA
"7130" NA NA NA
"7131" NA NA NA
"7132" NA NA NA
"7133" NA NA NA
"7134" NA NA NA
"7135" NA NA NA
"7136" NA NA NA
"7137" NA NA NA
"7138" NA NA NA
"7139" NA NA NA
"7140" NA NA NA
"7141" NA NA NA
"7142" NA NA NA
"7143" NA NA NA
"7144" NA NA NA
"7145" NA NA NA
"7146" NA NA NA
"7147" NA NA NA
"7148" NA NA NA
"7149" NA NA NA
"7150" NA NA NA
"7151" NA NA NA
"7152" NA NA NA
"7153" NA NA NA
"7154" NA NA NA
"7155" NA NA NA
"7156" NA NA NA
"7157" NA NA NA
"7158" NA NA NA
"7159" NA NA NA
"7160" NA NA NA
"7161" NA NA NA
"7162" NA NA NA
"7163" NA NA NA
"7164" NA NA NA
"7165" NA NA NA
"7166" NA NA NA
"7167" NA NA NA
"7168" NA NA NA
"7169" NA NA NA
"7170" NA NA NA
"7171" NA NA NA
"7172" NA NA NA
"7173" NA NA NA
"7174" NA NA NA
"7175" NA NA NA
"7176" NA NA NA
"7177" NA NA NA
"7178" NA NA NA
"7179" NA NA NA
"7180" NA NA NA
"7181" NA NA NA
"7182" NA NA NA
"7183" NA NA NA
"7184" NA NA NA
"7185" NA NA NA
"7186" NA NA NA
"7187" NA NA NA
"7188" NA NA NA
"7189" NA NA NA
"7190" NA NA NA
"7191" NA NA NA
"7192" NA NA NA
"7193" NA NA NA
"7194" NA NA NA
"7195" NA NA NA
"7196" NA NA NA
"7197" NA NA NA
"7198" NA NA NA
"7199" NA NA NA
"7200" NA NA NA
"7201" NA NA NA
"7202" NA NA NA
"7203" NA NA NA
"7204" NA NA NA
"7205" NA NA NA
"7206" NA NA NA
"7207" NA NA NA
"7208" NA NA NA
"7209" NA NA NA
"7210" NA NA NA
"7211" NA NA NA
"7212" NA NA NA
"7213" NA NA NA
"7214" NA NA NA
"7215" NA NA NA
"7216" NA NA NA
"7217" NA NA NA
"7218" NA NA NA
"7219" NA NA NA
"7220" NA NA NA
"7221" NA NA NA
"7222" NA NA NA
"7223" NA NA NA
"7224" NA NA NA
"7225" NA NA NA
"7226" NA NA NA
"7227" NA NA NA
"7228" NA NA NA
"7229" NA NA NA
"7230" NA NA NA
"7231" NA NA NA
"7232" NA NA NA
"7233" NA NA NA
"7234" NA NA NA
"7235" NA NA NA
"7236" NA NA NA
"7237" NA NA NA
"7238" NA NA NA
"7239" NA NA NA
"7240" NA NA NA
"7241" NA NA NA
"7242" NA NA NA
"7243" NA NA NA
"7244" NA NA NA
"7245" NA NA NA
"7246" NA NA NA
"7247" NA NA NA
"7248" NA NA NA
"7249" NA NA NA
"7250" NA NA NA
"7251" NA NA NA
"7252" NA NA NA
"7253" NA NA NA
"7254" NA NA NA
"7255" NA NA NA
"7256" NA NA NA
"7257" NA NA NA
"7258" NA NA NA
"7259" NA NA NA
"7260" NA NA NA
"7261" NA NA NA
"7262" NA NA NA
"7263" NA NA NA
"7264" NA NA NA
"7265" NA NA NA
"7266" NA NA NA
"7267" NA NA NA
"7268" NA NA NA
"7269" NA NA NA
"7270" NA NA NA
"7271" NA NA NA
"7272" NA NA NA
"7273" NA NA NA
"7274" NA NA NA
"7275" NA NA NA
"7276" NA NA NA
"7277" NA NA NA
"7278" NA NA NA
"7279" NA NA NA
"7280" NA NA NA
"7281" NA NA NA
"7282" NA NA NA
"7283" NA NA NA
"7284" NA NA NA
"7285" NA NA NA
"7286" NA NA NA
"7287" NA NA NA
"7288" NA NA NA
"7289" NA NA NA
"7290" NA NA NA
"7291" NA NA NA
"7292" NA NA NA
"7293" NA NA NA
"7294" NA NA NA
"7295" NA NA NA
"7296" NA NA NA
"7297" NA NA NA
"7298" NA NA NA
"7299" NA NA NA
"7300" NA NA NA
"7301" NA NA NA
"7302" NA NA NA
"7303" NA NA NA
"7304" NA NA NA
"7305" NA NA NA
"7306" NA NA NA
"7307" NA NA NA
"7308" NA NA NA
"7309" NA NA NA
"7310" NA NA NA
"7311" NA NA NA
"7312" NA NA NA
"7313" NA NA NA
"7314" NA NA NA
"7315" NA NA NA
"7316" NA NA NA
"7317" NA NA NA
"7318" NA NA NA
"7319" NA NA NA
"7320" NA NA NA
"7321" NA NA NA
"7322" NA NA NA
"7323" NA NA NA
"7324" NA NA NA
"7325" NA NA NA
"7326" NA NA NA
"7327" NA NA NA
"7328" NA NA NA
"7329" NA NA NA
"7330" NA NA NA
"7331" NA NA NA
"7332" NA NA NA
"7333" NA NA NA
"7334" NA NA NA
"7335" NA NA NA
"7336" NA NA NA
"7337" NA NA NA
"7338" NA NA NA
"7339" NA NA NA
"7340" NA NA NA
"7341" NA NA NA
"7342" NA NA NA
"7343" NA NA NA
"7344" NA NA NA
"7345" NA NA NA
"7346" NA NA NA
"7347" NA NA NA
"7348" NA NA NA
"7349" NA NA NA
"7350" NA NA NA
"7351" NA NA NA
"7352" NA NA NA
"7353" NA NA NA
"7354" NA NA NA
"7355" NA NA NA
"7356" NA NA NA
"7357" NA NA NA
"7358" NA NA NA
"7359" NA NA NA
"7360" NA NA NA
"7361" NA NA NA
"7362" NA NA NA
"7363" NA NA NA
"7364" NA NA NA
"7365" NA NA NA
"7366" NA NA NA
"7367" NA NA NA
"7368" NA NA NA
"7369" NA NA NA
"7370" NA NA NA
"7371" NA NA NA
"7372" NA NA NA
"7373" NA NA NA
"7374" NA NA NA
"7375" NA NA NA
"7376" NA NA NA
"7377" NA NA NA
"7378" NA NA NA
"7379" NA NA NA
"7380" NA NA NA
"7381" NA NA NA
"7382" NA NA NA
"7383" NA NA NA
"7384" NA NA NA
"7385" NA NA NA
"7386" NA NA NA
"7387" NA NA NA
"7388" NA NA NA
"7389" NA NA NA
"7390" NA NA NA
"7391" NA NA NA
"7392" NA NA NA
"7393" NA NA NA
"7394" NA NA NA
"7395" NA NA NA
"7396" NA NA NA
"7397" NA NA NA
"7398" NA NA NA
"7399" NA NA NA
"7400" NA NA NA
"7401" NA NA NA
"7402" NA NA NA
"7403" NA NA NA
"7404" NA NA NA
"7405" NA NA NA
"7406" NA NA NA
"7407" NA NA NA
"7408" NA NA NA
"7409" NA NA NA
"7410" NA NA NA
"7411" NA NA NA
"7412" NA NA NA
"7413" NA NA NA
"7414" NA NA NA
"7415" NA NA NA
"7416" NA NA NA
"7417" NA NA NA
"7418" NA NA NA
"7419" NA NA NA
"7420" NA NA NA
"7421" NA NA NA
"7422" NA NA NA
"7423" NA NA NA
"7424" NA NA NA
"7425" NA NA NA
"7426" NA NA NA
"7427" NA NA NA
"7428" NA NA NA
"7429" NA NA NA
"7430" NA NA NA
"7431" NA NA NA
"7432" NA NA NA
"7433" NA NA NA
"7434" NA NA NA
"7435" NA NA NA
"7436" NA NA NA
"7437" NA NA NA
"7438" NA NA NA
"7439" NA NA NA
"7440" NA NA NA
"7441" NA NA NA
"7442" NA NA NA
"7443" NA NA NA
"7444" NA NA NA
"7445" NA NA NA
"7446" NA NA NA
"7447" NA NA NA
"7448" NA NA NA
"7449" NA NA NA
"7450" NA NA NA
"7451" NA NA NA
"7452" NA NA NA
"7453" NA NA NA
"7454" NA NA NA
"7455" NA NA NA
"7456" NA NA NA
"7457" NA NA NA
"7458" NA NA NA
"7459" NA NA NA
"7460" NA NA NA
"7461" NA NA NA
"7462" NA NA NA
"7463" NA NA NA
"7464" NA NA NA
"7465" NA NA NA
"7466" NA NA NA
"7467" NA NA NA
"7468" NA NA NA
"7469" NA NA NA
"7470" NA NA NA
"7471" NA NA NA
"7472" NA NA NA
"7473" NA NA NA
"7474" NA NA NA
"7475" NA NA NA
"7476" NA NA NA
"7477" NA NA NA
"7478" NA NA NA
"7479" NA NA NA
"7480" NA NA NA
"7481" NA NA NA
"7482" NA NA NA
"7483" NA NA NA
"7484" NA NA NA
"7485" NA NA NA
"7486" NA NA NA
"7487" NA NA NA
"7488" NA NA NA
"7489" NA NA NA
"7490" NA NA NA
"7491" NA NA NA
"7492" NA NA NA
"7493" NA NA NA
"7494" NA NA NA
"7495" NA NA NA
"7496" NA NA NA
"7497" NA NA NA
"7498" NA NA NA
"7499" NA NA NA
"7500" NA NA NA
"7501" NA NA NA
"7502" NA NA NA
"7503" NA NA NA
"7504" NA NA NA
"7505" NA NA NA
"7506" NA NA NA
"7507" NA NA NA
"7508" NA NA NA
"7509" NA NA NA
"7510" NA NA NA
"7511" NA NA NA
"7512" NA NA NA
"7513" NA NA NA
"7514" NA NA NA
"7515" NA NA NA
"7516" NA NA NA
"7517" NA NA NA
"7518" NA NA NA
"7519" NA NA NA
"7520" NA NA NA
"7521" NA NA NA
"7522" NA NA NA
"7523" NA NA NA
"7524" NA NA NA
"7525" NA NA NA
"7526" NA NA NA
"7527" NA NA NA
"7528" NA NA NA
"7529" NA NA NA
"7530" NA NA NA
"7531" NA NA NA
"7532" NA NA NA
"7533" NA NA NA
"7534" NA NA NA
"7535" NA NA NA
"7536" NA NA NA
"7537" NA NA NA
"7538" NA NA NA
"7539" NA NA NA
"7540" NA NA NA
"7541" NA NA NA
"7542" NA NA NA
"7543" NA NA NA
"7544" NA NA NA
"7545" NA NA NA
"7546" NA NA NA
"7547" NA NA NA
"7548" NA NA NA
"7549" NA NA NA
"7550" NA NA NA
"7551" NA NA NA
"7552" NA NA NA
"7553" NA NA NA
"7554" NA NA NA
"7555" NA NA NA
"7556" NA NA NA
"7557" NA NA NA
"7558" NA NA NA
"7559" NA NA NA
"7560" NA NA NA
"7561" NA NA NA
"7562" NA NA NA
"7563" NA NA NA
"7564" NA NA NA
"7565" NA NA NA
"7566" NA NA NA
"7567" NA NA NA
"7568" NA NA NA
"7569" NA NA NA
"7570" NA NA NA
"7571" NA NA NA
"7572" NA NA NA
"7573" NA NA NA
"7574" NA NA NA
"7575" NA NA NA
"7576" NA NA NA
"7577" NA NA NA
"7578" NA NA NA
"7579" NA NA NA
"7580" NA NA NA
"7581" NA NA NA
"7582" NA NA NA
"7583" NA NA NA
"7584" NA NA NA
"7585" NA NA NA
"7586" NA NA NA
"7587" NA NA NA
"7588" NA NA NA
"7589" NA NA NA
"7590" NA NA NA
"7591" NA NA NA
"7592" NA NA NA
"7593" NA NA NA
"7594" NA NA NA
"7595" NA NA NA
"7596" NA NA NA
"7597" NA NA NA
"7598" NA NA NA
"7599" NA NA NA
"7600" NA NA NA
"7601" NA NA NA
"7602" NA NA NA
"7603" NA NA NA
"7604" NA NA NA
"7605" NA NA NA
"7606" NA NA NA
"7607" NA NA NA
"7608" NA NA NA
"7609" NA NA NA
"7610" NA NA NA
"7611" NA NA NA
"7612" NA NA NA
"7613" NA NA NA
"7614" NA NA NA
"7615" NA NA NA
"7616" NA NA NA
"7617" NA NA NA
"7618" NA NA NA
"7619" NA NA NA
"7620" NA NA NA
"7621" NA NA NA
"7622" NA NA NA
"7623" NA NA NA
"7624" NA NA NA
"7625" NA NA NA
"7626" NA NA NA
"7627" NA NA NA
"7628" NA NA NA
"7629" NA NA NA
"7630" NA NA NA
"7631" NA NA NA
"7632" NA NA NA
"7633" NA NA NA
"7634" NA NA NA
"7635" NA NA NA
"7636" NA NA NA
"7637" NA NA NA
"7638" NA NA NA
"7639" NA NA NA
"7640" NA NA NA
"7641" NA NA NA
"7642" NA NA NA
"7643" NA NA NA
"7644" NA NA NA
"7645" NA NA NA
"7646" NA NA NA
"7647" NA NA NA
"7648" NA NA NA
"7649" NA NA NA
"7650" NA NA NA
"7651" NA NA NA
"7652" NA NA NA
"7653" NA NA NA
"7654" NA NA NA
"7655" NA NA NA
"7656" NA NA NA
"7657" NA NA NA
"7658" NA NA NA
"7659" NA NA NA
"7660" NA NA NA
"7661" NA NA NA
"7662" NA NA NA
"7663" NA NA NA
"7664" NA NA NA
"7665" NA NA NA
"7666" NA NA NA
"7667" NA NA NA
"7668" NA NA NA
"7669" NA NA NA
"7670" NA NA NA
"7671" NA NA NA
"7672" NA NA NA
"7673" NA NA NA
"7674" NA NA NA
"7675" NA NA NA
"7676" NA NA NA
"7677" NA NA NA
"7678" NA NA NA
"7679" NA NA NA
"7680" NA NA NA
"7681" NA NA NA
"7682" NA NA NA
"7683" NA NA NA
"7684" NA NA NA
"7685" NA NA NA
"7686" NA NA NA
"7687" NA NA NA
"7688" NA NA NA
"7689" NA NA NA
"7690" NA NA NA
"7691" NA NA NA
"7692" NA NA NA
"7693" NA NA NA
"7694" NA NA NA
"7695" NA NA NA
"7696" NA NA NA
"7697" NA NA NA
"7698" NA NA NA
"7699" NA NA NA
"7700" NA NA NA
"7701" NA NA NA
"7702" NA NA NA
"7703" NA NA NA
"7704" NA NA NA
"7705" NA NA NA
"7706" NA NA NA
"7707" NA NA NA
"7708" NA NA NA
"7709" NA NA NA
"7710" NA NA NA
"7711" NA NA NA
"7712" NA NA NA
"7713" NA NA NA
"7714" NA NA NA
"7715" NA NA NA
"7716" NA NA NA
"7717" NA NA NA
"7718" NA NA NA
"7719" NA NA NA
"7720" NA NA NA
"7721" NA NA NA
"7722" NA NA NA
"7723" NA NA NA
"7724" NA NA NA
"7725" NA NA NA
"7726" NA NA NA
"7727" NA NA NA
"7728" NA NA NA
"7729" NA NA NA
"7730" NA NA NA
"7731" NA NA NA
"7732" NA NA NA
"7733" NA NA NA
"7734" NA NA NA
"7735" NA NA NA
"7736" NA NA NA
"7737" NA NA NA
"7738" NA NA NA
"7739" NA NA NA
"7740" NA NA NA
"7741" NA NA NA
"7742" NA NA NA
"7743" NA NA NA
"7744" NA NA NA
"7745" NA NA NA
"7746" NA NA NA
"7747" NA NA NA
"7748" NA NA NA
"7749" NA NA NA
"7750" NA NA NA
"7751" NA NA NA
"7752" NA NA NA
"7753" NA NA NA
"7754" NA NA NA
"7755" NA NA NA
"7756" NA NA NA
"7757" NA NA NA
"7758" NA NA NA
"7759" NA NA NA
"7760" NA NA NA
"7761" NA NA NA
"7762" NA NA NA
"7763" NA NA NA
"7764" NA NA NA
"7765" NA NA NA
"7766" NA NA NA
"7767" NA NA NA
"7768" NA NA NA
"7769" NA NA NA
"7770" NA NA NA
"7771" NA NA NA
"7772" NA NA NA
"7773" NA NA NA
"7774" NA NA NA
"7775" NA NA NA
"7776" NA NA NA
"7777" NA NA NA
"7778" NA NA NA
"7779" NA NA NA
"7780" NA NA NA
"7781" NA NA NA
"7782" NA NA NA
"7783" NA NA NA
"7784" NA NA NA
"7785" NA NA NA
"7786" NA NA NA
"7787" NA NA NA
"7788" NA NA NA
"7789" NA NA NA
"7790" NA NA NA
"7791" NA NA NA
"7792" NA NA NA
"7793" NA NA NA
"7794" NA NA NA
"7795" NA NA NA
"7796" NA NA NA
"7797" NA NA NA
"7798" NA NA NA
"7799" NA NA NA
"7800" NA NA NA
"7801" NA NA NA
"7802" NA NA NA
"7803" NA NA NA
"7804" NA NA NA
"7805" NA NA NA
"7806" NA NA NA
"7807" NA NA NA
"7808" NA NA NA
"7809" NA NA NA
"7810" NA NA NA
"7811" NA NA NA
"7812" NA NA NA
"7813" NA NA NA
"7814" NA NA NA
"7815" NA NA NA
"7816" NA NA NA
"7817" NA NA NA
"7818" NA NA NA
"7819" NA NA NA
"7820" NA NA NA
"7821" NA NA NA
"7822" NA NA NA
"7823" NA NA NA
"7824" NA NA NA
"7825" NA NA NA
"7826" NA NA NA
"7827" NA NA NA
"7828" NA NA NA
"7829" NA NA NA
"7830" NA NA NA
"7831" NA NA NA
"7832" NA NA NA
"7833" NA NA NA
"7834" NA NA NA
"7835" NA NA NA
"7836" NA NA NA
"7837" NA NA NA
"7838" NA NA NA
"7839" NA NA NA
"7840" NA NA NA
"7841" NA NA NA
"7842" NA NA NA
"7843" NA NA NA
"7844" NA NA NA
"7845" NA NA NA
"7846" NA NA NA
"7847" NA NA NA
"7848" NA NA NA
"7849" NA NA NA
"7850" NA NA NA
"7851" NA NA NA
"7852" NA NA NA
"7853" NA NA NA
"7854" NA NA NA
"7855" NA NA NA
"7856" NA NA NA
"7857" NA NA NA
"7858" NA NA NA
"7859" NA NA NA
"7860" NA NA NA
"7861" NA NA NA
"7862" NA NA NA
"7863" NA NA NA
"7864" NA NA NA
"7865" NA NA NA
"7866" NA NA NA
"7867" NA NA NA
"7868" NA NA NA
"7869" NA NA NA
"7870" NA NA NA
"7871" NA NA NA
"7872" NA NA NA
"7873" NA NA NA
"7874" NA NA NA
"7875" NA NA NA
"7876" NA NA NA
"7877" NA NA NA
"7878" NA NA NA
"7879" NA NA NA
"7880" NA NA NA
"7881" NA NA NA
"7882" NA NA NA
"7883" NA NA NA
"7884" NA NA NA
"7885" NA NA NA
"7886" NA NA NA
"7887" NA NA NA
"7888" NA NA NA
"7889" NA NA NA
"7890" NA NA NA
"7891" NA NA NA
"7892" NA NA NA
"7893" NA NA NA
"7894" NA NA NA
"7895" NA NA NA
"7896" NA NA NA
"7897" NA NA NA
"7898" NA NA NA
"7899" NA NA NA
"7900" NA NA NA
"7901" NA NA NA
"7902" NA NA NA
"7903" NA NA NA
"7904" NA NA NA
"7905" NA NA NA
"7906" NA NA NA
"7907" NA NA NA
"7908" NA NA NA
"7909" NA NA NA
"7910" NA NA NA
"7911" NA NA NA
"7912" NA NA NA
"7913" NA NA NA
"7914" NA NA NA
"7915" NA NA NA
"7916" NA NA NA
"7917" NA NA NA
"7918" NA NA NA
"7919" NA NA NA
"7920" NA NA NA
"7921" NA NA NA
"7922" NA NA NA
"7923" NA NA NA
"7924" NA NA NA
"7925" NA NA NA
"7926" NA NA NA
"7927" NA NA NA
"7928" NA NA NA
"7929" NA NA NA
"7930" NA NA NA
"7931" NA NA NA
"7932" NA NA NA
"7933" NA NA NA
"7934" NA NA NA
"7935" NA NA NA
"7936" NA NA NA
"7937" NA NA NA
"7938" NA NA NA
"7939" NA NA NA
"7940" NA NA NA
"7941" NA NA NA
"7942" NA NA NA
"7943" NA NA NA
"7944" NA NA NA
"7945" NA NA NA
"7946" NA NA NA
"7947" NA NA NA
"7948" NA NA NA
"7949" NA NA NA
"7950" NA NA NA
"7951" NA NA NA
"7952" NA NA NA
"7953" NA NA NA
"7954" NA NA NA
"7955" NA NA NA
"7956" NA NA NA
"7957" NA NA NA
"7958" NA NA NA
"7959" NA NA NA
"7960" NA NA NA
"7961" NA NA NA
"7962" NA NA NA
"7963" NA NA NA
"7964" NA NA NA
"7965" NA NA NA
"7966" NA NA NA
"7967" NA NA NA
"7968" NA NA NA
"7969" NA NA NA
"7970" NA NA NA
"7971" NA NA NA
"7972" NA NA NA
"7973" NA NA NA
"7974" NA NA NA
"7975" NA NA NA
"7976" NA NA NA
"7977" NA NA NA
"7978" NA NA NA
"7979" NA NA NA
"7980" NA NA NA
"7981" NA NA NA
"7982" NA NA NA
"7983" NA NA NA
"7984" NA NA NA
"7985" NA NA NA
"7986" NA NA NA
"7987" NA NA NA
"7988" NA NA NA
"7989" NA NA NA
"7990" NA NA NA
"7991" NA NA NA
"7992" NA NA NA
"7993" NA NA NA
"7994" NA NA NA
"7995" NA NA NA
"7996" NA NA NA
"7997" NA NA NA
"7998" NA NA NA
"7999" NA NA NA
"8000" NA NA NA
"8001" NA NA NA
"8002" NA NA NA
"8003" NA NA NA
"8004" NA NA NA
"8005" NA NA NA
"8006" NA NA NA
"8007" NA NA NA
"8008" NA NA NA
"8009" NA NA NA
"8010" NA NA NA
"8011" NA NA NA
"8012" NA NA NA
"8013" NA NA NA
"8014" NA NA NA
"8015" NA NA NA
"8016" NA NA NA
"8017" NA NA NA
"8018" NA NA NA
"8019" NA NA NA
"8020" NA NA NA
"8021" NA NA NA
"8022" NA NA NA
"8023" NA NA NA
"8024" NA NA NA
"8025" NA NA NA
"8026" NA NA NA
"8027" NA NA NA
"8028" NA NA NA
"8029" NA NA NA
"8030" NA NA NA
"8031" NA NA NA
"8032" NA NA NA
"8033" NA NA NA
"8034" NA NA NA
"8035" NA NA NA
"8036" NA NA NA
"8037" NA NA NA
"8038" NA NA NA
"8039" NA NA NA
"8040" NA NA NA
"8041" NA NA NA
"8042" NA NA NA
"8043" NA NA NA
"8044" NA NA NA
"8045" NA NA NA
"8046" NA NA NA
"8047" NA NA NA
"8048" NA NA NA
"8049" NA NA NA
"8050" NA NA NA
"8051" NA NA NA
"8052" NA NA NA
"8053" NA NA NA
"8054" NA NA NA
"8055" NA NA NA
"8056" NA NA NA
"8057" NA NA NA
"8058" NA NA NA
"8059" NA NA NA
"8060" NA NA NA
"8061" NA NA NA
"8062" NA NA NA
"8063" NA NA NA
"8064" NA NA NA
"8065" NA NA NA
"8066" NA NA NA
"8067" NA NA NA
"8068" NA NA NA
"8069" NA NA NA
"8070" NA NA NA
"8071" NA NA NA
"8072" NA NA NA
"8073" NA NA NA
"8074" NA NA NA
"8075" NA NA NA
"8076" NA NA NA
"8077" NA NA NA
"8078" NA NA NA
"8079" NA NA NA
"8080" NA NA NA
"8081" NA NA NA
"8082" NA NA NA
"8083" NA NA NA
"8084" NA NA NA
"8085" NA NA NA
"8086" NA NA NA
"8087" NA NA NA
"8088" NA NA NA
"8089" NA NA NA
"8090" NA NA NA
"8091" NA NA NA
"8092" NA NA NA
"8093" NA NA NA
"8094" NA NA NA
"8095" NA NA NA
"8096" NA NA NA
"8097" NA NA NA
"8098" NA NA NA
"8099" NA NA NA
"8100" NA NA NA
"8101" NA NA NA
"8102" NA NA NA
"8103" NA NA NA
"8104" NA NA NA
"8105" NA NA NA
"8106" NA NA NA
"8107" NA NA NA
"8108" NA NA NA
"8109" NA NA NA
"8110" NA NA NA
"8111" NA NA NA
"8112" NA NA NA
"8113" NA NA NA
"8114" NA NA NA
"8115" NA NA NA
"8116" NA NA NA
"8117" NA NA NA
"8118" NA NA NA
"8119" NA NA NA
"8120" NA NA NA
"8121" NA NA NA
"8122" NA NA NA
"8123" NA NA NA
"8124" NA NA NA
"8125" NA NA NA
"8126" NA NA NA
"8127" NA NA NA
"8128" NA NA NA
"8129" NA NA NA
"8130" NA NA NA
"8131" NA NA NA
"8132" NA NA NA
"8133" NA NA NA
"8134" NA NA NA
"8135" NA NA NA
"8136" NA NA NA
"8137" NA NA NA
"8138" NA NA NA
"8139" NA NA NA
"8140" NA NA NA
"8141" NA NA NA
"8142" NA NA NA
"8143" NA NA NA
"8144" NA NA NA
"8145" NA NA NA
"8146" NA NA NA
"8147" NA NA NA
"8148" NA NA NA
"8149" NA NA NA
"8150" NA NA NA
"8151" NA NA NA
"8152" NA NA NA
"8153" NA NA NA
"8154" NA NA NA
"8155" NA NA NA
"8156" NA NA NA
"8157" NA NA NA
"8158" NA NA NA
"8159" NA NA NA
"8160" NA NA NA
"8161" NA NA NA
"8162" NA NA NA
"8163" NA NA NA
"8164" NA NA NA
"8165" NA NA NA
"8166" NA NA NA
"8167" NA NA NA
"8168" NA NA NA
"8169" NA NA NA
"8170" NA NA NA
"8171" NA NA NA
"8172" NA NA NA
"8173" NA NA NA
"8174" NA NA NA
"8175" NA NA NA
"8176" NA NA NA
"8177" NA NA NA
"8178" NA NA NA
"8179" NA NA NA
"8180" NA NA NA
"8181" NA NA NA
"8182" NA NA NA
"8183" NA NA NA
"8184" NA NA NA
"8185" NA NA NA
"8186" NA NA NA
"8187" NA NA NA
"8188" NA NA NA
"8189" NA NA NA
"8190" NA NA NA
"8191" NA NA NA
"8192" NA NA NA
"8193" NA NA NA
"8194" NA NA NA
"8195" NA NA NA
"8196" NA NA NA
"8197" NA NA NA
"8198" NA NA NA
"8199" NA NA NA
"8200" NA NA NA
"8201" NA NA NA
"8202" NA NA NA
"8203" NA NA NA
"8204" NA NA NA
"8205" NA NA NA
"8206" NA NA NA
"8207" NA NA NA
"8208" NA NA NA
"8209" NA NA NA
"8210" NA NA NA
"8211" NA NA NA
"8212" NA NA NA
"8213" NA NA NA
"8214" NA NA NA
"8215" NA NA NA
"8216" NA NA NA
"8217" NA NA NA
"8218" NA NA NA
"8219" NA NA NA
"8220" NA NA NA
"8221" NA NA NA
"8222" NA NA NA
"8223" NA NA NA
"8224" NA NA NA
"8225" NA NA NA
"8226" NA NA NA
"8227" NA NA NA
"8228" NA NA NA
"8229" NA NA NA
"8230" NA NA NA
"8231" NA NA NA
"8232" NA NA NA
"8233" NA NA NA
"8234" NA NA NA
"8235" NA NA NA
"8236" NA NA NA
"8237" NA NA NA
"8238" NA NA NA
"8239" NA NA NA
"8240" NA NA NA
"8241" NA NA NA
"8242" NA NA NA
"8243" NA NA NA
"8244" NA NA NA
"8245" NA NA NA
"8246" NA NA NA
"8247" NA NA NA
"8248" NA NA NA
"8249" NA NA NA
"8250" NA NA NA
"8251" NA NA NA
"8252" NA NA NA
"8253" NA NA NA
"8254" NA NA NA
"8255" NA NA NA
"8256" NA NA NA
"8257" NA NA NA
"8258" NA NA NA
"8259" NA NA NA
"8260" NA NA NA
"8261" NA NA NA
"8262" NA NA NA
"8263" NA NA NA
"8264" NA NA NA
"8265" NA NA NA
"8266" NA NA NA
"8267" NA NA NA
"8268" NA NA NA
"8269" NA NA NA
"8270" NA NA NA
"8271" NA NA NA
"8272" NA NA NA
"8273" NA NA NA
"8274" NA NA NA
"8275" NA NA NA
"8276" NA NA NA
"8277" NA NA NA
"8278" NA NA NA
"8279" NA NA NA
"8280" NA NA NA
"8281" NA NA NA
"8282" NA NA NA
"8283" NA NA NA
"8284" NA NA NA
"8285" NA NA NA
"8286" NA NA NA
"8287" NA NA NA
"8288" NA NA NA
"8289" NA NA NA
"8290" NA NA NA
"8291" NA NA NA
"8292" NA NA NA
"8293" NA NA NA
"8294" NA NA NA
"8295" NA NA NA
"8296" NA NA NA
"8297" NA NA NA
"8298" NA NA NA
"8299" NA NA NA
"8300" NA NA NA
"8301" NA NA NA
"8302" NA NA NA
"8303" NA NA NA
"8304" NA NA NA
"8305" NA NA NA
"8306" NA NA NA
"8307" NA NA NA
"8308" NA NA NA
"8309" NA NA NA
"8310" NA NA NA
"8311" NA NA NA
"8312" NA NA NA
"8313" NA NA NA
"8314" NA NA NA
"8315" NA NA NA
"8316" NA NA NA
"8317" NA NA NA
"8318" NA NA NA
"8319" NA NA NA
"8320" NA NA NA
"8321" NA NA NA
"8322" NA NA NA
"8323" NA NA NA
"8324" NA NA NA
"8325" NA NA NA
"8326" NA NA NA
"8327" NA NA NA
"8328" NA NA NA
"8329" NA NA NA
"8330" NA NA NA
"8331" NA NA NA
"8332" NA NA NA
"8333" NA NA NA
"8334" NA NA NA
"8335" NA NA NA
"8336" NA NA NA
"8337" NA NA NA
"8338" NA NA NA
"8339" NA NA NA
"8340" NA NA NA
"8341" NA NA NA
"8342" NA NA NA
"8343" NA NA NA
"8344" NA NA NA
"8345" NA NA NA
"8346" NA NA NA
"8347" NA NA NA
"8348" NA NA NA
"8349" NA NA NA
"8350" NA NA NA
"8351" NA NA NA
"8352" NA NA NA
"8353" NA NA NA
"8354" NA NA NA
"8355" NA NA NA
"8356" NA NA NA
"8357" NA NA NA
"8358" NA NA NA
"8359" NA NA NA
"8360" NA NA NA
"8361" NA NA NA
"8362" NA NA NA
"8363" NA NA NA
"8364" NA NA NA
"8365" NA NA NA
"8366" NA NA NA
"8367" NA NA NA
"8368" NA NA NA
"8369" NA NA NA
"8370" NA NA NA
"8371" NA NA NA
"8372" NA NA NA
"8373" NA NA NA
"8374" NA NA NA
"8375" NA NA NA
"8376" NA NA NA
"8377" NA NA NA
"8378" NA NA NA
"8379" NA NA NA
"8380" NA NA NA
"8381" NA NA NA
"8382" NA NA NA
"8383" NA NA NA
"8384" NA NA NA
"8385" NA NA NA
"8386" NA NA NA
"8387" NA NA NA
"8388" NA NA NA
"8389" NA NA NA
"8390" NA NA NA
"8391" NA NA NA
"8392" NA NA NA
"8393" NA NA NA
"8394" NA NA NA
"8395" NA NA NA
"8396" NA NA NA
"8397" NA NA NA
"8398" NA NA NA
"8399" NA NA NA
"8400" NA NA NA
"8401" NA NA NA
"8402" NA NA NA
"8403" NA NA NA
"8404" NA NA NA
"8405" NA NA NA
"8406" NA NA NA
"8407" NA NA NA
"8408" NA NA NA
"8409" NA NA NA
"8410" NA NA NA
"8411" NA NA NA
"8412" NA NA NA
"8413" NA NA NA
"8414" NA NA NA
"8415" NA NA NA
"8416" NA NA NA
"8417" NA NA NA
"8418" NA NA NA
"8419" NA NA NA
"8420" NA NA NA
"8421" NA NA NA
"8422" NA NA NA
"8423" NA NA NA
"8424" NA NA NA
"8425" NA NA NA
"8426" NA NA NA
"8427" NA NA NA
"8428" NA NA NA
"8429" NA NA NA
"8430" NA NA NA
"8431" NA NA NA
"8432" NA NA NA
"8433" NA NA NA
"8434" NA NA NA
"8435" NA NA NA
"8436" NA NA NA
"8437" NA NA NA
"8438" NA NA NA
"8439" NA NA NA
"8440" NA NA NA
"8441" NA NA NA
"8442" NA NA NA
"8443" NA NA NA
"8444" NA NA NA
"8445" NA NA NA
"8446" NA NA NA
"8447" NA NA NA
"8448" NA NA NA
"8449" NA NA NA
"8450" NA NA NA
"8451" NA NA NA
"8452" NA NA NA
"8453" NA NA NA
"8454" NA NA NA
"8455" NA NA NA
"8456" NA NA NA
"8457" NA NA NA
"8458" NA NA NA
"8459" NA NA NA
"8460" NA NA NA
"8461" NA NA NA
"8462" NA NA NA
"8463" NA NA NA
"8464" NA NA NA
"8465" NA NA NA
"8466" NA NA NA
"8467" NA NA NA
"8468" NA NA NA
"8469" NA NA NA
"8470" NA NA NA
"8471" NA NA NA
"8472" NA NA NA
"8473" NA NA NA
"8474" NA NA NA
"8475" NA NA NA
"8476" NA NA NA
"8477" NA NA NA
"8478" NA NA NA
"8479" NA NA NA
"8480" NA NA NA
"8481" NA NA NA
"8482" NA NA NA
"8483" NA NA NA
"8484" NA NA NA
"8485" NA NA NA
"8486" NA NA NA
"8487" NA NA NA
"8488" NA NA NA
"8489" NA NA NA
"8490" NA NA NA
"8491" NA NA NA
"8492" NA NA NA
"8493" NA NA NA
"8494" NA NA NA
"8495" NA NA NA
"8496" NA NA NA
"8497" NA NA NA
"8498" NA NA NA
"8499" NA NA NA
"8500" NA NA NA
"8501" NA NA NA
"8502" NA NA NA
"8503" NA NA NA
"8504" NA NA NA
"8505" NA NA NA
"8506" NA NA NA
"8507" NA NA NA
"8508" NA NA NA
"8509" NA NA NA
"8510" NA NA NA
"8511" NA NA NA
"8512" NA NA NA
"8513" NA NA NA
"8514" NA NA NA
"8515" NA NA NA
"8516" NA NA NA
"8517" NA NA NA
"8518" NA NA NA
"8519" NA NA NA
"8520" NA NA NA
"8521" NA NA NA
"8522" NA NA NA
"8523" NA NA NA
"8524" NA NA NA
"8525" NA NA NA
"8526" NA NA NA
"8527" NA NA NA
"8528" NA NA NA
"8529" NA NA NA
"8530" NA NA NA
"8531" NA NA NA
"8532" NA NA NA
"8533" NA NA NA
"8534" NA NA NA
"8535" NA NA NA
"8536" NA NA NA
"8537" NA NA NA
"8538" NA NA NA
"8539" NA NA NA
"8540" NA NA NA
"8541" NA NA NA
"8542" NA NA NA
"8543" NA NA NA
"8544" NA NA NA
"8545" NA NA NA
"8546" NA NA NA
"8547" NA NA NA
"8548" NA NA NA
"8549" NA NA NA
"8550" NA NA NA
"8551" NA NA NA
"8552" NA NA NA
"8553" NA NA NA
"8554" NA NA NA
"8555" NA NA NA
"8556" NA NA NA
"8557" NA NA NA
"8558" NA NA NA
"8559" NA NA NA
"8560" NA NA NA
"8561" NA NA NA
"8562" NA NA NA
"8563" NA NA NA
"8564" NA NA NA
"8565" NA NA NA
"8566" NA NA NA
"8567" NA NA NA
"8568" NA NA NA
"8569" NA NA NA
"8570" NA NA NA
"8571" NA NA NA
"8572" NA NA NA
"8573" NA NA NA
"8574" NA NA NA
"8575" NA NA NA
"8576" NA NA NA
"8577" NA NA NA
"8578" NA NA NA
"8579" NA NA NA
"8580" NA NA NA
"8581" NA NA NA
"8582" NA NA NA
"8583" NA NA NA
"8584" NA NA NA
"8585" NA NA NA
"8586" NA NA NA
"8587" NA NA NA
"8588" NA NA NA
"8589" NA NA NA
"8590" NA NA NA
"8591" NA NA NA
"8592" NA NA NA
"8593" NA NA NA
"8594" NA NA NA
"8595" NA NA NA
"8596" NA NA NA
"8597" NA NA NA
"8598" NA NA NA
"8599" NA NA NA
"8600" NA NA NA
"8601" NA NA NA
"8602" NA NA NA
"8603" NA NA NA
"8604" NA NA NA
"8605" NA NA NA
"8606" NA NA NA
"8607" NA NA NA
"8608" NA NA NA
"8609" NA NA NA
"8610" NA NA NA
"8611" NA NA NA
"8612" NA NA NA
"8613" NA NA NA
"8614" NA NA NA
"8615" NA NA NA
"8616" NA NA NA
"8617" NA NA NA
"8618" NA NA NA
"8619" NA NA NA
"8620" NA NA NA
"8621" NA NA NA
"8622" NA NA NA
"8623" NA NA NA
"8624" NA NA NA
"8625" NA NA NA
"8626" NA NA NA
"8627" NA NA NA
"8628" NA NA NA
"8629" NA NA NA
"8630" NA NA NA
"8631" NA NA NA
"8632" NA NA NA
"8633" NA NA NA
"8634" NA NA NA
"8635" NA NA NA
"8636" NA NA NA
"8637" NA NA NA
"8638" NA NA NA
"8639" NA NA NA
"8640" NA NA NA
"8641" NA NA NA
"8642" NA NA NA
"8643" NA NA NA
"8644" NA NA NA
"8645" NA NA NA
"8646" NA NA NA
"8647" NA NA NA
"8648" NA NA NA
"8649" NA NA NA
"8650" NA NA NA
"8651" NA NA NA
"8652" NA NA NA
"8653" NA NA NA
"8654" NA NA NA
"8655" NA NA NA
"8656" NA NA NA
"8657" NA NA NA
"8658" NA NA NA
"8659" NA NA NA
"8660" NA NA NA
"8661" NA NA NA
"8662" NA NA NA
"8663" NA NA NA
"8664" NA NA NA
"8665" NA NA NA
"8666" NA NA NA
"8667" NA NA NA
"8668" NA NA NA
"8669" NA NA NA
"8670" NA NA NA
"8671" NA NA NA
"8672" NA NA NA
"8673" NA NA NA
"8674" NA NA NA
"8675" NA NA NA
"8676" NA NA NA
"8677" NA NA NA
"8678" NA NA NA
"8679" NA NA NA
"8680" NA NA NA
"8681" NA NA NA
"8682" NA NA NA
"8683" NA NA NA
"8684" NA NA NA
"8685" NA NA NA
"8686" NA NA NA
"8687" NA NA NA
"8688" NA NA NA
"8689" NA NA NA
"8690" NA NA NA
"8691" NA NA NA
"8692" NA NA NA
"8693" NA NA NA
"8694" NA NA NA
"8695" NA NA NA
"8696" NA NA NA
"8697" NA NA NA
"8698" NA NA NA
"8699" NA NA NA
"8700" NA NA NA
"8701" NA NA NA
"8702" NA NA NA
"8703" NA NA NA
"8704" NA NA NA
"8705" NA NA NA
"8706" NA NA NA
"8707" NA NA NA
"8708" NA NA NA
"8709" NA NA NA
"8710" NA NA NA
"8711" NA NA NA
"8712" NA NA NA
"8713" NA NA NA
"8714" NA NA NA
"8715" NA NA NA
"8716" NA NA NA
"8717" NA NA NA
"8718" NA NA NA
"8719" NA NA NA
"8720" NA NA NA
"8721" NA NA NA
"8722" NA NA NA
"8723" NA NA NA
"8724" NA NA NA
"8725" NA NA NA
"8726" NA NA NA
"8727" NA NA NA
"8728" NA NA NA
"8729" NA NA NA
"8730" NA NA NA
"8731" NA NA NA
"8732" NA NA NA
"8733" NA NA NA
"8734" NA NA NA
"8735" NA NA NA
"8736" NA NA NA
"8737" NA NA NA
"8738" NA NA NA
"8739" NA NA NA
"8740" NA NA NA
"8741" NA NA NA
"8742" NA NA NA
"8743" NA NA NA
"8744" NA NA NA
"8745" NA NA NA
"8746" NA NA NA
"8747" NA NA NA
"8748" NA NA NA
"8749" NA NA NA
"8750" NA NA NA
"8751" NA NA NA
"8752" NA NA NA
"8753" NA NA NA
"8754" NA NA NA
"8755" NA NA NA
"8756" NA NA NA
"8757" NA NA NA
"8758" NA NA NA
"8759" NA NA NA
"8760" NA NA NA
"8761" NA NA NA
"8762" NA NA NA
"8763" NA NA NA
"8764" NA NA NA
"8765" NA NA NA
"8766" NA NA NA
"8767" NA NA NA
"8768" NA NA NA
"8769" NA NA NA
"8770" NA NA NA
"8771" NA NA NA
"8772" NA NA NA
"8773" NA NA NA
"8774" NA NA NA
"8775" NA NA NA
"8776" NA NA NA
"8777" NA NA NA
"8778" NA NA NA
"8779" NA NA NA
"8780" NA NA NA
"8781" NA NA NA
"8782" NA NA NA
"8783" NA NA NA
"8784" NA NA NA
"8785" NA NA NA
"8786" NA NA NA
"8787" NA NA NA
"8788" NA NA NA
"8789" NA NA NA
"8790" NA NA NA
"8791" NA NA NA
"8792" NA NA NA
"8793" NA NA NA
"8794" NA NA NA
"8795" NA NA NA
"8796" NA NA NA
"8797" NA NA NA
"8798" NA NA NA
"8799" NA NA NA
"8800" NA NA NA
"8801" NA NA NA
"8802" NA NA NA
"8803" NA NA NA
"8804" NA NA NA
"8805" NA NA NA
"8806" NA NA NA
"8807" NA NA NA
"8808" NA NA NA
"8809" NA NA NA
"8810" NA NA NA
"8811" NA NA NA
"8812" NA NA NA
"8813" NA NA NA
"8814" NA NA NA
"8815" NA NA NA
"8816" NA NA NA
"8817" NA NA NA
"8818" NA NA NA
"8819" NA NA NA
"8820" NA NA NA
"8821" NA NA NA
"8822" NA NA NA
"8823" NA NA NA
"8824" NA NA NA
"8825" NA NA NA
"8826" NA NA NA
"8827" NA NA NA
"8828" NA NA NA
"8829" NA NA NA
"8830" NA NA NA
"8831" NA NA NA
"8832" NA NA NA
"8833" NA NA NA
"8834" NA NA NA
"8835" NA NA NA
"8836" NA NA NA
"8837" NA NA NA
"8838" NA NA NA
"8839" NA NA NA
"8840" NA NA NA
"8841" NA NA NA
"8842" NA NA NA
"8843" NA NA NA
"8844" NA NA NA
"8845" NA NA NA
"8846" NA NA NA
"8847" NA NA NA
"8848" NA NA NA
"8849" NA NA NA
"8850" NA NA NA
"8851" NA NA NA
"8852" NA NA NA
"8853" NA NA NA
"8854" NA NA NA
"8855" NA NA NA
"8856" NA NA NA
"8857" NA NA NA
"8858" NA NA NA
"8859" NA NA NA
"8860" NA NA NA
"8861" NA NA NA
"8862" NA NA NA
"8863" NA NA NA
"8864" NA NA NA
"8865" NA NA NA
"8866" NA NA NA
"8867" NA NA NA
"8868" NA NA NA
"8869" NA NA NA
"8870" NA NA NA
"8871" NA NA NA
"8872" NA NA NA
"8873" NA NA NA
"8874" NA NA NA
"8875" NA NA NA
"8876" NA NA NA
"8877" NA NA NA
"8878" NA NA NA
"8879" NA NA NA
"8880" NA NA NA
"8881" NA NA NA
"8882" NA NA NA
"8883" NA NA NA
"8884" NA NA NA
"8885" NA NA NA
"8886" NA NA NA
"8887" NA NA NA
"8888" NA NA NA
"8889" NA NA NA
"8890" NA NA NA
"8891" NA NA NA
"8892" NA NA NA
"8893" NA NA NA
"8894" NA NA NA
"8895" NA NA NA
"8896" NA NA NA
"8897" NA NA NA
"8898" NA NA NA
"8899" NA NA NA
"8900" NA NA NA
"8901" NA NA NA
"8902" NA NA NA
"8903" NA NA NA
"8904" NA NA NA
"8905" NA NA NA
"8906" NA NA NA
"8907" NA NA NA
"8908" NA NA NA
"8909" NA NA NA
"8910" NA NA NA
"8911" NA NA NA
"8912" NA NA NA
"8913" NA NA NA
"8914" NA NA NA
"8915" NA NA NA
"8916" NA NA NA
"8917" NA NA NA
"8918" NA NA NA
"8919" NA NA NA
"8920" NA NA NA
"8921" NA NA NA
"8922" NA NA NA
"8923" NA NA NA
"8924" NA NA NA
"8925" NA NA NA
"8926" NA NA NA
"8927" NA NA NA
"8928" NA NA NA
"8929" NA NA NA
"8930" NA NA NA
"8931" NA NA NA
"8932" NA NA NA
"8933" NA NA NA
"8934" NA NA NA
"8935" NA NA NA
"8936" NA NA NA
"8937" NA NA NA
"8938" NA NA NA
"8939" NA NA NA
"8940" NA NA NA
"8941" NA NA NA
"8942" NA NA NA
"8943" NA NA NA
"8944" NA NA NA
"8945" NA NA NA
"8946" NA NA NA
"8947" NA NA NA
"8948" NA NA NA
"8949" NA NA NA
"8950" NA NA NA
"8951" NA NA NA
"8952" NA NA NA
"8953" NA NA NA
"8954" NA NA NA
"8955" NA NA NA
"8956" NA NA NA
"8957" NA NA NA
"8958" NA NA NA
"8959" NA NA NA
"8960" NA NA NA
"8961" NA NA NA
"8962" NA NA NA
"8963" NA NA NA
"8964" NA NA NA
"8965" NA NA NA
"8966" NA NA NA
"8967" NA NA NA
"8968" NA NA NA
"8969" NA NA NA
"8970" NA NA NA
"8971" NA NA NA
"8972" NA NA NA
"8973" NA NA NA
"8974" NA NA NA
"8975" NA NA NA
"8976" NA NA NA
"8977" NA NA NA
"8978" NA NA NA
"8979" NA NA NA
"8980" NA NA NA
"8981" NA NA NA
"8982" NA NA NA
"8983" NA NA NA
"8984" NA NA NA
"8985" NA NA NA
"8986" NA NA NA
"8987" NA NA NA
"8988" NA NA NA
"8989" NA NA NA
"8990" NA NA NA
"8991" NA NA NA
"8992" NA NA NA
"8993" NA NA NA
"8994" NA NA NA
"8995" NA NA NA
"8996" NA NA NA
"8997" NA NA NA
"8998" NA NA NA
"8999" NA NA NA
"9000" NA NA NA
"9001" NA NA NA
