# Supplementary material for: Adaptive switch to sexually dimorphic movements by partner-seeking termites
Source: Sci Adv. 2019 Jun 19;5(6):eaau6108. doi: 10.1126/sciadv.aau6108 (PMC6584256; doi:10.1126/sciadv.aau6108)
Supplement: Data file S1 [file aau6108_Data_file_S1.zip › Dataset/CfNaturalTandem/170627_172_01-position.txt]

"time" "x0" "y0" "x1" "y1"
"1" 0 612.398351648352 676.313186813187 574.987616099071 670.061919504644
"2" 0.2 643.468509287729 677.570492464186 606.934346262861 673.588289225004
"3" 0.4 678.202695717286 674.358566814848 639.314165634287 676.60553682269
"4" 0.6 711.260088735258 667.287075208335 672.484100125366 673.171823441343
"5" 0.8 738.153696896691 659.629923146882 702.64342334734 668.809948961351
"6" 1 759.199149304927 645.908376047679 729.097523476396 662.720234984559
"7" 1.2 783.184075320785 622.025097650913 752.318978225315 650.298273725019
"8" 1.4 810.324196002115 608.185027007318 778.313309113492 625.853625894303
"9" 1.6 820.170041985309 599.55610078968 789.38116319662 614.634328477971
"10" 1.8 840.986214058591 583.047167521279 810.351868794252 604.230911947567
"11" 2 857.965906572394 562.356017661427 831.875918333448 589.92878468676
"12" 2.2 874.712736812102 536.001345295406 854.381606520856 566.60840802546
"13" 2.4 897.701511599113 514.148828978119 874.127953211964 540.650564507895
"14" 2.6 910.574414938673 487.673297131449 890.236511789555 520.056892052919
"15" 2.8 919.207134025417 461.630617241511 907.03337260224 494.706017569693
"16" 3 923.523269273083 432.38280314633 916.551175854788 469.67902008427
"17" 3.2 923.440570974481 397.205956309428 922.41425662858 436.481033783791
"18" 3.4 931.923726445222 363.555040135045 924.557677125564 399.397137037044
"19" 3.6 931.00166088497 339.697897322669 926.319715209671 377.877168788879
"20" 3.8 919.888550966348 310.888853340378 930.704556239571 346.304101380574
"21" 4 903.910996036741 279.365885102697 922.662314060773 311.935985545928
"22" 4.2 894.445540101905 244.432130323967 904.751009676944 283.835119247745
"23" 4.4 895.098524951708 216.833860471108 894.099996581787 252.662763228036
"24" 4.6 874.774969074802 193.95095767683 891.848445599624 227.72634596703
"25" 4.8 845.147248062489 166.499479927483 876.9426789933 191.626163647072
"26" 5 821.419293082805 140.103265132057 847.760768352093 167.458191887583
"27" 5.2 800.645695803851 108.682384120417 821.264284015741 139.398713019296
"28" 5.4 771.985799596044 90.5596259588334 801.06205212627 113.782851628925
"29" 5.6 736.40257439871 79.8442330061915 775.433269404473 93.5329821621215
"30" 5.8 704.532533582613 64.7543942793754 738.711750990521 82.7175150586112
"31" 6 679.368865601634 53.3022146081739 710.007419156177 70.139931441598
"32" 6.2 648.821485606044 62.1374245597433 687.904782633574 61.060192098484
"33" 6.4 615.397849573465 71.2874922629455 653.566867413726 62.8233345635214
"34" 6.6 581.046834042203 75.5638313587703 619.05748704495 71.1069981551065
"35" 6.8 543.151910878429 72.3925382126694 583.160850450794 75.6911303625863
"36" 7 513.04511899644 71.5945415986371 550.120385695858 73.8057430126935
"37" 7.2 482.654163919204 83.1553875923297 520.642597261419 73.2425155248414
"38" 7.4 456.347147223408 102.570708218492 488.480964260915 82.7166415919651
"39" 7.6 437.223145516577 130.465606732936 459.982652986566 99.4841137866685
"40" 7.8 417.850671445397 154.972360856963 440.472357132704 124.122410371632
"41" 8 396.971557606113 184.602071830637 421.452087408862 151.695792570121
"42" 8.2 384.8542523534 213.649054033659 403.010273384814 180.479568286727
"43" 8.4 364.824095161471 245.263166714779 385.940883874257 210.26942119518
"44" 8.6 355.051083533678 266.541821949868 371.209864183528 233.948310169465
"45" 8.8 335.99330121823 289.239166503651 358.085367830325 259.37163550671
"46" 9 314.726669165438 289.714884293523 345.399113302095 278.189944500607
"47" 9.2 324.082691465133 285.165656039881 349.717595529996 276.143756021751
"48" 9.4 324.557775478837 282.61159661509 351.057866832813 273.54983585913
"49" 9.6 325.971184349633 289.08752266212 348.921102393236 273.488541752876
"50" 9.8 341.556299856206 302.789624852407 349.933621619808 272.894327976665
"51" 10 358.092498597983 318.610175097225 348.773849126869 277.982438985453
"52" 10.2 372.65894041916 323.921049720818 352.072451152228 295.33182425407
"53" 10.4 401.959456672051 326.035649821965 367.591073609823 312.777244239804
"54" 10.6 437.975448314723 327.740303708443 400.715091400714 322.54495755287
"55" 10.8 475.211102911718 335.965014951537 435.843766434055 326.426783527608
"56" 11 512.390517699511 349.671840558643 472.46987275453 334.722499987859
"57" 11.2 536.134091907872 357.653093878982 499.246467599047 341.505494094976
"58" 11.4 571.490989957599 365.197674601609 532.110723525441 355.24603615014
"59" 11.6 609.821687101081 367.17418277366 567.541348807694 364.809800256796
"60" 11.8 642.429513000033 358.491570815678 604.911276069982 366.674635399109
"61" 12 678.44465286945 347.3801908979 641.620300860985 358.174151542542
"62" 12.2 716.035101817903 333.32406258686 679.689925778166 346.391194955787
"63" 12.4 750.055260709195 316.908661945906 714.769718214168 333.558441098006
"64" 12.6 783.284455515586 296.502563313496 749.608249222402 316.035730951078
"65" 12.8 815.343933382509 271.24697616034 782.209589734723 294.264223026619
"66" 13 841.12579656904 248.115548542546 811.753902149759 273.353795913319
"67" 13.2 862.122620971217 223.62939465706 835.332814058727 253.391376600582
"68" 13.4 883.147951511551 195.80886191855 861.34555409609 225.30436975295
"69" 13.6 871.609360459728 182.20109234101 873.261023527672 217.18555184273
"70" 13.8 851.67973845035 155.884403519328 870.967900068123 192.253609871905
"71" 14 829.311148562485 131.807309712981 854.723249655809 163.221670528708
"72" 14.2 806.24960336199 111.246711652452 832.099615562924 141.863767118492
"73" 14.4 781.712343207595 92.0631362102797 805.752743110117 118.48917990432
"74" 14.6 748.979063621526 83.3671428382316 784.758073532895 99.7408530490334
"75" 14.8 715.758785651346 69.0638928980689 752.283942224431 84.8052065504757
"76" 15 687.807844224765 54.8283472772055 721.22388657166 73.8231710118621
"77" 15.2 660.147308385841 50.5387826470638 695.397664669822 59.5653647193826
"78" 15.4 628.10703722642 61.7033175223787 666.477558765781 53.1360897893794
"79" 15.6 602.948106113485 68.0587866061874 637.161076207909 55.8992001154928
"80" 15.8 569.27600800289 74.5107097496023 605.547198090431 66.1194774709536
"81" 16 532.294681844391 80.1860897499371 570.242921733216 76.5216990407411
"82" 16.2 496.868008712046 86.876014179784 535.566660874275 81.4981087814507
"83" 16.4 466.798036226847 88.8393385936165 504.131282531197 87.6018514820082
"84" 16.6 450.539612011603 98.248216291004 484.660514093722 89.9309302947658
"85" 16.8 450.681806172595 121.800446776605 471.492942020387 91.2701348149586
"86" 17 453.257657645634 140.970243611316 458.647224750635 106.276589313455
"87" 17.2 451.245412643744 162.810148055473 457.571772960261 126.068345772692
"88" 17.4 449.436651219079 191.435587708362 454.015750914804 154.173859608863
"89" 17.6 446.05349102618 227.77411895352 450.707748761073 187.543604515256
"90" 17.8 434.872157562813 250.935861404326 445.519359781514 215.000434386185
"91" 18 426.231526954783 286.896991327485 437.172578344582 248.419816978698
"92" 18.2 419.169304909233 320.000876166018 428.762856777937 281.529839285893
"93" 18.4 398.468170661601 344.59974075953 419.889076123246 311.67588805166
"94" 18.6 379.898917548413 350.902743517853 408.601610275814 330.4803836306
"95" 18.8 373.269245344652 349.863016547997 402.852578771673 333.609079646317
"96" 19 384.776480950293 360.487161983396 401.322429153616 334.198925082602
"97" 19.2 410.265374258091 369.09123885783 397.67714644023 337.604439578623
"98" 19.4 431.332186183981 365.248573763598 401.194773581472 354.874889265964
"99" 19.6 453.346967336024 350.741958750323 418.127514259688 358.193503113141
"100" 19.8 483.71195510138 327.239357852075 449.783023469733 348.520553075927
"101" 20 513.175863963623 307.436137222465 478.92739691901 324.362556574135
"102" 20.2 543.668969290335 284.61804338912 511.114657838489 306.089444733489
"103" 20.4 575.155407040698 259.622230299097 543.276109084796 283.554361706094
"104" 20.6 599.769415575255 230.564732223975 572.229408003489 261.055395486525
"105" 20.8 619.384772354669 203.992483140494 595.03025184536 231.848484885671
"106" 21 642.801991300386 176.27802484247 617.596809493687 204.473370922397
"107" 21.2 655.076703788765 155.602539037883 633.389908341329 184.930434727106
"108" 21.4 659.138186658023 126.384527992443 651.319472374394 167.177219086967
"109" 21.6 655.595982406132 94.2285874267327 659.284064909208 139.568944019544
"110" 21.8 645.250013553585 72.9666828898606 650.176655884933 109.395458714632
"111" 22 619.55919050044 48.7081439704202 648.902103754324 75.0400439728759
"112" 22.2 597.419371456918 52.4891535370745 629.035332645 52.0828422285554
"113" 22.4 562.132380264498 59.2432781496221 600.316096700577 53.7695227131808
"114" 22.6 526.182376070716 67.7035870184264 566.196745434436 59.9068348491474
"115" 22.8 496.50616690443 81.3701032117941 532.548550083723 66.4079826604732
"116" 23 463.856949665263 101.999329869349 501.218341378622 81.2890825517509
"117" 23.2 444.584633864972 118.128556556555 473.058016920116 95.578036956311
"118" 23.4 412.144624640523 134.850053046816 447.150670498265 116.445800346158
"119" 23.6 388.091578333286 145.44165415319 420.816388885555 130.7811693691
"120" 23.8 382.957279132085 164.905934701568 409.156017819492 137.574315462326
"121" 24 379.53326972574 193.484156332662 390.917166149399 154.144148927222
"122" 24.2 377.406855032777 222.824124363516 383.281085580808 184.456725734988
"123" 24.4 363.267812684476 254.40408043564 380.750921728423 219.31593487601
"124" 24.6 340.455830403317 284.92083027329 364.610390515803 253.254948423115
"125" 24.8 312.40174356456 298.190504626804 343.288318109745 280.803316049801
"126" 25 317.022231737969 291.893624985307 341.000246896286 281.458376719411
"127" 25.2 323.542635394417 298.768336145558 343.432296566063 277.800132194971
"128" 25.4 332.362175407624 309.132448828785 343.423915811331 278.058156818179
"129" 25.6 345.833368835777 317.671922265522 344.037985901388 279.29300822704
"130" 25.8 359.95265367219 334.574111881158 345.051243474517 298.184917918462
"131" 26 372.334516053843 355.941735489083 354.334782924136 321.780845107361
"132" 26.2 385.646579538008 388.515697815578 370.392553263827 352.477029453932
"133" 26.4 396.065668580745 419.882898668439 384.218254401294 382.770755858707
"134" 26.6 400.831371061622 455.159396141086 396.04926377785 415.139856138425
"135" 26.8 406.531533637899 487.978315909266 403.489196401528 446.717188630981
"136" 27 411.087299759342 519.041684344056 403.999746351445 477.517269307727
"137" 27.2 425.964614550334 550.356145491398 408.159385981938 512.854640102052
"138" 27.4 446.899058026291 572.68552838426 422.338576060357 542.554102227764
"139" 27.6 477.487439619767 596.772900569079 447.411686207273 570.932088696329
"140" 27.8 512.499114926498 610.62735747323 476.655287059055 594.034408167071
"141" 28 551.404624387411 621.298540517894 511.071778788093 609.561884473129
"142" 28.2 586.484098516142 623.855903395983 548.381171318064 618.506119026918
"143" 28.4 625.111537286703 622.255152223371 584.754548937308 623.052189876434
"144" 28.6 663.64096648916 623.332247070699 625.397704179006 621.937127724392
"145" 28.8 706.928056995706 625.730403435207 664.611972625157 621.133376003446
"146" 29 742.245621950945 626.582730963839 704.280556976007 624.667290025017
"147" 29.2 777.693809031054 624.988774983002 741.930515955721 632.453427237414
"148" 29.4 803.504609533076 615.597415275508 768.088895420515 626.067637123173
"149" 29.6 820.472426351409 588.118575023177 793.5288801088 617.894325742502
"150" 29.8 832.250196315133 553.284626286938 818.045318383919 593.797295021593
"151" 30 839.225594017726 519.205898553679 827.986913413156 560.921009299089
"152" 30.2 846.792723763471 487.861046309758 838.516674233429 524.343425720641
"153" 30.4 855.208418797726 448.846780575808 846.172020570718 485.929580394527
"154" 30.6 867.678414442979 409.940644446052 854.742476398496 449.136980623412
"155" 30.8 884.256385323015 380.969984592612 865.376673620071 414.468684286127
"156" 31 903.436791137778 346.783664577376 883.454354902074 381.134735351385
"157" 31.2 918.07231084279 317.364569591377 902.603938048204 350.563966912547
"158" 31.4 921.53742215005 280.974569202907 916.127810347988 318.820901494404
"159" 31.6 904.356574862294 256.388404476887 919.364787989452 289.506210421893
"160" 31.8 879.323549303908 229.704297513131 908.604091871294 266.218093467599
"161" 32 856.554712648497 211.661421833427 891.9299393564 236.909796176615
"162" 32.2 825.507032574358 193.665726501075 858.541306683466 217.86936293942
"163" 32.4 793.007666702331 175.278530711881 827.204929904266 193.949488827394
"164" 32.6 774.327446105612 151.189797224723 799.191942159945 173.65338570121
"165" 32.8 758.6113966658 119.129433874827 777.875916693186 150.642121291086
"166" 33 747.457571462583 82.4521080915419 760.597953904208 118.446154594412
"167" 33.2 729.008354989823 68.4832576088609 750.961771365904 93.0185538745572
"168" 33.4 700.253761727201 67.4756280302459 739.818400829084 78.1662351233467
"169" 33.6 668.870275455425 68.2830191375276 709.439167362195 72.2538118275029
"170" 33.8 649.810649152099 71.8640246905389 686.389813537998 72.8623308506257
"171" 34 618.699647682304 81.9824517242332 656.95497327144 72.0727500962397
"172" 34.2 586.150940019161 90.4569143407869 623.4132818556 81.1077513915586
"173" 34.4 552.565561702813 97.8239235615169 590.059290733946 90.9682671063375
"174" 34.6 518.07618735185 106.792552177276 557.123132087485 98.4065713249675
"175" 34.8 493.173148958283 126.291259820819 525.687148754094 107.062106140188
"176" 35 467.973940241147 155.828762278276 494.728813578975 123.88222511077
"177" 35.2 442.708300341064 178.872547679245 474.167888511298 153.184786028714
"178" 35.4 412.280780744285 192.057683457571 446.319762012229 174.546414677213
"179" 35.6 382.124153316695 190.851790282227 417.233393806859 189.106200795067
"180" 35.8 381.205551254251 189.809599862771 413.194045082373 191.287563396017
"181" 36 383.543201410142 202.016087920686 411.932444306682 192.358330571105
"182" 36.2 400.966173561154 218.17623559948 413.249426832032 192.081569452982
"183" 36.4 416.500633577025 245.458124063554 406.13768927094 197.972741188361
"184" 36.6 420.61513669172 263.266961898402 407.317618158124 212.746388970542
"185" 36.8 422.076500111715 269.390561850596 423.474646783546 230.656397771275
"186" 37 430.254178781725 298.794587543413 425.684812280322 259.555165013681
"187" 37.2 440.165949237347 335.364752606388 427.626954311504 298.947237037542
"188" 37.4 448.439944811597 373.495873896515 439.467947631582 332.935951993293
"189" 37.6 457.337119121777 398.991346579302 446.32331766432 364.879087433915
"190" 37.8 475.295563098319 398.960037825804 448.657742756023 371.925485623682
"191" 38 509.185965203061 401.544987186735 468.445989154525 394.486819298445
"192" 38.2 540.494076057229 398.542247643139 499.879700666695 400.361947113879
"193" 38.4 576.111537681511 393.791940111297 539.302794416624 396.21688019017
"194" 38.6 615.935858901777 381.455491078985 578.529023302573 393.811636926277
"195" 38.8 654.996675821284 369.805545039209 615.575350156633 381.272234987885
"196" 39 688.539878174723 358.273576339142 652.23908970402 370.834244573095
"197" 39.2 726.397075897801 345.057769159454 688.352569768219 358.157999974243
"198" 39.4 764.415521232403 331.859379341347 723.673029718772 343.946853717812
"199" 39.6 796.07402059277 320.324697460246 761.152483469051 334.247616577895
"200" 39.8 834.126457721329 300.769603401108 795.323466760362 317.863741427072
"201" 40 866.905392448807 281.563298755149 832.936634518063 302.635179904713
"202" 40.2 897.464040277603 259.319083561718 865.371478286484 280.568486335494
"203" 40.4 907.667900481516 244.245493371897 887.403891075858 267.952071181837
"204" 40.6 893.941404014963 230.841554407351 895.425016282855 263.731326365706
"205" 40.8 873.233224608101 205.468256137558 897.708381181474 237.829167226882
"206" 41 858.772040261045 187.635977035609 881.556895621705 216.436247299104
"207" 41.2 838.245369813435 169.513524755839 863.548267522545 199.592892314219
"208" 41.4 810.630169696306 146.078632492938 840.420339922623 174.851470968045
"209" 41.6 786.94458221787 119.770575509399 814.776969719407 149.565483427825
"210" 41.8 761.366083387869 98.1532590502571 789.560584318537 122.87187317577
"211" 42 732.688621825312 74.0472456669209 762.60208941886 99.232726055909
"212" 42.2 705.745926919511 60.1261857511427 737.727906974768 79.925030357667
"213" 42.4 673.674849009423 63.4174360204497 713.306619973672 64.7802388967075
"214" 42.6 641.233948741855 70.8597913920626 683.701257614581 64.65872187641
"215" 42.8 617.293762090342 80.7155495114968 654.7878251608 70.2888023398575
"216" 43 586.343660192235 99.0607968037548 619.65214433554 77.4146452191707
"217" 43.2 553.816911022722 113.686771431633 592.976622289844 97.5069831411737
"218" 43.4 524.813559382531 126.89422610823 558.922662252367 112.15956216421
"219" 43.6 492.7015351351 146.706966935883 524.828539321527 125.710930132613
"220" 43.8 460.566694722437 166.810956462487 491.519852503215 145.176458062365
"221" 44 425.103705485122 183.281994683835 462.751548991186 166.969468686572
"222" 44.2 392.171758143348 186.590016417816 429.753323134843 182.407053913113
"223" 44.4 370.470647581217 184.332712023739 405.052266979925 184.85052465983
"224" 44.6 376.531406604729 195.712820206763 403.41800971425 184.711972175249
"225" 44.8 392.598378834605 209.84361810475 404.459099930671 184.613464519233
"226" 45 408.012769529178 236.084563292729 396.873151675739 193.03792519443
"227" 45.2 417.82490393527 249.560649990936 405.129752422904 211.526724518775
"228" 45.4 427.797982686949 262.848781739784 412.581122830696 228.578539733697
"229" 45.6 448.436476459389 283.149892557472 423.488123696717 254.562022687426
"230" 45.8 477.951582067581 303.57893430437 448.273866758056 279.96944618329
"231" 46 508.309614797807 329.618670388696 478.007424008822 301.697937967724
"232" 46.2 534.628833841925 357.719240263442 506.553709847742 328.2571714417
"233" 46.4 561.349973079681 390.410858804137 536.044688665079 357.092974840209
"234" 46.6 591.375697243884 410.66077060964 562.783015959473 386.888594629318
"235" 46.8 631.590260665122 417.216267645204 590.246331284417 408.162680236369
"236" 47 669.132212534732 416.253137129878 626.085242095438 417.999504649625
"237" 47.2 698.118779319047 402.169251147221 661.707074364615 414.688726234636
"238" 47.4 727.175789082701 381.66344606158 694.924274751597 403.691618676464
"239" 47.6 748.191157460351 349.845570673912 724.89307215898 379.834189152594
"240" 47.8 764.722587433549 314.55799035088 746.399200195343 351.356834474267
"241" 48 774.437208466383 279.453687085411 763.087776773685 316.00343969169
"242" 48.2 773.985803413597 241.049442624354 772.142152511791 283.032108187304
"243" 48.4 761.193066233771 217.934974265231 772.259496070561 250.377036346819
"244" 48.6 748.342125380087 201.189120410715 766.348106089119 230.748098845643
"245" 48.8 753.588124595025 172.906787135218 757.722913196363 211.58692027163
"246" 49 760.654420878488 137.901186831562 755.078120125534 178.127790158819
"247" 49.2 762.9856153843 103.230699623148 759.141625391194 142.62740298434
"248" 49.4 753.701517092407 77.9523241833796 762.284643906422 111.715322793374
"249" 49.6 729.428229242322 73.453096772462 759.567601943133 93.8134260854995
"250" 49.8 695.76607371001 70.0233744643673 737.094927035887 76.7315161412638
"251" 50 662.81049517346 67.5401642169208 708.579644740315 75.4861025437749
"252" 50.2 632.858310340041 73.3876604382927 673.22203476086 64.2981189314598
"253" 50.4 603.425861897588 87.0145347440334 639.451993808251 74.1298536869315
"254" 50.6 571.138610404024 105.563725253944 605.231088559365 87.2132506429159
"255" 50.8 540.569764222446 125.751354460922 573.186467946438 104.681672621968
"256" 51 509.81614505339 145.192500656374 542.920071632534 124.190145394433
"257" 51.2 481.429975933399 164.168403663394 512.810583892022 143.063386076009
"258" 51.4 463.093377425078 190.435002186355 489.918478453922 156.80917178587
"259" 51.6 453.884551808266 220.190711539522 472.098314375541 182.823402372594
"260" 51.8 447.658905546742 251.658846013527 457.672628610499 211.320389498232
"261" 52 437.144818773741 283.681753880323 448.196134361506 241.322239512553
"262" 52.2 431.993886437034 321.501034815555 443.318904679135 278.867211067322
"263" 52.4 431.588430350552 357.128423074155 434.216563627788 318.598440107276
"264" 52.6 434.935831549207 395.679825725545 433.576037130721 353.021695613957
"265" 52.8 426.111037272424 421.710211540734 434.150987370486 385.704239829413
"266" 53 400.189986164671 446.757076578202 428.694805779974 414.210445276634
"267" 53.2 381.771369211933 473.900980540088 403.654782041348 444.265653218512
"268" 53.4 382.441092923098 509.75272026347 383.655904366632 469.069204629686
"269" 53.6 390.350258995885 537.98541535786 382.59085717201 497.826213677043
"270" 53.8 410.273172992453 565.811724685348 392.617208552729 529.051104897638
"271" 54 433.633719709736 592.916665755885 409.054364758889 558.401523948832
"272" 54.2 461.576676277201 613.836286662199 430.310375843952 584.346127407391
"273" 54.4 482.749935081229 627.449837450724 450.057463488732 602.85753415756
"274" 54.6 501.280003260096 629.127718825245 458.06339277812 604.39676801959
"275" 54.8 514.35708417904 627.141018594165 481.485723401942 624.802952629844
"276" 55 544.002024226714 619.857521722103 502.643450805601 620.80291159045
"277" 55.2 568.153414615178 608.938971246843 531.976625979653 623.214477689494
"278" 55.4 603.584546566748 591.995013957791 564.144089995612 610.729837774629
"279" 55.6 636.411036190805 576.082756304835 600.462360892926 594.142979265474
"280" 55.8 675.495822503983 559.611690375283 635.435096100483 574.815849217312
"281" 56 711.584878575475 550.777732362838 672.158071172563 557.829398690073
"282" 56.2 750.340734762751 544.52172113318 712.809304800689 548.452581717806
"283" 56.4 787.204053206213 536.864492173637 748.508130717591 541.225381676076
"284" 56.6 822.441973683708 519.400118073622 785.67282775896 536.589707366316
"285" 56.8 844.14757512959 491.77860779892 812.009573477202 519.943922941545
"286" 57 850.874558439568 464.213371665642 838.649624765268 498.752300239885
"287" 57.2 848.102075685097 427.846169234265 849.805373007448 469.093713861452
"288" 57.4 836.219294388384 394.297855801381 850.433130112224 449.265318500953
"289" 57.6 826.048408784907 377.1684112349 845.802030799419 413.125393086719
"290" 57.8 814.869909090116 355.098303418886 828.0963407575 392.00432531781
"291" 58 796.392228561409 322.052371305108 814.158463940246 357.947151618282
"292" 58.2 777.14022691442 286.445511671586 797.054402608949 323.218637389082
"293" 58.4 757.669223989254 252.594937121329 776.551215942315 291.337718021985
"294" 58.6 733.965393239941 230.419612144574 760.912659434895 258.662782813438
"295" 58.8 720.135865493404 231.494802310276 747.804908012809 247.110203633802
"296" 59 691.397071663691 233.518649764956 732.143529984151 238.939963531241
"297" 59.2 663.640023323149 246.759777598477 704.538639334524 235.160449465558
"298" 59.4 645.24872451158 262.91631541591 680.649446717051 245.524646161447
"299" 59.6 625.130177755667 282.282244142605 654.059367070361 257.393043447808
"300" 59.8 597.476058199457 297.474701286324 630.180161661608 277.393112302118
"301" 60 563.718748020459 314.077628626726 603.660779015786 294.951249654363
"302" 60.2 531.077921550123 329.800112506009 574.851748310802 312.870995993104
"303" 60.4 506.993381088222 343.505608984244 541.59694593556 326.648342073
"304" 60.6 473.43501445175 362.125672847838 509.405886439563 342.202827871603
"305" 60.8 438.472482189464 374.669426649842 473.430499846562 359.457312572107
"306" 61 398.931958973984 379.981429523497 441.270365732971 373.189607220135
"307" 61.2 366.75038601621 373.312196775712 404.33983167204 379.122543176233
"308" 61.4 335.508020534463 352.138736819702 369.781375314018 372.951964057853
"309" 61.6 307.740200970387 338.61011870639 339.974089901579 357.227370069717
"310" 61.8 311.230270739759 329.973776689673 334.396561761638 355.458325137529
"311" 62 321.634795830164 323.326655306345 333.719811617238 354.468736932507
"312" 62.2 334.496977463232 308.737500482289 328.727264196629 345.204277539836
"313" 62.4 346.901691826887 279.144326071947 335.080009190102 320.992928782247
"314" 62.6 352.698833520383 255.124514653028 347.360442171599 292.588644558284
"315" 62.8 354.356686210676 223.377123053526 351.683354863373 262.912934829836
"316" 63 353.985573664511 192.768582079228 353.559453558721 231.430165220982
"317" 63.2 366.006417894334 169.850977630681 356.470802763311 205.924320117125
"318" 63.4 385.828579904819 140.341418409197 361.298088524221 179.795590807239
"319" 63.6 403.134730062052 134.415734096834 380.524559829882 163.443764895251
"320" 63.8 433.445810585562 114.792732374621 398.924384409231 145.920860122586
"321" 64 448.049478415814 100.101251746992 425.874259132723 126.425038385155
"322" 64.2 467.845620355923 81.7135329267668 444.388280169681 114.569290599174
"323" 64.4 494.563014315778 65.8225129355257 464.389300187938 92.6582321963288
"324" 64.6 523.992571924617 56.1760235882905 489.623162666664 74.4372175698624
"325" 64.8 560.992088066208 44.1004239407456 522.454698772029 60.2444132066805
"326" 65 594.987308596621 41.4099019950648 555.385607968461 50.5496712486086
"327" 65.2 633.8396812123 39.1367784332593 591.178474666479 42.3196316673268
"328" 65.4 665.59551235868 40.5602827382673 628.385520733722 42.4454374347345
"329" 65.6 698.193617097784 50.3412037092266 660.039584319473 43.7575699796177
"330" 65.8 732.288326872697 59.3429856333527 694.713554807185 52.4668136343726
"331" 66 768.704533533746 73.1682753762097 728.471631421646 60.1900189272488
"332" 66.2 797.902905843733 90.6974003708277 760.395471056154 71.7622167658169
"333" 66.4 825.914046941698 109.636711166156 792.750490332177 89.3406450143698
"334" 66.6 850.447897309552 133.766317132802 821.774182746732 106.81817828687
"335" 66.8 875.227440806479 161.070828076168 847.276055232837 133.185912295601
"336" 67 895.879499650371 191.303412463908 872.089960413194 159.164824453598
"337" 67.2 911.400579446308 220.568480391763 892.037578331282 187.232114157804
"338" 67.4 922.797432648407 255.872181969307 908.92780865452 218.587640296133
"339" 67.6 932.492598649797 286.472652222691 921.401179776678 249.630934439312
"340" 67.8 935.654762026697 309.903030129297 925.449904837306 273.777050273233
"341" 68 941.137972325001 347.611951864856 933.684396476247 306.142423838243
"342" 68.2 936.036241679187 358.593495385179 941.678871359754 321.978305726678
"343" 68.4 934.055416554953 380.744523353329 938.724441312624 346.277140844205
"344" 68.6 935.838598837015 385.590350344481 934.849690111338 355.780491870488
"345" 68.8 925.611748374907 395.369973789437 933.611781771286 357.434112755564
"346" 69 923.186966119481 427.36097104685 925.979576558954 384.777305621962
"347" 69.2 925.535028417427 432.360497944233 921.223230819862 400.195148749467
"348" 69.4 921.837963671048 450.867532282104 920.678860188494 410.456878585258
"349" 69.6 912.483616644145 474.629785287096 919.989469067266 437.574382568899
"350" 69.8 896.455993785854 505.04485987582 912.700289049971 469.362300422618
"351" 70 887.5696857443 530.328603132686 897.998437531473 495.811719518541
"352" 70.2 872.237170144343 547.037454248304 890.125937995578 512.648299055201
"353" 70.4 857.236400149105 571.093345025344 874.666158806028 539.275937033276
"354" 70.6 838.572267185338 593.170802161359 860.382888153724 561.849841167381
"355" 70.8 814.056941746006 614.443488837031 841.127168601905 584.667762954609
"356" 71 789.582545077999 634.619691068021 816.92733645905 607.5865146977
"357" 71.2 762.579775879405 649.074833693143 795.516661630253 627.958142739617
"358" 71.4 729.339361786669 660.743286622508 767.946558798941 645.945321198943
"359" 71.6 699.266102332806 670.275329623454 738.258620375505 655.011507308117
"360" 71.8 666.99140657303 676.737282147728 706.881349012134 668.470006887843
"361" 72 634.501662320666 680.278788941159 671.649568693262 676.745184635119
"362" 72.2 596.30738710386 677.597354714709 638.879343335397 679.076536991387
"363" 72.4 568.284043312845 677.11985259251 604.952381353738 678.528658195341
"364" 72.6 536.486547227828 668.515635233225 577.26392827472 679.05811997524
"365" 72.8 507.191141790499 661.564200480648 543.628830612456 669.634635623809
"366" 73 480.478058509836 645.260885055173 517.559475400565 664.299089796234
"367" 73.2 457.106370280924 636.18233515469 490.117108424126 650.974752871399
"368" 73.4 438.570228859603 611.46350323639 466.927851131528 640.255945508007
"369" 73.6 417.637776836699 592.445908038745 445.693437611 618.811829141307
"370" 73.8 408.852393953262 581.360466717239 436.308465764789 607.649455008916
"371" 74 386.371494754425 563.449214822103 420.030129511689 589.293325092707
"372" 74.2 367.775989759833 552.012320229332 398.359893377436 571.239384822894
"373" 74.4 356.093506652975 531.968922918125 380.24987540348 558.379368813412
"374" 74.6 345.728559019421 501.073860213757 362.745460490633 537.932946388976
"375" 74.8 331.646063908595 474.112555099911 350.903149803841 509.254025876634
"376" 75 311.970087159839 449.805536658003 334.417618901614 480.896562793212
"377" 75.2 306.797882348352 431.688333201099 323.114400945903 466.878449394184
"378" 75.4 313.331301863897 403.721334997546 313.393266813246 441.331417251006
"379" 75.6 322.056217207126 372.651630765466 310.563321743576 412.859977477171
"380" 75.8 334.822583693844 351.006197178124 320.918817554851 385.76449068175
"381" 76 353.307919845512 337.040236287907 329.109294928424 365.144710900052
"382" 76.2 361.026593549982 331.414434211484 335.832743195957 354.08430154432
"383" 76.4 363.578896012506 324.828030704745 339.50573536659 351.25201906286
"384" 76.6 372.228128785476 309.503148562948 349.247539054628 340.202146370787
"385" 76.8 384.189059323786 288.25828176515 364.329788672579 320.374199580299
"386" 77 383.579121533076 263.512527124464 375.042830850527 300.54573031634
"387" 77.2 375.400212743775 235.305280534243 384.556628787224 274.887752202491
"388" 77.4 380.510429439411 214.606203190377 377.733549045298 247.760076805207
"389" 77.6 407.992885865502 206.172810793945 376.709584458263 228.615100111355
"390" 77.8 434.289372028716 206.60742570224 395.777133880924 210.302065156799
"391" 78 464.126807488669 204.065857059785 424.73074689061 212.335473831491
"392" 78.2 490.985604034718 190.03041334497 455.369071796589 205.066706446549
"393" 78.4 525.618631066058 172.734944371594 489.940790590841 191.975254466847
"394" 78.6 554.24213119568 150.579454433027 521.827240475357 175.319094252911
"395" 78.8 574.877635538938 126.846608673993 549.443873401207 155.881139790381
"396" 79 599.50701694023 99.2211787159224 570.144562999613 131.269314985682
"397" 79.2 624.142708085374 78.9610618254085 594.667808182183 102.936222695128
"398" 79.4 658.64713112352 72.7261339356806 619.58811334115 77.2168961921627
"399" 79.6 684.573617902481 64.2841404365577 650.225960765233 69.1927520291587
"400" 79.8 689.332810996418 55.3222689767165 663.134295115305 69.7589435570904
"401" 80 684.312379081837 59.649892956375 659.725864294996 70.5888326341602
"402" 80.2 674.530483209035 51.566651576371 658.088461689243 71.2254345900517
"403" 80.4 657.745553761729 50.9235848095094 655.564404379996 73.8897945799032
"404" 80.6 638.527507346564 45.9459237491779 655.457314449195 75.5613248391828
"405" 80.8 621.022957570743 47.4916333161856 649.032933082005 69.5015020633895
"406" 81 592.880207815061 41.5912780344682 631.904396156921 57.1293289323575
"407" 81.2 567.821525322873 47.132488755332 606.379586657382 49.4352909075501
"408" 81.4 537.948722341382 47.5951902669628 578.725144304028 49.5590251624308
"409" 81.6 516.526269014864 56.1358403377693 554.90840091079 53.1638739194741
"410" 81.8 488.99155068922 73.1223463367579 522.928802018409 55.5093401224654
"411" 82 470.026807018947 80.1099039620212 503.712817805509 72.2417686272738
"412" 82.2 456.395613809818 89.5092704489415 492.495885023702 76.1993214365195
"413" 82.4 430.871218463921 114.069911995033 467.161783336793 85.5097783320391
"414" 82.6 407.66453508999 131.52546919044 440.951260805961 105.842251977636
"415" 82.8 385.974069272049 150.881675500653 421.910710830664 133.999192059506
"416" 83 368.909003715985 173.048057836548 396.384923665591 151.025131119008
"417" 83.2 356.0981569542 208.719516562009 374.105841016774 170.313769049554
"418" 83.4 352.266212880942 240.216714113039 360.805323041626 203.012637176246
"419" 83.6 342.582403326514 275.308021792396 354.126464979008 237.686296096351
"420" 83.8 323.847255198362 310.470428600662 344.423133274301 269.584619229589
"421" 84 309.084068727513 323.152154997697 333.354171449389 295.574501123688
"422" 84.2 307.247076144823 317.233110407347 333.66291864505 298.865690964672
"423" 84.4 315.762280647061 319.632445455556 335.713665794686 296.511753137819
"424" 84.6 326.928686059333 329.559505457368 334.848999766907 298.627550124504
"425" 84.8 344.586083633901 341.319262810702 335.057605640813 301.987171258348
"426" 85 360.687903848904 360.537994823128 336.851702902715 325.552453141061
"427" 85.2 367.34420603712 369.363256199127 348.147502954314 338.335998823173
"428" 85.4 376.394736589728 396.546086327885 364.742031657909 359.50901597561
"429" 85.6 392.549904022385 428.528430209808 375.161918792205 385.967036932743
"430" 85.8 405.723203449422 446.855715650164 386.584957257826 413.767865346808
"431" 86 423.917830636838 477.142744589661 402.794516443547 438.396731711565
"432" 86.2 441.807179466895 506.638458783992 416.834207244092 466.771258317853
"433" 86.4 457.625799021707 537.038918357285 438.309542875371 497.765895290618
"434" 86.6 465.120256911102 569.53521611018 456.593691108947 529.547694231128
"435" 86.8 474.576196865054 606.882430481023 467.127066270165 568.025661383129
"436" 87 469.976131507192 639.650738438591 474.519856244218 602.15693454995
"437" 87.2 461.819502090775 634.542027759438 479.642333386691 610.318253857796
"438" 87.4 460.247302516362 636.547436178221 479.085757475173 612.018699059813
"439" 87.6 456.822642431692 638.699660194107 476.388876305748 614.961929834849
"440" 87.8 452.950048419411 637.118183171679 473.83610467683 614.242030100669
"441" 88 450.578091122594 636.782266293982 473.91097824065 615.355831622653
"442" 88.2 446.145168700258 633.014262172555 473.224824616433 615.323073931555
"443" 88.4 441.444384986511 628.330529829166 472.651623060881 616.457714307474
"444" 88.6 426.238975664501 619.810678917327 462.82418214675 622.605983722211
"445" 88.8 409.180407161409 605.463328779232 441.215893820146 623.492856672166
"446" 89 387.947046523092 587.183969207626 419.448092350681 608.078778328589
"447" 89.2 364.486556578688 564.831161160775 395.392027964634 590.948837995819
"448" 89.4 349.062871191827 547.244383095204 376.795177574609 574.173951513984
"449" 89.6 341.290295122052 523.950217306238 360.820125146461 555.795098721157
"450" 89.8 335.789529525854 508.511715208707 353.090139479864 542.220939842818
"451" 90 324.625095415619 494.654099856998 346.699001192126 528.201401689745
"452" 90.2 314.798336844355 473.219417363133 334.711351852811 506.787587166687
"453" 90.4 313.313112525617 462.552858110862 326.20505151971 493.670642514803
"454" 90.6 303.853558241434 446.287374447234 320.865704827941 481.065712102911
"455" 90.8 302.835290461245 424.015897709273 310.508974692694 459.238524597098
"456" 91 301.185501880836 421.980917823183 309.070597773209 455.131574677021
"457" 91.2 305.124910969485 410.587461721979 307.869075674637 447.825882597059
"458" 91.4 305.498795041194 385.19219062903 305.42146176874 427.9096188709
"459" 91.6 300.160404087762 368.715457057821 308.189401029623 402.566335338485
"460" 91.8 301.821057025195 346.368829465246 307.656571575375 387.844503875966
"461" 92 304.834111797931 324.354288989785 304.089984548498 361.428238643476
"462" 92.2 312.339606817658 290.407553252071 306.968397890335 328.689796428718
"463" 92.4 308.702065415759 262.914830583828 311.769760270068 300.186107703203
"464" 92.6 320.885953711071 236.974965636031 311.318885484829 273.705221905884
"465" 92.8 333.916633550052 207.271237114503 318.866463515065 242.79148897777
"466" 93 354.776117992546 180.05736676572 331.391034099696 214.175457455816
"467" 93.2 372.21809734766 157.575349104656 349.593925384234 188.21842409288
"468" 93.4 399.642530977079 133.732911636158 369.641372731344 163.868998684979
"469" 93.6 415.843702972772 108.57699822493 393.979897398275 139.806479151641
"470" 93.8 420.68245208366 105.561444063269 401.193894167776 131.917475100721
"471" 94 443.149091922353 96.1696094062563 408.752554292634 119.933486302272
"472" 94.2 463.477606361154 83.1412964635192 432.001483274306 103.020869309067
"473" 94.4 493.658602612265 68.1177858250198 461.294978268227 90.4587279711954
"474" 94.6 524.40492758776 54.6945124738037 490.277560571604 73.8431663378605
"475" 94.8 550.106054859416 43.7860840204756 514.09777648159 57.7206958706653
"476" 95 575.746138716046 43.7469461577089 537.556980140048 51.3121686916014
"477" 95.2 611.25724008246 48.7425464089955 570.23838393444 45.990059266285
"478" 95.4 641.695056116507 47.6765584199441 604.507209738881 48.3288778357813
"479" 95.6 671.471068739687 48.7612542635998 634.63685041374 49.6726993309566
"480" 95.8 694.278227399861 59.3194967325056 659.3745996333 49.034726101177
"481" 96 715.960555342512 76.2528858746793 685.269367157417 55.4529277223306
"482" 96.2 743.454096229363 92.3339989396711 711.328934072993 71.1785688476711
"483" 96.4 776.186490204254 109.506091556287 737.016731052029 88.2678463403989
"484" 96.6 796.829206036152 123.854211765826 765.296018134857 100.637211030822
"485" 96.8 830.187510450821 141.090889690766 794.630161054422 120.266269564641
"486" 97 859.689527625503 148.60426139189 823.326380093745 136.661627038445
"487" 97.2 876.410690508837 172.632515910693 851.325215720357 144.392205194211
"488" 97.4 884.062496356326 205.729751237429 874.334559551715 165.106710069604
"489" 97.6 889.1491266136 237.263355733179 881.319941870613 198.021894264558
"490" 97.8 907.014350438372 270.461138507053 889.388386133661 232.91191395844
"491" 98 930.368551340953 296.964480199327 906.786394925222 267.444788441522
"492" 98.2 936.074834893577 326.527947933586 922.667156583229 290.419810622574
"493" 98.4 924.581109378569 359.175336722847 935.30241550329 320.529614924442
"494" 98.6 913.304887593267 391.140041550071 927.425679271266 352.590140021915
"495" 98.8 907.029913798668 419.137663688269 914.543863966619 383.445573071472
"496" 99 895.314447062688 451.909438486699 907.121101589645 410.561899729114
"497" 99.2 884.604185023211 482.968260128557 897.746031440975 443.290376756139
"498" 99.4 873.361820456298 518.017864780169 888.844951842723 475.678206161865
"499" 99.6 870.427030634956 547.452745906273 877.664857027989 509.280467463591
"500" 99.8 847.229285520779 563.977368338896 872.746890457152 536.642817059446
"501" 100 811.736674828365 564.349506298701 853.754435107483 558.258994734604
"502" 100.2 776.275579392854 557.931579619224 817.299041535449 563.805713621754
"503" 100.4 740.69255198865 548.423140744647 780.670532534668 559.140023984921
"504" 100.6 704.653479194743 531.067002522544 743.920886283789 552.779196593057
"505" 100.8 676.042216241672 513.159187126888 707.154907664617 535.622217926415
"506" 101 641.267566077539 486.277819897696 675.68809284199 513.584002407379
"507" 101.2 610.423433128394 462.117510546969 642.685701602835 493.150602616366
"508" 101.4 584.018578733337 439.175006459859 614.515827342749 463.657171569766
"509" 101.6 558.49206238487 413.678407629769 583.267100151214 442.506174765327
"510" 101.8 524.031748999187 392.571729584727 557.362172832366 413.942125779158
"511" 102 489.513763165666 372.071540859504 526.091627889724 394.909175932958
"512" 102.2 460.564082212427 349.754511986521 493.072794250187 375.931987376546
"513" 102.4 430.075188148761 332.486340103911 465.87065708617 354.19958507657
"514" 102.6 397.34327851151 310.648092248102 435.858664974054 339.619721100621
"515" 102.8 367.443436658478 290.725732492082 401.712058887492 316.890448993869
"516" 103 334.53586004227 286.048065383043 371.135644197194 295.548435265465
"517" 103.2 323.427793254524 291.161043294778 354.661259536654 289.121637009826
"518" 103.4 325.347620812486 283.587891923248 352.002683556632 286.728807504278
"519" 103.6 331.164065540772 265.30127972811 351.714428243008 286.738890427408
"520" 103.8 345.879516215837 241.281628225358 343.990770564521 278.875613482403
"521" 104 368.37871845629 216.375367402831 344.784492973931 256.48027353035
"522" 104.2 388.522975045542 200.699451365758 361.663220418373 241.732171814269
"523" 104.4 401.692828717908 187.422903796698 374.202202779134 214.573173169517
"524" 104.6 425.473209241852 161.602885105195 398.025544619845 191.610394027704
"525" 104.8 452.666336636069 131.660207158918 423.440349174264 162.354017351924
"526" 105 470.351750017023 100.727668521555 448.809108032589 134.520987171044
"527" 105.2 493.425736987662 78.7735532939201 468.055069572026 106.514069067592
"528" 105.4 531.824536976392 70.0311579416255 491.156472253007 82.1947543284181
"529" 105.6 568.427191744583 79.1347529788915 524.904076248001 73.6779194140082
"530" 105.8 597.80954987805 90.4840282786715 560.718660320171 81.7185127519537
"531" 106 628.330196921093 106.306768551082 592.1343335994 90.2921506472975
"532" 106.2 665.430195805246 120.876592547262 626.201471436804 104.805141992792
"533" 106.4 686.590597778865 119.326889009145 650.847066952576 114.927361420997
"534" 106.6 714.124308821864 117.992453976871 674.870937046454 118.926997434195
"535" 106.8 750.447912368029 115.091079776418 706.319722196897 118.304426406145
"536" 107 772.806947378761 113.927500809039 734.386895448305 112.21420983324
"537" 107.2 803.836490639513 128.32897812027 763.540524147428 114.245518567586
"538" 107.4 827.855043769731 149.693403732116 796.783343329938 124.816345477354
"539" 107.6 851.366953711648 179.570187529688 826.111091206041 149.180843386912
"540" 107.8 870.268335070624 214.318827359341 850.002361282504 176.99367622264
"541" 108 887.016646498728 248.648756940264 868.677389125024 209.422111840038
"542" 108.2 906.630349090387 278.600333792565 885.421969762551 244.706575700998
"543" 108.4 926.378617382996 312.133951402717 905.579264879971 276.72909569586
"544" 108.6 934.694035895747 339.513562914484 926.599992096016 303.629249469214
"545" 108.8 925.092417434366 375.217750824392 930.801423019479 337.1644087998
"546" 109 908.173859430384 414.882461374248 925.488561179119 372.97534375949
"547" 109.2 895.713538707363 439.664920314297 909.978153710522 402.836205545831
"548" 109.4 878.590631056683 474.932968165618 898.792972862549 435.49922172445
"549" 109.6 861.341632898661 512.215950088629 883.131218759672 470.476405011347
"550" 109.8 845.794165665709 539.047200944276 867.859698638786 506.82931696221
"551" 110 825.578599253851 569.939469247614 847.572726693393 538.003399373342
"552" 110.2 798.634024097249 604.157685086529 825.643293520787 569.870335912247
"553" 110.4 773.945094789059 630.408744052485 803.225556134499 602.035454786558
"554" 110.6 741.865611357289 650.394245212227 774.182715316402 629.433681042468
"555" 110.8 705.83792056598 644.886058640309 747.332031871424 644.19765921016
"556" 111 666.760649548683 630.796511513398 712.333478065045 641.22747540802
"557" 111.2 640.128724262342 620.173345003417 676.849935522576 633.088632145123
"558" 111.4 605.699725561962 609.624993855395 644.836624124296 622.787612628824
"559" 111.6 569.613916485887 594.392685044636 608.579102021547 610.993847337201
"560" 111.8 539.464434455328 580.088839083217 577.085057834561 602.982180555685
"561" 112 504.505322571987 561.000179489111 542.652937994899 583.075438396305
"562" 112.2 472.863284742074 541.993887555559 507.704753837945 566.033583061
"563" 112.4 446.89748158188 520.165582146217 476.24606895641 546.493681738489
"564" 112.6 417.512669185103 491.604413385429 447.346472538706 521.115605066436
"565" 112.8 387.915984744111 462.19358872275 418.999316392595 497.219728111748
"566" 113 361.555256211247 437.289959341395 393.137537737166 468.176599987813
"567" 113.2 333.452143687683 432.872237772308 366.851985473753 450.133396276747
"568" 113.4 320.322463105108 418.411432811945 348.465223699088 438.32053436491
"569" 113.6 325.77880338671 389.727877638149 337.223179868179 429.649038289488
"570" 113.8 341.770845119384 364.963120325441 332.988212773631 405.039672006305
"571" 114 360.310946778203 337.625786758175 341.269918486111 375.553277033991
"572" 114.2 368.893489431185 313.740903720117 356.531479899605 355.558855586213
"573" 114.4 379.899465543088 286.380461421975 361.341541430558 329.997579065094
"574" 114.6 394.378225846789 261.252900880044 378.038739070901 300.180690793775
"575" 114.8 408.131376654454 229.55822988427 388.682509580433 269.966054328305
"576" 115 419.212523261396 200.428575874112 404.979611955541 237.331401568539
"577" 115.2 432.192236940534 164.444667853206 417.004480985868 205.054038135032
"578" 115.4 436.915645275863 130.76693874532 427.986664135192 170.491264309082
"579" 115.6 450.757928828152 103.951917804461 435.552223078073 139.153682140513
"580" 115.8 481.236554663335 89.5749589950577 449.080646663077 112.324654245663
"581" 116 522.341018558655 90.3009015208522 480.105553565633 95.0594255159846
"582" 116.2 556.854096084392 103.055964676802 512.95777417214 91.002529374518
"583" 116.4 587.21030113559 112.824154748764 547.223179632247 103.615869439499
"584" 116.6 621.428942755358 126.342670093473 582.379687765893 111.676614385214
"585" 116.8 657.432644364114 142.734993315425 615.419126547819 122.925336150723
"586" 117 690.114186674502 156.210814355495 650.898923192406 140.907980072189
"587" 117.2 717.070365575086 181.36658112105 685.149463280972 155.890233013629
"588" 117.4 734.86471319749 216.923176786533 711.116179002436 179.574107261649
"589" 117.6 742.975190142985 251.190017086112 729.161316671925 208.125616346519
"590" 117.8 743.678028703225 282.4442509261 741.186789725428 240.182074212595
"591" 118 742.48942857638 321.990939737434 743.845460818106 276.926968049568
"592" 118.2 740.038063921686 353.065950875576 741.79740428965 312.798914354481
"593" 118.4 742.255656333125 380.559961261452 741.087289697199 337.878483679998
"594" 118.6 748.35360156463 419.181952496738 745.084562831603 371.290404305039
"595" 118.8 743.785696744007 458.31100594458 747.359602783477 409.980133204773
"596" 119 731.005835727574 489.22240614178 749.280067712569 451.473713257043
"597" 119.2 713.549846268787 520.898275793286 730.02597414226 485.443804839858
"598" 119.4 690.917819441225 555.701375064153 716.020724605717 515.969136263786
"599" 119.6 665.463105385601 584.091250169143 695.976331992748 552.710561730255
"600" 119.8 635.905689016185 605.332594426739 669.750749280665 579.968383473173
"601" 120 601.599378481689 607.959222490562 641.68788110195 601.226385356798
"602" 120.2 564.034136144641 596.693112169634 604.106280348179 604.81658758983
"603" 120.4 525.629227357982 572.028661553102 566.747230045801 598.535704297416
"604" 120.6 499.686995763176 546.135865789225 530.748590424589 576.37503494281
"605" 120.8 482.459147874069 514.096018357603 504.622013792655 550.654985711867
"606" 121 472.257495171606 475.773136850503 483.726597574227 515.844987058008
"607" 121.2 468.208523219125 440.013979955538 473.954762569737 478.367233358566
"608" 121.4 464.297819785056 402.539650369211 468.111563337398 445.827613856973
"609" 121.6 460.546307095226 367.758985248129 460.931391730943 413.5561637848
"610" 121.8 462.901214422918 335.635559817409 460.586029654507 379.717340703499
"611" 122 470.011515518594 307.551210427195 461.918191219083 347.61052382634
"612" 122.2 487.519268568316 271.71878038286 469.038710885214 312.645666493542
"613" 122.4 509.758910655244 246.374554180566 484.744621552104 276.925485488369
"614" 122.6 534.3706060029 220.143372584185 505.277874071965 250.214684077526
"615" 122.8 554.272206100549 194.609437517159 528.424088093207 226.401160674783
"616" 123 577.995926586566 172.673471221302 548.33874992148 199.48177936391
"617" 123.2 607.0859982324 166.032171651526 570.842216465131 176.897753326449
"618" 123.4 656.822013776394 184.659136529318 597.99723966933 167.867766509917
"619" 123.6 689.876518901965 176.293189198273 623.870550030524 173.910974775435
"620" 123.8 717.192530790018 161.21698126142 655.602387324983 180.558369341883
"621" 124 735.753616393982 155.797288743805 687.590943148064 169.281763883525
"622" 124.2 751.31001457109 152.320719183107 712.725603450236 163.052292255141
"623" 124.4 789.943035635009 145.542562430296 741.343096028491 156.862032659443
"624" 124.6 819.795281148269 147.653123137984 778.719113812727 147.984795493743
"625" 124.8 846.116115084948 161.245009178167 810.232476446866 143.170085576926
"626" 125 878.091105357368 183.789020406002 842.448126023055 159.041607327644
"627" 125.2 895.288829675446 209.520336985414 873.332613341433 177.88996064353
"628" 125.4 898.047947619764 247.925068175748 890.862902097263 204.099852383214
"629" 125.6 896.880315235266 291.406261584878 898.755799017351 239.805269854268
"630" 125.8 891.782064172942 324.607797488212 893.049383090216 273.191827595814
"631" 126 888.528251313929 342.776908576521 895.179498670039 304.331413922408
"632" 126.2 879.625043780481 377.012582503129 892.314113303848 333.656015707669
"633" 126.4 880.749993780992 409.752881903143 883.440557196774 369.48941322433
"634" 126.6 880.493259432731 448.55260964346 880.745952452802 404.686537735538
"635" 126.8 876.771388269701 487.837114184972 883.999843206313 440.559318055679
"636" 127 862.056863097208 521.398903903719 881.916522562559 480.429753239758
"637" 127.2 835.131195050336 553.790921385875 869.434128407395 525.965467010558
"638" 127.4 802.376283137872 576.108580765227 838.702397048566 555.984163272369
"639" 127.6 764.572523902085 586.6033072466 804.895798382521 574.564532318573
"640" 127.8 723.871413415933 590.948095075453 768.959069050888 585.747383307384
"641" 128 684.899054565379 592.806816687116 730.716730973454 590.053281198706
"642" 128.2 647.519303475359 592.297369309581 690.231620127778 593.70298526154
"643" 128.4 616.267607783255 580.803069214831 656.090664611737 595.265150098415
"644" 128.6 586.141232404382 562.642947794043 621.813655335594 583.412913517064
"645" 128.8 552.332023890615 542.382809173671 589.745792143673 566.560202757434
"646" 129 519.518540651219 521.50177326244 561.205607798254 548.228334825903
"647" 129.2 488.44611658489 502.902142111313 527.937002056904 530.02324437128
"648" 129.4 461.563519084308 486.895884418561 494.69173058456 512.535433999424
"649" 129.6 428.992472458856 464.635498866251 466.013654102694 491.465874190355
"650" 129.8 395.808347119674 440.589855148721 435.674188242193 473.174880698211
"651" 130 371.412887839863 427.434854835078 405.512865972894 452.441502561762
"652" 130.2 339.791262818526 430.649561773999 380.920842034959 433.411108509268
"653" 130.4 318.521743413761 424.203879625986 351.28091694256 431.339190731128
"654" 130.6 322.241575077994 397.158091509499 332.658522145422 430.747409650699
"655" 130.8 342.976547851941 371.653567619489 313.260625245182 413.399532860567
"656" 131 357.004705866213 354.720000026629 302.580052485013 411.12073490582
"657" 131.2 366.808656036371 342.952164009222 306.198224852045 412.837278106509
"658" 131.4 376.863228699552 328.533632286995 308.111111111111 402.391812865497
"659" 131.6 382.230769230769 315.561771561772 311.111455108359 394.291021671827
"660" 131.8 385.764705882353 300.828235294118 306.540697674419 401.066860465116
"661" 132 393.633333333333 289.424444444444 305.595108695652 407.339673913043
"662" 132.2 402.167391304348 281.313043478261 311.340974212034 419.785100286533
"663" 132.4 407.807095343681 272.363636363636 311.469613259669 423.825966850829
"664" 132.6 410.735714285714 257.271428571429 314.030487804878 417.753048780488
"665" 132.8 409.018518518518 242.287037037037 315.58407079646 408.82005899705
"666" 133 405.871194379391 227.276346604215 324.52802359882 393.634218289086
"667" 133.2 410.80831408776 206.62817551963 343.717391304348 386.173913043478
"668" 133.4 420.468468468468 192.027027027027 361.187675070028 362.450980392157
"669" 133.6 433.428888888889 184.346666666667 370.35632183908 336.054597701149
"670" 133.8 442.39524838013 179.784017278618 380.328611898017 305.784702549575
"671" 134 451.286021505376 173.230107526882 400.586486486487 276.102702702703
"672" 134.2 457.287878787883 170.313852813845 423.550724637713 246.040579710072
"673" 134.4 453.271904210425 173.523482480763 422.512045160125 209.341399093224
"674" 134.6 458.628314939638 172.415867174695 430.757189290991 192.96779200986
"675" 134.8 481.063144917158 167.706603862647 445.137542631382 181.948592405749
"676" 135 507.063197256432 169.69811278268 468.944291999296 172.614752840206
"677" 135.2 532.248511010166 178.821781620024 494.806765660434 170.748573706102
"678" 135.4 560.775212365862 189.899814457238 523.261146507442 176.284021540762
"679" 135.6 590.571534088457 204.500660927398 554.62636862191 186.394107254626
"680" 135.8 623.866607796171 217.848502417472 585.062601236305 198.899320182626
"681" 136 658.358504355211 216.547780007516 615.934592551602 212.754986000467
"682" 136.2 681.499076126385 202.542811453086 647.904865219356 215.080758359036
"683" 136.4 688.237530896702 185.033930674135 661.758448438122 206.284443489127
"684" 136.6 698.615245933929 158.606591848482 676.158450780842 193.749459155387
"685" 136.8 708.640035082566 125.090568964179 695.244775352898 168.336612502045
"686" 137 712.409116846391 98.9379645572941 703.434541515221 137.820003404108
"687" 137.2 719.159544740054 72.3171100516108 706.710857613791 108.808258812217
"688" 137.4 734.797644707394 65.7092508601806 711.514311480232 89.7157754885153
"689" 137.6 755.114939317267 75.0373691124591 718.340408748085 80.1723096020694
"690" 137.8 785.116920725924 87.6208377942411 739.719137950989 76.659600759534
"691" 138 806.025790868876 108.484927478093 769.425002199174 88.1939277348604
"692" 138.2 829.501496473488 123.669863553164 794.459175780105 102.430006628978
"693" 138.4 855.886690237277 144.148500496136 822.438866320971 119.364018192984
"694" 138.6 878.118610347691 171.6160121566 851.554762039316 140.149127134815
"695" 138.8 894.939762895491 201.92286630511 875.54064081644 169.32699891048
"696" 139 913.260836382505 233.36494717214 894.264430576809 197.739940317425
"697" 139.2 924.530582392071 266.328155926344 909.935123995652 225.448928364923
"698" 139.4 929.87480926185 298.934987289062 922.802413988475 257.275304463166
"699" 139.6 931.603004356559 335.390290939251 926.939688911294 294.139027971339
"700" 139.8 928.338550974452 365.913289881859 930.198254897069 326.088818732486
"701" 140 924.143086736426 403.860572402468 930.067896290819 359.036427412372
"702" 140.2 917.814926563107 437.538671472534 926.196268826796 395.700953639529
"703" 140.4 916.17448363119 467.649607219813 919.329691584922 425.29041210909
"704" 140.6 900.416034365759 491.859742545973 917.498850941906 457.305783236841
"705" 140.8 872.725253841403 520.368658592946 902.278426521343 488.555297998577
"706" 141 850.314199907371 551.86022631946 875.914425842906 518.638895221781
"707" 141.2 828.661188815421 583.81824522349 856.0609330841 551.371770751824
"708" 141.4 813.354899706744 611.316992439902 832.15539431177 578.40225012182
"709" 141.6 781.528998799761 634.056140808356 815.14747327487 606.834821252254
"710" 141.8 746.577520972265 650.474241360854 784.207438558791 630.713893950272
"711" 142 713.448881071264 654.599771654037 753.363743518376 648.103471219302
"712" 142.2 676.43051370798 642.745318216353 720.301382949864 653.701446333389
"713" 142.4 648.881269878945 631.365525451205 685.06381514462 647.890703775827
"714" 142.6 612.825207564742 624.964651068442 651.579618436551 631.444696292024
"715" 142.8 574.793204766121 618.321378291227 617.283899621872 625.667726731049
"716" 143 537.92624762885 613.396403218947 582.851176393126 624.029591004367
"717" 143.2 503.961890474972 613.370119069404 543.718888169066 614.384462202725
"718" 143.4 465.43887905703 612.169544902809 507.711635335683 610.811266886417
"719" 143.6 438.076712100361 616.22404011408 476.372115549512 611.881260268793
"720" 143.8 418.431129353076 600.842410240095 451.755999268937 614.691338287776
"721" 144 404.877257771847 570.681667264029 427.107266755102 605.212913303064
"722" 144.2 393.088888182847 539.075096944522 408.582489572661 579.922072577947
"723" 144.4 376.210828864328 513.312834097926 397.684256539623 550.990248414437
"724" 144.6 355.79537096057 486.433464957967 377.99514257407 522.27351632062
"725" 144.8 330.93983704465 463.698573801974 359.075315285303 495.841444782224
"726" 145 314.390494095453 440.940622886037 338.376566375756 470.653139709318
"727" 145.2 319.762297800738 410.955368021542 324.685973202697 451.238871086822
"728" 145.4 331.251150115225 386.256448008008 320.741871980969 422.985050050283
"729" 145.6 349.951022559033 360.139979642882 326.246198505321 401.015135525764
"730" 145.8 361.353282755846 346.030891112584 338.30682168647 381.951471057834
"731" 146 376.435961074213 337.399483968417 347.634015861857 363.714321543041
"732" 146.2 401.083778432381 314.045312142954 366.343098414304 347.327529796565
"733" 146.4 412.186177805059 300.314301422825 386.101429447125 329.410491332302
"734" 146.6 432.394901004202 279.538427887702 403.214795969256 308.882676881912
"735" 146.8 451.612299716074 251.958174043673 423.035026224404 287.303947007242
"736" 147 471.873088402747 226.17525217125 445.133394549617 260.595141090131
"737" 147.2 493.715355124641 198.243372414637 463.943976423777 228.299095558735
"738" 147.4 517.064647556355 172.17645607903 490.26116448074 202.961199429624
"739" 147.6 546.374859303028 152.667293707485 512.47094493436 176.855451571009
"740" 147.8 573.790062812527 134.57258301206 539.440588894171 155.270099704333
"741" 148 588.462069076417 104.169369105245 567.275538619994 137.400757645379
"742" 148.2 586.271371121091 70.9770378089677 582.633632290057 111.201064183346
"743" 148.4 598.588044517457 49.9446102048834 584.806666434449 82.0087518165111
"744" 148.6 629.93550837969 50.1568821936532 590.610108721513 59.8575792276949
"745" 148.8 660.748766486255 67.7336816493663 616.694443835622 44.9219041713924
"746" 149 678.469474361179 83.114349242266 642.591933524066 53.6644248051833
"747" 149.2 691.617153235278 98.7552104174367 662.610585118312 71.3298744572671
"748" 149.4 719.36415628783 121.746300822938 686.077197541405 91.731790118954
"749" 149.6 744.841934472062 142.810749826038 710.501763119022 113.196060811121
"750" 149.8 769.561978029172 161.716478353903 739.012292517332 138.100991884161
"751" 150 799.873754450681 177.72957531023 765.266257776078 154.922105806874
"752" 150.2 834.759146395069 190.266776692789 793.437496485486 169.493263724291
"753" 150.4 865.178604107011 197.459418349824 825.467509411475 183.417378642851
"754" 150.6 889.470928453029 205.724439561992 854.317751177842 190.817141331578
"755" 150.8 899.904536839703 232.748334656462 877.998567780936 199.835094164503
"756" 151 890.468268121754 262.925035728359 893.285851735347 219.677796058874
"757" 151.2 868.016242791041 290.250296881813 893.437686481638 250.584547072559
"758" 151.4 851.336399537657 309.318039616357 875.011084947689 278.072391128956
"759" 151.6 829.104158391853 335.26253654356 857.023599820869 303.332575167259
"760" 151.8 798.044020798113 355.949151470632 838.36774936987 330.501156617378
"761" 152 769.117658060119 374.748449983176 809.19432767034 349.253647094067
"762" 152.2 743.976335754713 381.808717102714 780.098952564149 370.616032919889
"763" 152.4 701.948903953371 385.040142814346 747.762489192156 381.889354056869
"764" 152.6 664.44017985592 381.40066165237 713.488565556426 386.803864168381
"765" 152.8 639.455417448112 374.855774153877 675.82177105004 386.464501460425
"766" 153 602.747914131904 357.527971560355 644.391491999854 375.454882010612
"767" 153.2 573.358122291799 349.12861578506 609.27198124194 361.678832220029
"768" 153.4 536.538112374986 338.043551070378 580.230519848993 353.452372299567
"769" 153.6 502.661603406209 323.414175356782 549.109056011087 345.686452450842
"770" 153.8 478.940379845101 317.18215163241 514.395867479933 332.48896265566
"771" 154 446.284278827548 321.359304594641 488.556595792109 321.388447017266
"772" 154.2 419.275062550826 339.643074342359 456.922619677447 324.951508452343
"773" 154.4 391.204981655571 361.826094621538 432.56031595016 339.374321920482
"774" 154.6 377.516475732384 358.167355400398 410.208900417619 354.165415763935
"775" 154.8 377.79650002535 334.653384437292 399.182884188276 358.609070329352
"776" 155 389.704938963568 304.948893789731 381.510420435106 346.66505566835
"777" 155.2 405.276036178021 282.428647085246 378.387743496406 326.996017576809
"778" 155.4 408.663301263936 276.425013444372 390.85635932942 311.680238448403
"779" 155.6 411.638871642314 263.87158605965 399.731348009333 300.883901164485
"780" 155.8 421.368696901883 237.17546887075 409.186918573154 279.387200549332
"781" 156 430.944195770624 208.803057571165 416.819360014321 251.025247776903
"782" 156.2 437.13878448545 183.034818202355 427.556537098252 220.018992396768
"783" 156.4 434.314769864144 152.293301409013 433.90366893462 197.984467061242
"784" 156.6 441.634463198889 127.099493500297 434.865050817736 166.250135378601
"785" 156.8 463.975814783109 125.97575574944 435.095478577688 146.544540886824
"786" 157 496.160956731598 139.424182292194 449.288923252793 130.979452322404
"787" 157.2 518.587891483165 153.616640273913 480.030121800802 131.071264262634
"788" 157.4 542.702308448048 164.544174249106 503.988985817086 147.505407256708
"789" 157.6 574.263182883281 179.634317418151 534.689128354286 162.800248619472
"790" 157.8 600.15547527153 196.384167622395 566.151543388755 175.967366985648
"791" 158 627.985452144739 220.205644551111 594.85483458746 193.920076103166
"792" 158.2 657.97939544092 241.657714575855 619.732907109911 217.583574742196
"793" 158.4 678.524883293622 266.022305274885 648.342924763061 237.011360232278
"794" 158.6 682.212910559206 282.859374806994 671.766862176631 245.148540589988
"795" 158.8 682.933282716269 308.334890190125 685.684681150296 270.632314361
"796" 159 680.842136053125 343.101100288556 683.842950493458 298.945058021979
"797" 159.2 671.330797652156 375.429586760627 681.14221648413 332.810957978471
"798" 159.4 656.604820883494 408.549962117073 671.822764661645 370.068542322137
"799" 159.6 633.975339108595 442.164511597847 658.242450831987 402.006517558847
"800" 159.8 606.387237364819 463.958520850977 641.003261250115 434.959282962863
"801" 160 577.828358981711 481.050215827687 616.074406272126 464.690476445047
"802" 160.2 567.961500272271 499.146198571288 594.408826424471 473.323118802735
"803" 160.4 553.520794178701 533.732831340005 573.448496921471 491.445875109713
"804" 160.6 543.609636973071 565.913251431719 560.655762941299 519.711166918457
"805" 160.8 530.766697370213 586.963574966668 551.756248910591 551.209871289449
"806" 161 509.384789353733 611.257094919755 536.239041216454 579.167207786
"807" 161.2 485.088458234248 628.423718230962 520.210828045788 601.598263550485
"808" 161.4 463.474866624751 625.007967515481 498.9978249915 619.478008400255
"809" 161.6 436.873991324346 603.898448637824 474.604466918329 621.38748271432
"810" 161.8 412.643562493785 580.801659001817 448.075697963553 609.183233965107
"811" 162 395.903036367651 560.178563298278 424.433749066713 591.060491133592
"812" 162.2 382.406826247424 533.323927465221 406.053667962648 567.354660588722
"813" 162.4 364.407288832736 499.859684262732 389.616501015716 544.20404559882
"814" 162.6 351.926489386816 474.742808228425 374.019054367964 515.87331362595
"815" 162.8 345.952809124031 451.383518908131 361.408204662305 489.91838836143
"816" 163 339.542601016804 417.537609540456 348.002534132876 460.082029825663
"817" 163.2 330.970555665635 386.530097435938 341.126871028529 432.080563924812
"818" 163.4 319.449237045016 371.926140922571 335.853376714759 404.774022960249
"819" 163.6 312.59264165901 368.039484268811 332.461303173075 396.205599616275
"820" 163.8 319.633897458922 362.797580754131 330.859683966279 395.859691925786
"821" 164 335.107264379088 353.980158962596 328.854759144894 390.461040822394
"822" 164.2 353.050811267503 333.3182916115 326.987929750355 370.468966065235
"823" 164.4 371.334614417765 314.67357521636 343.163960099705 348.227816495119
"824" 164.6 387.14029753743 297.745110280109 359.992745253596 329.844861021642
"825" 164.8 405.116708022947 270.282912882499 378.931750379477 306.384614583972
"826" 165 422.072693599484 241.540365392517 399.055614820558 279.495394329666
"827" 165.2 445.223246184296 218.44101718506 416.246733629318 249.005624554634
"828" 165.4 473.660111283234 199.300311125094 436.74522240974 224.766540459136
"829" 165.6 496.530337293639 185.895128908306 462.324429019496 206.138097287395
"830" 165.8 532.368755187694 175.678041187344 487.939216599612 189.525368336789
"831" 166 563.895101892885 166.515902099217 522.899431758256 176.2104975322
"832" 166.2 594.156266285442 152.352420775937 558.044686605835 166.891600849655
"833" 166.4 623.955938014976 131.573119710851 588.481419158452 154.910792037014
"834" 166.6 646.793032124374 109.434050522776 616.478812387685 134.897829914115
"835" 166.8 661.86727562316 80.1943247197185 640.119870546428 113.177151332451
"836" 167 680.126640557283 55.394645263156 656.354933262074 84.6676229269675
"837" 167.2 706.099778037989 63.3670767237393 667.505368002489 66.2402160789896
"838" 167.4 726.636458247702 84.9736408211424 687.943037476918 58.4181392489623
"839" 167.6 728.43485458459 109.255246412615 713.706929454357 68.7969642951614
"840" 167.8 723.939018791801 139.942274441219 722.787254917964 95.495086242621
"841" 168 718.308060995019 157.82782023592 724.458598135808 121.125425515404
"842" 168.2 704.364439351684 175.418712164624 722.531941022074 141.857740342481
"843" 168.4 698.264419037874 173.745662906006 721.257576358973 151.015054696501
"844" 168.6 697.1572505197 170.691266642936 720.828957281463 151.632112270187
"845" 168.8 696.43894140285 167.870252312888 720.228545029637 153.205091594255
"846" 169 694.726849042971 164.350467765173 719.966745578331 153.397507271775
"847" 169.2 688.032898074312 167.011069040605 717.757104282304 156.67968578984
"848" 169.4 666.945532227276 166.609191283902 707.479254930899 163.815788142566
"849" 169.6 650.297340498006 170.499627399278 687.782995652209 167.372110395768
"850" 169.8 630.590137717311 182.693587066875 666.846067093812 168.635928521193
"851" 170 609.61272656778 204.148223599566 646.078911137772 177.517075155795
"852" 170.2 595.2327890814 215.379194776652 627.556692634574 192.765219936558
"853" 170.4 584.904242635423 229.287894509643 612.943857248721 203.456318292777
"854" 170.6 571.133244300095 259.013377766425 594.539734331798 220.002215428595
"855" 170.8 557.167082660611 286.941497384424 580.102343282193 249.217283709983
"856" 171 541.285825102297 310.376946118364 565.979297215879 275.37426397587
"857" 171.2 526.997294034272 328.95431372903 551.404087552097 296.696676162607
"858" 171.4 502.864472883976 353.18150147338 534.134588813434 320.270759958526
"859" 171.6 480.43342454226 365.123133802199 511.987679536211 345.244088848103
"860" 171.8 445.771756842029 369.113854817575 488.091788906354 361.310215251923
"861" 172 413.876303105979 365.339696168923 456.778135685754 368.550136178932
"862" 172.2 391.839178788391 353.173957269739 428.033064604496 367.590132079107
"863" 172.4 379.845646420561 346.019254339222 412.849988955928 362.420387479213
"864" 172.6 385.508412023769 353.850283796928 412.511028382476 363.229757954972
"865" 172.8 383.94215674472 368.086497696842 411.122647918892 365.604286626759
"866" 173 384.364278400169 373.116313436931 411.134294860353 365.125112813856
"867" 173.2 396.389729593571 376.253517512263 412.863483485189 362.340318364067
"868" 173.4 415.038874469134 383.384459489196 414.580000089128 361.026594995263
"869" 173.6 433.436070626247 390.120206189338 416.351694892696 364.599434976399
"870" 173.8 458.776287001866 388.757184240819 422.837090289422 373.077894457318
"871" 174 484.487044625347 396.408332055192 436.178741869585 376.234597691189
"872" 174.2 493.985320943779 406.818899352061 457.752028763575 374.374183644486
"873" 174.4 499.389144054217 415.5171127108 472.527199240059 385.96954901104
"874" 174.6 510.010396178314 441.553659715985 491.254405671314 406.457870188663
"875" 174.8 516.050581092922 473.635736926214 506.424869624433 433.59817140372
"876" 175 507.490366872952 508.687678344073 513.278606885984 463.199877619308
"877" 175.2 493.644951213843 536.181759351612 509.193344555834 497.147529243965
"878" 175.4 476.480254076573 563.13237402024 497.074110689786 528.848321435991
"879" 175.6 452.918313832096 585.169945186006 482.653368660999 556.49228619268
"880" 175.8 422.260706399763 600.063280671314 459.732770789175 577.716531306612
"881" 176 403.261215013726 594.718339199007 438.625222146472 591.124855655977
"882" 176.2 383.644611849791 576.517684517131 418.995263119202 594.461706701322
"883" 176.4 366.843631373287 551.396453511093 393.071359461968 583.631042347056
"884" 176.6 345.08514385205 527.016667154358 377.536517249325 562.223682701477
"885" 176.8 347.751327594497 508.638538209063 361.403580872615 545.07685505805
"886" 177 342.659557972999 477.593177045415 352.541381893588 517.111059510098
"887" 177.2 329.749076390428 446.920324004344 344.776072576961 488.455797223313
"888" 177.4 313.187712041521 424.17871413062 335.311624631659 461.422957020804
"889" 177.6 308.929729893643 414.108879720265 327.593317626279 445.021018048511
"890" 177.8 305.273313041308 386.111412546112 318.08463259732 425.160795292644
"891" 178 304.861365979569 372.715048362821 311.56830551615 408.280220798606
"892" 178.2 320.023336864339 378.100611925561 310.97711148674 407.800314833027
"893" 178.4 342.209634305141 386.893508618446 312.219880090298 400.995711214394
"894" 178.6 367.744209048919 395.899473710045 326.610510923236 392.846726501766
"895" 178.8 381.510885534981 404.716960208953 344.620551667923 394.231694739524
"896" 179 408.16764929569 417.990278681548 365.186296916958 402.697263435033
"897" 179.2 427.073036541087 424.398634233337 390.702568822489 413.257647487761
"898" 179.4 452.887136636811 430.030198088783 412.247054057793 420.04455324439
"899" 179.6 480.453543338246 439.979922313682 442.461834796831 427.276928941874
"900" 179.8 512.454130304905 448.548935409923 471.496501483853 435.755526408447
"901" 180 539.669892644478 448.186917071605 500.619228381317 444.602005660234
"902" 180.2 571.939858981271 441.082646272906 530.60977234735 446.514026277294
"903" 180.4 600.993157430128 428.480525312655 562.179537249499 440.899566075801
"904" 180.6 624.1434385911 413.537635619625 589.993224916032 430.869831586527
"905" 180.8 646.67108965287 388.509265938687 614.890002678718 418.668550219966
"906" 181 668.382416272074 362.408862261116 640.002031286324 396.489797340418
"907" 181.2 687.781691567733 340.124084614367 659.037737855567 369.733531064266
"908" 181.4 706.160682102776 323.585012696673 676.885117209099 350.646415277249
"909" 181.6 732.762690853523 298.542037282382 699.358923232882 329.908364766434
"910" 181.8 755.782745620584 284.794146564672 722.848366420955 307.003235729826
"911" 182 786.183492488586 278.031350542252 747.259741175142 289.07439908508
"912" 182.2 814.668139120473 279.161595941961 776.797561878514 278.771019028341
"913" 182.4 842.626346453743 294.985153085218 804.583751925742 278.965639603676
"914" 182.6 871.612355770656 313.099403521308 833.874569134391 290.778601084825
"915" 182.8 893.905339712526 321.484376562013 856.706611880225 306.231407826184
"916" 183 915.493414540588 316.337542075689 879.24770931337 316.327438209551
"917" 183.2 918.417321973237 297.210401277491 892.714762876564 317.251880101916
"918" 183.4 914.740941323916 279.427666977631 898.805620234411 312.423603702491
"919" 183.6 915.97396911058 254.146462707452 910.22952670525 295.024369562964
"920" 183.8 908.382361573714 236.081209538114 908.924587104918 274.567769085432
"921" 184 901.34498463239 207.169130531536 907.222443283693 250.89167009999
"922" 184.2 889.77098168448 190.178805040595 902.426075249059 228.98729348668
"923" 184.4 875.674191853094 168.131478169166 892.45567876946 206.961392784535
"924" 184.6 861.481878682285 147.065719438036 882.077123362389 181.198697683848
"925" 184.8 842.24653181408 127.662233992688 865.38504984337 162.797615044287
"926" 185 822.264976259701 109.949917579044 851.228747156421 138.084307322694
"927" 185.2 798.504393466099 93.4544854951479 831.536598999981 123.867042909556
"928" 185.4 793.275792573158 85.232325423018 815.465959055932 109.698719600211
"929" 185.6 777.765408015039 80.0588287935894 808.36312446118 105.428900341503
"930" 185.8 754.734004784928 69.472336171847 791.538661587331 91.1284722740481
"931" 186 743.928725758091 69.8042304518795 777.201748732017 85.1212466757507
"932" 186.2 718.961970939169 63.5178337567056 760.574649075027 77.8193171488952
"933" 186.4 699.597034155289 53.4966598998753 733.080765730144 71.8385699263489
"934" 186.6 683.985226350914 49.3331381055588 716.9989129537 67.7510790764671
"935" 186.8 659.47785225059 44.6773957584219 699.719005257737 57.5813795500552
"936" 187 641.197776543847 41.6847281005053 675.8353508564 51.589556120761
"937" 187.2 626.275476471969 39.9174050489292 666.678920866313 46.5586773650022
"938" 187.4 603.52468252616 41.4941136156191 653.061360389921 46.6450522338034
"939" 187.6 586.866250756115 42.6204252225677 629.534736018934 41.8512134104518
"940" 187.8 570.869834735366 43.3240423316038 607.426338038474 43.4298624659361
"941" 188 552.517637213256 48.6743194321721 590.963647333429 46.2792062067264
"942" 188.2 525.08224240531 54.9433781706394 569.310139617995 47.3350239654055
"943" 188.4 515.638594647386 56.153590556192 550.192518491307 52.1522182048114
"944" 188.6 496.392006769948 63.64815453054 538.403059258386 55.4396307622941
"945" 188.8 469.326782166642 76.0393043656995 519.735788862762 59.3240571719842
"946" 189 456.223662061962 82.8582701796967 498.16133868412 63.8271728874908
"947" 189.2 445.867896869633 98.2470467393812 481.626772069594 71.8694285802256
"948" 189.4 431.62209716662 114.483006453302 463.169481264286 90.0347277279808
"949" 189.6 407.010519263886 122.864554168511 443.133267790356 107.449405499186
"950" 189.8 408.635483559833 127.416626390664 438.104384491923 114.104196983737
"951" 190 407.933178484985 142.509026897155 436.288234123473 115.553490344273
"952" 190.2 393.789522455551 159.938547966594 423.519847033529 124.179793132108
"953" 190.4 389.298385949002 161.390665279752 411.740722986826 136.935492657231
"954" 190.6 383.561447038952 166.532880774355 410.713773538491 138.248380448141
"955" 190.8 366.426344792812 178.174178114693 399.694355347001 151.849500605611
"956" 191 353.956781234849 183.530109333374 382.687930214485 165.017287328653
"957" 191.2 352.28709896664 180.786274457301 381.737358022182 166.660619171327
"958" 191.4 352.24778056022 178.004385764558 382.926090835565 167.509094621004
"959" 191.6 353.786788274704 173.897054841959 383.315912256778 167.65939097949
"960" 191.8 354.283334415257 169.590897842782 380.971738524539 168.934458234333
"961" 192 355.77197355038 167.773825289971 379.37159381576 170.224906532792
"962" 192.2 361.118489298844 165.023955554706 379.657827182969 171.892209519817
"963" 192.4 366.079448377966 160.880694794656 377.757491693926 174.17878817214
"964" 192.6 379.234186305905 153.048782812188 374.449886971152 175.471450865331
"965" 192.8 394.958038220668 140.885072591093 375.397058099927 169.390903632975
"966" 193 411.401771642954 124.81701526702 383.393906728848 154.770897041832
"967" 193.2 422.418886998574 107.643049899137 400.787181959838 138.067962731625
"968" 193.4 443.595967180676 91.9936568824762 413.398722673045 120.138769170648
"969" 193.6 465.474396425176 77.1345116322995 435.413486449915 102.00016588308
"970" 193.8 493.504274117734 62.3105435388584 458.148992249589 82.7661040272296
"971" 194 522.724736067904 49.0537083481979 486.52822270417 65.9715883624238
"972" 194.2 553.954880817209 40.9589746997911 515.474178293853 54.336019313095
"973" 194.4 587.781833183432 35.7152734411477 546.408750946315 43.4176847842945
"974" 194.6 615.844430486238 36.1447622974728 577.551548481377 38.7743665630182
"975" 194.8 650.410044233719 37.2297406668949 608.648998349176 36.4925575343606
"976" 195 678.225351661102 42.3499462074045 640.312875034493 37.4920735768631
"977" 195.2 711.794320358149 54.0606649315124 669.523347020587 40.8868252439432
"978" 195.4 737.278948415334 60.4253054945966 700.247014451093 52.1744699444239
"979" 195.6 765.633891165252 74.9467848772571 728.844547954055 60.6190419934581
"980" 195.8 795.513864582951 88.9939591323731 759.316493082919 73.7477027964344
"981" 196 823.89492738835 109.830854306447 788.169080781013 88.3000452811191
"982" 196.2 842.266801108667 130.648916845163 813.762272951208 104.094993271095
"983" 196.4 867.165409787822 154.78763865439 838.775841057133 125.246384465631
"984" 196.6 881.85931758147 180.362751377267 859.975382666719 146.760060742495
"985" 196.8 902.902794220033 209.7452572001 876.503321390809 173.018715212561
"986" 197 913.208099349978 232.537562684181 892.905009850674 197.298124674813
"987" 197.2 922.542046297768 262.783088655193 909.248691930351 224.788563996327
"988" 197.4 926.956492795535 293.636087153345 919.527501274638 254.671805794879
"989" 197.6 934.82268860879 319.607111627863 924.33132213124 283.474423287255
"990" 197.8 937.62768144203 351.76015078969 931.576678519524 308.399486502183
"991" 198 936.661905800653 379.02704503448 935.40360403731 337.832337030756
"992" 198.2 936.142495056473 403.263443754532 937.961150172978 362.65843573021
"993" 198.4 927.540241871095 424.218092514562 935.019899407535 383.508949213475
"994" 198.6 919.650698169913 450.705082141594 930.548560707151 413.609722520149
"995" 198.8 913.019902382115 477.005324216908 921.362881020856 438.980572158822
"996" 199 897.643581265424 503.149648237471 915.276928280754 466.852876969151
"997" 199.2 875.673004080102 523.633804996826 905.4076998757 490.92671055779
"998" 199.4 862.55983407337 546.210347309529 883.035146920469 514.761895852663
"999" 199.6 846.36498865017 577.175349669294 865.45648442662 537.471312138836
"1000" 199.8 831.975653371663 597.341651763199 853.31693880631 566.165736763297
"1001" 200 804.069099609789 609.403811894627 839.555236979182 585.762791778401
"1002" 200.2 775.26741939064 628.510553011416 814.253727825853 603.686908633619
"1003" 200.4 760.89333716275 645.493631607557 787.331201377417 620.769826382805
"1004" 200.6 737.737613546524 655.059505792403 769.302612444559 638.00398232714
"1005" 200.8 717.803276539196 648.499466510247 754.854591430042 648.064899553447
"1006" 201 677.521686284084 636.747840826362 722.452779672958 647.907487303545
"1007" 201.2 657.499981832933 635.033714440937 693.392539581568 642.025753444653
"1008" 201.4 625.854810305213 637.19591894632 666.454877434926 635.059770810563
"1009" 201.6 595.136709172406 634.736599400684 639.955102297429 635.725781379878
"1010" 201.8 566.749061665513 633.871852711825 608.673332831263 637.71633528848
"1011" 202 530.320162233122 634.506229789998 570.164552505868 634.445375727562
"1012" 202.2 499.946654719784 638.733232907979 538.345776857269 635.082201080161
"1013" 202.4 492.045873000617 647.788883099223 522.440959213726 636.286346766888
"1014" 202.6 492.416595937288 642.387799876493 519.098951224891 635.968826473345
"1015" 202.8 482.927969412008 627.145202645047 514.63145869155 637.047629170612
"1016" 203 468.718708915451 598.170722960237 494.141341319515 630.435674008777
"1017" 203.2 467.110803582132 587.076939387545 483.231533293434 619.453300549004
"1018" 203.4 454.925361662136 558.363382100575 475.34907114357 601.581007911107
"1019" 203.6 442.044850741963 546.850256506955 466.348821145477 576.785240023674
"1020" 203.8 418.167301998357 532.361847672358 449.503031867948 556.234070427033
"1021" 204 394.617074141492 509.710775554774 425.553305200612 537.457484834185
"1022" 204.2 384.453625358396 481.242969028928 403.258218030753 518.726070945718
"1023" 204.4 377.233498872136 450.343254467028 387.100222453087 491.388499517741
"1024" 204.6 369.118515389348 422.957725378489 379.724499754183 461.335111418216
"1025" 204.8 353.223971646307 395.827684456529 371.231490248926 432.902784885413
"1026" 205 334.572333655727 382.337447252736 359.877890494955 409.670243599995
"1027" 205.2 317.637038096521 375.351276890781 348.405366392817 396.087000268954
"1028" 205.4 320.036819779681 369.115115037189 342.629385003088 392.327812897016
"1029" 205.6 339.889706726983 360.001895201012 339.834439901894 390.954324548286
"1030" 205.8 363.528275786362 346.39061271138 336.237291628798 379.466213190876
"1031" 206 377.042137848817 332.986592616574 350.457488061103 368.15060828003
"1032" 206.2 387.228774450941 314.835604632086 366.67602482353 349.036372802958
"1033" 206.4 399.139469253532 282.667626459689 381.20664215398 324.025788642964
"1034" 206.6 398.628313889704 253.402378801413 396.848207420321 291.247210440593
"1035" 206.8 390.60514953047 220.718868799592 397.059253229419 263.731281912709
"1036" 207 379.675734248642 191.53027079712 391.224069051462 228.554545614001
"1037" 207.2 369.112473009094 171.87570464156 383.276347311045 206.339476647067
"1038" 207.4 385.103954373562 160.425996821677 379.791549149269 197.233174253596
"1039" 207.6 410.20324010269 149.252737741132 378.821749642158 177.48496495755
"1040" 207.8 435.363520983661 153.524501711575 395.522472435913 156.888423730075
"1041" 208 462.19616521087 161.292259175556 421.897066945356 155.833614265227
"1042" 208.2 494.799225009826 164.386544769302 452.641561546969 163.065611879279
"1043" 208.4 526.419560297887 166.207350506191 487.635738561364 167.295854813791
"1044" 208.6 560.987040885713 161.589493379197 520.593095999872 166.232212878948
"1045" 208.8 591.240622214605 150.959728969569 554.765339856943 163.485195000504
"1046" 209 618.570814007254 130.657465788228 585.708890894666 156.482057094397
"1047" 209.2 637.600420997832 113.183811941202 612.289159127815 139.428936274845
"1048" 209.4 665.694256243354 89.8788253700119 630.966558194012 116.326620988692
"1049" 209.6 687.668368518288 76.1415258483055 656.671125767651 97.5580389616333
"1050" 209.8 714.869785214753 78.2781074757483 678.435944491546 83.1754913061387
"1051" 210 742.313254561117 98.7625889452588 704.998745212989 78.4431174384535
"1052" 210.2 761.435267755166 128.638461466324 733.300323432029 91.8818274880092
"1053" 210.4 769.576274597762 160.988231897269 754.224531138913 120.458583437108
"1054" 210.6 765.032995132211 194.330697500059 764.718894435045 154.409697704436
"1055" 210.8 759.533364842587 234.698014818552 764.289800604173 188.46856897874
"1056" 211 748.253006108402 267.009367880372 761.91323852012 224.250372297739
"1057" 211.2 733.95218360328 291.265323997413 753.97959593808 254.45845504315
"1058" 211.4 713.500119043798 324.234058471727 737.502608712372 283.812270866278
"1059" 211.6 696.317447408567 344.63648662824 720.0719120266 314.796824531252
"1060" 211.8 675.769754583829 373.768041440029 701.358164602701 342.183953369743
"1061" 212 659.514811592555 405.169296518375 681.841044176692 368.734205902785
"1062" 212.2 651.647392097078 439.036227140249 665.014335003485 398.307133767647
"1063" 212.4 644.232921845827 475.973622462852 653.848525151815 433.215796466561
"1064" 212.6 636.243948584408 508.929337526313 649.326158526252 467.500906597489
"1065" 212.8 623.506891444327 539.855932226529 639.851681176802 502.684290713454
"1066" 213 601.212626587085 570.35739056073 627.340895270509 532.797288722067
"1067" 213.2 580.262390583337 593.879443939231 605.789000364509 562.205285815402
"1068" 213.4 552.197136398544 615.807843990957 583.981981167616 591.304584992776
"1069" 213.6 516.367267925814 626.519437997597 556.346838502805 611.889582589697
"1070" 213.8 483.472233578423 629.019071150422 520.518637807975 622.920004056331
"1071" 214 467.477569591561 614.273502687 501.149151216114 626.89571831746
"1072" 214.2 457.669940966681 583.368811695175 480.847720777828 620.703293961656
"1073" 214.4 446.517370260543 554.154068055792 464.457637566626 597.104460710997
"1074" 214.6 436.457436086946 530.13977358107 452.752945581351 564.254736059568
"1075" 214.8 426.511012712297 500.306953109216 442.313999081907 539.974632681048
"1076" 215 416.138117074691 467.393843040623 428.229660617731 510.424300423641
"1077" 215.2 406.234650802216 440.539514940685 418.334617649799 478.293861530248
"1078" 215.4 398.691137849045 403.364667445355 408.259184595112 449.046436791541
"1079" 215.6 401.923614527674 370.538924190077 401.500377931002 417.513695411606
"1080" 215.8 409.307436156391 347.924870039915 399.014731640797 385.491872778469
"1081" 216 429.845926575206 319.614692673837 406.396100768394 355.247385676269
"1082" 216.2 454.633251539634 290.729848774547 424.397826459603 326.73376806086
"1083" 216.4 474.572481497156 269.35259297948 446.172773097683 299.786731231618
"1084" 216.6 482.29364824553 243.410838809945 465.753896452002 278.325151770211
"1085" 216.8 476.743648466677 217.29158640418 476.971192582257 255.471445508164
"1086" 217 460.331062342908 196.638249952172 476.891786110348 230.975702222105
"1087" 217.2 442.371213062797 177.80818031828 465.010575270738 211.101258334657
"1088" 217.4 445.588636547714 152.547909940515 450.327961389064 189.657514187291
"1089" 217.6 469.40909102116 132.377037245759 447.007838113989 168.854707537888
"1090" 217.8 502.202159686883 125.43517512289 461.010391196364 143.853703041227
"1091" 218 531.87630858088 122.738487000717 489.092321921541 130.314696477823
"1092" 218.2 559.892087560916 118.152564147186 521.083611862886 125.362237933535
"1093" 218.4 596.825492873246 116.702230942674 553.308361026345 120.543364251722
"1094" 218.6 631.168611203607 125.788426365381 588.786605740939 114.363151487314
"1095" 218.8 663.756251475462 141.518449643487 625.676544746388 121.551990297113
"1096" 219 684.508522899342 160.217653419858 653.416643514282 137.025058075472
"1097" 219.2 713.656210556135 185.726654989148 676.067032109519 154.689876263974
"1098" 219.4 741.489252204461 202.25586476549 701.205884960949 174.217111751799
"1099" 219.6 760.825237456886 214.691420705333 726.610042181803 194.949553396291
"1100" 219.8 784.006490940037 242.207876639392 752.822994816438 207.556102508811
"1101" 220 803.229705819605 273.138772191434 778.170866128408 233.164468576319
"1102" 220.2 817.08245894347 300.095014048401 800.71549564481 264.719336143413
"1103" 220.4 834.656986562241 332.14988480954 811.657002426178 294.494578604196
"1104" 220.6 846.696483080846 361.083454110626 833.026737931688 325.613436173873
"1105" 220.8 862.537112002086 384.29497960048 842.765238274237 351.437509615485
"1106" 221 889.718991007025 411.617430065445 853.624696281222 376.949216157733
"1107" 221.2 909.809514629278 431.405135962945 878.941587658783 400.990863666971
"1108" 221.4 919.589154848985 450.836271287029 900.074431211866 418.881629608939
"1109" 221.6 910.16137679585 472.258322439768 909.893235836109 434.501707905858
"1110" 221.8 888.798887533127 496.984662974526 909.393048880634 461.82642308984
"1111" 222 863.012455768759 519.275106258526 892.24529608721 489.213255979647
"1112" 222.2 833.245183891628 546.037242193965 867.77040830822 511.827823208452
"1113" 222.4 807.222257086108 567.6346938871 843.546798445846 538.855536496613
"1114" 222.6 783.070391527432 583.718668956365 817.880509733201 560.217545526122
"1115" 222.8 752.834607849056 606.719600478997 788.451367690637 581.457231385108
"1116" 223 725.386159934029 625.482859001237 760.30682217282 603.75201770313
"1117" 223.2 688.993192755903 639.73656825305 730.134013586883 623.230642682389
"1118" 223.4 657.309614037955 646.697467993233 698.444933948949 636.775923282255
"1119" 223.6 624.899754225745 653.309941957701 666.30880570439 645.960061910078
"1120" 223.8 586.052020562385 659.388098156514 632.502213079076 651.130310113326
"1121" 224 554.790683471168 659.993506727736 597.193049254429 659.463698989393
"1122" 224.2 525.507377206455 647.541646297259 564.560308918641 659.862890659034
"1123" 224.4 495.342574525206 623.906407798366 530.689436872152 650.20910964965
"1124" 224.6 473.338169053043 600.510922654839 503.692211464523 631.236727488621
"1125" 224.8 463.214110602133 573.404943004057 481.225115915352 607.736819728166
"1126" 225 450.464685415982 537.432664296237 466.828940553497 581.063016466082
"1127" 225.2 432.298630453558 522.535187536936 457.48735416597 554.257544503421
"1128" 225.4 406.2855224063 510.211735408489 442.731351666526 532.476436381475
"1129" 225.6 380.018467234866 509.722595271595 419.635982586394 514.959132543323
"1130" 225.8 360.605617785773 516.426393529158 393.808739032785 511.161092007944
"1131" 226 363.227280487914 513.376984995049 389.755787781247 513.397775510836
"1132" 226.2 368.726145639103 491.954677753179 388.534044993829 514.917932028415
"1133" 226.4 376.947360556164 469.580301205161 377.916134959664 505.685856889534
"1134" 226.6 386.75198582993 446.094513062114 381.294622418691 486.363035395198
"1135" 226.8 402.670007394084 428.536925707087 383.405119234441 466.423077184733
"1136" 227 420.448389347445 408.371187729657 396.548088508357 440.402301566829
"1137" 227.2 437.783887677797 377.120387621358 415.950677251686 418.703543064278
"1138" 227.4 449.897129087946 353.041622848674 431.247439809814 391.646333648418
"1139" 227.6 459.316121551294 331.430834996762 446.600502863335 367.308512496592
"1140" 227.8 470.073402154944 302.565728788683 453.850736723226 341.463051727684
"1141" 228 483.649003897869 272.340746314917 465.045706808901 315.9827689715
"1142" 228.2 493.524168647248 242.301636447105 480.940964881999 284.536404553573
"1143" 228.4 494.727459866888 213.576166914421 490.935834576836 251.534931777906
"1144" 228.6 487.072366529261 181.683653664851 496.402215713586 223.164434472638
"1145" 228.8 477.406660783826 146.11650118871 487.544135984843 190.13196068805
"1146" 229 474.727864070954 123.643134209782 481.720829470786 159.654559005511
"1147" 229.2 481.030038446935 102.993778054282 475.641301380582 140.677185950837
"1148" 229.4 496.352665214061 96.9884027010851 475.468482984838 126.308032747401
"1149" 229.6 539.858670562626 97.1797896735427 488.258678889032 109.298957082738
"1150" 229.8 567.820243406707 103.383022854223 513.443782532444 105.011576746531
"1151" 230 579.203938310755 108.540617860856 541.155749128916 101.064899734707
"1152" 230.2 612.010384525538 118.079715931123 567.570699266955 106.646905566226
"1153" 230.4 648.702661833599 125.952754109409 600.940793860963 116.709118577366
"1154" 230.6 682.452832811071 134.78828440187 639.569835154507 122.69940490462
"1155" 230.8 705.610244117562 145.583020621705 671.036885208094 128.168070039176
"1156" 231 739.875858291145 166.900694491207 702.660401622442 144.945367106127
"1157" 231.2 767.836657922895 183.670711180508 735.444244991598 161.986753794069
"1158" 231.4 793.997834643343 208.920288883336 764.036184659278 178.110956822936
"1159" 231.6 808.680189449404 239.850185349155 789.553139416856 201.159969746088
"1160" 231.8 811.211764109435 266.666782372417 805.387755630977 228.268185290102
"1161" 232 817.290210157989 303.884703618606 812.240706516124 259.48254389005
"1162" 232.2 822.289386324127 333.757960728887 816.249052108699 292.388456182044
"1163" 232.4 814.204941426137 368.306956401778 822.516530767749 323.644991955365
"1164" 232.6 806.817014304349 404.310224163761 817.180017018756 355.078301841584
"1165" 232.8 797.624886821753 428.628751709618 811.498015332282 392.276087690188
"1166" 233 781.440433044164 460.877088648753 799.782453011995 423.753618541449
"1167" 233.2 764.803742710296 494.228472854931 785.54426027433 454.864669526663
"1168" 233.4 748.406417698299 526.903714823849 773.282528386724 486.718541777323
"1169" 233.6 736.634015648454 549.476100636226 755.543411891027 515.277142477383
"1170" 233.8 718.914093473104 583.551272560294 741.280559076793 544.295017935484
"1171" 234 700.345784051965 607.681019141581 724.544156222078 577.121157629446
"1172" 234.2 672.843859462771 620.090162390384 706.682620323939 600.523424672105
"1173" 234.4 643.40013306129 614.154369660317 683.528787559267 616.473912136599
"1174" 234.6 617.97189596203 595.347535866166 654.95891616653 615.756360667294
"1175" 234.8 593.1143827223 572.72495949291 628.159781159703 598.994541967272
"1176" 235 574.671129255401 548.143754162968 601.309207801878 580.760525021357
"1177" 235.2 555.39849661273 519.86407699363 580.547024736929 555.089345458186
"1178" 235.4 541.043618828783 495.623172697176 558.245907356719 528.999534921175
"1179" 235.6 523.439022206082 468.341530016856 546.810498044772 504.269800064385
"1180" 235.8 508.035920708912 437.641539470741 529.082138810983 477.060843553989
"1181" 236 503.746735549669 410.939721884476 513.110662152948 449.609648542115
"1182" 236.2 510.922876908724 381.634017101049 506.510825078161 425.247285639974
"1183" 236.4 515.966816165781 350.246661374901 506.813117319154 396.134668152996
"1184" 236.6 517.668898784611 324.498484329155 514.71173022459 362.33742386958
"1185" 236.8 523.767178368902 288.048252075125 517.219767578446 333.710428656471
"1186" 237 518.832705425268 261.077539908484 521.992923391188 302.318254344311
"1187" 237.2 499.341949545287 244.611508985252 521.529353551989 273.116855866054
"1188" 237.4 473.27680686772 228.790026650969 509.463121094472 253.99760922354
"1189" 237.6 454.153108196308 226.645758838274 489.339594917103 247.238384250134
"1190" 237.8 438.959498911115 228.534707597531 481.310313698058 237.216765244721
"1191" 238 410.810467964129 232.794040859698 461.565928907177 234.193686474812
"1192" 238.2 391.718052377941 234.775342837309 439.301368105358 235.3100929687
"1193" 238.4 381.929393583966 229.338697671992 417.719035495872 236.974560878139
"1194" 238.6 389.356187636498 214.849961653222 411.559947116411 237.417637528351
"1195" 238.8 406.984048254189 195.618129453703 403.306984488503 230.065099091566
"1196" 239 429.824133081583 187.129166188542 401.230372918775 211.874922486959
"1197" 239.2 460.202040065948 176.664927153695 416.725983036395 197.749266048306
"1198" 239.4 483.234832931973 168.088437851071 445.856554484871 184.884116444219
"1199" 239.6 516.930355192313 161.140722713716 477.147867625575 171.365508603076
"1200" 239.8 550.528109348372 152.624446821836 511.30686911728 162.443362165576
"1201" 240 584.856698271408 140.512701591989 544.860581204169 151.185197957926
"1202" 240.2 610.199993461938 125.404952289942 573.246852585257 140.754330334363
"1203" 240.4 640.003153376671 104.542961370038 602.129094890901 131.346107992617
"1204" 240.6 664.474070843393 88.5382514010066 627.04658524868 110.256705674272
"1205" 240.8 692.172815349262 77.1650385182447 653.821600850801 94.945091141985
"1206" 241 724.15531940097 77.7600220043058 681.842735458357 81.3454963111724
"1207" 241.2 756.813745008617 95.1350925766645 716.405663068916 78.5707844188792
"1208" 241.4 778.662533259919 115.533993942931 746.120609916579 92.154640294354
"1209" 241.6 794.833537656402 143.783527424777 771.886794237326 110.580220619788
"1210" 241.8 809.712349640996 175.894979558971 791.212511861144 134.53451874484
"1211" 242 825.127374513999 203.320458708375 800.546450558242 168.048021770613
"1212" 242.2 835.887636297975 226.829169192408 807.911399334701 200.717201367201
"1213" 242.4 842.936363069081 243.929157357714 823.957243805569 212.736503660529
"1214" 242.6 855.378942137006 272.634017279418 838.124310450732 232.545237844438
"1215" 242.8 862.537272952517 308.224043944177 851.164117217991 262.319550604845
"1216" 243 857.025605499829 329.753170274661 856.958713694269 291.27064720229
"1217" 243.2 846.227703362684 363.289757520876 857.330286895859 320.768187602279
"1218" 243.4 841.788388286227 400.455568606824 849.354610101327 353.975478194604
"1219" 243.6 835.856165195099 436.424563684826 841.924122387289 388.976508981517
"1220" 243.8 832.149350500234 467.510437178329 839.950535804154 427.009618151323
"1221" 244 835.300066140441 501.844995847529 833.378697095652 460.261331138831
"1222" 244.2 838.559811118674 531.445767434936 836.061495459111 494.934802963972
"1223" 244.4 818.922352341144 543.761394089065 838.824641084543 512.11241185325
"1224" 244.6 787.149401324569 554.922458255982 827.350576852337 536.452483693229
"1225" 244.8 762.300315522852 553.995705559333 799.561292950218 549.206820445908
"1226" 245 724.850326433633 556.576178457975 767.712275198467 551.561699108238
"1227" 245.2 686.574002341992 561.227962486015 733.417930034322 552.836444953051
"1228" 245.4 654.561966862885 561.521558112193 700.58725247741 561.358825262543
"1229" 245.6 623.748259098743 554.828697491577 661.884130097265 562.869495105272
"1230" 245.8 585.486112796757 544.088572119666 627.579722718281 555.657494420045
"1231" 246 554.804683363897 527.069468749651 593.520637109157 549.065899773074
"1232" 246.2 528.791847041967 504.600900452991 559.807940691828 530.676743576674
"1233" 246.4 505.179077165844 479.844304108945 534.37530186859 508.915961993113
"1234" 246.6 480.433175842812 452.520347460091 512.896742769937 486.274130953231
"1235" 246.8 463.443459685372 439.090024808548 490.265032063434 464.339606163919
"1236" 247 432.43194193944 428.714472019301 469.889419226204 446.740234561414
"1237" 247.2 401.424013756403 417.899329708462 443.223561838366 436.207959768077
"1238" 247.4 375.868540689967 413.058797369774 415.048259689255 423.68521900936
"1239" 247.6 355.271383888247 418.075592859602 392.331294550305 420.711889750673
"1240" 247.8 333.483807517318 422.023617984572 371.655863923276 421.662248991002
"1241" 248 332.589402415966 407.957707233461 363.995265181463 423.170854874163
"1242" 248.2 342.5855278969 385.334502328542 354.391754538402 420.313776039076
"1243" 248.4 357.006026007353 362.447919247523 347.154306838465 402.784654743122
"1244" 248.6 373.31415118534 338.891991583813 354.591225967039 377.075737208184
"1245" 248.8 391.403699807772 319.004570251797 369.115578820776 350.777197038511
"1246" 249 410.539484592642 291.161004693831 383.680681006605 328.054924013069
"1247" 249.2 422.687932694562 266.221899474656 405.054194531039 303.313518644019
"1248" 249.4 436.753526080249 237.748124899747 420.653983363955 278.486187337438
"1249" 249.6 447.626919358737 211.85564202702 430.458759246143 251.408966468194
"1250" 249.8 458.410580551102 195.420385485829 436.543747950547 229.313287725987
"1251" 250 483.218898576071 181.780002188081 450.305409568208 209.040055572672
"1252" 250.2 508.880046214903 172.319343027428 474.366311733059 188.616964849001
"1253" 250.4 544.722105736871 170.943403290328 499.764385353044 175.633536925712
"1254" 250.6 578.377875769906 173.872447971895 533.539752705492 171.323582556165
"1255" 250.8 607.833212610297 184.531598090966 568.690007633717 176.235376641977
"1256" 251 643.323782513674 192.446096110521 601.008148355932 181.960527203022
"1257" 251.2 672.102626253827 199.483505017249 631.936213318895 186.331631765244
"1258" 251.4 695.22040025346 211.262194280115 658.892999038044 197.181162203042
"1259" 251.6 723.526479680816 225.323579203948 685.761249926839 206.884044121002
"1260" 251.8 747.641221567146 246.177608183663 713.434602100137 219.47812885095
"1261" 252 759.174940356114 272.328933478945 737.806691827222 238.265569488868
"1262" 252.2 766.458463509051 307.538555675932 755.749910520338 264.901384373254
"1263" 252.4 765.072096126856 338.162726418534 764.046621428457 295.249690717224
"1264" 252.6 754.649137662833 367.165790064454 765.646022567767 327.925264147689
"1265" 252.8 737.564023290689 392.973662727614 757.723183921812 357.973489432503
"1266" 253 723.510076279217 425.353396307204 740.202051473157 385.257612603068
"1267" 253.2 704.377021681009 447.746646369665 728.792373594341 413.997328076055
"1268" 253.4 680.162408690563 470.335202910177 712.138939054857 441.4610450402
"1269" 253.6 651.406157816221 487.110113098616 685.181559921284 464.645494485158
"1270" 253.8 619.795503412265 507.849500854226 656.994967348768 483.851238798824
"1271" 254 594.246386593131 530.852142638313 627.858196218488 503.456139776752
"1272" 254.2 583.320692172914 546.080920792275 607.500408399372 515.191186559854
"1273" 254.4 564.979968970215 574.910385576076 592.125695848847 538.73701100976
"1274" 254.6 551.815789364994 601.602063160301 572.682521888812 562.11358262638
"1275" 254.8 543.221130854192 627.862169724368 561.432843218992 586.129519846192
"1276" 255 527.551338951578 639.94569836643 550.419316174407 611.297449417649
"1277" 255.2 511.482194350312 633.84374522412 545.901028376498 625.282682648941
"1278" 255.4 498.876873736248 619.115727482277 529.553878026859 634.6277291271
"1279" 255.6 481.937667309915 595.680516530522 511.573160591814 624.027432242719
"1280" 255.8 460.702559451629 573.981259281372 498.149755937157 605.305643236381
"1281" 256 451.344863963432 562.548905021211 477.548842799421 590.106680670862
"1282" 256.2 433.495243071599 534.228355510961 459.36874604387 568.881066224003
"1283" 256.4 415.41939142245 510.351825300535 443.173762710965 544.74571166054
"1284" 256.6 394.336607533008 491.146495321991 422.955615519379 520.067603355194
"1285" 256.8 373.655797616808 477.831202443787 403.696415201989 504.388568102713
"1286" 257 355.436211537476 476.757140256323 388.561186884988 488.486687772995
"1287" 257.2 364.333765702277 478.25865349091 391.180642772568 487.139105268535
"1288" 257.4 367.567356412367 480.216618329621 393.673164304366 485.963236197532
"1289" 257.6 371.267341059142 476.481698998556 397.337262918691 484.429892743132
"1290" 257.8 372.139484287961 463.78945414734 396.472677703258 483.23647859537
"1291" 258 370.139587681676 446.016696170655 395.082820939446 480.316359247991
"1292" 258.2 368.108662211035 429.453195656743 383.875495858116 467.253180194037
"1293" 258.4 368.605521940937 408.714855448199 375.648942971179 445.673570379108
"1294" 258.6 365.212920314197 381.358179443773 372.94417526037 420.827217929152
"1295" 258.8 351.399828079456 359.180694391021 369.610352490636 395.841431990175
"1296" 259 330.000831966009 346.058267693101 358.496772867986 371.173479902969
"1297" 259.2 307.689686803275 333.251286491698 338.156072239915 354.407491684793
"1298" 259.4 307.657314105143 324.677517775533 332.696105019589 349.696944019771
"1299" 259.6 307.721287272304 316.238988552008 328.618396702625 347.365651762779
"1300" 259.8 312.969270681756 314.292628485049 326.299625992375 347.779659456373
"1301" 260 323.640361800473 304.859805006124 324.295954473617 342.203214347235
"1302" 260.2 336.197470973177 289.179444187113 324.579753266073 327.238312599022
"1303" 260.4 339.609579778763 277.527333579181 328.974027742359 316.5501308199
"1304" 260.6 343.384146333143 257.423592517511 332.759917585854 299.891286257369
"1305" 260.8 339.417677107342 239.30830791749 339.035886795114 277.098607814398
"1306" 261 338.707739765463 219.413813373654 339.817615768798 257.909233375887
"1307" 261.2 350.490141788616 199.353480099121 339.569300473627 237.028794069861
"1308" 261.4 357.0866349159 196.147509073222 342.963907436939 227.294288245111
"1309" 261.6 368.925773634379 182.974574184793 347.963233027119 217.458921605601
"1310" 261.8 385.5977455215 158.362097589899 359.838127688245 195.011628067949
"1311" 262 390.227515692626 144.308286230603 374.018917064877 177.839536138711
"1312" 262.2 409.364608953577 137.753308965751 382.557827473498 167.3177074089
"1313" 262.4 436.170191702407 123.793294300059 399.612899300964 150.479192191204
"1314" 262.6 454.882699592421 118.155429139694 422.174725296578 135.088105501232
"1315" 262.8 481.223879835844 113.307946221425 442.404264183527 123.949462969294
"1316" 263 510.161540328445 113.369885655316 469.982932500385 116.68426304489
"1317" 263.2 532.448510148847 124.575795834966 495.416928783357 114.11163944087
"1318" 263.4 560.513821491267 135.587829205778 523.173229260948 122.413402634201
"1319" 263.6 585.408017598601 151.872314123301 550.861211396414 132.365854683137
"1320" 263.8 605.209853474268 168.051370707357 574.868131549939 145.604271032053
"1321" 264 611.74326954185 192.002456328029 595.489616893778 159.586810154838
"1322" 264.2 605.622951431911 218.381608934715 608.067038104145 178.462417463741
"1323" 264.4 588.885630493365 239.598718337539 606.264521619392 204.080409974657
"1324" 264.6 567.482388245965 265.300187206737 592.725184336924 230.179163551552
"1325" 264.8 544.171732332487 285.359876887183 573.716474206782 253.941031325984
"1326" 265 520.921440785439 293.38601317828 554.340916195492 274.715475286147
"1327" 265.2 491.852674325988 304.780726677748 531.988459268804 289.812851158115
"1328" 265.4 466.631319242418 314.11105456181 503.874681901251 300.127340293072
"1329" 265.6 446.813975892091 332.945790385966 477.27956640584 310.143230275703
"1330" 265.8 430.571578955786 360.531446023037 454.881157770134 327.322586407413
"1331" 266 419.960283042098 385.021544591595 437.33507060268 351.354844425784
"1332" 266.2 423.523626823949 403.732859661406 429.235337753094 368.288649157921
"1333" 266.4 424.5785753144 406.532875792996 428.320790939893 371.963100343372
"1334" 266.6 409.780544170797 411.039774513995 427.713154777878 379.698009225228
"1335" 266.8 393.367773414319 406.60890245506 425.34154682969 390.35717741975
"1336" 267 392.888776910102 402.570620015537 420.085603932957 393.071703259377
"1337" 267.2 397.835122294158 406.041320514155 423.22552186684 392.726213849037
"1338" 267.4 408.682313682285 416.728943664145 424.779829195604 392.18392634847
"1339" 267.6 419.148325928055 428.475445595708 424.985630435241 391.482302898801
"1340" 267.8 425.562396174321 441.384800409132 419.116169076712 403.552456665901
"1341" 268 432.020025261301 452.675216833679 421.257844952176 414.718562267008
"1342" 268.2 440.979143482362 480.374885046575 427.498379180378 433.532811010536
"1343" 268.4 444.229611513546 493.883638970287 435.381169039931 456.877764963483
"1344" 268.6 453.036586891205 517.698087425166 441.12571964011 473.022149029691
"1345" 268.8 463.463334558407 545.715992124316 448.907482144221 503.856975363879
"1346" 269 470.51322593987 573.647694147122 460.460444834132 536.260739200437
"1347" 269.2 462.948198995228 601.968638990333 468.27344775701 563.401024884665
"1348" 269.4 447.867579614825 612.24892485772 469.375730844585 585.147079551169
"1349" 269.6 441.107845975372 608.852994604776 469.334745996901 589.014577760263
"1350" 269.8 422.704180304793 601.083689277808 461.78387837857 596.612633412388
"1351" 270 401.356928019595 589.441118233836 437.125441286417 597.60085777494
"1352" 270.2 388.282586133637 566.047709183982 416.836022993712 593.877658253044
"1353" 270.4 372.607634172335 541.003736364335 399.448127720005 572.959386101113
"1354" 270.6 350.157747399566 526.600500761378 380.398753511279 551.025622545843
"1355" 270.8 341.164852215827 506.382560454496 366.644664639662 535.125804916452
"1356" 271 330.227146775523 477.398862911563 351.02188744353 515.197926715577
"1357" 271.2 322.689350431865 452.878553272684 338.147578296045 491.051081223796
"1358" 271.4 306.63453399242 426.322095015755 326.993127109069 459.465297170521
"1359" 271.6 309.455562627622 402.7921222982 316.089870836305 440.656664617764
"1360" 271.8 315.149724501476 375.396473564757 310.987087593306 415.198069468022
"1361" 272 319.894537902896 348.492234007264 315.601849678235 387.849428347767
"1362" 272.2 307.391044675524 324.142535337704 319.349335736151 365.30356807522
"1363" 272.4 310.638519724329 313.800131285816 316.97881373951 350.454428420525
"1364" 272.6 319.004755035867 291.914335872254 315.548159650348 334.866633521187
"1365" 272.8 330.567315407404 271.311397795561 318.379510590026 307.907814586768
"1366" 273 337.224383968035 242.551142070852 326.541827747938 280.946465961176
"1367" 273.2 334.435798311347 215.163313579674 334.470979671059 253.268323820724
"1368" 273.4 344.496414049787 196.005384988546 336.887606379882 233.833011455517
"1369" 273.6 359.518116796078 174.401618466834 342.802664430677 209.034872419843
"1370" 273.8 377.524788903849 151.063201605804 354.667329222445 185.691796989691
"1371" 274 390.455833287868 138.405865475307 367.22508629678 167.319815637517
"1372" 274.2 421.239176596876 125.313685448281 382.894086417104 148.437211866533
"1373" 274.4 445.389083212702 112.823227168707 409.828380934896 133.646402452282
"1374" 274.6 458.319394525028 94.7785644637724 432.372154527296 121.102530339022
"1375" 274.8 475.60289483251 76.3171450656116 449.723571741429 104.333390813889
"1376" 275 507.344974189458 60.8374022454387 470.131179930593 85.7912412900802
"1377" 275.2 528.620834373519 54.5915197968083 493.760002910556 70.183344952694
"1378" 275.4 555.307842007522 47.3988647039016 516.356214255025 60.3928798138746
"1379" 275.6 583.397403467536 45.4792557243526 542.63297629294 53.131332586107
"1380" 275.8 615.801448884721 47.4130467606873 572.435787822179 48.4475367192596
"1381" 276 635.587363804363 56.5284994261638 598.56215850586 47.0920648714091
"1382" 276.2 666.200682694981 67.9859217096092 626.173153846884 53.5998631160204
"1383" 276.4 698.947511537639 68.6383284919456 654.448671055243 64.8798871986995
"1384" 276.6 718.911054582987 60.7171641173254 682.120163327166 69.5173177354075
"1385" 276.8 744.627361711232 67.4987330518381 706.990075934736 63.3019965660142
"1386" 277 775.998604119037 83.627858482299 734.325392793881 64.8628984595686
"1387" 277.2 800.142102001233 98.8338084031057 764.035468478515 80.1397357359733
"1388" 277.4 822.035304958395 120.429906499167 791.839293008595 95.186279173561
"1389" 277.6 846.664719570196 147.269936771779 819.37368207582 118.393053279951
"1390" 277.8 869.785066396165 176.23384318272 841.969865975626 142.623260876434
"1391" 278 883.857828100676 200.650981994806 864.333515978406 166.143040864675
"1392" 278.2 900.916031721723 215.716063239714 876.666136220813 187.508686778401
"1393" 278.4 905.926776528963 243.109202923914 890.541764578179 206.434942781014
"1394" 278.6 907.287495455923 274.581108230111 900.928111945663 230.581118536235
"1395" 278.8 910.476232675874 297.384141248525 904.243996337044 261.145074042521
"1396" 279 910.10126520734 308.179576253102 904.958749500969 273.334002950804
"1397" 279.2 903.658263750149 310.604198368605 906.733829632936 276.447133707011
"1398" 279.4 898.385659196373 318.657407602091 906.956537561951 282.621955648876
"1399" 279.6 893.689054906956 336.63088118912 905.314344963318 300.813741158022
"1400" 279.8 889.128646520958 360.61792583282 896.623689142594 321.931397244574
"1401" 280 895.97297003096 384.378569659407 892.451465552267 347.565380091411
"1402" 280.2 911.082463574924 403.041803414705 895.421660758877 369.814828461157
"1403" 280.4 924.633310350465 417.665747173704 903.915515449911 387.817702481204
"1404" 280.6 917.072188734949 432.596605306288 909.798030333107 392.93228434549
"1405" 280.8 906.220009263613 441.677706868109 914.275003415149 406.256111121352
"1406" 281 888.025991612184 440.951907755154 913.1364364285 415.781894283825
"1407" 281.2 857.347521557613 440.235006099186 896.822473179218 431.96341894447
"1408" 281.4 832.223508636922 435.485507822742 870.738257692769 436.83788624383
"1409" 281.6 809.914555013356 422.932286808187 844.602750711169 434.203661907847
"1410" 281.8 775.702016470931 418.405504898723 818.55812293364 425.254273864601
"1411" 282 748.006174921554 424.696178582535 786.101743322175 420.756082716704
"1412" 282.2 720.235700498047 438.016483946987 757.316736120788 422.179632036906
"1413" 282.4 698.518071166458 461.42512977522 729.414221429953 435.099290835446
"1414" 282.6 687.445487333567 487.571635240111 706.41817623173 455.665568234044
"1415" 282.8 684.689896222635 522.661589179099 692.12211321587 478.230436033463
"1416" 283 685.220219951224 545.923357221344 687.071473518383 506.727303785482
"1417" 283.2 681.435926663215 572.487702184099 686.708876732715 533.526854633632
"1418" 283.4 663.864527982005 595.877946901577 684.593923742407 561.453723635421
"1419" 283.6 638.55951068429 611.96949542949 671.81920344603 586.167435923378
"1420" 283.8 616.64411263102 622.228378778271 648.647542434471 603.904761820486
"1421" 284 588.395507877308 637.698685990907 624.164099580656 616.331805268076
"1422" 284.2 567.672240493285 632.595356593364 601.855984999037 629.856392730896
"1423" 284.4 559.369267604973 611.103320903852 583.221280739693 635.752840286063
"1424" 284.6 558.827338775807 584.709513694103 570.291363687352 620.21237825415
"1425" 284.8 556.373574564199 558.698496158355 564.051525248755 594.575954089065
"1426" 285 548.961937081218 526.601822001421 558.48006608322 567.291035248425
"1427" 285.2 542.454420850378 496.782718386985 553.030411190018 538.208474647724
"1428" 285.4 531.107667807613 479.83120510926 547.159850661758 513.627634763945
"1429" 285.6 508.241872078413 460.739747312397 538.345342270418 489.834357191401
"1430" 285.8 482.525456134566 441.574308541218 517.163303777018 467.968137220404
"1431" 286 471.658721550098 423.081201833733 494.920898700215 449.964248508649
"1432" 286.2 477.467351749674 404.435966537319 485.54138942361 440.276299928932
"1433" 286.4 491.563182269659 375.546719956345 477.936353548131 416.47780790883
"1434" 286.6 507.748040178556 358.222728152568 487.021909206366 388.281402558649
"1435" 286.8 530.006957506648 339.336621369052 502.448468416819 368.384129545917
"1436" 287 553.026607698588 318.093527429503 524.583462897088 346.119236961182
"1437" 287.2 576.871458302772 301.652121729405 546.114579466751 326.878298592594
"1438" 287.4 593.443324910635 275.079747635604 568.324329161531 306.729636450919
"1439" 287.6 599.727291572624 245.46158942891 586.751373900326 282.036430314782
"1440" 287.8 604.661682762016 216.142128051261 597.686483319122 254.985226265438
"1441" 288 608.665495116994 184.995959979113 602.473770285359 224.852662235716
"1442" 288.2 602.199663492609 161.892945978287 606.121526978119 201.097659690253
"1443" 288.4 589.517437534979 133.004181539996 602.28099868503 172.39834676915
"1444" 288.6 574.069163410387 110.014472343795 592.463927781323 142.994739064863
"1445" 288.8 571.434943320143 86.8272784735119 582.252715861767 123.320912698538
"1446" 289 584.409994814514 71.9371910957348 574.518409505385 106.658441340536
"1447" 289.2 607.081611999403 65.3331893147343 579.265835773389 87.9742171798548
"1448" 289.4 634.944502082868 70.865573706933 596.685723455776 74.2018529067373
"1449" 289.6 655.013413575502 88.3576347481444 620.778394173454 74.389385964355
"1450" 289.8 677.801536529171 108.429501827113 644.776720880856 85.8260940842199
"1451" 290 697.69559405205 130.78715734587 667.409860190758 102.418707556474
"1452" 290.2 717.795975883157 154.257586104901 688.779081507788 119.656152873319
"1453" 290.4 723.167936190732 169.501110109818 701.233090896006 139.859637035476
"1454" 290.6 728.187032208435 196.51437393966 714.932105131656 158.876207393123
"1455" 290.8 729.757767739464 225.334647863862 723.580492394095 186.867260345978
"1456" 291 728.45473244972 255.75614240331 729.66431093344 213.847593102102
"1457" 291.2 716.044697756159 283.733843145203 727.088741031118 243.721974310753
"1458" 291.4 696.324266591216 307.953456407644 717.99147406527 276.257243898861
"1459" 291.6 672.37495861541 330.553002694291 701.425894064297 301.567515246419
"1460" 291.8 643.677115768689 346.959595305227 678.337619163281 324.505059948641
"1461" 292 615.916699948278 360.629046243206 652.131479701271 340.649460357425
"1462" 292.2 590.164208116831 371.823773359726 624.09050577358 355.051299635992
"1463" 292.4 559.566442775818 382.873577434373 598.359773561994 365.533253591941
"1464" 292.6 535.539297854052 392.671923960489 571.244167109024 378.01538679123
"1465" 292.8 521.907892084553 410.07876690466 551.210071671371 386.01167616446
"1466" 293 512.372651931377 434.37357706087 531.039706985531 400.404076139845
"1467" 293.2 508.845761294144 461.296635864814 515.709753377652 423.704462415575
"1468" 293.4 502.744991829766 488.915455478478 510.753822615179 449.278098565264
"1469" 293.6 491.902156760442 515.490607622172 508.089289603167 477.312560267202
"1470" 293.8 477.25149055144 544.724892851031 495.00524278565 507.247397104035
"1471" 294 463.779491604367 566.739891261991 483.541528408887 535.020705279596
"1472" 294.2 457.474474942046 563.026155229011 481.648067541739 541.548584117259
"1473" 294.4 444.968770868524 549.624914621775 479.155823116602 544.244610342293
"1474" 294.6 437.487040828565 528.834975108767 465.50867298028 549.050499790892
"1475" 294.8 428.852864388561 499.080256857273 455.250098958714 537.993989203103
"1476" 295 428.201854611933 484.879624757913 440.612917470385 520.182679347314
"1477" 295.2 422.187592313397 459.280700710283 434.679545270083 504.33519859634
"1478" 295.4 418.053886072485 442.101551077588 427.423489391377 479.399935010327
"1479" 295.6 416.381726360953 420.285588008751 423.14840217266 457.272083093014
"1480" 295.8 419.402397772603 392.31232863689 419.711174645533 438.311761516344
"1481" 296 417.380002003221 366.118751828778 419.997379484265 411.403732506454
"1482" 296.2 409.853117806138 348.354339057852 419.845995504147 385.65836891282
"1483" 296.4 394.95329160252 322.105057460128 411.452886210421 358.223086617077
"1484" 296.6 381.604929767427 291.500703843287 397.014156924597 328.089888013621
"1485" 296.8 375.225186094421 260.362708496502 382.664711276676 298.336509003243
"1486" 297 385.082507710939 231.272032686276 376.690835716593 268.942155189136
"1487" 297.2 409.314581850438 209.893904035334 381.170584302115 239.127494647493
"1488" 297.4 440.303625316494 198.507631862299 403.578024589422 217.433707713012
"1489" 297.6 473.341780069595 195.66835863492 431.652029455951 203.582349911586
"1490" 297.8 501.489359603346 191.921241773188 461.40495172093 195.573402599197
"1491" 298 532.883405244502 192.059702524814 492.472401765638 194.509955465168
"1492" 298.2 564.73709241316 181.349367572782 522.018166816636 191.696486977859
"1493" 298.4 587.510564960906 161.950202684636 553.710177722051 184.899085847945
"1494" 298.6 605.267123536974 140.724867456666 578.959289618044 168.146113485673
"1495" 298.8 621.500531778672 111.645178351125 598.534000812235 144.96731584558
"1496" 299 625.173481472547 81.6581874257077 617.898502128524 121.691740780524
"1497" 299.2 630.204182002238 55.0705195003454 623.189941892468 93.3834129554807
"1498" 299.4 639.7379052595 63.6287486778941 622.100746673867 85.6739013560903
"1499" 299.6 664.049120318531 77.580317546352 626.900470107614 77.9738535455703
"1500" 299.8 675.82737909899 97.7613069542548 647.503721744515 75.3504876250786
"1501" 300 683.761502369023 123.518650026038 666.74821355586 90.8797772429458
"1502" 300.2 686.825493755179 152.214212091299 677.418649963421 114.290418800809
"1503" 300.4 686.59169408151 183.958010649211 683.72860244063 143.357746482468
"1504" 300.6 678.975601388342 209.662766419969 685.118119480695 171.514431065744
"1505" 300.8 664.285489390712 232.130823751564 681.639638941845 196.163607194051
"1506" 301 640.4999391851 254.973805104074 667.840468109476 221.447251386463
"1507" 301.2 614.956104613835 262.995112354837 650.361112777075 244.789414463798
"1508" 301.4 586.486889148394 270.350231286352 626.04780489604 256.019478115929
"1509" 301.6 558.011443455428 278.252562476969 597.640654667416 265.401492897156
"1510" 301.8 534.763963930426 284.215776861735 572.081376098928 272.696920269273
"1511" 302 501.717599935225 283.551643426566 545.366972566175 281.315601743067
"1512" 302.2 477.580035433581 272.573606793131 515.259704070138 282.403800885075
"1513" 302.4 448.806013571818 259.050021441674 485.680728286477 274.919628641259
"1514" 302.6 420.782893776368 249.282495530693 457.529976660964 263.637411548025
"1515" 302.8 395.496202853866 254.86360507627 434.948514239308 255.246014471386
"1516" 303 370.852389474203 266.98928372335 408.144702378672 254.773634001364
"1517" 303.2 356.109531573233 283.6647144565 386.132378207312 263.999302480361
"1518" 303.4 353.276982411138 303.20155878758 375.531838714405 272.885231456784
"1519" 303.6 349.010862652104 327.532239115479 357.613838832529 290.867015980131
"1520" 303.8 337.928579722766 346.205748524236 352.981041148312 310.711198365735
"1521" 304 317.793920112833 355.367112565103 347.314572172504 330.925065467599
"1522" 304.2 310.189354351793 356.503386287757 339.905044259301 341.606285397469
"1523" 304.4 310.958123396295 362.537594250757 338.803696679245 341.021751335645
"1524" 304.6 307.087707297267 378.442720351727 332.33075578749 346.349774237443
"1525" 304.8 306.572070114309 379.751349969682 327.574979625452 350.87971603984
"1526" 305 307.746066693198 385.474399537804 327.932458642072 352.296097264737
"1527" 305.2 305.927889626539 398.331792186904 321.914560905932 363.969798705285
"1528" 305.4 307.671313982101 409.45080628301 320.77085902053 371.818119949443
"1529" 305.6 307.39344104889 424.3976184591 316.746080862496 386.379131922444
"1530" 305.8 311.870754795043 438.896230068819 314.720722205054 401.285245316014
"1531" 306 315.091036963429 459.347948311272 314.593586050637 420.505957760503
"1532" 306.2 325.448720486427 477.429067344155 317.366979264169 438.181074836655
"1533" 306.4 333.03824618297 496.311849256143 322.434523409052 460.446380066983
"1534" 306.6 337.969918960683 510.737660995844 330.6104884524 475.7127400997
"1535" 306.8 340.507898458626 513.186822695981 333.243578845243 478.507701883902
"1536" 307 344.714772481004 523.001283978942 336.194093410698 486.643243448797
"1537" 307.2 352.65158654246 536.164151405479 341.375306959434 500.441943445707
"1538" 307.4 357.824347203953 548.359806756664 345.722070421375 513.282257182753
"1539" 307.6 367.084854430041 554.048918754629 348.864649560582 521.121006354163
"1540" 307.8 374.403840101821 568.271090912873 357.676548894002 534.292240758479
"1541" 308 382.926875083149 577.526733919634 363.89270019148 546.740491186746
"1542" 308.2 391.994502760769 586.608698195362 370.874531939169 556.300464394905
"1543" 308.4 407.656978522418 602.156702166895 381.324793088615 572.528344464358
"1544" 308.6 420.08647313279 612.741307574525 393.797454295605 585.229730060123
"1545" 308.8 437.621218991102 623.587018900545 408.644625028551 598.737600265742
"1546" 309 453.157592134953 635.941339759828 425.47766178957 612.653890893036
"1547" 309.2 472.828761617188 645.462037485642 439.228032742164 622.544588737622
"1548" 309.4 486.997580420369 654.869757000928 455.1266179423 637.046368554086
"1549" 309.6 503.66681449691 662.635378148891 468.383300191544 645.860965870279
"1550" 309.8 523.462153764752 669.002714819048 486.739779577086 657.270828439103
"1551" 310 548.739273634766 676.32447455572 509.443011130936 664.37855863516
"1552" 310.2 571.474229513251 676.735209417644 535.402362951238 672.480627531824
"1553" 310.4 598.721852925074 682.293097877006 558.846330611351 675.61138874734
"1554" 310.6 624.413077475785 683.953821199657 584.428526054291 680.461884611709
"1555" 310.8 653.016793180269 680.725869468397 611.660536704362 684.413755169852
"1556" 311 679.038720852736 679.093889298236 639.843519710865 682.952622897623
"1557" 311.2 704.117537883205 669.665855094124 666.889486350125 679.376466720323
"1558" 311.4 724.233963646256 667.887772301161 690.796969034691 674.632355604273
"1559" 311.6 724.545156434869 665.133899011626 692.905699363612 675.053112730066
"1560" 311.8 737.290746635407 656.834072003428 694.43537930552 673.159516584575
"1561" 312 747.581592739151 653.02382385613 711.410722523513 666.68742860403
"1562" 312.2 758.54594079221 648.469859626658 723.612292421467 658.617068339394
"1563" 312.4 783.472561185303 637.043236990417 744.315572181529 650.972203086211
"1564" 312.6 799.324803857014 624.306630213865 766.624244684456 644.232851239203
"1565" 312.8 817.939510609824 613.322445815688 789.590585879935 631.288749283485
"1566" 313 833.212594657571 597.747091028635 804.837704088029 619.98534910037
"1567" 313.2 852.326519936629 583.539594906362 823.176315921649 606.266841822229
"1568" 313.4 863.367245156911 573.890388376468 835.871754764628 593.35679641635
"1569" 313.6 859.999398785444 575.505403199227 836.825649025992 590.696141332364
"1570" 313.8 855.172296159762 581.750617738426 832.320017010567 595.37577839853
"1571" 314 854.139720753271 584.68668094369 829.36442495386 597.46562424448
"1572" 314.2 853.625818275364 583.474259458472 828.43022228787 597.254542313568
"1573" 314.4 853.743901271605 581.12684229428 827.178836473793 598.295299817738
"1574" 314.6 853.347867102728 574.988398661121 826.463750135009 598.113365962302
"1575" 314.8 863.940801012035 563.779150989241 833.621366961467 590.302436374921
"1576" 315 871.27479420118 555.604484766541 845.125255675121 582.244009736531
"1577" 315.2 880.028469216815 543.496945981858 854.470468902707 571.973761657806
"1578" 315.4 893.352227573693 526.342941107184 866.148970432906 556.802922112612
"1579" 315.6 899.446745930863 520.576528470762 876.158660811344 546.050176725327
"1580" 315.8 896.720681692272 523.27500990817 875.349982853066 546.220370225582
"1581" 316 894.01557546979 528.24025202777 873.553420470064 546.58979591745
"1582" 316.2 890.558114483487 533.139562782988 872.825614956666 548.11101062484
"1583" 316.4 890.458410128804 533.986555114439 871.254598293143 547.786173882947
"1584" 316.6 889.969027265401 533.332101935324 871.046542785087 547.311534006661
"1585" 316.8 889.232495149197 532.63431391284 871.351918637039 543.784602432777
"1586" 317 888.821107009361 537.221528058716 870.4874382986 538.186752677278
"1587" 317.2 886.169577146982 542.808514148785 870.777042863176 536.936283624691
"1588" 317.4 881.669062265276 550.321432806299 870.040056746436 536.792861741788
"1589" 317.6 875.194406999084 563.252170701283 871.299174280526 536.317569101397
"1590" 317.8 866.41955381731 574.924740810524 873.399554267726 542.352474713056
"1591" 318 856.49538988735 585.272550048464 871.512948091569 552.621391715526
"1592" 318.2 842.225147721892 597.719891322559 865.639364409638 568.844694405533
"1593" 318.4 825.118814110989 612.046160193506 850.981960306609 583.019400820649
"1594" 318.6 808.823183699587 622.22633700444 837.150482791357 598.289160448397
"1595" 318.8 790.371029805786 635.268596128714 819.224741326684 610.820245495572
"1596" 319 771.774370746694 646.85922887853 802.319182130244 624.21658202866
"1597" 319.2 748.153410145696 659.198031483216 780.862353434405 639.417818010935
"1598" 319.4 725.90566715056 663.832751666014 760.425195373343 652.04205250913
"1599" 319.6 702.253810071922 671.069671125544 737.672152500037 660.603083663913
"1600" 319.8 687.970926580288 676.74335002054 720.790603145166 664.556889040525
"1601" 320 676.214701439912 677.974078575104 710.233371687893 666.472159418162
"1602" 320.2 659.685232881162 681.617285248518 695.705861908287 669.715163415221
"1603" 320.4 651.16710286146 682.269181950003 684.743616692104 672.89637961127
"1604" 320.6 649.863170567865 682.797505688061 681.338511369636 672.486157301696
"1605" 320.8 651.173326812296 685.215270201317 681.119063422454 672.991074622608
"1606" 321 651.617935781879 686.581303285545 679.752390198865 673.306782964188
"1607" 321.2 651.11058651011 686.400241387292 678.927095182591 673.394047886677
"1608" 321.4 650.426613458074 686.788354329781 677.734330969186 674.220879259387
"1609" 321.6 652.332904659339 687.289255694517 679.239031179695 673.491376001612
"1610" 321.8 653.417945676328 686.809131792784 679.089127773241 672.777040159409
"1611" 322 652.351971061148 686.481235318974 679.827363469972 672.343006128891
"1612" 322.2 646.994509788625 686.129205497238 678.698626266703 672.459242149081
"1613" 322.4 639.443902197273 684.545603411688 675.087832206531 673.651278279156
"1614" 322.6 625.754652768921 684.997969619547 664.952989508684 676.320896116133
"1615" 322.8 609.323083651146 685.877169555572 648.617023830871 679.914211496873
"1616" 323 594.132071125379 681.845591936201 633.626481118519 682.038450050415
"1617" 323.2 576.522106354671 681.007071865291 615.367895758741 680.920729920174
"1618" 323.4 565.331380838772 678.91302839382 600.249295149816 679.834697795072
"1619" 323.6 563.374101298025 674.323202179905 598.388969797777 679.05293626606
"1620" 323.8 553.76013429523 665.448053756575 591.499477335321 679.490571543504
"1621" 324 539.693317101403 659.780661371612 577.703456845469 674.388440235833
"1622" 324.2 519.886350400355 660.363400561226 556.101795318485 663.262668310065
"1623" 324.4 514.430064405615 662.688508960663 549.796342392855 660.756119366445
"1624" 324.6 512.880721534664 660.703023504232 546.857988137983 659.877446111716
"1625" 324.8 506.130098852735 660.53366614593 544.382890492004 660.145686668311
"1626" 325 490.646808646091 655.993529358966 531.17332292442 658.697490488468
"1627" 325.2 476.274614051012 649.567019271979 513.599872682057 656.846330417592
"1628" 325.4 458.992714304147 639.173439247764 494.200136566425 651.78470557807
"1629" 325.6 436.109302124911 627.924656706123 472.889545645553 642.657912455137
"1630" 325.8 421.861716081687 619.315874613058 455.918481826113 633.480366401838
"1631" 326 409.59547686407 605.496495777992 442.058962459082 626.391179881241
"1632" 326.2 390.748102007203 590.644513077338 424.646550591741 613.335925310983
"1633" 326.4 372.945428258434 573.697902259639 402.919691991291 598.401355176504
"1634" 326.6 356.385884095953 551.929758925837 383.989316201895 581.146624528596
"1635" 326.8 343.187945739113 530.946415065688 366.080843016958 561.345518777001
"1636" 327 331.586134466757 509.207691926575 350.956844894983 540.920572956002
"1637" 327.2 324.85430319531 492.995119823129 344.43416784213 528.617818475749
"1638" 327.4 316.813288670995 471.096105562398 332.188492262631 507.952810670017
"1639" 327.6 311.516731622382 464.583895146676 327.132379912787 495.819499343006
"1640" 327.8 306.26940286874 445.408064968705 323.1980448898 482.008517694502
"1641" 328 299.777187838663 418.277114834264 313.250562248162 459.176221492965
"1642" 328.2 294.718284806646 396.296671866275 304.68261896373 432.494436917236
"1643" 328.4 294.390521561955 366.765358402729 297.611179422008 405.565517264015
"1644" 328.6 296.234795997318 337.813494324086 294.885291565687 376.641789297814
"1645" 328.8 299.228830117417 313.509785435415 295.790766689943 352.837194294101
"1646" 329 304.084911441753 286.069296336531 298.497550074585 325.300044815496
"1647" 329.2 317.946557672692 258.991293682119 301.268958294583 302.150859112714
"1648" 329.4 322.200121761157 241.663991213114 309.192604362181 277.536568345113
"1649" 329.6 326.428949212807 228.176103417494 315.34953885067 263.87551297695
"1650" 329.8 337.942656193069 200.491330552765 323.599067969982 239.888285259911
"1651" 330 349.198094601131 181.154541653421 332.783799774045 215.558242681322
"1652" 330.2 367.065481235785 156.077051854645 345.387925895887 190.599825120502
"1653" 330.4 389.616973599121 136.822206805645 360.165648900273 166.476130654572
"1654" 330.6 408.280485547236 116.530463064598 382.406711554518 144.654496830837
"1655" 330.8 429.576592232987 98.9903920289648 401.815116005931 125.163946281619
"1656" 331 461.209355264293 86.5184062606646 422.508083793017 104.379665266496
"1657" 331.2 484.504586202567 67.7915012574292 450.262641589755 91.6843521270779
"1658" 331.4 503.478491771792 57.7926213654588 470.248414782337 77.5269342175272
"1659" 331.6 533.700440232905 60.8006377603777 495.617477379972 64.3009090572626
"1660" 331.8 561.229209200357 75.1259196622637 524.941564656682 62.4882208483144
"1661" 332 582.356409374071 98.3161680588211 552.888725664349 71.1152750258939
"1662" 332.2 595.984096469943 124.564939456378 575.533837051199 91.5793530683608
"1663" 332.4 599.631724261539 148.200253701126 587.700357461911 111.200322435099
"1664" 332.6 596.346894623627 176.390824643958 596.778175517417 136.869240403316
"1665" 332.8 590.715914340773 204.834564427053 598.101795618945 165.539069110519
"1666" 333 579.129201969897 230.063157796318 593.254492601865 193.408199888764
"1667" 333.2 560.252645996686 249.043594423033 582.873395532714 220.462669520964
"1668" 333.4 543.009354047543 263.49740082725 570.394222841112 239.152338741262
"1669" 333.6 542.02583336605 291.412228757146 556.216249114615 255.111535451209
"1670" 333.8 553.817341353314 314.008166718951 547.360908377609 276.584348191173
"1671" 334 573.615663447784 324.028587483468 552.224189364499 297.733424453655
"1672" 334.2 595.656316564279 324.318087985158 561.463770149856 310.052535560034
"1673" 334.4 624.713828660246 321.486931305851 586.055447354907 320.44860492721
"1674" 334.6 655.563033692649 316.046676116885 614.212023798407 319.251491231801
"1675" 334.8 676.241759072611 314.280318289295 638.871715811972 319.610863778636
"1676" 335 706.12531092559 312.713744095069 666.415597616594 315.792635283043
"1677" 335.2 734.706701391365 318.933186004302 695.251341541877 311.702040227102
"1678" 335.4 763.592168888772 333.199740552534 726.232101924476 316.570215888406
"1679" 335.6 781.402422145477 352.325049555922 750.381538690766 325.444788111496
"1680" 335.8 795.456122892605 377.78210277989 776.408209429661 345.704155483777
"1681" 336 791.868302485401 414.713036218181 793.336712499562 375.332805703543
"1682" 336.2 778.443591868887 447.636733309459 792.75498178252 408.482420410847
"1683" 336.4 765.248192814081 470.566900455278 783.929393911323 437.190577286311
"1684" 336.6 745.69716792199 498.405538128647 769.467457035716 466.715834257505
"1685" 336.8 721.460664423064 522.840422294431 749.682414079725 493.860523187689
"1686" 337 695.484712856606 538.134015906053 728.306399416606 516.974108173819
"1687" 337.2 672.820114112087 558.14803376314 707.813411216752 533.613698444162
"1688" 337.4 655.862250210118 586.341856168315 682.45165209092 551.123691040385
"1689" 337.6 651.546157125067 610.502640341737 664.434732469836 576.292092958802
"1690" 337.8 653.67858470909 644.544051579539 657.03867155051 605.099105521104
"1691" 338 650.606770608652 654.532525350992 656.385567072858 626.369897525718
"1692" 338.2 634.614798605607 644.800229293811 656.109413276825 626.440677787964
"1693" 338.4 614.349641694648 629.585868909626 649.763409685058 632.315261869188
"1694" 338.6 597.975134705511 610.554412852376 634.011467644092 629.834037683269
"1695" 338.8 589.246960669044 601.840536505943 621.817623018755 618.280164255162
"1696" 339 566.785315022807 585.555505814093 600.370235997665 606.154379066016
"1697" 339.2 539.650038865771 566.928068977024 571.976070283048 587.286848985851
"1698" 339.4 512.940506292542 546.811805540878 544.913706260683 570.419391892888
"1699" 339.6 485.846340388537 525.586341224775 515.766443777838 550.790390482809
"1700" 339.8 460.988786777493 503.248597144142 490.833320595052 529.537141401944
"1701" 340 437.103087317374 476.069994617982 463.837170478514 506.284746272194
"1702" 340.2 413.853942669529 452.149974719906 442.783176338332 483.762055343846
"1703" 340.4 389.010598562746 438.944593700892 419.464842522859 459.42040344572
"1704" 340.6 360.00874879973 437.560556421012 397.558294138842 446.358716203984
"1705" 340.8 335.879734823229 445.470685739771 372.63588701499 440.580119497804
"1706" 341 320.390936082328 452.282390400512 353.460581459656 444.455702372427
"1707" 341.2 323.263184527758 444.87071843023 353.024893175335 444.192697279387
"1708" 341.4 325.444627948759 428.64185162552 351.097652036402 442.752489057643
"1709" 341.6 329.894554237489 406.675468518819 349.265576572206 440.230076111863
"1710" 341.8 333.404203403414 382.062747863163 341.836325220607 428.974710891077
"1711" 342 336.118023064893 369.568001810212 339.029124702395 405.525726275025
"1712" 342.2 345.258279460839 350.211330261612 338.87784390804 387.429141960031
"1713" 342.4 351.557208760042 320.802916149855 343.58792203142 360.616969499844
"1714" 342.6 355.317789554761 287.08467804932 351.520053473418 331.216980039622
"1715" 342.8 348.572482889435 266.169998248435 356.39533608905 301.787534335479
"1716" 343 336.836968285576 233.411393726669 349.822071114448 277.86139260196
"1717" 343.2 343.104309642403 213.228692114298 345.190837358101 249.466663697137
"1718" 343.4 362.90756388777 187.755751734788 345.124628166877 224.409979316502
"1719" 343.6 381.108326097662 162.631279210831 358.576536735507 195.380382327406
"1720" 343.8 405.157218409948 136.45846735647 378.640966170404 167.327167266317
"1721" 344 432.815435700127 113.761887036161 401.064568199612 141.350059251758
"1722" 344.2 461.474905405531 92.1767717965588 429.404577319737 118.916419982522
"1723" 344.4 488.610010757668 77.2166676072806 456.033039305874 97.1148369946181
"1724" 344.6 521.938388939286 67.5469516078048 483.310134996223 79.8940535342378
"1725" 344.8 553.362241382151 70.4599181333044 515.79135367431 68.327732556798
"1726" 345 587.09826276805 81.6976019455612 548.630024767194 70.6451830319269
"1727" 345.2 617.484294867296 93.1855337614303 580.196692705851 79.4830709027598
"1728" 345.4 645.255739077741 113.955978562315 610.883565191652 90.7685579674748
"1729" 345.6 667.662217746767 136.07468817203 637.752821103273 107.498971192345
"1730" 345.8 688.720370743902 157.611643688408 661.080965099956 130.005464375387
"1731" 346 706.291105764346 184.91916794523 684.294609160922 153.215205759535
"1732" 346.2 710.490529094283 212.163006516135 700.812243461836 173.479842756242
"1733" 346.4 703.724608160595 240.521616370341 708.990285496718 201.874634406304
"1734" 346.6 688.355248604844 263.246089671812 706.398444382423 229.453687734862
"1735" 346.8 669.689377227576 293.779992039418 691.732054286915 255.183910617472
"1736" 347 651.339182548365 313.997232938853 673.593955527406 282.872119418411
"1737" 347.2 630.606005468009 326.371040601679 660.881792618121 302.985846297983
"1738" 347.4 613.021656332972 347.523606271821 640.683510466731 321.684235530583
"1739" 347.6 605.537351757157 376.649326196374 622.841168393978 337.67912080719
"1740" 347.8 603.082135469924 406.67943288225 615.323215140587 358.701075189424
"1741" 348 605.878338464599 421.992060550834 605.778294201319 383.702376582432
"1742" 348.2 605.504124139009 449.677679509787 609.273012580038 408.758906283372
"1743" 348.4 605.855729540855 479.802090843127 607.3208420865 437.472830006727
"1744" 348.6 607.705691553079 515.125154624348 605.503419595417 472.21482270849
"1745" 348.8 607.254461084973 545.594463183626 608.323740096039 506.547142324631
"1746" 349 598.328274850337 577.083284687042 608.219363340669 537.493282107677
"1747" 349.2 601.768604813378 608.224129100224 602.767215532302 570.875758821374
"1748" 349.4 619.695256268669 623.177102981926 602.005942338214 592.002649759301
"1749" 349.6 631.950491143809 624.626724019667 606.88408865678 601.767505946631
"1750" 349.8 639.606662121458 641.160481701509 615.465515369201 610.208591014198
"1751" 350 648.050200955904 665.764794809589 631.496778106886 631.085181675698
"1752" 350.2 636.914325884377 669.263555424198 644.381657271829 641.343310861687
"1753" 350.4 612.242587741585 671.749964987718 647.79905103899 656.047381113757
"1754" 350.6 589.49152383647 672.257904847131 630.429467975694 668.244523789051
"1755" 350.8 564.77363622485 670.412974782669 601.561580142103 668.994091601269
"1756" 351 532.981326253527 658.806643976293 573.223475412255 665.499206214742
"1757" 351.2 505.861331700371 643.656322244554 541.560188516627 659.033088529132
"1758" 351.4 475.607742074974 632.202472041092 511.609358899136 646.403168648191
"1759" 351.6 442.367475547713 618.367510221066 480.994730997094 633.907441293351
"1760" 351.8 418.301575586261 606.521430677234 452.413707206438 622.829865301285
"1761" 352 393.345412819216 583.518063433699 427.25305042044 608.142628309711
"1762" 352.2 371.422870474392 559.841784582825 401.161822398303 591.537442540044
"1763" 352.4 353.956919204271 539.395966380254 379.591066269878 567.233343491854
"1764" 352.6 344.56139083548 509.60223154903 361.210722298989 544.080209091569
"1765" 352.8 337.367116713128 471.537131935672 345.603070720388 516.070465367578
"1766" 353 330.687749613212 447.356949705335 339.030398591153 485.683263114902
"1767" 353.2 311.285913094495 418.89356065697 330.681030833141 454.67846259638
"1768" 353.4 302.02000326692 394.785556860472 317.646877511881 430.983351888241
"1769" 353.6 298.033626511769 366.848151775595 306.655901190544 403.968951606044
"1770" 353.8 296.843815291085 333.50781365705 300.441511684307 378.524351594533
"1771" 354 300.55757013364 310.486149487195 297.661834594065 349.099340756971
"1772" 354.2 308.493181859264 284.560099724879 299.863282526507 323.114625194084
"1773" 354.4 310.710420258503 257.15613064348 305.896468630935 295.352909303738
"1774" 354.6 323.894547083964 233.060846827494 309.07007341587 269.818789383352
"1775" 354.8 338.749408516966 206.949191701219 320.90435851866 243.60231095496
"1776" 355 343.233166495498 188.261530353715 331.509460334728 223.143849038492
"1777" 355.2 361.500294131842 166.1600518655 340.673886020611 202.294478746695
"1778" 355.4 382.784847129194 147.988000380403 356.132783626231 176.269053030687
"1779" 355.6 404.272640183051 124.968366787734 377.702699048141 155.818427871758
"1780" 355.8 423.528648643551 109.851837937912 396.305877087801 135.977231744661
"1781" 356 454.186739027516 93.722128119385 418.49944970631 117.321767921627
"1782" 356.2 475.136873550973 78.0168830428268 442.242147771414 101.142291662115
"1783" 356.4 502.219936545152 62.5945353647805 467.148972477845 82.4080714079526
"1784" 356.6 534.761732680593 53.5040132705947 497.144733173394 67.6756065970752
"1785" 356.8 568.627234793778 44.3608873399371 528.033842561759 55.357173865539
"1786" 357 597.207193353406 48.3963681802857 559.411183643965 49.1626153650008
"1787" 357.2 634.502262790752 59.1674237599636 588.526949469988 48.0565210488299
"1788" 357.4 653.560407661839 65.3864968588544 616.248960611096 53.6211073527985
"1789" 357.6 682.690304522573 72.7332430716359 644.214965549687 63.6412146665923
"1790" 357.8 715.140138189715 68.1597787633527 675.498679198586 69.8023388364818
"1791" 358 741.085271952008 70.3159289068233 703.997096720558 68.5755202192711
"1792" 358.2 763.716562511677 96.8743021944329 730.319678370476 69.5021069051628
"1793" 358.4 783.896863291059 124.96220856844 752.745929611019 88.5583686557034
"1794" 358.6 797.040982238383 142.622272780284 774.49626355853 112.982970615224
"1795" 358.8 813.264884213835 168.623494307116 795.614416753266 135.166083318019
"1796" 359 830.085257854332 196.630790180226 810.377166086374 163.215235512697
"1797" 359.2 839.893023097221 228.953756637421 826.435966005989 189.495102797945
"1798" 359.4 838.504805398798 264.566826043493 838.059737459595 222.101087002276
"1799" 359.6 826.125336339793 289.590708952927 839.036946527478 254.855213490168
"1800" 359.8 802.88160253696 315.422764708696 829.191264705634 281.660307651292
"1801" 360 780.04599329074 333.216828956298 809.44674643432 308.697394756865
"1802" 360.2 759.573529534946 352.321996749983 789.897399695492 326.567783564263
"1803" 360.4 736.583670022827 384.017194200293 767.838245929614 346.247219113866
"1804" 360.6 734.258781551646 404.339573137804 745.361792657444 370.257796518816
"1805" 360.8 739.654091329105 433.615008240215 736.384785357885 391.89641315066
"1806" 361 738.718240008753 465.606488338817 741.516376157897 423.412053894477
"1807" 361.2 736.887639182658 497.981980215374 740.837206835495 458.100475172122
"1808" 361.4 737.985755808624 534.625193677342 739.111059324096 491.875643594886
"1809" 361.6 743.005537230998 558.429258509597 738.699672104581 521.354049204432
"1810" 361.8 750.581974059181 590.157206105502 742.229259913349 548.198312347858
"1811" 362 760.896059017856 616.106044170559 751.299981858 577.86783440997
"1812" 362.2 748.367581033331 632.172767958926 754.541232064 598.709079267207
"1813" 362.4 722.858397842822 637.046872083283 751.700401526711 616.970427475904
"1814" 362.6 694.624426782168 626.698233233078 729.510778058396 632.134261583309
"1815" 362.8 670.150733877423 600.107993408031 698.250930856003 631.747930043757
"1816" 363 658.937463750991 576.79743415995 680.985600422674 608.631113597089
"1817" 363.2 637.005857671369 547.938091623013 661.441061164215 579.003603341976
"1818" 363.4 612.206943941868 519.956241123124 639.759911336955 550.177511757655
"1819" 363.6 588.271885543578 489.986911116915 615.185588184578 523.999735841504
"1820" 363.8 572.249849184976 461.479407491753 591.39250186824 497.557951358308
"1821" 364 565.773518205504 428.606599245738 576.897912406573 468.722807295578
"1822" 364.2 565.246258913666 391.639557503211 568.132075855646 435.780407051283
"1823" 364.4 568.20211198574 364.405721539012 564.988018464064 403.49568739157
"1824" 364.6 573.992936133852 327.456090598316 567.759536628523 370.241731745488
"1825" 364.8 583.069638356033 295.042444389585 573.944123438855 335.799918790867
"1826" 365 591.477787243107 262.73480215022 581.150325570019 300.594765483685
"1827" 365.2 597.887774779673 230.574971138765 588.050537813604 269.583470299098
"1828" 365.4 594.723530389658 195.587027673222 596.636795518536 237.82384515695
"1829" 365.6 584.532135168661 164.725784333295 594.929369611812 206.373109168937
"1830" 365.8 569.396599002958 135.246351509368 585.738670939464 174.291274383169
"1831" 366 553.964114654749 106.055437349443 571.347439122047 143.327055558316
"1832" 366.2 537.10712568616 75.902182623771 558.342577978963 112.985375791086
"1833" 366.4 522.168320733296 69.7321080981633 546.744958050413 91.3988380270735
"1834" 366.6 530.960817115423 72.3709273456505 551.011953950655 86.3296706392906
"1835" 366.8 539.064559937838 64.5809530659625 553.756964124081 84.6717109888313
"1836" 367 558.56907504536 51.2923657948859 550.197554269644 78.8176379764921
"1837" 367.2 581.853709748622 57.5835029197276 550.6566477302 71.3793487105092
"1838" 367.4 610.03092293397 67.9942146370055 564.665405309452 66.587215218725
"1839" 367.6 639.163756359471 78.8842832178081 592.323744258856 68.7022344158344
"1840" 367.8 652.67275469913 85.5302415577169 618.95309354449 72.6551266756712
"1841" 368 675.844982443419 103.184960736667 639.64267146755 80.6999829157914
"1842" 368.2 703.237700660292 113.864964079558 664.044197241636 96.8299433704758
"1843" 368.4 725.520780846468 126.159701307729 690.729666265045 107.73180042987
"1844" 368.6 751.358731984436 146.863789808779 717.199997668876 120.414417707703
"1845" 368.8 775.338968902665 158.040985409453 741.752999160201 139.042182960881
"1846" 369 803.424537886574 180.554849552076 770.58948521718 156.22208973046
"1847" 369.2 820.958574330841 209.06793534915 782.616751494798 163.382899060451
"1848" 369.4 817.804005508784 223.074712781186 801.111704996708 181.806400664271
"1849" 369.6 810.158987932054 235.213330401832 813.782418032121 199.030890418425
"1850" 369.8 798.383371250703 263.547386812626 812.648976676765 222.633248816312
"1851" 370 788.767353080772 292.165774275907 800.812346361494 254.869797186089
"1852" 370.2 776.585536795121 324.045787194233 792.118171384403 286.903432430209
"1853" 370.4 757.345639720373 357.050757487457 781.496691002253 316.984013713289
"1854" 370.6 737.089466303648 384.922725365016 764.979032592973 347.441397162988
"1855" 370.8 717.129800986733 410.888752528871 742.416201128891 379.19293090311
"1856" 371 693.00967066287 432.01712287083 721.78426914221 405.235052966513
"1857" 371.2 659.025992855509 448.384927847028 696.291939238157 428.997324230585
"1858" 371.4 628.422033515358 456.502065036298 665.760332282575 444.737957294774
"1859" 371.6 593.20743160804 459.137949495118 633.832846831015 456.072048942977
"1860" 371.8 563.547971516565 469.881235787953 600.374321289712 458.119015905709
"1861" 372 534.411385636983 486.735805352882 570.124469739063 470.708731334373
"1862" 372.2 500.133682244842 501.369033181402 541.255259996007 486.725013436092
"1863" 372.4 466.155145711565 517.32588488397 507.226793482643 500.211886119097
"1864" 372.6 437.907811313094 531.554980741544 474.014075376002 516.703383325166
"1865" 372.8 407.2936570861 540.969110722209 444.905664476556 529.392694841092
"1866" 373 385.201016722825 523.92706829304 421.189346572259 537.250895573161
"1867" 373.2 369.692688520674 494.157384330689 394.519195651658 527.928987200385
"1868" 373.4 359.884979473678 458.730833448001 376.743490001377 499.522682916033
"1869" 373.6 361.794442846541 433.114149498022 364.993059776243 470.561475729935
"1870" 373.8 377.174903722849 402.197953548439 362.076217403659 439.622592502233
"1871" 374 394.743399994611 371.899254023011 375.216363078255 409.814578285393
"1872" 374.2 410.81815286382 345.799458386601 392.787053336645 381.338075830233
"1873" 374.4 431.372057228586 330.854853781529 403.403028910098 356.06291663998
"1874" 374.6 452.296741039327 331.313925593621 417.967608491308 340.30951276781
"1875" 374.8 479.671244134327 335.299702415421 438.518072437859 333.643092387628
"1876" 375 507.119617642374 343.079678752765 468.538873698141 335.06989902319
"1877" 375.2 532.142460370787 362.438962413185 498.990493078968 341.468680891829
"1878" 375.4 549.20584223303 385.618464702358 522.859486383272 356.531875676827
"1879" 375.6 572.974934020845 396.764008293518 541.964785395324 375.413743483237
"1880" 375.8 606.220289630561 391.150819867774 561.7064326061 389.538642476201
"1881" 376 631.971893827584 387.211401993215 592.903249929577 391.400513329853
"1882" 376.2 659.376361094338 383.93182096618 620.2942228309 384.971072186961
"1883" 376.4 693.859898505959 390.21135581371 651.668998250727 382.295106381507
"1884" 376.6 719.360513143051 406.238586034985 683.120775831371 386.414159098642
"1885" 376.8 727.318182656059 429.628654762936 708.442631420108 399.013909969738
"1886" 377 725.935878965774 463.25957025639 725.603924211852 422.79616485032
"1887" 377.2 716.279371072283 491.908951344625 722.825197212277 453.56511025822
"1888" 377.4 696.832411748046 516.678485779832 716.139492833921 484.695554227865
"1889" 377.6 670.809477272317 541.851302163319 700.955433778884 512.822577765952
"1890" 377.8 643.781889646883 565.997568920388 674.537874962131 536.931728478393
"1891" 378 626.100317524073 586.339362880984 652.137773687743 558.74001172839
"1892" 378.2 605.505236260366 610.676972558934 632.617229585107 581.746785403931
"1893" 378.4 577.352961398313 629.770358015571 608.986584755706 606.310226332471
"1894" 378.6 553.118181913779 628.690970137688 589.906030182516 621.29073920193
"1895" 378.8 521.164371454751 617.268906146845 564.768180697977 628.891045933934
"1896" 379 488.806326285903 606.884773877397 534.911336093645 621.897943004775
"1897" 379.2 466.98392502409 594.717814693189 502.076076218512 611.155944246009
"1898" 379.4 438.367763647706 576.674527075554 474.914878622993 598.572274793836
"1899" 379.6 405.758496122625 559.655977049675 446.800716068135 579.900640313989
"1900" 379.8 382.604098260501 555.656451348497 419.398098074436 567.736852984607
"1901" 380 375.006921956127 557.428980674385 408.915586593413 562.671250581973
"1902" 380.2 375.24127900284 548.109832350428 408.272477192445 563.994901456217
"1903" 380.4 373.601917575317 526.932939174834 400.280179063538 559.056177124388
"1904" 380.6 362.777307282013 501.479378757531 384.508478565264 540.022308622272
"1905" 380.8 348.326465686407 488.180331118933 371.841746573102 517.218417217221
"1906" 381 326.223730764126 465.415069026208 354.883154070606 496.941387200582
"1907" 381.2 311.122951825647 445.080004202908 335.913017104591 475.967492833814
"1908" 381.4 303.467203617379 416.346387049562 317.907451728898 452.959963217466
"1909" 381.6 300.847274444159 388.860660042505 307.689242544526 427.027508326372
"1910" 381.8 300.832116386718 356.802935276531 303.361742304328 395.550970759117
"1911" 382 302.818032935323 329.485132089284 301.530337431914 368.827066800421
"1912" 382.2 308.368125371587 297.060471700366 301.150025680748 339.302438363484
"1913" 382.4 313.683058352196 272.257895104134 304.992073605105 309.832578767206
"1914" 382.6 318.002030308982 249.358978013742 309.342185680818 287.250954782732
"1915" 382.8 327.815238394553 221.500158513968 314.859600990709 261.428127743673
"1916" 383 339.626432684143 201.649413467006 321.634858340403 236.445106668288
"1917" 383.2 352.847830870616 178.282596132504 332.99194705052 214.08023891005
"1918" 383.4 372.357812808371 154.595007824671 346.778341100527 189.864046374657
"1919" 383.6 382.617589483151 145.465404999187 358.487105707521 171.226706549128
"1920" 383.8 406.581335079751 129.88788126901 371.951128966444 157.548535665589
"1921" 384 420.470120110704 114.109582487108 393.656167988533 140.490646158828
"1922" 384.2 428.793571897736 101.034809233714 406.593614770917 131.163335314716
"1923" 384.4 448.777645629868 89.1965447761586 417.822406085232 118.11049792073
"1924" 384.6 472.051986105623 73.1754290770376 438.723923519162 99.2317067154919
"1925" 384.8 494.869820329923 64.313916098096 459.926495579458 81.6364871640552
"1926" 385 523.304007357047 50.4136230438431 485.836574451823 67.1546988002221
"1927" 385.2 553.157382767785 46.1132511885926 513.836301471198 56.0616815694906
"1928" 385.4 582.777286175143 37.4921306280943 544.502037220994 47.1995517599964
"1929" 385.6 606.443992495691 36.4884765716545 568.263453835125 41.987510649131
"1930" 385.8 637.132138050072 37.7401556714096 596.623293126805 37.8272402444151
"1931" 386 669.686648810656 39.6134412950302 627.739863295574 39.4296878513161
"1932" 386.2 694.977195327302 51.9208135541397 658.088159893607 40.2926122378544
"1933" 386.4 729.403276385166 59.9863141745374 686.747042001175 48.6818085970451
"1934" 386.6 749.171663409386 69.3279621473198 713.776086186419 57.2548531876384
"1935" 386.8 780.151066756492 85.8784150052653 739.565351697348 66.3888864408073
"1936" 387 802.958174116736 100.534795770599 769.153325020278 82.0280881421776
"1937" 387.2 829.436693786678 121.57857885417 795.71437547503 97.1098877245097
"1938" 387.4 850.593774471952 139.556209859853 821.935142213228 114.167257551658
"1939" 387.6 874.205303068949 162.702965432158 844.208250485701 134.233740406941
"1940" 387.8 888.746661693603 185.858995135583 865.622475101447 155.098644455371
"1941" 388 906.247151134208 213.347714414641 884.336210974647 178.198064298259
"1942" 388.2 913.607060630662 239.509029488211 900.209722664493 204.080385507612
"1943" 388.4 925.340506458109 267.348425200334 911.932128343307 230.656342313803
"1944" 388.6 933.581066524238 297.575132378874 921.900846991058 259.622556165436
"1945" 388.8 930.111668722051 328.111892478286 929.484192232567 287.41804491974
"1946" 389 932.51165613563 361.219669147749 930.045542526259 320.483553692088
"1947" 389.2 937.145586649324 384.327531307123 931.139058005214 349.12836146112
"1948" 389.4 926.674020246016 413.47102597699 934.132973630655 372.728561967205
"1949" 389.6 921.071553909404 448.416453472385 930.341875628046 403.673566649943
"1950" 389.8 917.726372550356 466.656352247668 924.949853099572 430.736384148389
"1951" 390 900.584020661173 486.476769423725 920.055835316197 453.260409491871
"1952" 390.2 870.864268256827 508.819762561104 903.840471761123 480.815843347882
"1953" 390.4 845.920089067558 532.043229756955 878.112171582943 502.139796512054
"1954" 390.6 825.689367117858 554.805828990488 852.535533213272 525.542614796774
"1955" 390.8 815.025973521744 585.935344052432 831.735410820247 549.395103252313
"1956" 391 810.571296601771 611.778543112291 819.512441257771 575.177479282783
"1957" 391.2 789.187669527538 624.829670911123 813.827332668625 599.802331732472
"1958" 391.4 756.289902927045 632.149399037911 800.673049232519 619.421971343164
"1959" 391.6 733.089615721297 640.66895091442 769.494191099337 625.639187263602
"1960" 391.8 711.177339165816 657.169236271705 743.285277534797 635.927279900669
"1961" 392 682.588616397268 674.012607094898 717.540273472111 653.130768461091
"1962" 392.2 655.309668922673 668.467247397816 695.141685217878 666.121488430605
"1963" 392.4 624.429646909563 657.225514028315 665.51251968053 671.100475012517
"1964" 392.6 601.056420779514 651.804529696189 636.80219652714 659.766681999157
"1965" 392.8 573.271353963213 641.67839789621 610.203130959725 652.7143974087
"1966" 393 539.987479372708 637.2662307115 580.992341852438 643.404769766701
"1967" 393.2 508.830331211067 633.425548014057 549.109692431364 637.853407041735
"1968" 393.4 476.370683680629 636.763576547317 517.98697211252 636.357218964522
"1969" 393.6 457.595331027773 632.804834657837 493.951734829252 637.231506519734
"1970" 393.8 449.137104618997 610.823810185211 476.365043087569 634.696058615636
"1971" 394 440.830580009508 583.74658816463 456.605231438816 622.080570004583
"1972" 394.2 432.310830639202 567.727450168986 449.151455474946 598.990109938684
"1973" 394.4 420.144830876206 549.250154304085 442.55086908623 579.211913501746
"1974" 394.6 396.595859772286 522.073250670607 426.259881565102 554.693945428742
"1975" 394.8 385.268282640085 503.99755645175 406.912492343653 533.129506563795
"1976" 395 369.001219122252 477.564540289318 391.238486800826 510.632432319338
"1977" 395.2 364.911867967108 447.35921486465 374.45134116641 487.011714447491
"1978" 395.4 367.605406746109 412.357464916909 365.540413166182 455.599117260386
"1979" 395.6 375.570436020031 383.010111588583 365.35599085628 424.814637644639
"1980" 395.8 385.8550143453 359.012624461334 372.829612754535 395.646028957769
"1981" 396 406.856668466178 331.326817639497 383.644358592885 364.91911092475
"1982" 396.2 429.409389483638 315.188898253631 398.647414786367 342.070694739527
"1983" 396.4 452.339719035852 295.038317955995 421.300671913137 321.200532285389
"1984" 396.6 481.507165888048 273.900785754737 446.245461543613 299.784242082695
"1985" 396.8 497.479128744585 253.383127813798 471.593200716137 282.629688590617
"1986" 397 507.481837563662 225.62626058763 490.811156096696 260.840762668217
"1987" 397.2 514.296190738695 199.174163478591 502.58004262097 235.391871086255
"1988" 397.4 509.818797062534 177.003823311866 508.167955359204 214.657554929913
"1989" 397.6 490.892130267706 158.325918817175 510.924385146049 191.307556869266
"1990" 397.8 474.933314104985 147.136709510521 500.754476377759 170.356518714126
"1991" 398 470.147934847361 134.451051353832 491.136888786746 162.432019444247
"1992" 398.2 485.972716626969 122.105321561029 484.79451017014 154.770715516274
"1993" 398.4 504.429368375258 127.99848782271 482.618714842467 144.898154239904
"1994" 398.6 531.120014198276 141.797275612612 489.921259760823 138.90648302742
"1995" 398.8 548.686461435548 152.654730396922 506.143482524607 138.379826149929
"1996" 399 562.38237933228 162.930067428985 525.284097635318 147.20371703349
"1997" 399.2 593.958747922692 182.971483394356 555.027667173348 158.931470468668
"1998" 399.4 619.163390879011 196.164920920814 584.779653411237 179.091187682359
"1999" 399.6 647.302704599909 210.464999309231 612.959516608978 191.887381124737
"2000" 399.8 667.109727202533 235.598782084512 639.830980312399 206.491742358175
"2001" 400 680.086594711953 264.476299465439 662.682890589371 226.540989269693
"2002" 400.2 696.891103846553 296.523747115746 676.425044017627 257.485578480719
"2003" 400.4 719.555131407443 317.583730348398 694.464860991841 286.27702352824
"2004" 400.6 748.902113868358 335.411680613694 717.195933018792 311.243150679059
"2005" 400.8 779.188853879438 355.207658824528 746.070935195419 330.543408441692
"2006" 401 803.348312399693 380.754642190285 773.365239560913 350.699416973847
"2007" 401.2 816.368757367406 406.376599565794 796.552887541247 373.416272870733
"2008" 401.4 827.532682993778 442.06167326582 814.012282223541 398.313029737513
"2009" 401.6 834.525422163859 470.161900075711 824.63277873661 429.724090659909
"2010" 401.8 832.106686123289 502.750207508862 832.539058847646 464.392723947446
"2011" 402 816.068137861989 532.518391342359 832.773599713948 496.409242961928
"2012" 402.2 788.684615626786 541.180614158685 822.315251793876 523.072302969756
"2013" 402.4 754.639900395896 538.58757185316 796.670106272749 538.544251911915
"2014" 402.6 723.546713744559 524.328185389875 764.005126639328 537.539236025494
"2015" 402.8 702.663269172538 505.801602180216 736.029228234939 529.13934487658
"2016" 403 675.834214403263 480.273499301422 708.775861757062 510.844514546008
"2017" 403.2 654.989590966623 462.350566111563 683.590568121249 486.144776521014
"2018" 403.4 638.267827229573 436.955406748087 663.672960499025 466.904861673895
"2019" 403.6 621.432727770576 406.340445202745 642.240359886557 444.023329365635
"2020" 403.8 606.583914043898 374.880056100037 624.264437537564 414.576304030242
"2021" 404 593.148735457995 353.414183302794 612.378109874148 387.473928259554
"2022" 404.2 576.02085721872 326.172890614833 597.17665216163 361.670693359477
"2023" 404.4 555.18817124665 300.812494699807 578.23668848022 335.737877128526
"2024" 404.6 537.900530971666 271.714289195909 560.961902042551 307.910235577578
"2025" 404.8 532.827517112497 239.531180886286 539.936266176358 283.537098299219
"2026" 405 543.485597539776 212.550235703531 536.009035322416 251.11200982843
"2027" 405.2 560.442254809783 183.921599900592 541.939387804362 219.42830706844
"2028" 405.4 583.570596856675 157.73601122786 559.219227423982 190.969013214019
"2029" 405.6 602.751668081261 136.661571514697 577.091449921841 165.15063305761
"2030" 405.8 610.342125247292 101.532945266815 597.475073164543 140.483053151698
"2031" 406 609.558561965677 73.9612569526611 606.972661008736 109.804860986978
"2032" 406.2 598.932062190968 62.2191959210574 605.80604847087 92.7774840329011
"2033" 406.4 596.136640736288 62.9035064293613 605.834915433946 91.9194443063003
"2034" 406.6 613.786460343031 56.8641344069161 605.175766838376 88.2252532208679
"2035" 406.8 638.150539130429 56.7420109716307 609.23648462476 77.9728660203012
"2036" 407 665.344210758105 69.8510456886025 627.030252305039 64.7050594629928
"2037" 407.2 686.642381944285 89.8137879700678 650.43187819994 68.9905564479103
"2038" 407.4 700.726656014183 105.99136280247 671.179385560017 81.9138771579016
"2039" 407.6 714.99115542259 136.365594558717 693.753850898133 100.146914079386
"2040" 407.8 729.385934211716 168.795152783113 710.65037154491 128.243520315251
"2041" 408 745.229001729616 194.849069958689 723.659375492716 159.786787198916
"2042" 408.2 766.784386219633 222.125389323212 742.669506266621 190.80618294088
"2043" 408.4 789.619118969298 249.910376355327 763.888201943027 218.046427420229
"2044" 408.6 814.767555747195 272.384507554095 786.417324057221 243.213213311132
"2045" 408.8 844.61942903101 294.416300633807 811.657171054213 267.176159160126
"2046" 409 870.515678536119 314.345431465268 838.529931322776 289.35325638991
"2047" 409.2 895.703271007124 330.681813253089 859.818343754415 306.301344737646
"2048" 409.4 912.948027321473 347.62186032364 887.112746937477 325.134067519018
"2049" 409.6 902.783173818181 368.598353870449 899.493878742574 335.408328882926
"2050" 409.8 875.157793564328 388.828629112654 903.541185932807 356.666903296448
"2051" 410 847.6555689016 394.466384361556 885.09311864466 377.475496019719
"2052" 410.2 817.681877143384 398.208224752427 858.30945013864 390.196830947558
"2053" 410.4 789.015950382381 395.76022051053 828.41807535475 393.580590027017
"2054" 410.6 755.629475431014 391.836611189112 797.581286913396 394.934496343915
"2055" 410.8 721.719060950104 383.683591485993 762.685662140445 392.194126939819
"2056" 411 689.877673307018 369.77880618467 729.415095428399 384.127558990587
"2057" 411.2 668.28953855149 347.520052979455 697.474174217847 372.767545772971
"2058" 411.4 652.010035019605 317.052613658827 672.553761910759 352.444025048934
"2059" 411.6 648.34317688432 282.577794542102 656.578934336367 324.582194665247
"2060" 411.8 656.149786551379 258.661704266028 649.434203897589 296.181613014043
"2061" 412 671.363150923531 224.765346964719 656.10826209039 266.348053388026
"2062" 412.2 680.823841296005 200.678431676559 667.685025659719 237.867288005925
"2063" 412.4 691.11826325906 172.421057251225 675.44568312679 209.054669886661
"2064" 412.6 692.779297262611 143.021660697695 686.4982608556 184.134374423055
"2065" 412.8 679.323311390163 121.736776857483 690.500357473666 158.543319278245
"2066" 413 655.743935801886 101.070355966058 681.553034016837 134.496455317137
"2067" 413.2 636.569219324819 89.9473713627961 661.495942229877 116.758913481514
"2068" 413.4 612.571717633078 76.7850034672183 644.819926657952 98.9349603588176
"2069" 413.6 601.37355864625 51.0744145091338 624.135877180216 83.3375485257667
"2070" 413.8 609.318870435733 56.2011244513516 615.791318152121 84.9645237665005
"2071" 414 627.080221618874 55.3848821747113 615.110238575926 86.76228340865
"2072" 414.2 648.142089148055 52.384206483307 620.418798906699 73.2114709928353
"2073" 414.4 678.493613371676 55.3665206236176 639.154328213154 59.8079441466452
"2074" 414.6 706.817851552111 60.9979223499823 667.224854904724 58.7045263747637
"2075" 414.8 734.043872760625 62.2038586860135 694.633781468532 62.4355072072886
"2076" 415 754.207613779523 80.599687597332 719.651465314496 64.8438969662457
"2077" 415.2 780.587265898575 105.973137522724 746.415223982759 74.3033958106725
"2078" 415.4 802.460800565683 122.868060538571 769.355783176893 96.955342424666
"2079" 415.6 824.67941174943 137.141027516057 792.124200686039 113.482215324
"2080" 415.8 853.384024507647 153.054345469448 819.625042963627 132.089484841465
"2081" 416 874.652030044529 171.649460379457 845.424975262137 148.100590836669
"2082" 416.2 893.081778183173 199.170585312915 868.902003860284 166.542892537609
"2083" 416.4 905.924120023942 226.317978154977 887.015489392293 191.932945075083
"2084" 416.6 909.936698138403 263.526422144845 901.207161485066 220.413299313462
"2085" 416.8 906.759609998386 287.778751383649 909.670727938116 249.719097734454
"2086" 417 900.079264067515 316.976853672315 905.952760482935 277.59371959184
"2087" 417.2 887.406638067195 350.377698093452 903.050402300158 308.503144971107
"2088" 417.4 869.661209235149 376.417866634763 890.140567502829 339.889542656918
"2089" 417.6 846.379360889004 390.288318634999 876.809732450787 368.445747855772
"2090" 417.8 811.934358070772 398.849536794547 850.903347150283 387.106590944167
"2091" 418 777.291688876936 403.625592107276 819.208948328362 395.465661060013
"2092" 418.2 743.651089218566 409.286334842446 783.73186263578 401.095820151133
"2093" 418.4 712.601546423982 414.396217232399 751.823786391781 408.133097282262
"2094" 418.6 677.862434205832 422.835491559406 719.367081761737 415.123900269961
"2095" 418.8 655.477868863013 426.821491289807 693.812332515027 421.08566242462
"2096" 419 622.1150648937 430.963848043611 665.500467864245 425.353973695168
"2097" 419.2 595.997408132449 426.536085163299 634.532449345454 430.255878610649
"2098" 419.4 573.152113106478 405.682782091395 605.902602034227 426.684211644812
"2099" 419.6 558.293813071362 374.379538121291 580.693072968261 411.227577624797
"2100" 419.8 543.084793787713 347.377727267899 563.252118120788 383.324652373318
"2101" 420 531.879802962839 315.704510895794 547.982005738898 355.391408191634
"2102" 420.2 528.598146333201 276.253314454383 533.211452129671 324.533767012728
"2103" 420.4 530.35602412672 245.384779789346 530.749765775816 286.838659267012
"2104" 420.6 515.181267490534 221.300188770201 534.523075066742 251.740285011234
"2105" 420.8 491.455821867796 205.489928351833 535.369968232772 220.866941199372
"2106" 421 484.185995623637 202.133479212255 546.991620111733 201.424581005585
"2107" 421.2 478.634573304158 198.315098468271 561.559681697613 201.328912466843
"2108" 421.4 476.706013363029 192.416481069042 557.062686567164 182.976119402985
"2109" 421.6 474.629139072848 189.918322295806 541.133333333333 177.284057971015
"2110" 421.8 468.68456375839 189.418344519016 532.924932975866 184.544235924932
"2111" 422 465.799539170503 191.857446197041 526.672208224868 194.871163144998
"2112" 422.2 463.149066289439 193.799736592957 511.828950735191 210.20676087877
"2113" 422.4 458.333809685252 193.093281222824 491.993869546547 208.688750142457
"2114" 422.6 436.130623373371 172.971736060075 467.404815598717 199.682562598602
"2115" 422.8 416.337366212945 147.19181666736 441.257884700399 176.149222857858
"2116" 423 422.570121257698 126.94391003058 426.475945269773 161.823264140033
"2117" 423.2 448.328171048316 111.970882603821 422.557224038194 140.124228008038
"2118" 423.4 482.214272682165 106.199274428649 437.097199592742 122.896109253692
"2119" 423.6 502.303709911141 109.331355891946 463.574054477624 113.604931519045
"2120" 423.8 525.657876072096 116.894724443101 484.869008902455 106.993240157649
"2121" 424 557.196341303648 117.946453133666 518.303276150614 115.286211901004
"2122" 424.2 592.747192413223 112.242877585707 550.666982043355 115.963364829774
"2123" 424.4 626.500748140392 103.074860723623 588.095653233938 112.227597795841
"2124" 424.6 658.429668340284 86.5945187594969 621.420825064796 104.35610972181
"2125" 424.8 681.102148998605 62.0833180638055 652.082977965557 87.4873605412407
"2126" 425 686.484883238461 62.6695469260092 665.142266522219 78.9457979964173
"2127" 425.2 698.889751055103 82.3908298675465 668.955353739014 77.4286802234588
"2128" 425.4 712.202479149756 109.195993370427 682.769612302041 76.9016635978676
"2129" 425.6 724.047604953497 129.773487604792 698.934419055253 91.4405066201302
"2130" 425.8 731.222252276277 149.570120601242 714.587938165684 115.722704349333
"2131" 426 742.078782064871 183.380921683991 729.286435534902 144.26776610241
"2132" 426.2 757.076865974733 218.283511926755 740.203757629895 179.340789094255
"2133" 426.4 776.290325741978 248.084027095598 755.448315185432 210.600589943472
"2134" 426.6 795.690125773034 276.817043549253 773.246037032913 242.859260850012
"2135" 426.8 817.258045078142 303.164490441723 792.647470962498 271.711241766866
"2136" 427 838.077620436081 334.939908327586 817.362284933189 301.008373695124
"2137" 427.2 852.527522261707 371.770234947783 834.087654644994 329.90277508077
"2138" 427.4 859.222860238693 401.185314287637 849.9814133156 363.761299929863
"2139" 427.6 864.615313544489 436.343046585154 859.932282453873 396.196048175146
"2140" 427.8 868.297468486347 475.125161695474 865.917399065903 430.220313629236
"2141" 428 866.494607878035 504.761226787184 868.769132649677 465.210503937113
"2142" 428.2 849.796939429288 523.042936268711 869.667036539493 490.934694755606
"2143" 428.4 818.072138019331 526.65577380584 856.61569746257 513.627515462385
"2144" 428.6 785.420087673207 517.587779948705 827.662314685246 522.737186037332
"2145" 428.8 756.613718494011 506.460226850542 793.9277231032 516.861598839585
"2146" 429 725.085741769968 488.531697480675 760.835265769413 507.143601242072
"2147" 429.2 696.507574147359 465.838165324491 730.92662059885 491.772401186283
"2148" 429.4 674.008085082613 439.50914797686 700.827719663692 470.579363307492
"2149" 429.6 651.76818569168 410.855748008654 675.742172539749 443.267091717157
"2150" 429.8 634.436217633914 377.363285727445 654.839390295345 415.184880870906
"2151" 430 626.731413431039 340.858970799734 637.035322571195 384.411858926792
"2152" 430.2 624.220039536055 305.869826499374 625.503394841692 347.944594715925
"2153" 430.4 625.067507404587 270.969417063897 625.013329560518 313.180626138751
"2154" 430.6 627.908156222192 234.683387594878 624.027689312453 276.483586250357
"2155" 430.8 641.695646812324 206.004233861222 626.415600630315 241.333630936652
"2156" 431 667.587162703322 183.787357488797 637.533462777565 212.48775336031
"2157" 431.2 692.659967243123 168.358298432564 660.897328396333 190.905957728311
"2158" 431.4 711.16044702953 139.957584513765 685.726025423664 170.13260929084
"2159" 431.6 712.020484187972 113.988201018009 700.820674499313 149.576188617147
"2160" 431.8 705.018541477134 87.0096383995924 705.675034098227 125.516780258485
"2161" 432 697.204949445906 61.2565665367956 703.380004775875 98.6557299865888
"2162" 432.2 689.663350464438 66.462045660791 703.162023419634 97.1957681472919
"2163" 432.4 666.194940066785 65.1797681294071 697.301690079934 88.8162420611837
"2164" 432.6 646.006410675542 59.4356601819534 681.370963253553 79.4523851240028
"2165" 432.8 625.057658082157 56.6991118620922 662.331128829307 68.0044379281449
"2166" 433 594.820134674675 54.2801814593013 635.196728529216 62.6731013478189
"2167" 433.2 567.698856022104 49.1935442582943 604.787266789235 59.2565646458007
"2168" 433.4 540.317226874408 58.2067476765017 579.111374075243 56.1847160621393
"2169" 433.6 514.225926339092 62.8403689557804 552.605032547008 59.8313331170615
"2170" 433.8 489.710397204137 71.7311106302603 527.598599019837 65.5071666428482
"2171" 434 462.413060700166 86.0508946204317 500.439525155818 71.6610764469353
"2172" 434.2 440.697672760721 99.9051909657059 476.225601001166 84.4815402280771
"2173" 434.4 417.582026270571 115.756266662752 452.453093909691 97.5471049979382
"2174" 434.6 393.730070855545 135.465160451776 428.470475035527 111.776487638095
"2175" 434.8 381.064829759807 156.335487790995 409.925429553502 129.844185241437
"2176" 435 358.781391927071 179.945617486704 390.482058113801 149.12155437553
"2177" 435.2 350.612220170219 198.331223938913 373.183238015064 168.244413260872
"2178" 435.4 331.285493084415 226.418524905288 359.061360152656 188.047390643415
"2179" 435.6 321.639389028365 245.059385813882 346.491852226239 214.352835762598
"2180" 435.8 310.489938789844 269.826827204698 332.463382478926 235.769701952289
"2181" 436 304.304009943218 297.066091557971 317.274864864149 259.899915796925
"2182" 436.2 298.961386108916 323.097833825705 310.467827639981 284.845274521011
"2183" 436.4 296.955733036047 348.852705636451 304.180549363473 310.272928326025
"2184" 436.6 295.517459038311 380.176552794011 302.610783794701 335.06746825408
"2185" 436.8 298.31660639174 398.510889837455 299.25586238475 358.944397376309
"2186" 437 301.425424881859 424.414549261159 300.110597876176 386.016018394977
"2187" 437.2 308.378672407067 448.104624456701 302.060352839556 410.911962480844
"2188" 437.4 319.840341804924 469.841712287144 306.123740262543 431.319568694272
"2189" 437.6 329.08853036787 491.110034563163 316.391258065881 455.347829522966
"2190" 437.8 336.035574844355 506.869408748815 324.137366827828 470.621757432422
"2191" 438 350.611481700132 531.555125142975 331.765651528551 494.22085567779
"2192" 438.2 364.678483199593 553.280616541506 345.934194953767 518.331104430452
"2193" 438.4 381.140695740726 562.657174216814 357.694105140927 533.431169413138
"2194" 438.6 400.73222921455 585.196171464736 374.892919307932 554.924497672324
"2195" 438.8 409.606704876228 602.556272966639 390.086953661729 573.804428017944
"2196" 439 421.791349781875 604.534004004307 392.934544794523 575.022871593991
"2197" 439.2 437.558527121098 621.998197767037 405.581718225345 589.629519601913
"2198" 439.4 448.510781525665 632.486341373524 425.443652241861 605.658527665046
"2199" 439.6 466.338264644756 644.061867678734 440.03140039627 618.249795685378
"2200" 439.8 482.932812264987 653.635380860304 454.035203646162 629.550363490235
"2201" 440 501.573941593935 659.849863058651 468.506197517666 641.037219033137
"2202" 440.2 525.579318201982 665.546224998258 490.103603620053 652.923748268009
"2203" 440.4 547.621659663745 673.708963036729 512.74162043693 660.005586856889
"2204" 440.6 573.95028301761 679.082374553218 536.247621435447 671.536510625592
"2205" 440.8 598.314924838873 684.816769855649 562.836177931801 675.354081092511
"2206" 441 617.917102874813 684.867791194232 581.797295044054 678.584841852768
"2207" 441.2 634.034065096011 686.158260538549 596.653572205819 679.626372007024
"2208" 441.4 650.292779470258 681.332305294407 612.781458135062 681.714705284621
"2209" 441.6 674.884253959638 673.83126664811 638.184931351053 682.27685549266
"2210" 441.8 688.814050735725 674.954489337076 653.057064889775 676.462114117567
"2211" 442 685.815692375785 675.038551422442 656.90953568343 675.247830453619
"2212" 442.2 682.902308659005 679.476966803391 655.088185977453 675.298349901562
"2213" 442.4 682.797749476257 679.541392577015 655.341231342727 675.107856823355
"2214" 442.6 681.728273771286 675.375755908577 654.345331086566 674.265300915773
"2215" 442.8 683.153869443394 671.834177699621 653.456675235459 674.213835773807
"2216" 443 688.634692991578 665.316511616984 653.356537569239 674.401648517007
"2217" 443.2 704.922753701446 662.621348482802 663.462093431577 670.588978431201
"2218" 443.4 713.361313840252 662.52861562325 679.437623970377 668.659628540343
"2219" 443.6 718.286140527204 653.102565202097 683.96073403488 668.962326121313
"2220" 443.8 734.436980047695 640.4299424101 702.281051805798 659.879578156411
"2221" 444 759.027636127869 627.606653713775 725.080555814549 646.599776342697
"2222" 444.2 783.147292744668 615.973057903128 747.073816365798 634.948123517081
"2223" 444.4 805.377533357158 614.484521676532 770.951628010514 621.983950894641
"2224" 444.6 806.093171228841 612.632499793295 774.104369062769 619.97638160155
"2225" 444.8 804.066897891613 599.079350381561 774.56874038064 619.051756564236
"2226" 445 805.459339581574 578.7829485617 785.77048196804 613.034565514973
"2227" 445.2 809.751542128418 558.862734669569 796.528813851357 594.874983583373
"2228" 445.4 822.345277713809 539.709612918283 803.057743930126 572.421795895382
"2229" 445.6 845.400273012749 531.885264091517 814.029746015386 551.145220362027
"2230" 445.8 868.998675213341 534.985392296507 833.226980160228 538.081402188657
"2231" 446 872.900103668098 541.576636083218 842.270819051422 535.173470248528
"2232" 446.2 869.484008995859 550.083737083211 842.06301555606 536.797666188984
"2233" 446.4 862.751358506138 558.69208200524 841.359460862967 538.181225336638
"2234" 446.6 856.658324297144 567.880868886771 842.349063138972 541.227456331527
"2235" 446.8 846.477600288118 578.88320242876 841.962530176506 545.339981412925
"2236" 447 835.08691613557 592.683479987351 841.921336021861 556.921495184062
"2237" 447.2 820.02898487427 604.424950523695 836.493235614022 572.341817587968
"2238" 447.4 806.945475049963 618.542699416035 827.283864293302 587.671219917368
"2239" 447.6 790.869421223326 630.381510475736 816.81425655371 600.510905187477
"2240" 447.8 770.776922949736 642.005009263682 802.134479324701 617.618916045744
"2241" 448 751.79091728197 652.654481440766 782.615578709504 632.900846268796
"2242" 448.2 728.908800563631 664.123057435267 764.05966903369 642.469644686624
"2243" 448.4 710.748237303229 670.263752313885 747.321878637248 654.865012894914
"2244" 448.6 692.657169976899 671.927718351735 728.794341189671 663.458294024431
"2245" 448.8 668.384443810338 677.870324383107 704.908966709514 669.348178284863
"2246" 449 645.368258327792 680.492552639915 686.190436608526 673.168747374498
"2247" 449.2 620.281064649732 683.810824279747 660.314197715448 677.968247105385
"2248" 449.4 595.912216680626 677.091863463204 635.927295163519 679.979352451436
"2249" 449.6 567.843538342786 677.182379208457 608.249351531087 677.649235269749
"2250" 449.8 547.364741751481 670.580280496044 585.864876168646 675.839614311712
"2251" 450 517.200927868291 656.267359469834 557.615761955978 669.920646781381
"2252" 450.2 495.973749605727 638.116636459346 529.435393238362 662.873108746967
"2253" 450.4 475.469194997057 620.248679536381 503.265172591493 645.91191856325
"2254" 450.6 458.879012585271 597.739752975161 483.084389014414 627.487328036911
"2255" 450.8 451.334766445374 570.504727930621 464.196221674794 606.579925571939
"2256" 451 459.53888913681 552.737756941375 455.2386050663 587.635541323889
"2257" 451.2 465.605570265949 551.901676530664 451.965702770108 579.811950083973
"2258" 451.4 466.885402426933 552.742720903045 452.651859064615 579.06088862461
"2259" 451.6 471.839900280735 547.133593311641 454.069525387161 578.329943740786
"2260" 451.8 486.130540512915 535.070850843166 460.577853140356 564.57740395715
"2261" 452 498.006129558298 515.940022661496 477.176484949246 547.195003380094
"2262" 452.2 508.058317417628 490.325781326047 490.368017036955 526.861624940811
"2263" 452.4 522.331513543458 472.866509302699 501.680570404122 502.642457937604
"2264" 452.6 536.212596613079 449.55375137302 514.717783741264 482.078770123608
"2265" 452.8 541.977542506534 426.728122087142 529.337883428212 461.617225221592
"2266" 453 538.954719116954 400.042046243209 536.222855078205 437.268302338345
"2267" 453.2 530.396620035555 372.743537954952 538.582030189872 410.892711228921
"2268" 453.4 530.011259536259 345.648954460804 531.64082718318 383.378755096188
"2269" 453.6 544.569740331737 322.142217281606 530.863739766893 356.733169709477
"2270" 453.8 563.12240938109 305.216672340233 536.232567693553 333.331010782119
"2271" 454 588.307977001307 288.08329068693 554.977710963759 312.793643503645
"2272" 454.2 609.96057964179 275.522151122241 577.276004592371 295.522731053362
"2273" 454.4 615.731130315225 260.44915136551 590.348353400693 285.074824224452
"2274" 454.6 612.942097933057 238.580379398963 600.983094729821 272.592301704967
"2275" 454.8 605.563201472748 213.13702756832 609.674266073512 253.050262889916
"2276" 455 599.410881229434 186.879778176914 604.548703928644 226.680846141997
"2277" 455.2 592.87344102771 157.92136530324 598.277057342419 197.077854740376
"2278" 455.4 584.769379709306 129.987487163186 594.103968907329 169.926024385875
"2279" 455.6 581.272565554933 102.742766071053 587.934738559688 142.139559722934
"2280" 455.8 575.448087226891 73.3370879186111 582.04283180702 112.190939901384
"2281" 456 590.008680387037 55.7279381681753 577.920158711362 89.9617230316497
"2282" 456.2 611.162688772462 53.3019772370023 581.886915354291 72.0679869414772
"2283" 456.4 641.799238790867 63.1126948941242 597.151136539645 60.7058773064234
"2284" 456.6 657.594419501762 73.5896554505663 623.009576058872 59.6128422669328
"2285" 456.8 667.036373713415 94.724749092589 641.548947757875 67.4139559571451
"2286" 457 675.853728696779 123.378062507349 662.519825428162 87.9197987784333
"2287" 457.2 684.660379268462 156.9012364986 672.952352374075 115.010517269341
"2288" 457.4 690.736831012274 184.929644781457 681.858808771448 145.009811938779
"2289" 457.6 698.300822718884 216.075073068248 688.225368704374 177.00004486797
"2290" 457.8 711.067641287491 247.574710800932 698.099489162933 207.811005868459
"2291" 458 726.336210254596 272.973360240598 708.656840588492 237.683117872381
"2292" 458.2 746.7574618012 298.593299750698 725.758261148755 265.43738232575
"2293" 458.4 766.602563745894 323.830003934336 743.397989444916 290.304591941008
"2294" 458.6 786.161786809438 346.477868842571 763.500757017116 316.243346615945
"2295" 458.8 805.797134264449 369.054244669815 782.43447846372 338.29359430282
"2296" 459 828.221088349069 392.283027417525 800.538216405692 360.683275798289
"2297" 459.2 841.622166938535 415.727992245191 820.300628122099 383.818276904869
"2298" 459.4 858.575097458484 443.136444458755 839.195959123703 408.242285656355
"2299" 459.6 876.575708393008 466.301966685472 854.569960577477 434.487109640038
"2300" 459.8 894.478024387986 474.969491040809 868.279223406623 452.142684019531
"2301" 460 899.036648922722 471.505862255465 870.367918691288 455.768328161344
"2302" 460.2 893.899923384493 478.859016934251 870.588730380551 455.606985902263
"2303" 460.4 883.586231683351 494.856532538517 874.770787283906 460.342912469738
"2304" 460.6 866.920774451734 514.752416308075 880.45746919064 476.266420273156
"2305" 460.8 850.255678427072 532.991614033141 872.252120346356 501.045330580568
"2306" 461 830.97572276736 538.153206840259 860.909621040985 516.522037111144
"2307" 461.2 806.569255378464 550.070729340713 839.413301393494 531.210366822249
"2308" 461.4 784.104249082607 561.675011846501 816.859792777051 543.502705925735
"2309" 461.6 754.518547169098 573.847540595843 791.981622586499 557.715885544077
"2310" 461.8 726.290020273341 583.921463563509 764.3823602386 570.787355579277
"2311" 462 699.247115122218 591.916749228465 736.973578870587 582.393414595729
"2312" 462.2 668.50189673205 598.874351875584 707.184232504267 590.245933624087
"2313" 462.4 639.05548088226 594.640758835253 678.679489646165 597.350374140121
"2314" 462.6 611.816119538417 582.911295655903 648.447683732978 596.518256445678
"2315" 462.8 583.57798417595 563.642198635212 619.480479366752 585.401133122696
"2316" 463 563.295674537776 543.590112798828 592.719265807592 569.465993380708
"2317" 463.2 535.894506995954 523.750755622409 568.971907163606 550.488987143341
"2318" 463.4 524.013893081728 503.325151370314 545.070971692995 532.545807715571
"2319" 463.6 526.138816912835 480.904855626811 529.359412393486 518.429431397354
"2320" 463.8 537.072042151852 462.166493349688 526.652241395421 496.442151578735
"2321" 464 542.758752767353 436.805720752119 532.597150901549 473.720783392541
"2322" 464.2 540.031569331285 420.034225804864 539.33750445524 455.234850543496
"2323" 464.4 532.074575880126 406.587826140424 542.26573616017 443.834803022074
"2324" 464.6 513.13316530045 379.748003107946 537.653394759356 417.565991691542
"2325" 464.8 491.337153109645 355.304295367508 518.017750897922 393.009323391125
"2326" 465 481.171127610877 332.456734504204 496.695729634211 367.443585193684
"2327" 465.2 471.861375195923 305.046183962011 485.379528585438 340.817547404657
"2328" 465.4 462.503652316837 273.550181917356 473.887459562214 310.434027046694
"2329" 465.6 462.918346674879 240.483705107357 462.76040960492 281.877471992377
"2330" 465.8 475.853547242733 216.376560494261 461.489046718277 254.367430075351
"2331" 466 493.539312351102 211.842074091001 459.478474277272 251.590449362408
"2332" 466.2 497.432138570384 212.418141262442 463.194758900451 233.029735793698
"2333" 466.4 514.139443206644 212.607225226538 479.09702387299 221.020002910647
"2334" 466.6 542.149439062796 207.08494851505 504.998729244076 214.323419202862
"2335" 466.8 568.681081820357 190.425492277897 534.443843578058 207.949631308384
"2336" 467 598.05859621153 170.265011023414 563.369568892741 192.044381518377
"2337" 467.2 613.206772440205 144.134840411475 589.901243455616 173.192375537121
"2338" 467.4 621.255776724122 111.823670587398 608.027310032786 147.933787141741
"2339" 467.6 620.52061216681 74.3740345882551 617.042149115237 113.505261308364
"2340" 467.8 618.730005728539 47.203653487985 618.100752807141 85.9212856830671
"2341" 468 630.807891664535 63.5684307210938 612.481496707883 83.3812577825091
"2342" 468.2 648.49044209566 78.2178541136137 614.718918645336 79.811618837994
"2343" 468.4 668.445993181393 96.4361728962099 633.686072665653 80.9635804885853
"2344" 468.6 685.633429590814 118.077906238102 651.316474913843 89.1781638413415
"2345" 468.8 707.459296441714 135.418043455359 676.681411846821 107.441682391636
"2346" 469 734.189964347616 162.345625657551 704.367768110999 134.845391544597
"2347" 469.2 763.051199653008 184.193662778254 729.363924881166 157.222410629759
"2348" 469.4 785.864562290311 197.690238704122 752.521159261363 174.628527071583
"2349" 469.6 816.158249380582 210.123690687004 781.144452214496 194.472287090252
"2350" 469.8 850.566925863273 216.864989761244 810.645683341398 207.033723719145
"2351" 470 887.398527614268 227.989403543788 848.865003234223 216.438421662949
"2352" 470.2 905.42102963617 247.017126382865 874.471560270487 224.348832730313
"2353" 470.4 910.802833236215 277.915529778689 899.239514935685 240.234934539657
"2354" 470.6 910.809507281161 314.693141811914 908.746497885786 269.718420861134
"2355" 470.8 906.52000164742 339.808545667344 911.476432885652 304.02894504842
"2356" 471 898.865990020932 375.003906239871 907.554560701011 334.06197090868
"2357" 471.2 894.60431362193 410.627789713586 900.786436970812 368.913268958865
"2358" 471.4 883.342347931205 435.555898785833 897.577961828689 398.123947842665
"2359" 471.6 859.272315854134 460.286835021898 886.647403134229 430.417696983615
"2360" 471.8 834.649560959603 485.526374456195 862.634638316252 457.571834873037
"2361" 472 808.890688336784 511.900340658026 837.548866139994 482.975486250729
"2362" 472.2 779.19125728045 530.685380624055 812.666940634465 509.294574463223
"2363" 472.4 746.731147676782 546.05451558112 783.180140328596 531.102844620965
"2364" 472.6 714.488277375803 560.28125353864 753.955664902545 543.681456790962
"2365" 472.8 686.302421650744 574.374477557033 721.491633885541 556.664230139502
"2366" 473 656.825642382036 581.406575057294 693.048642209558 568.934494087744
"2367" 473.2 623.198439965873 579.306138533705 665.793627528728 580.62182167354
"2368" 473.4 596.757086597092 575.63086507509 635.340891204085 582.649023558312
"2369" 473.6 564.789260655921 565.401855567035 603.714259354182 576.779226995631
"2370" 473.8 530.977706425485 555.739202910333 570.26325553759 567.669999537134
"2371" 474 501.19319772616 539.960974930903 537.506083913819 558.164936022371
"2372" 474.2 471.494254153215 518.858146254284 507.730356815094 543.422993322935
"2373" 474.4 457.953638207611 491.981320055914 479.925714347928 523.148075575941
"2374" 474.6 444.668870205295 459.115582269779 460.589853757934 498.216754480612
"2375" 474.8 431.975018171734 432.945862976594 445.316141705901 467.700963457833
"2376" 475 409.282490319964 415.238647003905 435.311841318836 443.272173181912
"2377" 475.2 382.63325779025 395.146034080125 413.461231044515 423.097812490127
"2378" 475.4 360.236973039639 372.644276294311 390.290701991475 402.891715844552
"2379" 475.6 357.334686330441 348.470512949261 369.050417217031 383.997524244207
"2380" 475.8 365.52428850532 314.602547269517 361.086117612349 356.531091193385
"2381" 476 378.577600001298 287.275859744958 365.445924737826 324.019860434586
"2382" 476.2 391.655194660003 262.686645923506 375.058506217043 298.144793038948
"2383" 476.4 396.40844860537 229.667443015997 387.245046803568 272.230420292017
"2384" 476.6 393.32364189916 202.228300949938 393.786554123346 240.023970888056
"2385" 476.8 381.444040030773 194.822774780155 393.793097737254 226.653750176579
"2386" 477 386.261005977805 200.126310097611 394.597042618897 228.553865716338
"2387" 477.2 397.704337509744 198.228632640652 395.266697092106 227.589324357179
"2388" 477.4 414.406653403093 196.540953149868 396.249046952535 225.65085151313
"2389" 477.6 434.834981638776 189.927493261006 402.324488042162 209.812152330822
"2390" 477.8 451.751177260406 177.560281526005 420.974485411011 201.00067599877
"2391" 478 468.299532603131 156.892357501729 444.206696444425 186.530361030154
"2392" 478.2 477.805726904353 128.839138971878 461.807192281712 164.756747019861
"2393" 478.4 492.076004499635 104.030780143721 475.025611608686 137.781717817287
"2394" 478.6 514.4703283289 97.9586878371318 482.467200780542 119.674299389313
"2395" 478.8 542.892039772063 101.652697876175 503.479216014751 104.55363698434
"2396" 479 576.071832760729 101.602048197138 533.152710189702 100.825916264728
"2397" 479.2 606.100465459342 106.019625679927 567.45805004996 102.296433677475
"2398" 479.4 635.061033328929 118.893168606613 596.770389150262 104.805089830248
"2399" 479.6 665.015398578014 127.596157485847 628.455367955643 115.275226164436
"2400" 479.8 692.362478241744 139.659329958071 656.175290058955 125.285179660392
"2401" 480 718.811943554824 159.978699344166 684.101094814122 136.578917537115
"2402" 480.2 740.411430979788 179.997404593566 712.508290737663 154.77209660041
"2403" 480.4 761.636121980383 198.565847483469 734.076435339227 171.572831089752
"2404" 480.6 787.387286360698 217.122544507262 755.745996421604 192.656185351061
"2405" 480.8 814.47003462197 233.995533173536 780.403436891613 212.20158598016
"2406" 481 842.329849777643 252.420332617657 809.154703867796 229.416945196477
"2407" 481.2 865.321174676164 277.65011382635 836.721803669562 247.585844741676
"2408" 481.4 878.779413953565 308.861103801118 860.66805559565 271.174672259009
"2409" 481.6 878.430897483543 337.28057769026 874.222387098741 298.617825601275
"2410" 481.8 863.153792924493 365.154201688118 881.34094623499 329.388210861846
"2411" 482 840.345989620283 391.117825678023 867.761847047336 357.439897295125
"2412" 482.2 817.339305612565 410.877298406423 845.396318495729 385.022013211845
"2413" 482.4 789.131642264844 435.185746917426 821.403719031196 408.426296355494
"2414" 482.6 767.535177499367 459.972611656084 796.693022998414 430.771349647311
"2415" 482.8 749.267263186241 484.703481606819 772.975037207542 455.26150135419
"2416" 483 731.471666166533 513.139573977204 753.569292660237 480.095713268329
"2417" 483.2 712.457230593124 540.02999551295 738.65758486741 505.848990108814
"2418" 483.4 691.776346326885 563.473689131187 719.886609813154 533.608738027634
"2419" 483.6 670.955273350092 575.224734932048 702.060932018294 556.397923676076
"2420" 483.8 645.242921297033 570.275405507738 681.74760338407 569.455391965179
"2421" 484 621.103420077784 557.039217462062 656.389294056813 570.24460611269
"2422" 484.2 592.512061799769 549.9744275362 630.929658260432 560.2872800812
"2423" 484.4 568.404686631372 555.311513489851 605.606883957811 551.680148581506
"2424" 484.6 546.649277516983 568.921918322302 581.080843912131 554.219433393291
"2425" 484.8 530.012593099982 579.109970960285 561.26758267298 561.594616712272
"2426" 485 505.044281296877 588.33530621929 541.203737440086 571.193979761833
"2427" 485.2 488.490023390699 585.697376842278 523.171314781035 583.525716680581
"2428" 485.4 488.423155872755 569.873109208052 520.170016971426 583.278101862635
"2429" 485.6 488.563567970559 551.13423528832 509.169283601058 578.553681644693
"2430" 485.8 489.612291468796 521.42584675164 497.61718378285 564.092247492032
"2431" 486 487.972577765635 498.31078213993 495.101728265573 545.433162812599
"2432" 486.2 491.696134302835 484.830672876315 490.699988691921 522.543369859015
"2433" 486.4 494.390391682008 452.022200371043 490.639248111732 493.104992992636
"2434" 486.6 500.97598973553 421.806339300518 493.582760650814 464.811557647345
"2435" 486.8 510.571205806637 397.680225729879 496.783147610951 433.410698333057
"2436" 487 527.693956356986 370.430185050508 508.006710590211 405.188852056476
"2437" 487.2 547.174741059857 344.822446269422 523.014574593499 377.80989961017
"2438" 487.4 567.833235802775 319.590905517412 541.457917885971 350.840179940061
"2439" 487.6 595.910650382951 299.962766166465 561.070979527699 325.113512733831
"2440" 487.8 627.180168067004 292.85029784999 588.991382385968 303.711333710501
"2441" 488 657.709932861402 301.464324575907 618.248480550731 293.612940495495
"2442" 488.2 684.239476905108 321.608453725954 651.75121874156 299.568483927387
"2443" 488.4 708.857191762341 346.602821952163 679.980048768623 318.155050648708
"2444" 488.6 725.488045514648 373.861517899273 704.04599998099 340.235656208506
"2445" 488.8 738.794547538641 408.289252670009 721.445614716323 367.242655965124
"2446" 489 741.719236674996 434.119510437418 735.809741022555 396.91892705618
"2447" 489.2 732.487705485086 457.705208906146 741.403610183552 417.565563984153
"2448" 489.4 721.540917774665 486.740342989799 736.952727672608 450.119682520762
"2449" 489.6 711.004010752305 517.1182164076 723.311932423638 479.130362785217
"2450" 489.8 700.359829533015 550.866532195188 712.217842477227 512.790223958311
"2451" 490 680.375692962536 570.566785658376 702.898434463995 542.316675102652
"2452" 490.2 660.436113370284 568.92187464949 692.717529274795 557.402665604145
"2453" 490.4 628.904722771455 567.118341996417 670.92175594601 567.310740288172
"2454" 490.6 603.818798196634 575.973903816537 642.746307812884 566.858266284697
"2455" 490.8 582.866189625568 594.962195982846 614.280758970791 573.044651934284
"2456" 491 572.198108742602 623.010963789155 593.739619166053 591.087835451183
"2457" 491.2 567.984623011579 653.662025341931 579.471468520844 616.39169198543
"2458" 491.4 572.849110741221 664.393978575073 573.344969144693 632.581996526299
"2459" 491.6 590.0073992282 667.002622299749 574.277485886151 634.525805395591
"2460" 491.8 602.333828760563 671.178877636805 580.855157274472 644.353878399066
"2461" 492 619.295746149801 673.298858299142 590.568693178668 650.950174646594
"2462" 492.2 640.817086041195 677.845774090411 605.183761979193 659.198955450417
"2463" 492.4 657.361929995431 676.83315792408 623.210113873821 668.670949742797
"2464" 492.6 677.341270358703 675.450798463563 639.850002634625 670.898441245069
"2465" 492.8 695.036335988132 670.909802764293 656.341612110067 670.591595245943
"2466" 493 713.015595049779 665.959999725944 674.439968208103 666.85990640939
"2467" 493.2 735.897489889602 658.4850373034 697.756015208825 664.447934103793
"2468" 493.4 757.304270955351 649.735050177625 720.519150783967 660.835734843624
"2469" 493.6 781.559815862197 634.600603459539 740.678995575429 651.411021051341
"2470" 493.8 799.895861044579 622.441494339099 765.300809177616 641.235331593148
"2471" 494 819.595375886819 608.117661989657 788.243794357065 627.15059365959
"2472" 494.2 840.732371852868 589.284332549399 811.245534732675 611.722176206357
"2473" 494.4 857.500769185454 565.763708382182 829.984406943142 594.510425737014
"2474" 494.6 875.676297937308 549.697051934021 849.388184057365 575.523359521312
"2475" 494.8 887.085692663596 530.007332085584 862.862712399385 559.311823558905
"2476" 495 896.611404014899 502.368042413315 880.737378966996 540.8961444219
"2477" 495.2 906.300141563761 482.908061212878 888.504718767671 514.643841077423
"2478" 495.4 916.324364814936 468.155435716443 895.128123451333 498.11256171662
"2479" 495.6 926.623983872328 446.316924174333 906.2065763651 478.069175585184
"2480" 495.8 935.852449839317 424.83537837716 918.326877001516 457.964610066218
"2481" 496 934.972575561655 404.355616108898 925.281749627554 440.384143706746
"2482" 496.2 939.009816449294 377.81228616368 933.420198249461 414.580222507467
"2483" 496.4 939.292469238642 352.232980505614 934.993532737072 389.91691342741
"2484" 496.6 940.49772468623 323.110753823036 937.087393800312 362.179705413297
"2485" 496.8 934.691141798628 298.315260508335 937.324219016485 334.996405373083
"2486" 497 925.87079015544 269.382429035192 933.789747508585 308.018124731222
"2487" 497.2 920.814112137007 244.776986739656 927.256937508598 281.937140002616
"2488" 497.4 909.470010236236 222.771767179285 920.996249514656 257.925878072566
"2489" 497.6 895.350455919737 195.608383347936 910.537968403875 231.697736826667
"2490" 497.8 881.306651536977 175.093369138107 899.792479154705 208.185880368121
"2491" 498 868.730609185612 155.449724150897 885.922568939815 187.849732163728
"2492" 498.2 850.677806213172 136.096053921268 873.394607907587 167.109067209027
"2493" 498.4 831.655058192054 118.079668340087 856.497297139731 147.541442199022
"2494" 498.6 824.998958608085 113.589448313044 848.634627130011 136.934384050775
"2495" 498.8 815.695388341598 106.690752209768 845.930444104756 132.673936067425
"2496" 499 807.058668857931 98.3703244297804 835.635546413356 124.46456345476
"2497" 499.2 788.911699102472 89.0643710871629 818.477262057404 110.772221155292
"2498" 499.4 769.534599426448 76.1525685265134 799.296811874058 99.9430603582511
"2499" 499.6 751.719325429294 68.8363406285064 782.818076818167 89.2277933118323
"2500" 499.8 732.922213171079 62.7256391854725 768.318111254156 82.285848974007
"2501" 500 720.51986163902 55.9473166893616 749.727885022361 74.7380119569959
"2502" 500.2 726.454783107141 58.020446773558 748.621394571954 77.7574418091466
"2503" 500.4 730.226852381063 57.899746837461 749.686982723625 77.6980243762195
"2504" 500.6 734.050791845406 58.3416909054308 749.260728304548 77.8732476537497
"2505" 500.8 734.712541731128 57.9874224636338 749.331613796829 77.8536797897734
"2506" 501 734.566183433844 58.3693612613466 749.476365533177 77.9574824131717
"2507" 501.2 737.70663420275 59.662580638133 748.334047925777 78.8200857953283
"2508" 501.4 739.90701592483 59.5630483230349 746.895152230252 79.2875464160949
"2509" 501.6 740.894850926722 62.5156963468139 743.246869856499 80.3400247911949
"2510" 501.8 746.426703196139 65.319415968099 742.952375496548 80.5616201617328
"2511" 502 757.251298891897 69.3951582191476 739.038931254665 80.9717063593791
"2512" 502.2 769.48646906825 74.0297222367534 737.629175327374 78.382890580552
"2513" 502.4 786.69358084238 81.1772524089624 748.329690498887 74.6741872302692
"2514" 502.6 798.03143109316 92.0910207831121 763.775253296323 79.2115958608666
"2515" 502.8 814.358326830115 104.318061559592 782.363531072468 86.0655100111909
"2516" 503 832.734035988136 119.641183724044 798.940705829559 96.4040789223857
"2517" 503.2 848.747946867729 134.712144436575 813.01354329657 105.985357242214
"2518" 503.4 862.929211162307 149.291854228792 832.98650841492 123.975838349689
"2519" 503.6 880.190742495707 170.806213337488 853.512246810135 141.461609661482
"2520" 503.8 895.398682332565 193.212527057631 871.951623649973 162.421899352563
"2521" 504 907.619729732649 217.498899808937 888.899223721955 184.811603380637
"2522" 504.2 919.640068979567 244.652607752892 902.439929709043 209.127562530931
"2523" 504.4 927.292586030572 266.057504548851 912.712076356472 230.629264479403
"2524" 504.6 935.159268649609 294.675112069229 922.60641119625 255.295267155172
"2525" 504.8 935.249545968101 318.750971045302 930.582987254179 281.316187351474
"2526" 505 939.583775552146 345.250685746988 935.119088263035 306.424222337407
"2527" 505.2 939.576060623823 371.466093507535 937.390620630347 332.905891364485
"2528" 505.4 939.916188354692 397.682426915753 939.459338197332 358.662246494147
"2529" 505.6 935.394387536443 425.599130376815 939.660726834924 388.083196575812
"2530" 505.8 928.797378022991 454.312558379931 936.300410063795 415.95295037232
"2531" 506 917.244497322642 485.054671137131 930.237352428907 445.141652943325
"2532" 506.2 905.948271168577 510.584483705862 919.430317882154 473.857446746905
"2533" 506.4 891.374362340032 537.081604111699 910.351961082412 499.595547962919
"2534" 506.6 879.742258048536 553.433470504234 898.623231494232 523.498634653854
"2535" 506.8 866.190354794078 570.291546730955 888.221384204919 539.677303457802
"2536" 507 850.028644877845 590.041012710091 872.747064672567 559.314061506574
"2537" 507.2 826.301500496112 611.529217605019 857.626186318109 579.459968037728
"2538" 507.4 804.902528416001 628.493917951132 839.44340074852 597.177372765617
"2539" 507.6 791.66480078319 636.613268755435 822.264900554273 614.126088421047
"2540" 507.8 769.436397649847 652.319676103964 800.760195047851 630.260706049184
"2541" 508 749.555279068647 660.134682253304 781.380053741402 643.456717795371
"2542" 508.2 729.023850835037 664.646288956282 766.589106787729 653.034467815856
"2543" 508.4 705.651376593175 675.445914933395 741.337378285262 660.127635607579
"2544" 508.6 678.973460600256 678.472750229604 715.376349048211 669.047870300643
"2545" 508.8 653.289676543363 686.640746423401 690.254806706908 677.332961182047
"2546" 509 626.543389840674 685.319587990073 665.287670624622 680.019028951396
"2547" 509.2 597.447797166671 685.314209354525 637.883912473821 684.756484288939
"2548" 509.4 568.150743081365 681.602820867018 605.833928322556 684.414518049559
"2549" 509.6 540.504332231053 670.974734771455 577.23344735212 679.756553465941
"2550" 509.8 513.610442628093 658.947890037757 552.22937799549 674.319447095277
"2551" 510 494.256511278528 657.668002693187 529.861573023706 662.170590392312
"2552" 510.2 481.907326047384 653.716099244704 516.561018278544 661.059089942069
"2553" 510.4 477.466546515323 651.987146548162 509.735030059012 659.09652951243
"2554" 510.6 481.524219416192 655.870005797735 510.304650676023 659.388841421372
"2555" 510.8 480.479291675334 657.289474864468 509.188959761174 659.433461354059
"2556" 511 481.125678340187 658.944390823299 508.923681433385 659.513219366785
"2557" 511.2 481.752194563179 658.95409896696 509.234342130996 658.870734140014
"2558" 511.4 484.245497352106 658.812624004756 509.592992478944 658.894836823231
"2559" 511.6 484.661815383332 658.156342362888 509.814302376369 657.761553248785
"2560" 511.8 488.990641454066 660.035213362462 508.726611942251 654.84982142481
"2561" 512 490.183176683564 659.125298565877 508.653428968705 653.502832607599
"2562" 512.2 491.318189055759 658.430428771245 505.092338464325 630.683859783551
"2563" 512.4 490.108271894497 660.535602578411 497.686653395298 632.332426274223
"2564" 512.6 494.411897094484 662.175554732306 495.675327939551 634.419160581612
"2565" 512.8 502.662760535325 665.006055022792 493.514458993915 637.302218920987
"2566" 513 510.860654690576 667.842688060304 493.412187065338 641.163273265752
"2567" 513.2 519.802625620589 670.217863687117 496.123001542927 644.77377779842
"2568" 513.4 529.8999606572 672.305187345577 501.373336934673 650.517625832293
"2569" 513.6 543.550176791313 675.76113151859 510.133002196052 658.159100183841
"2570" 513.8 557.500728127142 678.808752340733 523.644762332915 663.621198732236
"2571" 514 570.808891188607 680.876552241151 536.870787732721 667.188885903372
"2572" 514.2 570.618831104954 680.218337643041 538.658274093745 669.189723015146
"2573" 514.4 573.953720852979 679.37129654005 539.880844550851 668.895322298304
"2574" 514.6 583.444045640102 681.484427401132 545.752659716742 671.241754263485
"2575" 514.8 594.162115210548 681.370402436915 556.950159141853 673.267886601844
"2576" 515 610.837362951941 683.301757784305 574.856115066842 675.235404339837
"2577" 515.2 631.618124534496 682.077147217843 592.392227297225 678.380318389854
"2578" 515.4 656.601545741164 682.442383641421 616.607599143169 679.845112225137
"2579" 515.6 675.058219367003 677.429759188128 638.135988993677 679.926935101091
"2580" 515.8 690.061485590726 675.539908707756 652.290352271448 679.146007845405
"2581" 516 700.685595646007 675.115662555841 666.041792555892 677.278432790139
"2582" 516.2 700.181465778711 675.364408157972 668.826150306798 675.316787987175
"2583" 516.4 698.661768880571 678.238663175027 669.469476177473 674.918253937658
"2584" 516.6 695.966366199617 679.356593066778 668.64154419253 674.700461278751
"2585" 516.8 695.628135317247 679.885491535084 668.783649397972 674.06072282909
"2586" 517 694.316362381509 676.892469631928 668.134360590369 673.4266993437
"2587" 517.2 691.534581203564 672.696183595863 666.135149570097 673.432378478372
"2588" 517.4 686.53811704763 669.502107021986 661.563873030827 674.036269336128
"2589" 517.6 685.533589293192 664.802118765719 658.918741649267 675.304117589105
"2590" 517.8 691.941292878119 654.947348550152 657.219490311265 674.482194641665
"2591" 518 702.705203982973 647.113504886442 667.368752328057 670.507945732957
"2592" 518.2 708.588133952239 642.47850208077 678.734871190235 663.976960420921
"2593" 518.4 722.429279063322 633.533101322117 691.481064022361 653.341531179588
"2594" 518.6 746.364646794893 632.747047322046 709.149127907445 640.585990703079
"2595" 518.8 768.351375533751 635.983932134435 733.220992342466 633.453567142538
"2596" 519 775.787539840554 636.697185894289 743.274736996496 632.577804296317
"2597" 519.2 776.654710618946 630.325315201098 743.009169642269 633.094859179201
"2598" 519.4 783.214575222043 621.693868760471 744.740423617209 633.412487973643
"2599" 519.6 791.801905817054 613.401046687191 754.67059143066 631.20036824792
"2600" 519.8 810.391331230611 603.97100315433 774.145204711619 622.016069978765
"2601" 520 824.484261747138 598.466147260013 789.427550597862 610.384588963356
"2602" 520.2 837.45246151418 582.795287511605 806.171742760414 602.935552903085
"2603" 520.4 858.68518166404 567.527203340767 828.446298890067 588.365349823131
"2604" 520.6 868.850139468962 563.296400457505 840.396828730867 579.008480692279
"2605" 520.8 869.206776469974 565.784373181333 841.618346218063 577.306201199806
"2606" 521 871.079316201885 565.445314369649 842.808736460186 576.354587481454
"2607" 521.2 873.621526692073 561.306467761999 844.074105779023 576.180182689934
"2608" 521.4 878.987833960408 553.590975636194 848.593375421721 572.075740306803
"2609" 521.6 885.74098690556 539.457531377806 857.394306477329 568.335600602444
"2610" 521.8 897.700157017629 521.023044519798 874.136696905947 553.586044183148
"2611" 522 905.810520613467 502.254094399778 887.301235217457 534.417062481914
"2612" 522.2 916.672920837035 478.419652675209 898.418753012375 512.247445965099
"2613" 522.4 922.148858078379 458.241934466672 907.297110336383 491.486984707948
"2614" 522.6 931.746975151252 436.928589804155 915.792003219729 471.256361868368
"2615" 522.8 937.007871587001 415.030319322822 924.936903988171 450.564937521846
"2616" 523 938.18501748777 394.053289569422 929.602120801091 430.119639238823
"2617" 523.2 940.832280526039 374.03802057433 933.969715698615 409.973724791681
"2618" 523.4 943.016279186138 354.554834479024 938.639045439048 391.005564473656
"2619" 523.6 941.061536405337 341.075563397302 940.886467619146 376.413637131669
"2620" 523.8 941.042368898804 333.084412694093 940.500889497247 368.137654756569
"2621" 524 940.452884670385 326.575468319114 938.988922648133 359.687658011706
"2622" 524.2 940.144194887802 325.45026797257 938.664819390758 355.794655509326
"2623" 524.4 940.883737490577 325.51373367718 937.332605517044 353.812596333187
"2624" 524.6 941.93552458364 324.412279695869 937.380863366748 352.883091451079
"2625" 524.8 941.921034179048 321.569617067621 938.399759153043 350.757635069021
"2626" 525 941.95256230076 318.060391383484 937.244608582146 349.752324743338
"2627" 525.2 940.624729984416 311.607656069412 937.161910868236 348.647364472552
"2628" 525.4 936.854272359433 302.625132412387 939.239637753758 340.66946563663
"2629" 525.6 931.011167687034 283.46664046814 937.882752403286 322.353543107236
"2630" 525.8 925.031763390151 264.770900948666 932.425991676368 302.811489084315
"2631" 526 919.241877743671 243.698256267978 927.286021435791 279.808263289579
"2632" 526.2 912.5762072303 226.920170454601 922.315917382817 262.221717416032
"2633" 526.4 911.864256540017 223.429465289864 921.557423142009 255.260148471046
"2634" 526.6 909.806765254184 216.829842998933 918.937982823381 249.382148575169
"2635" 526.8 909.889453837843 215.533396211413 917.179538929715 243.180803628377
"2636" 527 909.194655356965 211.194293263427 916.976581954449 241.051881831698
"2637" 527.2 903.675016289002 199.059254777081 914.714872583752 234.372463462868
"2638" 527.4 900.853601940402 196.877559844105 913.814111885052 230.222124659784
"2639" 527.6 891.435616310241 186.651837347023 910.729380698869 220.555912666505
"2640" 527.8 879.422525491229 167.880702725002 900.411783771163 201.596671918208
"2641" 528 864.574661465172 150.007074526232 885.224769053812 181.481587571262
"2642" 528.2 846.86020490309 130.246153045838 870.692018546423 159.846017069353
"2643" 528.4 828.6491534865 115.818112571478 855.529147184325 142.351912891877
"2644" 528.6 805.189743642999 97.4600567494671 836.249079635365 126.029807019499
"2645" 528.8 788.382699910063 88.4638618580858 817.399539587193 110.917380095173
"2646" 529 765.544883438851 78.8427266875455 798.671782000829 97.685341439561
"2647" 529.2 742.665410751262 66.9684471461808 776.942007939881 88.0213533700513
"2648" 529.4 721.302368153237 58.2862305369721 754.927286564727 74.4128303943533
"2649" 529.6 699.987398404892 52.2753417081819 735.406428989994 66.4053520753702
"2650" 529.8 679.494235588419 48.0254585833102 714.941246910543 59.3427600846684
"2651" 530 669.022863803026 44.8224298921646 700.247723394028 55.8558285239307
"2652" 530.2 672.052335691415 44.2893182713965 698.973250178206 58.104613647788
"2653" 530.4 675.315334167355 44.801045202141 699.684572824549 57.8476125204352
"2654" 530.6 681.531896175987 44.8182539595479 701.068434242805 58.8588077648656
"2655" 530.8 681.071681692633 44.192149106558 701.755544916658 58.6909032611533
"2656" 531 680.631982546367 44.5631346796365 701.336296039335 59.1842477236627
"2657" 531.2 679.823617282317 44.0126363796896 701.617268231356 59.4877640915471
"2658" 531.4 678.759108992214 42.6882733527168 701.033516011239 58.9329536499607
"2659" 531.6 677.404131433224 42.3641123549891 701.252535018276 59.3570543159397
"2660" 531.8 670.906784534741 41.2982104980127 700.260820290777 59.0669385373162
"2661" 532 663.651543326228 41.5121432815501 699.21952695689 58.6745179871825
"2662" 532.2 650.804153387654 38.0374139460886 691.080304138768 53.6300292570152
"2663" 532.4 634.934961707876 36.9713984825187 671.028606956235 49.0734097364552
"2664" 532.6 620.510289866534 38.0439622642119 658.267175931013 45.1939653224709
"2665" 532.8 600.041551589274 39.4351334984843 639.420073152939 43.5319706128529
"2666" 533 580.710970061935 44.6947677504161 619.768284158372 43.9134549147148
"2667" 533.2 558.668078801188 44.9631775514371 597.887363480353 45.683216221563
"2668" 533.4 544.670080537562 46.3773086251872 585.078931317638 48.8470010096002
"2669" 533.6 532.966889714684 49.5730806140063 569.534165500866 46.9077668113528
"2670" 533.8 523.677907111608 51.6921794710328 558.761773939873 47.1569249186594
"2671" 534 506.002943914815 57.8878333284677 544.158845739642 47.9831304705033
"2672" 534.2 485.278391853436 64.7901199583968 522.931905097077 54.134118206181
"2673" 534.4 468.817377714976 75.1643463077423 504.466017816235 61.1187314593692
"2674" 534.6 455.266719584736 81.1139371052597 489.146862640356 68.2633807516867
"2675" 534.8 456.312223401868 80.5647320110991 486.076855475057 70.7583366881106
"2676" 535 458.5508017424 78.1843424424025 486.554576642325 70.866363033723
"2677" 535.2 460.063330862014 77.0389891176387 486.460577401733 72.2082078631315
"2678" 535.4 460.995010810421 77.2913978269846 487.730205451226 73.1828601698611
"2679" 535.6 461.540175133814 78.6952717878498 488.019897147643 73.5555244499638
"2680" 535.8 463.423921091407 78.2373034545147 488.694278439225 74.934429032579
"2681" 536 464.625290559913 76.6020989270971 488.190339349011 76.7226468413762
"2682" 536.2 467.447572044625 74.1077877926445 486.327927914987 79.7922391867393
"2683" 536.4 468.569052471366 74.5232278624448 485.366656105917 82.0589862251801
"2684" 536.6 472.870139471446 72.9291778761346 484.950000826656 84.0711529271231
"2685" 536.8 480.762959338244 70.1074496652957 480.358279473306 91.0327630873784
"2686" 537 494.59213979397 62.5479734936694 479.46876849873 92.643637100887
"2687" 537.2 507.357101639852 57.5469430522302 483.746793170482 83.382475370594
"2688" 537.4 518.397787893853 54.2844417199175 490.914767784048 76.8066701806559
"2689" 537.6 539.111559085393 54.4790308776845 502.685792402093 65.4673330619762
"2690" 537.8 566.329080245068 52.1209948584027 527.361078590763 57.6108214801642
"2691" 538 591.365352484409 49.7257280300424 553.655411326954 52.9880212830946
"2692" 538.2 618.519864184466 48.621559117044 577.296645609143 50.1555519031433
"2693" 538.4 641.256360767647 43.0231055988639 604.13359157467 50.0885677821712
"2694" 538.6 664.0777033588 49.8479710260646 626.148749488559 46.8992637418062
"2695" 538.8 692.189496172049 53.9668317306549 651.8037760197 48.6291119558643
"2696" 539 716.036957851023 56.2245981716927 678.177818202342 53.8080734402025
"2697" 539.2 739.853440542997 67.1156397623081 701.277384116008 55.7439772590008
"2698" 539.4 767.766535423895 81.0940433302201 725.841840265087 62.8859071903233
"2699" 539.6 783.770616287621 85.3417625386483 748.85281940722 73.7567293172261
"2700" 539.8 801.181650410055 96.4580641361938 765.620174894875 81.4768714061362
"2701" 540 825.145159535499 113.754307155224 790.993777019014 92.746011744896
"2702" 540.2 847.647712107135 134.299733678425 814.038526949019 109.229755932275
"2703" 540.4 866.364390404501 156.116938157919 839.453302843196 128.025181212656
"2704" 540.6 882.668997295624 179.863994357382 860.063465776859 149.172593230137
"2705" 540.8 893.762927372608 208.021451910301 876.928470541333 170.283487486607
"2706" 541 905.385269092693 234.556914739991 890.464124018926 198.979280003217
"2707" 541.2 913.108094782783 261.447344369835 900.500808217564 223.1298236415
"2708" 541.4 925.314141951877 285.482872478709 909.50831583353 250.845645504526
"2709" 541.6 934.587712996799 305.013588890538 919.205735805967 271.818705630187
"2710" 541.8 927.715739157118 330.452957774207 927.996087893619 291.463448946547
"2711" 542 913.668858914317 353.114190891893 927.558036057355 317.765514031947
"2712" 542.2 894.008218854113 369.985803171703 919.466189995789 342.866471452307
"2713" 542.4 871.405802766073 379.094684044673 904.238071046265 360.383471362856
"2714" 542.6 854.008670393998 378.696815898437 887.02929341648 369.718227535952
"2715" 542.8 847.137494295061 375.966407659022 879.419191201593 373.705280644355
"2716" 543 836.311963220292 371.112327347261 872.527627303999 373.927988454125
"2717" 543.2 815.550400816165 365.509956347852 852.233922685559 370.896750611216
"2718" 543.4 786.431823005759 363.745994741856 827.037611347384 367.742444667961
"2719" 543.6 768.486558520852 366.734178098468 805.204351584425 364.311774402689
"2720" 543.8 756.298248229115 379.688381282159 789.582632322613 366.201396304179
"2721" 544 739.771347589263 398.622534554628 769.025308651475 372.296396143387
"2722" 544.2 731.747849791985 421.88094640101 750.325026772257 390.187913789876
"2723" 544.4 729.707908410171 448.9198322713 737.244076610833 410.702899258384
"2724" 544.6 725.800384266753 476.248974165864 732.516041488056 436.527938957747
"2725" 544.8 721.106685172305 509.137443133585 729.690233518059 464.256355712645
"2726" 545 715.138279724465 525.939024564071 726.949662311745 489.148476951345
"2727" 545.2 703.58618528287 552.271826820819 718.225780798377 517.081030379284
"2728" 545.4 694.070955131191 579.327829642256 705.523643920796 544.713243287954
"2729" 545.6 698.433001986875 606.299936377286 697.023755267605 569.036259534432
"2730" 545.8 714.853910888598 619.172712048157 697.726924141982 587.017523215984
"2731" 546 721.483250408149 627.279460864342 702.991121189201 597.141952739613
"2732" 546.2 721.780232181443 634.967455851666 708.135954962079 604.91132659291
"2733" 546.4 702.426759740103 638.44746213084 709.396600536797 607.269134976073
"2734" 546.6 685.772027700334 628.336386537875 708.455408668171 612.077237811714
"2735" 546.8 666.703152986628 613.00691367201 704.049238535968 614.847658528605
"2736" 547 647.876792210365 602.720095992913 694.258821852608 613.495817091493
"2737" 547.2 643.943549638632 596.358408734625 675.723279222413 609.827588409739
"2738" 547.4 636.096953229442 586.7453351757 666.410887548418 608.063908222721
"2739" 547.6 610.968599872073 573.355294565081 645.240677004035 594.421147563737
"2740" 547.8 582.315431091677 559.898779893763 619.469032910648 575.552390007057
"2741" 548 555.027965783673 556.05694026382 591.369599761131 564.229933420031
"2742" 548.2 522.367048470167 558.026816204392 562.792206218126 557.218389880417
"2743" 548.4 492.861455067825 555.307071730639 531.798557534138 556.72545046434
"2744" 548.6 460.444516632733 557.640142352545 499.767236280621 556.893527471033
"2745" 548.8 431.380578818862 568.025925466191 469.936223810869 557.174706693667
"2746" 549 413.978431066447 582.755612118266 445.844761860525 563.634502193667
"2747" 549.2 401.451491992528 576.70771376484 434.246583114207 569.965881065318
"2748" 549.4 397.943180935836 560.220963381628 429.680077592963 571.285606410281
"2749" 549.6 391.171608202395 534.13959120576 414.105325547542 568.554611165093
"2750" 549.8 386.960323044415 506.148991624038 403.269795429535 547.012707487772
"2751" 550 383.788148722073 481.526604151443 391.627399512323 518.539717008658
"2752" 550.2 378.979246772929 456.190320961291 387.516549763363 491.425642165639
"2753" 550.4 375.930896835018 427.522011505711 382.884008132626 465.504922732482
"2754" 550.6 370.404344767756 395.406113364219 377.669872805777 436.862644088878
"2755" 550.8 373.128720116813 365.461369970405 372.100025937056 406.377955231853
"2756" 551 382.929750517502 336.98124706751 372.429385063496 374.703689391418
"2757" 551.2 405.509320228407 316.540910694722 382.171953945224 345.211976147215
"2758" 551.4 433.262852354849 310.531030979755 399.614568505185 324.138311593856
"2759" 551.6 465.408487173944 309.504708457595 424.934619705277 313.678562125197
"2760" 551.8 498.389039872841 302.127597192632 458.02762544166 309.742778507014
"2761" 552 529.703121933628 294.238437924936 489.500972920668 305.469079707846
"2762" 552.2 554.443097919751 277.340680127151 520.217157690127 295.975200812606
"2763" 552.4 566.341795061052 262.550093511556 540.837642239296 285.735028975027
"2764" 552.6 567.911401152718 267.3892317946 541.665272662094 284.68178969144
"2765" 552.8 575.366219373438 280.021121617595 542.96661510485 283.779050710584
"2766" 553 584.204512517967 296.244339406542 551.887535059725 282.95816330591
"2767" 553.2 600.510016189847 320.391356081885 571.84457817078 288.438662674166
"2768" 553.4 614.822337074854 331.5433781158 585.674459153581 308.147230822163
"2769" 553.6 630.870861122721 347.338034386857 603.635804411783 321.868592577949
"2770" 553.8 654.354219078862 352.617762619149 623.190644521533 334.158365596531
"2771" 554 680.963113745068 359.574201141345 646.972393233609 344.969269268372
"2772" 554.2 710.636461749524 364.41587282545 673.681861908467 355.856272316287
"2773" 554.4 744.294883801136 363.220810174295 703.564597258494 360.798805141367
"2774" 554.6 773.432119214683 357.845172563324 735.926581360329 362.493875449509
"2775" 554.8 800.377808951156 341.669888056192 765.312354764548 358.903150278974
"2776" 555 827.528723103625 322.887176204983 795.086396881067 343.986897808737
"2777" 555.2 854.213898542815 304.053462960044 821.314590728133 326.426801324257
"2778" 555.4 884.831711369005 296.419446161196 847.506872754943 307.807962161083
"2779" 555.6 900.627024619632 311.372091666426 870.969969808262 299.60543622926
"2780" 555.8 892.855189600568 323.735172757741 874.814454582484 300.48640720314
"2781" 556 874.779269369927 338.936218776004 880.907943300467 306.964039908139
"2782" 556.2 851.493540416438 353.993134786664 879.395611482953 325.864681701399
"2783" 556.4 836.006125093646 363.28194141079 864.825640835461 339.545413538858
"2784" 556.6 815.161157145638 380.861480176366 845.606701519869 356.872504238262
"2785" 556.8 801.107722776664 405.706471396138 822.536301219616 374.236271146889
"2786" 557 794.436911670169 437.995661079995 805.281996734103 402.149862691695
"2787" 557.2 784.531392391387 468.699116301445 797.19268420024 429.800856444366
"2788" 557.4 768.735459731209 497.393230671484 787.199656788812 462.312402819015
"2789" 557.6 751.971337803596 527.33192336173 773.657935687053 491.948261252687
"2790" 557.8 739.052530093215 555.063010271435 756.656611702181 521.605703498136
"2791" 558 720.450774885308 577.047176934458 743.873041764201 546.971828407836
"2792" 558.2 701.486088995286 597.759518519308 727.312975840651 570.972078291578
"2793" 558.4 697.354847296634 627.310060764073 709.903064181649 593.068243031497
"2794" 558.6 710.208450924204 651.921628551006 701.986750121255 615.613662063684
"2795" 558.8 717.387333685105 648.950720101058 704.489278579678 622.378083138286
"2796" 559 719.899427339063 642.309477753231 703.839727146701 619.497956873024
"2797" 559.2 728.920133562164 638.03608709699 704.639954350178 617.92214620135
"2798" 559.4 751.073616987669 642.466075811177 711.044830002518 627.26520280287
"2799" 559.6 760.683174976919 640.352381382374 728.659587176017 634.708399567471
"2800" 559.8 755.810557312185 641.967310400422 731.638695245442 631.4008912051
"2801" 560 747.008433229347 649.986079400208 734.337468113838 629.856115520469
"2802" 560.2 731.558092038228 655.813159559494 734.047633563664 630.449664821316
"2803" 560.4 711.495689083597 668.098237619031 735.844105426462 639.862077250154
"2804" 560.6 690.005949166153 672.712744304911 723.201165979933 652.8151069671
"2805" 560.8 662.611651158807 678.060521392189 701.427328277117 665.548155204101
"2806" 561 635.340864406419 680.486776582465 673.159086802165 674.938074190385
"2807" 561.2 604.557220845415 679.506392158991 643.08773389078 679.559982671034
"2808" 561.4 572.194295265753 674.843040498739 611.67524808981 678.04741841652
"2809" 561.6 543.902100381013 672.783019918918 581.308093301376 675.138939994175
"2810" 561.8 516.255231046517 662.004692704663 552.746551245728 672.243217470571
"2811" 562 486.040357029379 651.814160144632 523.217923971482 663.47058276911
"2812" 562.2 460.212612539955 635.877507489214 493.214605461305 653.686828664361
"2813" 562.4 436.987452924836 607.404969746915 466.717208171477 641.314937533817
"2814" 562.6 421.842656544383 592.769751785493 447.755886167078 619.692321175774
"2815" 562.8 403.30267569764 584.034266264645 435.918838971948 602.69922009076
"2816" 563 377.89308240658 572.916394238274 412.598566810281 585.291825766845
"2817" 563.2 364.571541318605 551.500927748429 388.469552205485 578.940285394855
"2818" 563.4 344.480906162127 524.066783726975 367.112098315621 556.521418634991
"2819" 563.6 333.151094529806 496.44992352221 350.539387159603 529.772297117737
"2820" 563.8 332.522814050632 468.904704614979 337.31972308839 506.060536537635
"2821" 564 325.974221022882 437.346520893016 333.516056685134 476.257065404963
"2822" 564.2 320.042551014762 408.425637961497 328.985846764218 446.916331772235
"2823" 564.4 317.57612702203 379.225635337569 322.060051333225 418.099143177049
"2824" 564.6 312.699543879432 349.78403855385 317.244144964676 388.394640752213
"2825" 564.8 303.486046555372 322.024305377384 313.448780927555 358.974399085618
"2826" 565 314.615993266514 300.693088292512 308.442435294605 338.125330517449
"2827" 565.2 335.212403494708 278.871043237813 310.065474681611 312.491198752921
"2828" 565.4 357.272040643225 272.446329573167 326.078766168427 289.904806612308
"2829" 565.6 368.441211634557 275.191414810021 336.232654001273 283.205125989019
"2830" 565.8 369.171689068831 278.721559623789 337.466914610109 282.527488244443
"2831" 566 368.308991036816 284.488835714097 336.891467548078 282.386073010709
"2832" 566.2 380.461873048306 286.966755772366 342.517901375097 282.025661237011
"2833" 566.4 402.244288261754 283.671087885707 360.931774382749 282.018789410819
"2834" 566.6 415.651589351043 266.605296625151 382.110297070533 282.677185764211
"2835" 566.8 424.495729906925 243.580885752444 400.901694197465 272.905535649506
"2836" 567 422.342038567446 217.091498544807 414.721714837644 252.821345112708
"2837" 567.2 413.578927829636 193.227001215629 419.548741548966 231.571627632836
"2838" 567.4 396.36018402228 166.798343801618 415.171949450009 205.002671199759
"2839" 567.6 393.007539394725 150.406206432599 400.633910350948 183.829933559653
"2840" 567.8 410.985538442709 149.961825608027 394.595066406826 175.868830121755
"2841" 568 428.493784069875 162.240975732076 396.663723315983 166.414750726657
"2842" 568.2 450.944895438091 176.902491272654 412.971648605631 165.19354039816
"2843" 568.4 473.246858864596 189.164512114691 438.363484804866 174.887433074344
"2844" 568.6 500.61614659603 198.190838387753 464.666297361135 183.841725143442
"2845" 568.8 530.755289244767 205.330180708797 491.367974703253 195.861001813901
"2846" 569 561.658079885878 211.611119632377 521.164885559357 203.719562381143
"2847" 569.2 592.489179731822 212.900358720523 552.24362378141 208.107602099796
"2848" 569.4 615.92188622195 207.103832729093 577.942689407837 211.632522183192
"2849" 569.6 643.808911632328 198.977321669309 604.870213129702 208.100785743539
"2850" 569.8 670.069428244761 183.940043169619 634.635605881246 198.834219834917
"2851" 570 698.535005980052 171.895051335663 663.548312195618 186.994021056011
"2852" 570.2 727.633249246557 162.640116259725 690.711082289161 173.430573284283
"2853" 570.4 759.090802332253 155.670310914514 720.576676926535 162.776430969483
"2854" 570.6 791.115192986381 159.531435426961 751.205438754724 156.454349113108
"2855" 570.8 824.500576177983 167.89015692668 785.463241846519 159.852895278251
"2856" 571 852.331581948591 185.81617937355 818.524180876744 166.624894091695
"2857" 571.2 870.808393049422 210.772650283065 846.629697163588 181.23480229536
"2858" 571.4 864.10962662508 241.553230047775 864.540798482612 203.161328757333
"2859" 571.6 845.575626512539 267.271341743155 864.404376857214 232.284455268908
"2860" 571.8 827.172824993808 291.520202772127 848.030218883681 260.947110252606
"2861" 572 800.367234508568 312.866684005209 830.222651073025 287.223915659153
"2862" 572.2 770.293938324038 323.713612387741 805.937533295538 309.376169211926
"2863" 572.4 735.908183751628 334.137249873676 775.208873015901 321.794498659868
"2864" 572.6 700.919511766524 340.079136121811 739.530033197677 332.431706140754
"2865" 572.8 670.121050195822 336.11885374909 707.559974591312 341.309965643446
"2866" 573 643.687534135281 313.386954454784 677.110092343055 337.612778516189
"2867" 573.2 618.384020951576 299.348765083431 650.20344313332 319.761008431424
"2868" 573.4 580.176938434638 293.039859831873 624.335138780954 302.619619270431
"2869" 573.6 551.695315303227 287.149121470928 589.857181305874 297.34079790065
"2870" 573.8 529.84570110272 275.249173633978 561.904173746199 295.204288467947
"2871" 574 496.344380924136 256.351622446906 529.889299910341 278.183928936565
"2872" 574.2 462.662022172064 239.551224401501 500.900493707853 259.944086050439
"2873" 574.4 434.224918272194 221.7532296902 470.173754815336 243.366897795859
"2874" 574.6 405.775690962828 200.04397202292 439.173239115942 227.070503902424
"2875" 574.8 395.305777749407 173.518607557846 414.467869904232 207.310837958825
"2876" 575 401.203274999576 153.708164644811 402.813710088701 190.88852653615
"2877" 575.2 397.071665433287 142.858685813337 403.326970524913 174.262935309468
"2878" 575.4 390.618716518134 157.888796198589 405.601787164202 175.441945211109
"2879" 575.6 383.930885245832 176.658201660801 408.476646759433 171.213618066069
"2880" 575.8 371.318004921893 203.415282690435 402.652488660677 166.247649015662
"2881" 576 363.45161082271 219.712706290226 401.529102150032 176.142715254009
"2882" 576.2 362.108522912771 221.861689426469 413.94382364704 180.176967276683
"2883" 576.4 357.40987164885 230.873390098086 418.180000162847 171.939999932422
"2884" 576.6 357.131291028457 234.610503282264 413.221902017292 159.827089337173
"2885" 576.8 358.405172413879 237.568965517105 396.833787465924 160.77656675748
"2886" 577 361.212081579949 235.540119387431 388.61370932436 177.454771620639
"2887" 577.2 363.573569084025 232.425479260185 377.395006168533 196.257483496228
"2888" 577.4 359.000826718473 239.480765279438 374.756629893033 209.472771475274
"2889" 577.6 354.66776060393 248.214161558085 374.494159510381 217.595765448198
"2890" 577.8 348.239226238723 261.298880449754 368.152376623082 228.378287214731
"2891" 578 341.092450491326 280.093797431574 359.154954749247 246.276618906931
"2892" 578.2 333.79035540407 299.934596646535 349.095922443364 264.446742207205
"2893" 578.4 322.847001782386 322.03200490928 340.475961287651 288.473621160893
"2894" 578.6 304.231970781218 340.253140408991 327.951723021377 311.235524733445
"2895" 578.8 302.977128862516 353.023445605594 322.091313971827 321.240232323298
"2896" 579 307.294724159622 374.028212629952 315.597650834364 335.871304428932
"2897" 579.2 303.876417500129 402.696802936661 311.558740858367 359.12101676543
"2898" 579.4 311.649223531993 425.340802339307 308.195410450381 387.922103051093
"2899" 579.6 313.105660720284 440.874845618186 308.124587537945 402.733986440083
"2900" 579.8 314.228340716354 457.27716100787 311.774483175005 422.698011820455
"2901" 580 310.896110791499 451.690692550569 312.318335513015 422.848626189298
"2902" 580.2 311.188399716928 449.762144281865 312.828632866079 420.815009444405
"2903" 580.4 310.752579993721 442.716826700445 313.364265227507 420.101603312959
"2904" 580.6 305.334028939311 433.070443476271 320.242239627604 423.180231194141
"2905" 580.8 300.574789601053 418.180148173406 320.131388278625 421.99138281397
"2906" 581 298.267164965679 401.229855337681 314.630946769931 419.498576052248
"2907" 581.2 297.807321451064 377.081187391231 308.062553319659 415.04122466587
"2908" 581.4 298.815255136071 361.404835919971 305.189575084626 401.045422669444
"2909" 581.6 298.982079793688 340.736409870403 305.133234181255 378.565704599613
"2910" 581.8 299.515289680985 317.920944512244 302.628104122957 354.559273810378
"2911" 582 307.153108558613 289.964695700457 302.478271399085 328.552984342542
"2912" 582.2 314.325111418911 260.444789214457 307.602093278463 298.166280584553
"2913" 582.4 327.658641106116 230.35956288038 314.531789437767 267.159971709415
"2914" 582.6 337.53390247283 201.729189264409 326.383097278793 237.182596111869
"2915" 582.8 354.926490355264 181.261268919373 336.051028419143 213.110754704838
"2916" 583 380.645526392607 161.694880934825 352.485569896641 189.292932358355
"2917" 583.2 394.709429869438 134.79457742865 377.592965547858 166.796893989008
"2918" 583.4 412.85247718935 121.490103657092 390.021304719884 150.782953505285
"2919" 583.6 443.420187061091 106.209965914607 411.103927260578 127.119271355032
"2920" 583.8 469.560922222696 85.2150766353749 440.792267127141 109.604219516903
"2921" 584 493.069682804646 70.1173514822669 464.770174262422 92.8238355961643
"2922" 584.2 526.066463162855 54.1140092176003 489.839258455037 74.7373532703393
"2923" 584.4 551.316667468077 44.3638717798836 517.63087073932 60.3745540892697
"2924" 584.6 582.287375191133 43.5158968841548 544.762492271935 48.656564400297
"2925" 584.8 608.889674367467 37.4614285631842 573.410483155954 45.9330445685236
"2926" 585 638.67852841812 39.9546382928417 600.252037882569 41.8638967182677
"2927" 585.2 669.225174590102 51.9833336881267 632.25955614581 42.7107355105152
"2928" 585.4 703.055437783531 60.1680719142585 663.50231136411 51.4025328712182
"2929" 585.6 725.907203821216 76.053602274436 693.28771499466 59.2722713381776
"2930" 585.8 747.571460446501 96.5665505761082 719.697193420065 70.6798552332806
"2931" 586 768.591054572938 123.65413356849 743.315195286785 93.2614490853963
"2932" 586.2 788.585239075676 147.780814480444 765.108895866605 118.757695767775
"2933" 586.4 812.461011754167 163.470031689781 784.09340594358 140.56125619502
"2934" 586.6 831.350452265052 161.888960530711 798.595060862886 154.685626617504
"2935" 586.8 851.47604199414 163.079028281841 814.151106991093 159.515149037918
"2936" 587 872.618277632598 178.833775475651 839.552759249886 162.895942887405
"2937" 587.2 892.501489020019 197.65854509486 863.515039237949 173.994202267237
"2938" 587.4 892.135136697413 222.607153330516 881.725648299734 187.891633258552
"2939" 587.6 881.411491596533 250.062143056675 889.862309579736 212.705448268698
"2940" 587.8 870.893413292647 279.577698142244 881.876938911264 240.883916050186
"2941" 588 872.810229558183 311.162777878397 872.827439168276 273.341244626963
"2942" 588.2 877.80195894799 341.76435465179 872.267686533564 302.176215058375
"2943" 588.4 877.711735186085 379.512767118886 877.384949008863 337.813390531009
"2944" 588.6 871.271532150779 409.000451467121 878.604909975966 369.990786094735
"2945" 588.8 867.850494419122 441.162781084451 874.6701293711 402.344582612412
"2946" 589 868.498212113535 477.015995787325 870.969375218854 438.081311746816
"2947" 589.2 871.541079094381 515.296266426641 870.953857415321 473.669055679013
"2948" 589.4 856.710073358708 536.354438672094 872.289158808211 505.131957213709
"2949" 589.6 834.668350921159 531.92038614043 867.135994366057 523.365756520553
"2950" 589.8 801.333533176664 516.587363474134 842.921801480469 532.556115558315
"2951" 590 781.752993624183 502.536318476344 815.182623714248 520.650602917265
"2952" 590.2 756.77662263095 484.389425107632 789.40253405384 503.549495352481
"2953" 590.4 727.995250586921 462.150581718769 760.971705851656 486.007616433274
"2954" 590.6 699.982937168214 445.254805232308 732.261154885021 462.949964853684
"2955" 590.8 665.59991651921 425.560823181956 701.840344756679 445.727918117051
"2956" 591 637.123448226578 402.12974458147 669.397065899233 431.751962067052
"2957" 591.2 615.796340711676 382.81797326163 641.951625691701 409.56508796812
"2958" 591.4 600.184692268579 357.423264838369 621.567802554543 389.789808358938
"2959" 591.6 581.145254558744 326.820903390505 600.286294797651 363.193734306481
"2960" 591.8 559.824072362009 305.890628270587 583.324681375184 334.424222727667
"2961" 592 530.160487918451 291.962620873979 564.025717879553 311.874242183084
"2962" 592.2 500.397879472964 290.679781971603 537.571552489065 297.326299054876
"2963" 592.4 468.631351131154 299.337499196199 506.087236825128 293.629604298896
"2964" 592.6 434.995708116493 307.072007144586 475.249377861031 297.808838462136
"2965" 592.8 399.759854754732 314.87767871889 440.438420924954 306.219763076225
"2966" 593 368.4093890237 327.117411474401 408.068318322879 314.239280755254
"2967" 593.2 341.581224344667 342.988460852358 376.83029954644 326.491607801408
"2968" 593.4 322.646464825986 335.428252043076 356.6208124851 337.138466911861
"2969" 593.6 325.479162057135 314.664336378136 345.145208164991 340.870865027821
"2970" 593.8 338.21482832472 291.090961928978 333.214529137308 328.313431443149
"2971" 594 357.439916299778 279.198998918041 337.822484150778 307.883015531689
"2972" 594.2 364.835285206054 271.220772475134 341.639398716088 297.374788330656
"2973" 594.4 381.433786146068 254.05364510153 353.909774907803 281.074427041402
"2974" 594.6 403.002942476988 229.761134775689 373.300953090576 256.775228471962
"2975" 594.8 426.538158897965 203.033937785532 397.008128379479 233.791106984961
"2976" 595 452.257750087084 184.084821947216 419.999708480739 208.255305494806
"2977" 595.2 476.185546445802 159.745967643883 445.98350958628 185.36633240364
"2978" 595.4 494.933257194559 130.826775423765 470.034395210015 163.124411175103
"2979" 595.6 508.20664153729 100.998006502127 488.425243026269 136.59425412166
"2980" 595.8 524.16005842152 72.4772689371108 502.764396396962 106.984907164986
"2981" 596 546.207466734903 59.703233853327 517.671762653862 81.35526380879
"2982" 596.2 580.110872302711 60.9660182895096 538.992215215936 65.6466054807154
"2983" 596.4 607.37350305068 79.5614047668715 569.018999710445 61.436018449609
"2984" 596.6 628.98355874404 105.821526477133 598.328973049651 75.2194958761194
"2985" 596.8 644.505782836344 126.624425787054 621.730022557009 96.0741330513262
"2986" 597 662.811400910903 155.424026609791 641.847872071069 121.82062787993
"2987" 597.2 680.582658202886 186.239725656798 661.221501938151 150.517513509802
"2988" 597.4 677.985411269951 213.437431966645 676.269851465176 177.16198077457
"2989" 597.6 660.11693296518 243.530785371552 677.592776774799 206.439476592535
"2990" 597.8 639.133507632717 267.326423242318 666.009018888996 233.957164760598
"2991" 598 614.235074939143 285.122503529137 645.32933010585 261.128674208287
"2992" 598.2 579.219238512563 296.321945005603 617.565852274863 281.910080144378
"2993" 598.4 542.781594493417 305.604841754717 590.431586699386 294.898347315571
"2994" 598.6 513.322743792949 312.4148495281 553.939602281365 302.116450799115
"2995" 598.8 481.514655660635 311.139361874856 520.207041894107 312.79226442956
"2996" 599 444.791552346694 310.106103738782 484.94883238868 313.932274218596
"2997" 599.2 409.979627003081 301.6991215764 449.94331003063 313.688069174566
"2998" 599.4 374.381912425892 289.724102751108 415.119064684612 304.3619056183
"2999" 599.6 341.671384690823 270.251741830098 381.630967484956 292.241243831854
"3000" 599.8 319.163141830197 270.19879733765 354.438786514562 278.563678616575
"3001" 600 320.766521874459 280.859821386622 352.172976999728 277.542117666337
"3002" 600.2 321.146673203074 293.671899201137 351.559668598978 278.1174929694
"3003" 600.4 314.974548510921 320.75724163901 338.165436078926 284.85719439779
"3004" 600.6 306.44177271868 349.657668388262 324.345606791756 305.937173377362
"3005" 600.8 303.86869268919 370.139909228748 322.41763916852 330.819694102399
"3006" 601 304.351998997694 396.224330780728 306.139287812679 359.826417235915
"3007" 601.2 304.790828211132 427.588282574381 300.303703465697 379.380773678873
"3008" 601.4 312.843019667246 442.71004844742 303.402810874368 407.008337302436
"3009" 601.6 316.044021180374 454.907529126583 311.131418360773 416.202675034989
"3010" 601.8 323.713207822054 471.331100055325 315.983514223079 432.980766982751
"3011" 602 344.975365699034 488.461929169163 321.256288031694 456.961000802984
"3012" 602.2 365.17501299451 507.957126404037 338.824337113138 478.61262515435
"3013" 602.4 376.526355614403 532.09581281669 357.328150941366 497.536192519165
"3014" 602.6 376.644322020377 553.378748521524 370.0583713058 516.29437439684
"3015" 602.8 382.762881696775 571.496467179816 375.306594764832 535.061397692933
"3016" 603 406.067846782736 593.420129663389 382.56969391466 557.525357412424
"3017" 603.2 424.703983191736 611.88689145729 399.78669206051 582.972417882015
"3018" 603.4 442.347865736503 621.678302422474 414.977864425275 596.244387094883
"3019" 603.6 469.155863778254 627.890852516951 434.158253442386 610.47599923678
"3020" 603.8 488.822912048981 637.555230642232 457.279791694154 619.735108237102
"3021" 604 505.30211104208 655.357135153092 477.591133052951 631.079421636203
"3022" 604.2 524.578836438028 657.521991998833 490.825775074974 640.446933926515
"3023" 604.4 551.553760689729 664.856967315684 514.613609505824 651.432002570149
"3024" 604.6 576.221771749389 675.824174320436 543.208242184314 659.526493771849
"3025" 604.8 596.995622864425 674.426526668853 560.920133174266 665.233173848903
"3026" 605 626.369670013544 669.86315667753 585.690788396044 669.1439670564
"3027" 605.2 653.255425036537 673.781467850733 616.346026134384 668.566452757166
"3028" 605.4 661.736061894529 678.262962074027 631.640604041971 667.869195941103
"3029" 605.6 673.446445269126 667.987754403212 636.013524436299 666.375314105676
"3030" 605.8 693.397107508411 657.67349497754 655.390591389222 665.23666339073
"3031" 606 721.843630621565 654.621571321628 685.541182601394 658.833659443452
"3032" 606.2 735.507431079138 654.053442357353 702.110478476606 655.489840182848
"3033" 606.4 735.034812550814 641.128948675815 701.701014617909 654.688997268625
"3034" 606.6 734.769368522764 622.211745039696 714.519563726748 650.470704497298
"3035" 606.8 734.117991802716 601.014516401495 726.294255851423 635.919230596764
"3036" 607 736.377596117311 588.203165738514 726.810885624821 625.59158432913
"3037" 607.2 743.490201542881 573.982727247348 728.957803676781 608.595179001479
"3038" 607.4 758.250564446722 562.021920351149 735.855139433317 587.749308402218
"3039" 607.6 776.990162408056 564.508907977448 744.376655907966 574.646815502881
"3040" 607.8 792.329152591132 568.534448827079 756.398342907605 567.787687527906
"3041" 608 820.43641407035 560.797057263951 780.634078529548 566.882199747513
"3042" 608.2 843.15878808107 560.751922285878 807.875948696515 562.719742919021
"3043" 608.4 847.529246852493 556.322406090009 813.954565254267 562.081415605075
"3044" 608.6 845.438263413997 541.618152560376 817.725314361676 561.524116959855
"3045" 608.8 839.278819063939 516.946997869683 831.356636688909 554.514827694962
"3046" 609 830.888423379939 502.782323288044 838.83709703502 534.917679729582
"3047" 609.2 820.895585574381 478.603647720418 830.603960875544 516.836279557438
"3048" 609.4 809.82778748467 452.556511997708 822.620463110113 489.021402191035
"3049" 609.6 802.18402088587 427.853069437466 813.259467938887 462.528624442342
"3050" 609.8 804.515150542055 400.743843919515 803.818907480762 437.850475830271
"3051" 610 810.418090547049 372.186063870379 801.795371072865 410.114057895382
"3052" 610.2 808.379166197962 348.31981752554 807.396110284892 385.297803934472
"3053" 610.4 791.34679525935 330.530572143749 809.168462660037 361.601950137467
"3054" 610.6 775.838314058472 320.88051013849 800.386658413956 346.477669742774
"3055" 610.8 759.636936121962 300.051387538292 785.272748055992 329.25513455375
"3056" 611 741.661329648735 281.859613922777 768.515221113863 308.767854544172
"3057" 611.2 716.733777895108 274.445939596977 749.71508203452 289.05657466131
"3058" 611.4 697.652373652837 282.054990636588 733.181384580419 281.151681009805
"3059" 611.6 669.379219329402 295.635512717868 714.556742073358 285.729039297274
"3060" 611.8 658.455627349823 306.079862040961 687.340031554887 287.989298976347
"3061" 612 632.018759008812 323.856221347601 666.796376488903 301.258847893279
"3062" 612.2 605.097304743321 329.678134157238 640.799017072755 317.413019837799
"3063" 612.4 575.7836562352 328.546701819975 614.232130059725 328.199928960524
"3064" 612.6 538.327827182172 328.618595413923 583.487005177867 327.523425515554
"3065" 612.8 507.117146953095 325.132149247478 549.255574292263 325.940933699386
"3066" 613 478.839090921848 316.604827905164 516.939342496787 326.835635586102
"3067" 613.2 445.461214902308 309.128329743037 484.089706026325 318.573686830417
"3068" 613.4 409.863015513323 299.118056724365 449.066539243137 310.411640414683
"3069" 613.6 379.091228316695 289.114562579874 417.462692877356 302.651554724837
"3070" 613.8 360.117369607913 274.386550061646 388.777735540523 293.396589016885
"3071" 614 369.904205471241 260.133879064456 383.874461236897 291.4383772283
"3072" 614.2 388.499790483761 234.177409403153 374.672413384522 275.887214160661
"3073" 614.4 407.904346325724 217.995061033036 380.46164636123 250.833754120748
"3074" 614.6 420.863630483873 215.276083909559 391.971002266361 236.810101202531
"3075" 614.8 450.065468770258 204.314696943755 411.473930171267 224.028658584635
"3076" 615 475.803077132601 182.585379819408 438.160450095677 210.975539347062
"3077" 615.2 495.452249965571 161.444599441106 466.064569799383 188.876311351231
"3078" 615.4 512.286084141398 134.584245194286 490.921165713434 166.284863418481
"3079" 615.6 527.989004856058 104.650660370625 507.948410279369 138.62414890326
"3080" 615.8 547.103888213493 73.4533882832094 525.00605908181 110.837483555697
"3081" 616 569.117431426804 56.0880248455879 540.109062990274 80.8028706014932
"3082" 616.2 589.516888928126 48.3670203330865 557.330967201132 62.807778718803
"3083" 616.4 620.102207005522 66.6863809828833 572.431675354999 58.2017485041887
"3084" 616.6 643.870376024001 81.6697130200057 598.523802042712 63.904046375788
"3085" 616.8 652.624813415024 95.9399247035491 625.724385897253 72.2275269526452
"3086" 617 675.355246037053 120.882957950046 647.146538901843 90.1784730106606
"3087" 617.2 696.755080528692 142.013348643058 668.925460821466 114.840945874272
"3088" 617.4 722.835748307586 165.319068244777 692.557095921284 138.180342117179
"3089" 617.6 741.638310286339 193.801673675454 718.761142449338 161.652189136073
"3090" 617.8 756.427552956284 225.093088198346 739.505851949719 188.31109437384
"3091" 618 771.671393732593 259.954632579977 755.466746802143 218.040940143508
"3092" 618.2 778.361972112765 288.34179848727 769.040177458991 252.148153747257
"3093" 618.4 780.210980963345 319.819241717332 778.977682970599 280.390570680329
"3094" 618.6 788.788478869007 356.204362443619 781.696301676426 313.89028081824
"3095" 618.8 794.468356865504 390.513946975597 786.536302654547 351.56370680973
"3096" 619 788.294231062259 425.811577554181 794.07737429306 386.727780592825
"3097" 619.2 773.671470798419 457.834043195968 791.752540368274 420.711877306769
"3098" 619.4 755.305933535754 488.552693708841 777.150818567861 450.322107775346
"3099" 619.6 736.420830626456 513.082271299772 760.232138347029 479.343699639236
"3100" 619.8 715.035212934904 530.880786220496 742.296420018954 505.450439804562
"3101" 620 685.304891306918 539.892184174965 721.987341390219 527.073602376536
"3102" 620.2 650.41581932208 546.175676184988 689.09708963396 540.011302237231
"3103" 620.4 614.225487835993 547.114943662622 654.80305453739 546.612440314877
"3104" 620.6 582.759844195024 542.644027559202 620.730659653795 548.220446870554
"3105" 620.8 552.651515445313 531.811648561829 589.05263458676 542.691478204679
"3106" 621 517.016051844352 515.57909126049 556.273234278358 531.976762382937
"3107" 621.2 494.84472893288 495.812531779692 525.338637738851 519.461211177433
"3108" 621.4 478.494457267038 466.503298032432 498.885392031598 501.854838297338
"3109" 621.6 465.873042613138 434.295538992443 481.14708019978 471.527069495299
"3110" 621.8 469.731066806264 411.448682826679 472.691600532827 449.449306034108
"3111" 622 473.874740558065 376.963585848474 470.415508959099 417.227743918122
"3112" 622.2 483.979406989829 344.308864638836 474.303678331723 383.403760773264
"3113" 622.4 501.791362806075 316.711171943241 481.782599988406 350.056322205013
"3114" 622.6 528.353815408212 298.151878810148 497.336287337833 322.647550297223
"3115" 622.8 546.727381055578 273.038115680622 521.192278135933 300.429757149774
"3116" 623 537.6914893054 251.684477309744 534.560630182669 286.034840130591
"3117" 623.2 518.099047693546 245.853918608893 536.479888618157 277.346728065649
"3118" 623.4 491.769840221055 239.536014045568 526.412516099489 258.992638674206
"3119" 623.6 460.184887686913 240.572504694153 500.724136582102 245.949870889782
"3120" 623.8 428.333489142353 242.326476230703 470.236511010313 242.475173839653
"3121" 624 399.200280553683 249.791086319193 439.468446945735 246.411538764859
"3122" 624.2 371.896377336197 263.947680630286 408.218682795005 251.303971087426
"3123" 624.4 342.886098065079 271.78137266059 378.822491583904 261.142587505817
"3124" 624.6 333.899223618679 258.814060825418 363.18979016645 267.43414272982
"3125" 624.8 345.029230120859 239.897654820158 360.003918589656 267.204026950769
"3126" 625 358.837518828321 220.863145906261 348.578597681931 258.365985730257
"3127" 625.2 373.509914062603 205.563024050162 348.560722017426 236.612655079107
"3128" 625.4 395.493682704891 185.90732584464 367.085943973932 215.586546202661
"3129" 625.6 421.729018645769 164.314933151783 392.971764671148 190.42796496511
"3130" 625.8 445.619127367804 140.115603947739 418.326509107049 168.12226223711
"3131" 626 466.090133165476 111.936135234266 442.308041468612 141.581490600705
"3132" 626.2 484.637659476672 81.7033659455444 463.731920447704 115.035871407665
"3133" 626.4 508.639299205612 71.2587030869626 478.004237050578 92.6199008621684
"3134" 626.6 542.802955842576 67.1319432692889 502.751488184732 73.396294597299
"3135" 626.8 579.177868230046 61.4202357451814 538.453488151891 66.9024094500455
"3136" 627 611.529714475108 55.2078953455501 573.332709247574 63.6451329225126
"3137" 627.2 647.850990380086 46.5651275609506 604.935423289066 57.4179412467587
"3138" 627.4 671.58784773473 51.5284005302729 633.171789797821 51.3020673184815
"3139" 627.6 703.267136966658 63.677482881355 664.504972379015 50.1535093828322
"3140" 627.8 736.144591438718 68.5975040173944 695.288191835955 62.0913444520692
"3141" 628 765.361272392827 75.5276957867867 728.713070479553 67.014414367335
"3142" 628.2 798.734587035959 91.2479353575062 760.684639373007 73.3561756824451
"3143" 628.4 824.539548204635 112.570715078807 791.656358999811 89.3635882853234
"3144" 628.6 847.632664759727 134.862714423708 819.414721299654 108.05730470685
"3145" 628.8 874.64232515056 162.776689417959 843.894170489192 133.270355600291
"3146" 629 892.302966233518 186.547205516734 867.997565480663 158.148785734122
"3147" 629.2 905.125580126838 216.67478483015 889.43119063673 180.999207233725
"3148" 629.4 920.636798115268 244.770362521566 904.553959016416 209.92195437841
"3149" 629.6 927.980589608182 272.190687393163 913.421263509985 234.228535218938
"3150" 629.8 935.486387401116 299.243229017243 924.912068392935 263.02999214291
"3151" 630 936.174909211997 329.404061583996 933.01459033467 290.289881057686
"3152" 630.2 939.361068034069 358.737899811417 936.456610345691 319.194229429328
"3153" 630.4 931.833494877291 388.365700627415 939.854137832452 350.271370042935
"3154" 630.6 914.257229603611 415.4023962061 932.3356185068 380.250391866339
"3155" 630.8 895.043951044754 445.465496278816 917.187962792887 409.532427282612
"3156" 631 873.038458180531 456.780805546776 903.527872054087 434.633691655617
"3157" 631.2 843.78024742358 457.763772412778 883.686675758254 451.07145187872
"3158" 631.4 819.07994155768 453.424632234575 855.754358903467 457.017933709961
"3159" 631.6 798.544912129603 442.509062026381 832.605745506325 455.881882259962
"3160" 631.8 780.276578858312 421.19693912796 810.053520796484 448.393534958047
"3161" 632 756.233141890887 402.531414770835 786.665821990848 428.81943604976
"3162" 632.2 738.255604093142 382.258086103464 762.885706462296 410.382701954947
"3163" 632.4 717.203634360655 358.898874624823 742.387116731046 388.41380104831
"3164" 632.6 691.072004812563 342.966194539314 721.797697785806 367.225754483086
"3165" 632.8 667.279500343195 325.069353447666 696.437234093617 348.671109480192
"3166" 633 646.565052177418 301.861153459302 673.525999494456 330.295420006549
"3167" 633.2 623.705377458818 291.863425478576 655.092069657485 312.22188515038
"3168" 633.4 597.24408643767 293.171123538733 637.345709968326 300.543702292053
"3169" 633.6 571.424451669594 299.84245860104 610.583186731649 295.178729137976
"3170" 633.8 547.383908275125 309.368391601414 585.788384367294 302.28373118335
"3171" 634 518.344463645073 323.949013411364 557.516901166381 311.467623622103
"3172" 634.2 488.444798259288 337.811317444973 526.830591150195 323.334645592442
"3173" 634.4 458.317183843425 343.585767750512 498.698688878773 335.518439137675
"3174" 634.6 425.777782534837 337.806783083804 467.674578418415 342.975378965677
"3175" 634.8 393.832631932311 332.919482792728 431.385246664906 341.165292290001
"3176" 635 362.402975095267 316.477800854072 399.115104721201 333.904222282666
"3177" 635.2 350.657917768933 292.339251032956 371.775169103686 320.671215018406
"3178" 635.4 359.786499024661 272.450354009431 363.747350729019 309.600995678951
"3179" 635.6 372.705911313846 241.294426401147 362.305144689484 290.542362376451
"3180" 635.8 383.667329580147 227.84628156579 367.248986518477 261.527595550816
"3181" 636 403.463467852717 203.617705136471 378.851578010077 236.651138279259
"3182" 636.2 422.49668166796 173.20816363405 397.551185040813 208.531511710585
"3183" 636.4 438.725443419836 143.659393100769 417.553747213699 181.919372807487
"3184" 636.6 454.21902865113 113.136858975877 433.013909669295 150.84127594402
"3185" 636.8 468.111056104728 84.485400086617 448.924151976459 120.411375514407
"3186" 637 490.84552683987 71.2683272574825 459.292336302786 101.008587272925
"3187" 637.2 523.354319347235 55.2802617364673 481.57764164955 74.6006025139464
"3188" 637.4 552.433608019643 48.1863944851877 513.718951706748 62.0356621182037
"3189" 637.6 586.230179088719 41.5805922774999 548.757838194323 50.9809987696042
"3190" 637.8 621.791296117079 37.1155463581352 581.803670827624 41.7948339604133
"3191" 638 657.191527290198 39.1203502528123 616.502975060579 38.2894405842339
"3192" 638.2 692.319105425981 47.5473178170429 652.575748614402 38.2155332132311
"3193" 638.4 724.573007703989 56.3487270058225 688.22447689035 45.9989897826762
"3194" 638.6 759.635772281027 73.9288373291107 719.554011267945 55.4678214483747
"3195" 638.8 790.823960808994 87.0935132875822 753.015771062202 72.1309690715068
"3196" 639 817.41279829353 108.038443092141 784.907171068507 84.0247833978492
"3197" 639.2 842.04908081338 129.778390432 812.174484242016 103.880476140656
"3198" 639.4 869.772856692497 158.670544136331 842.315147666614 128.429975732487
"3199" 639.6 888.789549357959 190.118169182314 867.310130277786 153.310592296258
"3200" 639.8 905.561006764611 215.526221034879 884.81410638588 182.48252211288
"3201" 640 919.68658820928 248.174248909851 899.909281507228 211.1671757623
"3202" 640.2 929.916464406319 280.348622623712 915.85674728101 240.712160121615
"3203" 640.4 937.540675886355 314.356412847584 929.166147419614 273.653565893818
"3204" 640.6 938.470333553098 342.571335225987 936.964625469458 304.136245073067
"3205" 640.8 933.137422362517 378.424032554659 937.857557563548 335.015779395975
"3206" 641 932.508014979707 410.129729549804 932.857854619142 369.603161226867
"3207" 641.2 929.754685823344 443.911292773438 933.884948888011 403.174961100605
"3208" 641.4 920.266792735879 474.930158327623 931.666153007974 438.894040216404
"3209" 641.6 900.759776829286 498.66427607504 921.286581677899 464.553530565721
"3210" 641.8 873.48532604733 520.656326891675 904.400418487847 492.60407918738
"3211" 642 856.943948339454 543.141936251398 879.995852798039 515.670507844375
"3212" 642.2 842.449084109956 570.872258152897 862.033158150642 535.683545127635
"3213" 642.4 829.423077585368 598.918562511258 845.999067929559 564.031450923948
"3214" 642.6 807.892191053644 612.78656630744 834.551260534406 587.996316840756
"3215" 642.8 777.112791626808 616.68960816417 814.409868075556 605.619641264699
"3216" 643 747.477608081979 618.371686265758 788.512093998142 614.506784975798
"3217" 643.2 717.745430150619 608.712205218506 757.821286009273 617.739000262223
"3218" 643.4 693.09506310103 592.846796820471 727.40809779977 610.641825444899
"3219" 643.6 673.202142652781 569.796847472087 701.733230656475 599.400983761158
"3220" 643.8 647.043343855125 549.195426994652 679.55411055408 580.515812708229
"3221" 644 627.707329069121 541.789249906793 659.493779211445 559.321785773504
"3222" 644.2 598.260118512168 538.043785668611 634.76982569724 547.847912119527
"3223" 644.4 568.237470253077 526.530706786895 607.209944146252 539.834049652424
"3224" 644.6 542.225941054441 510.487212339041 578.051108101546 529.953770417674
"3225" 644.8 512.668064607247 501.673828060153 549.380296501771 515.667207395562
"3226" 645 484.444343619596 487.895424321951 525.967204247292 505.441550200018
"3227" 645.2 465.760331149504 472.771394388677 497.706997396532 494.178326597707
"3228" 645.4 442.211746203138 449.324578816423 469.085274714946 478.067333748211
"3229" 645.6 416.45569236054 435.874523857667 448.619751357762 456.963383474255
"3230" 645.8 386.002204009474 422.352940261736 421.304387847289 439.48944645116
"3231" 646 365.830366939511 399.844100079784 392.283688125822 428.155060664326
"3232" 646.2 366.670388831706 373.395606485874 373.463685018231 409.335563286135
"3233" 646.4 381.028255765863 344.453558162305 367.880124331818 389.213577360607
"3234" 646.6 392.658164703601 324.957331268361 374.990923205256 362.38855908091
"3235" 646.8 415.114136843443 307.997507248999 385.237208543538 335.387319823096
"3236" 647 438.806992823851 295.649071893454 406.789028121469 312.843512127654
"3237" 647.2 465.306060511851 287.963513091201 429.504480285675 299.768126645955
"3238" 647.4 499.31901450046 285.099543941187 456.537991963656 289.495334082816
"3239" 647.6 530.347694891259 284.529370634391 489.575350918934 285.670603702471
"3240" 647.8 564.893294709663 278.899187771167 522.32576372453 283.567601940073
"3241" 648 598.071230938343 274.413500631871 556.3868014142 281.494163138325
"3242" 648.2 611.190672206318 257.766973788987 581.781213632223 277.790017606048
"3243" 648.4 614.318228914419 234.409199774529 595.83824522219 268.559340378042
"3244" 648.6 610.106068218596 212.667851019212 606.013231988325 249.072536128772
"3245" 648.8 602.185644656988 188.40994261234 607.993481271452 226.716005229045
"3246" 649 588.126375802024 171.122732745348 603.750076800107 204.449293111437
"3247" 649.2 565.567412490007 150.235885231635 593.989397005836 184.027585507424
"3248" 649.4 541.399896931025 131.699170448833 574.785767522371 161.789582269467
"3249" 649.6 523.864265171212 124.098926546378 552.785004370069 146.118840573276
"3250" 649.8 498.861833567061 109.178580306877 532.518679459448 132.4130161141
"3251" 650 484.309887423386 89.1656969282607 508.659650455548 118.418624282111
"3252" 650.2 495.256719141992 78.5198869577679 499.674319846976 112.102263088792
"3253" 650.4 512.631612654009 72.1236505471226 496.999369825927 103.206494700782
"3254" 650.6 540.696484374135 57.9953425014033 503.269214317967 82.9421256487456
"3255" 650.8 564.071080050325 58.410525239519 526.93465940771 65.5325152989401
"3256" 651 600.174003037769 57.7737895796765 560.146425295847 57.6118839278631
"3257" 651.2 638.235600811743 61.6408566704231 595.49034778047 59.375104599444
"3258" 651.4 671.34904149495 61.8030442541847 631.124334954899 62.1541816940651
"3259" 651.6 702.822985241722 57.1750988128328 663.81957280746 61.0763636017159
"3260" 651.8 730.134644968229 62.7152202697777 693.191281247621 59.5588782540727
"3261" 652 763.916395108829 73.5127344017828 724.198878001763 63.4905818639768
"3262" 652.2 785.733437953612 91.4642429298859 752.483874350655 70.8172277308601
"3263" 652.4 816.085978353515 114.468987128093 780.96224272517 86.5571004827557
"3264" 652.6 842.142820310266 132.543086118726 805.956925262829 108.681412657433
"3265" 652.8 865.492594095583 152.767280358678 836.417590116657 126.068012443975
"3266" 653 885.663056916782 184.878843669813 863.455780291949 150.634481112504
"3267" 653.2 903.935732708575 215.285653261752 883.830638871758 181.702822382928
"3268" 653.4 917.191054797785 248.485906636557 903.174631247748 211.920849845288
"3269" 653.6 928.891513472401 285.796765718541 917.43109074727 245.466917172148
"3270" 653.8 936.425631912147 318.054484652204 927.990297967242 279.135517488342
"3271" 654 939.991379253111 355.453239007582 937.323722848236 311.492204375941
"3272" 654.2 938.252551766606 385.037624059446 939.471116794493 345.923838996819
"3273" 654.4 925.121977976022 422.18728556191 938.598703408071 380.323359964975
"3274" 654.6 919.165249896496 450.69382038862 928.6467968416 413.256639913904
"3275" 654.8 919.066683337375 476.166111339836 923.144684176929 439.031930465992
"3276" 655 900.612920282269 496.472201720381 918.873696707918 464.016446787941
"3277" 655.2 869.533956715059 519.377723823761 905.773289093872 491.049535984354
"3278" 655.4 849.024383333192 541.383431296867 878.908852016794 514.076580766645
"3279" 655.6 823.254955654934 559.520065276681 854.209371750692 536.26006865187
"3280" 655.8 796.182758474625 574.049479939892 829.305834141153 555.569443697752
"3281" 656 760.342069300474 582.667986415778 799.408322369199 572.387999778055
"3282" 656.2 729.429212843702 579.316340373091 769.040090033848 582.080657900161
"3283" 656.4 708.559799278584 557.430281615044 735.933252679619 582.114940937093
"3284" 656.6 689.686353093718 529.524140414263 716.562205722752 563.689531140595
"3285" 656.8 669.747815808798 508.109673881773 696.510262976916 535.958874341218
"3286" 657 644.080362601101 488.121032808867 674.290906045677 512.347525509011
"3287" 657.2 620.181089274132 465.001432650166 648.27270296859 490.815999584507
"3288" 657.4 605.965713885611 439.418756919262 626.397197674172 471.228697295727
"3289" 657.6 604.084247062187 410.747376186462 610.512105355889 447.473700475303
"3290" 657.8 609.635032582856 375.876661445867 605.810691825091 416.624606624677
"3291" 658 610.788828397434 344.020453959217 609.106424736131 383.438211879477
"3292" 658.2 607.543408867112 313.715387208397 610.06712291906 352.401133801008
"3293" 658.4 597.771212303934 287.696409465899 607.678545825415 323.017728171193
"3294" 658.6 581.619072230993 276.727077323705 601.183223983889 306.633867905022
"3295" 658.8 554.027001388358 271.312839965638 588.640485236708 289.275011286514
"3296" 659 526.556784082978 272.112799595468 564.067636372072 278.481787406867
"3297" 659.2 497.339831673925 265.939782305587 533.471691004787 275.074087699133
"3298" 659.4 479.123555482509 247.231480083513 508.242649054514 270.388229864132
"3299" 659.6 479.184690165283 228.443633910908 491.484826462672 261.454477021151
"3300" 659.8 487.80137248504 217.135639163094 486.42074784709 253.537498337359
"3301" 660 499.316250336862 206.632116753005 484.97877708005 239.612869519642
"3302" 660.2 521.708473285186 195.273768906119 491.810108870973 222.071408429267
"3303" 660.4 544.347175935747 195.858829644955 508.878818889596 204.521819553597
"3304" 660.6 552.015692963142 203.543502259387 519.485749832879 200.257742011833
"3305" 660.8 548.204050812671 205.619990140761 520.933804082222 199.683477884454
"3306" 661 545.4611839367 204.541587587801 520.629438217056 198.846458502535
"3307" 661.2 547.461454583566 206.552472309915 519.466566119031 199.12519088686
"3308" 661.4 560.804004330857 209.339320833305 525.122205361842 197.219880895382
"3309" 661.6 578.690505298498 207.683074616625 542.651480644292 199.788398793909
"3310" 661.8 602.532222447328 198.107842188081 563.841176877813 203.770175162983
"3311" 662 626.635805766958 192.102722461849 589.790014339513 198.604868622162
"3312" 662.2 655.26820491363 186.825371302598 617.185155311439 192.289406388485
"3313" 662.4 683.282957186794 193.41736392994 645.028507193202 187.8500826879
"3314" 662.6 710.619272798251 205.145281967732 674.206871157847 189.298491879218
"3315" 662.8 739.612751423853 216.741629427166 702.273010036546 200.408110905598
"3316" 663 770.033031104683 231.430064811549 730.810003113087 210.476009233503
"3317" 663.2 800.856874434293 241.30909374741 759.902292867637 226.352792416517
"3318" 663.4 829.299369692317 255.386750094288 794.686831659937 237.640934934854
"3319" 663.6 861.194615165341 270.621131509605 824.150599855706 249.654554599076
"3320" 663.8 890.396322081119 281.365104691649 854.983518805789 267.340985782578
"3321" 664 921.939108358554 295.512711781696 884.922395425728 276.721857535164
"3322" 664.2 935.330602115203 314.872686820405 908.32391815251 288.100776315614
"3323" 664.4 937.589463290601 345.909841127624 925.614534854145 305.671333246635
"3324" 664.6 940.000760720912 376.985512144397 935.703159274519 334.693229151699
"3325" 664.8 930.066304839139 395.649305258049 937.040463009685 359.148521821623
"3326" 665 918.242358084853 423.837559343436 930.426345194111 387.115479171562
"3327" 665.2 904.746804984633 459.367591110695 920.148484376906 417.88908610054
"3328" 665.4 889.867422356427 486.769053750564 909.382038882966 449.903717635689
"3329" 665.6 874.867489659131 516.953369818627 893.316097598682 482.819541765293
"3330" 665.8 876.845527220285 539.994395268604 879.474928836064 505.568759572444
"3331" 666 884.754771477249 536.045537509191 877.587894121767 507.924746920389
"3332" 666.2 895.241666524542 521.239945696272 879.410529054666 505.117394778103
"3333" 666.4 899.385889558964 501.551785790376 874.711829472055 508.416786394769
"3334" 666.6 894.798236913538 488.62430056188 877.380519147046 510.163025938304
"3335" 666.8 895.386922157752 468.257957410802 884.066358324469 504.37696379989
"3336" 667 901.465315882884 449.352064165077 888.413069402474 484.353337565113
"3337" 667.2 914.418263762055 431.581256111396 893.242900784945 464.270791295929
"3338" 667.4 931.370156723872 408.180192545621 908.011345229481 439.387549055817
"3339" 667.6 925.315251096541 392.328268076848 917.593893279122 427.099537899687
"3340" 667.8 912.747745012732 363.464128005975 923.309813539463 404.189230567096
"3341" 668 903.957357407047 342.217805700375 915.6847594135 378.498706983713
"3342" 668.2 895.137090519973 313.766077126547 904.241836380677 352.337089206119
"3343" 668.4 886.65267475861 283.740792393161 894.758572641968 321.369162571078
"3344" 668.6 884.082743914293 249.329790073431 887.109227661457 293.077475527185
"3345" 668.8 885.425789836895 222.275208786083 884.99229252738 261.89185794751
"3346" 669 880.681082755495 194.644254125903 882.678981452425 233.034050471547
"3347" 669.2 862.807171342521 170.721255265385 880.102400759334 207.477124275386
"3348" 669.4 838.860971949608 156.348768242314 866.374012628255 181.609717591435
"3349" 669.6 805.415771774742 141.980599909147 842.132404913764 161.022286372432
"3350" 669.8 776.590540522932 137.885047635843 814.705512771934 148.678918438424
"3351" 670 750.710274464519 130.715971667808 785.879308468 142.376129000485
"3352" 670.2 724.456134285721 115.026630627145 757.1970781763 134.791852005723
"3353" 670.4 702.797992913314 90.6572634185223 731.673603383498 120.813895697919
"3354" 670.6 693.929197916615 62.1175583763158 708.368363079069 99.6996349463067
"3355" 670.8 678.433653209025 53.3177898929641 701.183809958729 79.8186547171747
"3356" 671 653.26480343092 57.7056794706197 690.489953154842 65.2229581310278
"3357" 671.2 633.431813160411 67.2743988389687 667.249365163085 58.2647974966813
"3358" 671.4 607.174467103575 78.9333135715447 647.972973415534 67.9509674816589
"3359" 671.6 585.484032259368 90.1986919867917 620.979645294462 76.4449540912604
"3360" 671.8 558.511681924519 104.385699274972 592.959161683697 87.0829593186396
"3361" 672 528.340174846648 119.607851249398 567.663611323879 101.477121533732
"3362" 672.2 508.962960755265 119.948663118238 546.068455799158 113.596696872898
"3363" 672.4 488.951848977102 108.598206119458 525.64862915949 118.404640550641
"3364" 672.6 462.400092407825 104.16129043819 499.619280694982 113.774122141881
"3365" 672.8 454.372830315748 116.885445930375 488.43272952379 109.388513216351
"3366" 673 450.494976376413 138.127653996995 471.292622533879 110.412442555238
"3367" 673.2 453.760764863117 152.832607283241 458.140684801483 124.381075379899
"3368" 673.4 450.743416843088 154.600772704701 456.825482479274 123.299543127296
"3369" 673.6 441.785988187789 171.89078152111 454.297428361382 132.907137301538
"3370" 673.8 425.831927283365 191.19057615473 450.515613583904 152.850898030194
"3371" 674 418.733929884057 202.424002672161 437.303983824388 171.427417868217
"3372" 674.2 399.736385894473 218.701978919931 426.11098129465 189.675960832016
"3373" 674.4 375.525393637445 232.082884256807 406.907681610923 212.760165249001
"3374" 674.6 349.929785759798 225.871223175095 386.431913878388 226.814217655996
"3375" 674.8 349.67410525358 217.964987339171 379.11562500613 229.29066207454
"3376" 675 346.908943435457 217.503533257062 378.268849728224 228.652383161482
"3377" 675.2 342.930359911378 217.985835818457 376.415441967536 228.227878445308
"3378" 675.4 335.425543318502 221.504075142395 372.929340072126 226.682651955544
"3379" 675.6 328.891575661823 235.522849642151 363.301024171666 224.735634270444
"3380" 675.8 323.135955905662 250.264008527343 350.264676774338 227.436416492263
"3381" 676 313.464851154963 263.543643902656 342.075172942144 236.640436284316
"3382" 676.2 311.992932275541 276.353988896277 334.618033160155 246.576641928878
"3383" 676.4 308.728259163687 293.763954136134 325.750914573228 256.94862536509
"3384" 676.6 303.860535618455 309.56434205488 318.254747261468 273.175180834307
"3385" 676.8 300.580216567013 323.621971792615 313.552239308598 287.268722183156
"3386" 677 299.208987924079 340.081735821942 311.9202548933 295.792086446704
"3387" 677.2 298.352307323602 352.280865057867 312.539968735822 299.090468824013
"3388" 677.4 298.151118784911 352.991565286745 313.505088684978 311.760404645261
"3389" 677.6 299.167694211212 348.976989275698 316.965744146101 322.733570217174
"3390" 677.8 297.378010741686 348.97194929086 318.089650940902 323.83557732232
"3391" 678 298.585861744435 349.732795021205 317.766388318512 323.366616402848
"3392" 678.2 299.770877005184 358.387251102932 315.356013993151 325.717137252512
"3393" 678.4 299.116125653824 376.181075956155 308.765344603397 336.646354509389
"3394" 678.6 299.082816632882 393.461784987813 304.907437645173 356.074597565855
"3395" 678.8 301.415867706689 404.999594336105 304.911401985294 366.902326896495
"3396" 679 309.901293786019 419.762506077038 305.049101475974 381.372125906899
"3397" 679.2 311.662045595589 441.687938497377 308.85918611138 402.723783326196
"3398" 679.4 309.652126953077 453.906410242645 311.282025775954 417.475894569075
"3399" 679.6 309.228709790888 450.786905826975 311.388530281983 418.346662489993
"3400" 679.8 307.764884711149 445.90797311585 312.636228814352 418.473075497925
"3401" 680 303.491051542981 437.236819290918 315.44877218687 418.755869347555
"3402" 680.2 303.976835788411 431.137770149386 318.314213770598 417.68278546265
"3403" 680.4 299.02100515276 420.754786180397 318.922517774094 416.158802554588
"3404" 680.6 296.283793923308 407.351963178587 317.448920111268 416.866943566329
"3405" 680.8 294.401792790269 391.298829083921 315.083590872255 413.946128258414
"3406" 681 295.229518908176 380.525239483673 311.380770483752 411.32188199453
"3407" 681.2 295.63998464469 361.562540610001 305.420086495089 399.012781357012
"3408" 681.4 295.45753779143 338.007983424632 300.880540847537 376.992947678586
"3409" 681.6 295.790533093861 322.481375092365 299.484549488127 359.102495783968
"3410" 681.8 296.223719307119 319.837027697995 301.556668673428 354.165661147732
"3411" 682 295.081758206897 320.295166053075 302.432114108581 352.41357640818
"3412" 682.2 295.856154033325 315.641717327338 302.932893117624 350.355253467022
"3413" 682.4 301.095255743599 309.980614446794 302.812272659054 345.763823424945
"3414" 682.6 302.92381875236 294.504403913931 302.967216510236 333.217627082899
"3415" 682.8 309.215683835852 276.469652594952 303.3165699335 316.079269924754
"3416" 683 313.500139250513 259.359741138263 306.392468692967 295.989111530003
"3417" 683.2 318.912848586575 243.255764181568 310.200734051653 280.606738352985
"3418" 683.4 328.331082447016 223.673132161891 317.135586298928 260.433553211626
"3419" 683.6 340.408792769015 211.164305575146 322.614113100865 244.199015931858
"3420" 683.8 346.078963087793 191.576351110488 332.959986207883 227.599198825503
"3421" 684 352.604494378674 181.427096257373 338.257651420549 215.565421140994
"3422" 684.2 355.852699693984 171.185907188541 344.013970585014 205.316612195463
"3423" 684.4 364.308647175198 159.889067456032 350.025272670561 193.512003879037
"3424" 684.6 378.999739363624 156.800251738727 353.635981201636 184.854486362878
"3425" 684.8 395.411421096407 143.523840175893 365.333814566441 168.528651981717
"3426" 685 403.348579708336 127.643608199552 379.59708489638 156.829937860149
"3427" 685.2 421.695359841804 116.78541987613 390.665903891668 145.560404188726
"3428" 685.4 440.210924624446 99.3733651811043 410.448619426861 128.729817138943
"3429" 685.6 457.332434302609 84.9633598387058 428.994649163325 110.588446211543
"3430" 685.8 480.205852629546 75.2815142209692 447.412790769278 93.853330054554
"3431" 686 503.925050992588 59.3248065724979 470.190879088476 80.2809268130324
"3432" 686.2 525.311891583603 49.5494016210426 492.680671378057 67.4767745050694
"3433" 686.4 552.178922425002 43.6541115326646 515.550955007339 55.012904803026
"3434" 686.6 580.405919278061 39.817098842857 542.393849916174 46.7758793543726
"3435" 686.8 609.686217622212 36.3511476274782 568.981543261361 41.9065631377687
"3436" 687 636.729133024556 40.980111285598 597.183114376713 37.8296397618466
"3437" 687.2 662.714563344571 43.2494094228875 624.805479944055 39.0623339440872
"3438" 687.4 679.658663888347 44.2727188565934 643.109308056628 42.2756231147234
"3439" 687.6 703.023477197446 55.4074699091564 663.923385077021 44.6902127334896
"3440" 687.8 731.206013135587 59.2490578830648 682.178971809932 50.8506874157432
"3441" 688 749.503932717683 66.6200079647738 699.755469853362 59.6535797731335
"3442" 688.2 759.836524031371 71.4900773894203 726.809249134134 60.1430931005499
"3443" 688.4 781.739491985582 82.6152981899539 749.483600323581 65.4730251303909
"3444" 688.6 799.687086350164 95.5245639670139 768.78207090262 74.5826737602473
"3445" 688.8 824.231460930824 111.193240874201 793.215554087624 89.7677335525334
"3446" 689 840.880320481355 126.511843748973 812.106823412113 103.531460933103
"3447" 689.2 856.798136589267 149.4139907386 833.050538120551 119.448560533765
"3448" 689.4 875.661026234283 173.149729775019 850.765114830624 142.297657371228
"3449" 689.6 889.922053112472 195.731495695215 870.385782981036 164.77718582263
"3450" 689.8 890.50510834776 225.010557135736 885.132024491392 187.775773710688
"3451" 690 881.747988058724 253.012199064524 892.878507348272 216.18186774012
"3452" 690.2 869.946633560936 278.405243756681 885.375132784112 243.914554664608
"3453" 690.4 852.40274543276 302.006422730251 874.415258475921 270.906128310071
"3454" 690.6 830.442060934349 324.061007881582 858.234842682767 296.852767196269
"3455" 690.8 807.501906355968 339.134565536228 837.564784849724 317.540092330723
"3456" 691 782.767164988216 346.749980398429 817.141123704881 334.764537388705
"3457" 691.2 758.790301264556 344.258292460995 794.294104771592 343.015107461278
"3458" 691.4 745.035548963495 334.09966518044 779.056757200592 346.357336096595
"3459" 691.6 720.850858956655 319.880833737785 759.254865852074 337.71002268869
"3460" 691.8 707.443562215926 302.147541994415 734.395496169609 326.476744954897
"3461" 692 690.209473860124 279.016298948915 714.443197851326 308.985383769313
"3462" 692.2 674.525452729436 273.351589401369 702.649892658153 293.172402273698
"3463" 692.4 657.738563342816 279.798196045941 693.607973471928 285.238516384628
"3464" 692.6 644.419745962862 291.141299714178 678.046453428976 282.465555282957
"3465" 692.8 637.638180480932 308.632178846097 665.976598040511 287.37463848383
"3466" 693 625.190470156854 332.524420093745 650.534389384109 299.833607353025
"3467" 693.2 623.246101348442 353.154619723744 635.073893688523 319.646163267819
"3468" 693.4 628.666814957856 379.453957950151 627.909987619091 341.523064574173
"3469" 693.6 641.601987614964 410.104725745102 629.504494917179 369.995961266175
"3470" 693.8 654.485841776769 437.563627884073 639.699759209947 401.113186188483
"3471" 694 669.030916963819 466.418806356334 654.618025919963 429.425078535427
"3472" 694.2 677.053020583642 496.420860141669 666.440709226374 456.842214156396
"3473" 694.4 676.497220319545 524.4333789757 676.710384163984 485.047885723575
"3474" 694.6 678.342924597559 555.096958971294 679.274989275111 516.285791594988
"3475" 694.8 684.70175312419 584.343407355702 679.710449064571 543.307754188836
"3476" 695 681.859373622921 611.968131031099 682.441381768784 573.498903139565
"3477" 695.2 674.907016241235 643.598967705675 684.677496578714 605.403609581236
"3478" 695.4 661.492027620412 662.116294456193 678.553196634345 630.668300307678
"3479" 695.6 639.014374656286 663.053323227947 672.09176125205 646.788783591028
"3480" 695.8 612.341793869237 655.868618285691 651.811860107076 660.908465115922
"3481" 696 594.386217197264 644.247790876329 629.302890115267 658.696650301369
"3482" 696.2 572.449736815722 623.579876097577 605.072329755883 648.883548635629
"3483" 696.4 544.145897855934 604.997492708161 580.180467463184 630.844823284687
"3484" 696.6 517.430242934466 588.879491776081 553.000264993486 612.95569198581
"3485" 696.8 495.75441461341 568.280872455047 523.932586074686 594.048354058051
"3486" 697 471.881755972425 541.929457012919 498.568371271329 574.398558988633
"3487" 697.2 448.178892602629 523.284394040098 476.226828889257 549.500754938314
"3488" 697.4 420.240068683588 502.210109549869 452.53642804906 526.785494727113
"3489" 697.6 393.931709081932 484.378781767638 427.250296105365 507.51812004821
"3490" 697.8 363.171387686318 478.29502179538 399.255450007073 488.450119249355
"3491" 698 338.188987241812 471.009073863045 373.811921309206 481.540346337999
"3492" 698.2 333.936084497272 452.201595467829 356.416392901152 477.568859215739
"3493" 698.4 347.556184662412 437.694812311117 347.802923200638 471.480829423715
"3494" 698.6 365.897639190418 420.31630306508 345.116600168283 456.941816521247
"3495" 698.8 380.250291423044 413.003659774112 354.246366461043 437.859603380119
"3496" 699 398.512544402597 407.544033401941 367.056853464109 424.780837555226
"3497" 699.2 421.037935042975 403.730480926588 386.075671531947 413.403713102897
"3498" 699.4 444.396403683112 399.354942054478 406.197955960487 406.296493070456
"3499" 699.6 471.74670459641 394.389167598645 434.642890361226 401.406145115354
"3500" 699.8 500.584927494016 388.996357158502 461.194835569617 394.302773477465
"3501" 700 532.940625756015 383.425952239215 491.606596525726 389.318843963108
"3502" 700.2 561.422691634657 380.150835097144 522.892825600568 384.662368872216
"3503" 700.4 589.671056373897 366.645903288768 552.737714766994 379.150138973225
"3504" 700.6 617.450005987374 366.556133567062 578.506865664603 370.215649932901
"3505" 700.8 636.832698671793 380.590422607224 603.727587442236 365.688147429096
"3506" 701 646.375274719529 397.565505190219 622.920357984614 370.426182311991
"3507" 701.2 670.295964980174 411.17406755191 638.669039128634 386.661551715875
"3508" 701.4 689.677036977171 407.948852865038 654.686570770806 400.026821322585
"3509" 701.6 709.514827409159 390.91964702754 675.294587357683 405.175369525668
"3510" 701.8 720.736545674576 366.887607352597 697.219540050818 397.82322285917
"3511" 702 731.238685328662 339.364607577922 711.046776331707 377.639658012517
"3512" 702.2 749.706047648092 317.930391668635 724.55655956852 349.34191347792
"3513" 702.4 769.923158165706 300.679463968638 741.163705875947 325.003296523007
"3514" 702.6 784.798035332667 277.87847400952 761.722965881414 306.224619739154
"3515" 702.8 800.655912482692 253.08447015758 777.433722842825 284.415504552814
"3516" 703 809.939906776968 228.15092637933 792.613610254236 263.21744559493
"3517" 703.2 834.576213637126 204.502900733293 808.255495660193 235.738274755116
"3518" 703.4 860.602010740446 194.336099468558 827.776038968134 209.309535201376
"3519" 703.6 873.646143750199 204.522685530565 846.158529013219 196.576918864963
"3520" 703.8 876.829044039108 227.397555105236 853.434962491411 198.292256231276
"3521" 704 873.111043379171 256.323603663692 869.302520664207 214.546159018884
"3522" 704.2 857.79238900532 277.74331045412 873.512987324208 239.554758725502
"3523" 704.4 850.788602650997 299.879872044685 863.116855386936 265.220822108487
"3524" 704.6 840.715909115932 325.733790384809 852.111995697653 288.125904019128
"3525" 704.8 824.902496332203 351.757384749518 845.492716756008 316.671898793255
"3526" 705 812.888393074362 368.069536420581 835.593397954565 337.992830919911
"3527" 705.2 795.753418051041 386.496603269634 820.256334444986 357.936177642868
"3528" 705.4 773.943843508648 411.14233700828 800.469559461312 383.021888430822
"3529" 705.6 754.703756660804 439.426681222087 780.450417886382 408.642705354289
"3530" 705.8 731.579245707725 466.870525734385 760.820635905333 433.516060455356
"3531" 706 712.333138743374 490.614903396457 736.95824607446 460.241559229295
"3532" 706.2 685.700598433091 510.123975135188 714.900529711501 485.871383394643
"3533" 706.4 656.952730263701 531.08955662689 690.90944130767 508.401970811378
"3534" 706.6 627.78428056159 548.731391923553 662.576739119802 529.43139958673
"3535" 706.8 595.208899502008 558.758965893675 632.827943472529 547.828067069056
"3536" 707 561.415747374667 560.918982257807 602.237860320271 557.155063745453
"3537" 707.2 525.705632149863 565.440608800463 568.510772294732 562.381042489876
"3538" 707.4 499.888086710112 570.005779103942 537.358128214105 565.803537232252
"3539" 707.6 465.840346723602 559.658353580353 505.428845162751 568.943388028686
"3540" 707.8 442.819991338137 538.234661669791 473.238772588936 564.161836858903
"3541" 708 423.0468099984 512.269294761135 446.802603553104 546.411086279787
"3542" 708.2 404.376437590613 489.741996152394 429.807861056687 522.148670453435
"3543" 708.4 391.628381515193 459.051141504725 408.817889936315 496.530032676759
"3544" 708.6 381.878912258952 428.457093559779 391.777646096991 466.29886092232
"3545" 708.8 367.975922908427 395.751778471559 383.19214202966 434.25205673754
"3546" 709 347.211233838674 375.239878338853 370.511706439646 405.126406009982
"3547" 709.2 331.335327072793 370.349542169346 359.935268827111 392.325790767364
"3548" 709.4 320.878269336688 371.846325006615 350.79373412253 389.128216799492
"3549" 709.6 315.583414713713 371.77727433177 345.288878073789 385.257128021819
"3550" 709.8 326.993275895923 364.713745867297 347.837459360883 391.467859516627
"3551" 710 347.525697529364 348.36880003997 342.049703058005 386.320286724754
"3552" 710.2 364.642397576625 333.198426973397 342.58508515471 370.791903549495
"3553" 710.4 377.28579859162 321.230019928453 352.730705166131 352.725734848404
"3554" 710.6 398.622845638888 296.941289714007 371.076318229179 330.515321362659
"3555" 710.8 414.645184439217 271.968636838207 391.955345688519 306.820522527786
"3556" 711 427.849028840703 246.514463184097 409.181845938663 280.838423937412
"3557" 711.2 437.109383078687 214.624032486469 423.074257525896 253.423005860276
"3558" 711.4 447.836278425858 186.075878106512 432.908927376424 221.244437691789
"3559" 711.6 474.686740519917 165.829634168583 445.007792259103 192.797291071548
"3560" 711.8 507.37002352297 150.431232147587 470.877767691564 170.420304283903
"3561" 712 538.194031213196 147.120265902211 499.502822621485 154.819568314444
"3562" 712.2 564.698726943984 155.56989412224 527.202499514103 147.460348673945
"3563" 712.4 588.484313303734 174.943513755028 556.474252659179 152.275187937404
"3564" 712.6 610.58229754888 200.53210207426 584.881523824392 170.411931971646
"3565" 712.8 633.118805416471 226.995479405222 607.00315359902 194.066626200458
"3566" 713 656.784601025893 244.776899106217 628.342889786109 219.252335415922
"3567" 713.2 687.949125153857 257.12782357645 651.329025427707 239.299569903154
"3568" 713.4 716.906968322689 258.946000382396 679.114703103473 252.280786200267
"3569" 713.6 738.644483354327 255.10438509609 700.218129038425 255.307711236402
"3570" 713.8 771.727302229564 254.93135670359 732.994303669162 253.997285280232
"3571" 714 802.922671822273 261.617902676023 764.951196676551 253.741803542077
"3572" 714.2 818.192003921395 265.877620872698 784.895116915254 257.662400760054
"3573" 714.4 817.381739971661 286.353659822263 798.443586768565 258.86596574132
"3574" 714.6 803.249173599916 308.799653211914 808.23810902309 273.140285629581
"3575" 714.8 777.474035938299 320.923271473987 810.28351383808 296.96166712681
"3576" 715 758.432824157985 318.343023293771 793.323716389893 308.771866051122
"3577" 715.2 725.953325649669 310.751555524481 764.368267209426 316.160753264881
"3578" 715.4 693.947111918888 295.22153569124 731.946733210373 309.644996254251
"3579" 715.6 662.435279189944 278.513817333423 701.738370908067 296.351271906878
"3580" 715.8 635.433499109317 268.157777648097 670.107074176758 282.323809311269
"3581" 716 602.352963531092 253.466687290479 638.528515720239 271.30005235472
"3582" 716.2 570.363424019812 238.567070193161 608.5220437662 257.509652872965
"3583" 716.4 545.848737485877 222.889488679265 577.477475074005 244.386013944941
"3584" 716.6 516.583434490369 204.366003510116 549.7076269672 228.606614755872
"3585" 716.8 492.664470120513 184.815203930612 522.429143893875 210.797788016615
"3586" 717 470.184759381826 156.035982612244 497.71768425073 189.930396431358
"3587" 717.2 455.503630732282 126.285252915539 475.558068638587 163.299633258205
"3588" 717.4 439.60946963122 107.045605225249 459.991529562548 137.007049346332
"3589" 717.6 431.959149961577 119.800189769063 457.887848471709 135.45972012545
"3590" 717.8 421.516358985609 136.607151982549 456.466102311728 134.773871090002
"3591" 718 406.031587780614 157.746198008302 440.759259870961 135.908780528248
"3592" 718.2 391.118584616681 181.923801512044 419.395090983752 152.147224542876
"3593" 718.4 374.887712936392 208.471852957101 402.298588623172 173.523817228719
"3594" 718.6 362.385449645619 230.323419182095 385.861677018472 197.291997327742
"3595" 718.8 347.084660737094 257.396546352538 370.885217062818 220.417649128868
"3596" 719 328.389909719996 286.875244720458 354.153652780936 248.88105333167
"3597" 719.2 311.70028197345 309.317281897254 335.063624948894 277.613122527725
"3598" 719.4 309.642176061197 328.150595693444 324.341865968618 294.613071457321
"3599" 719.6 318.906648634487 356.888990509387 318.68862346825 315.646171118798
"3600" 719.8 322.551903988522 387.124156101474 320.836813800982 346.853297755019
"3601" 720 323.408042549308 418.932283037359 325.727949674346 375.910108412454
"3602" 720.2 319.317472576233 445.796960885058 325.127969466101 407.443493232638
"3603" 720.4 315.331522974568 458.416721575679 324.017579461213 424.744492141972
"3604" 720.6 322.219042323063 464.634307712753 323.209555648057 426.217963185127
"3605" 720.8 328.298567070944 483.396673621271 322.412600471733 441.956699658925
"3606" 721 341.774391290338 501.90891054637 328.729732232823 464.658836271357
"3607" 721.2 358.9967821678 524.643317207285 339.212735199 489.662673136905
"3608" 721.4 375.486874694857 548.205098686103 354.835744889699 513.970305910801
"3609" 721.6 386.151146727708 574.882740568693 370.289472054427 539.178734191731
"3610" 721.8 402.087439332409 591.853603163793 381.618670417125 558.641883726219
"3611" 722 418.391310033687 609.442176447532 395.577699162096 580.073572799782
"3612" 722.2 438.003379454208 620.07723493787 409.726256575577 596.059355934404
"3613" 722.4 459.168568706499 635.334913724474 429.442459828848 610.081269983627
"3614" 722.6 481.256261056162 642.296069010817 448.049443356652 623.413248336445
"3615" 722.8 511.316545926892 648.330227696911 472.875498790009 633.724787875574
"3616" 723 534.04007364738 662.417059151226 499.382701677383 644.00705155973
"3617" 723.2 535.059270035936 666.055689760568 510.039216891589 647.876330926783
"3618" 723.4 531.649405390753 666.78631863163 510.925652767261 645.87925543225
"3619" 723.6 529.749534848034 666.524947633521 510.71191842561 644.884933472895
"3620" 723.8 525.066086407572 666.236263756126 509.970785418568 643.355089825739
"3621" 724 527.472981496895 664.242848239364 507.770477673356 641.348512364341
"3622" 724.2 535.819396790596 664.894645979121 508.13118984374 641.800975755784
"3623" 724.4 546.541090765577 670.035499190721 515.537897491976 647.115644584133
"3624" 724.6 558.224506974694 671.84781023915 525.64287968368 654.127800359668
"3625" 724.8 578.774162483367 677.264978098443 540.113172877674 661.008713566564
"3626" 725 592.495630560416 679.945654110195 557.431606500784 667.424513246498
"3627" 725.2 609.203491095628 683.225243322662 573.420880686889 672.312134016239
"3628" 725.4 629.850981201843 683.992223149429 590.706895346959 676.672808944178
"3629" 725.6 649.386872742111 683.101474554888 607.286221041755 681.439071784959
"3630" 725.8 658.39705211232 682.71286795584 623.830699050126 683.868621896622
"3631" 726 658.972158176721 680.784375918264 623.072189273832 684.618490763857
"3632" 726.2 665.063891004222 674.231476985726 627.623236420493 684.304318718623
"3633" 726.4 682.232774780481 668.706235355139 646.310786076671 679.469412639713
"3634" 726.6 695.539176965557 670.073039571224 660.814020126212 670.360229121441
"3635" 726.8 700.154540987856 669.920857173833 665.590130930874 669.479528903584
"3636" 727 701.638798006232 662.086227083147 666.141970460075 668.875046599932
"3637" 727.2 714.995915848663 647.154086901576 675.339646002917 667.623880415097
"3638" 727.4 727.293275579662 637.863189903886 693.159056834431 655.581104342867
"3639" 727.6 746.642462263752 633.55503050169 711.221265961117 643.995576847197
"3640" 727.8 769.263675471513 637.557958584281 732.21628691043 636.570228072082
"3641" 728 773.465496343846 637.379583466616 740.69937183256 634.330247031397
"3642" 728.2 783.795862997856 627.117886086366 746.429720181755 635.712846838631
"3643" 728.4 798.555036101143 614.580550141378 764.096404158151 633.783340467016
"3644" 728.6 819.933228210177 602.495316404587 786.486178131518 620.495605847293
"3645" 728.8 840.80424754401 587.474254293198 807.454305652879 607.121980648398
"3646" 729 843.514864300281 583.224501248871 816.761996660421 603.047157616443
"3647" 729.2 836.225615998307 572.401964998585 817.760279885854 601.87959942836
"3648" 729.4 833.825307140007 553.754509567316 824.928361689077 594.381568375583
"3649" 729.6 837.170432628187 529.498773521588 831.388848241033 574.997973503229
"3650" 729.8 837.884896390871 518.664903045107 826.927925737623 553.243693750458
"3651" 730 839.409651342183 497.516024717657 834.606666769635 534.736388352087
"3652" 730.2 836.638272956751 471.27650876468 837.177118274794 508.682392334136
"3653" 730.4 839.896573400631 441.118057545401 836.445994611025 480.959991241507
"3654" 730.6 853.293863756657 417.452306295677 839.075830035395 452.442935940362
"3655" 730.8 871.894368117699 397.714896965395 847.555945300842 425.395772140051
"3656" 731 896.775299009703 387.767418301783 865.293673674266 404.483187293255
"3657" 731.2 926.069972346554 389.815514891217 888.747192194836 392.304441151145
"3658" 731.4 931.055735592516 398.30540979785 900.739753847226 389.218412958148
"3659" 731.6 930.367873190641 400.290335523301 901.361724356198 389.438841995514
"3660" 731.8 928.89887089731 400.707657268657 899.9039370298 389.813647854465
"3661" 732 931.967140964765 400.557611465192 899.974037248493 390.29742752433
"3662" 732.2 934.427836852323 400.163141827913 906.03642867746 391.19891908247
"3663" 732.4 936.79445795513 402.975553012254 908.642500552906 392.574969327654
"3664" 732.6 933.006318928042 406.958134744386 908.920308942627 392.670571469779
"3665" 732.8 925.741721208672 416.213414766953 907.988370048697 392.090591752306
"3666" 733 920.567265696107 436.870839597237 913.680939574944 397.954445740552
"3667" 733.2 915.526326645556 453.480904380937 916.856470484451 414.167427867476
"3668" 733.4 907.776741634174 480.951986581993 914.868503213053 441.44253520347
"3669" 733.6 903.236361262033 506.73427049482 910.17539019988 468.769412816534
"3670" 733.8 886.697379776731 515.845735127885 906.978327147248 488.659098763955
"3671" 734 860.342311701889 522.642622198456 897.422314870907 507.389089438758
"3672" 734.2 839.270013355084 527.507599326353 875.903509071555 516.440787595775
"3673" 734.4 814.220666600419 540.900612042375 847.769442281467 523.809269234015
"3674" 734.6 788.421046724986 554.319141248556 821.682560760888 536.7235887501
"3675" 734.8 766.17289332241 558.10493558049 802.341303209957 547.705797703651
"3676" 735 730.780478892301 560.238853079317 769.881865937811 556.973300991896
"3677" 735.2 701.645819290544 561.227095577546 742.530529100108 561.108331380604
"3678" 735.4 669.507300452153 559.886977514934 710.733516263004 562.116869095953
"3679" 735.6 655.935761723138 553.922333791248 691.229433481959 563.574495428788
"3680" 735.8 636.993358551982 537.541918605104 668.09592600298 560.556807700723
"3681" 736 605.361091716515 521.363697674813 638.84430583727 540.196425585461
"3682" 736.2 575.664338942516 512.353149483897 613.785132472608 524.00368117831
"3683" 736.4 552.358877870998 509.767007506329 590.650611848569 515.731097612168
"3684" 736.6 523.193444428032 513.94765711069 563.68969829478 513.00475816552
"3685" 736.8 496.107640089269 522.00226429078 532.496398235247 513.100745825005
"3686" 737 465.714701599511 530.519403781598 503.152793666598 522.273960990852
"3687" 737.2 441.870947676904 527.711610651146 479.543199486908 527.691282426232
"3688" 737.4 410.370876351981 520.28763317708 450.437740490146 530.304365091133
"3689" 737.6 379.908964114549 504.096632905652 420.490278716129 521.447638072937
"3690" 737.8 367.048190100385 484.727029130415 392.404209263859 511.606813139041
"3691" 738 368.983581171976 460.237556521271 375.699835888727 495.20643432481
"3692" 738.2 379.529993261898 425.908978679025 372.036772074808 471.352763711102
"3693" 738.4 391.986628931473 401.138280233431 374.345754841919 437.672227360242
"3694" 738.6 397.176992760161 370.778992231102 388.312369101099 411.671427030064
"3695" 738.8 404.364971730726 339.21220621244 395.364399067738 378.390003204586
"3696" 739 414.595399358933 312.122950882768 402.742601192766 348.255954811201
"3697" 739.2 436.140164837195 290.184211440627 410.736060332048 321.733196218425
"3698" 739.4 462.166993873213 275.567302040409 429.437167805174 297.312650050236
"3699" 739.6 493.017402335495 263.158488803037 453.350253286715 278.190481540018
"3700" 739.8 521.617441486995 246.415863595662 481.416745417662 266.148047290625
"3701" 740 528.55490855246 227.648367382044 505.269537566537 253.175082540305
"3702" 740.2 521.952298151334 203.37033269447 514.038318239614 238.247805944902
"3703" 740.4 505.017760396703 184.724539182436 517.3074739697 218.689134774416
"3704" 740.6 486.257565793948 163.772548934279 507.030567404306 197.546582628744
"3705" 740.8 466.552759793756 139.410611239516 491.682920290853 171.488210771607
"3706" 741 438.255080266526 119.429709963545 471.180057448482 145.956398382506
"3707" 741.2 433.677341243111 114.977723991232 457.216491543302 132.726823706029
"3708" 741.4 448.352458242531 108.470087198271 458.126928564147 132.493384776568
"3709" 741.6 469.295262132896 93.7899361308563 458.559838362808 126.357916486286
"3710" 741.8 500.000899752724 79.7726522867156 467.547122914959 103.322561050012
"3711" 742 529.014688922337 69.7330169602057 492.147745350955 85.277172866632
"3712" 742.2 564.120090398546 68.4491143152212 521.539859174642 75.1414572548983
"3713" 742.4 589.399749571729 66.9123015836465 551.66297076508 72.078339743935
"3714" 742.6 618.455682172877 60.7016976501052 578.081753852089 68.4361523064056
"3715" 742.8 648.541103141458 50.5670960710709 609.723282908828 64.2159972864728
"3716" 743 668.996374392515 52.702829194165 633.518105134364 55.2169760406073
"3717" 743.2 688.930115299476 72.5587150026482 656.410259857048 53.9377849961208
"3718" 743.4 705.089686026157 101.808196631911 681.41451477462 67.8598255464524
"3719" 743.6 723.863645391005 127.413546097985 700.808920721103 93.588179346114
"3720" 743.8 744.088631409019 152.119555502038 718.137319381796 121.656859486099
"3721" 744 762.322525440306 179.749628551672 739.602725855392 149.540136723953
"3722" 744.2 780.546114618843 209.536785574188 758.640002433026 175.174111592959
"3723" 744.4 794.367828722855 239.062638638714 778.005320911563 202.804719940263
"3724" 744.6 802.650978734383 271.848297703312 791.850631508164 231.973145486597
"3725" 744.8 803.536833690613 305.332738605575 800.710127123516 264.93109076333
"3726" 745 792.571280375343 336.165080875397 802.376722710239 298.164344736305
"3727" 745.2 773.782699450829 363.734374557611 796.279825542763 327.171381647629
"3728" 745.4 750.783167582773 389.522620971047 777.271346908593 355.092751657318
"3729" 745.6 732.814661403107 414.408987492836 754.735861822278 378.195502090935
"3730" 745.8 725.151747523387 438.16285628043 740.444054533579 402.737244760197
"3731" 746 709.551620227051 469.527413371848 728.448386650023 433.733376552933
"3732" 746.2 692.701429929193 501.459496492559 712.505111681183 464.159309372301
"3733" 746.4 675.197386093187 524.092183603759 696.344149075458 491.691807374275
"3734" 746.6 654.701814605614 551.179917113254 679.526985444802 520.664988844177
"3735" 746.8 632.10508131104 578.534398070142 659.5469868375 545.540300618736
"3736" 747 604.849641957536 598.253776194769 635.681050480649 572.959050911403
"3737" 747.2 575.475162192023 610.003920436993 611.26254553804 593.709979314667
"3738" 747.4 546.15166183308 611.266571876721 582.416996043256 608.284791765527
"3739" 747.6 531.555563180549 591.157760702025 562.058380285598 611.248316072328
"3740" 747.8 521.238186147086 561.253138396468 539.582392252922 596.431968683261
"3741" 748 511.160312522082 529.57596063762 527.230284414509 571.643490871018
"3742" 748.2 505.866581582918 501.311724126903 514.874005236246 538.131719183683
"3743" 748.4 499.502047749234 468.690629290952 507.055284513072 507.960519924814
"3744" 748.6 495.411108023082 436.934496038343 499.868220482786 474.568999584225
"3745" 748.8 500.317508066406 406.743531822694 495.669232526198 446.804544734468
"3746" 749 512.803861732762 380.023794410309 497.942532104392 418.693976888074
"3747" 749.2 526.087131370986 353.035970799257 508.676663416005 389.450441673229
"3748" 749.4 543.184490785436 328.588889174034 521.380024867251 361.51156593234
"3749" 749.6 559.133046963978 299.333378084913 536.912257156184 335.029176730579
"3750" 749.8 577.380261199096 275.378294999651 554.148422499899 307.21466955633
"3751" 750 589.504978933745 276.594766337405 560.912944405621 291.925504048967
"3752" 750.2 607.154188405768 290.699194887181 570.542453460398 283.772048386795
"3753" 750.4 615.699940507123 303.250556513943 585.089195277756 284.627104367379
"3754" 750.6 638.345359623904 320.751068684443 605.016208635376 296.816282763029
"3755" 750.8 663.29938921727 340.108868057896 628.153149849798 314.413586502153
"3756" 751 677.069915487173 360.836954841231 653.169433878298 332.124115427545
"3757" 751.2 698.071759933139 386.733815231675 675.139512047885 354.48418653079
"3758" 751.4 716.506006823769 413.09124493631 695.294746394065 381.497922158078
"3759" 751.6 734.038888957063 440.463872914527 714.97645170949 406.344287152487
"3760" 751.8 757.927475708163 454.627611173159 729.431479014985 429.268886268927
"3761" 752 788.65420728681 462.09833615855 748.380940955142 446.383335974353
"3762" 752.2 811.711359502874 461.160865217719 775.314139946426 458.266570464314
"3763" 752.4 835.625536820301 448.209118717048 798.622098229715 459.316519472098
"3764" 752.6 842.859748421636 430.02746887891 817.051557442201 454.172853410133
"3765" 752.8 843.73469092588 403.3550209884 830.395996621424 441.074156973069
"3766" 753 842.022932882092 374.482845936478 838.577518230046 418.443073682471
"3767" 753.2 834.987919999238 346.681164306457 840.114987294829 388.075433454777
"3768" 753.4 826.913022103244 322.141793019065 835.32057782016 359.673097789004
"3769" 753.6 822.371814568247 295.981381396237 829.376433311055 333.80726684093
"3770" 753.8 826.821779561401 264.608979628608 825.120679140329 307.228080621303
"3771" 754 838.299842094567 242.385552044804 826.445358597465 279.264194219999
"3772" 754.2 855.061235919848 218.542758913515 834.779407601992 250.769068137967
"3773" 754.4 869.11990401489 199.416200259074 847.254425740829 228.873818187947
"3774" 754.6 859.433053379769 180.154792640965 855.770709236278 216.330386652269
"3775" 754.8 839.522922337195 169.529625586783 857.409390846408 201.356915456525
"3776" 755 817.457024379541 165.390753932905 847.904854144275 182.343425947652
"3777" 755.2 787.598302290277 159.605170534542 829.491413195096 174.779392151824
"3778" 755.4 768.323288108147 157.744923636281 805.618975161646 163.903811172634
"3779" 755.6 748.497820534118 156.190956511005 785.597990643052 162.146920906311
"3780" 755.8 717.471513749567 144.081308365017 758.001686945889 158.493783685948
"3781" 756 691.958967825115 134.053127522355 730.699026097491 148.913342622015
"3782" 756.2 667.572824435785 116.012004372132 701.079175630953 139.157945161215
"3783" 756.4 645.257027619481 90.8927523156442 675.642616136305 120.373348583713
"3784" 756.6 622.702898537793 66.6158245983948 651.839666391061 96.7604663145318
"3785" 756.8 599.799706975831 52.3350640121349 628.471423152292 77.2900013639326
"3786" 757 579.189991916811 60.8774919626889 616.180635812071 66.8079321984464
"3787" 757.2 551.719031226434 72.3914447603691 592.559576508152 62.2119214831633
"3788" 757.4 529.505884502117 83.7997327311924 564.616842753757 68.9485592500954
"3789" 757.6 502.040373346092 98.7105709977933 538.026465440384 81.7324364141519
"3790" 757.8 477.225275636357 118.850774372739 509.023437084167 97.3640432025969
"3791" 758 452.555192136156 141.964184094419 484.72914902674 113.86551585323
"3792" 758.2 423.366807442328 163.134267257479 462.018542561398 135.175659894488
"3793" 758.4 397.094155702984 170.297263348065 437.299839634211 153.744888235491
"3794" 758.6 375.184334689806 161.492098143081 411.809221208557 164.09485745988
"3795" 758.8 380.545222708159 165.546557586207 410.046368571574 167.435777017376
"3796" 759 380.028565708346 176.509909980817 408.052097978525 168.488339407827
"3797" 759.2 377.59886176447 194.032696085998 406.181382441098 169.631598865045
"3798" 759.4 369.2430437482 220.469475628686 391.772533908948 180.419036799485
"3799" 759.6 362.751162854457 242.048016590957 377.870980079091 205.475534472866
"3800" 759.8 353.892306410206 272.91542169089 369.11287703093 231.826458285469
"3801" 760 346.648087409764 303.114160341936 358.469750939326 261.164940785358
"3802" 760.2 336.725313775548 330.237350787345 348.440566028716 292.119324668966
"3803" 760.4 319.951544870256 352.753239680643 342.08539291107 319.803275871014
"3804" 760.6 303.373517093104 359.730687967621 331.256542900886 338.228349399883
"3805" 760.8 307.713677411968 363.465560091038 331.95996515163 337.903781668206
"3806" 761 300.874457116442 373.634898591824 325.861350328956 344.430243573573
"3807" 761.2 303.46106309499 391.36897210777 319.318504030274 356.430764876685
"3808" 761.4 307.165891145658 412.750522946868 313.811927756111 374.897114355144
"3809" 761.6 311.332425353334 438.122114904982 312.832990485188 397.977066663061
"3810" 761.8 320.789600813247 460.579121657454 314.217438453652 422.230149267448
"3811" 762 331.824249258204 487.532904305571 320.671564732449 448.985939655924
"3812" 762.2 341.304585834487 514.689683520768 329.942462821228 474.891814338346
"3813" 762.4 361.018690130475 529.088458237292 337.096422993593 497.412059515646
"3814" 762.6 385.023859414423 546.542569473255 352.350785951497 520.058311499684
"3815" 762.8 406.414870124699 564.152303544741 377.303299944517 537.6596730804
"3816" 763 418.093601215452 590.482482594828 397.947888452404 557.52211386558
"3817" 763.2 430.335553901812 616.086563477851 414.25385859991 580.790762575464
"3818" 763.4 448.834883948382 624.473226394173 423.548490663772 598.248595110376
"3819" 763.6 473.750380827582 627.690014917034 435.927719988173 610.906737698691
"3820" 763.8 495.473513505394 638.936994343038 460.792048163576 622.603725675779
"3821" 764 514.703143128607 659.187246665463 487.147571069668 632.834008315524
"3822" 764.2 533.792790003059 667.14860984072 504.765275077709 645.854460673655
"3823" 764.4 551.743785608038 658.418544549132 514.97490562266 652.88284471808
"3824" 764.6 575.343812133453 653.687914001983 538.737829226249 657.374247871233
"3825" 764.8 598.024829032688 662.434723880394 560.923941901911 654.148470604137
"3826" 765 623.031737758855 672.530395613976 586.239007595862 658.441445587221
"3827" 765.2 640.101556348823 682.025605336911 608.403506786186 666.748272609477
"3828" 765.4 639.389331087096 676.523646235486 608.376759830951 665.816887527381
"3829" 765.6 654.847392885239 667.143310224629 612.918748818297 667.606905995935
"3830" 765.8 670.969000482853 663.498837169499 627.867759358364 675.067802099392
"3831" 766 680.367040525833 665.111800138829 646.236712037889 668.812244054175
"3832" 766.2 696.679569894027 671.56007853618 660.294224262138 660.166673856692
"3833" 766.4 712.221771996735 662.863161285451 677.813093944985 663.338980850438
"3834" 766.6 726.317427959141 649.906184220221 692.449039829206 663.911734104208
"3835" 766.8 750.418672950115 638.535217601323 717.179889417903 654.6822649926
"3836" 767 780.825433298014 633.899501196686 739.871964774405 640.269035234808
"3837" 767.2 793.390449142625 630.819950374689 757.928588635484 633.638174469316
"3838" 767.4 805.862288020002 617.890903621366 771.339319957936 632.185238339063
"3839" 767.6 822.136321081522 604.724993816103 792.735660677165 623.178668556646
"3840" 767.8 831.801003022807 587.211300577171 803.487357080113 615.090017393777
"3841" 768 843.80291136827 566.818932079397 820.545547380203 597.836175078449
"3842" 768.2 857.752667439323 547.362550772783 835.082299534296 576.125100020562
"3843" 768.4 875.573956151097 533.202593230596 847.250686389707 557.348448623358
"3844" 768.6 891.622447641057 525.8104445649 859.727636849071 542.413818145438
"3845" 768.8 899.066131392466 522.196106285371 869.19841384305 535.905404608017
"3846" 769 899.719120829482 522.614504855019 872.410526631532 534.408156350343
"3847" 769.2 902.517280754757 518.873537985806 873.613761271431 533.102268709692
"3848" 769.4 901.809727748168 511.009197449341 875.218607593769 532.659973671586
"3849" 769.6 906.445070085914 494.482147441236 884.607687730297 525.774934289164
"3850" 769.8 916.658030507278 476.022465349756 896.52075328408 509.027580730886
"3851" 770 920.536575296653 465.609545474511 903.113447751402 495.085367136824
"3852" 770.2 921.613441698661 465.710983568103 903.843975916506 492.266770628447
"3853" 770.4 923.248163328416 467.28918764739 903.222303400664 488.85285223031
"3854" 770.6 924.313370072549 467.46431850376 904.924494697917 487.106879365747
"3855" 770.8 925.467879751663 464.919452818849 904.924634754337 487.494318630642
"3856" 771 927.503378447214 460.355381133856 905.207236327493 486.406739576815
"3857" 771.2 926.135418092248 452.568552708786 905.913941528027 485.337649512168
"3858" 771.4 928.762474219039 440.865839613289 914.115337469879 476.297387795961
"3859" 771.6 934.057416491082 423.194276711948 919.990149940515 459.505206064398
"3860" 771.8 929.967562128671 409.002552676016 924.173608594252 446.667304933336
"3861" 772 928.038521937213 389.139229105974 927.232467732497 428.352115414057
"3862" 772.2 928.981800031233 364.979717362961 928.502504885303 404.230023806066
"3863" 772.4 936.06826291925 343.591572656806 927.90087014774 379.534308412341
"3864" 772.6 938.285442145048 329.338506166115 930.007412564697 364.458396753149
"3865" 772.8 930.063731723889 306.271960053643 932.02691275095 343.53948027629
"3866" 773 925.374849550221 281.541643577074 930.488698483227 318.934506302239
"3867" 773.2 923.436626351272 258.215701641587 925.691247026365 295.965681115698
"3868" 773.4 913.654166815315 243.007975728731 922.971157475245 279.916589492905
"3869" 773.6 903.028210266838 221.966700981325 916.087226841914 257.195088181049
"3870" 773.8 890.484560815625 198.140395115731 906.592585641292 235.491900180539
"3871" 774 879.260433915672 178.775896697571 896.38624247687 210.914249379269
"3872" 774.2 859.349768738271 160.244432286322 884.335152620633 190.469314679245
"3873" 774.4 848.669123643599 138.158584937813 867.864273157428 171.536702859582
"3874" 774.6 833.323447099503 127.551886213824 854.942848861441 157.018108640602
"3875" 774.8 809.964655459849 121.628122909976 840.71672433175 141.297920925535
"3876" 775 781.701636290713 123.522313227316 822.375777928525 128.693343412539
"3877" 775.2 761.978826157705 128.126718713488 799.627674800329 124.445245364628
"3878" 775.4 736.969818686389 127.412247918291 775.065907191742 128.958645295791
"3879" 775.6 711.539646200654 123.010195731079 748.434990834855 128.80750326948
"3880" 775.8 688.463273313226 115.236127602656 724.508826163394 125.584783478245
"3881" 776 663.217010838244 113.996346525163 699.684013476191 120.115281660817
"3882" 776.2 639.383657458484 113.839639084388 676.950739946114 115.383684650898
"3883" 776.4 617.868990057947 123.164899365563 654.658847629845 116.102132063232
"3884" 776.6 597.680740869551 136.038377152755 631.155609193902 118.663747283625
"3885" 776.8 574.658748497617 144.47849515661 611.164536113185 128.818772113018
"3886" 777 548.631849139824 154.840317531681 588.126284101791 139.682409897202
"3887" 777.2 535.434570204355 171.056683211533 566.040797935518 147.255680175615
"3888" 777.4 529.132904430006 189.424801815758 549.382992289917 159.997737584916
"3889" 777.6 518.830483040574 208.633134486203 539.006674327518 176.28708353203
"3890" 777.8 499.611795110838 228.024929160101 525.855148634819 197.153171828194
"3891" 778 489.992510675369 250.227295604864 510.120371749672 216.27918768752
"3892" 778.2 479.52306994399 272.042354948121 500.259864234301 235.702915559255
"3893" 778.4 457.965713829317 287.205187199738 486.539834901039 260.333760599739
"3894" 778.6 430.780224678653 294.009376488849 467.731689584278 282.281905708567
"3895" 778.8 402.762404848686 285.056038992726 442.023620881634 293.519069880658
"3896" 779 395.203106754687 265.474274054334 422.189394427379 289.456799676797
"3897" 779.2 383.582870240229 233.432178452976 403.973939607149 272.2441764812
"3898" 779.4 371.201684103759 216.065404082927 390.640600092942 248.442185351969
"3899" 779.6 362.340587244293 224.100176414434 388.099064731181 237.427306676059
"3900" 779.8 367.889443218885 242.070746397253 388.702565720273 235.940681184684
"3901" 780 375.208286500685 262.633421600541 382.806409014306 228.255758888585
"3902" 780.2 388.771574798988 281.25940631917 373.028927883536 230.571704639317
"3903" 780.4 408.185352351164 291.251713884885 368.426229893549 236.80874269193
"3904" 780.6 426.274122807018 295.410087719298 366.969273743017 231.134078212291
"3905" 780.8 439.006696428571 297.017857142857 375.636636636637 221.294294294294
"3906" 781 441.701525054465 299.228758169933 384.991780821918 222.05205479452
"3907" 781.2 444.081720430108 299.113978494624 386.135838150289 227.794797687861
"3908" 781.4 446.20852017846 296.495515694479 383.266272189439 238.437869822235
"3909" 781.6 446.685224839399 295.171306209849 367.734972677595 240.745901639344
"3910" 781.8 448.380952380952 294.34632034632 351.604774535809 235.153846153846
"3911" 782 454.295805739514 294.116997792494 342.174386920981 217.689373297003
"3912" 782.2 456.097826086957 294.884782608696 352.870056497175 203.742937853107
"3913" 782.4 454.725701943845 294.438444924406 372.443569553806 190.603674540682
"3914" 782.6 458.3125 295.088362068966 398.28 184.570666666667
"3915" 782.8 461.399568034557 293.846652267819 422.114754098361 193.068306010929
"3916" 783 460.825327510917 292.058951965065 439.629834254144 210.522099447514
"3917" 783.2 457.985669936534 291.331796832837 439.886669285641 232.052749623174
"3918" 783.4 458.995349592418 291.346851844367 439.135863349601 256.802351830375
"3919" 783.6 459.615094016341 289.760624079623 434.850978992071 269.510467473567
"3920" 783.8 463.009787091055 290.265169184176 435.046283491977 271.133954163834
"3921" 784 468.227170497591 291.158788101861 437.342623188651 273.617384840744
"3922" 784.2 485.678867391241 299.222733865829 451.636479704114 282.478111329481
"3923" 784.4 505.029638798618 314.449307382167 473.740858606102 293.508660096105
"3924" 784.6 520.120203279308 338.021192719001 496.364779387765 308.898066466435
"3925" 784.8 520.690408292545 364.108302674242 514.06818758567 327.758577246771
"3926" 785 507.836411964391 385.118961331511 520.06021930155 350.140237873748
"3927" 785.2 489.075618889339 389.570659786521 516.137684050483 367.858955112511
"3928" 785.4 459.883292844481 388.97879599412 499.193171335325 383.302549047485
"3929" 785.6 431.972020742999 385.72655444125 472.845175550309 388.455172432701
"3930" 785.8 401.469937168482 385.973800289855 443.308424039184 385.463902720141
"3931" 786 369.208824539759 389.371043705376 407.800755015622 383.770044621773
"3932" 786.2 336.58652772219 387.513942174073 375.658256126717 389.433792688348
"3933" 786.4 317.560998236853 375.774277380709 349.391521872637 391.253723393913
"3934" 786.6 321.888340543072 362.210831221364 341.318603170489 390.064071766954
"3935" 786.8 324.008129937448 339.258300230775 330.299440511317 376.516866751492
"3936" 787 326.7559963774 305.165187001542 327.38581733743 346.664265413303
"3937" 787.2 327.986176117974 271.612718161106 329.391119045359 313.85187959405
"3938" 787.4 325.013687860682 243.593791329562 327.090868564041 281.251521566586
"3939" 787.6 328.114754703008 238.236419397797 325.549007857367 271.529144159379
"3940" 787.8 330.028397677944 225.125247087183 324.692658217599 264.775086987099
"3941" 788 338.316117774935 206.454386266489 327.542865777385 241.321911011375
"3942" 788.2 345.942661518469 192.026360684704 333.028803359115 225.104467458829
"3943" 788.4 355.721654913222 180.808875590926 338.838652147381 212.677730756569
"3944" 788.6 363.076216269113 167.543079184494 345.761455843561 200.456361983483
"3945" 788.8 376.941048347412 153.969742389374 354.490648059882 183.834812640548
"3946" 789 395.164711202339 149.905872707606 365.657768949412 171.976620474479
"3947" 789.2 410.310990962023 126.978781646555 384.126123171769 156.456812202502
"3948" 789.4 424.72337938718 106.667942647803 401.977011679634 138.884276811845
"3949" 789.6 443.736671012557 99.578477690651 414.471197971138 122.966184661325
"3950" 789.8 464.885413560045 82.5183066459487 435.868378280747 106.543192293931
"3951" 790 485.610729546064 68.6340113365215 455.364643347044 91.5563245875385
"3952" 790.2 513.635282999464 55.6258942960061 480.004859913707 75.6513394718316
"3953" 790.4 540.509089519203 45.5736604399202 504.420424879248 60.0240088299025
"3954" 790.6 570.816812958521 43.6704642153757 533.353389711019 49.8229672726914
"3955" 790.8 601.530283212125 38.063846315639 563.139814689241 44.4771490393469
"3956" 791 622.41215257744 35.2364249268865 587.733647157745 41.8348191307836
"3957" 791.2 630.811729118764 34.1574556850036 599.736422800921 40.7485534047341
"3958" 791.4 626.457668178536 35.074670473278 600.415958909004 39.9988978156538
"3959" 791.6 623.707641398686 35.3363887206279 599.795686107933 39.9017412515435
"3960" 791.8 629.506940732383 34.3583445042176 600.161226565439 39.9437319533802
"3961" 792 637.095063867401 34.1997472748864 602.666564513266 40.4271028595901
"3962" 792.2 639.883331254801 37.1736109959003 604.388576021203 40.5437598698696
"3963" 792.4 650.136947937695 39.0282110761574 612.901055440306 39.7270390117498
"3964" 792.6 666.235026907557 40.5501393190701 628.351099123752 39.600217234909
"3965" 792.8 683.31203196216 46.4778372651121 646.193220846602 40.9888397922419
"3966" 793 706.574460001957 52.0298349579175 668.39560675333 46.0595072156354
"3967" 793.2 724.191378946669 58.1985007039113 688.262634251814 50.3328413924374
"3968" 793.4 746.409491623464 66.6695294050613 707.494652425591 54.8873549457562
"3969" 793.6 765.345081573967 73.7402862138284 729.308262880835 63.3723984956803
"3970" 793.8 784.774761241715 85.3121273346623 749.379166393205 70.1346609121202
"3971" 794 808.232910138131 98.6444432052188 771.604914354005 81.3955143269945
"3972" 794.2 823.187035227409 114.14369651809 794.418941133272 92.464401860728
"3973" 794.4 827.376258361658 136.205017632348 810.272219972521 102.651599280696
"3974" 794.6 841.989572776176 160.165200924365 824.117434761718 124.655970159038
"3975" 794.8 864.101228067464 179.568155823585 837.76463794249 150.984422465085
"3976" 795 879.592645938825 204.822603706827 858.616427092898 172.087737291669
"3977" 795.2 885.825762529008 232.207312970963 876.073493025213 194.896915733246
"3978" 795.4 887.279756859473 264.005363157695 884.737343023916 225.340588684534
"3979" 795.6 888.458660061782 293.11952181883 885.134805288958 253.603167557662
"3980" 795.8 892.331335485466 323.482647613533 888.755635412545 285.243238304057
"3981" 796 888.789875945059 357.304110344216 893.172857578471 315.472031989092
"3982" 796.2 879.680058236194 385.244810689026 890.993375563257 347.373194769362
"3983" 796.4 877.408103888128 410.404807144167 887.101008825458 373.725514634961
"3984" 796.6 872.871766669857 437.287971419694 880.048717474484 399.576076283381
"3985" 796.8 864.170662758744 464.486419626695 875.215155671338 428.737296329219
"3986" 797 851.039176153414 486.834858680026 868.620427390588 454.627618796102
"3987" 797.2 839.078996993928 515.32479580006 858.171123895322 479.60435661515
"3988" 797.4 819.155038419751 539.350533848426 842.771088033713 508.870961585986
"3989" 797.6 794.491616398731 549.251219774589 827.192154292684 532.162025881443
"3990" 797.8 764.394599185838 545.514744205306 805.798224708478 546.152050067689
"3991" 798 742.618854389643 536.189338014935 777.623245059971 548.6627434671
"3992" 798.2 722.328925876754 526.366654357961 757.223151413819 541.214447274963
"3993" 798.4 701.362212040154 509.727814757785 733.296145953621 531.845893090948
"3994" 798.6 676.65740314461 489.854714582611 708.532675521881 514.191334966832
"3995" 798.8 659.660053507478 467.758059788261 684.74676650135 496.484234430012
"3996" 799 647.707798553429 443.519236888748 665.478966211568 476.808112723281
"3997" 799.2 633.402504517254 415.503470639565 649.851921311069 452.296665735902
"3998" 799.4 615.033699647181 393.503368659676 634.672195363824 426.289440948124
"3999" 799.6 591.064366261409 383.729898528158 620.844738753546 405.010608835595
"4000" 799.8 563.712586228904 383.637015105814 602.924492521594 392.62294500883
"4001" 800 534.558469054183 391.513601342085 578.003661505507 385.875638375421
"4002" 800.2 511.047666223465 400.502158219401 548.080028157074 391.294077631925
"4003" 800.4 480.602348667699 411.163072880947 518.423889858669 399.407156082409
"4004" 800.6 456.244477111818 428.531474156157 490.272841996036 408.957257352107
"4005" 800.8 438.37643698228 449.09984024528 466.563587326186 423.639766954929
"4006" 801 413.266045357991 471.520332420767 444.717596424404 444.826468421809
"4007" 801.2 387.284471859998 485.426982467886 420.332097000832 465.227435208637
"4008" 801.4 363.651849897339 476.756121103182 400.450916744958 480.813179980344
"4009" 801.6 363.267865829107 459.945785208911 385.252733152817 484.069948286217
"4010" 801.8 372.33118587618 442.211830836754 378.322119582872 478.35151090573
"4011" 802 385.448071226978 415.794211826365 373.9602836067 456.575129451205
"4012" 802.2 395.163342407019 393.333748434796 382.55981745874 430.171490924678
"4013" 802.4 409.34725298861 368.189404352296 391.568754124909 402.532680651936
"4014" 802.6 425.03870531323 335.841586464764 404.784293720652 375.040281876589
"4015" 802.8 444.213134094192 315.54790297989 420.591389422083 346.863445329935
"4016" 803 468.520672470844 292.348427159571 438.852820740374 319.171155537471
"4017" 803.2 497.68897003348 279.291472687773 460.501435563228 295.873624868046
"4018" 803.4 533.295475787422 270.857313964659 492.295395931461 279.723367703529
"4019" 803.6 562.080413467261 266.981959613046 522.495096461475 272.097225651461
"4020" 803.8 596.032081804351 259.677479328618 556.74977040187 266.436013525194
"4021" 804 606.182091533857 240.051549295183 579.706870497009 261.826157634798
"4022" 804.2 603.995502070126 207.54320209516 598.077755989038 248.955328509217
"4023" 804.4 594.80156678324 182.189890656065 606.220506045123 220.832802903655
"4024" 804.6 588.610876571449 157.493090937108 595.319759555042 194.961892130019
"4025" 804.8 584.499086034336 129.734712260587 587.274074647071 168.036094209015
"4026" 805 573.044276323452 100.884535823762 580.489627110662 138.194760051275
"4027" 805.2 562.715898875714 75.7696121623282 574.139525746629 110.790077013998
"4028" 805.4 576.710545258518 60.156449172815 567.781071751799 92.8711824410162
"4029" 805.6 600.827165309136 54.2080255206023 571.701110265839 73.0282115773922
"4030" 805.8 629.2740186143 58.7847820265185 590.98658507139 61.6727710169691
"4031" 806 657.680833488576 72.3652410264683 621.373236509871 60.6038897715248
"4032" 806.2 682.612880612694 97.8397010684903 650.444346009091 70.4545000077619
"4033" 806.4 692.442708821956 125.326253071878 673.979468188134 87.7878436443122
"4034" 806.6 697.579787985957 152.092277671218 688.3358521933 114.691379614194
"4035" 806.8 687.766846759284 175.881046498872 696.233125836021 137.86373922771
"4036" 807 675.029261352865 204.813494908358 690.20010693182 168.431651626417
"4037" 807.2 657.723729091965 231.118299048958 678.082625691914 196.116506444309
"4038" 807.4 638.410929914577 260.168933095902 661.861357063134 225.452241317022
"4039" 807.6 616.932418159581 285.211171808257 645.952827400925 252.993703928053
"4040" 807.8 593.294907256535 300.174912721988 624.944504777269 278.223161217384
"4041" 808 563.107251177461 315.360517364377 600.117599356101 295.871774023186
"4042" 808.2 533.521142293861 328.032501462818 572.146822282321 312.013985816966
"4043" 808.4 506.422446569997 346.032205346229 542.379506274832 327.822163751146
"4044" 808.6 474.716059992072 366.36556764457 512.744539468328 344.554654400499
"4045" 808.8 444.241414142794 378.784738036251 484.259604599695 359.894433001524
"4046" 809 415.878631323534 378.390499620404 454.141462151526 375.36263270837
"4047" 809.2 389.696093762959 364.554094704833 424.73507768129 381.591325019114
"4048" 809.4 368.259804668422 337.934106702644 394.678063459708 368.476447126801
"4049" 809.6 354.275126696651 304.364599892647 372.577721686638 344.160271701977
"4050" 809.8 338.152182736365 277.847818569181 360.152748442054 314.529891669649
"4051" 810 317.273407225243 275.648626730362 347.849035636834 297.040185251726
"4052" 810.2 315.283119547733 291.495642047769 344.72839086216 292.676540779745
"4053" 810.4 317.310796226763 310.751087663092 342.853187184966 291.406050068536
"4054" 810.6 320.434940560715 330.050952939507 336.792602199988 298.051261586512
"4055" 810.8 316.903772272092 361.73882799683 332.375870853239 316.454418338331
"4056" 811 313.488209312407 377.557877704337 324.284107444214 336.642780801082
"4057" 811.2 314.973479799812 383.679357050176 327.511920615431 343.689642025692
"4058" 811.4 308.902031615484 408.3869745567 323.785035961253 359.023553369666
"4059" 811.6 306.918489022931 415.844342629191 322.11773101875 381.095828917124
"4060" 811.8 314.759142140964 437.495746501584 316.041535051858 400.194749479927
"4061" 812 328.519189134641 458.345200746821 314.810287740562 423.414450221052
"4062" 812.2 344.226975462424 486.321920162996 327.775806146963 451.940121037308
"4063" 812.4 349.865898006331 513.678309156982 340.574019768078 477.426723086744
"4064" 812.6 357.19510367907 536.969665363923 349.823316820464 500.496312518476
"4065" 812.8 375.061385824897 549.143744249656 355.441933492762 516.729951843368
"4066" 813 398.806788086041 567.716730559823 373.522954034398 539.398811485434
"4067" 813.2 416.918132603719 589.338530900131 393.741343715008 559.319401961205
"4068" 813.4 419.1904050892 610.078222737215 409.916801227451 576.229121113745
"4069" 813.6 425.384770114684 611.017390303241 412.660100127724 579.102153620712
"4070" 813.8 436.82689187084 618.924290430543 415.670219195618 589.01645556513
"4071" 814 442.532964865693 624.955724849521 421.781729099114 597.219094299784
"4072" 814.2 450.620672507053 621.340038147306 422.813104557146 596.470262926336
"4073" 814.4 469.64464896986 619.267500183333 434.814692741737 607.113903336171
"4074" 814.6 493.583287543636 617.883211044272 456.808362543923 613.563840542213
"4075" 814.8 512.020816141742 620.374073858309 474.88216607433 614.004688053617
"4076" 815 530.505987892381 627.50878974138 495.671161043708 617.124488373639
"4077" 815.2 551.559343457474 643.318496037805 517.587502043701 622.95063744854
"4078" 815.4 563.261834405116 664.334685957838 540.166908052773 634.734128669082
"4079" 815.6 558.385539191517 671.98232373389 549.971559738764 642.914174923261
"4080" 815.8 558.963027408761 666.669945319625 547.901080255884 640.048795475043
"4081" 816 553.473026673071 668.885801913752 547.317786088924 638.303483368938
"4082" 816.2 551.418417461206 673.673522397276 547.511164327724 640.641953037424
"4083" 816.4 546.235450388309 675.091278074491 547.922840744576 643.112085288421
"4084" 816.6 541.925374175379 674.919489250209 548.388577975163 644.131642419852
"4085" 816.8 540.315141523373 674.839425366927 549.022891958424 645.369047962715
"4086" 817 534.840702396044 671.33888527821 549.493937087161 647.024010273073
"4087" 817.2 523.803756132434 666.486745493955 548.806625433684 649.400772583174
"4088" 817.4 512.023883998727 663.813895059709 544.229365670144 653.314899634189
"4089" 817.6 498.202514923182 660.601170926249 535.4923227873 654.661630460162
"4090" 817.8 488.837906804133 655.504697283295 527.284838412976 656.406812940935
"4091" 818 477.587602043045 646.87292264415 514.007898830221 654.276701741647
"4092" 818.2 457.867469185037 640.734983289505 501.533746089044 651.019740740968
"4093" 818.4 446.492615172144 631.371936829204 481.074131821799 645.540585777169
"4094" 818.6 445.806971289413 627.316971083975 476.694250706713 642.425568620508
"4095" 818.8 447.881950428206 626.930725346065 471.347265988465 636.318917317689
"4096" 819 454.222211022202 630.324995398494 470.310903570921 626.648902467421
"4097" 819.2 456.50618704766 626.08153710302 470.186246715912 617.516484376682
"4098" 819.4 459.911523124673 624.192584398472 467.377431415105 612.452535828175
"4099" 819.6 462.403015654234 622.994919276186 463.599659134315 609.061585744768
"4100" 819.8 464.068660306679 621.315597827644 454.222247279104 609.724425357294
"4101" 820 465.385542985512 617.647530558146 449.978529831384 616.539569652488
"4102" 820.2 464.548151319 611.872658335318 450.297040898231 618.246361731574
"4103" 820.4 461.912248828297 609.254749307021 449.723913047526 619.473838353208
"4104" 820.6 456.585571977578 604.771122274369 450.006766524036 619.859921154936
"4105" 820.8 449.902529617482 600.481630692821 449.930658239589 619.355331870838
"4106" 821 439.327298793835 588.943411994044 449.266453585996 619.772941730273
"4107" 821.2 426.54311436747 575.822013824314 449.392905944883 609.085236013474
"4108" 821.4 424.039174767246 570.925626199138 443.369066326671 599.670699029035
"4109" 821.6 425.780960167517 556.339571844446 435.445672641618 591.437838057819
"4110" 821.8 428.536765530816 536.100404882631 427.512060470476 573.478528699825
"4111" 822 432.467827959543 513.553943047318 427.483368662785 551.626348236286
"4112" 822.2 429.687545037365 487.497715682865 427.787270203707 526.966451932122
"4113" 822.4 435.280266857674 464.846464433321 429.629599037584 502.335270406152
"4114" 822.6 446.040747614835 439.310749061013 431.06230464353 475.798017611743
"4115" 822.8 462.69947839004 420.541774490917 440.030749140644 450.986293498686
"4116" 823 487.8076499142 412.115931187448 453.621469235673 430.207661716633
"4117" 823.2 512.810706345926 403.361660141375 477.630188462976 417.147554033727
"4118" 823.4 541.319148215247 402.901664619469 502.691160667651 406.849997059812
"4119" 823.6 565.683845372866 406.84716036485 527.949560682003 403.044295481194
"4120" 823.8 588.398462494809 423.220562905303 555.628273445666 406.186401844376
"4121" 824 600.850164342765 443.414385127002 576.09271290732 415.955678904128
"4122" 824.2 605.457275733866 470.369485967136 593.043975832306 433.975261677681
"4123" 824.4 602.886385227706 498.688095871325 603.233380822151 460.732654558272
"4124" 824.6 591.674055466774 524.401681347135 604.338224246914 487.943094709407
"4125" 824.8 576.334903148119 543.403427777731 598.403860709867 510.217630446442
"4126" 825 556.590155162285 562.168977541353 582.850759095847 533.575716852247
"4127" 825.2 533.963767891438 584.172530734427 562.979958518181 556.618773671257
"4128" 825.4 510.389469787166 592.478196798481 543.108353839832 577.74005752887
"4129" 825.6 491.70642186976 586.833187505562 527.682048906076 589.05028468538
"4130" 825.8 474.665753420391 574.465713843882 508.0806306697 590.030896312669
"4131" 826 450.309125829833 568.089600141598 485.381649472851 581.486203005512
"4132" 826.2 441.638055917569 572.938137617601 475.669319947478 576.837603873885
"4133" 826.4 447.138532339463 578.489174181 474.975675088671 575.659698878567
"4134" 826.6 457.299752394703 584.914792593676 475.918264043976 574.908480905224
"4135" 826.8 467.242829426149 590.66632659988 477.589444511773 572.923692360519
"4136" 827 480.017867286509 594.660085005514 476.543268915191 570.771563888353
"4137" 827.2 500.552006867356 606.464542713158 475.078261408799 574.363711045972
"4138" 827.4 511.495521410091 613.54273021524 483.504544681299 585.065491516389
"4139" 827.6 531.898915953284 628.173074360754 500.981087422983 602.064072382043
"4140" 827.8 548.01815399051 653.98258890103 519.966600048476 615.630919503815
"4141" 828 550.556489746989 669.756271754458 537.601779138419 637.890192272088
"4142" 828.2 558.655727183815 668.582100397902 538.492180228472 642.035218603989
"4143" 828.4 572.52363538656 668.100459063873 542.350007905965 648.582177463518
"4144" 828.6 593.327474500785 673.673387347682 560.294725242689 661.440539400595
"4145" 828.8 610.677418503572 674.48393137454 574.783615586679 664.995823898049
"4146" 829 631.613487342658 679.931107010797 596.880810972885 669.637036752981
"4147" 829.2 653.269400101028 675.035065326075 616.453804011775 674.032659368234
"4148" 829.4 676.834136410628 674.919749223291 640.545517332576 674.014505090301
"4149" 829.6 695.401862804934 670.029167336475 659.418224277621 673.870086255984
"4150" 829.8 710.617097562991 659.115453503482 676.662159035028 671.723329364541
"4151" 830 732.549363827698 656.715779170226 696.896696145301 664.092031149701
"4152" 830.2 739.899414405626 659.469080118014 706.828725689385 660.136056695412
"4153" 830.4 746.497127446992 652.364584763641 710.619900291883 659.369687104373
"4154" 830.6 764.460973698946 643.592664787886 727.561533329551 654.806796265895
"4155" 830.8 779.793002441178 631.814481700372 746.090511244403 647.512580544306
"4156" 831 795.941100732524 616.181278409978 763.990936557578 638.303609064752
"4157" 831.2 812.382434461452 602.240450994982 781.184126478585 624.699552655731
"4158" 831.4 832.556397440647 594.8722389169 800.72321330109 610.02079548723
"4159" 831.6 834.004448452735 596.987847921727 806.039914402996 605.643318258606
"4160" 831.8 832.139412480328 602.269279308949 805.305481335797 606.381346900064
"4161" 832 833.83867777825 601.82786848745 804.478733707357 606.402394296764
"4162" 832.2 835.905469806228 601.583701617432 806.663167135844 606.310316482629
"4163" 832.4 840.18796069649 599.188704565999 809.007498206856 605.760962383286
"4164" 832.6 841.889440188187 596.975822828098 809.787623891515 604.929676331735
"4165" 832.8 845.496792827732 591.190133195058 811.349183367743 604.461821543246
"4166" 833 854.437202904354 582.297319918536 821.363459676494 601.005897005418
"4167" 833.2 865.008166188074 569.501292842198 834.915044082052 592.890945392033
"4168" 833.4 877.11041168357 556.370053196466 848.067500491697 581.721752045733
"4169" 833.6 889.420129259123 540.369344015312 863.349580155784 568.033536526958
"4170" 833.8 902.81821820007 520.156751871635 877.588869395942 550.957867297144
"4171" 834 909.62916624904 504.189430753729 889.343960078357 533.478927604337
"4172" 834.2 913.242730056229 492.088596153755 892.934527512265 525.017700674008
"4173" 834.4 921.233732207683 472.618330190126 902.236665350725 508.808810611964
"4174" 834.6 928.140177306245 451.458020170573 912.21322240421 486.056669782742
"4175" 834.8 935.822066455933 429.408710807879 920.531312961613 463.75099010331
"4176" 835 937.640025992131 407.798373730588 927.547436058705 444.669456949777
"4177" 835.2 942.084786386402 382.75193599446 932.452072293638 420.828911524879
"4178" 835.4 944.170106498413 357.338484442526 937.144739652461 395.697381032454
"4179" 835.6 943.954169011799 336.907521333705 937.957527780921 372.976878174202
"4180" 835.8 943.078328335582 328.93161348072 938.36993197976 362.957562415354
"4181" 836 943.2207355176 330.610574441901 939.669777475286 358.456572605684
"4182" 836.2 942.992953192884 332.975659832023 937.642151450141 357.929705053823
"4183" 836.4 942.603238899606 333.608914166812 937.125509143122 357.889373760543
"4184" 836.6 942.406125874229 334.612800223791 936.63293441075 357.357641880432
"4185" 836.8 942.822753683045 334.018762073113 936.433889080225 355.516859401577
"4186" 837 942.378119058344 336.460052044334 935.333195375066 355.3862949445
"4187" 837.2 942.875900423359 337.017276253093 934.372196739124 354.172513829073
"4188" 837.4 942.337881288039 336.26675090766 933.356883786184 351.479533250613
"4189" 837.6 943.211101000513 337.423901402815 929.457067103405 346.746295319474
"4190" 837.8 942.401023885893 339.944040239657 923.039534461687 334.369547314015
"4191" 838 942.198010149577 345.981593982179 922.945423290712 330.846884086351
"4192" 838.2 943.682786178556 358.574875932884 925.715147947331 329.361209097683
"4193" 838.4 942.813280612127 365.556670666471 927.781780139218 332.995345766819
"4194" 838.6 942.677384939037 375.434623134748 931.497043420636 340.073187406538
"4195" 838.8 942.796615892166 394.096506151019 938.809369051713 355.073860574573
"4196" 839 941.850600844706 414.691995415665 941.572940476529 376.006650026773
"4197" 839.2 937.115416253398 437.597458007886 940.796718133524 398.804586971309
"4198" 839.4 929.584321402021 463.412331008447 938.805860718466 423.205032346792
"4199" 839.6 921.715347763318 489.595961081565 932.284047378292 450.055957848753
"4200" 839.8 910.207037184426 511.164054678998 925.919230654852 474.728260174143
"4201" 840 896.267110321079 534.991964326167 914.094014276576 498.775739672737
"4202" 840.2 885.644709679165 553.420412836804 903.946151949301 520.459230740703
"4203" 840.4 870.227152871149 570.654455041113 901.224347638812 527.335811648549
"4204" 840.6 867.946782582039 574.738307844795 898.923993617515 536.488665620565
"4205" 840.8 868.819377339718 573.905224129991 888.574318196707 549.111252707856
"4206" 841 869.315546743185 574.065565548378 885.968205792262 552.104671697478
"4207" 841.2 869.91433462964 574.539060741781 884.694983070783 553.42711413538
"4208" 841.4 870.654161838568 573.368955870794 884.533181344773 552.831416159766
"4209" 841.6 870.002657057533 573.289088551136 884.545351734238 552.596037292866
"4210" 841.8 867.328759894736 575.867199727918 884.679663927654 551.534226004676
"4211" 842 859.254280141524 576.044902600688 884.803286066485 551.164985810641
"4212" 842.2 848.491956864448 585.197514250235 877.940519146367 558.243893781885
"4213" 842.4 838.839651976189 596.401790258264 865.167797471672 567.541881175279
"4214" 842.6 822.599848649908 611.817960292896 850.581180278226 584.205208958265
"4215" 842.8 804.51892351757 626.417480223648 834.261790842485 599.969138391078
"4216" 843 783.82931366237 641.457042449991 814.206447881674 618.011490855107
"4217" 843.2 759.535492822563 653.305194357961 792.347720868986 633.524946466522
"4218" 843.4 732.155290209386 662.050884155603 767.333825446561 648.608220419047
"4219" 843.6 708.653954610697 671.435594056944 744.253131258865 658.396293541973
"4220" 843.8 683.346209801782 677.699321177112 719.594078354029 664.669568706599
"4221" 844 654.336968780834 681.515086272441 694.104725450438 673.610080837911
"4222" 844.2 626.211531239829 685.286437142499 665.305928719476 676.265250357614
"4223" 844.4 601.550594877118 685.407019051145 639.875676985615 683.381312609393
"4224" 844.6 571.572858025659 678.937002853781 611.178158902494 685.432886383832
"4225" 844.8 543.451424662646 673.63602041466 583.165948085197 680.979686137853
"4226" 845 515.144203105208 668.509899020177 552.917653804496 676.020917204199
"4227" 845.2 488.797075314941 655.932034539911 525.718848267274 669.530572607565
"4228" 845.4 460.983067585327 644.181907646392 497.276253957497 659.739954149806
"4229" 845.6 437.094735122752 628.510148310698 471.212874572059 649.250678561083
"4230" 845.8 411.04652937479 608.518857844317 444.21757688394 634.432413270336
"4231" 846 388.857208467409 590.533535200129 420.710890881051 614.610382062808
"4232" 846.2 370.181355148202 563.889584448169 397.217874251561 595.037900745793
"4233" 846.4 351.592474184601 535.113037764016 376.052873757773 573.717937267048
"4234" 846.6 340.120998795801 519.345752787822 361.841103826138 549.812957586498
"4235" 846.8 325.681015728096 499.044326781979 348.43963465715 528.593749747721
"4236" 847 317.2568121343 470.598754628478 333.943556056489 505.338217543118
"4237" 847.2 307.592583127602 439.38091912949 320.77981049702 477.567530881159
"4238" 847.4 300.898947635999 408.874018439223 311.269546175083 449.451501026461
"4239" 847.6 297.682084305191 382.068355463694 304.984286472564 419.761621402369
"4240" 847.8 292.806988381801 354.714857150897 299.141998453219 394.157084866906
"4241" 848 291.361258745898 348.170588510461 297.695316179617 381.483698609674
"4242" 848.2 290.807431745982 353.067383196148 298.36811241407 381.979610344704
"4243" 848.4 290.80953389713 355.006489552209 298.459384092199 382.005537877297
"4244" 848.6 290.931458300069 356.949727289757 298.633681069869 381.850113228801
"4245" 848.8 291.170254251304 356.351632333714 299.548158319459 382.068993665569
"4246" 849 295.777034729724 357.191117200858 300.463803010092 381.579032063057
"4247" 849.2 296.186159182972 354.418892392425 301.429705545565 381.543365189182
"4248" 849.4 297.346456937657 350.250890390498 303.229355289147 382.119289946693
"4249" 849.6 295.66879642774 341.624817356511 303.840758747168 377.878996045397
"4250" 849.8 295.65360789336 327.227871283683 302.83484722806 365.140935902956
"4251" 850 298.029910353803 310.952475642159 300.183329844239 349.030520098509
"4252" 850.2 303.537568834178 292.207381945061 298.662784764464 331.904742568367
"4253" 850.4 308.302567714667 274.372769830816 303.01175541183 312.853833806992
"4254" 850.6 313.075497782949 255.210760074271 306.021443269776 292.291956018983
"4255" 850.8 321.641652728306 236.872887481033 311.175941745211 274.318501904018
"4256" 851 329.387527685404 219.198112179162 315.932754042746 254.904490182176
"4257" 851.2 343.043259347001 198.491664449447 325.728600031122 234.315045955302
"4258" 851.4 356.446172100639 174.685182036111 336.780203238589 209.880751772327
"4259" 851.6 371.628289663475 156.90283221626 348.785869555331 189.556953457938
"4260" 851.8 387.496011331031 138.11073426067 363.083205776614 169.940460355236
"4261" 852 410.019864123214 120.472559291369 380.173159436992 148.921877994422
"4262" 852.2 428.020812810749 104.030491305207 400.546675951131 130.550015331303
"4263" 852.4 451.667640400404 86.9499339167743 419.254451383246 113.461980257669
"4264" 852.6 476.875989599194 72.8533700029292 441.448541906224 95.1998874487824
"4265" 852.8 500.349616993735 62.2635633418292 465.185145940738 81.7233740769173
"4266" 853 529.086120150601 51.6195642716555 491.343124476187 67.4131004894054
"4267" 853.2 556.719191712534 42.0138683331564 520.278765764648 54.9614900133974
"4268" 853.4 589.105119617934 43.6651563066518 549.998866330929 45.0968005600033
"4269" 853.6 618.712423242445 49.1870531701846 578.45546736583 42.304176464222
"4270" 853.8 647.577696098492 52.5007271262112 608.859288162123 46.44304393005
"4271" 854 677.863267852958 63.2226751212384 640.018879175001 52.0473000518627
"4272" 854.2 706.596144732233 64.5648421923486 668.233851333574 58.4773736449
"4273" 854.4 727.764049641081 58.7491605910147 690.681486565792 63.2145184710296
"4274" 854.6 743.465272359795 67.5048643869235 707.107049362564 60.2755525034953
"4275" 854.8 766.529355870603 84.9095715093849 732.3789469337 63.3617263555109
"4276" 855 789.66264824878 92.9094845682732 755.448368725144 78.0863844584579
"4277" 855.2 810.29722440006 108.158618090187 774.629089365811 88.4570348055605
"4278" 855.4 833.43224126762 123.501726234495 801.215016922519 103.630360152177
"4279" 855.6 852.876906390168 143.46948069951 823.376086208724 118.065081306957
"4280" 855.8 872.151827311474 165.330666391617 845.413408880178 134.961666986071
"4281" 856 892.216507289032 190.132697264502 863.486383061452 156.448879676354
"4282" 856.2 904.054305979461 212.351126751654 882.769189658914 177.297278015605
"4283" 856.4 910.183029889428 230.49718727378 895.200493557809 195.893676065029
"4284" 856.6 915.642717358014 261.833863843047 906.19988390814 213.956137565268
"4285" 856.8 919.657247727606 279.579059879755 908.034920111868 242.704692698346
"4286" 857 917.525441296337 292.972386444945 913.197297521654 261.243712473366
"4287" 857.2 911.751768465111 301.685689863047 920.963140397944 270.306856520877
"4288" 857.4 897.656171158237 317.221036625677 918.872364414967 286.562764813843
"4289" 857.6 876.974345968444 336.666390204415 904.269123601593 309.331130906769
"4290" 857.8 855.559223219379 359.100452810301 883.345046507484 332.187222776369
"4291" 858 831.710948572286 379.475386762003 861.838347267744 354.378220131123
"4292" 858.2 806.013535309214 390.544534668751 841.605091121849 374.220704117153
"4293" 858.4 775.119903056691 398.858814212659 812.12700941411 388.794763588677
"4294" 858.6 746.40123195286 408.202693241613 783.404647899869 396.375334607722
"4295" 858.8 718.040841950245 422.294371970459 756.797026200484 406.048937057688
"4296" 859 691.752324020422 435.495891699925 727.741452349444 420.440157911245
"4297" 859.2 660.851672471949 437.124740622818 699.997890818036 433.955502257013
"4298" 859.4 638.37192775585 425.654603053718 672.981697812445 438.266357395252
"4299" 859.6 616.030275677392 424.903056819495 651.857227342056 433.393131792573
"4300" 859.8 584.918573761262 428.239019004834 624.415653705091 428.72542282726
"4301" 860 560.836472225179 435.014589654157 596.792151722954 428.036962282829
"4302" 860.2 548.852068611315 451.936597526486 578.8455461298 431.415512725989
"4303" 860.4 538.908744421792 478.270432301181 559.691169570929 442.697245877088
"4304" 860.6 528.154318414767 500.971170186057 547.657441732104 465.661535344195
"4305" 860.8 513.895016906353 528.413950161683 532.654315988461 494.006598043273
"4306" 861 493.09391951955 557.28631393517 516.464421121159 522.639960955947
"4307" 861.2 473.57510975803 572.801774299924 501.293328314665 547.950387383786
"4308" 861.4 453.57552406061 570.777367279296 487.573891818286 561.866220336226
"4309" 861.6 433.264198735383 555.12936868921 466.749194352664 567.438069822465
"4310" 861.8 418.513267655778 527.710992818422 442.758541143064 556.620836958622
"4311" 862 406.650494316994 494.659387081913 422.91621968933 533.570938028024
"4312" 862.2 392.879758409485 464.122320489719 408.086840326644 502.218320954195
"4313" 862.4 382.233583059262 438.484426839263 394.355392867594 474.565568822254
"4314" 862.6 381.186081899605 408.325617971845 382.891186242589 448.228526762366
"4315" 862.8 388.703009513737 377.664070876394 378.373674507144 419.066898692957
"4316" 863 398.863468374249 350.429665519752 385.748043915338 386.708324674067
"4317" 863.2 415.175176776921 323.961805750473 396.345472342442 358.382651463623
"4318" 863.4 435.18435408679 296.267602163262 411.418030715542 328.352757126948
"4319" 863.6 454.935422324412 268.820708555129 429.014714071964 300.358423079371
"4320" 863.8 475.241447901057 242.862388473855 449.549817593095 272.526874089414
"4321" 864 499.831702011787 217.075623100726 470.300980148526 247.193395768199
"4322" 864.2 520.28192972534 195.736033690142 492.476735305977 221.848186149927
"4323" 864.4 543.746104835306 175.369058670437 511.277145824717 200.712726805958
"4324" 864.6 566.322404934292 159.768702620785 535.558319963482 182.469090367256
"4325" 864.8 591.022524624674 137.47144713188 560.779459810224 165.347243233111
"4326" 865 614.20691237882 118.160067314771 584.341634656644 142.037583922826
"4327" 865.2 641.041617755733 94.548450699709 606.809274617768 121.080767200068
"4328" 865.4 654.891509500911 75.9226937165165 629.342146673183 102.977233785632
"4329" 865.6 669.600548426485 64.2994417230185 644.108603254357 89.5393583264205
"4330" 865.8 693.443587441283 71.8989697078069 657.617238705555 76.9583027852243
"4331" 866 717.702509214559 93.7122310444518 682.576166773764 69.9466533166695
"4332" 866.2 732.734030057663 113.450013204957 706.551486901433 83.5551733866881
"4333" 866.4 748.717147215499 142.315632328264 725.399625034629 110.308973798062
"4334" 866.6 762.926634422727 174.397474243783 746.81385806724 139.51335232162
"4335" 866.8 768.362512601237 210.319653486388 763.016470977199 170.524866677083
"4336" 867 766.113511130535 244.243212430125 769.53515804292 204.702271557586
"4337" 867.2 754.771271462663 277.413900989518 766.12774773969 239.847664059292
"4338" 867.4 730.067642405793 304.304855877949 755.915108638035 272.868832086899
"4339" 867.6 702.990561199434 322.597375359609 736.564655019458 299.003410674396
"4340" 867.8 669.004652137062 334.669663630655 708.070708923648 320.549727277647
"4341" 868 630.9017159033 337.055927368865 673.462135751896 333.612794884859
"4342" 868.2 600.207912092981 331.119858605948 640.165128873507 338.956980804777
"4343" 868.4 573.550216155357 314.901867053652 608.814742388045 333.337354189625
"4344" 868.6 546.70578880911 296.887479628486 580.026289891991 319.322762840024
"4345" 868.8 517.496310925731 288.171662020049 553.072990326279 303.67625576767
"4346" 869 480.218591281851 276.529914322027 517.286668298017 289.768605977047
"4347" 869.2 449.521129414045 259.187196318088 486.728867570229 280.274801595182
"4348" 869.4 439.065952487255 235.756639058395 457.675423321771 266.722920461182
"4349" 869.6 445.387210125586 214.312006170409 446.198378992492 250.933209857697
"4350" 869.8 469.18367798451 186.840735095467 444.728879670759 223.866097864338
"4351" 870 496.559648196147 175.116432589318 463.658264575516 197.833760218604
"4352" 870.2 528.871414761789 167.786988271504 489.340435472012 177.276120798916
"4353" 870.4 557.928387879585 161.160472857437 518.738463848759 168.970827959587
"4354" 870.6 595.021702759781 155.605814566842 553.663542476269 161.186317510014
"4355" 870.8 630.635905714718 149.804051343133 590.342196876358 155.312069250508
"4356" 871 668.240424871036 150.351887790414 629.543774220323 148.574023200399
"4357" 871.2 700.135115389452 158.732067972879 657.55976054742 146.706922175603
"4358" 871.4 733.332059844367 173.697026840851 694.760800385049 154.180922207889
"4359" 871.6 755.990484687074 184.349310480594 720.883016702979 168.239506466756
"4360" 871.8 788.24627563649 197.453223613841 752.737730902315 179.754095855321
"4361" 872 823.87729061742 211.918014995407 785.058407179877 194.232595107321
"4362" 872.2 852.489720512889 232.568219926724 815.672111468306 206.306270913843
"4363" 872.4 873.442074795997 258.164131652067 845.315875612279 224.93564865791
"4364" 872.6 887.344101909452 286.343236937229 868.70216097213 250.567437742915
"4365" 872.8 901.093271047695 320.787907761651 885.201552935909 282.388756129733
"4366" 873 910.449666400177 355.674389484044 900.119807620437 317.06493028902
"4367" 873.2 916.213211974386 394.167463661137 910.025272000048 352.778951424129
"4368" 873.4 918.927929749124 430.238876944261 916.598464239164 389.993596604988
"4369" 873.6 911.958228237075 466.751934915304 920.158951351192 425.363752484841
"4370" 873.8 893.9812490331 496.113470247775 914.183858023721 460.514065890877
"4371" 874 868.881626595606 510.016339119372 899.812377322551 487.520730956402
"4372" 874.2 834.781572635539 523.214839881639 874.464860250025 506.789816724723
"4373" 874.4 802.6580215845 531.544526138972 840.894111135491 520.592214413178
"4374" 874.6 767.005016782598 529.669002192465 806.862441549965 530.310056242193
"4375" 874.8 731.391533553086 518.364394808721 773.794388599498 529.039921205552
"4376" 875 704.16009145856 503.355264990832 740.39432566835 521.329809971451
"4377" 875.2 681.723456966751 479.868699831779 709.389872018097 508.127448152492
"4378" 875.4 661.823093203867 449.860732380945 684.014330495443 483.615015295814
"4379" 875.6 646.712447147494 413.684300228399 664.602365067154 452.661942999617
"4380" 875.8 634.285261881343 386.412817775176 649.796390656251 423.009760015375
"4381" 876 620.134925920537 351.7976519029 635.747114740284 393.011651919987
"4382" 876.2 607.621347446153 322.383077513529 622.154005634184 358.084790732742
"4383" 876.4 604.910845500766 289.082757042946 607.488662234277 327.377880493917
"4384" 876.6 615.894092987972 277.077947424967 602.454095979875 305.89701625916
"4385" 876.8 637.564214740836 280.286980730802 602.794894017467 299.370309465903
"4386" 877 662.447076344519 283.495191641407 618.989865764551 291.376690904072
"4387" 877.2 673.692692777015 285.517630500047 641.074332271126 290.240519957337
"4388" 877.4 697.108565796879 287.141008694511 660.144912075337 288.862735660717
"4389" 877.6 726.828378968098 287.021062266504 688.267307246048 285.880216984469
"4390" 877.8 757.427790418695 274.693410049426 718.865336748754 284.662023837346
"4391" 878 780.961764965132 253.840922445838 749.448235777625 276.783074795589
"4392" 878.2 807.782904205544 227.891267008792 773.716200192586 259.201471237375
"4393" 878.4 822.101371192693 208.459767181799 798.761986499867 236.813055168956
"4394" 878.6 826.353597703718 179.669336361104 815.410245500561 215.398967865056
"4395" 878.8 819.274912547505 149.690099836925 818.879860709263 189.17721978809
"4396" 879 808.689638323164 125.022331284808 819.611499102768 160.478704012461
"4397" 879.2 788.780129205593 106.675173419465 809.516184007831 140.5934229154
"4398" 879.4 766.090821441611 84.2503324192796 794.253903909976 114.335282195284
"4399" 879.6 747.957178667099 80.8645847143236 778.685680425037 100.281342537435
"4400" 879.8 736.395223785865 82.2626704187623 770.724340029382 96.2044593827268
"4401" 880 708.386240982369 76.0649616460834 754.051551225112 87.4698494627807
"4402" 880.2 686.473198236818 71.9402774294525 728.02486220233 80.8974227985964
"4403" 880.4 655.986236167038 61.6643874402738 693.915121418382 78.8540385076797
"4404" 880.6 627.387208608853 48.0928701494898 662.192804289451 68.5122394673967
"4405" 880.8 611.535780003621 45.5466740681684 642.722772426907 62.174514200896
"4406" 881 579.989070030858 44.4163290247525 618.15105296842 51.5112523513855
"4407" 881.2 555.627747111614 48.5121893117753 592.957161252795 48.4338756038031
"4408" 881.4 526.639195090881 54.2786817347069 565.391126603355 50.5018758010682
"4409" 881.6 504.601947783624 63.9145341252101 540.922910293259 54.3818594758581
"4410" 881.8 477.104076454105 82.7706429495851 513.931036158452 63.8336742712799
"4411" 882 448.090340905549 92.5757176725508 488.402675841374 79.5011438783383
"4412" 882.2 424.248633412531 109.83531240628 458.987691609584 90.9172590690992
"4413" 882.4 401.79448955609 131.852591892688 432.474823812622 106.485028866522
"4414" 882.6 380.710175558052 151.375998802566 411.503158293081 123.136571383387
"4415" 882.8 361.825576347505 172.666118180277 388.636542788506 143.945506987651
"4416" 883 348.701938710033 199.473681765806 369.873133989696 167.92053864024
"4417" 883.2 329.586344505397 223.88124515498 353.867315920579 192.123160539155
"4418" 883.4 321.363783017754 249.400985122495 338.24694081498 213.874847248094
"4419" 883.6 315.217698750652 281.20500199391 327.351778504893 240.754307070325
"4420" 883.8 306.116116242955 305.865542070366 320.598376177462 269.554209230023
"4421" 884 304.752901828145 328.087168120709 316.35414665387 291.435465768079
"4422" 884.2 298.816762935459 352.358483925787 309.61196296326 315.878728434795
"4423" 884.4 299.638041485264 374.654459675444 307.637380004614 335.683406523098
"4424" 884.6 300.385926584282 397.314640212762 304.756183971403 359.752067014229
"4425" 884.8 303.679691272967 417.166366035765 304.420505174984 379.749341036442
"4426" 885 311.064094657753 431.756783063395 305.818610351904 395.248336020845
"4427" 885.2 311.066306687336 448.199500354291 308.675892393357 411.676664298479
"4428" 885.4 310.790237616675 447.418146279283 310.683859566627 413.638824033036
"4429" 885.6 309.949992723051 444.546018051079 311.407423170303 414.63448250931
"4430" 885.8 306.473038503283 436.963791388112 312.345114692624 412.933583689192
"4431" 886 302.915572501531 424.694546973066 315.392842983215 409.808159252073
"4432" 886.2 301.406846412929 416.05210670304 320.522591654569 408.248682226614
"4433" 886.4 300.414046023685 406.270311472198 322.919854977759 406.968068157393
"4434" 886.6 297.305529819825 401.476163807997 324.720741264106 405.218278170755
"4435" 886.8 295.008339554987 400.229396041795 322.255404093716 405.214791142661
"4436" 887 293.559945888191 397.542006766708 320.646167296605 405.360978008605
"4437" 887.2 295.37134130866 392.894566091045 319.695581149765 404.655845496719
"4438" 887.4 296.238432158273 385.55731571482 319.049046242911 404.227550871209
"4439" 887.6 296.232838154832 375.918629266888 315.982964597968 402.487043493027
"4440" 887.8 295.549305388809 361.326916918079 310.788099657685 395.805232449827
"4441" 888 295.988621967313 343.460772884507 305.000442771572 381.296487917336
"4442" 888.2 296.918297555476 325.454949614975 302.052795344183 364.258010494793
"4443" 888.4 300.666993471706 303.198554091647 300.741679939762 342.053561783201
"4444" 888.6 304.841769575244 280.747834230577 301.950043408702 320.158235100359
"4445" 888.8 309.902275382374 256.650051377442 304.433483262448 296.578078481751
"4446" 889 314.132712141773 236.597905436943 307.269750017441 273.674859023969
"4447" 889.2 315.702200940634 232.973382250234 309.487542756109 266.593568940645
"4448" 889.4 314.982407245941 232.998349025528 309.662511293709 266.160674613428
"4449" 889.6 315.136300172793 231.720440440623 310.53280512877 264.992550779574
"4450" 889.8 318.623478793965 222.604554490179 312.597533234529 259.595367040749
"4451" 890 323.802426601285 218.355820664544 313.545051314541 255.129746038808
"4452" 890.2 332.276918070461 204.714874910961 319.458806993055 245.277733594411
"4453" 890.4 338.633787562604 193.258103414377 324.383109965998 229.239702719449
"4454" 890.6 351.876031956178 174.898235671628 333.498765692226 208.234652756544
"4455" 890.8 368.488642357123 156.352873507487 345.267588838384 189.728680802498
"4456" 891 386.918952057222 138.424859797798 361.244474612932 168.406267862316
"4457" 891.2 400.17765252671 117.522926646284 377.511766522697 150.168075047303
"4458" 891.4 420.447266590735 104.380598440981 392.728228847825 130.989599844955
"4459" 891.6 441.98476739854 88.6999603527872 412.560158125368 114.345055849828
"4460" 891.8 465.107605640861 75.1794048145126 433.153953259019 97.9580366600217
"4461" 892 486.732176304838 62.3661021097392 453.548981331612 84.2181084125401
"4462" 892.2 509.832150415796 53.2383490295542 474.307398016372 70.3971155512225
"4463" 892.4 536.966457862214 44.7230165351188 497.753274526522 59.462992424354
"4464" 892.6 561.63796827661 39.7719690371306 523.258064530017 49.0795178883233
"4465" 892.8 590.964092524878 35.6490730844785 550.409607444441 42.9298584721913
"4466" 893 616.890710029692 33.0895882986058 578.005696844433 36.9150165626436
"4467" 893.2 641.360340430906 33.9113900763895 604.103993357927 34.1096083302341
"4468" 893.4 660.054735277122 35.9486439574483 623.589578110475 35.3583856060794
"4469" 893.6 682.642707001879 44.9057307123426 642.904098820399 36.5571122647744
"4470" 893.8 709.308032117971 52.5473244347615 667.907366943516 42.5259197678595
"4471" 894 727.959742187969 56.6074061571627 691.567657696295 47.9522587653546
"4472" 894.2 753.097174270256 66.0573726050605 714.998182072654 54.5038511916978
"4473" 894.4 780.035173375216 81.4679423395321 741.474096784031 63.1755612155278
"4474" 894.6 806.655193759976 94.6042367224444 767.971604523704 75.1514010302923
"4475" 894.8 823.839094867065 108.107740112133 792.856065404236 88.5318482212711
"4476" 895 846.686793087742 123.703057030185 815.588874572877 101.702671215131
"4477" 895.2 862.498281461728 142.684796856253 834.625596385692 116.028204446462
"4478" 895.4 874.690039781164 160.175054012475 850.763211227477 130.528539900896
"4479" 895.6 888.830663526139 186.440146011459 867.656560847726 150.833916266729
"4480" 895.8 903.487873957553 213.43472992344 885.605257831122 174.675630457313
"4481" 896 910.961545875158 228.827653424919 895.637881984695 196.223146538055
"4482" 896.2 921.426964615391 254.424889572607 903.008944081012 218.79176934479
"4483" 896.4 933.660696654973 279.141195053319 916.481797513471 245.00491158074
"4484" 896.6 937.6743648053 307.468697115341 927.85223637924 270.23650551769
"4485" 896.8 942.911732984709 337.468384550493 936.581335859246 296.955440279503
"4486" 897 945.507978035121 366.34731694479 942.341969337202 326.66308186765
"4487" 897.2 941.513153164561 401.341789305136 945.636648420038 349.632516081536
"4488" 897.4 938.882123109386 422.614066156425 941.263201857067 363.533769764245
"4489" 897.6 930.531170046754 432.534123743142 941.035448146434 392.279553031722
"4490" 897.8 919.311881154854 440.428513465849 941.647131555705 414.374973680823
"4491" 898 914.023722592436 439.438012074966 937.471796027454 435.904006963433
"4492" 898.2 912.827796528757 438.174614090537 924.42216305749 460.21222324724
"4493" 898.4 911.751879699248 436.303258145363 904.573134328358 476.94328358209
"4494" 898.6 911.521216513145 435.896499190841 881.239714204283 475.576948865628
"4495" 898.8 910.794226063426 434.991787171203 880.992045552485 465.163662524194
"4496" 899 906.342111279431 436.956299566727 887.146393662049 465.989524833313
"4497" 899.2 903.698184460991 440.936008781654 890.877218077743 484.049900339492
"4498" 899.4 893.506129120372 455.362045602382 905.0252117149 491.127426614448
"4499" 899.6 893.092032593271 467.356095316514 911.201621002044 486.83260515282
"4500" 899.8 890.62550452094 465.770143871726 910.452244533461 477.781523162755
"4501" 900 891.058873973624 467.585920125581 908.380594080189 471.026525470754
"4502" 900.2 891.422638092258 467.328045946506 904.925368109467 466.816437389319
"4503" 900.4 893.462011911116 468.141850010293 904.652017339025 460.627711172647
"4504" 900.6 895.162174030788 467.526570121353 903.308043299718 456.096695431878
"4505" 900.8 899.620079307191 467.870053391362 904.099840116712 454.999097287259
"4506" 901 906.294160394434 470.116018581559 905.871659931578 452.118837962981
"4507" 901.2 904.715167353662 473.617086226006 910.256738573033 449.390351113686
"4508" 901.4 898.999107311573 488.169222707795 905.840747225278 454.607453844846
"4509" 901.6 884.789773294327 506.710158748726 900.77249274593 472.18853538999
"4510" 901.8 864.976083766293 517.569174090146 893.337231544171 494.297854989397
"4511" 902 841.615492417039 525.268267032678 875.134028241798 510.579869671493
"4512" 902.2 819.030812665195 520.553609818102 855.069758201795 518.671478141133
"4513" 902.4 793.964570310211 510.039748043331 830.443528504567 518.740281582922
"4514" 902.6 775.681372447797 493.027556978453 806.967119716429 513.575904906248
"4515" 902.8 756.368796607958 473.352203025156 784.305423303604 498.757490996103
"4516" 903 731.638260244878 462.210948934112 763.020606042347 480.970979341545
"4517" 903.2 705.723083274871 450.183462322963 738.34327111066 466.196211354499
"4518" 903.4 679.374381120916 441.671620775164 714.789641035364 454.420134863142
"4519" 903.6 658.297982014439 421.146859350484 688.058519687381 445.887053662877
"4520" 903.8 652.898161356877 394.022139225959 666.436250260274 428.41649697163
"4521" 904 655.40836969538 364.740446318802 654.705431665666 402.10479888803
"4522" 904.2 672.020735572737 339.761109171453 654.984772951112 376.306049369862
"4523" 904.4 694.630552212543 317.565559075588 668.620287081247 345.830631611332
"4524" 904.6 720.250610279266 303.186020208623 688.464840644824 324.209839995254
"4525" 904.8 753.009576558144 290.270452833597 715.713339620696 306.779458379021
"4526" 905 782.201713297269 280.81464258547 745.299387060977 293.232293569852
"4527" 905.2 814.109086587047 274.343659611369 776.649040390645 280.462081991141
"4528" 905.4 847.495619315108 271.247640032036 804.154515864588 274.373419619223
"4529" 905.6 870.012539372659 272.78554791116 832.788155757966 271.629400303217
"4530" 905.8 897.676557438421 275.268567704233 861.151290840819 271.182752187914
"4531" 906 914.848061212482 265.657730320153 881.966867926911 273.173173740871
"4532" 906.2 909.58626622581 253.319814289345 885.625143024849 273.586620462033
"4533" 906.4 903.642812668295 230.249465774336 893.872331118309 263.482441782697
"4534" 906.6 895.573340837159 206.372160315996 899.453165434231 242.366335771379
"4535" 906.8 880.822265898918 184.765244131668 894.152325331574 220.122453751505
"4536" 907 862.116198763178 164.731689681019 884.482303674783 197.117095631475
"4537" 907.2 849.224691774033 142.294326908266 867.350620379073 176.16149095855
"4538" 907.4 831.482385119698 124.285907753315 853.928598090206 155.752347876007
"4539" 907.6 809.499006750501 106.035733929053 835.682724827669 134.075809050626
"4540" 907.8 790.659323640975 90.7753295557308 818.127072524765 117.078169652994
"4541" 908 777.308114637859 88.5696395370616 807.940936504643 107.679797468655
"4542" 908.2 756.138952124989 83.1794060425464 790.636423156312 98.3617071296232
"4543" 908.4 735.988143928893 68.6820014399435 767.212266768239 89.8090604586465
"4544" 908.6 722.623487286372 56.9941126484466 750.897423832061 78.889744430523
"4545" 908.8 703.69929235755 60.19942970227 738.610863026832 71.687480861692
"4546" 909 683.839193369941 61.3497213402387 720.824468351266 66.4897400711101
"4547" 909.2 656.170704339868 55.335796164547 693.746586640425 63.5331213923241
"4548" 909.4 642.119264210608 44.8038488218189 671.541747331329 60.9956504591671
"4549" 909.6 644.878540720758 46.2070911306623 673.275853435418 61.9795693101561
"4550" 909.8 645.404090989261 43.1173105326316 672.084536507508 61.9223281105312
"4551" 910 649.060444857184 42.6816164412197 671.40079160523 61.8264964594651
"4552" 910.2 651.679934479465 42.0482942587365 671.89130986714 62.0623519028388
"4553" 910.4 651.399012328597 41.5104773643221 670.360951782874 61.8778803315985
"4554" 910.6 649.128877638755 41.2332221006176 670.608247519372 61.7893557978532
"4555" 910.8 644.12741186952 40.5470982682243 669.945152571959 61.0188681587846
"4556" 911 637.072470593605 40.3673157635998 668.181752823835 59.8306530640422
"4557" 911.2 623.34305687603 38.2222494239991 659.356695840054 55.1870158442591
"4558" 911.4 608.528304355522 38.4029451736414 645.876982935215 48.3363770516105
"4559" 911.6 589.204903984925 38.1791597846787 626.989982861614 44.4127949679407
"4560" 911.8 576.109051606556 39.7507283989251 612.744657850258 43.1532171200759
"4561" 912 562.312388093567 41.1434433805932 600.373339675015 42.6028382104043
"4562" 912.2 551.428582972986 44.5223717819017 586.935279135938 43.2337803482882
"4563" 912.4 552.25751626603 44.9106253784372 584.218964341909 43.4187067617641
"4564" 912.6 552.910995192073 44.9126161532354 584.792069948753 43.8817616524211
"4565" 912.8 547.851004672508 44.6644944075654 584.947129083111 43.7403508985227
"4566" 913 544.638423408608 44.6176560815372 579.702636073198 43.5448510117616
"4567" 913.2 536.441870170791 45.4174614508384 572.628476392787 44.6499647009784
"4568" 913.4 522.679555391855 50.3846781714205 560.167591444476 44.3548691672023
"4569" 913.6 508.625210865509 56.3451713286 545.614877833852 45.952463613536
"4570" 913.8 490.332950006545 63.6842779458962 527.849820100234 52.3499940834161
"4571" 914 474.971730788602 71.3213603216996 509.609067591165 59.1334235983657
"4572" 914.2 470.83845775012 72.4609516019495 502.893386367037 61.6217386972336
"4573" 914.4 474.044608754431 72.2349105921401 501.663183664873 63.1973540674066
"4574" 914.6 474.404281058863 71.4796912786616 502.290357577601 63.0905564241983
"4575" 914.8 476.75650506002 69.6291660237656 503.686426298721 62.2256666975568
"4576" 915 475.204190516041 69.0992712475119 503.378380625762 61.9082033831631
"4577" 915.2 473.976622340741 69.215514556917 501.752296158811 63.1564118094064
"4578" 915.4 475.284297969461 68.7238889264625 501.104750571124 64.7450805917286
"4579" 915.6 473.743812362665 68.8398001089002 501.09185006991 65.0195837782377
"4580" 915.8 469.429983224352 71.5960752726983 500.935570511416 65.6318891495789
"4581" 916 467.353131952788 75.6974216667425 500.248148826483 66.7434002874242
"4582" 916.2 462.85173455388 80.3275959701908 498.24261249893 67.3154933342325
"4583" 916.4 452.759302468775 86.6389121171204 489.019471712171 69.9860706731711
"4584" 916.6 440.176288433529 94.0795910636701 476.583236920077 77.9493120941153
"4585" 916.8 426.083665234293 103.405662772374 462.528947199469 85.1779919845509
"4586" 917 413.045934317264 114.079761517595 447.063759143166 94.660077415114
"4587" 917.2 398.573059083933 126.969512411644 430.016926413327 105.316152652313
"4588" 917.4 386.721957721116 139.555238093355 417.350480400755 115.25203339122
"4589" 917.6 373.090336608522 150.30947627159 404.535312253198 126.675633068069
"4590" 917.8 366.166134884611 155.824961265 394.288090967383 133.531209637118
"4591" 918 361.917053198789 161.719641821518 391.809717104667 137.068154410491
"4592" 918.2 360.96724054984 168.39186280497 385.713301142183 139.485464821746
"4593" 918.4 363.005130321664 168.670488286221 380.789643751117 145.065452858486
"4594" 918.6 361.181956971041 167.628130676191 380.488315276529 146.165494556938
"4595" 918.8 357.725777106565 166.313778597077 380.985801789492 148.181991514527
"4596" 919 356.159276951106 166.101443804318 380.890615959146 149.145007986439
"4597" 919.2 355.736435680521 167.397827138541 380.512547735751 151.750608503335
"4598" 919.4 355.087148669275 169.117195050551 381.219273133253 153.113777114346
"4599" 919.6 360.140165055511 168.529757267817 383.51560936005 153.341258984697
"4600" 919.8 363.826608540786 166.668163323994 383.730947603416 155.925843351643
"4601" 920 364.366020943552 161.066046028121 383.431256590256 157.530792674014
"4602" 920.2 365.82870510942 157.646064340197 388.783544221376 165.91842122227
"4603" 920.4 372.055212186937 149.451927119861 378.359350001899 171.927487823933
"4604" 920.6 386.22673191116 136.074228736688 375.338728075619 169.799797311481
"4605" 920.8 399.48300647846 128.780720543539 377.972488410573 156.587375752222
"4606" 921 409.12801381423 120.933982783964 383.591078664306 147.716255401024
"4607" 921.2 429.34066015044 103.751006957078 398.73393006092 130.765003310469
"4608" 921.4 447.378473414175 93.7833081300328 416.180398797661 117.357940496061
"4609" 921.6 474.001283678477 79.4938510891288 438.04735166212 101.202659523957
"4610" 921.8 489.500354899534 70.1238093676276 457.271679475592 89.4998558823715
"4611" 922 511.979919514772 57.3169124084975 477.11011339526 79.6944088248209
"4612" 922.2 535.700654796018 52.2118530122328 499.329807541562 67.3556630995201
"4613" 922.4 563.378959302585 45.12520942998 526.044654828081 57.8439127082052
"4614" 922.6 592.058641538721 42.1884321357972 552.031106729884 50.2045083514559
"4615" 922.8 621.771159105341 37.2196038009744 581.398125522968 43.3657285790514
"4616" 923 647.48430260181 36.9296717766669 610.425724189288 40.4910940638674
"4617" 923.2 675.246932633086 42.0653307666323 637.343541767745 37.8844028867348
"4618" 923.4 707.280050756412 49.7111503370803 665.264555165835 42.1139344860795
"4619" 923.6 732.921713291882 59.1729792521081 695.349064866601 48.560659728901
"4620" 923.8 761.049775335448 70.2899237564088 724.808342111092 58.1843855594896
"4621" 924 779.212751857859 82.0494088195024 745.196434042666 66.7703954876738
"4622" 924.2 806.057564730847 98.7075055929994 770.022828203959 79.7563044866051
"4623" 924.4 828.320091935288 115.438485043617 794.915011164796 94.7549238399265
"4624" 924.6 847.793834533584 131.920893833304 817.233143333089 109.019027354143
"4625" 924.8 867.279172044245 157.374756752617 837.745139836685 125.64627830852
"4626" 925 884.302562937602 176.263893461288 859.219538695122 146.394444418678
"4627" 925.2 898.79401169371 203.519011390531 878.260734182194 169.03189241877
"4628" 925.4 915.249911251612 230.108150893844 894.323346071372 193.869872903099
"4629" 925.6 924.351967703011 261.114254890991 909.53880134948 224.711240433394
"4630" 925.8 925.605857807944 290.023807057172 919.885766254775 251.080727743455
"4631" 926 936.356027394558 320.573503234588 926.729477181984 283.881845440076
"4632" 926.2 940.260462540577 349.687926022644 933.394177993431 310.77496016521
"4633" 926.4 939.340446775786 378.676186788484 938.012634478316 339.318716810454
"4634" 926.6 939.390415281735 404.79771620027 939.860302700046 364.231774067134
"4635" 926.8 935.391023528133 429.176123268949 939.404525041807 391.95196104468
"4636" 927 925.882787181227 454.943778431162 935.610267088112 417.348795212419
"4637" 927.2 918.792705894928 481.935444470325 928.037409069772 444.509362366773
"4638" 927.4 910.069487002046 508.527569128179 920.641968609405 471.381778859175
"4639" 927.6 898.144153155094 533.732195987513 913.634396350474 498.104352062904
"4640" 927.8 886.188873126484 544.75193246225 905.531393737704 514.125988899268
"4641" 928 870.977745995655 565.899619266646 892.210092413731 534.187615708668
"4642" 928.2 853.358469818529 586.61424054705 877.933172043403 555.422342274187
"4643" 928.4 834.250993172152 604.923938326536 860.913723751178 577.655824891071
"4644" 928.6 809.467834925392 624.484288458516 840.607708460617 597.201983027066
"4645" 928.8 786.057959016398 636.184389510287 818.771989888532 618.704847475844
"4646" 929 763.415132185712 647.731922608777 798.206295275248 632.328149231778
"4647" 929.2 740.73735875244 646.102004829008 777.175562597485 641.747536961424
"4648" 929.4 716.712735932336 633.917210227956 755.885098960444 645.481819577941
"4649" 929.6 697.525181626185 625.646693528045 731.402881556779 639.447682984098
"4650" 929.8 677.911319495646 617.483846899347 711.684918204644 632.576348487344
"4651" 930 671.852134658339 603.641920255647 696.751122355556 627.653286848755
"4652" 930.2 675.33208099523 603.010042759914 694.724419666105 626.154273827027
"4653" 930.4 678.151389668662 604.893326004561 694.885767192924 626.505895745551
"4654" 930.6 677.962077406836 605.770582599015 695.443931108687 626.962675010924
"4655" 930.8 679.4233672305 606.481130089554 696.231949799686 628.029773402093
"4656" 931 681.299042822255 601.206212864613 697.192164958491 628.129004231533
"4657" 931.2 679.219982908761 593.658070202419 692.413724582427 623.716816132462
"4658" 931.4 672.802785570238 591.025532041387 689.266534471765 621.382791089052
"4659" 931.6 671.126434999572 582.869681838066 687.09575979595 615.517944773923
"4660" 931.8 671.844996190739 575.88990128783 681.485544429762 607.914544722562
"4661" 932 674.131696409029 560.067450258947 677.295939080307 597.008837532479
"4662" 932.2 672.65522037699 541.712841137215 672.750239421694 579.386805864202
"4663" 932.4 673.008346458538 518.457638449246 672.732762979313 555.352067966531
"4664" 932.6 680.752888613222 499.870229594698 672.86832708414 534.717252697785
"4665" 932.8 685.776560502966 484.216117595472 675.435424864939 519.409835024146
"4666" 933 685.020480767499 460.662387008705 680.309499605995 498.557072795339
"4667" 933.2 670.275579327997 444.687899163797 682.838806558559 481.804463843914
"4668" 933.4 657.696917625634 434.73210664119 677.988647699957 463.85591023655
"4669" 933.6 642.916627217254 421.075409590035 668.246083557434 450.104883431407
"4670" 933.8 626.317733705359 403.757879400039 653.292341350696 432.448506853717
"4671" 934 606.8050880614 388.335310453324 635.128719567745 413.281497907624
"4672" 934.2 592.047063547196 365.775699054289 615.805758148367 397.357245564726
"4673" 934.4 589.898809879343 340.618231472847 598.80818799181 377.844449354073
"4674" 934.6 600.828889786582 315.155070221485 591.470074946729 353.733693292702
"4675" 934.8 616.681035142478 295.30324534738 597.138558630154 326.800972573939
"4676" 935 616.9144648036 287.132329003999 601.701557033217 317.487885034538
"4677" 935.2 602.292469447115 279.459282953251 601.835261355154 315.125041805451
"4678" 935.4 592.47727462444 281.464650628361 605.640275411854 310.091974019276
"4679" 935.6 580.42129017111 287.197889937071 604.626588793377 307.47409178903
"4680" 935.8 561.088833569144 290.654070312325 596.333936244715 299.182162643068
"4681" 936 541.207404687361 290.252453598235 577.86055878314 295.857089154002
"4682" 936.2 517.574278303222 294.221876555774 557.813883081168 292.671898997745
"4683" 936.4 491.588125863023 286.525697543611 534.546723069794 294.385398901767
"4684" 936.6 482.396664225991 270.171383356809 510.078013999446 292.655716396593
"4685" 936.8 487.988587493535 249.181408541592 495.383168711556 282.891202742832
"4686" 937 504.328284335457 240.02000918475 491.905796426708 272.036519210749
"4687" 937.2 520.684131753099 231.000729645532 496.631702239678 256.606640253415
"4688" 937.4 545.424072840073 218.608961378127 511.328388118596 240.696232951453
"4689" 937.6 560.158484701377 204.051826039974 530.291798794653 230.35068185378
"4690" 937.8 572.389525410682 183.128798398405 547.343801505812 215.506102837987
"4691" 938 585.880572370293 156.136908384154 563.728083345714 194.167745192743
"4692" 938.2 596.791993868605 131.909147830345 579.732443107921 166.023751254943
"4693" 938.4 614.883124927488 106.191173327959 593.014753721724 139.661716313164
"4694" 938.6 637.320639830241 82.1528756272461 609.233176002562 111.077622104187
"4695" 938.8 663.134755427846 66.5788406052422 630.637973653207 86.7344052127444
"4696" 939 689.769859720744 71.7498614673476 651.757546280032 71.3249279703078
"4697" 939.2 719.031745925866 84.8051248892274 682.143808031935 71.9962978275323
"4698" 939.4 747.388790812502 101.277931274604 712.747620824774 81.8679334176098
"4699" 939.6 775.420716165218 122.586141004818 742.533512721774 97.1424036061221
"4700" 939.8 795.420275486423 147.301114200122 770.745405027116 116.423245901166
"4701" 940 814.209455404218 175.638263932691 793.414177005018 141.42115399121
"4702" 940.2 831.085047239295 204.450991848999 811.635240089963 169.337716196055
"4703" 940.4 839.320352565061 237.629125560181 828.14545581626 199.38405198433
"4704" 940.6 835.220700874215 271.505101839385 839.467723591647 231.662362067078
"4705" 940.8 827.097656146158 303.882123519372 837.980769423948 265.690694605336
"4706" 941 810.384912832994 330.025778867432 830.293804845061 295.491537434595
"4707" 941.2 788.16283779649 351.505029454269 815.739435511242 324.453703252368
"4708" 941.4 762.335780093648 366.305299111851 794.208181097145 346.772793702855
"4709" 941.6 731.119656147484 379.704907814125 770.727897283334 363.82468618137
"4710" 941.8 703.069710113981 393.599224987452 739.497703682574 377.775356694243
"4711" 942 676.020981051762 401.555568290816 712.282419817079 391.844083308959
"4712" 942.2 648.687280669183 396.564896499404 687.219237309993 400.131855883567
"4713" 942.4 619.745172983248 390.727577179986 657.380321419357 399.012730451633
"4714" 942.6 588.957797111405 396.571898529452 627.351394858956 394.95938657209
"4715" 942.8 562.656383883998 410.124040573976 599.742207704102 397.568005512953
"4716" 943 540.162520044449 418.758934042096 576.720704396862 405.708258999144
"4717" 943.2 515.392640021826 423.397281490234 554.599153527676 416.432809213973
"4718" 943.4 489.748930261145 429.953222913623 528.73386392547 422.649080578069
"4719" 943.6 461.891245524629 430.081417451395 501.745373038347 429.665280744331
"4720" 943.8 436.993847349577 426.445913896806 475.923566631443 431.306115971115
"4721" 944 407.366864096194 430.752605738227 447.95380409353 430.476746382611
"4722" 944.2 380.478058650743 428.271117652225 418.38958171013 430.803475314894
"4723" 944.4 369.970778149129 410.307821408439 398.862454732471 431.022278951876
"4724" 944.6 375.629294907247 386.530412898079 384.271011067227 420.924772511138
"4725" 944.8 389.346410810618 363.990103804406 380.198196379135 403.851931892962
"4726" 945 406.33414544743 345.36429718529 383.381385789726 379.267402425515
"4727" 945.2 419.959394647833 339.318454457893 392.396792531766 361.537010267468
"4728" 945.4 442.991971069541 331.698443835818 408.155285546212 349.423238217914
"4729" 945.6 471.068430975423 321.495256886507 432.55166804017 334.865827750336
"4730" 945.8 503.06524757181 312.373775207442 461.532490047239 324.097163598425
"4731" 946 536.754939054734 311.825959018685 490.991250041533 313.567934971531
"4732" 946.2 563.076390681261 312.211711638325 523.559384674826 309.975688061184
"4733" 946.4 591.980100566447 314.177599528464 552.231759640295 310.696836513075
"4734" 946.6 623.770561712924 324.724538780323 586.222291177521 313.012620194544
"4735" 946.8 642.952474181481 347.737369748031 612.987390592063 320.347763966746
"4736" 947 668.616626106639 371.582951481243 639.096108275713 342.792651392485
"4737" 947.2 695.494170526985 392.223768321804 663.238027744115 365.005950332504
"4738" 947.4 723.827527755483 415.630126778472 688.089288759599 385.628841376371
"4739" 947.6 747.913008138566 435.54681339744 717.385664730659 406.575501989826
"4740" 947.8 776.683144443802 451.769437922179 744.433657137445 432.318805770233
"4741" 948 803.572951270978 473.852784956231 775.928344851877 449.502417772834
"4742" 948.2 827.530362818044 500.309760404192 801.850885463222 470.276598128568
"4743" 948.4 849.540624948414 530.494076935425 824.583080832084 496.595088852321
"4744" 948.6 869.014202928468 546.986380287142 845.501728893159 524.711761751901
"4745" 948.8 858.851526423661 563.586010468547 851.115662939445 531.870785250691
"4746" 949 841.731405961866 585.705828265471 858.319221922563 549.805451704726
"4747" 949.2 826.436421659807 600.106472058845 848.067611394102 572.911115822027
"4748" 949.4 804.794997960291 616.658259539728 831.421254035454 590.179966648999
"4749" 949.6 778.977803888327 640.226050252706 808.412298882433 612.559005243192
"4750" 949.8 749.890254178244 655.858305035282 783.167466659014 635.600351682013
"4751" 950 713.696086277339 665.26691380412 755.493627195476 651.077724831198
"4752" 950.2 691.775605435446 670.067116071617 727.463914036562 660.566861677902
"4753" 950.4 662.169196332951 674.127971284438 700.337458555694 666.671352983198
"4754" 950.6 633.523782103212 682.010673340335 670.480875110981 672.997995153824
"4755" 950.8 598.744748852959 680.9622205089 640.299161050843 678.77534910587
"4756" 951 570.371479624589 679.259019795927 608.060394314979 681.368391116599
"4757" 951.2 538.848995210294 671.774038144847 578.079979002813 679.832979204708
"4758" 951.4 509.859717465822 659.10776428266 545.210150422036 672.536610336691
"4759" 951.6 476.220027042635 646.822142211584 515.840148725576 662.347395135247
"4760" 951.8 448.607671475326 632.334848427182 485.403002727284 649.718253358463
"4761" 952 424.914850608333 607.956644153741 455.067770221772 634.781279453785
"4762" 952.2 409.981803566303 579.475080957427 428.614651037956 613.07714813991
"4763" 952.4 404.344008933841 551.783233329375 413.143562264983 587.87469191773
"4764" 952.6 407.483220604447 524.364685915361 405.350253650664 562.95863424817
"4765" 952.8 417.335888709046 492.006534775752 406.512640711216 532.321011829791
"4766" 953 431.910239562101 468.915165251778 412.813136063402 500.96690061319
"4767" 953.2 454.147555863189 441.835933232039 426.741536039639 473.174427552539
"4768" 953.4 469.684236358152 412.192495428538 447.66220621264 447.626638227541
"4769" 953.6 483.534955535371 387.286048116304 461.792530186237 420.541449291012
"4770" 953.8 483.61380805967 365.816540154864 474.42471296197 402.401291098069
"4771" 954 473.564324755498 345.045250814983 480.208475892135 381.432084160093
"4772" 954.2 467.898150328984 329.060287599739 476.69127737417 363.242658944228
"4773" 954.4 485.082371385239 316.890088457829 474.584142281725 351.419771380801
"4774" 954.6 508.621961265022 315.148615632276 478.685693566354 334.38606163802
"4775" 954.8 531.688308540436 325.236078460498 496.837142040944 321.008180551776
"4776" 955 552.775456451587 345.866317040219 518.867557477608 322.823443739757
"4777" 955.2 569.37916248112 369.244124435539 541.279465318869 339.290723301356
"4778" 955.4 576.67401415495 383.997991389437 552.170768541917 353.071316346325
"4779" 955.6 584.032434584625 410.867423655055 570.502396355089 374.911931662675
"4780" 955.8 595.162757988895 444.746120594506 582.161279027874 402.874453746991
"4781" 956 604.040129040471 472.349743857269 592.728503274689 434.316322088047
"4782" 956.2 609.923050854031 500.420062638415 602.714414867021 461.509739784693
"4783" 956.4 613.497336692929 532.555829424685 609.739809939193 493.950629216986
"4784" 956.6 618.09787774453 566.982572788291 613.501315009106 527.427216959311
"4785" 956.8 615.330495873012 599.496592167293 618.099505406015 561.160916869681
"4786" 957 608.531616829002 632.118930350074 618.81087257618 593.932791198418
"4787" 957.2 598.102439488289 667.166383078974 611.513200541369 626.645163822703
"4788" 957.4 603.085014822544 673.243899557734 603.581580113688 642.104255026854
"4789" 957.6 620.237100376278 673.633529964718 603.384983192929 643.829968658975
"4790" 957.8 642.588204980312 674.803842534754 611.229340789295 656.08130130642
"4791" 958 664.850081934763 674.515024722607 629.780293225042 664.695498475837
"4792" 958.2 681.467244357382 671.29056281608 645.104979167541 668.123562412515
"4793" 958.4 701.062700978031 666.143500915852 664.921458229743 668.838262188693
"4794" 958.6 710.372276774216 665.193847004969 676.863321196125 665.950765046157
"4795" 958.8 703.549946344576 669.28587995613 675.280225613181 666.23047675216
"4796" 959 710.096664726007 666.996416547044 674.294446997566 665.359814144112
"4797" 959.2 719.356545582819 664.155950361751 683.311050231297 666.006523128266
"4798" 959.4 727.761347904422 661.605255416878 691.700565965741 664.647206718711
"4799" 959.6 738.975014769358 650.710434966045 702.992908350303 662.12426804329
"4800" 959.8 760.786359366924 638.354981509749 720.474294749161 654.814517927241
"4801" 960 781.311358235496 630.451923176236 743.963680279302 642.725564924981
"4802" 960.2 801.598918601095 619.30192521755 765.882669356054 634.231681164707
"4803" 960.4 820.684816426061 605.003591141759 788.9553400017 622.844736860796
"4804" 960.6 840.376626273888 593.020986887769 809.164272055389 609.261713306821
"4805" 960.8 855.994425886689 576.847321914809 824.293196182323 598.23976966753
"4806" 961 874.120233814856 557.542302240381 844.579239667328 581.630796509006
"4807" 961.2 890.503700437549 534.594313298317 863.832504561375 563.440835384981
"4808" 961.4 903.61039630951 516.730285292963 880.080774575131 545.463084194964
"4809" 961.6 912.916004786098 488.326215658518 894.352540026361 524.530576770915
"4810" 961.8 924.523219045521 461.955398382018 905.880595737826 498.385456365963
"4811" 962 931.853924607864 435.677985494059 918.53978234901 470.810127164851
"4812" 962.2 936.843829091331 405.698733539317 927.672986214497 446.414943141703
"4813" 962.4 941.640699500581 377.503309544108 933.669736631299 415.191036083806
"4814" 962.6 941.52914691455 348.582825193768 937.190841071638 385.806231441509
"4815" 962.8 940.268128202894 319.987854752237 939.220999094106 358.401697063459
"4816" 963 937.659551383934 308.312275937397 937.588341762924 338.983834484553
"4817" 963.2 938.902475474069 309.853800031841 936.398932556409 337.909241470448
"4818" 963.4 938.229947452115 304.916499204981 935.431788875082 338.166300220012
"4819" 963.6 932.225631881298 294.40733529092 934.959324877759 332.89264196224
"4820" 963.8 925.57688960611 277.501346942606 931.558294613867 314.556930751938
"4821" 964 920.864370891347 255.831783340772 926.076689030379 292.228960817691
"4822" 964.2 911.967008193227 231.007713617838 920.026291713632 270.014592859912
"4823" 964.4 901.666127144041 211.348117806075 913.75254718181 246.660850441494
"4824" 964.6 891.525763752529 196.587322116504 905.601374038134 230.046715522662
"4825" 964.8 880.625768996652 175.10164692661 895.515717728941 211.426936654316
"4826" 965 873.085703759596 161.714229220233 886.855738697822 194.349512773691
"4827" 965.2 868.398393709543 157.251783802774 885.592057457522 190.202351692968
"4828" 965.4 855.737017576417 145.591507513867 876.759488179052 177.205481911179
"4829" 965.6 840.933394073873 129.463794647432 863.744179265932 160.561009162775
"4830" 965.8 832.073361307523 119.423340521316 850.420157019286 148.068588712336
"4831" 966 833.600747664724 120.13868135119 847.552752058774 146.059907913177
"4832" 966.2 834.65192376804 120.047044535534 845.771643174254 145.329788982019
"4833" 966.4 836.07669837889 120.446908504743 843.680953739652 145.111428233582
"4834" 966.6 834.772643499378 119.842020548794 842.048097362949 144.281583676082
"4835" 966.8 834.333255535622 119.017692909875 841.213157271667 145.289485419899
"4836" 967 832.602656454283 118.331505471016 839.691995166772 144.73791977917
"4837" 967.2 829.029049480916 116.619283978619 838.594455910228 145.063545534478
"4838" 967.4 826.888029021942 115.257545177387 838.746816758842 145.785379869224
"4839" 967.6 823.053926798584 114.569548452882 838.413977398333 145.923886405204
"4840" 967.8 815.650406793235 109.819259780242 835.072312276 142.384184589777
"4841" 968 804.381345674822 102.606239814391 828.732705550655 133.399423899506
"4842" 968.2 794.088700906752 91.1036219342034 816.635253029232 120.898176574153
"4843" 968.4 787.763790390658 88.5390945498496 810.648067677728 115.683596840458
"4844" 968.6 775.521865388506 82.735905047342 802.475048238142 109.401277861018
"4845" 968.8 759.507837163121 72.641498833353 787.709207175521 96.8431344032279
"4846" 969 745.934992674312 63.5820191494497 773.52717654447 86.3261333511976
"4847" 969.2 730.223996194151 57.8750782834933 761.668303776003 79.4113934062373
"4848" 969.4 719.18685032311 54.7538597536184 750.354398295826 72.6962415671121
"4849" 969.6 716.404096980626 55.7586421170763 746.382981046217 70.1968321640729
"4850" 969.8 720.875352899774 59.9453722047429 745.161066339394 71.9851935476277
"4851" 970 726.933582455332 60.5112240691231 742.333990462371 73.3085782447448
"4852" 970.2 738.139473003422 61.6129371010452 740.35018774538 76.34667256824
"4853" 970.4 750.792518907454 65.6350047383287 735.488850279367 79.0938998845556
"4854" 970.6 763.175763856692 73.032779839936 731.817906962388 79.7358210822225
"4855" 970.8 780.395827182048 80.8823593693396 744.323861630064 75.6763482987345
"4856" 971 800.882554529476 96.1962382703091 765.746226969401 79.0218976115096
"4857" 971.2 818.876556160298 112.409557120004 787.035355551775 90.4632877557287
"4858" 971.4 831.334404327229 133.563379112426 807.662343783853 103.709446262374
"4859" 971.6 837.472190640105 160.921524291615 823.444835788627 124.048225043329
"4860" 971.8 838.985343602027 185.971980377748 832.997339869821 147.702045322698
"4861" 972 833.764560797378 209.378247149319 836.427673627149 171.731765860821
"4862" 972.2 824.534027986798 217.23109499109 838.228418591077 186.172527517878
"4863" 972.4 815.264117979625 223.163049684534 837.370405711613 195.220726075845
"4864" 972.6 801.163105307905 233.601847480566 829.161287779732 208.140448970792
"4865" 972.8 782.353511420489 241.255187656511 814.171091394212 221.834791271437
"4866" 973 762.595164427019 237.147818507108 798.371833079044 232.734696901511
"4867" 973.2 750.096173276409 225.978060859085 786.046830900436 234.628612028575
"4868" 973.4 737.80649263872 213.497935772109 771.277773570271 230.079381494503
"4869" 973.6 727.617136525818 196.922236097484 756.451534620589 224.306222746505
"4870" 973.8 712.794966104591 179.785201814273 738.685133788168 208.971413366584
"4871" 974 694.630168249622 162.135547098545 725.147626832153 193.289821059863
"4872" 974.2 682.118237088725 151.545360820361 708.901380570696 176.871499631735
"4873" 974.4 671.319820948974 149.861370715174 700.548510151118 168.100402241882
"4874" 974.6 658.688399731554 153.355382882695 695.180240530736 164.448534908506
"4875" 974.8 634.830422915054 154.865883904954 676.413829166784 159.553640573357
"4876" 975 621.675206050075 157.829331963262 658.924828168289 157.872430679827
"4877" 975.2 605.07254895347 155.408734362828 641.667642400965 157.041966458257
"4878" 975.4 594.921340571705 138.740460296149 626.326568736036 156.094918409459
"4879" 975.6 589.448400173885 118.822310514241 610.064158344687 147.852204553897
"4880" 975.8 591.536652761075 97.148818837038 599.842998856786 132.138610687297
"4881" 976 594.735975793572 71.7518610585635 594.279561724875 113.150001577515
"4882" 976.2 586.779625694079 58.3475742036115 595.174184876835 94.1635968114307
"4883" 976.4 571.861538731076 63.9751561703739 596.478826824035 85.3370097350478
"4884" 976.6 556.225644521027 78.1970310160669 589.582020071178 74.4307444338594
"4885" 976.8 546.822072411672 92.6631954216557 578.358837938316 75.3745031422826
"4886" 977 525.736543883646 107.414313735818 565.303406926219 86.0433859045529
"4887" 977.2 506.22961736257 112.596409189437 541.53127487281 99.5624219003359
"4888" 977.4 479.538907766165 116.500916419702 520.389422720162 108.885387032823
"4889" 977.6 449.544653515877 120.144364079011 492.586290734022 114.699039227948
"4890" 977.8 428.474941335556 126.009102275124 465.502515051828 118.935785017909
"4891" 978 418.767676109372 147.156063110716 446.479799244429 124.906208573839
"4892" 978.2 411.882358772144 164.443761488184 434.073667615189 134.231769629196
"4893" 978.4 398.109420540033 183.704613778536 422.602489677641 153.325325033469
"4894" 978.6 385.111151519497 210.870474688622 407.980976979759 174.44075688817
"4895" 978.8 376.359239040525 237.035371565085 395.751865708136 196.482410959607
"4896" 979 366.687103985187 252.857649415404 383.294337207129 218.121927875996
"4897" 979.2 349.695260504935 260.18970106427 377.947613097898 236.206805423047
"4898" 979.4 329.199600434436 277.927552873605 364.52359335411 253.625524016213
"4899" 979.6 313.638913641037 293.816327086759 341.729746310919 269.283540183578
"4900" 979.8 310.169394449663 312.579038100456 330.91584631337 281.574217721091
"4901" 980 303.068384923137 327.205573872496 324.73557718409 296.196961186158
"4902" 980.2 304.100161912965 341.130024993365 320.448298102557 306.282211226109
"4903" 980.4 303.311194269776 360.414286822088 314.084473968209 323.516248274086
"4904" 980.6 298.349767754945 383.652459665093 310.013706073646 344.301160721913
"4905" 980.8 302.392939580659 403.908268215559 305.323633061726 364.162089479195
"4906" 981 309.292289317795 424.190469736272 305.596857544521 385.444890921523
"4907" 981.2 314.300855296637 450.509090685994 308.558029585413 407.497763352851
"4908" 981.4 315.850253132425 472.096458645437 313.090688169133 433.883221031693
"4909" 981.6 323.327175435787 486.292244600093 314.424720120184 449.638681312584
"4910" 981.8 339.987454414413 503.096681804695 321.262683241561 470.926872065427
"4911" 982 363.088828960241 519.763526464803 335.538931884982 491.590498772263
"4912" 982.2 378.281243870152 537.558013064617 352.402492644587 508.454876455893
"4913" 982.4 389.232233565633 560.424758857221 371.549058442586 528.020658384498
"4914" 982.6 388.616506981289 583.935081208236 383.708871699219 547.278317247658
"4915" 982.8 396.255208910036 589.620767789604 387.808877603612 555.31174102629
"4916" 983 411.505186461792 604.12585573697 392.143518146676 570.617200758532
"4917" 983.2 430.090401310943 617.017656613537 404.209896546893 591.005212938524
"4918" 983.4 451.931201678419 631.890724477774 420.973423687486 605.332171619197
"4919" 983.6 471.95688302231 645.229529916506 442.011359986699 622.072739984584
"4920" 983.8 492.708755810171 652.525537723649 460.022875952788 633.25208635916
"4921" 984 517.409084268762 664.817130278783 481.983279842141 646.289474659973
"4922" 984.2 540.901720040495 672.601579932717 505.473227470764 657.504969629674
"4923" 984.4 568.631770107355 679.909683894523 530.634804491402 667.217927587368
"4924" 984.6 591.963485308164 680.962700599852 554.754059166693 672.540169263805
"4925" 984.8 622.419324987763 685.321708273845 582.091557065016 678.256380938203
"4926" 985 637.444805402075 686.519622221363 602.931617736601 678.185307890768
"4927" 985.2 642.911721947514 688.188852452812 611.160876065067 679.259049570885
"4928" 985.4 645.441212311351 688.182090355958 613.192935236166 679.169146370598
"4929" 985.6 647.016489879409 686.382215487368 613.431140809632 679.237450302685
"4930" 985.8 655.802404606604 678.333440040018 614.388051783787 677.856246400892
"4931" 986 674.817770799354 674.598393314795 629.912665997204 677.194207980089
"4932" 986.2 693.563547666175 670.783319602716 655.679140318313 672.636648679946
"4933" 986.4 713.396116305848 669.062020840678 676.866668422072 670.633267260991
"4934" 986.6 718.701784812989 670.495180529098 686.486870421996 668.713810047306
"4935" 986.8 718.400689711238 673.053196225622 687.710217543454 667.834310132064
"4936" 987 720.484135716144 671.85819422318 688.190479527481 667.780275929694
"4937" 987.2 722.2943120133 668.542800400988 687.667733310587 667.673578389086
"4938" 987.4 725.952401116901 661.403595706156 688.5762075903 666.849197530527
"4939" 987.6 739.769965889109 652.735499561704 703.38024649506 665.219155024693
"4940" 987.8 762.277109556476 647.041673696174 725.594361327351 656.990534257984
"4941" 988 782.952840454006 636.79270557432 746.543737661217 649.737992360652
"4942" 988.2 805.50693442463 623.599331941876 768.842589438051 640.734768152657
"4943" 988.4 822.840045582569 604.768012032046 793.747446264381 627.754424299807
"4944" 988.6 845.530912659566 590.098800132646 813.569344178094 610.891940388442
"4945" 988.8 858.710237127142 575.278704626007 830.671952040529 597.201480802083
"4946" 989 860.09169676739 575.915821657704 832.760170454447 592.476773298397
"4947" 989.2 860.04558482667 577.460993543271 832.991483128137 592.417626303165
"4948" 989.4 859.580472307568 578.748725023144 834.501842279804 590.749439060554
"4949" 989.6 857.919404158596 580.56605876819 835.17941003655 588.722167085488
"4950" 989.8 856.535479177742 582.899272591247 837.13778834699 585.555545539492
"4951" 990 855.718107259751 584.834256786824 837.84145750386 582.990999838585
"4952" 990.2 852.11710131652 587.749361698479 837.266837614003 579.715998418003
"4953" 990.4 846.888900181603 592.235314626953 837.409438773104 577.088603328781
"4954" 990.6 841.725148616329 598.063174285909 836.83970243587 574.734524606794
"4955" 990.8 834.438759197964 603.999821913714 836.929640436798 574.60344262555
"4956" 991 822.421279815649 614.999071531125 836.786157655305 583.299163164743
"4957" 991.2 808.577163826528 625.03459043783 830.847734357324 596.130130161064
"4958" 991.4 792.273225508754 638.968656505251 819.145875370568 611.778168540232
"4959" 991.6 772.951565471975 649.676830062783 804.345600982889 626.414461568178
"4960" 991.8 749.310290495301 660.465826008881 783.661089689392 640.762555158253
"4961" 992 739.276266329094 667.584223198621 768.571456652006 649.412117176499
"4962" 992.2 736.927501136068 669.11346793192 762.891667394345 651.526146418527
"4963" 992.4 738.056442646042 669.426710994225 761.70983412397 651.536540480247
"4964" 992.6 739.099234405778 669.367074439541 761.787442750761 650.977436126754
"4965" 992.8 740.063277556539 668.487178003618 761.627981056822 651.010039549968
"4966" 993 739.296915183212 668.893836286813 761.502690422062 650.337385780738
"4967" 993.2 735.505726841881 668.520371802467 761.495954922765 649.788516953608
"4968" 993.4 730.671983069726 669.0231134225 760.076288547756 650.768968145247
"4969" 993.6 725.414672230823 669.895422346116 757.777344540631 652.244358163001
"4970" 993.8 715.969396746233 672.995059919386 750.010580476828 656.62052187733
"4971" 994 702.052672231912 679.455545566199 736.166151370672 663.209274993553
"4972" 994.2 685.194237347654 682.893920238538 720.83867070799 669.974540453992
"4973" 994.4 664.674408520765 685.448030127154 702.319087093663 676.600339486176
"4974" 994.6 645.634810216656 687.113170366354 682.771947076668 681.389910621801
"4975" 994.8 626.295097136746 687.876406981449 667.116700577001 681.322203483102
"4976" 995 609.441784129043 687.308167222758 659.0631929248 681.34774734974
"4977" 995.2 607.958209188817 689.117406396797 640.785669389522 679.185949600876
"4978" 995.4 606.040817500183 690.397786692805 635.550400493523 679.555027901697
"4979" 995.6 608.941085227362 690.939969564884 636.358385578558 679.383539118542
"4980" 995.8 609.226971626476 691.249748328865 635.785658672722 681.129580468274
"4981" 996 608.976752117005 691.044006092093 635.315321826891 681.307611327931
"4982" 996.2 609.134716931464 691.816708192884 635.314835521455 681.438025094315
"4983" 996.4 609.093429837408 691.428587374159 635.996919156052 680.678520907316
"4984" 996.6 607.439222307172 691.43651256229 635.861407146476 679.840864201479
"4985" 996.8 601.922009025865 690.599580378195 634.460936320462 679.867100869996
"4986" 997 595.64135971716 689.564027294541 630.920986502535 681.655910342589
"4987" 997.2 588.906965135196 686.599592874447 626.525485918277 683.26191545248
"4988" 997.4 579.751922806517 688.089577903032 617.609652262954 684.940525550474
"4989" 997.6 566.480607445777 687.025312835553 605.90186759824 685.442887752739
"4990" 997.8 552.506707195567 683.406180700859 591.910092934153 687.236511039226
"4991" 998 535.525911775508 677.181563423607 572.504614380979 684.997253745238
"4992" 998.2 514.918848773562 669.909877721929 554.081619073966 679.393545496421
"4993" 998.4 497.24387617561 663.903839385673 534.710493436134 673.492560850229
"4994" 998.6 477.006545466265 655.847411324354 513.576071449572 666.50560235989
"4995" 998.8 461.121392160341 644.926560269809 495.080670604449 660.598763752247
"4996" 999 443.257952540893 631.616712129844 477.019443139735 651.718859046671
"4997" 999.2 429.343837219608 624.676369876984 460.574371920419 641.895824990899
"4998" 999.4 416.714432770376 614.575845065933 449.244819230906 633.654733482358
"4999" 999.6 402.724522962954 603.807033770315 434.174108277083 621.948195301445
"5000" 999.8 401.25794760279 605.255681998026 429.740202611906 618.472648947953
"5001" 1000 401.308263794406 606.245581275072 430.178742160927 618.262103257375
"5002" 1000.2 403.388975306238 607.091575291512 430.573965642562 617.487508897441
"5003" 1000.4 401.919651456225 606.922439479428 429.789477387951 615.664592321281
"5004" 1000.6 402.148515123505 607.148099337862 429.145688498582 614.365856919764
"5005" 1000.8 403.063441656314 608.108985454346 429.311521515713 613.50358123125
"5006" 1001 403.398807434625 608.734828577016 429.016909270713 612.65772785444
"5007" 1001.2 404.310304116018 608.394818605281 429.506596424746 611.648017691551
"5008" 1001.4 406.586370485641 609.105708535406 429.670828765494 608.609585503803
"5009" 1001.6 408.197973617399 608.389198281055 430.107144323398 606.57788786063
"5010" 1001.8 409.376260055633 608.622622627232 429.905426692667 603.424403253889
[truncated: 1,062,151 more chars]
