# Supplementary material for: Adaptive switch to sexually dimorphic movements by partner-seeking termites
Source: Sci Adv. 2019 Jun 19;5(6):eaau6108. doi: 10.1126/sciadv.aau6108 (PMC6584256; doi:10.1126/sciadv.aau6108)
Supplement: Data file S1 [file aau6108_Data_file_S1.zip › Dataset/CfNaturalTandem/170627_172_03-position-fixed.txt]

"time" "x0" "y0" "x1" "y1"
"1" 0 598.56937799043 660.564593301436 311.783641160949 490.635883905014
"2" 0.2 582.689903846154 660.507211538462 333.6391184573 520.63085399449
"3" 0.4 563.173267326733 665.346534653465 352.158854166667 551.721354166667
"4" 0.6 546.61961722488 666.641148325359 371.885416666667 585.588541666667
"5" 0.8 535.507317073171 666.726829268293 397.460559796438 600.809160305343
"6" 1 522.473933649265 658.947867298573 426.581632653056 631.293367346935
"7" 1.2 501.612298849095 650.672132949993 462.285826760643 645.795768494866
"8" 1.4 498.559113300493 630.896551724138 462.485 652.905
"9" 1.6 469.474940334129 618.281622911695 506.562659846547 666.670076726343
"10" 1.8 441.762352941177 620.550588235294 554.056451612903 671.569892473118
"11" 2 417.444943820225 621.332584269663 595.220297029703 677.769801980198
"12" 2.2 407.946135831382 604.081967213115 637.889473684211 674.494736842105
"13" 2.4 393.504672897196 582.457943925234 680.403645833333 666.565104166667
"14" 2.6 381.525943396226 560.606132075472 724.84126984127 651.068783068783
"15" 2.8 367.354545454545 543.620454545454 757.018617021277 632.909574468085
"16" 3 358.905311778291 521.824480369515 789.339572192513 606.57486631016
"17" 3.2 345.006711409396 503.677852348993 816.728947368421 580.021052631579
"18" 3.4 333.497630331754 484.265402843602 840.203084832905 554.961439588689
"19" 3.6 319.95652173913 461.70709382151 859.503957783641 528.543535620053
"20" 3.8 302.891705069124 441.158986175115 877.805626598466 495.813299232737
"21" 4 296.255760368664 414.594470046083 891.555837563452 465.989847715736
"22" 4.2 288.196759259259 385.979166666667 900.028350515464 438.708762886598
"23" 4.4 283.242494226328 360.19168591224 909.090464547677 410.662591687042
"24" 4.6 287.449411764706 332.451764705882 904.804627249357 418.552699228792
"25" 4.8 291.397619047619 301.421428571429 898.482142857143 425.30612244898
"26" 5 295.816742081448 271.097285067873 895.5 438.236559139785
"27" 5.2 301.638554216867 240.959036144578 890.096774193548 461.661290322581
"28" 5.4 309.860849056604 223.834905660377 879.248021108179 488.044854881266
"29" 5.6 326.762863534676 201.17225950783 868.007853403141 513.664921465969
"30" 5.8 342.113333333333 178.462222222222 849.06582278481 535.924050632911
"31" 6 359.542669584245 157.864332603939 833.976439790576 557.403141361257
"32" 6.2 380.856531049251 137.689507494647 811.639386189258 585.046035805627
"33" 6.4 402.209850107066 118.430406852248 786.286821705426 601.082687338501
"34" 6.6 425.469696969697 99.8766233766234 761.639473684211 625.789473684211
"35" 6.8 451.490405117271 85.543710021322 728.726098191214 642.361757105943
"36" 7 477.061440677966 76.3983050847458 697.06106870229 655.905852417303
"37" 7.2 504.620253164557 64.92194092827 665.454794520548 666.78904109589
"38" 7.4 530.235169491525 57.8411016949152 630.098765432099 674.604938271605
"39" 7.6 559.042643923241 52.4456289978678 598.202564102564 673.989743589744
"40" 7.8 584.752688172043 46.3956989247312 560.928571428571 672.785714285714
"41" 8 600.62660944206 43.5901287553648 523.156657963446 668.281984334204
"42" 8.2 625.189956331878 46.8515283842795 488.060846560846 655.462962962963
"43" 8.4 651.24295010846 48.5965292841649 454.974554707379 645.015267175573
"44" 8.6 675.631929046563 54.8137472283814 432.40206185567 621.664948453608
"45" 8.8 697.958874458874 60.3160173160173 402.386363636364 599.128787878788
"46" 9 715.954148471616 64.0414847161572 377.358585858586 578.323232323232
"47" 9.2 712.01935483871 63.0344086021505 359.530343007916 547.757255936675
"48" 9.4 713.664488017429 68.7581699346405 341.050890585242 528.208651399491
"49" 9.6 725.817582417583 78.4769230769231 339.096103896104 509.714285714286
"50" 9.8 743.885281385281 94.1666666666667 324.932835820895 484.415422885572
"51" 10 760.526997840173 104.356371490281 305.231527093596 457.778325123153
"52" 10.2 774.909282700422 117.402953586498 290.769430051813 427.059585492228
"53" 10.4 789.298283261803 131.384120171674 282.20365535248 393.415143603133
"54" 10.6 804.041036717063 145.861771058315 278.997409326425 354
"55" 10.8 820.303493449782 161.515283842795 285.662269129288 316.313984168865
"56" 11 835.398663697105 181.412026726058 291.135278514589 277.25198938992
"57" 11.2 847.923580786026 199.877729257642 296.944444444444 236.994708994709
"58" 11.4 859.676855895197 216.513100436681 313.997402597403 210.363636363636
"59" 11.6 872.227956989247 238.896774193548 334.633251833741 181.843520782396
"60" 11.8 885.126385809313 259.614190687361 355.31175059952 152.117505995204
"61" 12 895.149122807018 275.089912280702 377.179611650485 127.71359223301
"62" 12.2 895.34331797235 269.626728110599 403.619952494062 102.916864608076
"63" 12.4 894.412177985948 279.384074941452 412.710073710074 90.7223587223587
"64" 12.6 895.401425178147 304.750593824228 417.558962264151 92.8042452830189
"65" 12.8 893.629885057471 331.009195402299 440.352803738318 81.5677570093458
"66" 13 892.250580046404 355.554524361949 470.860520094563 66.8817966903073
"67" 13.2 889.122352941176 385.094117647059 503.898823529412 51.4635294117647
"68" 13.4 889.706443914081 417.365155131265 534.838028169014 39.2488262910798
"69" 13.6 887.150717703349 451.344497607656 560.164251207729 35.8888888888889
"70" 13.8 879.376712328767 474.865296803653 592.157004830918 41.9444444444444
"71" 14 862.698660714286 498.390625 630.768856447689 42.3260340632603
"72" 14.2 844.24 524.249411764706 652.477855477855 42.6526806526807
"73" 14.4 827.858823529412 553.515294117647 682.033653846154 54.2235576923077
"74" 14.6 811.890442890443 575.340326340326 701.591121495327 58.8668224299065
"75" 14.8 792.289592760181 594.545248868778 712.900943396226 58.1014150943396
"76" 15 777.073732718894 603.235023041475 713.480582524272 71.495145631068
"77" 15.2 753.563084112149 614.607476635514 733.920863309353 87.7338129496403
"78" 15.4 729.688221709007 636.217090069284 762.96875 107.144230769231
"79" 15.6 704.779775280899 648.566292134831 787.392857142857 128.897619047619
"80" 15.8 674.81797235023 661.336405529954 809.942168674699 151.120481927711
"81" 16 646.046403712297 666.273781902552 823.564039408867 161.854679802956
"82" 16.2 610.44920993228 673.133182844244 828.917293233083 176.591478696742
"83" 16.4 578.464114832536 670.959330143541 849.650602409639 197.612048192771
"84" 16.6 544.387614678899 667.366972477064 864.425 224.43
"85" 16.8 511.235159817352 664.924657534247 880.259351620948 252.209476309227
"86" 17 477.179372197309 656.154708520179 889.284237726098 283.196382428941
"87" 17.2 448.304054054054 641.117117117117 897.845360824742 319.731958762887
"88" 17.4 425.990950226244 621.93665158371 900.331592689295 352.263707571802
"89" 17.6 402.589977220957 604.018223234624 902.863157894737 383.847368421053
"90" 17.8 386.306487695749 580.991051454139 902.028277634961 414.47557840617
"91" 18 369.173423423423 562.400900900901 897.058974358974 432.4
"92" 18.2 358.644943820225 536.840449438202 886.794486215539 445.017543859649
"93" 18.4 344.286036036036 514.824324324324 875.865139949109 472.826972010178
"94" 18.6 333.394618834081 498.928251121076 866.78167115903 508.876010781671
"95" 18.8 316.919101123596 478.042696629214 849.631979695431 541.142131979695
"96" 19 305.476082004556 455.927107061503 822.388174807198 573.056555269923
"97" 19.2 299.15313225058 430.902552204176 789.553246753247 600.784415584416
"98" 19.4 291.004618937644 404.815242494226 756.258485639687 629.433420365535
"99" 19.6 289.18287037037 377.972222222222 722.80253164557 649.643037974684
"100" 19.8 285.317351598174 353.390410958904 684.271540469974 658.919060052219
"101" 20 288.315294117647 325.715294117647 645.442970822281 672.267904509284
"102" 20.2 291.840855106888 297.619952494062 602.431937172775 669.547120418848
"103" 20.4 295.730952380952 267.314285714286 558.241558441558 672.644155844156
"104" 20.6 302.436320754717 239.356132075472 511.728260869565 662.801630434783
"105" 20.8 316.588235294118 217.785067873303 469.432065217391 644.836956521739
"106" 21 335.754347826087 201.369565217391 424.343085106383 628.164893617021
"107" 21.2 348.486363636364 181.593181818182 391.089743589744 598.489743589744
"108" 21.4 352.61038961039 166.727272727273 366.299212598425 566.779527559055
"109" 21.6 348.739819004525 163.68778280543 347.516709511568 531.398457583547
"110" 21.8 351.82056892779 166.857768052516 328.020618556701 503.345360824742
"111" 22 365.212903225806 164.660215053763 307.52487562189 482.196517412935
"112" 22.2 386.684322033898 152.425847457627 292.973890339426 448.483028720627
"113" 22.4 404.19222462203 132.360691144708 285.131578947368 407.023684210526
"114" 22.6 426.033613445378 115.073529411765 274.922666666667 365.653333333333
"115" 22.8 449.069915254237 99.7139830508475 281.032786885246 326.311475409836
"116" 23 477.375 88.2770833333333 289.094594594595 283.402702702703
"117" 23.2 501 75.723044397463 295.701333333333 242.178666666667
"118" 23.4 530.198731501057 69.4735729386892 312.607329842932 202.7277486911
"119" 23.6 554.378260869565 69.2130434782609 333.88029925187 165.655860349127
"120" 23.8 576.811965811966 77.2478632478633 358.70243902439 133.295121951219
"121" 24 604.133757961783 83.7707006369427 385.789215686274 109.732843137255
"122" 24.2 620.375796178344 93.9002123142251 423.834951456311 86.8446601941748
"123" 24.4 635.20964360587 111.450733752621 462.336538461538 64.5528846153846
"124" 24.6 658.959314775161 122.959314775161 499.772300469484 46.9389671361502
"125" 24.8 679.491631799163 140.462343096234 536.299270072993 42.6593673965937
"126" 25 703.316239316239 153.495726495727 573.439024390244 37.6707317073171
"127" 25.2 725.386462882096 169.816593886463 613.65 36.6825
"128" 25.4 750.486725663717 178.272123893805 654.16028708134 41.555023923445
"129" 25.6 779.968680089485 182.413870246085 688.959330143541 56.421052631579
"130" 25.8 809.614379084967 178.457516339869 723.445497630332 70.2843601895735
"131" 26 810.096196868009 179.720357941834 750.897129186603 94.0071770334928
"132" 26.2 804.14 184.964444444444 780.788095238095 118.566666666667
"133" 26.4 813.977827050998 199.80044345898 811.746898263027 144.143920595534
"134" 26.6 831.155056179775 218.503370786517 834.383886255924 152.127962085308
"135" 26.8 845.931263858093 241.277161862528 833.464373464373 149.977886977887
"136" 27 861.092920353982 265.966814159292 839.398034398034 168.184275184275
"137" 27.2 875.078091106291 289.086767895878 854.979949874687 199.130325814536
"138" 27.4 883.180974477871 310.368909512444 865.900000000226 232.680000000928
"139" 27.6 890.556333172971 335.988544464285 874.555044096808 267.327620850282
"140" 27.8 890.43989231729 360.869110912864 881.460531460894 305.48247115031
"141" 28 885.878637963111 383.361778801983 891.649678540434 344.546178775086
"142" 28.2 856.190356063303 453.847714274843 889.294594755635 382.216215733956
"143" 28.4 823.383132530953 511.038554215713 875.866666666812 430.538461538108
"144" 28.6 792.227272727273 557.090909090909 856.190600522193 474.430809399478
"145" 28.8 768.171497584541 596.586956521739 837.13612565445 513.361256544503
"146" 29 753.515294117647 625.837647058823 819.607594936709 556.524050632911
"147" 29.2 728.467780429778 627.992840095409 811.559585492246 589.795336787526
"148" 29.4 694.470873786408 633.356796116505 790.402631578947 587.773684210526
"149" 29.6 660.903381642513 644.195652173913 754.952513966481 614.849162011173
"150" 29.8 623.906103286385 651.032863849765 721.505154639175 645.670103092784
"151" 30 584.748803827751 652.846889952153 680.440104166667 664.6875
"152" 30.2 547.081967213115 658.201405152225 631.523076923077 673.105128205128
"153" 30.4 512.486046511735 663.583720930246 586.731829573374 678.010025062555
"154" 30.6 479.175730209935 654.665627822946 543.190591259613 669.666621028352
"155" 30.8 443.004767400187 639.123104828914 500.174475781535 655.77692720986
"156" 31 419.072659006259 618.630856715589 458.177640787893 645.529723000351
"157" 31.2 376.593810905456 582.827363792633 422.623110578449 621.479828033649
"158" 31.4 353.574577634777 549.149026444428 394.95978102021 583.70852898656
"159" 31.6 335.143395906722 519.957104067246 373.857063666742 546.416149072509
"160" 31.8 321.398678564803 499.166257601886 351.305901242695 512.119486831059
"161" 32 306.711310237272 481.03834483956 334.666634740945 505.170447068849
"162" 32.2 297.111622509466 468.696124626689 319.507290966092 497.787354027811
"163" 32.4 301.351265133035 464.688868308977 310.309641794186 493.800959702394
"164" 32.6 300.951095535368 439.441432885074 301.684933588405 473.977394347946
"165" 32.8 290.829794189452 412.450993941169 298.027420383098 450.139477141402
"166" 33 280.494333926349 390.559491590233 295.569409905912 425.763434589673
"167" 33.2 277.805584647517 369.959338506852 290.394666823471 407.686984887684
"168" 33.4 276.186403168755 345.377256237229 284.379274255353 384.322073442536
"169" 33.6 274.957483486972 319.063300659608 279.846701916674 359.986275348076
"170" 33.8 279.677694332336 292.033425130591 276.956282453398 332.556175809435
"171" 34 284.262525504602 259.9953145662 278.419221732904 300.698714093511
"172" 34.2 294.366410147663 229.347966974478 282.858127376719 270.49237215136
"173" 34.4 310.050275987421 201.850717702085 293.415092131269 239.690433751682
"174" 34.6 325.124812192135 177.218357576679 304.125179497269 212.218050433042
"175" 34.8 342.037069751658 152.133471787903 319.035204136573 188.080257451997
"176" 35 361.807974329188 131.682717537244 335.677817817982 163.719138964605
"177" 35.2 383.09965372076 111.908680831723 353.234268706649 142.09367173917
"178" 35.4 405.529091057638 92.8991167868627 375.758937839251 119.005886868509
"179" 35.6 426.201507764125 78.360711576119 396.035765522277 104.417623754944
"180" 35.8 452.84100951907 68.4797791862032 417.141757653485 88.5070458770134
"181" 36 474.463526530718 58.6250362404453 438.140700052954 75.9474232995205
"182" 36.2 493.632843167168 51.115095306789 449.728460452145 68.6463337061667
"183" 36.4 501.156285001964 47.8005834965712 453.01376530427 61.7426222525989
"184" 36.6 507.112382766769 45.6097976879198 454.076477261974 64.3786211512635
"185" 36.8 516.717206129686 44.5622410032497 478.376588552318 58.1095133048763
"186" 37 535.173676502144 41.1969598269777 497.007307361197 55.3734006974208
"187" 37.2 560.70652938329 41.3558282922051 520.004262034596 44.8352953422493
"188" 37.4 586.828570534505 44.2000913461389 547.011369819576 43.8645978162705
"189" 37.6 612.438894358325 48.5739447949925 571.815925352419 43.0033703666089
"190" 37.8 636.364500628326 55.1612365820079 596.484248979133 45.0318099225005
"191" 38 661.628455118836 52.9501600157086 620.783569245174 50.6575070652554
"192" 38.2 682.564909969887 55.5667255032657 640.637593881038 53.6705109107188
"193" 38.4 708.729111543312 58.492235376709 668.668368947564 57.509171368226
"194" 38.6 722.459850393091 62.7815807001625 684.432971779356 56.7511264789994
"195" 38.8 720.89798414052 60.4586551632379 686.269094368612 56.4950466519673
"196" 39 713.807287603961 62.2015689664758 682.653203226637 55.917425267395
"197" 39.2 713.928824709024 67.3884690266067 681.419111584906 56.3747654494581
"198" 39.4 724.692769006313 78.9818746114356 686.752283902714 56.3272727411575
"199" 39.6 739.291120550339 90.1938956712222 709.244570567231 65.6920860735284
"200" 39.8 757.089411196237 98.6917645794277 723.18107108344 78.678092489129
"201" 40 778.679336201002 107.717493501096 741.619165625769 90.848799025556
"202" 40.2 797.593315114994 123.899840118596 763.782636852171 102.928956966732
"203" 40.4 811.422147662343 143.992541507686 784.581721141981 114.611077116849
"204" 40.6 826.140963144374 165.353827616968 803.085871694248 131.94614046185
"205" 40.8 843.104842788915 182.631049838926 817.389852439135 150.066095973243
"206" 41 853.361160321416 199.537039517869 830.52779980802 166.245190752462
"207" 41.2 857.213836478276 220.527404568547 841.968737829523 182.470697540009
"208" 41.4 865.567529500859 243.626099217031 851.765147849275 204.95108824385
"209" 41.6 873.33264224187 265.410779829815 860.061175439556 226.579912858734
"210" 41.8 876.140587772894 290.980967096261 866.457314082942 250.265531276497
"211" 42 871.279269668157 318.154747168607 873.20363926814 277.115824127975
"212" 42.2 868.973504091308 343.660291670997 876.726572867163 305.27279126696
"213" 42.4 863.370175281726 364.296508581531 875.299677137119 323.596956845885
"214" 42.6 854.991562523201 385.744094157508 869.808532379274 348.838989542718
"215" 42.8 843.555728129728 411.658121189409 858.263217910453 373.582014261803
"216" 43 826.333393457581 434.219933507755 846.625715502426 399.012302052645
"217" 43.2 809.482316900627 453.24880439655 838.524740620148 421.547938335571
"218" 43.4 795.418579483802 473.779105000278 821.088105874225 445.162872614166
"219" 43.6 785.070976960372 498.866067040153 808.438487114177 458.760461662551
"220" 43.8 778.972336044971 522.146373212475 792.827082414462 484.247433653805
"221" 44 765.43732766908 547.683514058909 782.545891397438 510.6810741405
"222" 44.2 746.27362087603 568.202833516804 771.511748143164 537.753961253904
"223" 44.4 722.095711821418 580.918526114235 754.498719448281 560.742738194893
"224" 44.6 698.214559738047 580.06529131016 736.527183330943 573.546099951135
"225" 44.8 673.586858663627 573.435165644593 714.529850552531 579.012024387804
"226" 45 648.302057262815 564.997079704933 687.009436253556 575.609087560379
"227" 45.2 621.762716342869 560.396993130596 661.230146411566 569.79891887467
"228" 45.4 612.105877752838 551.068585501106 647.685700824155 567.620839638595
"229" 45.6 610.374681753605 538.453560423273 637.612175674542 566.769760498862
"230" 45.8 603.077315887315 515.55857251133 619.929065123566 552.142903954573
"231" 46 594.234835700203 493.309496014025 613.664404205192 531.18752289327
"232" 46.2 580.849550815789 469.565868778062 601.217706189408 503.589714999703
"233" 46.4 575.594766522344 441.859855064768 586.596458446848 481.594676061812
"234" 46.6 570.119077577089 411.371726796164 577.198037441784 450.693713855562
"235" 46.8 567.201714383433 379.764409840251 570.72582556971 421.331904274775
"236" 47 570.903881615585 351.20634335894 567.463387456725 394.034641278829
"237" 47.2 571.224912418971 320.86956383339 566.162609739072 360.64630842126
"238" 47.4 578.91376804271 291.886233321526 569.444552716552 332.543355288886
"239" 47.6 590.767107542762 263.120532037475 575.353497574061 301.578409893439
"240" 47.8 601.945697049031 237.033839883987 585.608193748739 273.725398090834
"241" 48 616.149163765209 209.710386932346 597.322139047153 245.308681013965
"242" 48.2 632.759304219527 187.834094026083 610.086066493679 220.121940257162
"243" 48.4 652.208398796672 167.027910192084 621.718664814228 194.872901073169
"244" 48.6 674.048928552462 154.967441228831 640.220065147967 176.906729400056
"245" 48.8 701.037156332509 141.242746877427 664.890808467474 159.906492434791
"246" 49 727.633909757446 140.270370312064 688.499339672671 147.825870441556
"247" 49.2 756.965142621704 135.502341802725 716.100519852215 139.861359205136
"248" 49.4 777.750424305805 136.87254141379 739.077973991359 135.288377731295
"249" 49.6 790.966156275627 146.673645653053 754.198568591043 132.922997395228
"250" 49.8 812.747174378265 162.835806490987 778.479427832157 138.038404804877
"251" 50 830.566817236923 167.394808483372 796.819938841744 149.426629822569
"252" 50.2 825.469034180961 174.232380290355 797.786227321669 149.940956753623
"253" 50.4 824.237713310897 188.264340462453 799.797869748685 153.260435025795
"254" 50.6 825.286371710297 213.996374682554 815.658124424013 170.869826864005
"255" 50.8 829.899951794277 236.784157172048 822.598045908157 196.888363495158
"256" 51 835.858758397396 261.627049575967 824.754512607406 221.845908634616
"257" 51.2 849.954303719305 287.952688195602 831.725839131861 252.309619988175
"258" 51.4 858.990674527982 315.827076973639 844.32470431211 279.513980820487
"259" 51.6 865.286728051813 346.162552657335 855.681001373635 307.343758253764
"260" 51.8 869.048891339441 373.401352736166 863.971962351737 333.914688458422
"261" 52 869.361628948794 399.542159170104 866.507696434181 359.16797582836
"262" 52.2 877.846007463025 418.938132280969 870.102153416251 379.855917843418
"263" 52.4 886.752532864211 425.402799101976 870.389530923012 392.238155469929
"264" 52.6 885.257591310541 418.648976412949 870.682956977421 388.220739116016
"265" 52.8 889.585103628114 412.580016669539 870.600204778203 389.078184305927
"266" 53 890.122994635103 406.677989577718 870.37807677809 390.331864723621
"267" 53.2 890.219339011372 396.394986762166 869.934697554592 391.193962503125
"268" 53.4 890.570307438599 386.048847722345 870.267677476631 389.748120697261
"269" 53.6 891.518007029134 371.250714313033 872.057779599306 388.116179000259
"270" 53.8 894.055226070899 355.897198604617 873.787263969844 387.260049158807
"271" 54 891.977166173915 349.225329327959 876.093126412748 384.308892245657
"272" 54.2 890.797771576028 334.244847755383 881.136028098198 373.064078996824
"273" 54.4 892.036321794141 318.713819773622 885.511543371346 358.041229276296
"274" 54.6 891.408119634613 307.363675133832 886.787275461127 346.883690170916
"275" 54.8 887.592468208928 297.627329714661 887.403922356348 338.171540050825
"276" 55 886.37119134434 294.916116849418 888.020975703937 334.411706273886
"277" 55.2 883.442897590274 286.908733615118 888.647536385311 327.393780993458
"278" 55.4 879.732520355498 277.679093575594 887.605701066151 316.613722081599
"279" 55.6 876.200639237155 270.025056046049 886.364286828133 307.932511629347
"280" 55.8 873.020764016546 266.075058395424 886.590795809258 302.493010114952
"281" 56 869.580896550064 258.527987300218 884.884073712428 294.883043227747
"282" 56.2 868.341312992856 254.075991205132 883.257350855385 290.174415229517
"283" 56.4 864.786059516781 250.883579150384 881.938131722562 286.534243835515
"284" 56.6 859.027948363448 243.294627799944 878.976782406416 278.601980833162
"285" 56.8 854.67574911255 232.286424973122 873.691932100823 267.645462598866
"286" 57 847.578619656353 217.688071402808 865.6990650242 253.970545359053
"287" 57.2 844.595362640143 204.541503663196 859.459914593238 241.030141371522
"288" 57.4 844.756961120786 203.061999833912 858.420919010336 238.898527160613
"289" 57.6 840.019965099688 202.30778273115 858.236412760123 237.648265010873
"290" 57.8 835.206516048094 201.11568845072 857.174675261706 233.788766463106
"291" 58 831.285097624649 199.67633639316 854.980919046425 229.313955152131
"292" 58.2 824.168823035018 197.608768097199 853.090522265132 223.089146881053
"293" 58.4 818.3967055434 194.579997846627 851.625151823044 220.316275218471
"294" 58.6 810.758240331447 191.154646843728 844.888943275254 212.403209493595
"295" 58.8 799.583909314478 186.13764351595 835.34752357801 205.583134140237
"296" 59 786.596750908304 182.121241525883 823.71906388508 199.681424870923
"297" 59.2 772.273746709585 177.268211249843 809.534521938341 192.47356874591
"298" 59.4 757.234792660035 170.530566211937 794.837042103648 186.693910419872
"299" 59.6 738.299456098578 159.098157355549 773.789281828797 179.604607311579
"300" 59.8 715.776022048932 144.601890054897 750.783582594108 166.625672689994
"301" 60 694.886822863804 124.730597947526 726.943005310744 152.412148766305
"302" 60.2 672.163873061735 105.825480215148 703.669403936188 132.663339727865
"303" 60.4 647.812251263841 86.3507666814819 681.103273943765 112.237584226452
"304" 60.6 622.464440389281 73.9070649318314 658.812472662776 93.7043770632638
"305" 60.8 597.206981857626 69.6139249029419 636.296590210534 81.2207373217682
"306" 61 571.307272484956 69.1647489333374 612.281166368566 73.2944607648087
"307" 61.2 542.934413636604 67.453972068009 584.851127548876 68.9230346763038
"308" 61.4 516.395568254198 65.7325280924791 557.704540887482 67.7478745564817
"309" 61.6 490.064334303998 65.8192634802579 532.105990123314 65.2446109725324
"310" 61.8 477.862737712817 70.1554453264157 516.438678345062 65.2177687628462
"311" 62 464.953576553725 79.6616415082476 503.219579290731 66.9746030314709
"312" 62.2 445.585861909157 89.5499987760084 482.868922384645 72.926332150667
"313" 62.4 427.673316082001 95.478198947553 465.222483448977 81.1623177420375
"314" 62.6 415.704434579043 99.4972258490846 454.663026020601 87.9400934373857
"315" 62.8 400.547557263971 110.18917294228 439.164580600059 93.3259144315853
"316" 63 382.328527816161 121.521154678426 417.546826836211 101.978010037233
"317" 63.2 367.783651736559 138.028415380666 399.183098625786 113.091316056344
"318" 63.4 351.560069661228 152.607083741682 381.230925356683 125.523579944033
"319" 63.6 340.716463993739 166.465000435455 370.470449450227 135.194598985859
"320" 63.8 332.088161364486 181.297209939762 355.765669902316 149.447631837132
"321" 64 319.478444549262 198.19892639212 344.867668224145 167.029584724649
"322" 64.2 309.21018937117 214.903643106722 334.441195319074 182.854210037978
"323" 64.4 302.047367051361 236.649639663887 321.945914868387 199.698273201533
"324" 64.6 292.899824984564 256.938120352133 311.601318190673 221.453775938093
"325" 64.8 288.106825730625 277.26606869304 304.424436743558 240.388845714541
"326" 65 283.265848766525 299.486880230894 297.013420580972 260.843523867411
"327" 65.2 279.65849957357 322.081718210175 289.553294784762 283.293194442148
"328" 65.4 275.715115432566 342.293899294375 284.417541909994 302.956937376194
"329" 65.6 280.299947333661 361.968743503259 279.714866655149 321.242994011807
"330" 65.8 280.894891658502 383.897158052187 278.968541160902 345.148857214549
"331" 66 284.475715972173 403.698890000989 280.950343353521 363.035457094634
"332" 66.2 286.949341226927 417.432462014291 281.639159847245 377.748166100688
"333" 66.4 289.24507502381 429.768765008599 282.577126078407 389.584691946128
"334" 66.6 292.187930878188 445.515876793591 285.01284463663 405.979933165407
"335" 66.8 297.75127991417 466.200567955192 288.792659221528 426.327448052197
"336" 67 303.541130820217 484.966129380493 292.385802692777 447.252471677068
"337" 67.2 303.836649615909 488.330660411617 293.708440242906 449.923196559152
"338" 67.4 312.730292722325 493.352717355796 294.929622951234 455.806338544692
"339" 67.6 326.917386977358 507.124952363651 302.051332517242 474.315318726783
"340" 67.8 338.345883685913 523.228579178187 313.972590624394 491.037379815253
"341" 68 350.854240627449 544.167183914351 328.925666430652 511.216171567425
"342" 68.2 360.862989616293 563.071629854179 340.995936578229 528.538728459087
"343" 68.4 372.835248145852 574.419987497858 350.22826692581 541.849047235332
"344" 68.6 384.086415895004 582.247339724724 356.863804998199 553.506559390489
"345" 68.8 393.880265104353 592.644842634871 362.974087940865 564.216305270701
"346" 69 407.935374267235 611.86305379863 381.900455295041 581.281266327315
"347" 69.2 424.877476152665 622.575634535575 394.327759794402 592.260755788587
"348" 69.4 439.595915617809 628.787312321728 406.124485989256 607.013402831977
"349" 69.6 461.057794619024 640.545775757033 421.764619518126 622.284840108797
"350" 69.8 478.659096879928 650.640919402505 442.483878239334 634.674646694488
"351" 70 508.245539336201 658.822771707064 469.263899630436 645.231101503382
"352" 70.2 527.370358163645 666.34471749049 489.468936102161 653.415073398023
"353" 70.4 548.806531329047 663.706166352726 508.906693371647 660.860024340217
"354" 70.6 575.036976063812 660.885955925123 532.563430908977 664.482939116912
"355" 70.8 602.255183975782 666.724181441047 562.317151470525 664.45978791535
"356" 71 624.781803359332 667.416061362637 585.207986963768 665.272246118266
"357" 71.2 648.124831065082 659.598614083381 606.254389542558 665.700905569044
"358" 71.4 671.946371277028 653.335727368689 636.904471026095 667.885760223038
"359" 71.6 691.812285247362 649.699305514203 664.606713171743 663.480436683298
"360" 71.8 715.798655848568 640.140277773346 680.964578177768 659.204688576948
"361" 72 742.202189706209 633.320327681697 703.482647390371 645.240372323952
"362" 72.2 751.550716269864 621.604399141177 716.794043077204 638.695033951065
"363" 72.4 768.249748547717 599.406586182144 734.059247052306 629.754928555959
"364" 72.6 788.652463521177 586.106386148429 757.956932010188 609.697857058807
"365" 72.8 807.154044805988 576.838769559223 772.705734955386 594.842637883377
"366" 73 815.216808246345 562.183175733767 783.747135091903 585.879047501105
"367" 73.2 830.513742437986 546.195325729392 802.043926579651 573.72038895911
"368" 73.4 848.331699791603 527.797552580805 818.492118879009 559.676592055917
"369" 73.6 859.834967408404 511.126391173143 835.739051071426 541.993861019886
"370" 73.8 873.556662823657 491.445135966286 851.704792414075 525.469315704056
"371" 74 882.434718575497 472.881312284772 863.967903599746 508.566332474694
"372" 74.2 890.30079590848 451.470698653614 874.443490887181 488.628785253566
"373" 74.4 893.391731370567 437.484607901643 883.228489176297 476.141976408705
"374" 74.6 893.228556333558 418.387011915993 890.178270975982 457.788576478754
"375" 74.8 893.311052893482 394.2621677293 893.681074663405 434.436432239533
"376" 75 891.440317070616 374.219895687921 893.854115154152 413.71951840949
"377" 75.2 890.603279239985 351.637403896825 894.516950201015 391.076316923171
"378" 75.4 890.551003289043 329.620763086935 894.355939579801 369.328039464343
"379" 75.6 889.334996203983 311.89273343113 893.153949017605 351.640471197923
"380" 75.8 887.135598728891 296.957624461635 893.399092483783 336.790279470192
"381" 76 878.823829470383 280.979758600376 890.208203063563 320.646568539648
"382" 76.2 870.507483969876 268.93654868014 887.279462432424 304.785324988527
"383" 76.4 860.552645461361 250.582404721483 881.023282572779 283.690780609582
"384" 76.6 850.500263420125 232.476864540172 872.476363018575 266.340251861876
"385" 76.8 840.431810943965 212.102785831612 861.255839939417 249.49545857542
"386" 77 834.818391316354 192.351712911742 851.154218007208 228.947009375162
"387" 77.2 827.217199639014 172.90343442506 844.698504584439 208.693319374352
"388" 77.4 814.957980646985 161.50097227098 839.485494693204 194.705582449821
"389" 77.6 796.128288564321 144.675272852439 824.6943311191 173.945599635069
"390" 77.8 782.582168065094 121.699307508378 805.923630821033 154.624998077766
"391" 78 768.17327853013 109.558607799278 794.413447472079 138.19837640007
"392" 78.2 750.858252592475 105.681606529636 786.653250186946 128.089103358139
"393" 78.4 728.991279881768 98.2431008107555 768.442112551468 113.850143184895
"394" 78.6 700.580557842285 89.9930164122803 738.652072537822 103.170988277931
"395" 78.8 676.118858705127 77.2319958792206 712.189393985029 94.9605298935073
"396" 79 652.506418836382 64.8100240033289 688.256328948352 85.4506663542721
"397" 79.2 629.465092554635 49.2766956088283 663.382413846198 71.2428841822608
"398" 79.4 607.268654698736 51.0327695587369 647.057711535501 61.2309569588851
"399" 79.6 576.654783286277 52.6694796285978 623.500183893207 51.4838411469593
"400" 79.8 554.04961213959 50.3784928492957 593.282081781761 51.4938861145635
"401" 80 535.586409940413 55.2926436030938 577.151343878795 53.5665502391648
"402" 80.2 508.825152467778 60.9714283103319 549.660974438352 56.026211878431
"403" 80.4 480.336056344038 64.2845800684644 521.656046107308 59.7083058172321
"404" 80.6 456.5508582258 71.9988148931935 496.12766524747 62.5879887218258
"405" 80.8 434.861085712334 86.98361327793 472.473928938459 70.0023801287473
"406" 81 411.576882291429 99.3787757332028 448.440000733819 80.3483916498308
"407" 81.2 388.520427050541 113.272576835835 422.834729957389 93.2906896041325
"408" 81.4 365.353118442425 128.747429566508 399.050088147358 106.370964005847
"409" 81.6 350.239851564486 149.987689303503 379.851412022064 121.813340792758
"410" 81.8 332.878701533058 167.752751099465 359.450708873424 137.926229721486
"411" 82 328.214549952536 187.558202218895 349.021602672929 149.959493799205
"412" 82.2 313.705413813164 208.838892462072 335.170551295004 171.615937653102
"413" 82.4 303.118069730554 228.927764979127 324.937284053368 195.171686399126
"414" 82.6 296.630036548878 253.113393495267 314.460166610195 216.357136579348
"415" 82.8 287.475751340064 278.500937921909 303.261760422479 241.678987945739
"416" 83 281.679162575199 303.139531683414 296.315045961415 265.414329870111
"417" 83.2 278.460801758766 328.727814349022 289.158158658224 288.669735563354
"418" 83.4 274.86106172657 351.540460434835 282.581312746067 312.453004644465
"419" 83.6 278.131563506442 377.775608902286 279.635374900974 335.837850612583
"420" 83.8 280.471145145626 402.934361198213 276.156684281597 362.964223733851
"421" 84 285.475197304347 430.278523071946 279.103748101421 389.612264305844
"422" 84.2 289.54097273654 451.001813469392 281.911116543718 411.91550877431
"423" 84.4 295.052923366509 474.024193480042 285.786076295569 434.426908732509
"424" 84.6 308.097913335143 492.937460329833 288.339344536667 455.515469261769
"425" 84.8 319.290533527314 516.122078943768 298.903243770642 479.28901532943
"426" 85 332.749800168964 538.653884443286 313.337329847588 503.349534910581
"427" 85.2 348.989392142499 558.830771447343 325.563659091077 525.556701253162
"428" 85.4 367.262686803358 578.68101308588 341.471136393674 547.715751001458
"429" 85.6 385.754019102505 590.663094404192 354.114382390272 565.796757054917
"430" 85.8 409.373735218064 604.609952745453 373.853235907371 583.137860879534
"431" 86 425.207455493071 617.918236679504 393.171583961228 596.020102230763
"432" 86.2 440.483322642684 634.474142732446 410.683102082042 606.443796997973
"433" 86.4 465.656935873507 644.331012358835 428.080898033617 621.85245427154
"434" 86.6 490.099909691994 657.192448619962 454.646567450037 639.167036616812
"435" 86.8 507.210845673082 665.760428755885 473.384205044939 647.889991325358
"436" 87 523.184199452482 662.826608665845 483.761912097311 652.825811230135
"437" 87.2 547.092751529875 668.934332513433 506.729060946413 660.464493260362
"438" 87.4 572.732005473295 669.504860604975 530.707723003197 662.355317126487
"439" 87.6 597.241364428893 674.250828399959 556.505980626796 668.945478271651
"440" 87.8 619.145978341186 672.543782681697 578.945827215228 671.386040990274
"441" 88 646.076295002866 666.475164239258 605.793971411391 674.849452151833
"442" 88.2 675.662408732299 662.884306250239 636.60463789597 672.626987282632
"443" 88.4 695.286049027224 654.580844369747 657.394721452542 666.868793366002
"444" 88.6 718.215871919645 639.508592487276 679.34649962833 659.15709399603
"445" 88.8 743.782823851973 632.702820837827 705.61623129349 647.888257459109
"446" 89 756.999594104437 620.890601468463 722.002229886127 638.701043257688
"447" 89.2 769.454046669871 599.571716278587 741.825640877638 630.040520633501
"448" 89.4 778.85897593668 581.918369618885 760.724656744376 614.50234209267
"449" 89.6 786.670894836125 566.723018638609 767.287475818814 601.397262634629
"450" 89.8 791.138131637222 550.025383398086 775.418394295263 586.626955025037
"451" 90 793.308424992378 534.636961539198 783.761332956523 573.030722815416
"452" 90.2 794.013445995024 520.493963372476 790.720000446403 562.70443007339
"453" 90.4 793.935284415992 510.8786448912 795.449426686734 548.409727841374
"454" 90.6 798.320272713897 495.61725851121 794.281405358876 534.71709715516
"455" 90.8 802.644402596363 476.999252524491 793.3905326758 516.784791959357
"456" 91 799.581889357611 455.477527205607 798.222772190846 495.552602798408
"457" 91.2 790.282140644619 439.860919938674 801.38592331408 479.390756268134
"458" 91.4 780.7194230117 419.86387827391 796.916688177589 456.647499635603
"459" 91.6 771.603544077156 397.704051822501 788.320367416071 434.774378121371
"460" 91.8 757.946587735253 378.944088666748 778.564036516638 414.19401867864
"461" 92 740.278026574304 365.372028772027 768.061168164611 394.155011067798
"462" 92.2 718.937267466459 355.705097269213 752.835904133945 375.768814020217
"463" 92.4 694.365777893808 349.430569411241 732.91689642216 359.692657135728
"464" 92.6 667.205973580313 352.831717870809 707.554804446489 352.062751148679
"465" 92.8 639.258779084029 359.515580882089 678.660520442995 350.221970970705
"466" 93 615.567488771488 376.681146246347 650.682036151442 357.490003414246
"467" 93.2 591.00232544169 398.949355983277 621.609126707524 372.643489162792
"468" 93.4 569.940368358388 416.822200129123 598.631319288035 388.56000977068
"469" 93.6 562.77125659945 437.62908618434 581.785966345684 402.93287742943
"470" 93.8 553.06986943223 458.570574395889 573.219536002479 417.196288163617
"471" 94 534.507548377413 474.680591299297 559.407329841404 440.641580717282
"472" 94.2 512.806630762903 488.513260623809 544.962825244292 465.141642058565
"473" 94.4 485.152707056688 496.495411990363 522.814750527329 480.919622219028
"474" 94.6 456.077952941751 505.728949848446 495.271464991122 492.654009792183
"475" 94.8 426.171391439619 510.13519788522 466.526001439363 503.553408489666
"476" 95 394.250773259247 510.808600507533 434.957668024116 507.659912229732
"477" 95.2 363.058980266474 504.718884120799 404.327543645186 507.879850313191
"478" 95.4 331.294649635241 502.926693754303 372.071943891435 504.057235798801
"479" 95.6 330.755688220883 499.278372807829 367.211502285811 502.253221655476
"480" 95.8 328.684204669324 491.433545005596 366.178738560359 502.957287965733
"481" 96 316.512261785178 480.970888800341 354.722765553536 502.194183181877
"482" 96.2 307.015987865323 468.00524681116 338.565015778202 492.184469766657
"483" 96.4 307.410604229304 460.339913162542 336.174852611227 489.294257409472
"484" 96.6 301.454199248251 438.969164429591 320.057619370521 474.201964132983
"485" 96.8 293.966271104497 414.873644229841 308.135738082821 452.996892735958
"486" 97 282.671620653162 390.355793560373 301.130669596906 426.217790307748
"487" 97.2 279.88555307999 372.054699073034 293.989224492977 406.458003358295
"488" 97.4 289.614419143415 366.198509827149 291.832024261583 403.514268899819
"489" 97.6 303.75533228446 353.401613983366 287.166358324467 389.183844894682
"490" 97.8 314.843301135336 337.838546772033 286.444502514697 368.892058837978
"491" 98 319.631089705282 326.834623474195 296.800523992968 359.577438464913
"492" 98.2 323.481541651691 308.72700046939 312.16112114839 346.169428170926
"493" 98.4 333.892516963154 282.163528813197 319.206581390073 319.693767111847
"494" 98.6 339.020408063429 255.408786480375 331.180487664277 295.748910242752
"495" 98.8 343.275668491572 227.370747609175 339.44169810642 266.789950979453
"496" 99 347.456582838838 196.19891992642 344.529055062829 236.295409211604
"497" 99.2 357.227066394862 165.166625117863 348.576698755226 204.925968125903
"498" 99.4 374.179745928581 148.199255309604 354.805184379753 183.194150456392
"499" 99.6 394.619926371459 134.04119067991 366.282362482655 162.951354772172
"500" 99.8 420.949840985866 119.772678305348 387.579640550791 142.510743783305
"501" 100 445.285641901695 115.906761159626 407.14316537543 129.840713778624
"502" 100.2 473.762300155827 120.081384921561 433.314076535922 120.420496322451
"503" 100.4 504.566105966236 124.418840801137 463.69620095055 121.906109496566
"504" 100.6 533.008868396342 128.942269919369 491.89103878925 123.434054638788
"505" 100.8 558.402365425217 137.9017860748 518.551276486829 128.127492971156
"506" 101 586.734879631209 139.192788639838 545.785006145591 133.27806990615
"507" 101.2 613.188385547889 133.273807998048 571.664571402383 139.39149246012
"508" 101.4 638.594279883139 121.174236653092 601.819772023745 137.369953138416
"509" 101.6 657.098634600268 101.420229746651 625.900989640876 129.378392943728
"510" 101.8 677.176529077621 84.1348690950878 647.52718435024 112.856851339581
"511" 102 702.52426549682 76.6905899121201 667.496587353988 94.8713005076752
"512" 102.2 723.814039177695 85.1237846348799 680.042329928997 86.2077353821367
"513" 102.4 743.745952651527 97.1259956880006 704.774161679335 83.8765807265426
"514" 102.6 763.540308419953 110.604398835601 724.944401057267 92.1540563374624
"515" 102.8 783.741628904928 127.569410366429 750.126141579904 105.841049082271
"516" 103 802.586105097103 147.997891584211 772.670971576904 120.410940362501
"517" 103.2 827.480711537489 165.14911331618 794.478480358359 140.981007094877
"518" 103.4 835.892873201538 185.637094313852 811.564046142101 154.702017394231
"519" 103.6 845.81056626894 209.234036981975 825.146185607065 172.358161912119
"520" 103.8 860.928065551852 231.070417249662 837.59289930114 199.057498065557
"521" 104 870.685668065906 249.47232683542 848.236145508329 217.68319074517
"522" 104.2 870.796204540645 275.054727552008 859.990718354873 237.321111735022
"523" 104.4 876.335921112767 304.433220263814 868.078215094358 263.974829358991
"524" 104.6 886.715773371611 332.321288920516 872.19650479127 295.072521214767
"525" 104.8 888.159558247053 354.499403087487 876.925110781596 316.152699863362
"526" 105 888.14779993327 383.250076053971 883.123121481992 342.386759061805
"527" 105.2 884.600442661778 412.894819856207 885.645506910818 372.261471759844
"528" 105.4 880.634973121033 443.933257703932 882.679682894115 401.88904376365
"529" 105.6 872.438774085689 472.640701595952 880.079946313477 432.77516803309
"530" 105.8 859.639907099785 500.321031792692 873.816276729486 462.893173024441
"531" 106 853.308892757657 527.177560779843 862.825381934983 488.539834746271
"532" 106.2 829.837158231468 531.822937475217 858.977324443127 497.416001050997
"533" 106.4 806.219256385806 541.968674132418 838.610282317454 516.985508540038
"534" 106.6 783.50828857665 558.784406078978 815.20059351419 534.312091892204
"535" 106.8 753.898957546222 574.694778301838 788.315401615586 552.781967020525
"536" 107 727.838569509277 590.77422543207 760.771416835076 568.01303189901
"537" 107.2 700.578599439142 603.56845796326 735.8713578815 583.646879395905
"538" 107.4 672.024783329852 613.768538934732 708.613020795143 598.345342816991
"539" 107.6 643.455775828104 623.774173748704 680.967618317165 610.027561444152
"540" 107.8 614.371096655345 630.577718890589 653.176100851601 619.393418385537
"541" 108 583.062808911834 631.417211249805 622.771464162142 627.754257971812
"542" 108.2 550.785323589634 630.507323309434 593.230182703041 631.432334098077
"543" 108.4 519.184468756592 633.72277140417 558.30293190204 629.852683743308
"544" 108.6 487.643383511142 631.544210307266 527.801494793769 630.577700909785
"545" 108.8 458.837869916332 631.12989938798 498.507542755465 632.151474083285
"546" 109 452.403465141489 632.987714144317 486.901983079858 628.364287485936
"547" 109.2 456.174122025553 629.081660478052 489.625973420983 628.564581120858
"548" 109.4 454.039889511945 619.123609718201 488.143539348705 628.388760384237
"549" 109.6 448.443402304052 600.391298884899 477.19038713877 628.128124607562
"550" 109.8 442.181015639977 581.60724316293 460.262002731003 614.974355947793
"551" 110 436.381853204222 557.578912371002 447.740353064109 595.542083052276
"552" 110.2 436.838843883112 529.988370079586 439.836257449041 568.876163286056
"553" 110.4 438.032184377921 503.535529937445 438.663858674504 542.618372782905
"554" 110.6 441.078645698103 478.147322219585 438.225152418047 517.37456614276
"555" 110.8 431.547689078062 455.775979437635 441.438793212989 495.158622634435
"556" 111 414.061182246572 437.049892051382 436.802759687556 468.613685161646
"557" 111.2 388.318862527283 416.560872854714 419.937771369357 442.19358205809
"558" 111.4 364.778484361067 400.52352252639 399.500561755971 422.153606463574
"559" 111.6 336.406918096517 386.016017745173 373.062649623043 402.804046214318
"560" 111.8 309.451599910678 372.588145684455 347.024890833878 387.323197511812
"561" 112 286.409996425481 351.651623263817 320.860530573363 374.258584354203
"562" 112.2 288.798219676566 337.457343560274 308.058035644579 369.648544717793
"563" 112.4 293.793734069495 314.664587357681 297.825312509765 354.066988985593
"564" 112.6 298.306747849204 285.527719426204 297.980398699589 326.635644438521
"565" 112.8 308.987219124278 259.999687591774 297.483305026162 299.951197444694
"566" 113 324.256790074566 236.064278882722 304.665805940139 271.575087798361
"567" 113.2 342.230637739291 211.128754141713 320.733859367066 245.55552018423
"568" 113.4 364.291551264274 189.793844250924 336.918386039406 219.731523311975
"569" 113.6 390.262050934545 169.131651916665 358.494784379148 196.701259765366
"570" 113.8 416.587463417517 150.790545578431 384.245093074767 175.228934226748
"571" 114 442.721566667056 131.49837252547 408.910516842109 155.758416887599
"572" 114.2 470.949407151096 115.696865024555 436.32426097383 136.095162445659
"573" 114.4 499.954554619624 102.143487365309 463.542744732649 119.415007919782
"574" 114.6 529.479823274491 95.8847510052569 488.537683962412 106.726553152647
"575" 114.8 559.896282324146 99.1879386259783 519.776618852202 99.6552324991866
"576" 115 590.401464907303 105.767689864785 549.806526124815 97.4360546876185
"577" 115.2 618.601236832949 117.982414225257 579.350643333247 103.01161354128
"578" 115.4 642.962899724104 130.575718624654 604.612667114071 113.797445364854
"579" 115.6 667.133908900551 147.227900385878 633.1571353674 125.301326821992
"580" 115.8 688.435718770747 171.099953805966 658.876146373817 140.784759310007
"581" 116 711.027293735911 188.160596826257 681.219542766225 162.18416195975
"582" 116.2 736.120227390201 198.475999261985 699.74427177362 179.96905809398
"583" 116.4 764.997439003528 207.654818459006 725.711003462731 195.662563179993
"584" 116.6 795.016535287464 215.532826731925 755.471245698901 207.120298428513
"585" 116.8 826.049617519737 214.606483300716 783.368665177267 214.533503669694
"586" 117 844.407351398122 207.443655782 810.716776885483 220.159595559626
"587" 117.2 842.298720965266 211.902070861749 813.104095549508 221.614100077148
"588" 117.4 852.672368778408 222.65071181421 816.593653437881 219.113556950445
"589" 117.6 863.363197680361 234.990015023492 828.533029075425 216.15962915099
"590" 117.8 866.019874260683 247.048672052239 838.260479657889 218.890978954236
"591" 118 872.185785260619 264.63923844982 848.96874881047 233.087861636669
"592" 118.2 880.463307140512 288.329550475305 863.205398490437 253.143399445011
"593" 118.4 886.010081346416 314.64727853932 874.467475467172 276.654424360202
"594" 118.6 892.963540581447 339.310056524286 882.452985221658 301.124119758794
"595" 118.8 889.336769652461 362.038882981383 886.392072555553 321.276800083958
"596" 119 885.448259707545 389.751566804767 887.069570116589 346.56520703542
"597" 119.2 882.262395243236 417.244911685416 884.896494630733 376.632142837357
"598" 119.4 880.239838510372 446.410360702618 881.64650548419 404.963160377633
"599" 119.6 879.136311179871 468.616895580324 877.484459923242 430.282381664537
"600" 119.8 864.276214918673 489.125233774998 877.50681404858 446.613396037581
"601" 120 852.281989822354 510.337376132691 865.740458386598 472.784494560936
"602" 120.2 841.422116419085 537.145017827017 854.123569244599 498.837478828964
"603" 120.4 825.225240380795 563.413227378076 843.149679133416 526.933833077627
"604" 120.6 806.882497708105 578.642423114567 831.851993864321 547.797855526164
"605" 120.8 783.699365156097 595.09816367669 814.108919834459 569.161251708468
"606" 121 761.321190622637 614.639803441641 790.899494922354 586.623345386454
"607" 121.2 737.32362421958 632.304293687344 769.064262575064 606.984588518257
"608" 121.4 711.876930668959 647.253862001714 745.602925698695 625.843238938482
"609" 121.6 687.889480261895 650.10804976246 727.754662265988 636.350127131288
"610" 121.8 659.154565893788 655.079824782037 700.406924595503 648.247526424871
"611" 122 634.338324984105 658.047504153469 676.222429507868 650.887373681529
"612" 122.2 606.98631452127 663.345107424874 646.445600144797 654.790950799532
"613" 122.4 576.570125570381 670.727854626454 614.882896970489 659.309498890113
"614" 122.6 557.454429037303 657.795178719502 597.529916480701 662.980320314071
"615" 122.8 528.985593108249 645.435812505705 567.774217889596 659.934976748077
"616" 123 503.070259051581 634.560059128996 541.156601411683 651.104157362712
"617" 123.2 481.334364686995 614.672874296043 513.972666525311 638.27465467242
"618" 123.4 461.025238919085 600.759648243691 493.529876249111 626.322713444911
"619" 123.6 442.847883524734 580.357008671702 473.352134076251 609.818771102683
"620" 123.8 423.812460144688 558.932157055535 449.111405301125 589.877002478638
"621" 124 409.002603704065 533.523997032503 431.547676357061 566.374688821044
"622" 124.2 394.226644970028 507.164465242011 414.715393424572 541.846329152076
"623" 124.4 381.556228184902 482.779999430288 399.658764504968 519.205245929051
"624" 124.6 364.038990819997 457.848825104379 387.231028680866 493.248749561115
"625" 124.8 348.701256584595 433.309458523984 372.042909879512 466.761686449363
"626" 125 346.049218690086 405.613564196548 356.209546550535 444.551048995504
"627" 125.2 345.085328973006 376.008813759834 347.484866211489 416.817939240169
"628" 125.4 348.963165890663 346.035134773148 344.853724595517 387.097504990578
"629" 125.6 356.885983338572 318.395521991967 348.223739429048 359.568724256755
"630" 125.8 362.825400220691 288.229091792564 352.410153895072 327.45216181193
"631" 126 367.098615133269 258.985119076008 361.070843295438 299.517859998599
"632" 126.2 372.762262612701 231.039203812905 365.496794083716 270.790590085548
"633" 126.4 382.834633804442 202.134824290419 370.590433897282 240.363384280936
"634" 126.6 385.5378780556 171.650006559868 379.151680805909 212.990249778087
"635" 126.8 388.520205580476 141.703064435623 386.597631624792 181.731783394764
"636" 127 398.296991464115 122.491864134586 387.798973154457 159.665484994638
"637" 127.2 416.878950561571 110.826544557187 389.891699375389 144.248486985063
"638" 127.4 441.806104082722 100.462782609695 407.77460104207 123.334635877882
"639" 127.6 463.447384158999 86.3265482062596 430.105677855359 111.406476643264
"640" 127.8 488.861372384873 73.4552209071539 453.393983503774 94.2799368277248
"641" 128 508.691043333205 62.2997126531759 473.608385996929 80.3225837070193
"642" 128.2 532.45316114051 61.5618711197566 492.944686415541 72.3249751800532
"643" 128.4 559.851888139659 55.4191787425681 518.595765685912 66.4120486987226
"644" 128.6 590.912343216965 48.3653233182628 547.478571864043 61.3462292308071
"645" 128.8 615.908329848303 46.3142743906369 575.690917019983 53.4944649401543
"646" 129 643.598644354462 54.364729245601 603.373502197044 49.8759304609555
"647" 129.2 673.384504934923 64.5162650223048 634.582271064589 51.3382866354819
"648" 129.4 701.297345174144 78.7596085451632 665.282234572662 61.4869039103577
"649" 129.6 726.260946275829 95.2033171612493 691.186895343173 74.473098796471
"650" 129.8 755.025621904315 108.837221126306 716.473511438478 90.8098333758086
"651" 130 780.919163194752 120.627432198801 744.113552348247 103.067088535386
"652" 130.2 798.137880124297 134.720824179088 762.508007041373 111.562610768352
"653" 130.4 819.160773045099 157.043324104943 784.774506589524 127.30273113768
"654" 130.6 836.37472416451 176.813702699449 808.011889115048 147.595185958649
"655" 130.8 850.345085607097 194.146341355761 823.855388104336 165.650948930949
"656" 131 853.48058600698 219.138726467354 839.58619255941 181.079407322023
"657" 131.2 859.288103438644 247.496749886405 852.458753507392 203.504952709047
"658" 131.4 864.674369804907 272.711563297883 857.594014473735 228.470515285498
"659" 131.6 872.409227106966 295.383308621297 856.230580685856 256.836570714699
"660" 131.8 876.187665117877 326.417215105245 868.534092352977 287.320949385071
"661" 132 879.696951488388 358.25957825933 876.27304631636 317.287855523004
"662" 132.2 881.92069039916 391.426997310175 878.865693367312 350.337825582968
"663" 132.4 887.782750269263 423.012265051599 878.974119789984 383.196671619765
"664" 132.6 889.185215801419 448.617874055923 883.975884452393 409.638764847533
"665" 132.8 876.772428644294 471.631629780186 885.190300308392 431.40445930137
"666" 133 865.966829475991 499.644272250552 879.690265629347 460.628398605542
"667" 133.2 854.802530156573 529.019878056933 865.924177488951 490.774525209304
"668" 133.4 835.130114532812 548.375432915928 857.391314577311 512.457480035185
"669" 133.6 817.51003066133 573.679269329847 839.46572143357 541.197344934663
"670" 133.8 797.928054824933 591.982269998418 823.82578444641 560.186071418985
"671" 134 775.152470524407 611.062135911132 803.561105762604 582.99569821812
"672" 134.2 752.818955752716 623.192172581214 783.915685655976 600.751541365503
"673" 134.4 722.847791418709 633.503281527579 769.181367840619 610.815747302448
"674" 134.6 699.645295164011 645.230412492124 739.108577101206 625.235063658793
"675" 134.8 682.734852165907 655.546433227313 718.418917541292 631.996852126785
"676" 135 658.643105356331 664.759065332309 695.281090472548 647.246941132621
"677" 135.2 627.823148737072 668.93470517479 666.529343951692 658.681785966518
"678" 135.4 594.139127223816 671.351847049635 634.355705720501 666.391343177963
"679" 135.6 569.256935116502 666.087152387552 609.946944758957 668.474915400923
"680" 135.8 533.731340495457 660.499382880288 574.286889573095 666.97115148151
"681" 136 498.643514019373 658.780084867906 539.565501637568 659.550539873904
"682" 136.2 468.095227121835 645.923261231321 506.852632340516 656.458865926304
"683" 136.4 437.81608873528 629.381328887442 472.932830830825 648.616162918327
"684" 136.6 409.272888212008 611.152201244831 442.347789456552 634.453399036928
"685" 136.8 382.826354188547 587.328957449403 413.133899621203 614.073386744023
"686" 137 363.302685272676 562.050060505685 390.027997876065 592.955341561539
"687" 137.2 351.856094510118 533.967068329325 369.96834738192 569.315843353069
"688" 137.4 345.540528868699 506.758343243603 356.240558481469 545.543233774556
"689" 137.6 339.657249204979 481.801387563303 347.357015565012 520.911755949791
"690" 137.8 331.434902805729 456.227466655792 341.82464573964 494.340048320348
"691" 138 320.631041944195 433.655411413769 335.093052712347 471.519366459761
"692" 138.2 309.008996003081 412.111516167252 328.213291852294 447.776194383525
"693" 138.4 300.515791968451 390.643400471297 319.04886884731 424.802098801189
"694" 138.6 306.515689455312 369.586432126336 310.557185321471 409.029770292992
"695" 138.8 313.418625265258 340.025974304039 304.651589168909 383.724400656966
"696" 139 322.217317973482 322.186939802751 310.032111814803 359.85134536917
"697" 139.2 328.600284912032 297.482522881449 320.805212457633 336.629517996113
"698" 139.4 325.677130748241 267.996418591322 325.006129563727 307.48275836709
"699" 139.6 323.219119257564 236.414176399129 325.326654855893 277.228566093999
"700" 139.8 325.445294189921 204.025161979373 325.442225559512 245.018971781663
"701" 140 330.884176004362 184.632993584673 321.117875150434 222.990106419644
"702" 140.2 350.657778423176 173.847046280772 326.673235255823 203.656875621208
"703" 140.4 376.306449650376 159.415078598226 338.562028823363 183.480557492676
"704" 140.6 400.994266152753 148.762748076617 365.229128901544 167.589182960901
"705" 140.8 423.746517028352 143.158964078677 385.585769861809 157.048963237602
"706" 141 453.65487828325 142.185516845459 413.014354245712 147.685460160392
"707" 141.2 483.066233610089 140.611983505645 443.235397000514 142.921972448891
"708" 141.4 515.698120484928 137.781173638899 473.768283263161 141.80492179339
"709" 141.6 545.741912716186 140.845491423151 506.248144057845 138.999978528311
"710" 141.8 573.233503580167 151.999969720044 534.007960426529 139.902976025561
"711" 142 594.930174214832 167.875090423658 558.582616605689 148.410940924052
"712" 142.2 621.673043026992 182.050215644905 583.867043865439 162.254969708958
"713" 142.4 642.733360851459 201.878620789703 609.473525249559 178.09493866244
"714" 142.6 663.713132741124 222.797091263987 633.202820966193 195.447615014712
"715" 142.8 691.655140825035 236.871614313193 656.225579260857 217.268577127751
"716" 143 720.726609461523 232.713606290068 680.037652758426 234.690961469265
"717" 143.2 742.149835576726 224.474636595188 699.453011775361 239.829365333698
"718" 143.4 755.645638973724 213.593914984852 719.641286322489 227.862353987741
"719" 143.6 778.556393041652 196.691263982231 744.829484452576 218.795011004572
"720" 143.8 802.484803781987 180.432129309936 771.810666817629 205.59869077437
"721" 144 824.834911544901 174.799435866305 790.876113434131 189.021754211653
"722" 144.2 827.200960739277 185.606435245996 793.903570623175 186.126709931563
"723" 144.4 829.848998139021 201.287270621765 798.646476995895 182.640264971338
"724" 144.6 839.6345890312 225.767509916204 814.669870483057 188.733838382654
"725" 144.8 847.545309291852 236.665727391755 821.738131518895 206.696301663655
"726" 145 852.973827794397 257.701755352979 834.752629975601 224.628406099021
"727" 145.2 854.093780522582 284.336078317317 845.431303945473 244.940704793372
"728" 145.4 859.096201042346 317.363199067802 851.157724794369 276.805519811585
"729" 145.6 860.930950378626 349.097953706622 856.165798590429 308.475549334682
"730" 145.8 864.668999315483 382.978092278991 859.966588447127 341.303707941771
"731" 146 872.479632825835 417.70422589296 861.904227962045 374.490817196414
"732" 146.2 885.238294422619 443.086924890933 868.48253475693 405.131255454671
"733" 146.4 877.955080387071 454.757395215323 870.744514865115 416.913329733373
"734" 146.6 863.239240155437 471.665689915257 877.064745589687 435.261470274789
"735" 146.8 847.924279274274 495.466928209165 873.244480786612 462.420452037578
"736" 147 832.149751150185 516.209749290934 852.979750168898 481.233907562126
"737" 147.2 814.101862610603 540.709287543149 834.323506817632 506.975253857972
"738" 147.4 794.490057525208 566.618884047248 817.838017005578 533.636132775204
"739" 147.6 772.278362181316 592.567797379391 797.653686092359 561.097544428238
"740" 147.8 753.595582139281 619.030956859232 776.111770238959 585.641493690734
"741" 148 733.34172030978 630.559602126835 761.609529266363 603.354380341317
"742" 148.2 711.676733708523 634.92730077133 749.809799267758 617.276022903484
"743" 148.4 690.964009083138 648.089709794721 725.20853502662 629.135124238251
"744" 148.6 667.996452802918 660.475275047669 704.954520227187 640.020433654604
"745" 148.8 647.587317214083 666.975035624846 683.013342068287 649.221681801848
"746" 149 634.378889315616 666.821726015489 670.44431105483 655.345474093252
"747" 149.2 611.294511718021 661.366988126922 656.359624090903 661.558744112015
"748" 149.4 587.511356113273 652.199053543721 625.990400059713 662.330783975378
"749" 149.6 565.248530082082 644.051408935657 603.350047618146 656.959441598917
"750" 149.8 540.636874524118 635.730210605188 577.968373485893 649.560469005512
"751" 150 523.587484460268 620.880312390356 557.177665181643 641.28067285901
"752" 150.2 513.886802139841 610.229863658088 545.888229701044 634.589152781484
"753" 150.4 502.443618578439 595.995262030436 530.957540051225 622.736307363994
"754" 150.6 497.301089893588 578.965233466731 517.394364753315 612.275020703276
"755" 150.8 495.512390075865 562.818874319103 508.122705379975 599.729298339873
"756" 151 497.347028655888 542.351588275624 500.618631150347 584.451744288489
"757" 151.2 493.811580037114 521.384276946531 498.201810937951 568.200470793428
"758" 151.4 486.603885828923 511.703745914637 499.482708211494 546.634790336398
"759" 151.6 470.944212737283 503.388880976151 497.535172196561 532.192045035715
"760" 151.8 453.21526724206 502.368639959349 487.059896658461 517.899470180941
"761" 152 434.968425987632 508.860087983731 471.454672069231 508.961962997509
"762" 152.2 409.432103039695 512.52923020917 449.500994306162 508.817402357559
"763" 152.4 393.357108624951 522.508446334876 429.161444915465 509.280292774511
"764" 152.6 382.114589921602 525.718111529946 418.656238251918 511.883877400046
"765" 152.8 368.238662633199 521.9036123248 411.498837237827 515.049142279355
"766" 153 370.096251801531 511.489348175512 401.379361617653 523.421236956017
"767" 153.2 368.568688615277 486.078131042763 378.355267227891 522.836452302409
"768" 153.4 364.958527057196 460.361768902735 358.813643826067 504.48556216688
"769" 153.6 363.809954738465 447.660633519617 346.634464742017 473.420365531166
"770" 153.8 366.077264184154 440.929556346443 343.452312165565 451.027241214659
"771" 154 366.548463201901 437.193853626361 338.657430637031 449.204030126626
"772" 154.2 367.614768098399 437.807107938325 327.115837917572 458.08026545255
"773" 154.4 370.832114716844 436.687614518858 322.218904166385 469.299914472042
"774" 154.6 371.914221215616 437.27990971059 327.662269126575 463.546174141685
"775" 154.8 372.677494199536 438.320185614849 332.452879581152 448.280104712042
"776" 155 372.34512908043 441.52782656846 347.139589939486 431.219497532369
"777" 155.2 380.117658981637 441.501854754563 360.542089744394 432.459406561759
"778" 155.4 401.176563395798 431.516366374661 379.783301119331 429.389029712011
"779" 155.6 411.070216499285 419.590200383237 388.936317537064 421.149364537294
"780" 155.8 417.531897836328 418.328745216207 395.373214179682 420.732412043454
"781" 156 420.146537149304 415.042328474635 401.646733744624 425.528972591501
"782" 156.2 420.71835692508 413.686170236309 410.482808879247 432.699879210567
"783" 156.4 419.850423691615 412.917992286561 409.455779574499 434.831269596983
"784" 156.6 419.931764011826 412.606718209941 407.928562974916 435.132528067432
"785" 156.8 420.548054705075 412.003336512628 406.262706573119 435.405367123679
"786" 157 422.143272410899 409.938927792111 406.786679404791 435.658587766874
"787" 157.2 424.018064706854 394.395648640798 411.469445380039 430.404694937684
"788" 157.4 433.496086544062 375.159726724891 419.18617127446 411.72974000279
"789" 157.6 448.354300625873 352.296480864025 428.857101459185 386.874406726369
"790" 157.8 470.925331623783 335.504688106535 442.942520042965 362.664345156567
"791" 158 493.84270896491 317.43740274566 462.514903228237 342.123183223144
"792" 158.2 518.918404899444 300.589677283237 486.543294239937 323.903770864312
"793" 158.4 545.893885138063 283.999709310269 510.435139249427 308.544906732248
"794" 158.6 563.010136447019 263.416191525361 536.312273098783 292.096590557437
"795" 158.8 580.261910496919 239.564774170138 557.154073509335 269.442736946554
"796" 159 599.873629073987 213.830064714171 576.312688534899 245.484802061273
"797" 159.2 617.048617649073 184.900077003916 596.373640044629 220.763920004009
"798" 159.4 629.828154915325 155.655121876713 615.302235544328 192.571100089894
"799" 159.6 641.344590707175 121.681999953949 630.302634784899 160.438795637804
"800" 159.8 650.660853459325 88.5042835907878 640.404893401669 126.539087946873
"801" 160 650.327035122625 57.0607036826218 647.00989687123 96.3408167572257
"802" 160.2 649.502559518086 63.3083750179338 653.446631032844 93.9405106215498
"803" 160.4 643.507939183451 67.5996591226242 651.421054478516 96.5198142717359
"804" 160.6 638.775905718105 70.4642169278173 652.672071164739 98.8617795675817
"805" 160.8 640.013928298747 75.0383552617523 652.982744972341 101.145571932153
"806" 161 634.742218927085 82.9171608055564 654.03159681023 100.913009968939
"807" 161.2 618.4415109161 96.1281550108268 651.556080770638 98.0651766058476
"808" 161.4 601.048354456669 105.388587422395 639.539966074827 97.6370498838319
"809" 161.6 582.521934661953 112.848372189343 621.320845150313 104.586014271186
"810" 161.8 556.070086061401 116.078534844566 596.042405871896 112.319040811601
"811" 162 528.006668072006 112.937257372917 567.941442535959 116.95279714061
"812" 162.2 499.882365617729 102.072823937146 540.291084594415 115.217666194202
"813" 162.4 473.319393268285 89.9174422564597 509.865873185472 106.346334335479
"814" 162.6 444.797783664262 89.6947978436623 484.07537192565 95.7299585925834
"815" 162.8 421.350288711506 102.287666710536 460.917448808613 90.4929094586649
"816" 163 398.370126379536 121.43687517334 432.337269243023 94.2029748586842
"817" 163.2 381.131384945307 140.670732166003 408.901846681672 111.326352351292
"818" 163.4 355.215011984836 161.176631745919 387.223352414843 136.481765244649
"819" 163.6 334.152090420644 179.140939126278 366.413789495063 156.076406337222
"820" 163.8 320.685641812943 204.888381274659 344.778779195936 173.710567915709
"821" 164 307.259035319628 235.893199568068 323.487164091913 197.188817658983
"822" 164.2 299.804471271726 266.08576085852 309.536952756657 226.354712184664
"823" 164.4 297.173375844184 298.253351885273 300.947727965356 254.906580013818
"824" 164.6 296.763163030763 329.097861648404 297.427820350123 288.358080880389
"825" 164.8 294.22851413885 361.096395516087 294.656643720064 321.074209163999
"826" 165 291.868087994684 394.115105196061 294.14178291268 353.979404583499
"827" 165.2 290.877974053827 426.472605213503 291.099057187123 387.886423679597
"828" 165.4 297.290206001811 446.16228775151 291.369802957321 410.087379268987
"829" 165.6 314.007751056794 466.53329757157 295.536949780882 429.723889872682
"830" 165.8 331.023339201267 492.56064857692 308.463095658688 459.204429579042
"831" 166 342.72127781771 521.853764759899 326.0930719065 485.60411366945
"832" 166.2 352.460836784311 547.814667414415 338.493566486975 510.638846202843
"833" 166.4 368.305594887896 569.005472341992 348.287521642676 534.818348904522
"834" 166.6 386.076045419756 588.850056376301 361.739552841099 556.47124157271
"835" 166.8 410.319051239697 609.007262527086 379.337540684066 581.566574549568
"836" 167 434.685091369571 629.979863045416 403.569732317688 603.64206251852
"837" 167.2 457.214208721447 638.91484374901 422.703377333781 618.525585492949
"838" 167.4 486.873771288241 648.255904552558 448.420269619505 634.155894704232
"839" 167.6 513.826409199734 661.379481490611 476.453853730623 643.841171889877
"840" 167.8 537.823175179405 663.944522036535 499.865350251089 655.733884840728
"841" 168 562.663795219202 650.112155226076 520.176582610978 661.703943155222
"842" 168.2 589.733954509355 647.6687528349 548.185219114046 654.114866910627
"843" 168.4 616.926279160165 646.371878727994 578.185407264544 645.137622087016
"844" 168.6 647.643918539585 646.485626344454 608.160552726452 646.514974218395
"845" 168.8 678.214783662615 654.83332399647 638.467987679152 646.67188089412
"846" 169 700.240700676421 649.151323369037 658.729402174889 652.980741857036
"847" 169.2 721.38902065385 635.403930169959 684.821294776196 649.87716479143
"848" 169.4 751.62792270216 624.954758286112 713.967611393889 638.488524772612
"849" 169.6 771.958912270228 608.550968711556 738.022823369939 628.606719423414
"850" 169.8 786.837116500368 589.923206015055 758.684470551972 616.020303914871
"851" 170 807.396567007227 565.70037540006 776.486415094144 598.698325540391
"852" 170.2 829.635796701755 549.569740610174 800.457196317147 574.906022713121
"853" 170.4 847.680261192594 532.391709053128 818.036055584414 556.525649166093
"854" 170.6 857.153289477735 511.113006976173 832.421783170061 543.611513534366
"855" 170.8 868.663560053183 486.090900697662 851.059458036288 521.875992301891
"856" 171 880.836732547161 460.547457392711 863.553023319948 495.700242817246
"857" 171.2 887.046791720061 432.055028497475 875.36952862671 470.384234122895
"858" 171.4 896.949924882088 407.083930112814 884.129404339478 442.290510773093
"859" 171.6 892.503577824373 389.752680273692 886.651171129175 429.86245955688
"860" 171.8 888.253027284034 366.439210694566 889.474967980636 407.547330575167
"861" 172 882.70104737469 337.494492602296 889.696657496376 376.393823544339
"862" 172.2 879.038951174182 307.140023904541 885.947693603707 347.841937950117
"863" 172.4 876.700006582394 276.40251994073 879.150728543403 315.891159434179
"864" 172.6 869.90371289215 249.499457650163 877.715307924608 287.335237366752
"865" 172.8 857.213807251902 226.376559661326 874.212577222428 263.265567999659
"866" 173 844.379254946882 197.892764940831 861.958185002144 235.218841803426
"867" 173.2 831.47070941853 172.95359327689 850.673744244661 206.292922993254
"868" 173.4 812.85155294117 158.556997597925 837.998954829743 187.183591399264
"869" 173.6 788.947861502557 137.721288408373 821.783061939001 167.510785867728
"870" 173.8 770.876455378629 116.274643640191 797.527755550496 143.986944832716
"871" 174 751.604020509156 96.2955689920042 778.798942489209 124.851809719396
"872" 174.2 725.795311712236 85.9030717643278 763.757502192235 109.760827585526
"873" 174.4 700.901012940179 70.245691357586 736.972069529475 91.8573072179042
"874" 174.6 674.65667250123 57.8604398728395 711.164968851542 75.7141532742174
"875" 174.8 648.470582265124 46.898777896155 683.346473288883 64.2722676496473
"876" 175 624.261075585274 49.0413901425113 665.778992123853 55.0913818613446
"877" 175.2 594.100008996613 49.652924254256 644.752050106004 50.8787948238823
"878" 175.4 572.862021927913 49.092219770152 610.632566126699 49.84568568437
"879" 175.6 543.678219290883 49.4151999934175 583.736942246309 49.2436725395428
"880" 175.8 523.129284628233 54.3745732067658 561.256866737383 48.8361832137305
"881" 176 500.411152167618 68.1846477528422 539.827659594694 51.8585772270064
"882" 176.2 475.291495225394 76.0827850745599 511.711789659787 60.4028507870147
"883" 176.4 449.237358133927 87.3748512907898 486.417656653329 70.7874560399555
"884" 176.6 422.286588060836 94.2885697828984 459.645274298144 82.0886562382494
"885" 176.8 402.276459915828 109.794011938918 440.38586533392 88.1938987205515
"886" 177 374.852025671177 125.472578954866 411.429932386775 106.563202825624
"887" 177.2 364.35805469994 141.521815155248 394.569989340782 115.849874727534
"888" 177.4 347.296875746333 166.207562537769 373.832018652942 134.436585066377
"889" 177.6 326.62687355589 187.333177932726 354.179575884354 156.951150514636
"890" 177.8 317.568635057288 209.397968950531 341.161519873673 175.999056821381
"891" 178 301.755252679197 236.645449754485 323.311536201418 201.499914293713
"892" 178.2 290.345897554593 259.291411864978 309.490412402598 223.619634958206
"893" 178.4 284.085223798715 290.470238678981 296.087811177482 250.895173736088
"894" 178.6 278.461904724033 320.850616767764 287.226967708808 279.512857680259
"895" 178.8 274.202377499247 351.252653387767 281.720263284949 310.231576706758
"896" 179 279.189279522894 381.083198286017 275.995216731236 339.282729510206
"897" 179.2 282.027743436862 412.349074542323 279.023278068776 372.258045782065
"898" 179.4 285.319168747431 442.298168402642 281.913721035003 401.609719965532
"899" 179.6 299.002127951833 466.126720052552 284.425468339 426.036370851167
"900" 179.8 308.3089124459 493.795601438061 293.938894352606 454.266428884502
"901" 180 315.733210105289 511.607405963511 301.294475586292 476.242977781053
"902" 180.2 329.073113578521 521.098631006653 304.127184722204 483.82894577516
"903" 180.4 342.989306380513 543.24716227987 316.947410359084 509.766528895635
"904" 180.6 356.237790549588 562.055955225677 334.76957749574 529.828889045073
"905" 180.8 374.453552453149 582.933726863386 348.305341265944 549.550981518237
"906" 181 395.186402677727 600.512967526052 366.6076830061 569.612576170686
"907" 181.2 417.404681633963 620.597482820142 386.65917602835 593.044749451227
"908" 181.4 442.008807576513 635.192477260178 408.372308088368 613.871937307362
"909" 181.6 472.204011901496 648.284746576542 433.486815108596 630.756316203219
"910" 181.8 499.775964313661 661.104734779577 459.598509895583 645.434789892873
"911" 182 531.92981681511 668.425823674329 491.698945549159 661.122706448681
"912" 182.2 562.255634342793 670.872916973373 521.902884795593 668.968140421952
"913" 182.4 591.981497174856 673.807605201797 552.254812989368 671.03471777054
"914" 182.6 620.85368460107 668.440177075969 580.561319666269 672.281671516336
"915" 182.8 651.421468550351 666.038413763923 611.209859492374 669.034677548565
"916" 183 680.923815868857 659.180125016734 640.275790669571 667.532635185139
"917" 183.2 711.502607923085 648.113872457981 673.320488871629 661.873451037047
"918" 183.4 740.114569496978 636.341443219374 703.621753180884 650.719236993745
"919" 183.6 761.170443559565 616.916286226185 727.457480608489 641.691451579337
"920" 183.8 785.903391244574 599.765154746276 755.908571505671 626.017088965553
"921" 184 805.469387617993 584.679202595056 774.068141348175 608.368696252575
"922" 184.2 820.75081686983 562.031329146797 788.745283777639 596.482281839155
"923" 184.4 831.81103417406 539.940424898803 810.507804124725 573.546737044802
"924" 184.6 842.25334191633 516.833050649322 824.111205084484 552.107581603134
"925" 184.8 839.787000656788 502.638827350824 831.119503848431 539.973948944857
"926" 185 834.173540204676 498.396243108623 833.565338525256 533.455714839808
"927" 185.2 829.548453578787 489.356056986003 833.633313595101 527.589341733474
"928" 185.4 822.510567610131 482.689602106416 834.259097829507 517.802559171754
"929" 185.6 816.766604453314 479.762175740503 834.427314870978 512.156536376024
"930" 185.8 814.298234245313 478.558577736022 833.034668432186 508.788392538514
"931" 186 806.458539657289 466.64716653247 828.265135769018 500.80949185688
"932" 186.2 804.339249186265 457.277891096706 822.017479650422 491.561756399273
"933" 186.4 804.032743860391 442.688364201102 815.419708486492 480.066442567889
"934" 186.6 796.789048013892 430.921711791038 811.700505840742 465.751196053846
"935" 186.8 784.529779160076 426.337779927 808.412891459472 456.242414403188
"936" 187 770.354454210793 424.766922780872 802.119681146829 445.10235122602
"937" 187.2 751.76328599772 424.727428872712 788.11283269344 432.009293889068
"938" 187.4 731.223659865338 427.002519902462 771.372453550857 428.947505729987
"939" 187.6 717.917285825672 420.843836598839 755.399821397454 427.421662558509
"940" 187.8 712.107475350376 406.944032162403 742.454681390482 426.110634150239
"941" 188 709.721815145611 383.297463085462 724.360994130289 420.88995063222
"942" 188.2 717.839781142666 357.121528346982 715.378085384044 399.028755926368
"943" 188.4 724.475373534866 333.175888553599 717.263014361758 372.139230448951
"944" 188.6 737.199034896261 307.779192561464 723.906421954623 345.11064970324
"945" 188.8 755.258924144061 288.613224820756 731.717087951002 322.607009903919
"946" 189 776.265518984406 266.932195656601 749.672816082645 298.329088470661
"947" 189.2 800.081100598817 245.066282226303 771.544497222872 275.214323279793
"948" 189.4 826.515379624778 226.629055245015 794.575912605147 251.339256782019
"949" 189.6 850.758437630814 212.09576081193 819.34532629169 232.223632919907
"950" 189.8 846.566106220887 220.218851950288 817.091677702609 234.088956742187
"951" 190 849.877216268161 227.663563774552 816.824689467379 234.93852162285
"952" 190.2 850.57373122629 238.528321497049 819.01633242927 233.101393242497
"953" 190.4 855.38664312161 260.378064223961 830.065907178558 230.357937935485
"954" 190.6 853.689725895598 279.233417612217 841.361887623262 241.671644603264
"955" 190.8 855.258053741305 292.339094383568 842.065600522741 254.420553931278
"956" 191 863.090599311668 313.465002522026 847.457805285006 274.372486864857
"957" 191.2 875.668002631836 338.615677331576 856.423211335425 303.041412331891
"958" 191.4 889.712130831689 361.989351759793 867.934540998132 329.71503838641
"959" 191.6 892.912220733463 382.356804452101 876.152063035591 344.356673530011
"960" 191.8 894.913464606769 409.31591805825 887.394572405025 369.320421218105
"961" 192 890.109229280644 426.273678240587 890.764162656655 386.709538416074
"962" 192.2 884.507141475585 447.154728772774 890.243391664682 407.261920935772
"963" 192.4 872.593593309185 458.936764558299 888.024819703989 423.871287768896
"964" 192.6 856.245301102727 473.565962882196 880.90187077883 442.984059342446
"965" 192.8 842.516741383082 495.310574255608 864.844731219656 460.620578001739
"966" 193 826.951097751561 514.932014417502 848.938756787147 482.479675808421
"967" 193.2 806.144524906896 525.400749126213 835.605826656612 501.565471740956
"968" 193.4 782.550739839347 533.677186095622 818.83673554856 515.930954447809
"969" 193.6 755.541519150836 539.487316251317 792.81700609519 525.408708493528
"970" 193.8 736.809135841502 544.794693272022 773.407907848068 533.154475833985
"971" 194 721.053442907265 551.884329896484 757.436688743669 535.596743622247
"972" 194.2 700.327141196024 561.745771710819 736.004269809003 543.81242239547
"973" 194.4 674.555077187549 568.309440554252 712.767445772029 555.888911684313
"974" 194.6 647.35958756035 574.353096728883 687.07474016318 566.109221174352
"975" 194.8 619.792157020402 572.075521155365 659.512322513065 571.934024463961
"976" 195 589.488235279311 569.590979937545 628.701574917497 573.014637840265
"977" 195.2 558.957276002491 571.370219081143 599.211387344645 569.8938568868
"978" 195.4 530.785283618913 572.010238403066 571.696448873879 567.679673267368
"979" 195.6 500.042442807617 571.237747699238 542.128547298682 571.225570868945
"980" 195.8 467.331911807523 571.547656167593 507.656188755652 571.71173985225
"981" 196 434.174344421961 567.266163710561 475.320398470007 569.076417331838
"982" 196.2 403.99044436178 559.501544124807 443.008467198234 567.66027189439
"983" 196.4 380.345470558945 566.439782661411 417.7455318301 563.802174037459
"984" 196.6 383.589434536656 574.319502502686 411.958729972386 561.110741209109
"985" 196.8 389.303752524989 585.016639090452 411.689272920883 561.599832810694
"986" 197 395.825930670584 588.886788503421 409.27953163494 562.41577565002
"987" 197.2 403.355447540885 600.301225880839 408.942318173964 564.103675424712
"988" 197.4 413.890811997558 610.16240804644 409.634830217537 572.107029916884
"989" 197.6 423.359135845812 613.517340508464 408.400636184026 577.985183469983
"990" 197.8 442.073671836814 631.001036710375 414.362072132398 596.343397302134
"991" 198 461.747452852109 642.614940013943 431.942165397893 617.958656971546
"992" 198.2 486.350371751259 650.777396702482 451.104154807293 632.632802313229
"993" 198.4 512.732069860767 663.383839732896 476.794772579063 647.201785099552
"994" 198.6 539.500761523219 667.448100162119 500.605513433521 656.343931194081
"995" 198.8 569.334358780808 673.664738544158 529.983243496136 665.036196199749
"996" 199 600.986351035914 675.230804195635 559.278279567713 671.743512285012
"997" 199.2 632.438400835081 670.294329360997 592.219556554866 673.40315663695
"998" 199.4 662.122834675168 665.986492135165 621.794446776672 671.445432811198
"999" 199.6 687.533056450003 657.73772596168 648.936499661135 667.663132133227
"1000" 199.8 715.872118745318 641.9491919911 675.473879929996 661.580117815986
"1001" 200 742.359911211986 631.364522529137 707.029480509862 648.889458182437
"1002" 200.2 763.527740525162 617.435751484644 730.541714276305 638.166872358719
"1003" 200.4 778.797464419163 600.471582178018 747.427178689379 626.147503275119
"1004" 200.6 799.942419841574 581.653811769126 770.611658036256 608.179725196492
"1005" 200.8 821.530540815237 569.380020665594 789.441596913696 592.866525545629
"1006" 201 838.105133252469 545.014572289055 812.595255175568 574.938965256923
"1007" 201.2 853.631310660989 519.547937251808 832.386891941814 554.776991933288
"1008" 201.4 866.298580718529 495.299552363335 847.276475214691 530.341469896799
"1009" 201.6 876.196947029358 472.230466781831 860.761306884263 510.762446323755
"1010" 201.8 889.435561980087 447.041879592185 872.643494856752 483.400612220295
"1011" 202 898.434307762581 414.02669193779 887.096659912825 452.938254765313
"1012" 202.2 899.215156564918 396.264912110721 895.321605391419 434.383989502878
"1013" 202.4 889.794137530421 379.614660512226 898.625701538011 420.393233936066
"1014" 202.6 878.378056324633 362.240232984082 894.276318785678 397.783671355503
"1015" 202.8 864.101325347543 344.463069642321 885.850197767862 378.169535547609
"1016" 203 845.823414867159 320.917775545976 869.223055026091 350.9836269684
"1017" 203.2 835.165276691857 305.111544625354 857.865259533505 336.761781615176
"1018" 203.4 818.247340417526 286.678561287222 844.006464108669 317.31798083932
"1019" 203.6 796.55333219196 275.277560716282 828.683485606286 298.430853807504
"1020" 203.8 772.631455754062 268.232401203471 809.164324072793 280.727233354159
"1021" 204 745.821534704825 266.106142114222 785.452660859962 273.514835872371
"1022" 204.2 728.110523226724 251.028778421007 765.251872865673 270.117946754984
"1023" 204.4 716.971410625951 232.785161938567 744.715382564025 259.275149697889
"1024" 204.6 703.734571702657 207.69532576678 723.222336073893 244.280385125928
"1025" 204.8 684.456976568258 190.089925632338 709.018478585729 221.771154808881
"1026" 205 668.917798644886 165.340989375507 695.749637970441 197.034518639756
"1027" 205.2 658.724333271108 140.472587241935 674.867962982946 176.778826481681
"1028" 205.4 656.76825205473 109.556365306917 661.939656047714 149.047274866141
"1029" 205.6 646.447193649164 83.1744489036795 656.406136998793 120.414142831799
"1030" 205.8 630.879785743231 81.1645746810049 655.639950967066 105.018730784191
"1031" 206 606.807126812868 90.4884270426901 647.527714741313 96.9769368277075
"1032" 206.2 579.953145133294 103.862478085374 623.664532694144 91.1692086226639
"1033" 206.4 560.505720791158 120.666906129461 593.223505853093 98.9838717710584
"1034" 206.6 542.588301283222 144.449253746642 566.746831374865 114.603001739999
"1035" 206.8 518.178838692136 167.977865365533 547.151521741564 138.475608080265
"1036" 207 495.330435767727 191.070612840473 523.53924296298 163.284075831386
"1037" 207.2 480.559646311516 221.382027474793 498.322584715654 185.864675288448
"1038" 207.4 466.134075412437 252.157578127177 481.727431490396 214.148234599441
"1039" 207.6 451.485595041332 284.492125846988 467.793464704498 246.845185525913
"1040" 207.8 435.514526035722 315.626552222719 453.601768224562 278.67936618125
"1041" 208 427.337518947885 348.630126035214 438.040617362066 308.91497890654
"1042" 208.2 423.03035787381 383.862414965248 426.901127088759 343.178359211905
"1043" 208.4 430.359397689922 414.396394459029 422.090989013795 374.736881803295
"1044" 208.6 432.175853629481 449.165768611556 426.570834088768 405.398730289437
"1045" 208.8 432.562921171397 484.462472084093 428.338822420492 439.650477660772
"1046" 209 424.876698163346 512.32006765439 431.796872694391 473.365920983214
"1047" 209.2 415.994966264164 540.818556891391 426.659533272858 501.812459264758
"1048" 209.4 407.747151440921 574.620070640115 418.310664860304 532.914118994681
"1049" 209.6 405.56316208541 599.311425518845 408.471171222383 561.733329087569
"1050" 209.8 423.786579440577 602.819184648311 405.705496194248 571.002735358882
"1051" 210 448.486667230493 608.830905508121 410.868077058622 592.912428741986
"1052" 210.2 474.779560367751 607.029748451761 430.565168398083 598.916970646241
"1053" 210.4 499.557505279105 607.024546715217 459.747422534644 602.373867604249
"1054" 210.6 527.597516579482 604.999963899115 488.009138820824 606.713653828048
"1055" 210.8 557.286039704391 604.683902711276 516.746252749397 607.893713827191
"1056" 211 587.272168807893 603.73719239577 547.535071387594 606.084556396755
"1057" 211.2 616.257422338183 598.003827016565 576.749922926839 605.300044927068
"1058" 211.4 643.527628348696 593.544040924606 603.538197457145 602.503353221829
"1059" 211.6 670.07376383268 584.381621913251 632.440436821108 595.065716355607
"1060" 211.8 689.240447994039 565.202945504241 656.30229725927 590.383435553283
"1061" 212 706.70633350976 542.066858729225 681.963216777902 573.78941691944
"1062" 212.2 719.9060975338 516.378518849953 700.331729205481 550.806166052514
"1063" 212.4 734.996654646808 492.668564219844 715.657634355315 527.982632389685
"1064" 212.6 748.451424562632 464.722115981859 730.571386280784 500.776971227699
"1065" 212.8 754.009411871074 436.423287160683 743.504766447282 477.428607190281
"1066" 213 756.269695201033 410.259484686139 751.684617233301 450.210337303858
"1067" 213.2 758.272400667978 378.878950794488 756.534856957608 419.807848437582
"1068" 213.4 757.320330588285 355.122409268705 757.511914142094 395.743172185082
"1069" 213.6 760.004990414661 324.827272081517 757.24564682496 365.341823552588
"1070" 213.8 764.179236676914 293.023826843064 758.517560756988 332.689639842937
"1071" 214 755.424275705093 268.968425058295 763.417070301022 307.395507699866
"1072" 214.2 735.912804805063 247.887811263269 757.445259829203 280.384155401898
"1073" 214.4 713.328032014831 230.836871103393 744.319597182594 256.239440146648
"1074" 214.6 686.652900773916 215.042260014906 722.186382424755 235.904836574313
"1075" 214.8 657.724897051403 199.508279494867 695.273016308636 218.249140737817
"1076" 215 627.835616527713 190.043264370047 666.590075252852 201.123434467059
"1077" 215.2 600.722298351593 176.906217136299 638.505651081052 190.307978034259
"1078" 215.4 569.335845459766 164.441090205273 607.274736543989 178.635095909747
"1079" 215.6 538.875758618035 158.899089408104 579.074241857078 166.402964173755
"1080" 215.8 505.704124254135 160.544384219027 551.058123296149 158.811098666012
"1081" 216 475.27537890307 165.736546517867 515.662335346787 158.200154929371
"1082" 216.2 446.620107149368 178.271103430874 483.014769175282 162.450082066738
"1083" 216.4 418.442884353161 193.230693807118 453.373937563718 173.771526947998
"1084" 216.6 385.795123700937 206.100942430191 424.360099459781 188.969949363457
"1085" 216.8 359.583135831478 225.617848936818 393.378543624479 204.447224365635
"1086" 217 338.899604750963 249.33352843152 365.708934833546 218.646298738597
"1087" 217.2 315.148180956358 265.797595815427 345.824847856206 240.834438940601
"1088" 217.4 304.75067011633 254.976474462417 338.819950900761 248.48882005624
"1089" 217.6 310.264491231252 241.099890546718 336.883748014779 249.786513673818
"1090" 217.8 316.303429674091 231.736629924501 337.355362923506 248.302964343316
"1091" 218 330.820185697026 219.120560494461 333.284622814206 245.87383747374
"1092" 218.2 349.783381120298 203.098875711311 333.508276902378 235.516206780017
"1093" 218.4 365.748586162386 187.412648430869 342.328122267351 221.418459542738
"1094" 218.6 380.544706818555 167.283665227943 356.559883347044 203.12318398184
"1095" 218.8 387.572109162008 144.664230874139 371.904899830264 181.27543053759
"1096" 219 405.318504218645 122.339349808477 383.868697299665 157.561782743434
"1097" 219.2 425.058820894777 106.117288619095 398.123499450182 135.691818199497
"1098" 219.4 451.79426439302 99.8356583732417 415.801567698231 118.674063640898
"1099" 219.6 478.00743454098 95.5263418332958 439.300879987035 107.46834468864
"1100" 219.8 511.127700609604 93.3723432027216 471.389678367475 99.6797097745668
"1101" 220 542.51173534177 92.8979694892751 502.071431690796 95.9135609959202
"1102" 220.2 568.318418286315 86.841994827636 527.454187383393 93.6646609542487
"1103" 220.4 596.626345663085 88.3369100308736 555.573085351395 90.3048150181688
"1104" 220.6 627.460194392385 88.7741683505338 586.739398123586 87.4708406346543
"1105" 220.8 657.744379879266 81.655891470341 617.870548660952 89.3228606661481
"1106" 221 687.94267815557 77.1491007040013 647.928497782535 83.9824887142893
"1107" 221.2 708.812716516155 75.40238341576 669.815191765422 80.1559200868645
"1108" 221.4 722.413337885361 85.9697328709935 680.905710568209 78.0084643624685
"1109" 221.6 746.754236941933 100.932679307668 703.31588804411 79.1347644090579
"1110" 221.8 768.656097731923 112.580156455295 708.84987085276 77.8740878661126
"1111" 222 774.60720820084 120.760759201126 729.780479128872 83.5805737177172
"1112" 222.2 777.069042628052 124.159822426008 748.068988271653 102.246322688581
"1113" 222.4 796.256672495713 140.972246073119 763.195005489652 116.059184922302
"1114" 222.6 821.188548688153 155.442017683064 787.095309310452 136.473583397332
"1115" 222.8 836.137376812649 174.648493187538 805.326853013091 148.181954481134
"1116" 223 845.628585062663 197.095824896333 825.562746647014 162.50814847677
"1117" 223.2 861.251484736148 221.491509030936 837.915093940033 190.271097290666
"1118" 223.4 864.814643303966 238.145425008035 846.352252455901 202.833723453489
"1119" 223.6 870.193089040641 264.621091791367 857.586149339233 227.415897662463
"1120" 223.8 886.296795386383 289.722943998287 867.014127423547 255.723042969328
"1121" 224 893.535591562016 312.694548450722 874.08855712821 280.257119266808
"1122" 224.2 886.011108089052 333.565774940452 881.308335455307 294.289890320692
"1123" 224.4 883.375181689057 363.753808361812 886.443705510749 322.15065077437
"1124" 224.6 885.319209789981 391.255379523331 880.059132234306 352.398000681546
"1125" 224.8 895.397859477385 417.837411352098 881.237456815753 381.51198538942
"1126" 225 891.934739797749 436.117498645812 887.39112864933 397.085490512235
"1127" 225.2 888.106814172747 458.349830521012 888.311117977968 419.301017692754
"1128" 225.4 876.554281048301 479.044766521264 886.632989617082 438.83807382566
"1129" 225.6 865.29801475745 502.846229356447 877.103974305736 465.93948104571
"1130" 225.8 854.980716189517 529.798646065634 866.257816299342 490.553359096321
"1131" 226 836.693951163919 544.821644523789 857.45745691565 508.714515689147
"1132" 226.2 822.402671091929 568.436745984736 843.219707502995 535.224899446588
"1133" 226.4 806.087139223813 585.749645833012 827.662123955654 553.298045861622
"1134" 226.6 793.827906911818 597.742335108955 817.266082004745 565.762679121933
"1135" 226.8 773.360758321526 608.358932919367 802.080439535964 582.66170501649
"1136" 227 755.623037513998 625.437272703102 781.925343435615 598.045763150733
"1137" 227.2 732.682963604121 640.317147092735 763.971073303741 613.815153119777
"1138" 227.4 713.230273935261 646.151241678404 748.248438463093 630.17690966436
"1139" 227.6 685.399155065461 658.830423052363 720.992310938175 639.996901442411
"1140" 227.8 662.046069703358 665.224153419296 698.167789973612 650.228924229337
"1141" 228 634.554911476563 670.095271950199 675.737640317618 657.755328564034
"1142" 228.2 608.943180389794 674.571689322656 647.272281599696 664.726317854948
"1143" 228.4 578.291585482068 669.301953863642 617.525494669831 670.354804753385
"1144" 228.6 549.942577753222 670.585428606356 588.273461840602 668.945715568342
"1145" 228.8 520.682039053642 665.80536901337 560.607276536613 665.802784640151
"1146" 229 491.079409883465 657.12845791836 531.202393182654 664.040305042723
"1147" 229.2 467.672154669947 644.879926256605 504.885233980198 658.432113189386
"1148" 229.4 440.535841957355 630.059218478411 476.095810733724 648.117130472002
"1149" 229.6 417.172491840991 619.253534425568 452.239233992499 633.538970425181
"1150" 229.8 400.74505308896 599.910799603185 433.975067220086 623.91976370842
"1151" 230 376.562452378351 580.14031264166 407.268999304544 603.948480875131
"1152" 230.2 362.787271952931 561.457719635163 390.255182286914 587.853905251957
"1153" 230.4 348.291123977292 539.109816596831 375.414399815708 571.775656673711
"1154" 230.6 333.955675326556 522.756877380166 361.099942398425 550.982357655997
"1155" 230.8 319.738038744822 503.02015505966 347.116049964626 531.485698225991
"1156" 231 305.366114600082 482.125961992566 330.351307313467 512.589333171122
"1157" 231.2 291.59537913004 458.368165792846 315.557452262878 492.177746744864
"1158" 231.4 291.254393058265 434.701714441467 305.619174278573 472.536500831205
"1159" 231.6 284.537752644765 409.969717846332 297.779516334573 448.788185451006
"1160" 231.8 278.144094299095 383.165759998316 289.456718363151 422.342465221424
"1161" 232 279.504176918432 356.674557627346 282.846979681161 398.008381887156
"1162" 232.2 279.934981496988 327.953041887767 281.895994283551 367.541247797597
"1163" 232.4 279.614129972236 302.117373191213 282.54792165376 343.30709802261
"1164" 232.6 286.002779220881 275.508199668963 283.410475607367 315.767742774716
"1165" 232.8 292.44689117586 252.271174965445 285.866761507819 291.624725336226
"1166" 233 300.984484751953 226.917498694711 292.100634097686 266.83068977708
"1167" 233.2 313.853297907136 204.75468437986 297.461033957278 242.248104746504
"1168" 233.4 326.10684307173 180.677834780667 309.55036967389 216.170963071089
"1169" 233.6 341.226764799365 160.339667636921 320.122089073536 194.188631742989
"1170" 233.8 357.560484910287 137.099258859517 337.337453933272 171.942301905048
"1171" 234 378.955539542001 117.592915712943 353.312173230321 149.971548382466
"1172" 234.2 400.974642536581 100.873324455966 369.481706257053 129.514171252687
"1173" 234.4 422.219276929954 84.8211563863266 391.633792325871 109.143667028913
"1174" 234.6 445.163467900654 69.7083045241793 411.429405224834 95.2134950461492
"1175" 234.8 465.867982165777 59.672651362034 431.66095265084 80.2417466537297
"1176" 235 489.382374077603 52.3206840938789 451.634973358629 68.7996506276954
"1177" 235.2 507.249214287285 47.9482088070645 471.00897836237 61.4960101749721
"1178" 235.4 529.824744275581 44.1864487134497 485.189265796443 57.7798264255318
"1179" 235.6 547.013907971814 39.2528132018689 510.288899695259 53.7305859564307
"1180" 235.8 556.760046529999 35.6817402658339 520.984005241849 50.964337554421
"1181" 236 561.589951452154 40.7265405566507 522.318837127306 49.3295217614569
"1182" 236.2 577.746683829353 43.3574505371926 538.258798520739 44.638455470373
"1183" 236.4 600.544443227947 42.0224951550971 560.442417901456 43.0263869841738
"1184" 236.6 622.581181415892 40.6949686075405 583.33082090153 43.0068586026808
"1185" 236.8 643.993810665124 42.6148653859664 605.069594610884 43.4245444344206
"1186" 237 662.920180120779 54.667657951773 624.489071172794 43.4044883470766
"1187" 237.2 687.568359858269 63.6636834996389 648.927958206348 49.1582476703074
"1188" 237.4 706.013552107377 73.5616561502695 668.319089287898 57.7193574510446
"1189" 237.6 728.272609161998 88.3474697752774 693.25757377101 68.8325509826332
"1190" 237.8 750.287186609839 103.097059402781 717.113181306738 80.5635172608901
"1191" 238 767.72369462156 122.457944283404 737.19048697148 94.3309506603996
"1192" 238.2 786.981196325712 133.976877002808 756.250992416395 110.438430075577
"1193" 238.4 797.166107877341 146.347732059944 765.352558683923 123.314122396615
"1194" 238.6 807.285825730214 169.741657776063 782.874956835484 137.83476632036
"1195" 238.8 818.351414986456 194.372446936327 797.947113203003 157.932999829913
"1196" 239 824.297850477953 221.11955442262 811.760986250618 183.336905954946
"1197" 239.2 827.985341465653 245.959855622138 819.78329315182 206.601602440802
"1198" 239.4 831.378549087304 273.34323521396 826.094692928477 233.260123125191
"1199" 239.6 844.300524776288 297.618401063662 830.246216626184 261.327745333864
"1200" 239.8 860.881584414378 317.580182361128 837.106041485407 287.15654076724
"1201" 240 881.67123616113 329.975890460954 851.201806933999 307.49272130127
"1202" 240.2 874.444433431474 343.846804141361 855.285894099667 310.272996272522
"1203" 240.4 866.752819713678 368.245317642179 867.767402885988 322.694828518866
"1204" 240.6 856.476025775573 384.863498247375 868.055842374438 346.316168767973
"1205" 240.8 840.743806351246 408.841660565574 859.234884728401 373.53647909948
"1206" 241 825.298447013727 434.285949455149 846.118088707139 400.150675327721
"1207" 241.2 811.662399736741 460.588898413393 830.708167659751 425.713278640552
"1208" 241.4 800.264002456699 483.215265330426 817.841092278601 446.873360034683
"1209" 241.6 785.624994341217 506.285932115125 806.193534171821 472.186964276357
"1210" 241.8 764.234670304586 526.411708102384 792.335583299687 496.402834745291
"1211" 242 738.53202170676 545.91348496928 769.219225784238 519.470634800495
"1212" 242.2 710.032058281815 561.639808390804 743.811003871559 540.935477187495
"1213" 242.4 684.337361771327 580.040596749166 717.59012441719 557.224874334982
"1214" 242.6 669.633891304574 606.256808192506 694.15161358952 571.740304341566
"1215" 242.8 658.385813911091 633.966578698648 675.505916471304 597.335211093642
"1216" 243 649.360724395364 658.322684162785 663.166181547947 621.019134664563
"1217" 243.2 648.313601037664 657.605566646595 662.599780522249 624.989015067631
"1218" 243.4 633.789200677806 659.989137093404 662.220044192008 626.523980824759
"1219" 243.6 614.944008429934 666.708579239587 654.753794696273 639.409683255767
"1220" 243.8 599.558445928544 663.762960225377 636.619602567608 653.388538749686
"1221" 244 575.989202552674 659.546634659517 615.025059407235 658.380072928539
"1222" 244.2 546.136240247982 652.683142938375 587.525758066937 658.506138894346
"1223" 244.4 516.479017184385 642.327926479539 556.181530432885 652.998690874872
"1224" 244.6 485.456535551865 631.900089916024 524.973086995072 644.43262574244
"1225" 244.8 456.051515043253 618.467632524905 493.177934712097 634.069124083537
"1226" 245 431.61087751304 595.888963751667 464.203031250781 622.715384051786
"1227" 245.2 412.003872546502 573.226489614262 437.900315678802 604.426292302709
"1228" 245.4 390.454613668973 554.781273909249 420.960170389029 581.334682301531
"1229" 245.6 371.651459844439 528.733214027263 396.757165567746 560.564851921226
"1230" 245.8 353.127492286173 497.647626443568 373.396623284591 532.198644911416
"1231" 246 336.101977837674 469.405285740211 357.417675809788 504.191659344722
"1232" 246.2 323.123244294979 435.772708510222 340.346008557455 473.199783479925
"1233" 246.4 316.347935308221 401.050019706992 324.379805244613 440.542689193783
"1234" 246.6 307.194614107514 366.98302576411 316.375590184653 406.815391563986
"1235" 246.8 301.890761525989 331.586081071441 309.012300056864 371.944886041603
"1236" 247 300.031596842889 295.294715523586 300.562651979982 338.010796135246
"1237" 247.2 299.04691704879 261.033720320076 300.529297305844 301.473946402801
"1238" 247.4 302.506801214038 235.019011618968 300.272330986404 273.648207269512
"1239" 247.6 319.342128918136 230.284565921741 300.874072901594 262.796511011632
"1240" 247.8 342.240312332001 222.624735719677 311.912292243998 242.205931941306
"1241" 248 358.982249149998 217.945873483578 323.187653629969 231.608185558952
"1242" 248.2 380.81756826725 208.993184021747 345.648811441312 226.109592776311
"1243" 248.4 400.065461255174 206.254019035269 362.472723039917 215.745169523689
"1244" 248.6 425.101714982402 203.773652808757 386.077278561587 208.053331864131
"1245" 248.8 450.185248238231 197.941768984846 409.487246846969 205.032363781193
"1246" 249 479.156518033427 193.079276315354 440.257083715146 201.364811379809
"1247" 249.2 510.644388699508 183.880604597159 472.300386814609 195.186414974041
"1248" 249.4 541.502727000224 172.077296161903 503.787585925792 188.444073907774
"1249" 249.6 565.199875781076 152.022558303506 532.707997991136 177.390510789222
"1250" 249.8 583.720300327894 130.18383115005 557.416956838186 159.683958869906
"1251" 250 605.226001214528 106.450909949367 577.922995970177 137.738141325939
"1252" 250.2 627.17695674604 102.231389622522 594.538309979403 120.502227807507
"1253" 250.4 646.852928321149 110.800998928679 606.053446376333 110.867526654264
"1254" 250.6 672.74799279842 123.379203655127 633.136639501414 108.437372091673
"1255" 250.8 696.995969361306 130.417996780055 657.835268552744 119.015519135892
"1256" 251 723.144072469672 143.16595180844 684.597781487854 130.295608646338
"1257" 251.2 753.963383931377 156.520069245188 716.339416289068 141.500581328029
"1258" 251.4 782.944748977762 170.840613264871 746.367480815658 154.406806817731
"1259" 251.6 810.541590332993 189.562458715152 775.811202559167 167.000853315866
"1260" 251.8 836.950459811737 207.994600674768 802.234631280832 186.672459563274
"1261" 252 857.010652457361 227.996667909765 826.943955640697 202.156205803847
"1262" 252.2 856.96582845174 251.403347802349 841.149828979532 216.192662616022
"1263" 252.4 864.92258501883 279.516034784099 850.952557976869 239.370895591329
"1264" 252.6 876.874009892114 306.91062700636 858.719934392815 270.078975382746
"1265" 252.8 886.308707127507 334.902500956233 871.708341317288 297.046451115211
"1266" 253 889.830961526139 337.955262533847 877.078363396747 310.064677101252
"1267" 253.2 886.56197351782 326.819901871635 874.930960320832 305.827179074978
"1268" 253.4 888.06096161675 314.209376173588 872.973813606995 303.83644775678
"1269" 253.6 883.825166467647 304.069835698294 868.192064871893 303.948575814875
"1270" 253.8 884.16016811835 288.77977236685 867.196378015305 307.007326898376
"1271" 254 884.082547476281 277.155724794463 864.947514532274 305.677919295767
"1272" 254.2 877.141573138428 272.280272623403 865.859956544014 303.793817515375
"1273" 254.4 866.290401371819 252.813390603845 869.792962267056 292.065487606695
"1274" 254.6 857.694305640019 231.367443650115 868.648552911735 271.203253366445
"1275" 254.8 854.462078217783 207.997523557614 861.687053370395 246.399480843647
"1276" 255 843.384369845866 185.995652095763 855.715441223789 226.395469283029
"1277" 255.2 830.468278864875 169.379546489017 848.488919539573 204.882014939213
"1278" 255.4 814.312844908534 150.109531319532 837.233156729205 183.99486358919
"1279" 255.6 801.124319291425 133.822445757867 823.906912271949 166.757299470311
"1280" 255.8 786.757850135399 115.276689123256 810.729135344383 147.760182705314
"1281" 256 773.398610405727 104.252559710047 800.387211607858 133.607498017113
"1282" 256.2 756.247447216545 94.379328800695 788.514865358551 118.979560268623
"1283" 256.4 742.731177462926 82.0810293662278 772.774782305469 108.324843135609
"1284" 256.6 727.844767209707 71.4398651914927 759.823088923577 96.7179380317814
"1285" 256.8 712.50942691009 66.7097779912206 747.589432589573 87.3509197575099
"1286" 257 692.881963750005 57.6480509200843 730.561420148467 76.3797973926275
"1287" 257.2 674.271460195933 47.7805563397465 709.716198671456 65.2056774645199
"1288" 257.4 662.017044818697 43.7784821922742 697.2644403406 60.9625375310626
"1289" 257.6 648.610066879232 49.452772053802 689.472545307357 56.9450016335241
"1290" 257.8 626.467915458118 53.2141008955336 671.324235938705 49.5156654010656
"1291" 258 603.461704459663 56.1696571783795 643.902607679092 54.671366536832
"1292" 258.2 585.038814134447 60.294973284179 624.934226358206 55.9920815787015
"1293" 258.4 561.756109782923 64.3310109727321 599.730639378867 55.9307438456923
"1294" 258.6 536.718846294284 71.3545148368572 576.365697124141 60.1766006641431
"1295" 258.8 508.078726150836 73.8905348523417 547.516474497937 66.6172250712065
"1296" 259 480.293181515642 80.5912072900191 519.336786829631 70.7251449033895
"1297" 259.2 452.669575315616 81.2073799514737 492.229718274006 77.5906765276399
"1298" 259.4 431.775190902291 92.9190656974907 471.334940071474 81.6970620503729
"1299" 259.6 411.167895056434 106.898900739103 446.607533665787 88.8902470142968
"1300" 259.8 384.091169163198 122.20550774535 420.48113578706 102.269733949595
"1301" 260 362.09916644975 137.329275158342 396.337563101402 118.539245321498
"1302" 260.2 354.884592575929 160.701264143819 380.115666750189 127.387606833766
"1303" 260.4 343.200296388086 189.922270768634 360.63791903809 151.85189022998
"1304" 260.6 335.049154545705 215.239143950521 349.397202358921 177.556215538767
"1305" 260.8 329.675878329082 238.127847111593 342.165796068035 198.247764620589
"1306" 261 327.734940636469 258.09329210034 335.579889528253 219.435761336833
"1307" 261.2 324.993238384595 280.849699172181 331.178845192169 241.190725309239
"1308" 261.4 329.114770443454 309.269217447319 328.38539064975 266.360990595844
"1309" 261.6 334.233880281933 334.262265398665 328.379762906107 293.036794260692
"1310" 261.8 334.892062618074 365.395198063745 332.811459225151 323.11388885846
"1311" 262 336.689955557044 395.510724897739 337.983562151659 355.352979881841
"1312" 262.2 346.985216999842 425.891376089663 336.410790852108 385.079694942655
"1313" 262.4 358.408529970993 454.548850306351 341.302632024933 417.831741143761
"1314" 262.6 373.470978547431 481.280137155524 352.763486760318 446.308014280937
"1315" 262.8 384.655313686749 514.167609645654 369.236955889769 475.746954561013
"1316" 263 402.108564459058 543.067433189245 381.295421408793 506.131371738556
"1317" 263.2 423.522807051859 558.186847497773 394.014820325809 532.155930303538
"1318" 263.4 452.105256617309 566.213633981742 413.265167548968 553.042915867368
"1319" 263.6 480.838239340376 573.187477603777 442.773580115764 565.749443260178
"1320" 263.8 509.493244297979 586.710004569331 471.889991994749 570.207347732967
"1321" 264 540.450599562115 597.578935683718 502.893251755155 584.515531563725
"1322" 264.2 572.494560927156 610.719410362261 533.516308023551 598.331186615041
"1323" 264.4 602.764235763046 627.040840135481 566.157572315541 609.07316786934
"1324" 264.6 633.009800861569 636.141732377299 594.053948018235 621.664515787228
"1325" 264.8 657.094806898008 634.143072282919 618.343843004326 632.620773078596
"1326" 265 683.960752205175 621.33354071186 645.004014981491 635.670666847977
"1327" 265.2 703.358559509322 613.735870288882 664.622114189784 627.581155904803
"1328" 265.4 729.54838257177 598.083417088411 692.64485921571 616.505794827246
"1329" 265.6 753.197337774583 587.900006423164 717.606671971326 606.897868586848
"1330" 265.8 780.878057435412 578.410474545641 743.507237437789 593.79195040357
"1331" 266 802.01779707444 576.594824337618 763.220395487463 587.574865768399
"1332" 266.2 813.791101303296 563.18952302432 778.767523260301 584.2389040817
"1333" 266.4 823.097629613533 544.51903459496 800.498048074228 573.586677291897
"1334" 266.6 837.862672595497 526.223079149837 812.029521170893 558.598763719374
"1335" 266.8 855.347327018882 504.072541369462 830.465913557093 534.383470326147
"1336" 267 869.020832230694 479.860890443565 848.190895535816 514.969326296382
"1337" 267.2 882.271705429568 451.743327592039 865.401358876991 488.067018320872
"1338" 267.4 892.544517065748 422.840536156661 877.834449882074 460.229185372153
"1339" 267.6 897.903746612091 397.367348912137 889.36862151427 436.211836737429
"1340" 267.8 889.378514807592 376.235309338712 894.638247403556 418.083558176462
"1341" 268 887.32906362264 349.902193750037 896.324320323294 391.279293972428
"1342" 268.2 881.489146446635 321.585314091299 884.621685940023 361.953149403549
"1343" 268.4 876.224893251751 293.338679142477 883.164232507641 332.615515621081
"1344" 268.6 863.979417329207 268.099575507365 877.93771736361 304.738525846883
"1345" 268.8 851.290604049285 240.830739902832 868.141347685965 277.898400654946
"1346" 269 843.99771752032 211.902717743031 857.526710655713 251.500815864661
"1347" 269.2 833.073646723101 186.953957823927 848.731167881996 223.442497155432
"1348" 269.4 821.080040671807 161.812551834981 838.477352976388 196.833810257706
"1349" 269.6 803.883965306003 139.301510670984 825.909037787535 173.059350432312
"1350" 269.8 784.071356605296 117.776136935076 811.459387595144 149.598702633041
"1351" 270 776.430221877345 108.462105529572 801.107568951063 132.843319470126
"1352" 270.2 763.205417821723 104.976638513539 795.690040482853 131.596087807244
"1353" 270.4 744.678378998178 96.532732907216 772.639874772972 125.484279090397
"1354" 270.6 723.376717534631 82.0294488646396 754.531338710247 106.828700647558
"1355" 270.8 700.476838726297 68.3794622998651 733.855556042022 88.5024810684499
"1356" 271 681.370134741721 62.0891205644933 717.208071690904 76.6329381439501
"1357" 271.2 652.89453183872 54.1927685809515 692.024118480711 68.4537832249224
"1358" 271.4 633.506060649901 46.0483887791396 669.612472254403 60.8828286185757
"1359" 271.6 615.47661491782 50.0135617439844 654.792101221221 53.2598565120906
"1360" 271.8 589.109249656054 54.4434410454271 630.346797083984 48.0899311718198
"1361" 272 564.086075118333 58.9758734627556 604.133323664515 51.779445157401
"1362" 272.2 537.018372681835 66.7685393866713 576.434053473254 57.0416978951149
"1363" 272.4 507.958212894982 73.4289373522712 549.304736918381 61.1418872015109
"1364" 272.6 484.961005085835 79.2321205447369 524.601668275055 69.4385313333629
"1365" 272.8 464.091699072988 82.87099191826 502.506678323021 73.5791532758902
"1366" 273 443.270609510905 94.0135075971597 480.396986499923 79.5681435376809
"1367" 273.2 418.056750534686 109.980842948465 453.033044870414 87.9514541424695
"1368" 273.4 392.729234703807 126.151457493928 427.454870695716 103.859263364431
"1369" 273.6 362.419900038371 139.687168461035 398.953561523177 121.040822878151
"1370" 273.8 354.857612719881 159.563453230878 383.26934755915 129.099449893466
"1371" 274 342.241366989861 186.96820731924 364.182925208632 146.175521902942
"1372" 274.2 335.223724582658 216.082599466647 347.224194276309 178.504408007975
"1373" 274.4 332.049952785823 245.621971242198 337.762115077728 205.519202647308
"1374" 274.6 325.186977240595 274.982650722058 332.418591353978 234.937083758803
"1375" 274.8 320.659108209537 305.522781478324 327.307708817223 265.44436893228
"1376" 275 314.121719348676 336.528116994898 322.339189930593 295.439904411531
"1377" 275.2 304.368521872291 366.51737906337 314.039715305173 323.978635787375
"1378" 275.4 297.395375347855 399.763360780068 303.329729987473 360.054094647099
"1379" 275.6 289.377790337732 422.203413035637 299.269991982528 386.598846798675
"1380" 275.8 296.535684358477 442.567075724255 297.399306387484 398.886535088057
"1381" 276 309.045551122875 466.145704493122 296.215559994737 428.149605294162
"1382" 276.2 320.166143080729 494.437486605835 305.629168085315 455.687813352019
"1383" 276.4 334.316302021411 523.451955410409 317.737643071924 486.596886324537
"1384" 276.6 348.005282643851 544.576218635597 328.786393222902 512.944547000101
"1385" 276.8 367.852266773379 561.279987117969 341.622694135568 527.877822122675
"1386" 277 386.487746797045 583.148812050993 361.269088231963 553.173626209131
"1387" 277.2 404.564098640176 605.651006008756 381.580272934687 574.834152690697
"1388" 277.4 427.573900083696 610.454108684659 392.766226906281 590.976330292939
"1389" 277.6 459.009984688626 617.815841943466 418.205548149748 605.463477459359
"1390" 277.8 481.792487869063 620.792640163238 444.313286832702 615.026319547969
"1391" 278 508.851072750128 620.105372774363 468.948673613854 620.431805998723
"1392" 278.2 537.717618874836 626.879005831265 498.338635857639 622.441248398169
"1393" 278.4 568.629669140307 631.592053537843 527.791117359022 627.422401005058
"1394" 278.6 597.981906154131 633.904133051828 557.375459549502 631.907701813985
"1395" 278.8 631.206139276126 636.879319947032 588.413310115228 637.053256139637
"1396" 279 659.941597917743 630.920972577019 619.44861511157 636.588839108264
"1397" 279.2 687.491638050488 616.46952541697 651.196236427689 634.546670022554
"1398" 279.4 713.045847712392 596.18597557604 679.558103009204 620.234143178725
"1399" 279.6 743.171010034761 579.395501298081 707.92229686696 600.519082434624
"1400" 279.8 775.143218276079 567.074994023047 736.722300952582 583.400037412233
"1401" 280 804.391709139993 552.871525226159 768.185680678183 571.242608377644
"1402" 280.2 821.659477940382 532.258363397833 792.536726941579 559.649877815422
"1403" 280.4 839.216145226932 507.322937898281 813.788140205533 543.332174100725
"1404" 280.6 855.117412612535 483.680558195247 836.118738224238 518.344457861763
"1405" 280.8 873.490406440185 456.662441940439 849.902962362566 490.623555159746
"1406" 281 887.608952622065 431.335009462473 868.142268304078 465.773335568646
"1407" 281.2 890.572163760816 402.738329376554 880.675229861535 442.125222564291
"1408" 281.4 893.267689803786 381.205787810817 889.019843345982 419.322492637305
"1409" 281.6 884.493013904682 357.117527717314 890.621876553262 396.88703874194
"1410" 281.8 876.449772206947 330.436686443198 888.045192305056 367.451865325661
"1411" 282 864.528270613292 305.34417800008 881.354842149158 341.020705598866
"1412" 282.2 848.942851594051 282.44278793637 870.110093371424 315.545398273535
"1413" 282.4 833.805227839958 265.297716734398 858.74003413769 295.868344427871
"1414" 282.6 814.659759797037 240.877546481122 837.978109772367 273.507633615048
"1415" 282.8 792.898768552809 218.971488894885 820.578318377936 246.417327409979
"1416" 283 767.428392301911 201.258943642163 799.502582957275 224.839226246264
"1417" 283.2 741.703383670442 182.714722479544 775.738785697113 206.480673592809
"1418" 283.4 715.625150466246 159.773090216304 749.060741241138 185.857223635165
"1419" 283.6 691.819712719692 139.90170645699 725.400849974817 164.292815915086
"1420" 283.8 662.449770284831 127.856909721251 699.647461373649 143.303666985133
"1421" 284 634.610545552025 110.751307604177 671.717743103264 127.293805883044
"1422" 284.2 609.679014507144 99.5546839347803 646.176850229319 114.692921053511
"1423" 284.4 581.787203375914 101.423447122477 621.264209514562 104.03902542624
"1424" 284.6 552.192961506716 112.71093520995 590.958687159332 97.7205899563611
"1425" 284.8 529.406835341124 127.786880769327 562.889241882331 107.798814861364
"1426" 285 508.123390342333 147.848892295907 539.373077717731 123.449136373066
"1427" 285.2 484.147129759412 168.223977351976 515.018620073159 140.661888463112
"1428" 285.4 463.740115071785 192.087546568931 490.579203258048 161.651904673025
"1429" 285.6 447.611307942414 219.650976832149 468.961705330765 184.59514038079
"1430" 285.8 432.060674065943 252.540278878664 450.289226075921 212.369651146798
"1431" 286 415.806344922935 283.524302148605 435.406041611019 243.282848325372
"1432" 286.2 406.089598360032 312.800428269973 423.296442153658 276.210459615581
"1433" 286.4 391.267805868493 344.13388744439 405.481260659337 307.118346380647
"1434" 286.6 366.934975719157 373.193056715581 392.166895372274 338.735212009918
"1435" 286.8 341.917109583049 395.968704023083 370.994569158584 369.011414819303
"1436" 287 324.515093582856 421.164042965545 346.79840918358 388.485809168721
"1437" 287.2 328.647657464703 441.460559790411 336.768780701444 403.593196474125
"1438" 287.4 338.522638247924 452.675748594826 331.466269592701 413.324085248857
"1439" 287.6 355.469568659664 477.029108028133 333.691761731184 438.00926986886
"1440" 287.8 374.545314347231 499.420895880465 350.085843182221 466.397082712326
"1441" 288 394.611248051939 524.908865213779 369.407600414508 494.01705929088
"1442" 288.2 414.590301903568 551.271727173072 389.495904565812 519.007662603
"1443" 288.4 436.736281249115 573.826965039878 410.403231561266 544.006027097888
"1444" 288.6 459.575671374915 600.621857795594 433.014118252025 568.708470806904
"1445" 288.8 477.154858366282 624.135783597588 450.781300168611 593.824797442221
"1446" 289 499.656599460063 640.831177840959 468.907107687083 614.996466015571
"1447" 289.2 515.885957850476 652.454860171565 483.999196315521 630.811650889077
"1448" 289.4 514.413225187587 659.075861266418 492.353425847632 633.984748385575
"1449" 289.6 498.434223166619 657.294248257731 491.906792362957 633.337694583708
"1450" 289.8 483.792633131513 651.91846716444 489.874962288348 632.19617757306
"1451" 290 459.697176014653 645.187087122513 492.684706213879 634.707082458688
"1452" 290.2 443.884970770931 634.611611576637 487.212457250327 638.913476312474
"1453" 290.4 428.692349660872 626.727735858457 467.291284338926 634.707293781833
"1454" 290.6 417.288683886833 616.270150563366 451.191195448187 633.238659856321
"1455" 290.8 405.925351360276 592.511249052966 429.171048108217 622.38870537326
"1456" 291 390.583855182128 568.435310731621 413.826288916564 601.293092769466
"1457" 291.2 370.369330236128 545.945537710196 397.618683884556 574.491541415778
"1458" 291.4 347.001622915101 531.007334004104 379.284103024969 553.953404427519
"1459" 291.6 331.173544946211 509.842362923938 361.621256844173 535.717470934229
"1460" 291.8 317.358350242886 483.2047880047 340.145052940538 516.941317275663
"1461" 292 313.526545824941 454.704036381514 326.097551132207 494.083764476792
"1462" 292.2 310.874268715799 422.055681691699 317.281953955513 467.123787745856
"1463" 292.4 301.461204216457 395.498597246557 311.222755253593 433.36605532377
"1464" 292.6 285.61450161922 372.21970412997 308.705598926682 403.470654575161
"1465" 292.8 280.610467456523 353.958974499604 298.269241834285 389.085705473021
"1466" 293 290.444538829844 332.419290762994 289.952785678891 373.186966644011
"1467" 293.2 296.194629290943 306.03333118286 286.288800614994 344.339155772264
"1468" 293.4 303.453591745016 273.672232885471 297.25112737708 312.557339818632
"1469" 293.6 310.082020679677 243.281010698356 304.382882714272 282.50765540019
"1470" 293.8 317.110833707997 209.751974961406 310.382983056109 249.31414113822
"1471" 294 331.27902621745 183.831974605047 315.341144646147 220.316648208769
"1472" 294.2 354.186984900775 162.493707558821 326.769627186535 190.410172168159
"1473" 294.4 378.151566481355 139.496194301607 349.776833958645 167.282228745118
"1474" 294.6 397.523686115883 119.200744685934 369.696603086581 150.705117139608
"1475" 294.8 416.207935643334 101.855303958676 390.057703566481 131.242643998612
"1476" 295 433.847531591427 89.4084441009766 405.625304977682 117.525848042531
"1477" 295.2 459.537981086199 73.0317433848516 425.93680821065 97.7290990113979
"1478" 295.4 478.886948946134 63.7043137771464 444.59279356869 85.9210691633477
"1479" 295.6 505.511869794643 56.4397429476989 468.223530096817 70.5669436276589
"1480" 295.8 529.81715673983 50.6785395524417 492.862775462275 61.5259811036806
"1481" 296 556.672464996847 49.2575231370165 517.098338712273 56.6507013855377
"1482" 296.2 583.781480693375 45.6307245302601 545.33648181419 52.9435066068303
"1483" 296.4 613.055352713902 45.9154484752813 572.82530656278 50.8096325367807
"1484" 296.6 640.597998741479 41.0418247130657 601.169627536715 49.6574882566545
"1485" 296.8 661.597429924892 53.4882647814212 621.491652427899 47.5363090634389
"1486" 297 688.906658510417 61.6128425908627 647.497944506903 51.0992276598984
"1487" 297.2 716.486386465005 70.7848830458376 677.874342252916 61.5496505002031
"1488" 297.4 735.557078493711 80.6064702135556 699.283968712681 68.3989355206191
"1489" 297.6 757.920545553978 99.1837900968629 722.433282281359 77.8815239587837
"1490" 297.8 784.852842005359 112.512176468353 744.424300806733 92.5114603644206
"1491" 298 797.957848806423 129.901007328051 764.366352571073 105.728887012616
"1492" 298.2 818.052653606392 152.881859016087 788.922624623119 125.515088332143
"1493" 298.4 839.888011756889 171.795687126086 809.644731737588 145.871444455775
"1494" 298.6 850.379075570742 192.213471939158 824.342267220235 161.535981733752
"1495" 298.8 857.549978574761 208.483082970875 835.828751974041 175.636169038672
"1496" 299 863.790014786142 222.276966654464 844.332091329067 187.723637412339
"1497" 299.2 870.948811883751 237.451881389654 850.856206507504 201.017883729056
"1498" 299.4 876.795550617079 252.692290211043 859.397633294882 215.738749196811
"1499" 299.6 884.372402085449 269.053918313982 866.741172198721 233.471931096855
"1500" 299.8 888.586293875399 289.925545643874 874.068048835526 251.394215887135
"1501" 300 893.323991598667 310.234276863751 881.265900821979 272.917190493173
"1502" 300.2 898.483638426055 329.424858460183 886.895329766252 291.24279893682
"1503" 300.4 904.069780869172 351.758049467211 892.474001789686 312.220297826166
"1504" 300.6 906.651884383444 370.925436220372 898.104488256063 333.008194046033
"1505" 300.8 905.091601340236 379.09583204089 898.62860957884 340.56090805594
"1506" 301 903.036218061605 393.593042666783 899.715876226938 353.901445147822
"1507" 301.2 901.271122732805 414.079975697336 900.46683954836 374.057861967984
"1508" 301.4 896.102268106228 436.508213389626 898.175401663798 396.044577903837
"1509" 301.6 890.076402876311 462.141726346688 896.993861627309 419.921114727075
"1510" 301.8 876.999942999117 484.771621866695 889.959062644845 446.035348023854
"1511" 302 866.882701365381 507.574506626142 881.687566748822 470.117977058389
"1512" 302.2 853.547925368468 531.837576714739 869.328349728735 494.505420220903
"1513" 302.4 837.01303898099 552.856943664266 858.226512478516 517.2907953194
"1514" 302.6 820.631297270709 569.784395720466 844.390725353001 538.835053876863
"1515" 302.8 800.867271337631 585.942424570546 827.770592388013 556.294984317236
"1516" 303 779.875239680201 607.631383225423 807.398744352761 576.783056592986
"1517" 303.2 760.898922653983 621.723859226787 788.70896055347 595.047120970408
"1518" 303.4 734.711900655591 633.858627344155 771.806714577789 610.608240069041
"1519" 303.6 711.726144198375 643.591064302365 747.153788074881 627.26542529478
"1520" 303.8 684.168508007966 656.666436849467 719.404274350617 636.204535261594
"1521" 304 657.030338982208 667.408126909533 693.550014648215 650.852320448709
"1522" 304.2 627.031057217701 671.164222139259 666.405772406041 661.800725972415
"1523" 304.4 596.47532705628 674.13773416673 635.915454469599 668.135036502922
"1524" 304.6 567.834479891009 671.973468052441 607.96478152714 670.78080741033
"1525" 304.8 536.674007583645 664.715714818816 576.086648590708 669.270402432389
"1526" 305 503.281734123132 658.777444591916 543.765685757806 663.854040625728
"1527" 305.2 479.633948072895 646.478289114663 517.413263201638 660.115781237378
"1528" 305.4 455.926722043146 624.45852238179 489.177270886294 651.199926019363
"1529" 305.6 437.098390581076 604.735651726533 465.308482171779 632.242756055233
"1530" 305.8 421.747187343936 580.112167135558 446.344839142746 611.836001221956
"1531" 306 402.972723483564 558.550063895428 429.523912078819 588.259314706098
"1532" 306.2 385.4193267076 541.323547380378 413.840083203438 567.551371696508
"1533" 306.4 366.424935572151 519.81778974233 395.55111044179 548.924079766728
"1534" 306.6 345.731268076999 501.948855573727 374.238779801338 530.081137591225
"1535" 306.8 325.699565394294 482.24222439268 354.855748094927 508.342979614076
"1536" 307 324.321637545237 460.781703302414 340.555178921954 496.400237477224
"1537" 307.2 324.003895214194 431.991247792889 330.039822244401 474.086263770992
"1538" 307.4 315.316332293511 403.949338904482 327.830849479777 442.854315976043
"1539" 307.6 307.36517053296 377.741569832131 321.831150305757 413.372745880161
"1540" 307.8 297.870835558017 356.306918059163 314.621346255373 391.867838206993
"1541" 308 291.855966028645 329.220216317004 302.265778674853 368.041396201753
"1542" 308.2 294.924180325815 301.431532759336 296.887680809342 341.437875881692
"1543" 308.4 307.885385816851 282.937403266165 295.640365263995 323.136287261013
"1544" 308.6 318.890136664119 255.68526158145 301.656077717507 302.177877717934
"1545" 308.8 331.064742452452 238.064683457322 313.700650394042 272.314931417385
"1546" 309 343.31204581894 225.260094542973 321.685374920488 256.692253624354
"1547" 309.2 347.352563289201 221.987992863997 325.410034867776 252.894280820033
"1548" 309.4 352.587300718878 219.795888781026 328.823833476968 247.94498148327
"1549" 309.6 364.495312451922 208.177690304542 336.274605731632 235.881881685845
"1550" 309.8 381.40144540161 189.678441117557 354.197473691846 219.321099207401
"1551" 310 403.188113160904 177.184977732858 371.482577628397 201.442228281045
"1552" 310.2 420.908191036873 155.569754993633 393.376740075068 185.504145572393
"1553" 310.4 434.634237553626 131.123102714999 412.155013510301 166.337780329416
"1554" 310.6 451.101289571375 108.627349000523 428.096160774861 143.794601099479
"1555" 310.8 474.967890519832 99.6323309905179 442.36033062474 122.235920167679
"1556" 311 493.375918205869 102.231851322662 455.966505218214 109.622610785695
"1557" 311.2 521.119184136854 97.5360267059848 471.043671080691 107.636431420394
"1558" 311.4 539.414939700578 93.7598912686156 500.96097651003 100.015341172699
"1559" 311.6 556.176550236171 88.0005026759313 519.657940499675 101.284347988543
"1560" 311.8 584.850480068163 82.8630527411147 545.047725094761 93.3770945010907
"1561" 312 607.83774619667 76.2352208516335 570.84886748774 86.8343572167017
"1562" 312.2 605.563626354516 61.7552989955767 578.740929727918 85.5426683933486
"1563" 312.4 599.198373776827 56.174373116499 582.054259971563 85.1930432909618
"1564" 312.6 593.276302599095 58.079369000753 581.50618029751 85.0424702598296
"1565" 312.8 591.928071774688 57.4235541552511 582.072885213977 84.7107430910965
"1566" 313 597.915068188009 59.9780971500607 580.15430302468 85.747705378495
"1567" 313.2 605.511154969554 58.8423151146875 580.126886744736 86.2246377260872
"1568" 313.4 620.655136156692 51.5715495786324 587.585670878254 77.6294989923983
"1569" 313.6 636.533439207047 47.3086451135396 602.215504168301 67.2481007509376
"1570" 313.8 656.762679902231 48.1706174947954 618.727804852839 57.9418654263635
"1571" 314 670.904913648675 54.6693233510359 631.566099300341 53.5807534840135
"1572" 314.2 683.308214308332 61.1886452658127 643.607606080064 53.7076475097348
"1573" 314.4 699.858715607931 69.2278467946156 662.450378428767 57.6181846846176
"1574" 314.6 723.630236885054 73.5589533730105 685.658697199716 65.6639333790819
"1575" 314.8 740.99933571925 85.7962125309866 701.380838084463 71.9165667258441
"1576" 315 761.428980789771 95.3726740791848 723.163795195575 79.3729420675273
"1577" 315.2 785.00107423194 105.082095332235 747.824669558102 92.0530287842376
"1578" 315.4 796.698830563073 117.114328345493 763.251655044922 98.0519564981089
"1579" 315.6 807.681665150345 128.907225901566 777.269839677172 103.577334614136
"1580" 315.8 817.318904039337 137.370502636894 787.441780331282 111.812766310061
"1581" 316 823.010603330155 143.150082990185 793.171697239158 118.116215393881
"1582" 316.2 826.876422912107 150.996249806629 797.505878463018 122.597448165046
"1583" 316.4 833.184176334181 162.684235989102 807.4158886022 131.679722709022
"1584" 316.6 842.46638938836 175.602668819993 817.422858752002 143.792684176158
"1585" 316.8 846.68686547619 187.169984667562 825.844298882314 153.552323978681
"1586" 317 852.002473796666 199.071490247581 831.374540428388 162.847663724594
"1587" 317.2 858.299693237253 212.279919350156 837.902307423129 177.375858931312
"1588" 317.4 865.05862578783 227.246175743214 846.638928998309 192.217076497946
"1589" 317.6 874.618798997033 244.17956658418 855.690118850688 207.635212152699
"1590" 317.8 884.506314102666 262.243393707163 864.795404680596 227.331283303645
"1591" 318 886.645005120846 272.040984337191 869.820865276605 237.382724284538
"1592" 318.2 883.911837916705 284.391843112634 873.600261068845 245.646564447728
"1593" 318.4 885.428151100888 305.455922283518 878.581716578878 264.384303411618
"1594" 318.6 889.440079674036 329.838884248639 881.011547207204 288.654312797677
"1595" 318.8 895.340674258205 352.271129206752 882.979015753203 313.579981559504
"1596" 319 899.591561635387 377.840304835878 891.024534641357 337.807834200654
"1597" 319.2 900.775430867364 402.393117123609 895.693835138506 362.718603386748
"1598" 319.4 900.082202994688 426.694730191675 898.511161172014 386.718792770336
"1599" 319.6 891.326637042291 447.515071453539 897.110648606788 407.182294798631
"1600" 319.8 886.909557269362 472.334843430202 891.57857954965 432.241295249571
"1601" 320 872.530573014285 487.729931061706 888.583833479913 450.403605313773
"1602" 320.2 858.22748023757 511.679380762087 875.765298445916 474.032839314736
"1603" 320.4 849.463138618388 535.563018176146 862.915910339897 499.192438388649
"1604" 320.6 830.289185656391 549.858079455843 854.201484158136 516.88038436167
"1605" 320.8 812.283788628072 571.641364504541 839.268361573702 540.280603505873
"1606" 321 792.54732137619 594.457924473243 817.870467733618 561.5112015409
"1607" 321.2 779.679930552239 613.83760307234 801.208030734372 581.581440226671
"1608" 321.4 759.524886802504 631.542378916808 784.891814908279 600.585250217553
"1609" 321.6 742.371315634886 639.088975788117 774.407929608592 612.962696984269
"1610" 321.8 721.311948637481 650.807691458861 755.247897759011 631.179125734437
"1611" 322 699.575379340855 658.699341772489 735.054153904289 640.060882027562
"1612" 322.2 677.587461015066 661.316200025931 718.781157848241 647.772305231583
"1613" 322.4 655.085971766669 667.349023968065 692.593032490775 657.072763801581
"1614" 322.6 629.207728129807 668.920760196791 669.275980510779 660.16727045383
"1615" 322.8 602.314495213597 674.057081186911 642.558475571285 667.19643292313
"1616" 323 578.51789585634 668.518781498674 618.628419314507 670.434746474238
"1617" 323.2 548.078545453847 665.63882207116 588.445720072819 670.316394069497
"1618" 323.4 518.618786583125 667.869645834529 558.07177633517 665.688715259738
"1619" 323.6 493.84235083963 655.475012925774 532.211054420437 664.756739417178
"1620" 323.8 469.948832205136 644.368509699205 506.67355405072 660.99068022676
"1621" 324 446.508685980956 639.583935357887 483.807425019301 651.258155107618
"1622" 324.2 438.088851433152 639.883244133262 472.523264723045 646.026140871808
"1623" 324.4 434.913103756013 638.743333425014 470.73711767656 646.805562293786
"1624" 324.6 433.693543721182 630.455317688239 469.054967302658 645.874213334337
"1625" 324.8 420.462891547857 612.14487494332 451.061709163798 639.05471203923
"1626" 325 403.843762145675 593.241761778626 431.586053987952 621.142251704513
"1627" 325.2 394.143786162127 570.648402129926 414.709070141693 604.143211004522
"1628" 325.4 386.450361872304 546.807490155174 400.885918596962 582.92922321512
"1629" 325.6 380.301546406041 526.325277943143 392.064271606365 566.048642595778
"1630" 325.8 372.344037457049 505.049214338051 385.566189459905 542.711208829646
"1631" 326 368.242354145706 483.026913009294 378.729385088477 522.61594221363
"1632" 326.2 363.454918502702 459.839804157009 372.415990524899 500.684035412324
"1633" 326.4 363.451526214944 433.813611210033 367.118189880024 473.358407846751
"1634" 326.6 360.86372013977 402.541111837369 361.80224329937 443.41163093086
"1635" 326.8 363.647804415041 377.575379365421 360.983230385697 417.16981198777
"1636" 327 371.640752150035 348.429310040497 364.286689465749 390.727546051232
"1637" 327.2 375.069870026019 319.88513612089 370.22641954481 360.682002326032
"1638" 327.4 383.682260991358 288.851730452499 375.881088315004 328.480558342619
"1639" 327.6 391.710631238268 257.321825920446 381.372248352432 296.763934593815
"1640" 327.8 398.733320840015 222.721365920227 391.20096955034 262.295956337366
"1641" 328 400.328225573265 187.398502709156 399.483622422815 231.149786623963
"1642" 328.2 408.852232481107 154.135414410793 401.2536410729 195.206523815501
"1643" 328.4 414.846891740466 126.759312112013 404.509349893686 164.663800552485
"1644" 328.6 411.248846106854 111.188990090724 411.401763125512 146.436786203715
"1645" 328.8 415.971756469992 118.09210531016 413.236346415591 151.609187721222
"1646" 329 429.18975457671 117.057434957581 412.835634571756 150.493680283181
"1647" 329.2 447.959669931181 112.459281152143 417.365419432222 140.463778484858
"1648" 329.4 464.127653526068 113.316603521523 428.688285437054 129.763740842636
"1649" 329.6 489.19457411321 108.689055739333 450.864336618197 119.060344015091
"1650" 329.8 517.440449815483 105.597684621888 477.241001192537 111.779557714773
"1651" 330 545.399264110743 107.836872679755 503.093048801397 107.869880106378
"1652" 330.2 574.837900881032 109.999700190173 534.475041100446 106.865989105187
"1653" 330.4 605.750803660671 113.728661280511 563.670689556083 111.006967629835
"1654" 330.6 635.808351998781 119.207272980193 596.675181341714 115.425303794175
"1655" 330.8 665.082667390439 129.338097282032 625.343463912384 118.642899978618
"1656" 331 696.026435040674 137.491435815804 656.606676670139 126.859063980913
"1657" 331.2 729.204117622924 147.072780264388 688.223034274117 136.189005876123
"1658" 331.4 760.633492909138 158.85158873294 721.787657691633 146.174154159301
"1659" 331.6 794.179921014384 168.145603950905 753.195366817218 157.045241733546
"1660" 331.8 822.118248700516 167.955477847621 781.196029741484 164.602557507324
"1661" 332 821.004231027179 170.914279109759 786.278811880813 169.341124665134
"1662" 332.2 821.391671543117 185.620784591467 786.214423882015 167.470318375121
"1663" 332.4 833.267338312261 203.86860625796 799.626807350175 172.31593809678
"1664" 332.6 846.031718174467 225.172063443862 818.623087983828 191.359661490347
"1665" 332.8 857.039057581102 247.507778683242 835.683415411238 213.729798638823
"1666" 333 872.408641583431 275.857012974238 851.428112010093 241.282758291802
"1667" 333.2 888.842839136499 301.517996580887 866.820244875053 267.391519109201
"1668" 333.4 887.36453505788 316.251737526818 874.432190818578 280.516077153549
"1669" 333.6 884.554432545113 337.912129926198 879.759631786308 297.089367010879
"1670" 333.8 887.134807708365 365.86099949945 883.849129681068 323.387438570885
"1671" 334 896.850089993536 393.371522866329 886.124636298923 355.039199316655
"1672" 334.2 897.193589861087 414.852423257955 889.948009316447 376.01334825102
"1673" 334.4 895.386932395541 435.678206154159 891.709217196166 396.052087046846
"1674" 334.6 888.157560045652 458.619028611985 892.593879592164 417.449687656933
"1675" 334.8 883.108990675296 478.275877688766 889.066242106044 438.614861305698
"1676" 335 866.08673712066 500.876568014748 881.741524119971 464.091889868895
"1677" 335.2 854.22230973629 527.463502035663 870.312121826185 489.928613209787
"1678" 335.4 842.389603209093 544.101603715768 860.657929888816 508.121536657032
"1679" 335.6 830.778757203357 560.528407512941 852.32380983056 526.192177842047
"1680" 335.8 817.02790560292 576.759257387155 840.868449448037 546.030459574116
"1681" 336 805.946465438142 589.205750762666 829.840100811842 558.195633905327
"1682" 336.2 787.013580346228 603.803130624328 816.942688463035 571.899633125187
"1683" 336.4 771.137467729843 619.929965058104 799.186068316138 590.928320407823
"1684" 336.6 753.694490723677 634.185950701003 781.980789499395 605.369730835922
"1685" 336.8 734.334608667722 643.485683309202 765.825314130332 618.45007963114
"1686" 337 709.120604717499 655.734391861753 745.539826476344 635.283524623279
"1687" 337.2 690.777326969477 663.978425742778 725.692858245207 645.214691484951
"1688" 337.4 664.398691790934 668.27303252881 701.930654189765 655.71934773948
"1689" 337.6 635.014650626132 673.709922697955 674.521741326568 662.557531596262
"1690" 337.8 606.000446785591 676.90723696641 647.292383042652 670.25182830096
"1691" 338 574.616301703313 676.156165872996 616.081624615344 673.97798189624
"1692" 338.2 543.330804016078 672.637240598073 584.066003934203 673.594944069882
"1693" 338.4 511.958009154259 668.860699465836 552.63900219943 672.566652065581
"1694" 338.6 488.020643385425 657.392658630581 527.279588887853 669.425743488098
"1695" 338.8 458.551267460199 649.792199366574 497.650940171733 660.779788778665
"1696" 339 442.224893624802 640.457845018532 480.284042258693 653.16918361844
"1697" 339.2 432.770986924044 634.766768104539 467.212290660721 646.675297492087
"1698" 339.4 438.478024094597 635.152249212351 468.219140397689 647.982853655672
"1699" 339.6 437.416476413829 636.822183058406 467.73856302078 642.786523266511
"1700" 339.8 437.657012705525 638.46966151777 467.892472853892 642.305562287127
"1701" 340 440.256616676438 637.627514617925 468.575626008038 640.267837280617
"1702" 340.2 441.816955914186 637.090417609994 469.362973637705 640.020671520146
"1703" 340.4 444.201119345652 636.451415416378 470.320667134733 639.245275353082
"1704" 340.6 448.866006905271 638.536425811558 470.308361949758 637.392184780415
"1705" 340.8 456.200530049833 642.658874517891 470.718517764896 635.554920786867
"1706" 341 467.43481995888 646.435524025968 470.804421669408 627.887017175685
"1707" 341.2 476.43598429335 650.914917707886 472.066287297859 628.790736182571
"1708" 341.4 488.083527149051 658.001418620682 473.764428029731 627.463278745094
"1709" 341.6 500.320252740188 663.669172355718 476.17078682148 634.058433692418
"1710" 341.8 513.947462172425 668.41198338626 484.199920140936 643.583075682576
"1711" 342 520.783746359243 670.850921144834 491.076719813373 648.927485422889
"1712" 342.2 519.597979558285 670.277059612507 491.7445589739 647.969784334811
"1713" 342.4 521.777145419593 672.06787059886 493.796860956609 650.201116846417
"1714" 342.6 521.801641319337 671.688125173355 495.839731195572 650.232203134989
"1715" 342.8 526.944916277628 674.596583434867 500.239031271592 651.094801107036
"1716" 343 527.969117764228 675.968510657076 501.416103116999 652.196112477707
"1717" 343.2 527.17354357703 676.292536007383 502.125287634286 653.420083330664
"1718" 343.4 526.372987413117 675.896103938376 503.279183617856 653.288993277708
"1719" 343.6 529.934892455982 676.875848613745 503.676885844763 653.745014416196
"1720" 343.8 531.754928070099 673.57562974255 502.445472791821 653.796546142116
"1721" 344 539.174457581741 671.74441673843 503.223467844494 654.551122559763
"1722" 344.2 551.872449007373 671.64012877334 514.065557040812 660.394800375169
"1723" 344.4 568.297300260793 673.259216327095 528.685568908963 664.973593951745
"1724" 344.6 585.729837954933 675.73188710246 546.829675218653 667.029387441543
"1725" 344.8 602.896256873601 674.234454578551 562.137752220265 668.263184601605
"1726" 345 621.842562986269 675.236212850572 582.34676408814 671.256137977198
"1727" 345.2 641.26136719129 671.901869692166 600.252854510117 671.384636272394
"1728" 345.4 661.679624314009 667.260978120879 622.257474753712 670.795787079529
"1729" 345.6 681.49067671369 662.988697841948 642.334571439931 667.982105451098
"1730" 345.8 701.018159515954 656.779249591801 661.82786825225 665.09599336407
"1731" 346 712.20367135704 646.622590196963 670.74703171609 660.937629734594
"1732" 346.2 727.819922567091 638.714865973102 692.074688298033 654.849273455638
"1733" 346.4 744.185246680956 637.233363776752 709.829821705975 646.819016289785
"1734" 346.6 744.164261262243 636.879901005149 711.808467651884 645.52115894459
"1735" 346.8 743.440448173877 638.41982977053 711.850209067876 646.277350170245
"1736" 347 743.566345373043 639.361862424408 712.39132969702 646.044259043655
"1737" 347.2 745.223445585328 637.300886925128 713.189194741661 645.384703293265
"1738" 347.4 750.50761690225 635.363732724256 714.871810900696 642.592903465433
"1739" 347.6 756.806779030295 630.409764243665 720.132656941258 641.408272265589
"1740" 347.8 767.218910777451 622.230210743259 730.137964287135 637.55806887209
"1741" 348 774.738791845713 614.488621116313 740.540853045899 633.723867716579
"1742" 348.2 783.585071466662 605.913164524414 751.283821644076 626.797929623604
"1743" 348.4 794.295273176218 598.040103471703 761.428224030952 618.818030833286
"1744" 348.6 798.498027554207 594.420623695416 766.667341899189 613.123030394356
"1745" 348.8 804.902881257271 586.823502148417 772.622169576841 608.297602072165
"1746" 349 817.091560202785 577.762555646691 785.315355591228 598.463057316608
"1747" 349.2 825.909287873262 567.361057326533 794.839486174476 589.853145770517
"1748" 349.4 837.095512122776 553.430061382129 804.917450674263 583.148345803633
"1749" 349.6 849.017593215787 541.308657616729 819.319678908376 565.678939083619
"1750" 349.8 857.12604636982 530.946658259468 828.195237297443 556.313091360414
"1751" 350 864.169927852484 517.215756442487 838.604718977305 547.531726501842
"1752" 350.2 873.287496623087 501.412332742512 850.227460488638 532.400309606377
"1753" 350.4 880.953601105951 486.806458314981 856.747106587758 519.284155367696
"1754" 350.6 886.680174060964 468.629725525859 865.340865865536 504.2853072691
"1755" 350.8 891.809512605383 452.730308417878 875.911462839076 487.886785897011
"1756" 351 891.32473826037 434.872642128534 880.217667931005 473.161067796985
"1757" 351.2 896.876499716733 417.596060402814 886.892338593826 455.277353178666
"1758" 351.4 902.247176080002 401.277768464942 892.574499123436 438.215533517516
"1759" 351.6 898.349573760968 389.899432114085 893.170165562959 434.169559517188
"1760" 351.8 900.421590159555 372.990652292393 895.357609477844 412.222083058202
"1761" 352 896.358115043391 362.062717484324 894.945840075628 403.220573979777
"1762" 352.2 893.485314663799 345.421277226215 895.425942682058 383.461759339271
"1763" 352.4 893.390503396266 333.339877256153 894.331154515702 372.406354973
"1764" 352.6 893.357990899349 322.820947234924 892.437077327627 362.241512454362
"1765" 352.8 894.870924584203 303.548452151386 891.062479356346 344.505603861145
"1766" 353 896.704331066204 296.692600839897 890.485016573073 331.721408042119
"1767" 353.2 891.251769810637 294.688956273312 889.877074693203 332.00874463018
"1768" 353.4 887.098725835252 285.894974064226 892.168714216322 325.106789298309
"1769" 353.6 881.824981209276 272.488239345037 893.290928795705 310.48961303361
"1770" 353.8 875.04829589999 260.502483211201 889.607353717298 295.794583400134
"1771" 354 867.461826879214 258.967391528407 888.295986574018 289.449950558667
"1772" 354.2 863.394775075132 254.718103631283 886.282249903889 287.661290467186
"1773" 354.4 862.513854155226 249.18623214496 884.173538364052 282.965913977601
"1774" 354.6 861.007254242629 240.780513308201 878.487789162456 275.753696760769
"1775" 354.8 858.87648379682 231.656488480018 872.869798169367 268.4774227284
"1776" 355 855.419102424747 223.330974779231 869.038175863429 260.951115432611
"1777" 355.2 854.424351015473 217.06738275007 865.816046356196 255.320052841123
"1778" 355.4 849.700954582543 210.178297016397 863.321701424559 248.151799844343
"1779" 355.6 843.742843500274 207.127281181858 862.920978866338 242.871751885622
"1780" 355.8 834.311634077493 205.804576248319 859.901470345997 233.210272510593
"1781" 356 829.591589802313 205.441837564198 859.000182833825 226.453512538993
"1782" 356.2 822.94648014602 203.045960942321 856.751512532992 224.769706937595
"1783" 356.4 811.224762064031 201.209164026322 847.496755701315 218.057365535064
"1784" 356.6 794.291808092031 200.501438928723 833.266298517375 210.764702915818
"1785" 356.8 773.54844605954 195.978181836061 813.498710234004 203.380070862617
"1786" 357 749.975709490004 192.448831285935 789.684810558154 199.144042205419
"1787" 357.2 728.417574966797 195.646143841531 768.148550786685 196.064988233156
"1788" 357.4 704.217859170879 193.549377390825 745.626505510765 194.582194770095
"1789" 357.6 679.436320509633 195.04542315328 719.491732840074 193.891026978041
"1790" 357.8 654.737053066683 202.096143522518 696.86326806934 193.725650929705
"1791" 358 627.125797072506 205.271243961861 668.58323263957 198.022523516915
"1792" 358.2 602.136540112015 218.02941383274 641.565475007787 202.371807157505
"1793" 358.4 576.810239439403 233.21592385279 612.528757498079 213.315745615684
"1794" 358.6 552.509756088204 253.107290402895 585.862677360034 227.091083070354
"1795" 358.8 527.621527728849 272.92214964861 562.11059739759 245.155286393127
"1796" 359 501.255291071332 290.604548673253 533.944939776937 265.390771697342
"1797" 359.2 472.442508870993 313.602384663509 506.290459496698 285.29872444115
"1798" 359.4 447.850651284466 335.56145617983 479.084371185467 308.214067699577
"1799" 359.6 424.354345700349 353.655504081478 456.013288558465 328.074966102192
"1800" 359.8 396.35533214425 361.989052013553 434.178104500718 346.393739410651
"1801" 360 371.120298880287 359.868124825507 412.646504898166 358.143440328384
"1802" 360.2 347.450223974453 360.613473574337 387.175505157894 360.811871096926
"1803" 360.4 324.10844122661 363.666734615126 366.178323506534 359.420766015533
"1804" 360.6 301.776026534387 373.284169874034 340.633730346981 362.837244813061
"1805" 360.8 301.742823851378 378.295154554905 335.214610025179 361.338052509424
"1806" 361 299.43857992832 391.071298590443 325.71889358775 364.553340315943
"1807" 361.2 295.158037003418 390.554915568901 323.66609486926 367.334895998474
"1808" 361.4 294.369958288192 382.308524440516 324.401570491081 368.201483724
"1809" 361.6 289.136175016644 374.262598018449 323.565048178732 369.046839560042
"1810" 361.8 285.20135904144 366.896342587031 319.230404535799 373.09076943402
"1811" 362 282.86666813603 360.175580838417 314.468958403079 374.009320906066
"1812" 362.2 281.415251023439 346.256234321853 308.015275981925 372.111540099165
"1813" 362.4 281.104081484054 326.792508256409 299.062554776926 361.318919263252
"1814" 362.6 280.244485273487 306.256658220398 291.605376126828 344.358419552925
"1815" 362.8 285.484914236922 286.380682555248 288.538666622622 328.911682355919
"1816" 363 287.516384595276 266.733394921988 290.167524179475 307.374887362082
"1817" 363.2 292.182377671969 250.122684182714 290.369849038866 290.457043031442
"1818" 363.4 302.781654730721 230.604724768914 292.151159466203 272.577269735622
"1819" 363.6 315.593663915894 215.06598340087 298.146765342308 251.927685614566
"1820" 363.8 333.565495328044 200.684511023144 306.777842168003 231.238026692146
"1821" 364 348.213389366422 187.701330713408 319.466499071731 214.519279509657
"1822" 364.2 360.348923829614 177.261746862826 330.864409836519 204.811519273291
"1823" 364.4 372.058043312938 160.864360636525 345.37860304979 191.743208129376
"1824" 364.6 388.561136765354 143.472784039471 359.481029101866 177.031256150175
"1825" 364.8 403.307591143779 122.814516315201 379.196414752307 154.330502505812
"1826" 365 421.316060083767 99.3626111888599 395.29480022659 135.117447290364
"1827" 365.2 435.105771705847 88.4138249136317 411.733824671322 116.055139911462
"1828" 365.4 453.706399853345 92.4599633122598 418.382601186643 108.942841749457
"1829" 365.6 481.122564151417 95.2262526376533 436.937965012607 98.5358391778722
"1830" 365.8 505.017260598299 96.9438814608973 463.088922471752 96.6049126853443
"1831" 366 530.394375984319 100.214437775937 489.454873799473 99.0317436272627
"1832" 366.2 557.250608793021 105.845928980687 517.07306088475 99.2183295301995
"1833" 366.4 585.847729110345 114.526771237589 545.04648201794 105.012978956519
"1834" 366.6 613.546476433677 115.139746614688 572.896429950923 111.19443599221
"1835" 366.8 643.145718235954 121.211482403878 601.55313743913 116.120288020358
"1836" 367 672.552391486518 124.697624271834 631.80395478427 120.335365052683
"1837" 367.2 701.640257310256 127.134182248915 661.373105070623 125.079150655138
"1838" 367.4 734.147162115751 133.74104512239 694.362488948555 127.191186669151
"1839" 367.6 765.997078534125 141.266379248945 724.849410183134 132.948806113467
"1840" 367.8 795.992899127278 149.097867729242 757.008888451973 139.305346840072
"1841" 368 807.128211078782 150.285948369455 770.271475288617 144.143904568198
"1842" 368.2 803.076874806591 148.00939881978 769.851835703839 143.398395379735
"1843" 368.4 800.36582694877 154.03550550655 766.85929577068 143.039133187837
"1844" 368.6 801.631200667822 166.688826374666 767.810594480043 143.080370601699
"1845" 368.8 811.857693340574 185.168110731485 778.52058265726 149.535694991997
"1846" 369 821.905942226965 203.649772159768 798.166079585351 170.192905956039
"1847" 369.2 839.755240101921 224.808000226563 813.521472181362 193.268083586487
"1848" 369.4 858.921515324509 245.426208190423 829.90629384196 218.089213108762
"1849" 369.6 877.085400631288 268.719255498809 849.261041524925 240.249192374724
"1850" 369.8 884.35525240774 284.903796952928 863.295123457224 254.726643068575
"1851" 370 880.162475374392 304.042043378027 869.222381282391 264.556769669173
"1852" 370.2 880.128982261908 325.192300518453 874.476089309751 282.960328489676
"1853" 370.4 879.486934409748 349.773751133722 877.25872786908 310.017167342334
"1854" 370.6 879.082425778672 376.609589638415 878.813919505082 337.855778926932
"1855" 370.8 887.587859314275 405.84291187909 877.048629714797 365.211342059158
"1856" 371 894.41527884263 432.28501434754 881.461981691464 395.276180855064
"1857" 371.2 886.384345032292 450.491479199752 885.931162731397 411.390584677684
"1858" 371.4 871.633485787009 473.362740296134 886.010086735971 436.43055754136
"1859" 371.6 858.722857883744 502.338688190232 872.886606906446 465.693405577125
"1860" 371.8 849.553382773885 534.484111714249 858.900626229774 495.4387893934
"1861" 372 833.331489350468 547.612506629358 852.126368958138 512.739255563439
"1862" 372.2 813.873290092946 570.299529239898 838.218001379994 536.10394465629
"1863" 372.4 795.771023353655 592.414416080213 817.734281435992 560.398799508826
"1864" 372.6 776.726492012475 610.071458752278 803.499843414272 579.129209021211
"1865" 372.8 751.715663826847 625.502687622701 783.296828936501 599.033675973433
"1866" 373 734.072960716036 638.543973499717 763.95263246061 614.648970437717
"1867" 373.2 738.491587787657 638.805190816608 763.864763575129 614.837850714316
"1868" 373.4 743.114693984643 636.381621040779 763.31793810611 614.283853434437
"1869" 373.6 746.593988129951 634.511382504381 764.187534317665 612.31025334421
"1870" 373.8 751.23992589452 633.4725862333 764.47861585106 611.38957075754
"1871" 374 757.986318730629 631.313824596612 765.050017224488 610.34072876096
"1872" 374.2 764.454595874879 627.023916993401 762.772881216046 608.135399605672
"1873" 374.4 767.909967399854 618.870903266112 761.314879092152 607.166900110488
"1874" 374.6 776.036508512382 614.077747250731 761.080962591143 606.697887995634
"1875" 374.8 783.702568828291 606.103332470059 758.961532468546 604.303220334935
"1876" 375 800.07997464777 592.360550889565 763.984087913732 607.225984342502
"1877" 375.2 811.884001427975 581.882700415785 778.980116170659 600.919731843321
"1878" 375.4 825.474809646517 567.320383647007 794.879495205937 591.490785284312
"1879" 375.6 839.550127483949 551.448143812805 808.495610927889 579.475567499767
"1880" 375.8 853.554262290126 539.292077149853 823.98840328221 564.62268765347
"1881" 376 860.038165273115 525.665897445562 831.982366544097 554.89920964013
"1882" 376.2 867.852688958843 507.314653518834 846.29656462723 540.806810811593
"1883" 376.4 878.577380984844 489.459443440617 856.981955946997 522.701098866126
"1884" 376.6 886.902337351751 469.345050195805 867.937952682368 505.295783781436
"1885" 376.8 893.809287875421 448.659812474831 877.576414013355 484.474786573518
"1886" 377 899.596142087667 425.682920513407 886.28819619261 463.677955805344
"1887" 377.2 904.165953759428 407.123838398263 891.622121449563 446.066935579068
"1888" 377.4 906.168609981755 389.036166047381 896.838098026504 428.543205836397
"1889" 377.6 903.653200530251 387.737685073981 898.767953181817 423.712728312129
"1890" 377.8 906.470134790322 378.939426085014 897.635021845218 417.554998959111
"1891" 378 909.821132713953 365.990389450402 898.821255492007 403.734606795975
"1892" 378.2 911.32841600084 351.211562186672 901.414087339786 389.89543576101
"1893" 378.4 913.378103275821 338.774819288476 904.129273970693 376.212889604885
"1894" 378.6 908.277902907043 339.340586542938 904.185035808846 377.029915022629
"1895" 378.8 903.523552351534 330.103172679333 904.296851529614 369.288085386211
"1896" 379 900.168294745323 312.560550117645 905.408129591215 351.473654386463
"1897" 379.2 899.376478155409 296.188624779261 906.193093412944 334.509155150602
"1898" 379.4 899.547702281458 282.62349192324 900.540538594467 320.598186793875
"1899" 379.6 895.54974238699 281.740440468181 900.216185010873 319.762716247075
"1900" 379.8 893.214387763999 270.754575902876 899.1971971947 312.180286034372
"1901" 380 888.647490358344 258.734726339522 896.855287546305 297.892797017417
"1902" 380.2 883.98710030129 244.515106631364 892.498490735629 282.212845434545
"1903" 380.4 874.161044940598 232.62979940415 888.683455511676 269.532413793836
"1904" 380.6 862.055276906429 217.556478994934 882.109670231096 252.152363914812
"1905" 380.8 850.179305553442 206.645428822015 875.229723868394 236.48885288429
"1906" 381 837.050299403725 200.52260225314 866.317226212026 226.375438157211
"1907" 381.2 824.048509833609 190.266691534272 854.628318656666 215.725348220605
"1908" 381.4 811.292650917699 177.458903777906 839.967824020486 203.539359255513
"1909" 381.6 796.588764125624 162.563178302556 824.556089678605 191.465398325684
"1910" 381.8 775.501163700139 152.122919983932 809.890139475423 177.17815512327
"1911" 382 757.521848875213 147.734551361047 793.56127579051 161.153040558089
"1912" 382.2 734.556411503924 145.42502296653 773.9770454141 152.595439443072
"1913" 382.4 709.570551237749 136.125942971862 749.309701690255 148.696909492585
"1914" 382.6 686.213879945286 127.915751285811 724.07838498175 141.363985714943
"1915" 382.8 659.01574705819 126.878781584297 698.276391313338 132.116265699263
"1916" 383 636.781882585342 112.666432037186 673.870930590511 125.96793666102
"1917" 383.2 617.005431637033 95.7695093817504 650.17338130569 119.871709999186
"1918" 383.4 604.611479400805 72.7736494887521 631.157181418413 104.730389204583
"1919" 383.6 588.797393956299 55.9075861289413 615.264150898546 85.2444535233572
"1920" 383.8 578.877617804201 57.6457737901075 611.613424715886 80.7721363227639
"1921" 384 560.497512096571 66.6185235115993 602.379246628393 71.2334076636205
"1922" 384.2 541.961399766022 72.9498835967257 581.218984855709 67.6638975777976
"1923" 384.4 520.887957102827 83.1443163485956 558.613360054774 70.1874857391026
"1924" 384.6 504.766295136587 101.014203955024 535.408792105835 76.3672858004759
"1925" 384.8 490.680365137101 113.850258307507 520.252251122698 87.2360649742742
"1926" 385 480.857136139036 128.522633589617 506.377304539398 98.6635597778682
"1927" 385.2 469.135846623974 147.092314335816 491.621970065319 113.381038881519
"1928" 385.4 457.769004102217 170.374579994744 478.471521177247 134.837167856129
"1929" 385.6 444.816822995479 195.058328266784 462.742271278187 157.283430546936
"1930" 385.8 429.43056546428 221.774650925182 449.161382685119 184.760469881824
"1931" 386 414.596270881584 248.822077813355 434.770422140138 212.679148609639
"1932" 386.2 398.443832431099 276.074451438013 417.775887915713 238.58986633678
"1933" 386.4 379.393956999501 303.402207556389 402.016135811593 267.834271582311
"1934" 386.6 372.683575197935 324.656997177741 387.689653362316 289.077067066728
"1935" 386.8 373.504080749632 351.197826817931 376.538691108202 310.89912511353
"1936" 387 367.645445281797 379.860847219519 371.406452649003 338.919107125903
"1937" 387.2 364.142239129413 410.3448294064 367.721119110909 365.582304216127
"1938" 387.4 367.054858059885 436.038666731037 362.815403026609 395.552120729458
"1939" 387.6 375.098218191809 460.680529153399 364.82931432475 421.304153510031
"1940" 387.8 384.708025522764 489.784404060552 370.083696220208 446.333096323674
"1941" 388 391.667339703981 518.013276516679 378.244337344541 480.468274212378
"1942" 388.2 397.205982792782 544.171671781028 386.986957640772 506.904287929732
"1943" 388.4 384.399870703731 557.516552005889 391.693871549494 521.754500367709
"1944" 388.6 372.971009550344 566.731512013262 391.14724264679 531.096708293634
"1945" 388.8 374.807789227366 564.989610143355 390.517134461165 532.342163582769
"1946" 389 380.957761913118 567.756927482391 388.815667185577 533.82225308431
"1947" 389.2 395.202150039122 573.580905020286 387.005685102342 535.789838933405
"1948" 389.4 410.357059349483 587.939213005009 385.647808752004 551.50826098825
"1949" 389.6 426.929481159847 601.444962181183 400.707953332266 571.911640590112
"1950" 389.8 448.600798199578 615.87622738788 416.55811713636 592.138239832805
"1951" 390 475.287094221264 628.589673214556 439.1979516497 610.747705178946
"1952" 390.2 500.928757043385 640.78879096399 462.583562844493 624.420658089894
"1953" 390.4 529.451979866157 652.694859754616 491.545896680445 636.894840798373
"1954" 390.6 559.041086844682 661.608613717405 521.073382428784 650.112729377603
"1955" 390.8 588.862904775608 665.414294484286 547.721194838771 659.719092652874
"1956" 391 618.874820849479 659.887249518853 577.714741002168 666.043973021605
"1957" 391.2 639.521593750478 647.583541978203 603.55373289487 663.07837013417
"1958" 391.4 660.675034822566 630.521593478566 629.194399068678 653.135002852087
"1959" 391.6 684.077071458987 620.187902879244 648.687274933022 637.935866482335
"1960" 391.8 705.209579550666 610.565663535001 665.827987282844 627.249129754935
"1961" 392 728.531274580732 602.216042591482 691.253923973591 617.554205628135
"1962" 392.2 746.794136259211 589.059570713196 712.106869407821 607.583925502738
"1963" 392.4 772.066631708607 573.631888394495 737.833929920093 596.100002799554
"1964" 392.6 795.698365352879 556.137887883047 762.29876710997 580.326035080668
"1965" 392.8 822.751739033822 538.785040457961 789.22133083749 562.749327662226
"1966" 393 849.699126378862 523.051553290032 814.722061857295 547.594736869774
"1967" 393.2 857.238898344855 506.727916891171 831.786133336994 534.386449114773
"1968" 393.4 859.965505070356 477.072052751489 846.172061316314 520.086897453351
"1969" 393.6 863.566466126343 450.021999914346 855.492662164055 488.203316041172
"1970" 393.8 866.306974151477 424.867856465092 863.322280234692 463.312076467422
"1971" 394 874.402825977009 399.454571696776 865.783425022323 437.451438108419
"1972" 394.2 880.31884216753 374.964792481969 869.592662629418 413.031398270139
"1973" 394.4 885.519194684157 346.861494093559 877.971180098377 386.136882721195
"1974" 394.6 888.234627911906 316.800046250805 886.518541456262 357.394172630027
"1975" 394.8 888.089325260815 292.73402611571 888.164960225932 332.056690239042
"1976" 395 880.572337143855 268.053581944953 886.879877386259 308.140002596348
"1977" 395.2 869.521926237732 243.91994552582 883.194232966395 282.191267844105
"1978" 395.4 861.596630034441 220.012984077174 875.867414334939 256.542049973255
"1979" 395.6 846.629983105994 195.128398622341 866.363805236571 234.469287786441
"1980" 395.8 834.19739623301 174.08905115241 855.762159512268 206.881559424647
"1981" 396 818.173412968506 152.33685447238 841.787211794663 185.006725848172
"1982" 396.2 805.921155869572 128.481767860114 829.684987413734 161.893334569874
"1983" 396.4 792.406410245744 112.081754826064 815.699216362438 143.186122957907
"1984" 396.6 776.291627123411 108.881744581422 807.239377273405 134.189341985109
"1985" 396.8 754.739392992233 103.320275039006 791.308842102478 121.426710435387
"1986" 397 728.830445647026 95.3866152015199 767.768550888456 107.959215808182
"1987" 397.2 702.063488770866 87.7431185729531 741.813346244916 99.2477059150504
"1988" 397.4 671.91225279079 76.9855723445172 711.070950783015 89.6164842630014
"1989" 397.6 644.222921443013 70.7666468702532 684.175660016917 78.2034441963062
"1990" 397.8 618.748925591513 73.4832297038964 658.338441282327 72.4403680954939
"1991" 398 588.725491158385 73.0406107172519 629.357445353992 71.0061536100545
"1992" 398.2 558.605864379149 66.5485793604537 598.637806435497 73.4621427959846
"1993" 398.4 527.394267054685 60.4929052997261 569.142097857689 68.633252887759
"1994" 398.6 512.532176983228 60.5093801060897 550.322266644595 62.6255852038447
"1995" 398.8 500.456176308612 68.7233903961142 540.15290698418 64.0765731935978
"1996" 399 481.271271176538 84.9906823544302 517.440335424993 63.5960197558451
"1997" 399.2 459.601111429018 102.18057715452 496.247248807427 77.1157909301231
"1998" 399.4 452.773271036844 116.256508176326 480.066722988155 90.3516085845065
"1999" 399.6 438.739751464438 137.980515747148 463.603263880506 103.829679203882
"2000" 399.8 421.865059728536 157.980972908188 446.903373238096 125.806617591455
"2001" 400 407.462862879451 181.065213114798 431.090180803146 145.815706638617
"2002" 400.2 394.026082393762 206.132297694556 414.262462107845 169.623112705356
"2003" 400.4 385.578357270611 235.110564836308 397.768594122112 197.148520114535
"2004" 400.6 376.569640491798 262.586165899648 386.593703046947 222.947267299652
"2005" 400.8 375.981110631147 294.180602878886 378.508030156044 252.171875670609
"2006" 401 382.278436164044 320.071734895797 372.578192086252 282.125602838118
"2007" 401.2 379.606202075181 350.80642108909 377.995188335382 310.50272209735
"2008" 401.4 381.148779905444 382.096287862879 382.219270940264 341.61654624786
"2009" 401.6 382.883013792886 414.233397951783 379.341718042769 373.164451380255
"2010" 401.8 390.44685955383 442.363889931556 379.261183234935 403.279653832604
"2011" 402 408.17652046272 465.221292712414 386.820379272702 431.542291278064
"2012" 402.2 422.266895881181 489.680347461977 399.86664302387 457.584581195739
"2013" 402.4 441.505650864982 505.374355397418 413.697712223012 477.462359559882
"2014" 402.6 463.731519950608 514.537367687588 426.953182011804 496.775739510168
"2015" 402.8 489.628289482008 516.735390599122 450.768969208021 509.152510751999
"2016" 403 517.318543387726 517.318853990546 476.915954478534 515.661813134855
"2017" 403.2 549.045307925379 520.687215274343 509.020587068513 517.993660899948
"2018" 403.4 575.854406294741 517.965512808721 534.448021542469 520.40172854785
"2019" 403.6 604.600665543931 516.450426366076 564.478520140062 522.6272322756
"2020" 403.8 631.11043052759 515.32298898703 590.922857926804 518.154446579081
"2021" 404 655.555913526111 508.846808779025 616.738505301823 517.8312800584
"2022" 404.2 676.355111539737 494.485623325115 642.366359448933 514.624747295025
"2023" 404.4 693.129812028858 477.742209471835 662.442019010296 504.793168782191
"2024" 404.6 715.658047055926 458.342260527595 685.729253487725 486.413097692121
"2025" 404.8 732.479427912804 435.005274266733 708.564534709481 467.897131177841
"2026" 405 749.752861043655 407.993836865747 726.151716401648 443.070538349702
"2027" 405.2 765.02108817295 380.353248139274 745.588655113192 417.351519874349
"2028" 405.4 784.926609382473 359.17438947417 759.827041238399 394.011771455181
"2029" 405.6 804.477147020773 338.041810324276 778.951375536215 370.49239352508
"2030" 405.8 829.664935247486 326.935184095356 797.532482208354 351.052401131822
"2031" 406 854.974745865681 323.138748297394 816.7249579384 334.528216668755
"2032" 406.2 866.507737490483 319.259630576241 833.040443974929 328.723157264032
"2033" 406.4 867.902337489957 300.392073491945 841.943339946924 327.389768104239
"2034" 406.6 862.661557019885 287.893131452832 861.465514960535 324.149202611318
"2035" 406.8 858.888686916346 285.114346846124 879.494779301822 319.164374806715
"2036" 407 855.717375665569 283.916482767624 877.758588307349 307.859924394654
"2037" 407.2 854.720673580565 284.082510383763 869.357892346284 297.159681574504
"2038" 407.4 841.416615624897 259.093256846396 865.955423680028 294.724917792079
"2039" 407.6 837.790538820708 240.885368310667 850.806775687751 285.718880182091
"2040" 407.8 828.597484418295 222.644133476072 842.538456932141 261.354395901037
"2041" 408 818.001657694577 199.884132119548 834.596088266976 234.31283745805
"2042" 408.2 806.600507591838 175.339389381389 823.421854162855 211.352826821544
"2043" 408.4 794.860020393093 147.839840215405 811.90929645686 186.130726376979
"2044" 408.6 789.840017408724 120.137440298991 800.966865905338 159.186345339961
"2045" 408.8 777.724376060196 114.479001183764 796.850778428568 147.995045160403
"2046" 409 764.238678352999 106.194744994075 792.675948193721 134.733111779127
"2047" 409.2 742.17512927657 94.1241561704684 775.417650486845 115.684913665847
"2048" 409.4 721.056986235912 78.5209010120262 752.833498779209 102.553003777165
"2049" 409.6 697.597972830788 67.937986945537 731.902444891372 88.395023105241
"2050" 409.8 676.372298262275 56.2337995141278 711.4257942975 74.2517086905149
"2051" 410 658.38436763221 45.79395641399 692.757176118281 62.0208861125017
"2052" 410.2 658.497907029997 55.0362054099288 695.189117594501 62.686089640265
"2053" 410.4 644.594815231534 63.5100853081229 683.108557046611 60.1123938110519
"2054" 410.6 621.480851017386 72.8606103484096 662.595623538452 61.6885974177022
"2055" 410.8 599.660814787393 85.1663706156519 636.032392669314 68.5900985219513
"2056" 411 580.967211313018 100.889882902793 613.024127915515 77.0476520906647
"2057" 411.2 566.850880649479 121.315368660388 591.428429150424 91.1082442845916
"2058" 411.4 555.905884060339 144.141704700549 573.867653066333 108.193648833341
"2059" 411.6 546.082644373476 174.117941628484 560.054108154492 135.734197454442
"2060" 411.8 539.0381552006 203.705243411159 549.692774917355 164.95638368159
"2061" 412 532.911904869825 233.320848017344 539.659395264436 193.34066211496
"2062" 412.2 527.536087712074 265.229302444832 532.411940665161 225.205197187354
"2063" 412.4 526.370246303161 297.005781528206 527.386423168169 256.380431819567
"2064" 412.6 519.23925009395 328.293432422922 524.15699089792 287.414248074901
"2065" 412.8 514.14295437648 362.370388731689 520.638457224807 321.479014871384
"2066" 413 514.696912876702 395.224655278497 514.297522848324 354.389849217027
"2067" 413.2 520.241624191142 426.859770121906 510.785243828525 389.476775123073
"2068" 413.4 526.665478491463 461.451385085239 516.397868540575 420.543849361152
"2069" 413.6 534.634441966278 495.172425781408 522.159315838274 456.363857572269
"2070" 413.8 535.656813608509 524.529097685958 531.950966402795 483.711764702933
"2071" 414 544.084657842395 555.247971626084 536.46939348055 516.709999354247
"2072" 414.2 562.330264260502 571.766468577292 538.86197079927 541.568779495649
"2073" 414.4 584.820738729493 587.05871676395 553.798424083692 566.980781511445
"2074" 414.6 608.815130058469 606.051778322133 578.299769903496 581.201435164994
"2075" 414.8 634.713732558859 608.831202781423 598.886484051919 595.25897387978
"2076" 415 659.402540950941 604.896954964515 620.688438176382 605.036910439465
"2077" 415.2 688.499563562267 597.689642232637 647.953789328692 605.253730397141
"2078" 415.4 716.015989877867 587.824707515165 678.422591193236 600.023587076057
"2079" 415.6 744.67387176956 580.007863550566 705.846301436001 593.09696778018
"2080" 415.8 771.995903451434 570.921022097249 733.652696180343 583.210039744048
"2081" 416 798.040980647818 566.653502289131 760.753125229008 577.731357992756
"2082" 416.2 800.293895805836 577.235289189696 768.441649983094 573.44319066447
"2083" 416.4 788.718469793799 584.02183462304 770.105766521365 570.054608533809
"2084" 416.6 769.680815101616 596.695679332925 773.57123494714 568.448256530134
"2085" 416.8 753.17330110716 617.345042153008 778.976743217941 576.525906007497
"2086" 417 744.066675845344 623.939026843231 770.275523843463 586.279514966938
"2087" 417.2 739.037175896682 630.975252042391 758.18477538263 598.351978172759
"2088" 417.4 719.725491568654 642.543969799969 747.917123642605 618.570705510675
"2089" 417.6 699.523533289502 641.038262706705 737.745732921804 626.522311011177
"2090" 417.8 667.526929510474 645.215396436436 706.021714657926 635.529781607371
"2091" 418 636.048786648162 655.767082728677 673.564548439471 641.908821467394
"2092" 418.2 606.066046481708 667.615331253867 641.852165006373 650.891676458777
"2093" 418.4 575.597381589187 669.560369383483 613.730539194968 661.641462964418
"2094" 418.6 553.508637357218 653.731885386857 591.719099677021 664.776369184152
"2095" 418.8 526.443363794233 636.300462245697 561.01098722264 656.084432574208
"2096" 419 502.164167940202 621.747684469067 536.65900499207 641.153287673748
"2097" 419.2 482.391839879689 612.377955137206 518.396132407201 627.729063509917
"2098" 419.4 468.769732185818 596.266577765877 499.585932854177 620.341681952444
"2099" 419.6 448.397806257487 577.354349089202 480.234702384399 603.127929023176
"2100" 419.8 427.051177347689 560.435376870119 458.276698164111 585.078987982039
"2101" 420 409.75282586344 538.759048864416 438.983936989297 562.296373818342
"2102" 420.2 389.136989455145 513.87084856136 417.964991939426 543.753512569718
"2103" 420.4 365.409992125623 497.837973870048 396.211914447559 520.910001390004
"2104" 420.6 358.92610499135 474.250809099204 380.179441938416 505.235445429937
"2105" 420.8 353.655784747946 446.153353378472 364.55307348961 483.106801165583
"2106" 421 350.476138728099 415.077021726844 357.610361801182 455.327971210549
"2107" 421.2 354.255986494459 383.493420059833 353.823424047235 426.044895463646
"2108" 421.4 358.694010342201 350.651431628741 355.149429353079 390.30976709091
"2109" 421.6 359.48630781698 316.786195623315 359.421006595112 357.748614330071
"2110" 421.8 369.280422272501 286.273439781928 361.33816909487 326.632920603632
"2111" 422 382.356798127839 258.083732397033 366.390717084145 295.883093382517
"2112" 422.2 396.70249902237 227.293906669422 379.604159658366 265.542940539455
"2113" 422.4 404.561138733087 201.192049851622 392.401275633381 238.539496440361
"2114" 422.6 410.951257094662 173.350372528121 401.516298229629 212.614998315991
"2115" 422.8 416.692841294501 143.97513272424 410.391262427815 184.689081183975
"2116" 423 423.844407094224 112.591920078971 416.812495637952 152.517510245096
"2117" 423.2 432.034143344844 96.6178301431454 421.39336539396 132.962011929732
"2118" 423.4 450.130954142118 95.42459639114 422.882643536957 126.788842417504
"2119" 423.6 474.044664418871 84.0901380782276 437.957583990959 105.617087076754
"2120" 423.8 495.402831585183 70.6358807408769 464.73130168403 95.6017614330547
"2121" 424 521.761138818986 67.6335585446503 484.298565416936 80.64904870565
"2122" 424.2 549.331975775765 55.6539128379422 513.069094792831 70.1829659706017
"2123" 424.4 564.177450208834 50.8531531069938 528.718281767914 65.6013227287517
"2124" 424.6 584.692939292036 55.5985835156391 544.510538983816 61.5946078595378
"2125" 424.8 612.030287745248 59.4220943069813 569.59407001324 58.7265836259823
"2126" 425 641.382533235549 55.5986757168805 602.000942040696 62.1103823769532
"2127" 425.2 656.430078787675 55.1244159396052 621.773882845965 64.5706084661242
"2128" 425.4 674.953619495953 67.9764234520554 634.929396709397 63.0383996501587
"2129" 425.6 700.559482080761 78.5308380886729 662.640741479521 65.252755249403
"2130" 425.8 725.89366383726 90.4463321348586 687.924162791348 76.7399856421785
"2131" 426 753.105315396419 99.6571453374346 713.830503401756 87.8871043254367
"2132" 426.2 778.513112568245 108.142604605551 740.29502420392 98.0933489737789
"2133" 426.4 787.708584189832 121.318573155929 753.943625334215 102.924648948303
"2134" 426.6 797.256375068425 138.023552284774 764.019631263563 108.253322550612
"2135" 426.8 810.921816261362 156.644219466384 783.631720653772 124.593780626518
"2136" 427 823.656432152795 178.327290907181 795.697062521858 143.180995614014
"2137" 427.2 840.452322226699 198.172700506192 813.717359459584 169.58706887284
"2138" 427.4 856.19202047728 218.720054190101 830.264734829977 190.328511512183
"2139" 427.6 862.904309644314 237.200580337333 840.628822196869 204.166860837888
"2140" 427.8 876.486706102801 259.028044873076 854.074018773916 225.950717946405
"2141" 428 880.590429707694 268.604033069954 859.583760512841 237.346607401507
"2142" 428.2 877.481504097653 280.94157142572 863.225969263834 243.972464831621
"2143" 428.4 872.338636484377 294.836968280698 870.091106413177 255.22050111191
"2144" 428.6 867.038728153284 315.846843076837 871.107427056494 274.844750602237
"2145" 428.8 860.073069602543 339.045616215965 867.383172105381 298.319632410655
"2146" 429 852.468007006952 362.610141329072 860.998889812917 323.99614548665
"2147" 429.2 846.823801378451 382.412994102543 856.798272859755 344.161679442022
"2148" 429.4 841.643268909071 407.793480030667 849.846895085313 366.795835483112
"2149" 429.6 834.175276094572 432.24920521985 845.508211640819 392.057009799374
"2150" 429.8 826.738237037209 457.372057121459 836.648755679527 418.283777725385
"2151" 430 821.303762745938 486.544532284517 828.925572023147 444.676339401125
"2152" 430.2 817.732951433896 516.511246890595 821.548803391509 476.50311325946
"2153" 430.4 809.409094695364 543.13915506361 817.441009965602 504.633516054757
"2154" 430.6 794.244260179421 552.11761767511 814.401631282783 518.685219710204
"2155" 430.8 776.852504356195 563.060438708695 806.702552053013 533.244631789538
"2156" 431 754.852991426017 578.477798109555 784.935548641689 553.987886423919
"2157" 431.2 729.03696826982 586.741901904783 765.542514609152 568.240497662896
"2158" 431.4 702.517661681905 601.840272279731 737.843808933289 582.482247887892
"2159" 431.6 677.707919356381 620.02663208633 708.682948308586 593.980584822115
"2160" 431.8 647.537686530639 630.999898370502 682.515815575954 612.275816952863
"2161" 432 617.197318288021 636.199812232331 656.158515514699 626.790623099171
"2162" 432.2 582.604478913553 636.016219388564 625.007988599935 633.712574157266
"2163" 432.4 552.132356128896 634.727049583805 592.333536284839 635.665218893591
"2164" 432.6 520.105262854547 635.065133440721 561.153680657441 633.334383536672
"2165" 432.8 489.687123332546 634.918587073233 532.489359464455 634.396406991596
"2166" 433 454.777260475609 636.342714364285 495.964903375286 634.226960625917
"2167" 433.2 432.64164882818 629.754249680488 472.289511122436 633.48612072652
"2168" 433.4 410.061899451552 614.986725073525 444.508507509685 632.232020562012
"2169" 433.6 393.020169424616 592.675154388437 426.645561207827 623.125145559639
"2170" 433.8 377.478761566146 571.127647361545 408.741525859457 602.626349659016
"2171" 434 364.240336067836 550.11570295629 388.466295113257 582.198223669265
"2172" 434.2 352.474669656829 525.911931621214 371.290404944161 560.046074103569
"2173" 434.4 338.31058529497 497.961978114763 359.599985871641 535.880355533727
"2174" 434.6 321.512036497172 472.960016556395 343.61160002077 506.421814073973
"2175" 434.8 305.081233636958 453.26073032936 330.524821829739 483.525591316169
"2176" 435 291.689447761759 430.059781714795 312.663386877793 462.40890844156
"2177" 435.2 287.288118047442 402.533285675478 300.120483286747 441.002375403456
"2178" 435.4 282.542170079576 373.117785785103 291.428011509412 413.899631074755
"2179" 435.6 281.529273689794 344.369469186166 286.887164621349 383.834723952191
"2180" 435.8 289.485138891155 321.050697912103 286.56902551768 360.521441343533
"2181" 436 296.884641123588 291.505177225667 288.470928562609 330.901239769227
"2182" 436.2 305.08091843745 259.799986433635 297.420844953291 301.366469252349
"2183" 436.4 313.46106959449 231.499591617986 305.003520577038 270.004976782952
"2184" 436.6 327.753180016701 202.308366869072 311.253381814338 240.287043643008
"2185" 436.8 340.581850507589 174.491114302769 325.706605579589 211.400360497736
"2186" 437 353.772476107394 149.791192995085 338.480725734848 185.973937795555
"2187" 437.2 375.63862279213 134.788728911398 350.738878421665 166.791236938388
"2188" 437.4 397.945542286692 113.622784349907 370.036941992177 141.953412542565
"2189" 437.6 418.917009140745 94.6057095933992 391.04828750874 122.949330933886
"2190" 437.8 441.808536457377 84.0007367426877 408.643941787333 106.865407600221
"2191" 438 466.329561457841 70.898949001621 432.301505963889 91.4852313180668
"2192" 438.2 491.443865463553 59.6300763430901 456.133281632027 79.934064146429
"2193" 438.4 516.211673666241 55.8844444643612 478.094085197384 68.7175709992522
"2194" 438.6 545.102599768918 49.1808403253388 500.016658648043 60.7325279234662
"2195" 438.8 564.115589111516 43.6995172497781 527.339571062997 57.5888792622617
"2196" 439 572.25172617887 42.6094616209694 535.623900001389 54.4119280900641
"2197" 439.2 580.005950336071 51.1794138400789 540.12101709813 52.2916397887193
"2198" 439.4 594.119921978367 62.8858372614258 555.220848428951 48.506595388077
"2199" 439.6 606.740193530243 76.9964865714516 575.487577381189 55.6320180113546
"2200" 439.8 616.154989752659 86.2354179552203 584.971015270777 62.7286942906955
"2201" 440 623.058808736324 88.8769832523248 591.573917454186 67.3048758462052
"2202" 440.2 628.928487971402 89.45454940998 593.617164330357 70.925964676026
"2203" 440.4 641.99829996858 96.3739369619889 603.688718680897 76.7007845136732
"2204" 440.6 652.627481815779 103.295926616078 617.875250688758 83.0347638219871
"2205" 440.8 669.919883665116 103.755907480166 632.41823176249 89.9008093946127
"2206" 441 694.623029919687 105.641372297936 655.065871044449 99.5421333318694
"2207" 441.2 716.694268737443 99.5026485468189 678.296156606473 103.845691975469
"2208" 441.4 737.260425736596 93.260997675343 699.363783999797 101.980967246847
"2209" 441.6 754.884484862127 100.370238986749 714.059600561507 98.9275035445544
"2210" 441.8 776.40976866592 106.997411503528 736.894888325672 99.1923643724017
"2211" 442 776.880954564924 108.472348950361 744.356265731523 95.7571275888681
"2212" 442.2 772.251203500173 110.847716816633 741.978970793915 95.3947785956799
"2213" 442.4 772.102923258637 117.782184505198 741.927751153193 97.2952202343838
"2214" 442.6 775.22032614934 128.349720445133 746.024422122564 98.9687559326259
"2215" 442.8 776.750561770884 139.83991524724 760.922732932266 107.812808396219
"2216" 443 779.22540343803 151.953778550902 766.325898318848 114.82231403388
"2217" 443.2 784.373923140988 173.020844641287 772.873905805873 134.671685536325
"2218" 443.4 796.059281634078 192.943536610501 779.640211359972 157.125355728143
"2219" 443.6 803.830202306282 204.397010529858 782.324333837558 172.785016950957
"2220" 443.8 813.404589640815 220.046050887048 789.860639343239 185.990206899334
"2221" 444 829.680422330114 242.094026225705 801.741836595936 208.629549051338
"2222" 444.2 845.929880592545 260.382299356414 819.093931479263 229.988807827326
"2223" 444.4 861.820590326539 282.860738537113 837.181108490337 251.150163883923
"2224" 444.6 874.972979419566 310.286987341965 854.624147654012 272.79027867651
"2225" 444.8 890.1650493986 334.847295691621 868.598577699281 301.124247335355
"2226" 445 892.228351911746 347.888838532238 875.641789429713 314.05915126123
"2227" 445.2 881.11278501394 358.977154040666 880.563626879339 321.167095993465
"2228" 445.4 872.353548114263 376.899222556199 885.244080853657 339.238270716946
"2229" 445.6 862.230469096632 401.45318563798 874.267065524707 359.984894252513
"2230" 445.8 858.59510597838 424.675563956439 865.435481114872 385.365488421166
"2231" 446 852.358166257087 451.272922636414 859.092913332765 411.246917630447
"2232" 446.2 841.820801788692 479.847464665701 851.514128111569 440.584695605915
"2233" 446.4 835.081412617418 512.614175835553 842.956991457793 469.552235854477
"2234" 446.6 831.215676873036 544.689713039842 836.567155994838 505.388146308464
"2235" 446.8 820.993722939972 555.197471988568 832.573920754177 520.925905536034
"2236" 447 797.322010159955 565.134288814526 827.331528175897 536.305045749364
"2237" 447.2 769.200573714209 576.403654157309 810.013506984779 561.718002796889
"2238" 447.4 743.162291548569 588.619573138152 782.77241522048 570.745456938041
"2239" 447.6 717.178391400553 597.247329943327 752.995002906894 580.919914342935
"2240" 447.8 689.395868202582 608.959985363349 726.205000696987 592.898735572454
"2241" 448 658.664495450882 614.229903608342 697.093675553744 603.541104864462
"2242" 448.2 626.834704907596 618.547749905206 665.935233923054 611.101516712377
"2243" 448.4 598.933101161 618.537066237476 639.051910586427 616.418705255084
"2244" 448.6 568.601964708956 610.476319703721 608.744800345568 617.937430081189
"2245" 448.8 540.543305274046 596.681271452457 577.533081746291 612.22823189803
"2246" 449 515.109370234482 578.413741747105 547.422210983726 602.785299617978
"2247" 449.2 489.593857569062 552.95006694763 519.167525678112 581.142370312444
"2248" 449.4 473.685479242282 526.01030150328 496.466174850261 559.670013272586
"2249" 449.6 461.446901845497 494.763939497165 477.106963843688 531.791129555915
"2250" 449.8 446.730472595581 466.549650768277 464.989403457044 502.556157988582
"2251" 450 435.998211303945 436.68855154737 450.310922686452 474.686027987859
"2252" 450.2 429.219833012482 405.025905999835 439.921427733668 446.391729248275
"2253" 450.4 421.064266846751 378.014909648874 430.391142415533 417.257055789451
"2254" 450.6 416.989809824402 343.724231942962 424.310065964862 385.209342707464
"2255" 450.8 412.996662374369 311.657015951031 418.191634691095 351.679806151405
"2256" 451 403.37895311752 277.638776566412 415.258584345928 317.262679186547
"2257" 451.2 387.46564266932 246.743299877067 406.728007997388 282.765959295475
"2258" 451.4 370.498358186046 217.145759737789 391.213763494082 252.531010323628
"2259" 451.6 349.261492105082 193.331777147308 376.462442560646 224.129562029792
"2260" 451.8 343.210627946145 177.233316194837 363.101936264929 205.798607980449
"2261" 452 355.6339201642 170.351285765763 361.777732667346 205.260809221688
"2262" 452.2 364.975088730278 148.032733944116 357.174549395084 190.802871646421
"2263" 452.4 368.873954088369 148.835874048885 357.598347184221 175.986706182235
"2264" 452.6 382.670207864336 149.49309191584 358.672992300461 176.41823480607
"2265" 452.8 403.941850813003 147.839894109518 369.396739534154 163.401394915847
"2266" 453 431.012986439232 145.602499158471 390.72901333223 153.632965429804
"2267" 453.2 458.710782142431 139.226118257791 419.206030463653 148.8418545149
"2268" 453.4 484.864858467885 124.627741834532 446.535499484979 145.644543247888
"2269" 453.6 511.587085858383 108.579827638061 476.898667004254 130.980519576107
"2270" 453.8 541.014835608038 94.9557176968308 504.93409864246 114.229867131817
"2271" 454 569.936741180596 85.2583082779845 532.530141864176 100.174826992762
"2272" 454.2 601.172161791173 74.110077763743 563.368696805012 89.2332794985064
"2273" 454.4 626.007547951516 57.0490084999671 592.271795884546 77.9355129228312
"2274" 454.6 638.815413981526 53.5182906355811 607.933867905626 71.5446067388392
"2275" 454.8 651.735663947405 63.0118412993869 612.719654896301 68.9329979379826
"2276" 455 673.394803913657 71.2940329416217 633.657583990994 65.3454417262577
"2277" 455.2 702.788891551106 76.3435638104597 662.626246352099 72.4423044898172
"2278" 455.4 730.411188340331 83.2244005787239 690.617593814558 77.8044966656075
"2279" 455.6 743.702412140052 95.9801192661704 706.873228160083 81.2724646922655
"2280" 455.8 755.748639493821 96.6418460917618 719.322088763293 86.0735381485499
"2281" 456 762.073193632839 97.0607647690552 725.366553689012 88.7767671186145
"2282" 456.2 759.645752635595 96.3983480341669 724.232731085555 90.0734639429718
"2283" 456.4 754.563295639187 91.5661293393549 723.72631181234 90.1662040688856
"2284" 456.6 747.280979184999 88.0609455825272 718.801242835256 89.3166258858866
"2285" 456.8 744.020203326506 89.9457806135427 715.04917845799 91.4014046844497
"2286" 457 740.107957664288 86.9790729578303 713.609256353968 92.5785758163468
"2287" 457.2 738.495376664344 90.1652084904647 713.186693140007 94.461208633145
"2288" 457.4 738.470602314424 93.0620070911352 714.589333137942 97.7517418150144
"2289" 457.6 735.565358947335 94.6004622729721 714.482857852777 100.24531926006
"2290" 457.8 731.472433951077 93.2315897136234 714.549599019694 104.924381837628
"2291" 458 728.220146095071 87.5619358420239 714.664738670695 107.683654661541
"2292" 458.2 726.556661012 82.5383503887966 716.658028466968 109.159346198139
"2293" 458.4 722.594075216801 76.8590431910224 718.110818070105 108.277844317812
"2294" 458.6 717.452840987861 74.711184325335 718.329084354903 107.476031409066
"2295" 458.8 711.437417375394 70.4324269314778 719.746607626169 103.577170219064
"2296" 459 707.049564968779 67.4622819865093 720.22803456884 101.573600251813
"2297" 459.2 703.931133620364 64.9175907838383 721.010494840308 97.4843928641175
"2298" 459.4 698.576162301669 63.4280428863349 721.676371511493 95.9952382130776
"2299" 459.6 690.72810015951 58.0249758998823 719.183954072417 90.2123574553174
"2300" 459.8 684.835565182716 54.7155077982179 713.593980071129 82.478613708186
"2301" 460 677.550253863263 51.2488302081085 707.360221941717 76.5292121189745
"2302" 460.2 667.575687147392 48.5934385645946 701.980506797956 70.5855733867536
"2303" 460.4 656.326325639415 44.627558878497 692.167641022369 63.8785827254001
"2304" 460.6 643.545114209335 40.9559573058458 680.02189688295 57.9124824545399
"2305" 460.8 636.175723327449 41.1921185609437 674.083267420262 54.4285479497063
"2306" 461 627.053484670196 43.7443868485963 666.834621529164 51.753682592343
"2307" 461.2 615.971317531526 44.7725932902915 655.368445266091 50.4469566959077
"2308" 461.4 602.659967262515 44.246919792806 644.174732893514 47.6992683336971
"2309" 461.6 602.924321203852 42.7627688205621 637.809523116174 52.1195445532258
"2310" 461.8 600.798876577862 42.6000740455935 637.615106859304 52.9572021468236
"2311" 462 593.96174429473 41.984337301727 633.045672310202 51.2131183310531
"2312" 462.2 581.183972009283 41.1003715458622 620.781521269811 47.3814774558119
"2313" 462.4 569.591058753017 38.2471312858911 609.041834906312 44.2459328597763
"2314" 462.6 561.039138285847 39.6332294983635 599.547355885926 43.537903210254
"2315" 462.8 556.842405291377 42.3580763447954 596.913230799357 43.8043992537473
"2316" 463 547.276087007576 43.9613229342979 586.911484145259 42.7587320201262
"2317" 463.2 541.511924438849 46.4869497228706 580.927303156823 42.4638794862672
"2318" 463.4 532.849248994178 44.2143637676501 572.262425250974 41.2714958465905
"2319" 463.6 531.670995366925 44.3494039529327 570.254721795208 41.0393134410419
"2320" 463.8 529.748127036462 48.9780519358926 568.28031830292 40.1929532718454
"2321" 464 519.91351018925 59.1568293779321 556.366298949626 42.7306246057614
"2322" 464.2 513.845534303561 65.7835364383406 547.14289316633 45.863321781989
"2323" 464.4 510.910141555569 70.6110545513833 542.49778927108 47.0666596526658
"2324" 464.6 505.615327501191 75.4789005937914 536.635558469809 51.0403360552184
"2325" 464.8 500.468907589128 84.8370412624825 527.536079551422 57.147640112943
"2326" 465 496.08108824287 94.2464857233459 522.179072340501 61.3236009863348
"2327" 465.2 488.61679910287 108.235992144118 512.270657998474 73.417091203828
"2328" 465.4 481.439422907532 124.067216760703 499.889154876887 88.5629520197034
"2329" 465.6 476.58837425664 143.794947749411 491.221692826086 106.076904328349
"2330" 465.8 471.76155469569 167.046724395828 483.329764146538 127.772216447262
"2331" 466 469.379290241146 190.298017075486 477.233260462168 151.146091535351
"2332" 466.2 465.677917148742 214.370237064141 468.854963904863 174.292604410358
"2333" 466.4 469.487481870072 241.984088747017 469.254436938158 201.640415811131
"2334" 466.6 473.684704200362 268.56142865484 468.478381699142 228.816992665947
"2335" 466.8 479.077236861368 297.299268157005 471.53419916758 257.796920639374
"2336" 467 479.626124490463 326.469355811537 475.96980880099 285.380187087074
"2337" 467.2 489.296574657051 353.997091146241 480.38785962717 314.443882486095
"2338" 467.4 503.765273589305 373.15121451144 484.289239747081 338.263268819905
"2339" 467.6 519.74372953936 396.247458200212 494.592170693139 360.1576047919
"2340" 467.8 530.802899253811 415.705499090279 509.218539781258 380.017651749879
"2341" 468 555.387385288125 432.252505604839 524.303975639864 407.107228422865
"2342" 468.2 580.852455829763 446.991616644597 546.48053354117 426.799976304337
"2343" 468.4 605.106248410562 463.725449701479 569.028454853818 442.424282712517
"2344" 468.6 626.790253910338 476.175165068023 591.365007256544 455.670827615949
"2345" 468.8 652.863823585834 487.128027828872 614.751440820574 471.062143462787
"2346" 469 684.489255438305 488.076618422776 643.087160925752 484.166854630753
"2347" 469.2 710.369118049397 491.783828434481 670.91416565022 488.945651560147
"2348" 469.4 733.046827856127 491.835722664474 692.499039964053 491.152487757533
"2349" 469.6 759.658348085763 493.427479904554 721.406026356778 492.510612344499
"2350" 469.8 787.701760511083 495.11352938947 746.139639694286 494.302812211913
"2351" 470 820.136234391425 500.781723376746 778.533743659076 496.405600078395
"2352" 470.2 842.8456868464 502.570619427497 802.317765378791 499.772058448665
"2353" 470.4 857.779180137074 504.355425091806 824.010613727786 504.566014036886
"2354" 470.6 848.894551254535 501.374180994011 820.602250809751 505.978745571385
"2355" 470.8 844.816645751852 494.531792091277 818.532314195612 506.183747108356
"2356" 471 845.508713065692 487.85992639092 818.239687210714 506.579640274864
"2357" 471.2 855.130054888716 477.645603051375 822.339630700255 503.981797122523
"2358" 471.4 868.457379136848 460.83047652745 832.89372832179 494.410549214841
"2359" 471.6 878.87749102434 448.743223539649 851.905493300792 478.665113075518
"2360" 471.8 889.254924410365 431.715585542686 865.934468775918 463.547214715045
"2361" 472 894.554061830562 410.541757224591 878.469196417815 445.68857999723
"2362" 472.2 896.079250490132 394.019384146202 886.069988354313 431.25875131102
"2363" 472.4 894.515416496757 377.667485529629 889.961188520879 416.594387327125
"2364" 472.6 899.169771891672 356.199014715426 894.020698551871 395.869339226478
"2365" 472.8 898.182791835928 340.6300314219 894.616369799478 377.642435380908
"2366" 473 890.744476778709 326.705710136829 895.511148249664 367.386616831992
"2367" 473.2 885.184669547273 308.13970136787 891.975518489931 348.696662715322
"2368" 473.4 885.271796725421 284.59455649151 887.408804320818 324.943494396859
"2369" 473.6 880.813000011083 261.886288071228 885.309900433276 300.978682950479
"2370" 473.8 874.131152754571 241.566851572838 883.913028797724 280.928147139881
"2371" 474 868.353158702862 230.256919489627 880.168875711452 268.674758477063
"2372" 474.2 867.326324190921 225.507837291359 877.158803582786 262.716524819367
"2373" 474.4 865.226194808917 225.021196380936 876.856177660263 261.93206446832
"2374" 474.6 861.072606992496 215.135013874398 872.905429049371 253.157762810209
"2375" 474.8 859.435152743689 208.041564562715 869.883599803644 244.896166842883
"2376" 475 858.467641170773 203.998306523329 868.796713514667 241.002621654545
"2377" 475.2 855.84409456791 202.402610894585 866.992885004127 238.081204972538
"2378" 475.4 850.688273216877 202.926583886654 866.870144203527 237.431456637752
"2379" 475.6 846.325143269621 201.748953764757 867.127220595248 234.024404171135
"2380" 475.8 839.301003179335 200.985458209971 864.803394046072 229.274957566788
"2381" 476 831.795528262643 198.958383929632 861.719910219592 221.270512741726
"2382" 476.2 820.777311628357 196.66335842758 856.222836732024 213.611860032195
"2383" 476.4 809.738050774439 196.488388188972 846.63138287851 207.493227476639
"2384" 476.6 799.956038095263 196.233290022888 838.086132275781 204.902052768934
"2385" 476.8 788.252929146682 195.339886247332 826.853876892467 202.111850704928
"2386" 477 773.742219978542 193.241589813334 813.882944849479 199.970477857992
"2387" 477.2 756.799242017654 193.681230674211 796.377849473777 197.680346556409
"2388" 477.4 736.17151280649 195.862598906779 776.746836778464 195.025323932792
"2389" 477.6 713.653274331337 199.3197206027 754.613999689542 194.488517327449
"2390" 477.8 688.954999039075 201.290202507735 729.316283372908 197.083474457006
"2391" 478 665.183590196074 211.608459170013 707.822353895231 199.426769126501
"2392" 478.2 643.058611680409 215.737858774787 680.877678464581 205.427596545046
"2393" 478.4 624.608772012751 218.324544721912 664.360295280844 211.827587466342
"2394" 478.6 601.345932104165 227.519340220068 639.725755190529 215.09592035678
"2395" 478.8 574.908755538827 235.614903996215 612.988035466774 222.619131522555
"2396" 479 547.622956843442 239.519906745365 589.027154893288 230.565566687889
"2397" 479.2 520.98651859595 242.377986172733 561.403182209752 237.496824287728
"2398" 479.4 493.534679911523 240.475440937722 534.63077232891 239.583743258795
"2399" 479.6 467.321867999562 231.809783881361 507.807711553483 240.403189269443
"2400" 479.8 444.075611938242 222.727310778704 482.449207353778 233.804107332673
"2401" 480 426.261223907841 205.108774459093 460.484496712138 229.1930407285
"2402" 480.2 407.835143109063 184.941179580325 439.6840136006 213.39649702398
"2403" 480.4 398.545392176193 162.154686662 420.54806334292 196.296316701939
"2404" 480.6 385.611771073261 142.461928050675 407.496049651881 176.184409111482
"2405" 480.8 380.322694882322 136.170744976226 401.775715801582 166.610256757098
"2406" 481 380.936041819829 145.644152284224 405.269808240681 169.139582742218
"2407" 481.2 375.026960455275 154.969779649113 406.371564494856 168.812345093657
"2408" 481.4 363.47806179118 166.180791753104 401.45976152437 163.921479872973
"2409" 481.6 350.537674373608 181.966849111205 385.729033174889 165.344782316463
"2410" 481.8 330.632257362273 200.265632126258 364.600233091737 176.156561728783
"2411" 482 317.883346014183 218.4203891448 343.606411999522 189.402987919301
"2412" 482.2 307.061995700616 244.155069006033 325.688947000495 208.512676114194
"2413" 482.4 292.795957591487 268.923302353923 311.045098414418 232.486426160577
"2414" 482.6 286.696990434507 293.351981842055 298.574684332969 255.8085039428
"2415" 482.8 285.374147601087 320.210320363498 289.062865197833 277.62433826159
"2416" 483 284.247549957052 350.060669137331 287.906365369389 306.135292338843
"2417" 483.2 279.268539850679 375.590519177666 284.208589432582 337.050273037562
"2418" 483.4 289.536330851901 386.276116382436 283.307799529379 347.311977167526
"2419" 483.6 298.941756995038 407.046272598249 285.013393883457 362.059694856575
"2420" 483.8 308.074932291661 428.665969872802 292.558533036078 391.277285176174
"2421" 484 321.262401988652 453.184883115023 303.63737744539 417.793444284717
"2422" 484.2 330.880570193725 479.03638256272 314.368706484859 442.156712359603
"2423" 484.4 344.07782583543 504.379819342465 326.693001678042 468.164248082833
"2424" 484.6 355.465496944318 531.114095705297 338.87102584951 494.270171032884
"2425" 484.8 362.804498038123 558.966359418577 349.868866558212 521.401659537685
"2426" 485 378.548377819394 578.049650148297 357.636350354942 542.437594484478
"2427" 485.2 399.982231364713 595.244985434653 370.09074007405 567.560757695132
"2428" 485.4 427.667351677573 607.74403087989 391.448346099977 587.407867314731
"2429" 485.6 451.066689781454 625.266233029854 416.695113538986 604.919832292512
"2430" 485.8 472.152333527297 642.173063566348 440.164960975939 619.60877936705
"2431" 486 500.347230021581 653.795001411747 463.851803186248 636.257353802157
"2432" 486.2 528.121584693836 659.172278424178 489.005356001554 649.535489076655
"2433" 486.4 557.952066116688 660.652813064895 517.348916237798 658.471891584129
"2434" 486.6 588.691990619456 665.518893456366 548.426632895587 660.830487004381
"2435" 486.8 615.766487579223 665.316970582947 576.007706366372 664.179037948539
"2436" 487 641.865090171035 656.024674010416 602.644484495374 664.156220769585
"2437" 487.2 671.993837499053 649.238911905907 630.734955359322 660.965706846396
"2438" 487.4 700.32970840084 648.784352605135 660.916366603255 653.274514722878
"2439" 487.6 714.541474857079 641.108596610633 677.646262728385 650.141618816241
"2440" 487.8 728.04531808287 623.542713960725 692.412806330955 647.645348051853
"2441" 488 744.313396061309 605.844588442481 716.058260754305 633.265145376926
"2442" 488.2 757.591622743934 583.077915608689 732.695445156115 617.435771084757
"2443" 488.4 772.093520466147 565.603791399186 748.834570075779 598.026111734972
"2444" 488.6 785.557885236542 550.597402823785 759.417595706168 581.610448002701
"2445" 488.8 801.763728027884 533.213628456086 775.748121791208 563.392634590424
"2446" 489 820.890247555396 517.210048303729 791.577595053455 545.184758239204
"2447" 489.2 826.409917855412 499.851994593821 805.479918378832 533.540258572391
"2448" 489.4 826.625471716921 476.631380593984 819.523751658506 515.871348176137
"2449" 489.6 823.841563941787 449.557857623383 824.998360702591 489.390231812469
"2450" 489.8 815.583869706701 427.843183857085 824.825978992568 467.222790383373
"2451" 490 806.012517091349 405.347896636051 820.577877336186 441.554364382672
"2452" 490.2 787.958014795579 386.479556267266 810.951716581576 419.895360965105
"2453" 490.4 770.487298776402 367.40468683012 800.23703729293 399.006488256536
"2454" 490.6 751.525268133342 351.728751494601 781.750199349901 378.749083571549
"2455" 490.8 729.509697445418 336.348403217738 763.183186264685 360.66768394974
"2456" 491 703.898657093987 325.2411518748 740.423910729992 345.00506545275
"2457" 491.2 681.136359549628 319.549105564645 719.780577722296 332.670671436028
"2458" 491.4 655.680309932567 309.956194170593 693.901212450014 324.934174823372
"2459" 491.6 629.162401162285 297.487932070547 669.282384649193 314.489252357767
"2460" 491.8 603.703146470344 288.780105643257 641.056308415593 300.020851883159
"2461" 492 580.340564045207 279.659569606084 618.60010450095 291.656970763857
"2462" 492.2 552.989209038111 282.798141889546 594.234233853962 280.867947629348
"2463" 492.4 530.233828566409 294.6136721242 565.979997350542 279.878623278884
"2464" 492.6 504.225920335697 307.73486811009 542.202282291756 287.876210222199
"2465" 492.8 478.374684570151 317.476557768127 516.09962616635 301.490412148285
"2466" 493 449.86558925244 321.456478354262 488.925557536846 312.608952531177
"2467" 493.2 425.119877456195 334.252331101343 461.773378533821 318.59545005812
"2468" 493.4 402.263865442415 341.063050681373 438.87780840294 327.359230448336
"2469" 493.6 376.85847670111 339.057335496324 417.212031845405 337.810444408143
"2470" 493.8 350.350766964478 332.733897494813 391.576854371915 339.967044546557
"2471" 494 328.690552944848 334.829382065848 366.8094154456 335.127716590728
"2472" 494.2 322.069430974179 345.03474017898 359.241922676951 334.478731073109
"2473" 494.4 320.545995722858 353.184977107596 348.790316542386 332.605881370332
"2474" 494.6 323.888273277893 353.696005624825 349.589098013819 332.034404412966
"2475" 494.8 325.496606874232 353.625517225058 352.354414494568 331.950502029899
"2476" 495 324.998672476284 355.287270802305 352.639138488025 333.143092320056
"2477" 495.2 324.287791020825 356.236887877679 352.034996358554 333.440321882263
"2478" 495.4 324.196445109026 356.604992872573 351.574079146744 333.168066393083
"2479" 495.6 323.724783596055 358.439452216401 350.587319019223 333.511831474382
"2480" 495.8 324.348266639883 362.295334129912 347.754128741899 334.789004482112
"2481" 496 325.111190046949 366.681336809473 346.850455752629 336.889120889384
"2482" 496.2 327.06888233038 371.549080897494 343.928537514447 338.955941320252
"2483" 496.4 328.356724588768 373.842534654777 341.140427008575 341.338307746406
"2484" 496.6 329.980392030586 379.262987033251 339.401128459628 344.670955315985
"2485" 496.8 330.987265137653 382.019338712064 336.364791554401 346.922306186361
"2486" 497 330.449279052196 383.278116478473 333.672174540831 349.954753994422
"2487" 497.2 329.095018635387 384.284530790737 329.26701988016 354.005964520314
"2488" 497.4 327.396275557699 384.218883884759 320.382847118565 362.069029730749
"2489" 497.6 324.148512164254 387.995374429524 313.380416843655 375.810133276263
"2490" 497.8 324.293836143837 392.402486361597 309.412166818498 386.04369206008
"2491" 498 324.156373016825 392.357124588475 307.324743269499 390.340467150743
"2492" 498.2 323.681903217608 391.926211899864 307.301274364794 390.120911698544
"2493" 498.4 323.897863988673 391.165866379424 307.12294206196 388.626045445949
"2494" 498.6 323.426778904783 391.148208808185 304.215886731812 393.064783156781
"2495" 498.8 323.089553088362 390.939678188019 304.543057668445 402.975418307042
"2496" 499 323.079033016292 391.796195379618 305.821132089335 407.41893662822
"2497" 499.2 323.481224568093 390.834997296239 309.531314742053 412.443744418572
"2498" 499.4 322.694576696798 391.880085266738 317.510473824753 416.891770147426
"2499" 499.6 321.147066306992 392.668383399599 320.862315784429 414.034427673112
"2500" 499.8 319.81646594687 395.652271606278 325.187491184741 409.457910464077
"2501" 500 317.378255965697 395.038831578074 327.137974176043 407.484544450532
"2502" 500.2 313.788381309358 400.817393083237 327.717341949502 404.663329180931
"2503" 500.4 316.352267742203 407.763073456358 328.905311125905 403.589995564918
"2504" 500.6 315.318905510923 413.71188598999 328.447325476685 399.321502199706
"2505" 500.8 321.325862390219 419.543943032426 329.075331869037 396.073485580553
"2506" 501 330.938954738428 425.681864869527 329.369828338901 396.526351507888
"2507" 501.2 342.917285547097 435.495247632526 326.831933743498 403.534097194179
"2508" 501.4 354.227871672947 447.842698906865 330.31516380284 418.052478654819
"2509" 501.6 368.555358572605 465.953243156938 344.192111167175 435.04762889715
"2510" 501.8 384.837549085905 483.739516793868 358.634613131889 453.310521730089
"2511" 502 398.240678657329 496.08268651484 371.953935355233 468.806424202999
"2512" 502.2 416.925010764495 496.264915753671 380.233958559351 478.313238772369
"2513" 502.4 437.287126253409 499.999518200744 398.02030272401 489.195426245221
"2514" 502.6 460.770939204934 504.943200761392 421.907818563981 497.323781904051
"2515" 502.8 483.589848817557 501.473080578992 444.032743121457 502.604549963998
"2516" 503 500.906971986582 492.482415990057 464.18454066632 505.833904270768
"2517" 503.2 522.508679309711 480.850925191645 487.064679962424 499.332531799399
"2518" 503.4 540.665994288305 462.235780791523 508.928440933517 486.604166443015
"2519" 503.6 556.922211156501 442.801046483949 528.726367868131 471.612159084445
"2520" 503.8 571.445537985288 418.714525663223 547.993988479886 452.619997834363
"2521" 504 576.983145599047 398.313147386592 564.320857147663 434.984552619788
"2522" 504.2 586.121639880802 372.193321814 571.547810256628 417.195102989213
"2523" 504.4 589.644482205887 353.844227628393 581.143890843419 391.08897155127
"2524" 504.6 585.690951298731 330.896038684011 587.095731962789 371.032422967295
"2525" 504.8 581.132406704315 302.893301687001 586.508047383459 343.327207288678
"2526" 505 575.627822430125 276.599148949689 585.027852216044 315.541855344994
"2527" 505.2 575.666550750366 250.314939637895 578.737042161059 289.83546538393
"2528" 505.4 578.439152564373 226.210211522413 575.563399663872 266.303305599786
"2529" 505.6 590.112813652495 205.548052901687 574.780242898015 243.014493961093
"2530" 505.8 609.218686888755 186.194759933244 585.267794429428 219.457434194745
"2531" 506 633.453092288331 166.877009955212 601.618953179873 196.050344909466
"2532" 506.2 654.250078648637 145.116389720581 624.967896717334 175.568082681829
"2533" 506.4 676.994474266316 133.648654070358 644.877915813456 156.238150848331
"2534" 506.6 700.975961313444 119.522981604962 667.377660778306 139.897646303363
"2535" 506.8 722.265030429657 105.347975498887 690.246661734681 128.446157584696
"2536" 507 739.304914645972 108.328341723731 705.59402462343 119.198167588192
"2537" 507.2 750.568948480976 120.599946655505 713.505831791178 116.115297923308
"2538" 507.4 769.009431005524 133.858114810253 731.597959925922 114.551540804281
"2539" 507.6 783.061617061196 148.86605758153 750.470837542051 125.155568072575
"2540" 507.8 800.43182511554 171.193372191569 771.677554103051 142.020542064345
"2541" 508 819.958137134552 194.004570839991 792.326715310337 163.5659803752
"2542" 508.2 841.119076273793 216.016430720897 808.686608687161 186.909381031217
"2543" 508.4 854.307899107067 240.468907616663 831.630371699971 208.035405826687
"2544" 508.6 858.51115090376 267.304345758323 846.452712605364 229.581441769585
"2545" 508.8 857.93340174515 296.496954594362 853.474157917231 255.512555658721
"2546" 509 857.383366353694 327.8380204303 856.964078898382 286.226320467332
"2547" 509.2 855.098250694581 358.989629097068 855.974895443759 318.533691318003
"2548" 509.4 852.640711991257 389.002383546198 853.032188696269 348.328472397559
"2549" 509.6 859.852002718457 418.789116065095 853.220652492278 377.80178067001
"2550" 509.8 867.465408462021 444.361492157809 856.74822412986 405.188409809934
"2551" 510 874.995368784981 470.128294686335 862.902086899614 432.540060761755
"2552" 510.2 864.862821113682 483.516946251846 866.838880940403 444.725031459935
"2553" 510.4 852.096451888087 490.919603523673 868.481444249601 454.628799037602
"2554" 510.6 834.428280544585 500.603872976979 861.297889196013 471.99624283518
"2555" 510.8 809.196092505007 514.781648319518 844.61763552666 488.483719346346
"2556" 511 790.377999666439 531.38872959549 820.007179690046 504.967731311035
"2557" 511.2 766.737331348969 549.631964181773 798.382666040475 522.239760504733
"2558" 511.4 743.750301074664 565.05027207071 774.743635953858 539.996044381913
"2559" 511.6 715.289016112214 579.188970877191 751.159411433942 558.625709114579
"2560" 511.8 688.259572254258 594.040923252577 722.531601273556 573.214407421936
"2561" 512 660.671190381059 610.211551103529 695.786967385633 588.126734534736
"2562" 512.2 632.664661497039 626.070425304201 668.438681905423 602.12108084393
"2563" 512.4 608.659249495704 645.4785539807 640.009861656264 619.870266462976
"2564" 512.6 590.519067602586 667.377398383907 615.682421242033 637.949692948711
"2565" 512.8 573.66324464133 657.031866956094 608.034908275193 643.57358086439
"2566" 513 545.928006909391 647.821634335181 589.22120354399 652.308658965139
"2567" 513.2 517.216907738632 642.149899610406 558.031799524367 645.752355874934
"2568" 513.4 485.383670697975 633.42882652021 525.581426094381 640.255776177623
"2569" 513.6 452.689866747988 622.12803064797 494.838393192867 633.462447279274
"2570" 513.8 423.811350070002 609.176758768235 461.195264654755 623.808033956558
"2571" 514 394.816707641139 596.675877295073 432.408562009365 610.361669189984
"2572" 514.2 378.16895929352 577.601682458562 409.80994184148 600.476922222446
"2573" 514.4 363.956076081634 560.314026294147 392.864145444421 587.265429130044
"2574" 514.6 345.535241384482 540.837842048323 373.793391752171 566.71259255962
"2575" 514.8 331.251976656273 516.315058961757 359.751808151854 548.910474336685
"2576" 515 315.276762408057 492.976270794767 340.918375438232 525.45070082471
"2577" 515.2 300.387504482738 465.704522132175 325.451027188677 500.14247562888
"2578" 515.4 292.382057128189 445.067355612706 312.514211543973 478.363264588669
"2579" 515.6 288.476299561553 420.088555731493 302.842264783986 459.164653427734
"2580" 515.8 278.757867976818 391.337101410976 294.173041665032 428.475119456183
"2581" 516 280.271811453536 364.004599280376 286.459342905098 403.598600294286
"2582" 516.2 278.659987336411 338.366073447381 282.995809156177 377.345316170861
"2583" 516.4 287.982203574723 315.332461315854 283.88371125831 355.785121216894
"2584" 516.6 290.157046247648 287.381108877128 287.530163541409 328.143651757568
"2585" 516.8 290.765060275578 261.774609818906 292.938643810713 301.779501928433
"2586" 517 302.965577799543 237.398237106865 293.902789428057 278.469955818506
"2587" 517.2 312.605853732323 211.195429913641 302.345160582062 250.77309051559
"2588" 517.4 324.525645320641 187.916760526535 309.688646023488 228.17458015091
"2589" 517.6 336.625982225661 165.947078854635 321.544152324568 203.400284086091
"2590" 517.8 354.519397879107 144.829125322445 332.699371242968 180.399579880143
"2591" 518 372.675378122336 126.400961441193 347.585586364539 159.059206204323
"2592" 518.2 393.601446755855 109.000092173464 365.026761514417 137.804728324381
"2593" 518.4 414.214363545595 90.8571491187416 388.149363873134 120.62814722529
"2594" 518.6 434.973365574954 80.7375017721321 402.815669533086 106.998793319957
"2595" 518.8 459.528843289811 66.6357814478265 425.711210623762 91.0906927355601
"2596" 519 479.543356372656 57.1401040598064 445.127969569133 78.8686138345778
"2597" 519.2 499.536900758003 52.6270416635798 462.818509923688 69.9965415265525
"2598" 519.4 524.084263796072 46.1333301458674 484.714584436829 62.5614957825508
"2599" 519.6 546.836482881631 37.517146955197 509.331307902527 53.1775379631129
"2600" 519.8 567.839191962302 40.1267823201846 527.994034266899 47.1622774175621
"2601" 520 590.182042539155 39.6439916495066 550.392850738043 43.7173185573865
"2602" 520.2 604.67534952485 38.8908995926551 564.430313423597 42.9830658841536
"2603" 520.4 616.805926408602 35.028402219064 578.005175820342 43.0067486527482
"2604" 520.6 629.113273244553 39.6746914587646 587.722188882169 41.6851792681589
"2605" 520.8 645.329799482462 44.6779911841096 605.010344708665 42.6974042755582
"2606" 521 663.640653001083 46.4458290537004 622.343329119983 44.8463036946089
"2607" 521.2 682.649759419089 52.0196209531155 642.453391474694 46.4666036742238
"2608" 521.4 703.828349281506 57.7753959859722 662.357444231995 50.2269424601357
"2609" 521.6 720.117390997502 62.1007107305947 680.539223522832 55.6008037885199
"2610" 521.8 731.291453459419 69.1466614321371 692.009894703012 58.238161897318
"2611" 522 748.226439616953 78.8408961764365 709.93299794154 63.5239059950527
"2612" 522.2 766.885165972113 85.6177281104284 729.457083340006 72.0809315280414
"2613" 522.4 778.773891614695 96.8892151337113 741.261091555977 79.4150071149837
"2614" 522.6 794.701547636137 110.217970772246 759.975610742253 88.425451954134
"2615" 522.8 809.347086273381 128.09010836073 777.501950718696 101.825415539322
"2616" 523 824.633018478853 143.511623996578 793.921228912223 117.272128968632
"2617" 523.2 837.569370420371 155.222199775257 807.641028978519 129.623252704098
"2618" 523.4 847.286409058556 165.952050250095 817.394028994548 140.871909132381
"2619" 523.6 842.476788229022 164.496809865567 815.124915595263 139.199082632611
"2620" 523.8 841.247640460123 168.439944478519 816.71641671616 139.831156536488
"2621" 524 841.613965601548 179.992557497772 821.536014546346 145.569062777189
"2622" 524.2 844.85885027039 192.037921787774 832.634937173503 157.203420648603
"2623" 524.4 848.676162130318 209.265795599485 833.756471904615 169.916301393297
"2624" 524.6 851.65415391813 218.765076402653 838.090584822691 182.761641882528
"2625" 524.8 850.1508572555 221.37161724812 839.502627277637 185.134343892847
"2626" 525 851.898918907734 226.380225626656 840.383977240934 189.328531958033
"2627" 525.2 855.405588409724 234.099278469088 842.529770465822 196.666246538915
"2628" 525.4 862.943568660762 247.516165075915 845.665482157904 210.87133499985
"2629" 525.6 871.589023329312 264.795130364493 853.011451674551 228.601398313869
"2630" 525.8 883.061633326632 276.566571399068 860.138355102802 244.086927873652
"2631" 526 885.557251573019 285.973954984359 864.332022578391 251.251024918256
"2632" 526.2 887.173444971648 300.335041319578 870.146494777657 263.269247505077
"2633" 526.4 888.931760892603 316.531165757315 875.835365883649 276.086965160258
"2634" 526.6 888.972873616441 337.97293747558 881.670440012102 296.302838273533
"2635" 526.8 895.009519484316 352.839792429991 885.310602780809 311.869904473085
"2636" 527 901.642443299449 363.571945479804 886.153224941927 328.432656012118
"2637" 527.2 903.878286819616 372.114660591608 888.443128567542 336.267957943115
"2638" 527.4 903.765338199677 387.128535202944 892.675253932902 347.619545883168
"2639" 527.6 903.719630422108 403.848549414239 898.125949223209 364.691291030807
"2640" 527.8 898.520550276013 425.059312062883 898.776723879135 383.183083946509
"2641" 528 894.343341792794 445.243364431581 895.68682728319 405.48472386164
"2642" 528.2 883.827534606902 467.086426413879 893.901503491561 428.114579284932
"2643" 528.4 872.432583209131 490.09146931574 885.708299057254 452.711628129675
"2644" 528.6 860.808369420261 513.361136918918 876.657055697726 474.706606370497
"2645" 528.8 848.228053264242 533.262526202639 865.956550272142 498.057995025908
"2646" 529 831.747320186106 551.669574770492 854.524340609564 518.106821678126
"2647" 529.2 818.311052062882 572.435454495322 839.732499827943 539.095342384237
"2648" 529.4 804.721020868838 586.566191094544 827.598740554258 553.518659854911
"2649" 529.6 787.322858355692 600.444001421904 816.000103610267 571.977530728855
"2650" 529.8 771.977121318471 616.494630895189 799.758877705784 587.907078018502
"2651" 530 752.483128045669 621.541080711976 785.247970906605 600.245921807594
"2652" 530.2 726.870526878975 623.918995230632 767.520896553875 612.388933894124
"2653" 530.4 700.53427426757 629.647479287387 739.077429391349 619.016755347299
"2654" 530.6 677.166588679298 635.579739963691 715.228697474065 624.838640982392
"2655" 530.8 655.532730237966 646.018465373216 691.377788046526 630.354702947449
"2656" 531 631.691789634011 659.14922211989 666.817081848377 640.825692693583
"2657" 531.2 607.689161264521 671.753261939995 642.369024923083 650.926479664185
"2658" 531.4 593.254628411827 665.500791667736 631.632381221876 656.034740548976
"2659" 531.6 575.37233219967 653.170879647787 614.583036977845 661.116062295521
"2660" 531.8 553.768509430489 644.124729370981 591.445025888924 656.473207850878
"2661" 532 536.982240504994 643.882585337129 575.438219296512 650.488696550272
"2662" 532.2 516.413670780179 641.504726310827 555.891141894922 645.354370987417
"2663" 532.4 491.699961742035 630.635218423304 533.037290657871 641.33018747252
"2664" 532.6 467.812429985941 622.868310306226 505.554392540957 634.310759585279
"2665" 532.8 440.2314873556 615.454979569825 483.284053385501 629.1944451253
"2666" 533 413.12322980969 608.905436164831 456.340626635006 617.719195514622
"2667" 533.2 389.751465074347 596.886815703341 426.769108925893 610.288632916578
"2668" 533.4 376.148635196702 579.021388010957 408.318372584832 603.160938734308
"2669" 533.6 357.231439701356 554.630512849016 384.48371032619 583.021532084205
"2670" 533.8 335.26179377512 531.641177336605 364.843642089779 559.713721998211
"2671" 534 320.550308965609 510.046550170983 346.463391916546 540.808247766904
"2672" 534.2 307.260345391502 486.18368017457 329.566079092207 519.130574928799
"2673" 534.4 296.483433534595 460.900226985897 315.333658079504 495.35896699202
"2674" 534.6 286.913660149342 432.906117542261 302.70537553077 468.961140896802
"2675" 534.8 283.41346094401 403.470570404938 292.963629469928 442.27257438433
"2676" 535 275.966287437254 373.759624498669 287.928996350603 411.884503092929
"2677" 535.2 275.53860743333 346.050037034513 281.6217093561 385.091390382937
"2678" 535.4 278.190811309664 315.597644816343 279.390334418161 356.913770080807
"2679" 535.6 283.064257871452 290.096261464799 282.679857346618 329.82588096801
"2680" 535.8 289.777266325092 260.703233500688 285.601206130397 300.970277838523
"2681" 536 297.717000415509 232.465557209102 291.247741348999 272.629533044677
"2682" 536.2 310.577856481767 205.62133095461 297.022232015169 243.874838834916
"2683" 536.4 326.82320063438 177.88884012646 305.835208313933 213.8019053938
"2684" 536.6 338.923312369351 162.495594243775 316.009070210318 193.801012958803
"2685" 536.8 353.661107411434 139.684123678351 334.689692535024 174.503753277606
"2686" 537 372.344582246637 121.740768248217 349.807525441146 154.006744308172
"2687" 537.2 391.297508360565 106.334317626248 362.567493997747 133.998169523281
"2688" 537.4 414.336418978762 92.5815164797071 382.387588272673 116.896923927519
"2689" 537.6 432.992724936359 77.3827297682997 401.924175663744 102.148588673608
"2690" 537.8 457.520406931119 68.0574401753695 422.908017861588 88.8170922867447
"2691" 538 477.802277850906 55.9682922416014 443.928515533505 76.7808978745403
"2692" 538.2 501.25252296656 50.5838044274326 461.448203005214 66.3418882282527
"2693" 538.4 521.774634935701 43.1477872746423 484.897175601443 57.1014953625706
"2694" 538.6 545.534243988296 39.5819513749048 507.00903798047 50.3419257815383
"2695" 538.8 565.025236392726 44.8486872978338 525.410889033056 45.2683104903034
"2696" 539 583.622082682477 51.4915957961728 544.475877637593 44.7412616049818
"2697" 539.2 596.422062130558 54.74478587068 557.685963619084 48.3422297247611
"2698" 539.4 603.452966303655 56.4169013914123 563.766178570399 49.2824306488552
"2699" 539.6 606.729991182846 60.6799718666133 570.01469386417 50.5538703035242
"2700" 539.8 605.481741188432 64.048547629816 571.598216339285 50.7591473388826
"2701" 540 607.226756934065 68.0997954052932 572.83415858788 51.0447339607103
"2702" 540.2 614.064979086774 75.3085208801823 582.007490323285 53.4902100007692
"2703" 540.4 614.059204039291 80.9840867762771 586.309412300361 56.0041347594737
"2704" 540.6 613.98843253722 86.3785674017218 590.67991995526 58.7275264257101
"2705" 540.8 618.060098243161 99.2803232557249 595.456963154316 64.5989895335243
"2706" 541 618.872255824123 107.670591720364 601.889754594639 72.212151045869
"2707" 541.2 624.531427779662 113.285923182625 604.094217023792 79.1009376478333
"2708" 541.4 633.536491985345 124.59156484684 605.221561708794 85.342947825698
"2709" 541.6 636.728577940553 140.448322567708 618.772245983787 105.226008748305
"2710" 541.8 639.693320839107 164.412049769751 630.495568598247 126.118388693183
"2711" 542 647.93984277594 186.229685173538 635.833538750126 147.978256396587
"2712" 542.2 661.029350910767 199.580406449818 641.868938704704 166.628651382415
"2713" 542.4 669.086922778254 207.067924325827 645.157845487919 176.619583082235
"2714" 542.6 681.765306451583 225.410910557675 652.956105751235 188.64779198542
"2715" 542.8 694.569250903351 243.35578585242 669.968872840279 210.086951172054
"2716" 543 715.363690228753 261.885350714628 686.698563866855 234.072650564224
"2717" 543.2 732.737086808834 281.359900824941 704.492785621542 253.882291793016
"2718" 543.4 756.7562741885 300.720768726871 724.745981724509 275.667532634321
"2719" 543.6 779.202776692343 312.987167851709 744.782883721352 293.466433799053
"2720" 543.8 800.846535569849 316.818869380397 764.836378017096 307.089465221105
"2721" 544 805.320804130145 329.228112745268 776.631274126615 309.15780888206
"2722" 544.2 799.447385803693 350.788574984975 787.969370300843 313.447488154386
"2723" 544.4 794.334707606199 378.034496824603 794.818575156474 336.52416378307
"2724" 544.6 788.060311329555 403.472838586546 794.757303868848 363.023647359607
"2725" 544.8 780.908073265123 430.655878561369 789.163253535675 391.594708050812
"2726" 545 771.536380285686 459.231138959538 782.424996216174 420.708309217058
"2727" 545.2 757.851236364699 486.382406722078 773.944576578371 449.738056081513
"2728" 545.4 743.671528285021 516.478290025656 760.093952138365 479.206088894215
"2729" 545.6 729.529668528403 544.56345384196 746.359164971633 505.674409617324
"2730" 545.8 716.788894727971 572.183191245505 732.393560471377 534.797909836802
"2731" 546 704.225084831945 602.020771157972 720.608563271733 563.560005781273
"2732" 546.2 691.014708360247 629.176657058799 708.941536664293 593.020197022169
"2733" 546.4 681.518416583479 646.808661249686 699.176673061443 612.853379855722
"2734" 546.6 665.887185228374 650.066218473635 693.231862037708 623.211184090579
"2735" 546.8 654.696768465085 650.028496142698 687.235689824501 632.053913786477
"2736" 547 651.990245879818 655.734589008299 681.923728352784 633.56337908027
"2737" 547.2 660.08187196484 657.968043048739 678.317388009873 634.310513681325
"2738" 547.4 671.823312469105 655.97341550986 677.4166744505 631.91969130685
"2739" 547.6 682.040126467442 649.732182047118 678.62849100434 629.854396341439
"2740" 547.8 699.879990708062 648.070099560481 676.907556398935 625.263858092427
"2741" 548 708.530746026178 645.956388651461 679.133755664564 628.421829939122
"2742" 548.2 725.022228472847 638.348942615491 688.092845359758 634.350049945402
"2743" 548.4 745.34517677629 631.11084529397 707.08050399148 636.328576380596
"2744" 548.6 760.991533992508 616.836804132277 724.359205811748 632.015547286855
"2745" 548.8 782.152511444974 602.329540299641 746.629192479619 623.180643401802
"2746" 549 797.572364892468 590.585474087628 764.473335214381 611.178794499703
"2747" 549.2 803.498586574869 573.062337560615 776.185642280608 602.377466954168
"2748" 549.4 821.433721669584 554.375803499359 791.10145318499 583.765709296255
"2749" 549.6 841.868200078583 540.169309574089 811.260226419531 564.836931060873
"2750" 549.8 848.726745162758 527.252104463875 821.347651216945 555.1455230502
"2751" 550 859.586197301563 505.166969180312 836.634498932675 537.928140685371
"2752" 550.2 875.854165213067 483.974678207935 852.184684573461 515.411497734194
"2753" 550.4 880.936657336868 467.102656607063 861.701573199572 501.641671540081
"2754" 550.6 885.590824478631 445.355250334084 872.717663287651 482.985289894836
"2755" 550.8 896.372238439428 422.438515059368 880.676049164224 458.217685775932
"2756" 551 892.307483621826 401.963278127685 885.370573436016 443.729434352161
"2757" 551.2 889.300341461853 384.199631676074 893.115493698956 421.50807762648
"2758" 551.4 889.910857769199 362.660487125578 890.762065832145 403.703266336103
"2759" 551.6 892.868099570402 340.997992813745 887.697197194985 379.995174258445
"2760" 551.8 891.849768503042 322.353584919791 891.414916777186 361.0703907249
"2761" 552 883.608470163591 301.086314051017 890.351271141871 341.484373811004
"2762" 552.2 870.771159018455 282.913390532272 885.854094650654 320.255927764619
"2763" 552.4 862.680252873855 257.726490612935 875.897194155572 295.2451996297
"2764" 552.6 852.704144994143 233.890755042417 868.115935614971 271.351738361724
"2765" 552.8 844.293775573179 207.982729014815 857.930640569823 245.84280909418
"2766" 553 840.796838529036 182.904955964585 850.161319242305 221.85208818637
"2767" 553.2 827.662861357072 177.337808338067 846.716616468784 212.680787789819
"2768" 553.4 810.952896534872 168.268425913911 840.976028023349 198.241507865922
"2769" 553.6 793.173671223385 153.294910437203 822.332462041796 181.09209327365
"2770" 553.8 780.817021852168 132.987440300421 805.080533578717 163.566058287318
"2771" 554 776.886113590776 111.383506893401 789.726693677525 148.445261092425
"2772" 554.2 769.259148354705 109.281242798221 786.048210015177 142.98765669858
"2773" 554.4 752.418464633745 105.853888666798 783.181749617776 134.785756684147
"2774" 554.6 729.504922492784 97.3495732477762 763.736197746013 121.252163006757
"2775" 554.8 707.360447791521 84.7056677363891 742.060920358016 104.013026986839
"2776" 555 683.615487508585 67.1876077073511 716.797254424529 89.4405293148906
"2777" 555.2 659.106144960191 49.8515618660645 691.278625856036 73.2400601716411
"2778" 555.4 646.01336695564 53.4254125307739 681.824418340128 66.4614258122894
"2779" 555.6 627.802974566116 61.7471827646002 666.840022923594 60.893945414242
"2780" 555.8 602.690639580329 70.2627267609877 646.130388987727 60.1235049363946
"2781" 556 577.788450556826 69.2616562070958 617.527882408578 66.7241444514065
"2782" 556.2 551.686138937292 72.3709071931325 591.9073173891 70.3344979421502
"2783" 556.4 530.335615309451 71.5539771459795 569.995705462854 72.269582989921
"2784" 556.6 514.982780853544 66.0540368746946 553.944741803376 73.788608512823
"2785" 556.8 502.895515407694 66.3413958380202 540.999172385948 72.858874968534
"2786" 557 482.030983355349 69.6930889521182 524.432826750818 71.9934699940596
"2787" 557.2 464.631128356929 74.53316278576 503.477030444263 69.1492669046658
"2788" 557.4 445.880466681985 89.8618340525263 483.254401897025 71.7881281750164
"2789" 557.6 422.402839531108 99.6656023511991 461.708033345284 80.2895404616096
"2790" 557.8 407.030568980982 104.773231782148 442.773539653078 93.0677753059314
"2791" 558 395.088736270352 115.256534667116 432.406754183277 96.8446497605129
"2792" 558.2 375.885727823256 128.067681500152 411.043578335981 108.115093618291
"2793" 558.4 358.776821883847 142.388757797543 392.161585059382 120.105638324566
"2794" 558.6 343.825290098807 162.006814461445 374.214112832236 133.962732165092
"2795" 558.8 332.167960200954 178.774071117702 358.557446474352 149.379219056476
"2796" 559 325.718249837495 201.321296395216 343.646116386155 165.885569308832
"2797" 559.2 315.303579640904 225.485472319904 332.219473505413 188.988431332254
"2798" 559.4 298.17992546388 244.111882549045 321.822202550727 212.275275395589
"2799" 559.6 290.213597381404 263.3865018634 310.19786431913 229.895658244274
"2800" 559.8 292.599357356969 284.473816319649 303.306098963347 244.268577044736
"2801" 560 290.833629858614 312.998010190946 297.477009146347 268.401523018954
"2802" 560.2 279.359087638416 333.947246802926 295.047714701642 297.181145054242
"2803" 560.4 277.092542613362 356.847123829664 284.830588649341 318.903217240025
"2804" 560.6 282.655564670514 379.376095464457 280.320004421609 340.77363640238
"2805" 560.8 283.073453045574 403.068324457057 282.014345566095 365.457803316189
"2806" 561 285.758093043376 425.479560239301 284.305003247514 384.731621457216
"2807" 561.2 294.534949105602 449.11037437119 287.815708777789 408.521616251946
"2808" 561.4 300.981459244496 477.477050286384 293.741064053965 437.946459399519
"2809" 561.6 312.156010610055 494.156285462194 298.710568125796 455.97015109747
"2810" 561.8 326.923162649171 511.043877258123 304.26349737165 477.520827577754
"2811" 562 338.053397517887 532.260834531223 317.777182681514 498.828214712617
"2812" 562.2 349.915474637919 551.062763447082 329.32984228515 515.12511816523
"2813" 562.4 363.997969684934 571.092123228519 341.501981202281 537.065509340491
"2814" 562.6 379.450443718922 585.670520614419 354.818337276096 554.660633788034
"2815" 562.8 403.09424650679 595.693512048232 367.308288149974 574.040449662285
"2816" 563 426.41069775979 604.749462878862 389.946897151127 589.216804191645
"2817" 563.2 451.580529950262 609.972707969872 411.547868025838 598.973058668604
"2818" 563.4 472.471111850291 622.419456958772 436.047347611048 603.800615530247
"2819" 563.6 494.751123171835 632.777815602746 458.947661355892 614.901373954119
"2820" 563.8 515.903991481967 650.459536700568 482.507090198189 626.421724924209
"2821" 564 537.918689248229 665.540749342918 503.905032233608 643.210025625736
"2822" 564.2 558.636639398325 662.75119032417 521.481556074673 653.397173586975
"2823" 564.4 584.293179296476 655.721775652412 536.73019943783 658.828932118775
"2824" 564.6 608.592944571237 650.526869764708 564.892879388764 658.836511402885
"2825" 564.8 619.629192997235 644.564661711099 590.072261998328 658.893080814481
"2826" 565 641.512247386202 635.81486063442 608.364807009507 652.86760930447
"2827" 565.2 664.684239085956 624.208756487052 624.64084691499 643.063646787885
"2828" 565.4 679.687462403178 619.759733773024 643.867709140473 633.142663836733
"2829" 565.6 691.529285350571 607.320494273031 658.293634957469 628.455373670102
"2830" 565.8 694.348168381866 596.351221591099 668.093776104894 622.922320449654
"2831" 566 692.382948207466 593.44734819845 668.326529555998 621.724836752967
"2832" 566.2 697.610658992497 581.860769793575 675.453920293824 614.273400257061
"2833" 566.4 708.8669616454 564.090995398969 687.249948141271 596.888634950188
"2834" 566.6 720.914621116699 541.579674725585 700.975579361221 576.775547596156
"2835" 566.8 736.21593832305 521.559021370274 715.067238057406 554.683728067217
"2836" 567 745.913657064774 506.412942408486 723.017485167627 541.081603360495
"2837" 567.2 763.387307951445 500.571449749332 733.830097724515 526.181277013703
"2838" 567.4 781.978119965614 498.194399886205 747.014040288258 513.100269057347
"2839" 567.6 796.968404667734 505.092827673161 758.941552429787 506.893404132948
"2840" 567.8 816.828733170821 511.25430619014 774.47731880358 506.430405678874
"2841" 568 831.33860167313 521.948242427766 795.032183048479 509.058503956994
"2842" 568.2 835.449011789567 524.372471518476 801.773390771788 508.740658504447
"2843" 568.4 835.5292908175 516.814638142931 801.969877376073 511.995536166134
"2844" 568.6 836.80626782892 499.601674830752 802.757426223638 512.995607919388
"2845" 568.8 836.066296300307 484.754351220386 814.885799841313 512.56060574671
"2846" 569 834.814308362776 462.942524768307 824.747234402504 499.171255705504
"2847" 569.2 832.955844915821 439.363969803709 829.691217988859 479.128406521947
"2848" 569.4 838.932827025669 412.514956001402 830.915630707719 451.745569368743
"2849" 569.6 841.355663632345 382.00161832213 835.894898452499 422.57036783502
"2850" 569.8 842.741484904776 348.819325188104 841.570424524798 393.624776937418
"2851" 570 843.968480771167 323.889428288943 843.777880753332 363.796304031387
"2852" 570.2 842.731284227843 292.001671466782 844.09616981826 332.522414283057
"2853" 570.4 839.259566979589 261.006961464312 845.636714643889 303.423797068057
"2854" 570.6 838.467895920477 230.218549664957 842.368381095595 270.664872354267
"2855" 570.8 833.190860048012 197.524290626945 838.917377275728 239.499578879812
"2856" 571 825.591221122085 172.00678568528 838.267800866849 208.23741820078
"2857" 571.2 808.592924468194 159.05387870912 833.118759221948 193.679523310235
"2858" 571.4 795.464725019493 143.93107593629 821.332990837885 170.728160758679
"2859" 571.6 780.506991045268 118.871480198199 802.234011076753 154.64483245681
"2860" 571.8 767.942571618869 103.737415770981 790.266357329329 135.573062042772
"2861" 572 748.649353915724 101.215900590841 781.404258786413 121.669093025856
"2862" 572.2 722.673186219634 93.1133716979392 759.636921232646 108.276785644963
"2863" 572.4 694.497263669205 80.7328046203346 731.431355998224 96.3835486863082
"2864" 572.6 667.368716355469 66.7706019467908 704.127606998166 82.7609940651716
"2865" 572.8 641.84278385141 53.8201112047821 679.648530471178 71.4450790433332
"2866" 573 622.94288332492 49.7265894008713 662.849779975832 61.3731622410302
"2867" 573.2 595.780939760446 52.9004902295765 636.971740031596 54.120906312641
"2868" 573.4 567.230822384908 51.6497103869331 607.949777363775 51.2116922171609
"2869" 573.6 536.366254577224 51.2204344361313 577.157782303895 50.5847985230238
"2870" 573.8 514.430666912089 57.4290737809872 553.772709992045 51.5483876018588
"2871" 574 486.889516363065 66.8719070194844 528.910397964267 54.1612578432721
"2872" 574.2 461.418325861325 75.4249193856856 500.585334573952 63.6123578457332
"2873" 574.4 434.709956006976 87.2075888610686 471.537551044072 72.3140135105293
"2874" 574.6 411.264898163968 101.220418022686 447.002784746358 82.4189404410246
"2875" 574.8 385.718911005725 118.726332165351 422.238085284879 95.3578341126917
"2876" 575 365.314786121638 133.952990627072 397.949379101647 111.386673473899
"2877" 575.2 354.488473877149 153.188182516834 380.492678870073 123.26227388509
"2878" 575.4 340.991603846194 178.77605738547 361.231448554185 141.639412890797
"2879" 575.6 322.604187423238 203.913954195035 347.182215164693 169.086453596875
"2880" 575.8 304.48732485614 220.115845420479 330.492214507798 190.775925168537
"2881" 576 299.873103697573 237.943212871459 320.126930605527 204.351233233821
"2882" 576.2 297.389928742281 263.053968126101 306.978655078698 222.32860315674
"2883" 576.4 284.909538120213 288.151189590169 298.497490832451 249.928605376068
"2884" 576.6 283.841810202048 306.960230196516 293.644766972447 267.044507984718
"2885" 576.8 283.49491675616 328.365152669067 288.529970997256 287.087257290056
"2886" 577 275.265188592292 354.715984900164 285.440585755861 315.38329548448
"2887" 577.2 278.519244373664 375.615649412733 280.983898904598 336.540671786773
"2888" 577.4 284.451508771554 404.291176226508 278.74388813831 362.147294754848
"2889" 577.6 284.255891050484 427.164350995332 283.370827989886 387.709534340629
"2890" 577.8 296.328372818644 447.736363790376 284.220135145809 407.705109119767
"2891" 578 307.693744666531 472.70723012959 291.572055980797 435.669749102156
"2892" 578.2 314.246040591166 494.004561258383 301.554288706354 457.808581390405
"2893" 578.4 327.377528147072 505.533743534935 307.776711198001 471.125171382456
"2894" 578.6 345.052934720838 524.826265878332 320.431526174755 492.596026555979
"2895" 578.8 361.493565476995 540.323834583505 332.728679927765 511.411881881322
"2896" 579 383.595888084684 554.394279204013 352.184280790071 530.212609891351
"2897" 579.2 406.831999078856 563.564372688207 371.400922875554 545.904139233689
"2898" 579.4 419.201662366783 562.285363706247 382.423961711113 551.730877481315
"2899" 579.6 435.125376468198 561.416734094024 395.800145440683 556.140580029777
"2900" 579.8 440.316212530473 556.920969722558 402.393523789374 557.102137423198
"2901" 580 452.360956438696 556.087078145146 413.836768219399 556.596244783887
"2902" 580.2 465.99506282856 556.557825530646 426.673773619028 555.423406620276
"2903" 580.4 477.069725442733 555.33306411483 437.83144461878 554.649106235284
"2904" 580.6 487.823156301396 548.808357950714 446.558920097428 554.806482896906
"2905" 580.8 500.359353577704 542.346934090992 462.024196609728 552.04982843029
"2906" 581 512.165959279101 534.384602663323 475.224410278396 548.213335449534
"2907" 581.2 525.906667115583 537.740339769951 483.601172929916 545.835415078087
"2908" 581.4 539.682998729807 543.100224351321 501.641739465471 540.101822475528
"2909" 581.6 551.163455311009 550.291710558069 515.429384007422 538.773648956375
"2910" 581.8 555.302812720052 551.941267937256 519.890214332616 539.760674403547
"2911" 582 560.431621104363 540.800582298006 523.494497141054 541.340359471452
"2912" 582.2 563.987898701985 526.391879717297 530.381175827288 542.470411507768
"2913" 582.4 568.046739980472 509.452284019463 545.582229845537 539.914595689671
"2914" 582.6 576.812703243218 486.349219422142 558.240452021915 521.439442901107
"2915" 582.8 588.170484266292 465.394529774411 569.030086345596 500.792380051799
"2916" 583 604.779387723806 444.094373334454 582.386906648971 476.761743141003
"2917" 583.2 620.59956729272 421.599723472457 598.310061611464 455.629796185196
"2918" 583.4 633.801439763009 397.238639144365 613.023861208364 432.621998923339
"2919" 583.6 641.826322353582 374.931846610817 626.267325419672 411.983643707324
"2920" 583.8 647.246426835555 347.741442242363 636.786974965422 388.420468705806
"2921" 584 663.110164578569 324.441155141436 645.872124816655 362.796474352506
"2922" 584.2 679.675723684144 299.905248332263 657.288692583263 334.718189619253
"2923" 584.4 698.974845949198 274.093358617433 675.20558705314 307.480946618288
"2924" 584.6 722.123956395402 250.37004379677 695.755842175297 283.26843182253
"2925" 584.8 744.276002252514 226.902405059771 714.57651235231 260.292208894874
"2926" 585 769.90451155288 205.696715054248 737.599605903229 237.084515976533
"2927" 585.2 791.030442851116 192.220340301878 761.493080077029 218.975906611487
"2928" 585.4 814.107925758829 180.539333282944 780.621063970596 201.352854975064
"2929" 585.6 828.41739783849 176.763962473127 794.174869652363 191.154595643392
"2930" 585.8 824.947595393897 183.233744681012 791.362863869912 192.532295459389
"2931" 586 828.57918781271 190.746052148415 792.981301817315 192.538626133084
"2932" 586.2 836.577846834032 194.139755178593 802.338488400164 189.514743831865
"2933" 586.4 837.032935327718 187.601478356505 806.236347681795 191.29028799477
"2934" 586.6 832.614338998124 178.947964160539 806.614603362428 192.024684292884
"2935" 586.8 826.200211810909 169.120763439342 806.811234871907 191.00237746928
"2936" 587 819.080789335453 161.511735685838 807.47730421248 190.471897865756
"2937" 587.2 812.896814278122 154.22767217918 809.556071607554 187.30022082323
"2938" 587.4 808.464818671554 144.649045580837 808.550888472645 181.793173027433
"2939" 587.6 806.519956085337 143.203313182621 810.544746039699 177.815799560973
"2940" 587.8 806.897652013072 148.76713706516 809.234212745291 180.058617218592
"2941" 588 808.141625794621 152.064350667141 805.505570656816 180.546027820942
"2942" 588.2 808.15870257806 154.106406163095 802.57484611373 179.97622758453
"2943" 588.4 808.154075134468 156.511873068149 798.651847204257 179.429384466551
"2944" 588.6 808.662114861252 160.810823706637 796.193074704552 179.597229063302
"2945" 588.8 814.232321453023 167.781001196754 795.874290911188 179.015015157621
"2946" 589 819.541608426271 172.38080503557 796.821838574755 178.345726253659
"2947" 589.2 822.544266532392 178.858588366365 796.885824710582 177.81209623665
"2948" 589.4 830.853906746279 192.768079471298 800.095212313775 177.797475362544
"2949" 589.6 840.098663498975 208.36248841085 812.446815430264 182.316760514085
"2950" 589.8 851.670870570456 225.20592175626 827.299643075037 193.604795096266
"2951" 590 863.476543387665 241.074724778641 838.775200094818 209.021021913413
"2952" 590.2 875.326214302291 252.130819310024 847.529481937453 224.398934578409
"2953" 590.4 877.316918063962 261.553381913234 852.432724998047 231.031825417426
"2954" 590.6 876.827900208268 274.220068513869 858.842730445353 238.579638541027
"2955" 590.8 877.509997695658 291.547098013426 866.993337829636 252.9057194951
"2956" 591 882.13700202903 314.76184648713 871.192804900964 273.950150446356
"2957" 591.2 892.005504395597 338.472578633209 877.199026493398 299.602173115255
"2958" 591.4 896.655576687363 359.541125037275 882.460939019804 320.872866000236
"2959" 591.6 901.940260849985 383.946353914671 890.241036027208 345.34444175771
"2960" 591.8 898.857211791287 396.896137040741 894.415023550322 357.773240004293
"2961" 592 894.103390654429 413.288156376997 895.638091149047 370.40704654934
"2962" 592.2 892.996490055817 429.280383294187 897.056874472648 389.498504336324
"2963" 592.4 888.305989355502 452.011340962185 891.255025783061 411.784362569901
"2964" 592.6 883.66139282797 470.08248219052 888.689029115728 430.687339432708
"2965" 592.8 869.124091333311 486.137909064443 886.923010941811 449.163156456117
"2966" 593 854.498529371468 508.128720446893 874.893057089541 472.041794215643
"2967" 593.2 842.630882581319 533.885680128856 860.579318006305 496.485658752566
"2968" 593.4 831.183171532991 558.066121091064 846.811242745461 520.848470909736
"2969" 593.6 814.330200167669 572.857937507797 838.749737027156 539.297608771893
"2970" 593.8 790.656888175412 588.580915823564 822.690007294253 561.448658454198
"2971" 594 769.117433616912 605.643865178416 800.481784577549 580.922692095126
"2972" 594.2 743.445557545514 619.095593629275 779.089562704727 597.719660747092
"2973" 594.4 716.410833526891 628.204223845838 754.232949030076 612.883125367609
"2974" 594.6 688.959812775994 637.379491697898 728.310122484781 623.319966995392
"2975" 594.8 660.662828960769 645.468964548295 699.056442526155 633.412286073211
"2976" 595 634.348760271828 650.667683852112 674.106115531537 639.951208959945
"2977" 595.2 608.065556178362 657.915889740032 647.11821346148 647.04350316878
"2978" 595.4 580.500938895904 669.632817455133 620.585775246821 651.951582037872
"2979" 595.6 560.495857825684 665.098452946685 601.449772241814 659.979674342309
"2980" 595.8 533.612745921175 658.78150455132 575.542932488069 664.947843380577
"2981" 596 508.586557940147 653.76717699827 547.268301644162 659.970049556496
"2982" 596.2 479.037384135175 650.121064008776 520.553788766496 653.849020387898
"2983" 596.4 453.3977209406 642.183853976515 492.833662133999 650.3282524834
"2984" 596.6 429.129765518705 634.749405441735 468.860843816314 644.063628877982
"2985" 596.8 411.713185444187 621.190015543814 447.202329421796 638.635252142559
"2986" 597 393.003272231696 602.927211970765 427.593668944217 627.416996257533
"2987" 597.2 379.674720712992 589.699743344374 413.179085348228 613.583133254111
"2988" 597.4 361.647537016618 571.843742839717 392.389419561313 597.575348247133
"2989" 597.6 349.513044296193 550.209498323716 377.388331043667 582.878311775478
"2990" 597.8 333.879295314535 529.530120330614 358.520718205122 561.124519268579
"2991" 598 315.744932123032 508.813637812667 343.445562559195 540.638219845514
"2992" 598.2 307.441758162094 490.350865952848 330.007535244137 524.051703924384
"2993" 598.4 295.641732641627 468.637061555562 317.018480108443 503.31098319496
"2994" 598.6 285.894030443064 449.818662514227 306.29872416345 485.233831387654
"2995" 598.8 281.056326362434 426.596617097021 295.048922781314 465.684260980877
"2996" 599 279.459663332745 402.892284796594 288.513359735664 443.501944794625
"2997" 599.2 273.843987650221 376.493788985381 281.918525430534 417.77777406766
"2998" 599.4 272.692439607694 352.324469980236 278.436348318025 391.604119803654
"2999" 599.6 273.46124303246 326.790946501633 276.412744237295 369.186539928617
"3000" 599.8 276.873358590139 303.268475026284 277.924910308526 344.230194879399
"3001" 600 277.642789502191 285.664575684048 277.431666430147 325.550235279025
"3002" 600.2 289.306183476817 265.63377129035 276.98591604365 307.023914294961
"3003" 600.4 299.257843395055 244.240730069765 286.367785478767 281.876969501102
"3004" 600.6 307.30809656519 221.405069809998 295.046299832024 260.166723853983
"3005" 600.8 314.49073264313 196.143470125404 303.949506280598 235.422249329334
"3006" 601 321.061559067916 184.176572343104 308.230370008081 221.358302333334
"3007" 601.2 333.389868277807 172.945105350883 312.472900403855 208.41954587534
"3008" 601.4 345.180657938303 157.660331836307 321.560106327302 188.717700909059
"3009" 601.6 362.460859447297 139.185115654148 332.317381102516 174.743692294934
"3010" 601.8 373.623740337105 124.359075284409 349.800422757905 156.103066731611
"3011" 602 393.831984086316 106.415265174404 369.296201565061 135.295689125987
"3012" 602.2 415.276869071437 94.9457924037398 383.71621773672 121.433921290602
"3013" 602.4 438.586212369231 81.7830825441726 406.289246029378 104.096647936741
"3014" 602.6 448.920519947292 75.7669179423459 417.598218678186 97.135431695675
"3015" 602.8 462.020169598526 68.988394996715 428.602345104243 91.5883586114323
"3016" 603 485.310798682254 55.5281750211505 450.777521404869 77.6555368127234
"3017" 603.2 506.485441696802 47.2797990924523 470.918141837002 67.1696992263813
"3018" 603.4 523.525080136749 39.8389881444905 488.174860815779 57.4122894034315
"3019" 603.6 542.752129839043 34.4989186873758 502.416097977882 50.3303680940892
"3020" 603.8 553.274879536372 30.76654976525 517.509354906757 45.384428631304
"3021" 604 546.958608833228 33.9512968072617 515.074863523079 46.0822729266421
"3022" 604.2 543.51310742226 34.0555911537363 513.987746399066 46.2559375764952
"3023" 604.4 538.659096672272 36.6712624457361 510.703196911317 47.1250656583587
"3024" 604.6 533.151373692344 38.4274325087923 508.395733297394 48.539053562889
"3025" 604.8 532.93392195677 38.7790196426973 506.763095928741 49.4234689526874
"3026" 605 534.207978293385 40.5123326607905 503.97917734335 50.3455170838543
"3027" 605.2 535.727367636067 43.5901395148805 501.500054656046 52.6142364014609
"3028" 605.4 544.161795147534 41.903064862295 503.487472287619 52.905944392612
"3029" 605.6 556.005589797188 39.5296798615526 510.012880020761 51.1748314486959
"3030" 605.8 564.153149820277 37.9154261674688 526.193298323 46.1407984593319
"3031" 606 578.267312026022 37.0554427044981 538.948119213582 44.2569856566274
"3032" 606.2 597.543581796608 39.6374081760332 557.390976264777 41.1294131164699
"3033" 606.4 616.954177602945 40.6703535625589 576.790917335967 39.7719873601284
"3034" 606.6 637.522342235757 37.8480527231226 597.449220763383 40.1357765844015
"3035" 606.8 650.29485166739 42.9946206098674 609.715845484271 40.6774737531713
"3036" 607 668.217124716384 49.8708767921845 629.076731926994 41.6777093006148
"3037" 607.2 689.423007450933 55.248789514987 650.159967915167 47.2045149112624
"3038" 607.4 708.737240172572 59.9186438223947 669.328779373647 52.5674427588803
"3039" 607.6 719.174631578371 66.0791008930086 682.095430650159 56.28924964967
"3040" 607.8 728.565534065013 76.7565599896053 692.531296279484 59.1839599775151
"3041" 608 742.689099667809 86.2076757544924 705.890878130435 66.9894867964542
"3042" 608.2 756.588929265009 97.7351105546004 723.144388947977 74.8474980039515
"3043" 608.4 773.299620420189 105.608596941784 738.754540412163 85.8439004755502
"3044" 608.6 781.55066794655 109.604086095821 747.135427052754 92.7877348348784
"3045" 608.8 792.655940022112 117.599293200078 754.636068262199 97.3624483389521
"3046" 609 803.995032615525 126.757634967374 769.417970714757 106.476729314182
"3047" 609.2 817.292482673132 136.676194986581 782.837789514639 116.87602234644
"3048" 609.4 812.810684866163 136.319846987814 782.401165862679 117.099679922815
"3049" 609.6 811.872243870859 139.031574827825 781.981487285652 117.243716252178
"3050" 609.8 813.257021184031 140.35764740847 782.865347716745 117.739317997187
"3051" 610 814.834922155262 143.095670729524 784.542274304266 118.846254403146
"3052" 610.2 816.673546201816 147.577303328394 789.381967202959 121.636229275598
"3053" 610.4 817.80591201924 151.328116510161 790.805862744907 123.414130896321
"3054" 610.6 820.721612460016 155.5938021995 795.584188864731 125.793082659356
"3055" 610.8 827.642792665305 164.995212032171 801.499875026786 132.993092110569
"3056" 611 833.149501841462 172.200519801755 807.125981796902 142.528356534385
"3057" 611.2 837.748251911852 182.32935030298 812.728323152489 151.013210308283
"3058" 611.4 843.096987324483 196.184015973601 821.161503206722 161.899600520763
"3059" 611.6 846.011156194284 212.055079602406 830.000889379292 175.935663821412
"3060" 611.8 846.455220141659 228.747052334881 836.663470322576 189.853168830145
"3061" 612 847.862530921856 248.242252854298 841.442780787599 208.104200544346
"3062" 612.2 846.505722873056 260.547253379756 843.471216204787 221.490744518189
"3063" 612.4 844.976408729446 260.621768456006 843.888560821567 224.002928087066
"3064" 612.6 842.504663697099 262.070442077691 842.810069758887 223.871797914255
"3065" 612.8 840.130287873537 263.144258422938 842.156336933991 225.211628735001
"3066" 613 837.844763865567 263.998664828896 842.189267739022 225.852975783208
"3067" 613.2 835.48124097985 266.060992037418 842.06585633781 227.783452843481
"3068" 613.4 832.249074216147 271.951003333535 843.374988799748 234.985133027372
"3069" 613.6 825.188528090081 276.731877733328 841.271505669991 241.000560735561
"3070" 613.8 815.385248241096 284.822869697698 837.841673813405 252.149285629966
"3071" 614 803.957634389768 295.352426122914 830.362296421867 265.150916867606
"3072" 614.2 790.029078585733 303.681950332705 819.489798627685 278.102666436932
"3073" 614.4 777.68179219749 317.034092186011 807.291224137628 290.096436334108
"3074" 614.6 769.145159053815 332.825167639853 794.906386866132 301.691412871309
"3075" 614.8 759.947152085802 344.319727062297 783.362599657737 312.429950510815
"3076" 615 746.460870655241 349.038735599358 774.75784221866 320.628669708081
"3077" 615.2 728.66308075407 356.936093270171 763.848921599835 334.102754957463
"3078" 615.4 707.525394208315 363.833304423089 744.062215593529 347.058309094637
"3079" 615.6 681.858921882073 367.669534278919 720.180321483978 355.940313771351
"3080" 615.8 654.142032820201 373.124225166529 693.439644048407 363.228049079409
"3081" 616 629.344691775747 374.170191201474 669.252460345025 368.589311659655
"3082" 616.2 603.256189315859 381.671284539246 641.71039810275 371.271934405511
"3083" 616.4 576.527503726105 388.03623623264 615.73110505509 378.282428182514
"3084" 616.6 551.549593451052 390.874658802831 591.358565238792 382.78521464507
"3085" 616.8 527.178155091217 384.75122793842 566.967141176207 388.559654703285
"3086" 617 502.632955103911 379.603919329269 543.609385359521 386.380987160584
"3087" 617.2 481.629357700756 373.018093467079 523.984620527289 383.242644260071
"3088" 617.4 461.554497076953 365.461099090359 500.078242490298 378.075930137504
"3089" 617.6 442.229217917322 357.243081072245 480.411505485711 372.381919518047
"3090" 617.8 425.69933047961 347.135566315489 464.274766057531 364.006635565057
"3091" 618 406.572879848631 332.363145038882 440.802729573379 358.349521326719
"3092" 618.2 391.787770117874 319.503624802706 420.406910852224 346.237895877322
"3093" 618.4 377.691274838169 308.881660028042 408.476982662837 334.250863406718
"3094" 618.6 357.581405424126 308.35251839688 393.613690534077 319.604434811959
"3095" 618.8 347.408012803451 317.409849989248 385.012258573926 315.052979959534
"3096" 619 333.796129698902 330.711175041299 370.839435721722 315.014235775984
"3097" 619.2 323.448052336871 348.052514534336 352.075388674826 321.522454842698
"3098" 619.4 314.986582893606 371.144571416297 338.44712944185 335.267136440896
"3099" 619.6 311.996702695472 389.845505815521 325.855858812452 353.055331847959
"3100" 619.8 309.001238266327 410.380255830722 317.632270415531 368.594096605721
"3101" 620 306.622043100278 437.666413461243 311.910924169076 393.026880844656
"3102" 620.2 308.305046487759 460.194929944997 309.321728688382 418.924456949892
"3103" 620.4 319.072485444697 482.673065281865 307.267223453255 442.305295969921
"3104" 620.6 331.898114633428 506.673147760217 313.627779591837 469.598849674163
"3105" 620.8 343.48924895707 529.415230861023 325.913620704773 492.676046842123
"3106" 621 352.772687078166 555.705642529751 337.428104728248 516.797475395283
"3107" 621.2 363.775289141845 565.443923763971 343.076501609267 533.69942832225
"3108" 621.4 382.665262204463 572.989209531536 352.121061267835 548.340378048111
"3109" 621.6 406.244129772665 586.555662846147 367.069923289254 562.354270000576
"3110" 621.8 429.471223816969 601.971111063552 391.723685813501 578.908911113649
"3111" 622 448.111336799765 619.058651503893 416.309281624663 594.088845347501
"3112" 622.2 466.227619313722 640.394793676831 438.28276135272 612.197087969629
"3113" 622.4 482.098960380616 650.721308512623 453.094640099942 624.939044050271
"3114" 622.6 506.36297827926 647.029138526336 465.377136891155 637.862466061799
"3115" 622.8 531.420325854318 646.041484184768 491.102175994493 645.31039706894
"3116" 623 561.418444072292 643.145641101351 520.499183662538 645.80999764172
"3117" 623.2 585.761326602296 642.481935291204 546.717701074437 643.949712661038
"3118" 623.4 610.238151513662 644.299298745295 569.456195579146 644.568729479484
"3119" 623.6 635.037315262652 649.89166432964 594.428401817524 643.210475675017
"3120" 623.8 659.76889343465 658.606451730088 620.565450736976 647.400405850922
"3121" 624 669.052788018093 656.402298450558 631.669957053482 649.392066030369
"3122" 624.2 685.130215418309 644.318042187483 642.721246470246 656.123294732573
"3123" 624.4 699.843758315113 627.765161854219 666.396276709455 652.264574022919
"3124" 624.6 722.689922792338 614.625888647535 687.921289275535 635.122217328064
"3125" 624.8 748.184967352574 605.364444745418 710.760400384196 620.182851141516
"3126" 625 774.25319752103 603.012935486887 735.466188938591 610.20944703159
"3127" 625.2 792.220737804101 593.914126887335 755.197194505643 604.533861041958
"3128" 625.4 795.737280871212 577.712807840624 765.733378226831 601.015770121871
"3129" 625.6 795.527748037467 563.230504073307 772.049530817322 598.621477314809
"3130" 625.8 796.209630041572 548.877010760716 788.113122477374 583.829169323088
"3131" 626 796.128628592165 538.922282546384 790.609781174939 574.192189487962
"3132" 626.2 796.390059349935 527.75436983071 787.814497722496 565.004510070416
"3133" 626.4 796.963766164757 511.171462224002 788.925577246423 548.962608705071
"3134" 626.6 799.706669388641 491.24281193876 793.119446112218 530.793947951391
"3135" 626.8 810.130121585382 470.399281668695 797.081134223886 508.986738368739
"3136" 627 811.085435622058 446.973553790652 804.894203841466 484.822247475011
"3137" 627.2 802.978456705034 427.684928978545 808.333390144328 466.136793476248
"3138" 627.4 791.308689237834 412.559982898438 807.277874713193 449.054864362809
"3139" 627.6 781.31715500771 395.221493520241 799.957888324217 430.581289325561
"3140" 627.8 771.485753510365 373.063850013513 788.268153614366 410.557767644641
"3141" 628 764.692631283307 352.709492170658 779.940485523444 390.317620035108
"3142" 628.2 752.100600180232 338.428284945756 772.804225942586 371.43622303408
"3143" 628.4 733.498145170803 324.994312791118 761.96983755744 352.731645177173
"3144" 628.6 717.821105375143 307.402330229302 746.526569198269 336.59690864672
"3145" 628.8 698.247325902724 286.363684134118 726.745020535641 317.067915895824
"3146" 629 678.372463502836 268.938428669301 708.328012352988 295.741094868646
"3147" 629.2 655.878782269886 252.047566319232 687.659671275352 278.41684121935
"3148" 629.4 632.789523179772 237.521523338037 668.549128116966 259.012182071999
"3149" 629.6 604.06251078673 225.776163257623 643.072651495616 242.126427547628
"3150" 629.8 574.176924574218 215.718839647668 613.851691337331 228.718623484069
"3151" 630 545.295318392376 202.900066238161 584.090279751783 216.707811330395
"3152" 630.2 516.427212181203 191.885789792754 554.874804024591 206.834901766649
"3153" 630.4 485.990720206134 183.29944908825 525.854620597081 195.64171820965
"3154" 630.6 458.141236832188 170.032523926711 497.691860228426 185.101028990925
"3155" 630.8 429.993341541993 159.29233300716 467.420249574759 174.397614158704
"3156" 631 403.79262899792 151.881994686698 442.105140558224 163.229949408197
"3157" 631.2 376.268036942188 143.477520034545 416.484410431163 153.949944489848
"3158" 631.4 371.52586246325 146.568704893347 407.69836185951 150.362562668381
"3159" 631.6 366.133121670247 157.811785670694 404.244607253224 149.975110361341
"3160" 631.8 358.070494956619 167.778822921696 391.261341620288 150.852428094789
"3161" 632 343.860126273266 165.47329458364 379.429207357231 157.672348094601
"3162" 632.2 354.492752564841 161.739491214335 380.391429597973 163.751841707467
"3163" 632.4 359.368020544815 149.022204652039 381.93986165476 166.823483281893
"3164" 632.6 367.837487044259 136.616855232747 381.442076289589 166.549240256275
"3165" 632.8 373.118718226103 129.24381556996 381.821632792521 162.68962114279
"3166" 633 381.042594331076 124.215273779341 383.389620600008 160.97756027312
"3167" 633.2 392.963524265149 110.292337603314 384.526082539882 147.861152820608
"3168" 633.4 411.429112030102 94.9992821234623 390.86079536029 129.234427551879
"3169" 633.6 428.058482419889 82.0992893209705 403.102043744559 113.041570891222
"3170" 633.8 446.385800135026 68.1026472297328 418.137309010955 96.8069392677416
"3171" 634 458.882348901214 58.8774592510174 430.653876600377 85.5907035304524
"3172" 634.2 462.654394467567 64.571345660583 430.001071685586 85.8391392439229
"3173" 634.4 475.382342127604 64.212394639312 438.329569421879 81.2600679352881
"3174" 634.6 492.864487465676 59.5850565392998 455.63033837463 73.9995340217648
"3175" 634.8 510.451196254708 50.0401319748643 474.34913995107 68.6938281948579
"3176" 635 525.595360511024 42.8215363985322 489.483627373052 63.6547685561953
"3177" 635.2 541.31121957956 42.2907472490714 503.913456821988 56.2805233585093
"3178" 635.4 558.06564367937 40.9319991929121 518.249861881255 51.1137098288535
"3179" 635.6 573.256152601844 39.0798291659564 531.62586475875 48.3723498842169
"3180" 635.8 591.432184942965 38.6691186294559 551.611954569016 45.5284372547774
"3181" 636 610.701032747009 37.0662512132838 570.428954263223 43.9034024157414
"3182" 636.2 631.654391693002 42.1560666468229 590.176237780932 43.0543282432354
"3183" 636.4 652.266323547604 46.818957262043 612.122137865921 42.9284095404414
"3184" 636.6 675.879900777469 51.2140995378824 634.9797505336 45.6259295493339
"3185" 636.8 698.841113179643 58.9557556380893 659.904799686361 48.3783044764555
"3186" 637 717.856320195576 68.3275402847914 681.04625832207 54.6815631972602
"3187" 637.2 734.800400209528 77.6912832593218 698.418218911344 61.2501290897023
"3188" 637.4 745.238115994117 88.4360901228809 712.168302969902 66.77164805007
"3189" 637.6 751.926594465721 102.015484070888 723.253605671375 74.4968421894488
"3190" 637.8 763.21277673347 117.5688384764 736.33882182002 86.2319485774801
"3191" 638 779.886838515333 132.643580931754 750.996107353116 103.296124355877
"3192" 638.2 795.883965415584 149.589345695209 765.977950451686 122.015215054432
"3193" 638.4 811.735673686192 165.343279377501 782.963094961818 137.243539400505
"3194" 638.6 825.94962836344 180.815897071849 796.962871884642 151.162749758146
"3195" 638.8 840.114892260179 198.580311292967 810.723243168122 169.210169700038
"3196" 639 841.333139000465 218.5342014943 823.370833663485 184.099443662049
"3197" 639.2 837.01275181952 241.108939531512 832.76825955543 200.109121996974
"3198" 639.4 833.10023725931 262.686613502368 835.002309770992 222.021943899298
"3199" 639.6 834.767382957226 282.939047184554 833.421353511675 243.698402134503
"3200" 639.8 830.635521481053 306.659100242105 832.529833123852 265.020623696436
"3201" 640 827.833803524434 330.054898375679 830.01800833789 288.629102321807
"3202" 640.2 832.633442279632 356.46701553484 826.745009178239 312.707321795699
"3203" 640.4 842.596862364716 365.895299486339 825.884571804366 330.444169251339
"3204" 640.6 861.03743631134 380.708690522553 835.815423530533 350.665672566658
"3205" 640.8 883.462498573857 387.165829535725 847.605514462971 366.056885940282
"3206" 641 891.726074337466 394.201649052126 859.560299559777 377.336575837767
"3207" 641.2 890.358736581582 402.884368833625 863.991072647142 378.518196148043
"3208" 641.4 880.956619107856 416.677553102647 867.519659078957 381.325646002167
"3209" 641.6 868.721197240398 432.984605328093 876.325825501276 393.420412710001
"3210" 641.8 857.275381456139 445.495947121636 873.546190131422 410.847306156103
"3211" 642 845.991856774818 454.119563823001 869.178519955886 423.124715864161
"3212" 642.2 831.300131015997 467.201569821756 858.616984120131 439.174056488195
"3213" 642.4 812.138892278018 486.932356311235 839.880643058976 455.464686453003
"3214" 642.6 797.151623592967 508.211355689327 820.214597120367 472.339661582163
"3215" 642.8 777.489307614147 522.028462822079 806.611773221985 494.218982800789
"3216" 643 752.146432733096 536.36011782158 785.257658818149 513.266105389182
"3217" 643.2 728.662542403835 551.289295808056 761.531454341436 528.271601979862
"3218" 643.4 700.379414785975 563.195140804601 737.818140421843 542.283018737477
"3219" 643.6 672.122996439816 566.219509212534 711.901051788122 555.602297576018
"3220" 643.8 643.320107551215 574.532418042453 681.878825669231 565.00088894997
"3221" 644 615.895135144097 585.115575054954 654.366327708079 569.778415360326
"3222" 644.2 586.832879800131 594.769588462393 624.847099700823 581.64254486328
"3223" 644.4 564.666194587157 610.601336741685 598.895952671769 591.817232945427
"3224" 644.6 550.570490176378 628.298831052063 578.896975702028 601.408590883424
"3225" 644.8 541.866290262251 647.390002902242 562.064742702899 614.146783677399
"3226" 645 545.044592168121 654.306218286196 553.96684494259 619.658720765372
"3227" 645.2 542.284288116699 653.884192665589 555.006419527078 621.001774091001
"3228" 645.4 534.116229293658 648.556800770951 555.406724626651 627.871627431898
"3229" 645.6 515.989307467589 639.937635769375 553.431168129013 639.047300130663
"3230" 645.8 502.143692983971 633.426470082845 553.529634287762 661.064790652293
"3231" 646 503.178951673733 632.965830874237 554.763951582445 663.501477933078
"3232" 646.2 507.480846833038 634.850339741392 547.895627016137 664.054494917401
"3233" 646.4 507.738933836202 634.76192883378 545.436113946308 665.889374371904
"3234" 646.6 506.096229309266 633.475333882601 552.676037134928 663.261339922216
"3235" 646.8 504.946297656515 633.009849991699 562.567221445987 660.884324516438
"3236" 647 504.729874758852 632.950242967949 570.196432406239 667.209188762461
"3237" 647.2 504.687877082993 632.612699936284 564.574479540612 659.484063166116
"3238" 647.4 504.871875558799 632.296955622774 554.674595297601 659.145534956219
"3239" 647.6 506.136479230245 631.68749220057 544.976103685084 651.867958605006
"3240" 647.8 505.44249749548 629.528607981046 541.230606024002 642.637859316264
"3241" 648 500.779736722925 623.028856047746 536.543692252327 640.287453891506
"3242" 648.2 487.800134142729 610.293272186173 521.330562038709 632.639610139052
"3243" 648.4 469.49766885848 596.689824899341 502.724612870076 618.343583575085
"3244" 648.6 447.769158747671 579.851993488688 480.592529644924 603.114680483031
"3245" 648.8 427.004003829978 559.142255542481 458.676934637947 585.489248176489
"3246" 649 407.331051501532 536.232921530585 435.649087847607 565.203868802181
"3247" 649.2 385.788482341367 513.954654680378 414.87637593554 542.809413290707
"3248" 649.4 368.974965863368 486.461165941523 392.519693078514 520.378602858582
"3249" 649.6 348.373309143647 462.141599296365 374.104840948611 494.148960255155
"3250" 649.8 323.83509798268 438.671166313245 354.921628378772 467.307976279266
"3251" 650 296.001175931724 418.685959856245 330.380099324217 442.542791436197
"3252" 650.2 286.254275791606 400.882989584685 312.383842082129 430.451552631565
"3253" 650.4 282.156530720616 372.254320885042 292.788704262913 411.114939449883
"3254" 650.6 279.405362374028 349.541962172085 284.776194152852 387.488990971787
"3255" 650.8 290.501004623811 328.363616386733 286.569298104073 368.555652559802
"3256" 651 299.340726397681 300.513904753138 290.627406213112 340.301845118044
"3257" 651.2 310.658049157191 272.459067601476 296.851200465767 309.662313268024
"3258" 651.4 321.453506423921 243.598976028658 307.753643011699 281.424252319028
"3259" 651.6 335.697567922626 220.189768239967 318.582423350461 256.920553650621
"3260" 651.8 349.733180040804 191.84761943504 331.313371110285 229.56171585522
"3261" 652 362.532371044222 164.331095971809 345.764808026696 201.330883038829
"3262" 652.2 379.396521993737 139.533202732632 358.29377467859 175.329567013976
"3263" 652.4 397.732943945154 115.597835284571 374.157529124391 148.80157406429
"3264" 652.6 418.60355516319 92.1025946794599 391.812274235282 123.62874342208
"3265" 652.8 441.423404830406 77.2590818245881 410.382868536073 103.204126680114
"3266" 653 467.346122411063 70.0024863232992 429.74541627759 88.8451986163163
"3267" 653.2 495.919592601978 63.4249224610978 454.783716209342 77.846358173412
"3268" 653.4 525.133188842594 51.7663711294842 488.30023066122 67.5761091353643
"3269" 653.6 553.377705983152 43.1203705869392 514.579007688651 57.161786705761
"3270" 653.8 578.908049645371 44.7651192039483 539.783999245457 49.5795601016551
"3271" 654 601.39104045395 55.4538066026544 561.912921048166 49.0140280840256
"3272" 654.2 630.016527421703 60.8032912165294 590.039213878391 54.7291098267627
"3273" 654.4 658.378240529299 62.9882943005947 617.633786401772 60.6402448965038
"3274" 654.6 683.862672613869 68.5984190059706 642.604175906563 64.7128485384443
"3275" 654.8 712.538941576847 69.8412289776516 671.161754852319 66.9172416605703
"3276" 655 729.375099258911 82.2317727157401 691.499268008316 72.3428427376148
"3277" 655.2 749.48042119573 98.8091853257653 712.283960917809 77.9866938111619
"3278" 655.4 772.614622248049 115.139975338879 737.829884112403 92.9480706959679
"3279" 655.6 795.34019684796 124.542878978012 759.189595565717 113.880431337086
"3280" 655.8 809.422360092781 145.268399417365 773.610199996722 122.840240694372
"3281" 656 828.979708145656 163.992226157993 797.516701070375 136.805588663959
"3282" 656.2 847.172239791638 183.3607657611 816.484934579085 156.958362845477
"3283" 656.4 852.145577988018 203.609588742642 828.654694044242 171.605385534566
"3284" 656.6 860.016843136011 230.469292823621 843.609538925046 193.749502041213
"3285" 656.8 874.536521406971 253.937507687179 853.375978218243 219.955386248257
"3286" 657 887.717147016732 273.048474482131 864.003881075142 242.59152415608
"3287" 657.2 886.313908747256 276.489755316292 864.673605072401 245.308641541267
"3288" 657.4 884.164360822819 292.319523781424 870.896493634909 254.60965922574
"3289" 657.6 885.803892283503 315.315989639219 879.769493856043 273.041956893548
"3290" 657.8 892.855094590387 335.212301580492 880.130443266624 297.844556389056
"3291" 658 899.666175937274 356.666591662055 885.967108767025 319.803731384153
"3292" 658.2 905.306938967339 380.24597575038 892.969313811869 342.702370234894
"3293" 658.4 900.990925747048 393.615558603307 896.536577063769 353.964654489388
"3294" 658.6 898.816695503326 415.870906794301 898.527628750961 375.24950716405
"3295" 658.8 896.307906071845 439.601740858289 897.174239545039 399.712628746812
"3296" 659 888.94681471383 458.720490043679 896.221417469254 417.264854854318
"3297" 659.2 883.245540607132 482.282041377765 890.001861694925 441.963583652818
"3298" 659.4 869.704130916001 501.027985703646 884.14751795549 463.030127522977
"3299" 659.6 854.237346269634 521.196499319849 872.655837159751 486.118726114363
"3300" 659.8 841.826310685327 545.561951821893 858.803791513098 509.555399538288
"3301" 660 827.136381946412 565.713981561773 846.674003138073 531.917141291778
"3302" 660.2 807.230813340099 585.668407972631 836.791392915942 554.359621306648
"3303" 660.4 792.498087808418 600.025519464264 818.2449757443 572.59701696271
"3304" 660.6 772.003564461805 606.940045875716 806.401882671825 581.375774691262
"3305" 660.8 747.642599696103 623.734433974895 783.501204168317 596.928101969621
"3306" 661 727.396999416593 640.702326179866 754.813036894178 614.271803597328
"3307" 661.2 705.985284381855 653.72875256497 734.911946539024 629.707789369353
"3308" 661.4 677.762884917723 662.936035495835 713.699050611309 645.281900786876
"3309" 661.6 649.483282487256 670.168165302861 686.689250970798 658.447925339052
"3310" 661.8 626.878743673046 669.36948950443 666.470643697057 664.546427165697
"3311" 662 593.857626941711 673.408479213752 641.085776630175 666.891549206742
"3312" 662.2 571.579645556836 675.552743177163 611.124658679806 670.390401868227
"3313" 662.4 547.195749203859 670.74612889845 585.916307884791 673.078791391061
"3314" 662.6 527.679885252013 656.617409920736 563.360742010305 673.322277516091
"3315" 662.8 505.013426967542 641.718393290258 538.673362491423 661.595276586102
"3316" 663 488.432618277907 628.453098222223 520.312959731647 650.241547209716
"3317" 663.2 476.695159682925 622.492671350297 509.634543743898 642.54565925906
"3318" 663.4 458.115082631883 616.829516460873 494.554557385934 632.220075779891
"3319" 663.6 439.069318561241 616.050732638589 478.803216330316 623.391206934115
"3320" 663.8 419.974884608406 603.102930663924 455.845791623455 617.197193132975
"3321" 664 408.468979609518 582.491856312873 432.298041178975 612.188672844045
"3322" 664.2 394.889366341059 561.237619009217 418.127848558787 592.998252009284
"3323" 664.4 384.682073949759 535.25852722894 404.271777518598 569.682160980906
"3324" 664.6 374.995693056881 507.230144637898 392.160669472674 543.595335574948
"3325" 664.8 372.086243386048 478.955071165978 379.12504802225 518.178227716972
"3326" 665 362.659435802004 454.887382074527 376.091005663608 491.505880271124
"3327" 665.2 350.858256752804 427.401160875299 368.517914301799 464.011384716799
"3328" 665.4 346.032321569657 396.706249473863 356.10963270713 435.906699108107
"3329" 665.6 343.807237590296 362.870640893498 348.712648015292 405.107736855732
"3330" 665.8 345.709705751745 329.689787406108 346.984061894685 371.489082355313
"3331" 666 356.623735051071 299.082731872835 346.242069915553 339.717980271383
"3332" 666.2 366.7676022827 268.227821554749 354.579663205288 308.690222584774
"3333" 666.4 378.392557750696 237.00606507729 365.164864771473 276.490676523774
"3334" 666.6 390.427877017909 206.249847910906 377.875370866662 245.759665299667
"3335" 666.8 400.317452997861 174.839464245988 390.571604326651 214.672543142991
"3336" 667 397.349909840097 145.155439862294 398.198567651887 185.77797573306
"3337" 667.2 403.550956553438 119.246618795359 405.597905448786 155.317661027623
"3338" 667.4 422.267188968183 108.698357328009 404.993225429623 143.75267236466
"3339" 667.6 446.575438253376 103.542305951931 411.557739034197 120.714501077083
"3340" 667.8 474.745170899386 92.6745018896953 433.523025131139 111.174018701982
"3341" 668 498.441257119668 79.1610018731881 466.571640012279 100.661508458715
"3342" 668.2 528.806175394689 72.6994176554314 491.156849459296 86.5859035534775
"3343" 668.4 559.534341533805 67.3744764419873 521.804113303221 72.0812378846551
"3344" 668.6 591.168408836596 57.3571723062852 551.477689906956 67.4117911579182
"3345" 668.8 623.31227986862 50.3896557487044 584.904595801232 61.5922238666957
"3346" 669 652.442499751008 49.8001008093264 612.573052195889 55.4635314534201
"3347" 669.2 674.038927101348 54.4083127403232 634.378308734791 52.2011636238324
"3348" 669.4 673.415567766103 60.2886323203906 638.795449827784 51.9150917869521
"3349" 669.6 680.787145606547 78.6353900359947 645.766617620363 55.0714246008194
"3350" 669.8 695.962523174922 99.9352142653434 669.085370230352 69.9622018524526
"3351" 670 710.167897327818 123.211146261723 684.578690316229 91.1130084461552
"3352" 670.2 732.454975804902 142.857012336145 702.953642145424 113.982611174489
"3353" 670.4 750.032364992575 166.172471439755 722.917744959956 136.834989712837
"3354" 670.6 771.36633621351 190.701786812317 743.013870578345 159.550706210705
"3355" 670.8 793.919690578811 214.160865755526 763.071026709173 183.596165676395
"3356" 671 815.370669781874 234.170982354301 785.431071719744 207.189587034371
"3357" 671.2 842.055318418894 256.893406741527 809.265621278401 231.288784655978
"3358" 671.4 861.685765736219 280.324464152628 833.831539182287 251.598023396673
"3359" 671.6 877.680355200012 308.357582321979 856.401781601162 274.271563729326
"3360" 671.8 891.484541029758 334.949857577617 871.395881053793 300.680869381554
"3361" 672 884.336228504313 347.772963543277 875.737834382213 307.560319539776
"3362" 672.2 878.017932844485 366.625267691767 880.110877404678 326.987300135306
"3363" 672.4 887.87120835923 375.191988180809 879.81768537856 336.97994559903
"3364" 672.6 893.424999955537 374.278123649665 876.883259073007 344.801929513918
"3365" 672.8 893.649650638125 369.241782210263 875.988440630999 342.552111084949
"3366" 673 895.163785078918 361.738833070658 875.521901038105 343.013267655853
"3367" 673.2 892.42017856036 353.940035446212 874.305403092447 342.377304663148
"3368" 673.4 888.962893995084 354.773820171541 870.903492726275 340.769297487467
"3369" 673.6 888.562059506858 348.037047011262 868.658399760873 338.978664343113
"3370" 673.8 891.560503070114 338.838323233275 866.633923013615 338.256490409856
"3371" 674 894.391307210958 329.928795252255 865.977273006096 336.270143423523
"3372" 674.2 893.201939847738 321.251265683768 867.162047845259 336.030334515809
"3373" 674.4 891.804933146779 311.67543240653 870.331746186084 334.691113525292
"3374" 674.6 893.431813524376 298.371511322696 875.343406815434 329.532766193613
"3375" 674.8 891.411023153566 292.202772513222 877.303890751712 325.908396434474
"3376" 675 891.656438061196 288.888197427504 879.168882895004 323.426466413187
"3377" 675.2 891.345236323645 287.926997647233 879.536810709833 322.216741140098
"3378" 675.4 888.387881293103 284.837929881748 880.044427825908 320.383848607085
"3379" 675.6 886.001236441726 276.929863963101 880.048361951587 318.234649952347
"3380" 675.8 883.657365847875 267.453672056414 881.987116640178 306.353346667418
"3381" 676 880.80169097329 256.967551622787 884.221357832455 295.973011280611
"3382" 676.2 878.920264366857 247.886072679031 884.359458967032 286.77437291143
"3383" 676.4 875.286378582736 244.31973152191 883.78799219913 282.539070750397
"3384" 676.6 873.738492984081 242.225744932334 884.434869976913 279.717086606699
"3385" 676.8 870.699427188472 238.972986021138 883.864278788765 274.692385197122
"3386" 677 869.811917652308 236.780930032083 883.049605751047 273.09016653804
"3387" 677.2 865.850468722094 235.266704225173 882.877300645531 270.055357053672
"3388" 677.4 859.874329515467 229.288482019348 880.295813913815 261.88042057876
"3389" 677.6 855.08191476856 226.085722843538 879.339228485274 257.139091990832
"3390" 677.8 851.283896235783 222.730434281574 876.103457425807 252.254157466004
"3391" 678 850.478502024366 218.713036940643 874.525370652424 249.847933862465
"3392" 678.2 846.35613029144 215.019841627045 870.319682615383 246.163411046664
"3393" 678.4 844.321135827894 210.126487979576 867.027107837196 243.393268456722
"3394" 678.6 841.522931352504 202.002644701599 862.173848561835 236.834460763868
"3395" 678.8 835.8433112344 194.286878649124 856.31662058434 229.447474785623
"3396" 679 832.226373838015 185.175352619982 850.226311783781 221.078987425313
"3397" 679.2 830.109730049759 177.769381630289 846.204378460398 213.418303580173
"3398" 679.4 833.139718030519 173.877123702469 844.827266260619 211.148072015501
"3399" 679.6 830.282936903126 174.28847003527 844.791102966178 210.926777625496
"3400" 679.8 830.963181874726 171.164270264915 844.473365906006 208.888035359333
"3401" 680 832.818847815946 173.057336322442 843.391471174075 207.524583655989
"3402" 680.2 837.868047593778 175.331908906691 843.53220866751 208.496871930142
"3403" 680.4 833.327481772646 176.841319246276 843.729197995858 209.57563523767
"3404" 680.6 832.626047760813 178.015890951095 843.70805876764 211.060197191233
"3405" 680.8 831.103275379372 178.500351833682 843.693940566164 211.890734636267
"3406" 681 828.341963130395 181.033157766961 844.229000925771 212.653020312912
"3407" 681.2 824.197547148991 181.467963620256 843.911293588824 213.063873788818
"3408" 681.4 821.200491506002 182.677668583807 844.171118504357 212.984746501885
"3409" 681.6 818.963425324112 185.404351308719 845.213147865818 212.529652132972
"3410" 681.8 814.602109732607 184.315885542133 843.331243757916 208.285606135051
"3411" 682 807.69072067257 183.423087415258 839.411279308805 203.195530515586
"3412" 682.2 797.470034785217 183.954118415332 833.762088793073 195.636899643355
"3413" 682.4 783.385067204691 183.997073518887 823.765300878088 191.347703363862
"3414" 682.6 768.794322391868 183.61337480545 809.857740560504 188.195235102156
"3415" 682.8 748.576071488921 185.796890337869 790.412009402315 185.780964002761
"3416" 683 726.231461761879 185.137499995091 768.194907651762 185.916658840731
"3417" 683.2 705.140658139738 188.948099040224 745.337584487688 184.917175317475
"3418" 683.4 682.201395985232 196.616494682072 723.505502045801 186.227887775263
"3419" 683.6 659.419381607698 203.668940639986 698.685664616463 190.82591942528
"3420" 683.8 636.116952173295 214.468200058037 673.165071345726 197.451803417095
"3421" 684 608.900911606924 221.170255040564 648.205611806769 207.013021268881
"3422" 684.2 581.458231407723 229.06170241883 620.561344617717 217.24848048255
"3423" 684.4 551.118611862404 234.866969339927 592.542769727314 223.390063063493
"3424" 684.6 523.133503319002 237.250293022348 564.442993556065 231.033897115017
"3425" 684.8 493.871948924751 240.98641977016 536.094629504282 233.672130289775
"3426" 685 469.343149559376 253.31709879145 507.648707511558 235.766910883873
"3427" 685.2 451.985268167807 264.246674203054 487.082946892475 243.979909791655
"3428" 685.4 427.388502280489 275.19180472186 464.062767580572 255.393502929423
"3429" 685.6 410.826083132464 269.900873442861 447.779674560899 265.097852179987
"3430" 685.8 402.606308726792 257.288755829994 439.687498358409 265.967669542004
"3431" 686 399.174022659495 257.540589578103 435.790735662697 266.366752454735
"3432" 686.2 393.199783131029 266.33213552823 432.046573580037 265.030829342774
"3433" 686.4 387.193098421911 281.417459310207 420.992708647798 261.176119424463
"3434" 686.6 384.607580990502 295.084438378924 404.097373033401 265.360353065448
"3435" 686.8 381.208376431079 317.377366013428 396.419716780291 278.443423332493
"3436" 687 374.411574332664 339.843543587699 386.164333104018 300.354202542186
"3437" 687.2 365.76148692054 366.121608627273 379.355378480338 325.985066831191
"3438" 687.4 355.826794934342 396.540427880038 370.332696789725 353.782755679657
"3439" 687.6 345.698388860268 422.342190696557 357.467840808023 382.211603045982
"3440" 687.8 336.141804523123 449.009927575036 350.322160050612 410.003155695881
"3441" 688 329.972261832802 477.988721341926 338.910043058303 437.315269906319
"3442" 688.2 327.677477905535 506.313625546815 330.580563888761 466.139832425935
"3443" 688.4 337.469254071126 515.299134667249 327.587793845852 478.129554386755
"3444" 688.6 350.344924748908 532.670145680486 331.203307146174 493.523081245831
"3445" 688.8 356.253670586966 546.784858355415 339.203666645047 512.530290507507
"3446" 689 361.070822639864 559.985842989555 346.074922951663 523.698096095909
"3447" 689.2 372.982612511911 577.932787540811 354.936323974388 542.061285822135
"3448" 689.4 383.378678132719 587.250397695466 361.234592603333 555.653913742471
"3449" 689.6 396.718246702892 585.817549283665 365.605091383035 562.500491401483
"3450" 689.8 419.522503292823 592.159231455728 382.008957971801 578.652311139385
"3451" 690 440.961788300456 596.921667403078 403.176645122458 585.519952461625
"3452" 690.2 458.210328687989 600.659489840785 421.561906275331 589.682485001923
"3453" 690.4 471.860323019675 600.250585548724 433.438946215862 593.753323813071
"3454" 690.6 486.978187286866 596.614791492225 446.545011559975 596.854158969173
"3455" 690.8 509.015806445922 595.303515039514 466.091540419071 598.443861889117
"3456" 691 525.316517886986 593.606049756297 483.495496809852 595.057773224981
"3457" 691.2 546.101505225495 586.529391519455 505.461647684444 594.409884100111
"3458" 691.4 567.481358628131 580.233392803873 528.014293655455 591.247333898615
"3459" 691.6 586.740962056095 581.441905358634 547.393227334229 586.681431484243
"3460" 691.8 610.124536602735 579.209643799801 568.18410449691 583.08551027744
"3461" 692 630.706207263577 574.737734835954 591.401853748021 583.464685967085
"3462" 692.2 654.507869153867 575.31804726917 614.965711212313 579.195748336009
"3463" 692.4 676.138276789807 569.131913715628 636.396822646726 575.918216477027
"3464" 692.6 683.687207770243 552.983800513066 651.315990449438 574.284984392099
"3465" 692.8 690.550104165861 530.239303979089 672.353343269563 568.941230624439
"3466" 693 699.163856470017 507.532035564898 686.741604203327 549.822268369847
"3467" 693.2 709.53380933933 488.933888380955 689.636741903754 526.98554543519
"3468" 693.4 720.481876765581 468.025753250335 700.168263020105 502.162086930031
"3469" 693.6 731.072575041704 442.325858033304 715.149230039716 479.441891692736
"3470" 693.8 740.298143624598 418.929151119563 725.386806740252 456.19112815053
"3471" 694 752.305860761632 389.497962199212 737.158909166546 426.720678139858
"3472" 694.2 752.687934302307 362.546292816182 746.463965058499 403.230444977007
"3473" 694.4 753.485175453012 334.055125456846 751.735071710608 375.006456425195
"3474" 694.6 747.772287379616 306.879465351906 753.568920140765 347.212087399762
"3475" 694.8 741.27344506086 278.769628138655 749.977130282319 317.726773945827
"3476" 695 730.39062568879 250.031868561143 744.634608600554 287.649448007429
"3477" 695.2 719.544809321249 220.92889539637 737.357726378533 260.947941346424
"3478" 695.4 709.570262589139 189.703595095852 725.181414561097 231.126925192048
"3479" 695.6 697.840282764527 160.855323325556 713.818732319149 200.5638197322
"3480" 695.8 684.774219377222 129.7815471695 704.512414950146 171.021322489917
"3481" 696 687.100407285189 104.190686810906 692.128941323197 143.381800669353
"3482" 696.2 694.704352572485 77.8323368272672 687.334028313631 116.424592425788
"3483" 696.4 702.688262796492 81.3300246318629 686.346592448852 113.442680357107
"3484" 696.6 705.709206087421 85.0695880242338 687.072254501267 114.308922900203
"3485" 696.8 700.321099487004 84.9662542795008 687.046881412576 115.236963894099
"3486" 697 691.539054375193 83.8533914113396 687.63620649602 115.210509494644
"3487" 697.2 677.325650897575 80.5519397054401 688.086048994231 114.323350888055
"3488" 697.4 669.235392399371 78.8707355434999 689.385616677799 107.038688035
"3489" 697.6 656.519163914546 78.8705948450844 686.781320671193 101.222748034317
"3490" 697.8 639.322184811592 76.2703104610667 675.461668432827 90.688940951193
"3491" 698 619.855762321337 77.6741382509268 659.295961773949 83.5954807014066
"3492" 698.2 594.318508437903 80.7261898021353 635.302655809975 80.4268486864056
"3493" 698.4 569.010606889561 81.1016006688803 611.587530402547 79.6425286982912
"3494" 698.6 545.397486619986 82.7433737410549 585.432857612331 79.5337812483709
"3495" 698.8 517.693761177711 81.8046063260957 558.159855203774 80.1531421340532
"3496" 699 487.604569687931 87.8436628380838 529.319617232379 81.2691152490083
"3497" 699.2 461.609572936045 101.249980253223 499.764789874519 83.3037527736472
"3498" 699.4 434.48675504442 119.072402465833 468.712916041888 95.8819101462729
"3499" 699.6 407.860572432085 138.082653821703 442.638249127479 113.913038097077
"3500" 699.8 384.983549687399 157.719125748031 415.196148545143 131.08076567421
"3501" 700 367.026355305455 180.627241303548 392.259076683207 147.30175735853
"3502" 700.2 347.314234982027 205.511200524239 371.400635238731 171.308838244716
"3503" 700.4 324.203279210065 230.546951713873 351.331433532332 196.573571526503
"3504" 700.6 307.264862777576 259.069241817691 328.492066356699 220.591760248543
"3505" 700.8 304.878153304455 287.139663439868 311.431210626296 247.443628674258
"3506" 701 300.675668605734 316.130771206374 304.587912831057 275.775484757801
"3507" 701.2 293.533960484071 348.3759673639 298.077725779825 306.599151652258
"3508" 701.4 293.1937728024 382.551919826057 295.133531164417 337.885801066324
"3509" 701.6 301.386564776302 407.921690549444 291.028236801391 367.816274430863
"3510" 701.8 317.341879608697 435.775303121051 297.958552409012 399.267448620857
"3511" 702 336.414077151308 456.62824072089 309.457909074342 425.663686780909
"3512" 702.2 358.29494430742 476.296549598105 327.184402745837 449.242360473366
"3513" 702.4 382.303477274858 496.795097024003 350.408658987209 470.181861025432
"3514" 702.6 409.372004092265 510.015339779823 372.279802436725 490.340761217108
"3515" 702.8 435.752046904499 524.359356586544 398.970372003528 505.272640209741
"3516" 703 464.819880888814 536.094726472031 425.88928066337 520.393037121661
"3517" 703.2 496.130635815654 543.993175073893 453.343164739053 534.085304341865
"3518" 703.4 523.374579062606 558.547856017555 480.936914184555 543.2446175475
"3519" 703.6 545.517662489655 569.517844423566 508.480271629554 556.417462641196
"3520" 703.8 573.935850463675 575.089638639983 532.598904231933 565.490881545914
"3521" 704 599.994336122322 570.602269533775 560.340833308074 572.842470164984
"3522" 704.2 623.839828462883 565.046624940225 585.393429706984 572.779357164861
"3523" 704.4 654.256283661407 566.299942078267 611.554343488298 567.56716139546
"3524" 704.6 684.057656118699 562.133570873832 639.953467590508 565.677293821156
"3525" 704.8 710.811352120041 559.75237855028 669.804894349492 565.516602103602
"3526" 705 738.625140242031 559.659891305227 698.965567310443 562.639480729484
"3527" 705.2 768.969128730426 562.289044794321 728.869845564939 563.101673563792
"3528" 705.4 794.25578359807 558.492361433986 755.54671771265 562.558663972258
"3529" 705.6 799.428255883571 547.972402593255 765.054087172603 563.594802871914
"3530" 705.8 809.186592804747 547.039325672886 772.043197065935 562.195071373594
"3531" 706 820.826638706186 561.472071350467 784.585473604519 557.355046505594
"3532" 706.2 815.871648899373 561.304519340902 782.424605946649 554.4730949388
"3533" 706.4 819.509868259805 556.993860790056 782.16957497103 555.286139234431
"3534" 706.6 826.279247439705 545.638031383908 787.220159871747 555.73277268793
"3535" 706.8 829.735729854991 533.381824516005 799.745798155671 556.995662312946
"3536" 707 843.257797146285 514.005772958655 814.578938232791 550.89573772048
"3537" 707.2 854.557588588123 497.228826426081 820.158533733401 531.857747871649
"3538" 707.4 860.771105307711 486.99886157249 835.731507151472 514.371577375866
"3539" 707.6 872.22832291387 468.105708530529 853.562977814106 502.558003218378
"3540" 707.8 886.857225585273 444.553586354334 868.837768367215 479.094669181259
"3541" 708 896.68610423466 419.776914163884 880.78081519915 456.269422607795
"3542" 708.2 896.022113640478 403.882996500811 887.122020545143 442.927391918652
"3543" 708.4 892.817717148902 381.842729671471 893.343671103082 423.104541686158
"3544" 708.6 890.97291113884 356.591799760634 892.792483082911 396.787103634092
"3545" 708.8 890.893776248388 330.509141046328 893.594991332777 370.811599910488
"3546" 709 889.190018934014 302.953741576861 890.604809991106 343.682821608525
"3547" 709.2 887.236210560451 278.721165028453 891.13713520423 318.970804725977
"3548" 709.4 877.52329575677 256.138072641566 889.257171099984 294.758216060183
"3549" 709.6 869.680900526412 232.601529044329 883.090171330827 269.180404301103
"3550" 709.8 854.467166259746 211.994548170396 875.163118432613 248.405771277327
"3551" 710 840.820183498154 190.947880084436 861.623924947874 226.082802352661
"3552" 710.2 823.517152555628 169.719824766054 848.985639767624 202.409752587752
"3553" 710.4 807.782208800507 149.592164403764 833.779319995512 183.16218732225
"3554" 710.6 790.63932391643 134.1822785221 820.317299843356 162.451539691637
"3555" 710.8 773.351508394781 116.040214834552 802.425097168704 142.7258846565
"3556" 711 759.547805747353 98.5208863110748 787.598746160365 125.465246329332
"3557" 711.2 743.022911582088 95.2768815810381 777.192294475295 116.02129763129
"3558" 711.4 719.476110235819 90.0351003718733 758.201329930356 104.527788813917
"3559" 711.6 696.102509431536 80.0254452661092 734.210464101154 93.7479834522909
"3560" 711.8 667.798923664325 72.8879108488879 707.095064739016 84.7605940349058
"3561" 712 640.625410607966 65.959323619544 679.964015878358 74.5789411563162
"3562" 712.2 613.271009672635 56.811614733871 652.341233191774 66.8851889157094
"3563" 712.4 587.92716779662 51.6262515992786 627.047096244704 58.5864489070329
"3564" 712.6 560.270581276415 50.7422411000894 600.028747168589 52.6096893469855
"3565" 712.8 537.393442175373 48.3368611882403 575.978084154529 49.1570104165283
"3566" 713 528.407728053132 58.2696925346871 566.968435978893 49.0514984497225
"3567" 713.2 512.184880759153 74.752440249064 546.031228405512 52.3055047632236
"3568" 713.4 496.253506826711 91.8011754113125 524.261266359791 63.1533237326631
"3569" 713.6 477.948141707247 113.963268432045 505.763160026267 84.3359185997498
"3570" 713.8 463.931371208762 133.265067882664 487.622148919752 101.101584537923
"3571" 714 456.722512547733 154.875669169245 474.771442359879 118.114299310552
"3572" 714.2 448.924050187105 179.776408398245 460.921590480077 140.623227785297
"3573" 714.4 446.455648934162 208.190191793853 451.518788105952 167.421002147274
"3574" 714.6 447.323214413419 235.438363527887 447.394405336756 195.829174062863
"3575" 714.8 450.862213449656 264.170691609095 448.86667411637 221.792433466263
"3576" 715 455.885767853506 291.095971692766 450.530570412945 251.110631570805
"3577" 715.2 461.532490080998 317.440581787702 450.873409493739 277.488905007131
"3578" 715.4 460.011991730014 346.911865026593 456.058690921087 306.798387532718
"3579" 715.6 460.702039528201 376.289756276221 458.327484718267 335.041638632114
"3580" 715.8 455.050646001979 403.390389645188 458.66525329786 360.193793130086
"3581" 716 449.57251773656 434.354866990847 455.310082361939 392.517248615726
"3582" 716.2 458.741215295823 457.050928873575 448.369679373623 419.068856029751
"3583" 716.4 475.276663904903 479.292711694674 450.099770451059 444.33830314238
"3584" 716.6 492.497795860367 494.911946609353 465.324037674327 466.898376511941
"3585" 716.8 509.328762143426 499.680698247508 476.082969505531 479.383775046389
"3586" 717 525.657866389924 507.336125992774 489.60766207758 486.935643507367
"3587" 717.2 544.303482297488 525.750311247519 512.6212769475 501.659675271506
"3588" 717.4 560.280355444474 547.874717938469 533.567176135391 516.507202934921
"3589" 717.6 576.259702148663 572.185065134062 551.849983874339 538.969980793597
"3590" 717.8 595.109784227954 594.294282554848 567.869436867175 565.53574342184
"3591" 718 617.496123233251 611.824221138716 586.691115483076 586.409322323811
"3592" 718.2 638.799315593338 632.156804713661 607.825993600492 606.836227544036
"3593" 718.4 661.961923196837 652.372260400621 631.227212454759 626.93561113798
"3594" 718.6 674.964381148797 654.947925169669 642.211923583136 637.846283747051
"3595" 718.8 688.598225331907 645.017904181718 646.396517696469 639.773112762665
"3596" 719 705.358793305991 640.102096530821 665.794815334838 646.591389508794
"3597" 719.2 720.714039211771 635.311438692113 680.431719574585 646.244397716004
"3598" 719.4 742.614959485284 628.137726495492 703.484034759559 637.878883611709
"3599" 719.6 761.046915101017 621.443193820675 724.318560235675 633.625823195418
"3600" 719.8 769.789293990378 604.936708840061 736.546233336334 630.352091640488
"3601" 720 782.974414090076 584.79099041292 757.545227740155 614.835460562975
"3602" 720.2 797.09167781778 560.089846003735 775.413505261565 594.422204782837
"3603" 720.4 807.849737671931 535.266823265344 790.094102367856 570.796134713253
"3604" 720.6 818.992259584567 507.718733694799 803.915501967579 544.949222249168
"3605" 720.8 832.141601705148 480.020498296925 817.88247137008 518.160128121966
"3606" 721 846.368522920714 451.319811757336 828.759511123531 488.778682568727
"3607" 721.2 859.109510173501 422.099041673935 842.102563006394 458.455789660587
"3608" 721.4 875.97051210985 394.185300867425 856.491830111438 431.809971486885
"3609" 721.6 894.571450955532 372.844625753626 871.433109233742 405.970412163143
"3610" 721.8 892.263140458664 357.545720330536 878.500666925097 394.687840934461
"3611" 722 892.227098210469 333.152630827486 889.205626108922 374.246971853509
"3612" 722.2 891.091146239262 311.78505559409 890.898882188852 350.674623280718
"3613" 722.4 883.056606388691 286.766883021227 890.422497375395 326.436939976642
"3614" 722.6 878.086200012701 261.058211410443 885.139469014114 300.473654573752
"3615" 722.8 863.364315485639 237.73273859163 882.518167928515 275.295990377764
"3616" 723 849.948681835683 212.932641123876 870.961311825451 248.241157069808
"3617" 723.2 836.921039918934 188.90633230628 859.414187219641 224.406200602519
"3618" 723.4 817.402181852872 170.794979685322 844.610485559639 201.920571396771
"3619" 723.6 797.029879995067 149.790516587102 826.461630733529 177.85215225099
"3620" 723.8 771.437413894047 132.706914842466 805.548178720674 156.402230581628
"3621" 724 746.426081621191 114.887685688645 781.668323363059 137.731547821737
"3622" 724.2 716.671140240612 96.2701137638171 759.25533230242 120.790455426617
"3623" 724.4 689.575382792535 78.4646468206208 727.481250251387 101.895772732081
"3624" 724.6 672.068863423918 57.8315671933157 700.344976564178 84.5215125470572
"3625" 724.8 645.349676609077 49.5989063251682 680.374392500419 66.1110301196623
"3626" 725 625.166905063269 58.6567486599121 663.791146725101 52.8566307504364
"3627" 725.2 595.546620200786 66.4563534739035 637.789892419623 50.0101965367961
"3628" 725.4 571.190415535572 74.6316031877396 616.793839721734 64.7776553577867
"3629" 725.6 545.550943768416 87.2761720156777 581.422886895231 73.7174003392631
"3630" 725.8 521.336541668663 104.43823303375 552.421972166645 80.8733358620584
"3631" 726 492.559844054507 120.331215497765 525.437100458388 97.0580969257377
"3632" 726.2 464.055671407209 138.569644802476 497.073275414194 115.836122630134
"3633" 726.4 437.360689384302 158.852940846682 468.71463912155 132.469978550968
"3634" 726.6 417.647320828207 186.705757047274 441.69017621619 153.556231386983
"3635" 726.8 398.068019287767 213.994939796036 419.34980221315 179.015987039461
"3636" 727 381.848429908698 243.246114323139 400.48051331779 206.002368720481
"3637" 727.2 366.151069276563 274.514878534435 384.025936215211 236.118848736275
"3638" 727.4 350.216164283626 297.229967758108 370.804892439339 264.028037575089
"3639" 727.6 323.988179322387 312.313675842968 355.36614464716 287.071656045912
"3640" 727.8 308.372524361757 327.525728451269 337.628572626572 302.336821379137
"3641" 728 309.515500763139 328.016517455017 334.788968908255 302.975967735584
"3642" 728.2 302.903501826903 321.868879553247 332.978646029861 302.380030228509
"3643" 728.4 289.610210516499 310.055507938876 321.828280711154 308.107776136885
"3644" 728.6 289.913179113114 293.441732015314 317.310218084683 309.63449197581
"3645" 728.8 291.899520541451 270.045008280957 309.348325960878 305.76453971813
"3646" 729 295.658521994803 253.955398778692 304.304125739908 291.343168631544
"3647" 729.2 300.754457713208 231.430865892022 300.548805679084 270.903623701893
"3648" 729.4 313.704011185567 210.647882323628 300.100313612977 248.03459494161
"3649" 729.6 331.923219691932 190.855210788609 310.191965995063 224.166789437665
"3650" 729.8 348.558124164254 167.424998506389 326.484721213693 200.498967736249
"3651" 730 361.243999337679 142.874026389878 341.886772894677 176.913871328866
"3652" 730.2 377.496370820757 125.690389781574 354.334352496219 160.651306541951
"3653" 730.4 397.78769909525 109.551952384818 371.206671355597 138.572607881213
"3654" 730.6 421.640104979137 95.9003736014716 390.790278788903 122.017688868597
"3655" 730.8 444.403470933487 81.0975483800032 412.45212549296 104.482876115819
"3656" 731 468.088473759743 64.829621781598 435.895457719499 90.272442070585
"3657" 731.2 486.43114658475 59.9784499683994 451.426467417946 79.7391906187715
"3658" 731.4 511.288632855272 53.9589811756704 469.910140113651 68.5276203196047
"3659" 731.6 534.091198875378 45.8547402643488 496.716530095707 60.3490442998553
"3660" 731.8 547.271131063836 42.7630157976515 510.522861373489 57.5197526511719
"3661" 732 564.13104884544 39.94989576406 526.277137325603 54.0942440273334
"3662" 732.2 581.885038171016 44.3111889679138 541.636584078622 48.1382262064465
"3663" 732.4 603.393801324264 48.8185396981145 561.8768994589 45.1475849660902
"3664" 732.6 628.956622128447 50.9592016636734 588.546755110718 48.4681044486551
"3665" 732.8 655.10714291633 47.5996222968105 615.731237804394 50.8674099070199
"3666" 733 680.622411249592 55.5183483460071 639.446821122547 53.0884680189748
"3667" 733.2 702.260118704645 58.2893625675113 661.986315683313 55.5541341787588
"3668" 733.4 724.556565186591 61.9018261283497 686.419579949389 56.1450717696361
"3669" 733.6 730.433803417694 70.9693190194337 694.174429778426 58.1597075101879
"3670" 733.8 746.733580499387 84.3310098009347 710.222092547686 65.870102784073
"3671" 734 766.620150871304 93.5164325289531 730.800669518665 78.0341028900478
"3672" 734.2 783.107204804694 104.978457079924 747.054045105507 86.5316893692474
"3673" 734.4 798.346055477351 115.883594183435 764.243840876064 95.9864782252287
"3674" 734.6 806.207882206066 124.949782168261 771.998250635054 100.913677481394
"3675" 734.8 816.624294231196 133.688589832352 784.379469207233 110.317952896541
"3676" 735 819.731187721951 138.343376095176 789.47071157643 116.604112888444
"3677" 735.2 818.383668170035 139.480346484216 788.584593459794 116.452235636593
"3678" 735.4 818.451431465672 142.427168725359 789.100170827631 117.088348896405
"3679" 735.6 820.217306893501 146.321862252764 790.367591081993 118.306470278995
"3680" 735.8 826.498152159942 155.28167314373 799.895234377869 126.01908626854
"3681" 736 835.317698166529 168.1748356749 810.582425638363 136.812161449458
"3682" 736.2 843.213656449426 177.42446248586 818.758939730708 147.044818852759
"3683" 736.4 845.388853830522 179.295871817188 820.838645014339 149.416508984487
"3684" 736.6 846.683560840031 179.354793576191 821.032306325803 151.371674687863
"3685" 736.8 847.978108427807 180.043214767139 821.445060158199 152.236277692837
"3686" 737 847.21876216916 180.418240605439 821.607860303843 152.522212084064
"3687" 737.2 845.568412343077 182.810984040108 820.914110056098 153.152752214155
"3688" 737.4 846.539172536901 188.810942148335 822.398660727566 156.128805328846
"3689" 737.6 847.752238438155 194.872827896114 827.588494825456 161.469452274315
"3690" 737.8 849.072168033649 196.70423991473 829.07224266397 163.990450830173
"3691" 738 849.887114104348 199.443543659585 830.70469749194 165.851281869397
"3692" 738.2 852.385381160217 206.157635986459 834.812337335653 172.050105111058
"3693" 738.4 853.615126255168 211.511985812968 838.571586764675 176.160392172604
"3694" 738.6 857.330568835687 220.439048449491 840.080047139236 183.432814416286
"3695" 738.8 862.234398580199 227.491900226396 843.006977746494 191.97159308564
"3696" 739 867.677329266203 234.171406346688 846.528492737921 200.905646833226
"3697" 739.2 870.198538193091 235.780978923892 848.365835462185 203.35465116489
"3698" 739.4 869.548279635827 237.076625589617 848.639848506721 204.714681658202
"3699" 739.6 867.818043551994 238.484581472791 849.074978264705 205.177695341769
"3700" 739.8 865.58203616375 241.641474471703 849.808807215887 205.90034340957
"3701" 740 863.554593821753 244.633392990588 850.374766228045 207.620336519131
"3702" 740.2 860.608353640094 254.165118522936 852.307488004254 213.780275863132
"3703" 740.4 858.568330595226 264.256886951107 855.21445515125 224.641721929043
"3704" 740.6 856.476701374263 279.343793422936 855.991578899312 239.030260976156
"3705" 740.8 855.784952780929 298.96041461431 855.458122861419 257.176923521189
"3706" 741 854.13926709331 320.706788751326 854.26718676894 279.7265228431
"3707" 741.2 853.394875124539 344.452408335386 851.35426690439 303.978154842587
"3708" 741.4 853.578605093314 369.841255423499 853.01600974275 328.879591079527
"3709" 741.6 851.469358760339 394.655413083293 852.397285773043 353.302678054122
"3710" 741.8 852.947222974819 422.972662560807 851.279737874405 382.410744582938
"3711" 742 853.447267957935 453.401935894401 849.736705021333 411.938477359201
"3712" 742.2 858.486056141229 481.381982997027 851.475246608717 441.410814914567
"3713" 742.4 861.530236109331 508.933873350324 855.598363235055 468.636887533596
"3714" 742.6 848.619315894499 526.390620721335 858.067202288531 486.685522909077
"3715" 742.8 834.97346843378 549.108160505755 851.527258031271 510.980981491191
"3716" 743 822.751382266089 568.551343407794 840.488348195531 532.051870116757
"3717" 743.2 802.435979036385 574.222615563927 831.617834660141 549.096830927404
"3718" 743.4 775.95662653238 582.375478419429 815.248622561759 564.901954357843
"3719" 743.6 751.17878558831 591.075029915546 788.100834754133 575.322472083192
"3720" 743.8 725.044754546311 597.725333185555 762.722109229938 584.047532708222
"3721" 744 700.657038086744 606.482297554243 738.782254897811 590.99065408302
"3722" 744.2 674.287786343754 619.033434486736 712.789834377864 600.20850450671
"3723" 744.4 653.501527250372 628.508291454485 687.829470814494 610.818398826884
"3724" 744.6 632.547984570518 643.830804832678 666.600717593857 622.185731473908
"3725" 744.8 606.953676240098 653.150348412686 643.380702818831 635.251214576965
"3726" 745 582.816168526994 662.98006414222 622.732841351983 647.651371485059
"3727" 745.2 557.105079288752 670.036651911124 594.99421414257 658.31463218274
"3728" 745.4 537.233678762585 663.473262662443 576.853699244917 663.345045514609
"3729" 745.6 515.795871369982 650.493709436718 555.529322059408 664.146469678094
"3730" 745.8 489.761027536171 638.113722447773 529.649508926005 657.562596006351
"3731" 746 464.570195120143 627.343646327743 504.487257315799 641.810441294404
"3732" 746.2 436.306520859074 618.805127134866 475.864310088119 628.966357960157
"3733" 746.4 412.6424820602 614.272101937212 451.40291747774 622.460710588231
"3734" 746.6 401.29916330222 612.11782645795 439.223626532642 619.579758679906
"3735" 746.8 401.21294010108 615.214956617097 437.563791183967 618.974022781465
"3736" 747 404.78707401111 617.894893180745 438.567766096669 619.005252321411
"3737" 747.2 406.267708749562 618.572003695589 439.526325323406 619.049522865476
"3738" 747.4 405.54020357349 617.450034954656 440.184989448785 619.115719808411
"3739" 747.6 404.583877109678 613.881759004187 440.384247896033 619.51814204874
"3740" 747.8 398.816960670611 607.906968941495 437.816161914202 619.17785363159
"3741" 748 387.125664085955 598.511658319916 422.814472281002 615.754680331299
"3742" 748.2 381.528431759498 587.650201815953 412.506112354305 610.859257482018
"3743" 748.4 376.925714958902 570.304326911746 400.39755070718 601.824792281658
"3744" 748.6 369.653177261465 547.846394375409 387.232903204373 583.978278297181
"3745" 748.8 359.354877903623 525.106915715542 375.140689169927 562.111639773719
"3746" 749 340.499979026677 508.547128740648 366.19720000177 539.524293765566
"3747" 749.2 326.711744982124 486.513232215744 353.822945739034 521.140033218583
"3748" 749.4 312.398234242051 464.308987870391 336.133052227715 498.974288547096
"3749" 749.6 302.237328282324 439.920192562404 322.768814490395 473.24198541655
"3750" 749.8 297.960227830079 412.779832239685 310.53126168875 453.735737161582
"3751" 750 299.127659396215 385.646757894274 302.576882088547 425.102124059764
"3752" 750.2 296.063906135008 356.869740771087 299.415955210765 398.124760801486
"3753" 750.4 296.360468502978 326.998376371974 298.582552148466 368.275083029225
"3754" 750.6 296.556081885426 299.384185360787 298.34600787257 339.435560823182
"3755" 750.8 302.029994487339 269.293931717177 297.951105541942 309.47103161668
"3756" 751 314.379536070541 242.182861866148 302.430947225223 281.896548817145
"3757" 751.2 325.288575218849 214.776312466386 309.434064801828 254.734071740658
"3758" 751.4 342.821917121194 194.158185733085 320.807442263448 228.105852787564
"3759" 751.6 360.787957129705 173.556881023802 332.864059479847 205.175212793192
"3760" 751.8 376.486646277074 151.402365097369 352.79976438625 183.278165262075
"3761" 752 392.768261259574 127.914311141 370.696085296788 165.167545659126
"3762" 752.2 414.081875956915 112.730188921818 385.713528829946 141.227816252234
"3763" 752.4 440.45036821644 96.4691558699846 404.321518692457 119.842221602607
"3764" 752.6 463.940289506292 86.7994255782483 428.808347910457 105.360466760061
"3765" 752.8 490.990103407558 80.3604686742146 453.190442604486 94.4396691780843
"3766" 753 516.438037195244 66.8305071354235 477.725517504996 85.4857159948525
"3767" 753.2 539.596774957941 51.0671349351735 505.278737867556 78.2884048639555
"3768" 753.4 539.031885314319 49.8933467319927 514.135623040291 75.9002569288343
"3769" 753.6 534.377294254961 50.4967809611121 513.923852230072 75.2515543232173
"3770" 753.8 538.157584669145 55.5975471538465 511.375044640543 76.7641338253834
"3771" 754 547.432806642614 58.1293059867061 513.227880739341 75.3406665602327
"3772" 754.2 556.903923556109 63.6308896116636 520.387545003322 69.0116292440258
"3773" 754.4 578.99758339831 68.0004532286764 537.426877704304 65.6953116817933
"3774" 754.6 601.315056281209 73.7285030816483 561.409323541928 67.7369018166732
"3775" 754.8 624.926123017714 77.921489885409 584.395400156517 72.3527842828232
"3776" 755 649.868591168412 82.3172858546822 610.263022715612 76.2549551783739
"3777" 755.2 673.154236625054 93.5149141420376 634.311095733333 80.4742402046126
"3778" 755.4 700.809660496435 96.2185728147277 660.593514209994 90.709327214199
"3779" 755.6 726.233160061558 101.034741176398 684.853566334315 97.0525490133847
"3780" 755.8 754.92672972588 106.43394400924 712.166646071704 100.169487174353
"3781" 756 771.216781743626 120.746647900143 735.908019425905 104.705437670788
"3782" 756.2 784.338392699476 140.802164095952 755.261162144278 112.574776194435
"3783" 756.4 800.477601062825 165.29957265173 774.838664622765 133.16427330805
"3784" 756.6 817.516620893873 187.734427173376 792.551186780817 155.862539872338
"3785" 756.8 833.560856702683 214.927643079362 808.806458940717 177.873722351503
"3786" 757 848.154910058894 238.344379638966 824.92082431072 204.23811387768
"3787" 757.2 865.666124103582 257.772562565733 840.885824543804 226.949291602898
"3788" 757.4 874.988587004013 276.430017934519 854.432202590596 243.587620833053
"3789" 757.6 880.019301433671 275.262197866505 856.527574491428 247.260842752199
"3790" 757.8 878.731958829626 272.51220529647 855.464891686483 247.051224731232
"3791" 758 876.335139200453 269.70624110488 853.479563153105 246.746613771306
"3792" 758.2 875.937147249163 268.357655474875 852.303603680492 246.818020777806
"3793" 758.4 872.906034072382 267.545059553696 849.946850208411 245.197122046313
"3794" 758.6 872.762038427612 266.816765706362 847.670045650771 245.840134453225
"3795" 758.8 870.431078465061 267.736327242438 847.087337448407 251.358457616743
"3796" 759 868.101971749686 264.81568647791 845.524055579969 252.541119347048
"3797" 759.2 868.300333215461 262.093488194059 845.116762290499 253.617511911515
"3798" 759.4 867.380486818547 260.891850753372 844.750185481283 255.234446602867
"3799" 759.6 864.061286128456 263.159813332082 845.497296417635 259.10281133798
"3800" 759.8 861.829826238374 263.327102936593 844.91168293461 263.052680814362
"3801" 760 858.333939996909 262.329972805347 843.230007463735 267.079516788122
"3802" 760.2 856.081294139068 261.028835481447 841.831933739269 269.245553770627
"3803" 760.4 852.181593272413 257.605186110335 840.695771809403 271.472522319686
"3804" 760.6 847.557060472829 252.992465210277 840.716411881092 272.547074175047
"3805" 760.8 839.384971501796 248.381111277138 839.358535655712 273.400505792815
"3806" 761 829.882528493346 239.918117359153 839.001770119279 272.85496768994
"3807" 761.2 823.617911758335 234.668339638582 837.236804689078 267.997772956195
"3808" 761.4 817.718765810729 231.851107017845 835.596724611087 263.677489511307
"3809" 761.6 805.204756683481 224.900784759005 832.745071902522 251.975638624658
"3810" 761.8 785.303514804203 210.953862379545 816.879665558649 235.29449217834
"3811" 762 764.403960093577 196.784926681095 798.17499396868 221.7063961441
"3812" 762.2 742.553802574912 184.036477339387 777.053767231991 205.633572978374
"3813" 762.4 719.58831646741 177.941851898759 756.754264022535 191.411591825576
"3814" 762.6 693.770561669605 168.57905814349 731.845535891121 181.167622325629
"3815" 762.8 667.551609764334 153.242915039335 704.507023355079 171.572308802915
"3816" 763 645.042576302959 133.836390520872 679.054421288209 157.179303273348
"3817" 763.2 625.911943379356 113.358708723088 654.50097036423 141.123166785254
"3818" 763.4 612.014833522123 84.0822334323664 633.893518133403 120.959738734434
"3819" 763.6 600.41845622548 63.0739838436685 620.59791635814 98.6625242407383
"3820" 763.8 603.272388832178 54.1374560429034 613.983670482031 90.0173713643247
"3821" 764 603.189103622724 57.5838789663408 614.303061805826 91.3977057910679
"3822" 764.2 599.56336263996 61.5992702555524 616.232953699223 92.209296568828
"3823" 764.4 593.478197522878 66.116885843466 616.430369141376 91.081479395622
"3824" 764.6 579.599697069737 66.2527702167041 615.070648162527 86.8147481521763
"3825" 764.8 565.235110466671 65.2724273911647 602.842690932216 76.0141714337381
"3826" 765 542.666097767472 65.7774550592674 582.780831490368 71.3245143274662
"3827" 765.2 516.531841015333 63.655958361751 557.958561767249 66.625953722302
"3828" 765.4 488.933645713941 63.8590454819359 530.42610513011 64.6013580797672
"3829" 765.6 472.71263799765 68.9536658394068 510.9063875235 65.1437590527559
"3830" 765.8 456.991464102712 82.7623310508421 493.079719874696 65.0020094203334
"3831" 766 436.460246389399 101.88655216446 467.434268700494 76.2172455114779
"3832" 766.2 413.300463394713 120.088184617225 444.615121444823 94.3703065007268
"3833" 766.4 392.052118196857 137.602305734434 424.029951631535 111.970840239647
"3834" 766.6 370.38306712587 156.021800067964 403.192370097649 130.53033995053
"3835" 766.8 350.739892881404 178.057622525091 379.509425644804 147.007445423664
"3836" 767 329.289970261581 197.03324863859 357.80856093674 168.177471424107
"3837" 767.2 307.699937812036 216.896602343134 337.372189615307 188.838760003813
"3838" 767.4 302.340091509494 235.890224675457 324.678558859027 199.736731130489
"3839" 767.6 306.02737244937 256.426536249559 312.134621174347 216.891201500951
"3840" 767.8 311.338395407685 274.445003561622 307.984358017858 237.650401029835
"3841" 768 318.496516193486 292.301478333763 308.663219436779 255.450114166919
"3842" 768.2 325.981562464206 307.24003684833 312.629361063012 270.655027251329
"3843" 768.4 332.367679579408 317.830777264387 317.059750364117 282.633635726707
"3844" 768.6 343.392625297345 327.023895864938 320.638405772171 287.749400732222
"3845" 768.8 350.109029272851 338.345930026653 330.707403421737 303.646155612504
"3846" 769 358.054593948381 342.404967877071 334.561664127343 310.519765753716
"3847" 769.2 374.425464578131 348.588216865789 342.680160915158 323.293813439437
"3848" 769.4 394.974656954197 366.297088395015 361.32893181394 339.231008732462
"3849" 769.6 414.870213687043 382.785468625691 384.18623305914 357.217999789715
"3850" 769.8 441.777797753977 392.516494756714 406.029632232178 375.493000672149
"3851" 770 467.516852975698 404.592351403229 429.482789222333 390.86950232103
"3852" 770.2 496.117324393566 416.042997021377 458.475245023773 400.727791663445
"3853" 770.4 527.078052576994 421.631695624208 487.519128466778 413.253543013408
"3854" 770.6 558.026555500123 425.199519597991 516.395539491432 420.825616259054
"3855" 770.8 589.580655834135 430.820731100948 549.224104333701 424.22847433322
"3856" 771 620.723694136471 432.646385560882 579.645905925752 429.192500819817
"3857" 771.2 646.072181008845 445.698559380576 607.580298970144 433.373764865202
"3858" 771.4 665.372899691845 461.902551409656 631.555889297572 439.53620639099
"3859" 771.6 685.514214017778 480.903826766162 651.439900995845 455.141170114021
"3860" 771.8 713.795201689009 490.940785484254 675.088096690373 475.744009792029
"3861" 772 744.325601279107 501.42755134753 705.065555575003 488.123760941419
"3862" 772.2 772.748940480707 518.275721685278 735.838877532817 499.949505860033
"3863" 772.4 801.762577880728 526.884932780085 764.051881196618 515.194825807771
"3864" 772.6 826.258920821069 527.094164695634 787.84675402651 525.04166496266
"3865" 772.8 829.826858751175 534.903817571129 794.436454841195 525.289386643594
"3866" 773 826.667497570572 546.659847146859 800.406262220518 524.583471398401
"3867" 773.2 827.577044787649 545.704005303624 804.318113893918 522.970322740278
"3868" 773.4 834.260956720439 538.978213220761 803.396484654252 523.544384937467
"3869" 773.6 844.428351855096 526.54805961376 806.766782602852 526.068451425101
"3870" 773.8 856.159722455719 514.746399561595 820.388515968601 529.880138550479
"3871" 774 857.14613970389 502.727245358334 826.79095201166 526.568567817175
"3872" 774.2 864.165014670821 481.286444505212 840.546870800299 515.674406786594
"3873" 774.4 878.436527329082 461.070392062612 855.118744276709 493.747958163114
"3874" 774.6 890.612901732863 447.702593414124 863.633684643944 475.237216226526
"3875" 774.8 895.342457847046 434.494810709943 871.07014516846 465.403388773744
"3876" 775 898.31111361231 414.277603177479 881.371940823707 452.198345342884
"3877" 775.2 900.011983033874 393.695174907416 890.625171729418 431.973029601989
"3878" 775.4 898.292092810699 373.847514221032 894.879317102609 412.497422864389
"3879" 775.6 893.517949441374 356.615509874654 896.291060515381 396.166021136708
"3880" 775.8 893.087095085256 332.09902199687 894.837137446673 373.464976807408
"3881" 776 893.401806024278 314.249211621512 893.695816312739 353.759100537566
"3882" 776.2 889.249226146445 293.455200840969 890.604450873812 333.04404453931
"3883" 776.4 886.22156577983 275.174500905 890.351635627486 314.474252968568
"3884" 776.6 876.357193715535 262.012738146782 889.72189223171 299.054478432323
"3885" 776.8 869.031321101589 244.701630708947 883.251753511727 281.382972521684
"3886" 777 865.39356479806 222.376246748734 875.554634911923 260.829451430047
"3887" 777.2 858.381083102723 203.294643069806 869.016328085458 241.348450156556
"3888" 777.4 850.278089914607 186.68731401056 863.380406066479 223.659303186541
"3889" 777.6 843.866635183789 183.410791311246 861.648479688168 218.041761998259
"3890" 777.8 832.528542446584 177.600642792355 858.89209717127 210.375712607243
"3891" 778 825.895668670693 166.998472147959 850.085554007744 199.596983340267
"3892" 778.2 815.609665405495 149.156553617978 836.161046327961 183.871271232204
"3893" 778.4 808.290469877594 138.364806996755 828.771585001206 172.681135215929
"3894" 778.6 802.777652156038 128.978749401764 824.100423151929 161.240743960288
"3895" 778.8 803.201560367759 127.111240868275 822.822955766456 160.401607506463
"3896" 779 806.491215587535 126.782897536614 822.175078102878 159.816463783831
"3897" 779.2 806.363343851832 130.206183353326 822.517849818141 161.212046824171
"3898" 779.4 805.189544205187 134.634885137193 823.724613332208 162.58795802704
"3899" 779.6 802.373608139612 137.37267907765 824.725321556423 164.36639417167
"3900" 779.8 797.623063065495 137.440896101003 823.991819750048 163.995690139311
"3901" 780 794.574581670612 139.798256004554 823.837933986026 163.138872714716
"3902" 780.2 791.536402136373 142.133406467953 823.832626449418 162.685069600612
"3903" 780.4 783.883432307314 145.163780569846 819.448253088882 156.742003824042
"3904" 780.6 777.847250911389 150.306524639654 815.206064449086 154.51626244176
"3905" 780.8 772.753981030651 155.10030316681 808.298460017867 150.949236255927
"3906" 781 767.656607355398 162.384683746527 802.620190701117 150.794488714019
"3907" 781.2 755.557871006315 172.065229262908 791.49746223721 154.250465448842
"3908" 781.4 741.187116247273 185.601370742346 773.536983505647 162.011265481121
"3909" 781.6 727.612593406285 202.333270110724 757.098069541802 173.318203152581
"3910" 781.8 714.629070635402 218.514239576467 741.618041658809 188.9948502986
"3911" 782 695.807359614017 237.616562977919 726.467785854641 205.391742664519
"3912" 782.2 678.580371697524 256.518363921053 708.855926653338 223.324893164735
"3913" 782.4 672.674917975356 269.411111349293 694.103877811233 236.136033997365
"3914" 782.6 654.846213577651 288.833146292561 679.655821644458 255.270097325597
"3915" 782.8 634.072261840567 307.721537691879 662.26996062949 278.535968547082
"3916" 783 609.808879131008 325.900816727257 642.157157342247 299.468024417527
"3917" 783.2 584.482763032233 344.176360145077 617.877148640572 316.202478168604
"3918" 783.4 560.920541344158 365.856426862482 592.473051179102 335.692307244522
"3919" 783.6 538.541850166879 386.874561825931 568.543098874474 356.754837757628
"3920" 783.8 517.6633782519 408.696170304436 546.042484562166 377.80231872259
"3921" 784 500.555661867117 434.813625988307 526.464492023797 400.580222792096
"3922" 784.2 489.206879173911 458.582828903105 505.242563841912 422.427973603675
"3923" 784.4 486.577964070184 481.62079963768 495.386843725579 441.234914128521
"3924" 784.6 483.414549354619 508.059548345939 488.323970680002 467.24518165865
"3925" 784.8 486.288140989224 535.618129224492 483.825922803782 493.221728908711
"3926" 785 486.116249051047 561.836376301185 483.771873102119 521.956334684036
"3927" 785.2 488.621686816539 591.501605154367 485.447885144885 549.934445376429
"3928" 785.4 491.17246606101 619.007763884313 484.995287039761 579.082066699765
"3929" 785.6 502.592934231003 642.439034433945 487.529750752182 606.084854250676
"3930" 785.8 504.913977789775 650.686194174252 490.455426223564 619.635560782938
"3931" 786 499.2560094749 648.649765817249 490.501012217757 617.240629420702
"3932" 786.2 488.074741134203 652.389722526391 491.594325027456 617.3474968729
"3933" 786.4 484.052916529744 653.615383650106 493.304344816655 619.372062181939
"3934" 786.6 484.419230620323 656.729425989523 493.524124865376 624.136463485628
"3935" 786.8 479.148743650803 656.747321837608 493.764909580034 626.709687654729
"3936" 787 474.745644591443 653.675566049783 493.691760510038 628.291308606563
"3937" 787.2 463.528645100906 648.955066319232 491.6300180441 632.590647320236
"3938" 787.4 457.456500401988 645.292786119594 489.338907979863 637.222226557036
"3939" 787.6 442.270957230372 639.521157832251 480.864980632491 638.677215525048
"3940" 787.8 424.975552102196 630.220756259702 464.992268187871 637.305079806035
"3941" 788 411.535575852941 624.743374474266 448.977247844291 636.189593712943
"3942" 788.2 402.754119575722 613.267088707617 436.356159275011 631.182778013536
"3943" 788.4 395.008508032472 595.244574357774 422.442978023981 623.630423169917
"3944" 788.6 381.488989493303 579.940631723441 408.020395922621 608.965639433804
"3945" 788.8 367.035687215932 565.820506832283 395.117392828164 595.579219965336
"3946" 789 355.76610720491 550.376577998809 383.307059585498 581.308508674454
"3947" 789.2 346.656811827493 533.049951373484 370.683799596606 565.080234878567
"3948" 789.4 338.879094653835 513.579429587216 358.256908952433 548.968491331798
"3949" 789.6 327.739229296702 496.304206308967 349.582551844995 530.446740749823
"3950" 789.8 316.264278495058 477.206283893879 339.642340511886 510.426612564085
"3951" 790 309.798741205299 453.669845375609 327.123402881207 490.866769584959
"3952" 790.2 296.920371881947 433.863488125118 317.532192513157 470.082431230523
"3953" 790.4 291.56028756107 423.938047004102 312.526630451193 455.342820303194
"3954" 790.6 296.931336079015 404.304275285546 306.284672042069 443.779478127579
"3955" 790.8 296.565024038975 382.542956300445 299.896368969269 422.183598173636
"3956" 791 298.262426430374 358.922680946892 298.630163419146 399.498685115707
"3957" 791.2 307.25234874701 343.847455741137 297.203000364048 381.237376628961
"3958" 791.4 320.03342353995 334.468311551446 299.115232005558 365.567475052402
"3959" 791.6 335.268764148851 325.069368875215 307.162154597353 354.577353678201
"3960" 791.8 352.606110802489 314.233110969065 320.779042160127 338.974256240011
"3961" 792 372.240364573857 299.768805540688 340.223490314325 327.577491971003
"3962" 792.2 387.379489502013 287.329851402762 358.420631231189 313.787674505779
"3963" 792.4 401.611901200163 271.784424896365 372.843821839653 302.792151880495
"3964" 792.6 424.847623471729 258.362909845005 391.601664680155 287.593669115816
"3965" 792.8 437.305009250022 246.759879240901 407.259602402555 272.196114409978
"3966" 793 451.800624170238 229.808862308298 421.533071824598 260.826208463494
"3967" 793.2 463.50648945516 227.112150883397 437.304440394571 251.156503219103
"3968" 793.4 487.017217737876 226.615876007262 448.034619578498 236.132546450247
"3969" 793.6 509.619685071881 218.085070094349 474.133984495681 229.133470689628
"3970" 793.8 530.277770449749 202.76883531697 495.531759483206 224.034195594298
"3971" 794 548.575785235692 181.621289353162 521.034296354827 209.982294488372
"3972" 794.2 563.192722653258 155.460710899683 541.399883726693 190.254697514461
"3973" 794.4 579.881825745631 134.716076911118 558.225743076785 167.983303858387
"3974" 794.6 605.905062244205 121.888839268715 572.236091647309 145.357797158248
"3975" 794.8 628.826974068156 116.817520826038 591.877290874157 131.238363957034
"3976" 795 653.830400947783 117.417486905751 614.302107457582 121.764874309282
"3977" 795.2 680.23082365328 118.57008764469 639.867560975618 120.005844946593
"3978" 795.4 707.242603944875 123.437691180194 666.682537364157 119.449150884875
"3979" 795.6 735.682787295737 129.096065473496 695.071656505726 122.158228570283
"3980" 795.8 764.461067522887 131.729477462559 724.792230086314 128.129282472076
"3981" 796 781.179620841136 122.266398312716 744.470336531887 132.308296644541
"3982" 796.2 775.385121675736 122.492892666703 743.691435141649 133.207943384505
"3983" 796.4 772.080516169754 127.593433734484 738.204280879659 133.415533187861
"3984" 796.6 774.240666990027 132.568599137938 739.686514170027 132.434169106513
"3985" 796.8 777.214875539629 144.837976486427 744.942122263598 129.454681661186
"3986" 797 788.185662045209 164.185218239466 761.007414592229 135.583356044209
"3987" 797.2 796.677071359317 189.762642409802 778.243581254541 154.541565393537
"3988" 797.4 811.110359825636 216.033629006624 790.233355869959 180.379865921378
"3989" 797.6 825.778472457536 242.8707512806 804.279165290562 208.583677044366
"3990" 797.8 849.784778456036 264.778081067534 821.283266899656 234.998744104223
"3991" 798 874.488970608634 280.508841948663 838.079663852825 256.800962180919
"3992" 798.2 877.957060945553 291.657478223541 852.093073528499 267.03959914949
"3993" 798.4 872.715927929097 309.339485018893 860.017764897402 272.703317585728
"3994" 798.6 868.736189635499 332.520684151003 871.815230155451 288.434663107353
"3995" 798.8 868.639974188302 351.347128793845 864.775621033657 309.281478305899
"3996" 799 864.817146729603 376.177931880038 865.681610949922 336.760636271699
"3997" 799.2 857.658626700603 402.655975556646 865.049517722922 363.708807903574
"3998" 799.4 850.725490873487 433.302994226059 859.01474543302 393.937598825789
"3999" 799.6 844.568087086311 464.611784377656 851.400327425679 423.586102653534
"4000" 799.8 833.757404920265 495.722690018876 843.104058259559 454.766024196492
"4001" 800 821.734238405954 526.42112545567 833.817187639848 485.528405499855
"4002" 800.2 811.387084035082 559.947821138985 822.297277062262 519.958328357374
"4003" 800.4 801.75897917107 586.888024607244 814.22133963877 549.264918113205
"4004" 800.6 780.189306742559 603.239909494712 804.179249484043 572.149365079872
"4005" 800.8 756.856161098926 627.014244570108 784.162497861827 596.605184001938
"4006" 801 737.079873996246 643.365978472175 763.997842759093 615.802113225246
"4007" 801.2 731.292880644039 647.610882367329 757.14511679079 621.423042582456
"4008" 801.4 723.201925089043 648.702652634562 754.167163569914 623.173074790474
"4009" 801.6 706.329237596393 649.894047537549 743.168475513813 631.65637457078
"4010" 801.8 688.748576381053 657.565708224506 725.90444118535 640.815145521425
"4011" 802 666.392188675209 664.496616518154 704.930057349738 649.910785844421
"4012" 802.2 641.557161132814 670.870253803978 680.445739292943 656.693518897867
"4013" 802.4 616.476964760243 673.134080985025 656.229145336225 664.751793414493
"4014" 802.6 592.100427749256 678.132005871132 631.148231925813 668.529548757511
"4015" 802.8 575.38716081901 679.73438669109 615.010957386111 670.984883969378
"4016" 803 564.170825244919 681.059092797779 602.05963418547 672.382531667766
"4017" 803.2 553.194645093856 678.022469751628 592.222333915925 673.56064148827
"4018" 803.4 540.794370658026 670.823565008004 581.948806188794 675.656391708659
"4019" 803.6 521.022988391128 667.36003744995 560.169626440966 673.04913857707
"4020" 803.8 498.133323946417 662.419139159719 537.922901640354 669.873303816965
"4021" 804 477.43676543405 652.605766977976 516.698205812108 665.5254697021
"4022" 804.2 456.158242025891 642.036480435928 493.594635729196 657.168893019069
"4023" 804.4 435.0956510685 637.099977325765 472.396574594777 648.243941833042
"4024" 804.6 418.720341497621 628.290978125402 456.173733626747 641.41133840101
"4025" 804.8 403.32654910437 608.266415695829 433.472316425663 634.347154249436
"4026" 805 381.846836913563 592.949995553583 412.365386091939 618.250851683788
"4027" 805.2 366.284559689593 575.211071351116 394.611758481352 602.93774755662
"4028" 805.4 349.051594271114 553.614637842318 376.50668633587 583.179580729612
"4029" 805.6 336.63903376077 532.907102049591 360.750263635405 564.812724801134
"4030" 805.8 330.494313735543 512.524203821299 348.809751123008 548.076971103828
"4031" 806 332.369125200464 497.611406683186 341.125559181491 537.283844954944
"4032" 806.2 335.128252588391 491.559483021325 336.873519524689 529.733277465895
"4033" 806.4 338.654142170597 480.482439156525 337.47089559817 520.95110502114
"4034" 806.6 346.682002443634 464.245957996438 336.369632164154 504.72514537031
"4035" 806.8 356.242968065321 447.681316729302 340.471891428929 484.209471505544
"4036" 807 370.41486955093 436.222400843495 348.294098480574 468.167087925586
"4037" 807.2 388.235366492073 423.002894019335 360.677761473912 452.468708207888
"4038" 807.4 403.355344053787 404.889741709143 377.540957593603 436.509125063869
"4039" 807.6 410.263479452674 383.285870918352 393.890309975956 422.309147049676
"4040" 807.8 419.179761064315 359.126024741959 404.998448398274 397.369539093528
"4041" 808 416.598720331556 334.758926102131 415.139111062315 374.911898427436
"4042" 808.2 409.06057188348 312.887013336265 418.116251038912 351.084677618823
"4043" 808.4 406.230394430162 288.627363232411 415.448512227584 331.863057192152
"4044" 808.6 390.217196360079 270.546848488538 409.93655303195 304.371417569828
"4045" 808.8 376.63670046944 251.422396776608 400.719721071243 284.29548277636
"4046" 809 363.795580998276 229.823395239137 385.309946478671 262.878950846007
"4047" 809.2 348.059200521956 211.368887536204 372.081290821815 244.024602821936
"4048" 809.4 339.182232680791 188.077836186143 361.191833029881 225.029614186095
"4049" 809.6 346.001525442239 169.314798378853 352.685541931633 210.251374944637
"4050" 809.8 357.537321821237 146.688255906998 345.956712199716 186.676089738539
"4051" 810 368.545101137926 134.586533465626 351.388173842285 167.254585184057
"4052" 810.2 389.453944037765 120.050601253022 362.10264460703 151.144809309303
"4053" 810.4 409.474402931987 103.210041088232 381.413534380198 129.53612368496
"4054" 810.6 426.857349473787 85.0091252751598 402.514025619918 114.024155602123
"4055" 810.8 449.982827793337 78.5496336033652 416.59283447898 101.703382236789
"4056" 811 474.096937861962 67.4197130348438 438.484482460433 86.2220216871448
"4057" 811.2 495.034849148751 60.6012357558597 457.468034086439 75.4850442550883
"4058" 811.4 520.42295823623 52.911659432235 482.104229407403 67.6472115353756
"4059" 811.6 546.519496526689 42.5210842005253 506.842248017603 59.6132979207879
"4060" 811.8 561.535779623184 41.8399601484393 522.026141005801 53.440629812185
"4061" 812 583.340839613301 44.8517755101435 542.999721506077 46.6328260387388
"4062" 812.2 603.980921871166 51.793411011513 563.92242594717 45.5834749919512
"4063" 812.4 625.616736586878 58.2051126281541 586.797087235677 48.1251099022119
"4064" 812.6 650.907176552623 60.0602211884084 609.379954686319 55.1733371591937
"4065" 812.8 672.273413025305 68.2740185394523 632.668286607791 59.5451347468648
"4066" 813 699.897598143619 70.2240688502916 659.160701573023 64.2961482920557
"4067" 813.2 725.631650402963 75.7626136373929 684.45409935865 69.7581242553954
"4068" 813.4 741.051749266001 86.3148981194914 702.804720395548 74.3648041687072
"4069" 813.6 759.323310110803 99.4846925914519 723.156549450413 80.6102147063186
"4070" 813.8 782.61610674657 110.342133863231 746.256117275655 93.6467489421904
"4071" 814 785.25053604692 114.123702679908 753.060448727397 96.9745219407474
"4072" 814.2 785.400243269053 123.699919208615 755.205271526728 98.6713993259086
"4073" 814.4 785.333145582654 135.900828731903 763.806872250942 103.81465857095
"4074" 814.6 788.213768253451 153.468283095021 776.020925275342 116.403199782942
"4075" 814.8 788.571699429152 173.508643893619 780.688974910975 132.699851397202
"4076" 815 796.539958379541 194.689438826928 782.949089851921 155.999321181511
"4077" 815.2 801.977209268358 221.73534663245 790.119121714967 184.213106856444
"4078" 815.4 803.127969054384 252.437121548097 797.002095318245 211.275825736064
"4079" 815.6 807.136610599804 281.250257148914 801.010418346324 240.625138480944
"4080" 815.8 808.827189458225 308.079437335238 803.302148324299 267.172126282638
"4081" 816 808.038053487652 337.529972920406 806.480216157917 296.696649611707
"4082" 816.2 818.355580192684 361.178654007734 806.007047990715 324.205341715057
"4083" 816.4 830.2648365602 385.648006926062 811.155890600141 348.008707605251
"4084" 816.6 846.765786011803 410.045854265619 823.526648524059 374.757744876034
"4085" 816.8 867.336278477624 431.978880926915 838.147823278898 402.761964028096
"4086" 817 886.924786681259 454.793270311372 858.184857026155 426.804425047597
"4087" 817.2 892.165194391896 456.70035174483 864.764970024117 432.290760005288
"4088" 817.4 892.894298223696 452.985709638257 864.186282598275 431.746686257087
"4089" 817.6 895.40889580749 450.048761506009 864.502739086344 430.605151219397
"4090" 817.8 898.273121289617 447.83050097213 866.900781111673 431.19727336955
"4091" 818 900.146000169949 446.229324727661 867.749966870137 432.255267611802
"4092" 818.2 900.507793165552 442.55339699858 867.489343529387 432.844787109053
"4093" 818.4 898.456671645364 438.097407135199 866.989218272834 433.098983424143
"4094" 818.6 896.628006244097 435.026904265905 865.78719443038 432.870586736666
"4095" 818.8 898.975036963129 430.839601318335 866.159437455121 432.679590419586
"4096" 819 898.231653423171 427.989241642922 867.215055481283 432.768567791801
"4097" 819.2 900.713849526488 420.71403830156 869.187569330142 432.058413030417
"4098" 819.4 904.247561548625 413.978859281397 873.670558851739 430.686647679359
"4099" 819.6 905.201579225865 407.357228301439 875.909799945001 428.139658215142
"4100" 819.8 904.604295113003 394.813032920692 881.300530210091 423.426819727342
"4101" 820 905.738259667496 385.259646471249 886.466967584753 417.818126802317
"4102" 820.2 904.465001187047 382.529228249352 887.223626036441 414.587685808012
"4103" 820.4 902.116292816732 381.47855703734 886.99506238131 414.429208781398
"4104" 820.6 902.98299130338 376.666086583362 887.680249833088 411.195913703465
"4105" 820.8 903.481653079422 371.293457736622 888.061970713524 406.597269643066
"4106" 821 903.252992782951 363.476990642321 890.179215853271 400.50158266361
"4107" 821.2 903.712772206024 357.524926249849 890.879280121854 393.541244689746
"4108" 821.4 902.471738549628 357.071849106704 890.474725381136 392.384959169093
"4109" 821.6 901.555292997533 354.394346171143 891.082057027518 391.6765568288
"4110" 821.8 903.493952727856 345.465678230633 892.521867396978 384.301431305575
"4111" 822 903.060247016706 338.878145469173 895.243105675737 377.12144516316
"4112" 822.2 900.438756383633 329.469934027805 897.508402377382 368.819855203227
"4113" 822.4 898.220935902484 317.160379698248 897.3268241165 357.659838489786
"4114" 822.6 898.737526870555 308.11648029497 896.181388758262 345.32396104191
"4115" 822.8 898.914069476107 306.627437847465 896.036343648457 344.043810914112
"4116" 823 897.951814116233 301.986823098122 894.252508506622 339.849349633776
"4117" 823.2 897.706286114384 297.042454162443 893.663040091899 335.409049538164
"4118" 823.4 896.342281689009 291.128553999547 893.950745854004 330.786581923071
"4119" 823.6 893.463960425348 282.18534291505 894.234044117634 322.052863144514
"4120" 823.8 891.318942644471 272.60469010017 893.495012242326 312.97684031372
"4121" 824 886.260025267633 264.576346179421 894.590698632321 305.029494830524
"4122" 824.2 882.229826751179 255.632413263841 893.703991091651 295.187148643056
"4123" 824.4 882.782666192518 249.499909321559 893.984098904707 287.994609464381
"4124" 824.6 878.398115923523 239.796979442309 890.509030958081 280.355316645008
"4125" 824.8 876.082021796264 234.226165647254 889.133140970613 270.673712681441
"4126" 825 877.202209512984 229.148674577232 887.875260385778 267.509964806775
"4127" 825.2 875.763208329275 225.122159464174 886.579995089146 262.998184109811
"4128" 825.4 875.214860544265 222.63086641845 885.173689112803 260.622246761326
"4129" 825.6 875.018980042015 217.304928628685 884.30269880525 256.772742411578
"4130" 825.8 873.2348615947 214.17905273195 882.200676209368 252.621244439495
"4131" 826 872.302949342571 208.598049483034 880.212290849279 247.369367698396
"4132" 826.2 872.161616120726 201.832845398601 877.41732506678 241.552396503044
"4133" 826.4 873.928347708587 199.9602806874 876.001247726685 238.1444759527
"4134" 826.6 874.099845008532 197.868202003557 873.283785057716 235.0545221018
"4135" 826.8 875.235911681628 197.316213728581 873.444274150143 235.473188921749
"4136" 827 876.371848267333 196.951114369302 873.383325165726 234.069062812826
"4137" 827.2 877.02718533359 198.699599523605 873.476603434783 234.519621720365
"4138" 827.4 877.467065183408 198.586962470889 873.580427901929 234.661863639572
"4139" 827.6 877.380132591566 195.687906819878 872.866132567025 233.368970688357
"4140" 827.8 879.131172996982 196.485117530724 871.875598618638 231.05805828231
"4141" 828 879.448017637336 196.234685116807 871.666298801969 231.293832779231
"4142" 828.2 879.115739485841 194.890248964375 872.170099110813 230.568499889156
"4143" 828.4 877.492913862426 190.299667415834 872.684340890784 228.990150710697
"4144" 828.6 875.066693932921 188.803139490937 873.877041675102 227.662827218633
"4145" 828.8 872.518461689987 186.8033639954 874.579713029752 226.894900513025
"4146" 829 869.963755944559 185.203855834674 874.137284612046 226.087870414264
"4147" 829.2 866.725916838414 181.871896212315 874.168953425931 219.665508210856
"4148" 829.4 862.507776105714 175.107442282254 873.804508579171 212.475440224802
"4149" 829.6 857.092062947821 171.961679641554 872.562635529742 207.080673529865
"4150" 829.8 851.062712955005 163.819731189492 869.9825549877 199.297452026347
"4151" 830 847.151229141888 156.869769257047 864.864570212405 192.837636861137
"4152" 830.2 845.49487478319 150.61697275342 861.532652509339 185.860220556032
"4153" 830.4 845.061818436461 146.93214285488 858.334285997847 183.046489675904
"4154" 830.6 847.917600687772 146.469548639391 857.812260566284 182.332694221647
"4155" 830.8 847.631848697568 145.394961422616 856.084361754401 180.953829929983
"4156" 831 847.485981181433 145.863400182367 855.121361051258 180.584974899558
"4157" 831.2 848.025037505607 146.852006634831 854.458602263699 179.56545183446
"4158" 831.4 847.420760272159 145.606632631287 854.361801305458 180.009080257708
"4159" 831.6 846.752813862882 143.808853400218 853.953975364123 179.52948246008
"4160" 831.8 847.392092178314 144.430191282614 853.339776865471 178.341915612771
"4161" 832 847.377933484228 144.861433552335 852.425053436496 177.972010079425
"4162" 832.2 847.04784645219 143.338680148962 852.144281068021 177.224864075766
"4163" 832.4 845.528489076503 141.158639233868 851.479253983108 176.422592608225
"4164" 832.6 845.219934622236 140.740008236602 849.560832670737 174.987000232503
"4165" 832.8 844.208556114399 138.573452949329 849.295816576536 174.263205924291
"4166" 833 842.59716901496 135.567673644204 848.884828234801 172.239321862069
"4167" 833.2 843.313388352388 135.804081142662 848.85109253014 171.996492662586
"4168" 833.4 844.077594558525 137.195022658505 849.292436248506 172.294032569292
"4169" 833.6 840.554476688582 134.215299011538 849.896445473144 171.272647050098
"4170" 833.8 838.807187497071 135.641100327048 849.734221900071 171.511884430188
"4171" 834 834.888389416893 136.104887822717 849.497229252528 171.313976238956
"4172" 834.2 828.636563083674 133.001992063838 848.822418343515 169.819025453651
"4173" 834.4 819.954742372471 128.912354176471 844.912362787526 160.485456064317
"4174" 834.6 811.399217360116 118.983505761638 836.803951857051 149.652573430154
"4175" 834.8 798.755951368347 107.733372031515 825.768518207123 137.980674813842
"4176" 835 783.124767275916 96.3334870006563 813.028583512411 125.033281177347
"4177" 835.2 765.671292115379 85.2114252753929 797.870672149465 109.978467050218
"4178" 835.4 749.749866716903 71.7557708792281 781.270638654424 97.3871700167941
"4179" 835.6 734.377811647416 60.6613090791923 765.412534699092 86.9667918088466
"4180" 835.8 722.299008241587 57.9796843836534 754.906478700985 79.8272779958526
"4181" 836 704.264963420417 54.894222709444 741.719002601313 71.5829052513499
"4182" 836.2 685.349741713843 47.6273748222121 722.505070620623 62.27252873313
"4183" 836.4 663.92428621849 41.2995263371017 703.936440848239 56.1143208785094
"4184" 836.6 642.420120962544 35.1121486193344 680.940498321242 49.2820373891955
"4185" 836.8 617.721968024075 32.6023432649228 658.449297472291 39.6505248842887
"4186" 837 600.779264675082 30.8172768469859 639.511321073086 36.7358271086683
"4187" 837.2 590.546581864386 28.7590249418923 627.486931205441 36.1186161928385
"4188" 837.4 585.875644178831 27.785856462944 622.402539917167 36.2645424855491
"4189" 837.6 588.324094346605 27.6256000974705 621.003638774343 36.6015365231631
"4190" 837.8 584.830412392109 26.9921856298478 619.691763731525 36.6684670041516
"4191" 838 578.898060782915 26.0991160482127 615.446063675588 36.4225569182809
"4192" 838.2 579.627900794851 25.0543688189557 611.343228085752 35.5804121804967
"4193" 838.4 582.079514551414 25.3178487538631 611.042889025615 35.8714085385929
"4194" 838.6 578.492841415807 24.4510734288191 610.90506367076 35.8928216900653
"4195" 838.8 573.98008646012 23.7662947091016 609.312281654767 35.279815080209
"4196" 839 573.555593471921 22.95937187812 605.920652075582 34.5252238714141
"4197" 839.2 562.052888310565 23.9443077411602 600.228959491416 31.2532215549176
"4198" 839.4 558.805716746579 25.5360058242034 597.527175229094 29.6056531282622
"4199" 839.6 552.716663832675 27.9124358551938 592.306141769637 29.6574941948285
"4200" 839.8 542.634244819959 32.2235357992027 583.794184240908 29.6119615210061
"4201" 840 528.23546249866 36.0180967666313 568.093566526164 30.3256747145381
"4202" 840.2 510.749410158022 40.9402787006647 550.221880018912 31.4012359666633
"4203" 840.4 487.325658648797 45.3092086723255 527.776735237865 37.3592122905362
"4204" 840.6 468.266553862214 53.9482850138947 509.891493219508 41.5269822898341
"4205" 840.8 446.458450288468 64.6626570864227 484.546139576843 46.5112195583582
"4206" 841 427.749402040495 75.7188668070637 464.053239153684 55.3930472992167
"4207" 841.2 406.647476394614 88.6302098077273 442.388395390541 66.4324740819294
"4208" 841.4 391.57938870456 102.082958236685 425.603206258946 78.9640442586366
"4209" 841.6 370.427912999284 115.384967190324 405.881006360545 92.309815567218
"4210" 841.8 356.087692477301 131.312069446969 386.653570561199 104.861917063351
"4211" 842 340.563575650398 151.519012953627 368.052037360511 119.860459232159
"4212" 842.2 324.877530671735 169.555886154939 350.516332796759 137.870998331281
"4213" 842.4 309.501480027449 190.533793345896 334.812792254946 157.567894515696
"4214" 842.6 301.218365503667 210.463269877878 321.32960740275 172.379667841164
"4215" 842.8 291.550697298429 236.479234393047 309.161731731354 193.891437556458
"4216" 843 283.965797741423 260.18892891993 299.359204988581 220.951610717837
"4217" 843.2 275.520312991363 286.164793363731 287.643243602441 247.706750345611
"4218" 843.4 271.387073605917 311.812370985685 278.756746749992 272.575299111847
"4219" 843.6 267.098385350247 338.698077498024 273.516051989036 297.388198540218
"4220" 843.8 268.478498883592 365.403796192817 268.802610593861 323.823819505573
"4221" 844 272.635631726449 393.958088848663 266.584960305361 351.485241257684
"4222" 844.2 276.027567442886 419.604969902119 268.757781956211 379.026639826946
"4223" 844.4 283.755269865588 447.643695496184 272.252717444433 407.536251610316
"4224" 844.6 294.155676924635 468.841562277666 279.070857218811 432.040795407413
"4225" 844.8 312.291587407233 491.08123069884 287.687265831732 455.275849260462
"4226" 845 326.389676093369 502.899057712602 298.283491995428 476.42537737306
"4227" 845.2 340.755963838766 507.573120171906 306.67748134965 489.676565558916
"4228" 845.4 353.498352504433 510.446848414093 316.780637937465 494.843658913595
"4229" 845.6 369.680146119669 518.817789658282 332.931558088905 501.854747018401
"4230" 845.8 384.686182340271 528.89845545489 349.980565965192 508.715713524654
"4231" 846 398.322841678129 532.780590618131 361.80277668482 517.266907179649
"4232" 846.2 407.981690058431 531.697661322513 370.761550230435 522.248689563334
"4233" 846.4 418.674976929658 525.485643033396 379.355225009439 525.283266124986
"4234" 846.6 435.127258236073 522.642286274333 393.548540596498 526.369283081537
"4235" 846.8 451.462437304517 523.532428541504 412.198575964138 523.698011998735
"4236" 847 465.4247002713 532.845836345904 427.008445232924 523.505363224509
"4237" 847.2 479.316835321383 532.810091312873 440.80863694025 524.497959466202
"4238" 847.4 490.121919173211 524.225659842784 451.734323254111 527.704078184285
"4239" 847.6 491.190246659128 518.822586605981 460.408290868519 532.039461313455
"4240" 847.8 493.417487295159 516.760937104243 461.881037632061 531.940902293897
"4241" 848 504.996005853616 510.706946400071 469.905826016165 529.798153687817
"4242" 848.2 516.818202206924 511.225052399426 480.323541257359 522.14139230453
"4243" 848.4 525.531472388903 521.448135921145 487.563861464325 518.057299469349
"4244" 848.6 540.678103181768 527.825665397212 501.171000172382 518.408683006666
"4245" 848.8 551.975434990438 526.338945989326 514.219223881954 522.149237235113
"4246" 849 557.541776333945 517.270623504126 519.236238436646 523.128196530164
"4247" 849.2 565.825838260171 510.039453868844 528.763748212562 523.663250729215
"4248" 849.4 572.260209952123 503.159002686423 535.880288973603 520.972805035696
"4249" 849.6 579.363909019988 489.904310983161 550.517968757911 516.961926311117
"4250" 849.8 590.634201527111 470.529664231251 569.145262341866 503.006491832184
"4251" 850 594.63955909797 444.632987917195 580.498663142695 484.443500777287
"4252" 850.2 600.265729864728 419.380955847279 591.171259225551 458.23971234635
"4253" 850.4 607.959080567047 391.208497333462 598.043536459954 432.377511646461
"4254" 850.6 617.030247130984 366.863531458456 604.031788372964 405.212600448964
"4255" 850.8 628.287368618668 341.684393583674 614.009336162673 381.121183972287
"4256" 851 646.352272467174 324.765973874483 621.87503497927 357.806969788876
"4257" 851.2 666.383954517335 305.104255123222 636.642387215097 336.037762551454
"4258" 851.4 688.288912069007 292.361547048046 655.869142315215 315.130280072017
"4259" 851.6 712.315744437689 273.704399608501 680.613034418687 300.289220902101
"4260" 851.8 735.209708853476 253.024600250517 705.514126961106 283.263285845812
"4261" 852 761.83895534877 232.324589953603 730.334613024591 260.687155564548
"4262" 852.2 789.955051553873 217.58363313832 755.663702615297 240.172428391784
"4263" 852.4 815.947529840762 203.663720591631 779.560825858616 224.070078014234
"4264" 852.6 834.117298273814 185.715285759317 805.370405985511 211.267957907055
"4265" 852.8 830.99144431642 173.133300199477 816.416751371753 206.153895746701
"4266" 853 829.577897304481 164.137382488379 819.262164455772 202.3267509109
"4267" 853.2 825.177951192636 158.09300772043 820.34465401636 196.888859119734
"4268" 853.4 818.220826606668 150.460426761889 820.865011879865 189.273015013339
"4269" 853.6 804.45689300484 139.589642822289 821.983189484814 175.957475369636
"4270" 853.8 789.474101072657 122.032300490628 812.138073039802 155.36146361897
"4271" 854 779.023805943112 101.292219292142 796.010118252772 136.816906166358
"4272" 854.2 770.955055512512 99.4708430099254 792.293550101258 131.823947288172
"4273" 854.4 756.339014649355 95.2665909049674 785.942630220097 121.434853360781
"4274" 854.6 750.596359035065 85.7188933566107 777.898283503414 110.759727313305
"4275" 854.8 750.250319777094 86.1588728231996 775.204081691106 109.378113082587
"4276" 855 755.580216029118 92.8412728775316 777.411363735437 112.477920423068
"4277" 855.2 762.173756195681 97.8044483910356 777.894016491971 116.801295913787
"4278" 855.4 770.797452812112 101.794054711759 775.152200873985 122.4566062258
"4279" 855.6 775.96742298298 105.126640872844 774.019595566603 123.712418638656
"4280" 855.8 788.139941720909 112.026002230183 768.425987420375 124.614333812734
"4281" 856 794.412890219277 119.186822805159 768.751079762259 122.102277916212
"4282" 856.2 801.739155018409 129.680025574881 770.736128874165 122.176700231787
"4283" 856.4 815.94947909294 143.319617472844 781.469764210435 123.932564802916
"4284" 856.6 829.003038417174 158.300687437917 798.225577965099 134.007941840425
"4285" 856.8 844.897290237033 175.111865764971 815.043500876727 148.242355478702
"4286" 857 854.828974006158 188.466274436377 827.183499582714 161.106926489385
"4287" 857.2 856.127687582675 200.525280493447 833.34061999372 168.567001101033
"4288" 857.4 854.05133148408 214.927162855762 839.711144937461 178.004583609536
"4289" 857.6 854.410812345351 233.719036990263 844.825516408203 194.531200246709
"4290" 857.8 860.66363370636 249.454688532952 847.252942477582 210.854314924986
"4291" 858 866.827026566049 265.108833177368 851.233432833917 228.662955548603
"4292" 858.2 873.269188996216 285.570335135478 858.921914437899 247.836836312199
"4293" 858.4 884.984118924124 308.28682847786 865.74470479837 270.671007339335
"4294" 858.6 894.723605096834 325.11744861539 873.979043808435 292.213437395969
"4295" 858.8 892.043621981166 342.998855505016 881.560649151479 304.50165405261
"4296" 859 887.814208396412 359.337691925204 886.238857353136 318.35515852455
"4297" 859.2 882.36783293463 378.597133325327 886.38355144309 338.003906022334
"4298" 859.4 879.066838821409 398.067186868596 883.986673172251 356.841439870738
"4299" 859.6 872.530210372538 419.794513193847 881.470400443663 380.332114548579
"4300" 859.8 862.252859308654 442.02992957206 876.210832605027 402.584142758817
"4301" 860 850.077961106957 458.229106258637 868.306397211651 422.613747633156
"4302" 860.2 838.200031712577 461.349271060374 862.645940280428 432.609650495565
"4303" 860.4 825.74815074055 465.632832424443 855.837053186271 441.053239682098
"4304" 860.6 808.883713855703 479.673570040312 841.32424679628 452.398165727019
"4305" 860.8 792.108789716778 499.25159841828 820.804976141105 466.957073202116
"4306" 861 777.67068264808 515.092341096946 802.061889383653 484.428630513706
"4307" 861.2 767.245746818194 538.297733467898 787.183717237761 502.500554748971
"4308" 861.4 762.29770618545 561.233004420891 772.879043542591 522.470778782101
"4309" 861.6 760.042850207058 588.873502246626 765.16181754061 548.708827406854
"4310" 861.8 756.262022045169 615.317064102937 760.976265565351 574.131404893544
"4311" 862 755.024724838565 624.016307832577 758.345254094512 585.868260860422
"4312" 862.2 759.301045809824 626.52603076335 757.775777511962 590.288315821238
"4313" 862.4 760.14105180608 626.914793502305 757.322299162723 591.933533807686
"4314" 862.6 759.856085852611 626.658220839865 757.6118473408 592.444972264877
"4315" 862.8 756.219986569573 627.360381521892 757.89944783664 592.403787341542
"4316" 863 748.510720262918 628.72587810546 758.674544197051 593.303369944865
"4317" 863.2 735.645956626539 629.452027949172 758.661434914244 599.796658948331
"4318" 863.4 719.229699345245 629.437220226326 752.355051781875 612.950279359546
"4319" 863.6 700.881814160509 622.859546428786 739.335295008788 620.596644852347
"4320" 863.8 679.054066040234 618.664198527934 718.1047659508 623.040972632395
"4321" 864 666.051620179088 617.865227664858 703.766148809644 621.217834708759
"4322" 864.2 654.58916657702 618.038876809428 692.973040443727 617.829548206466
"4323" 864.4 635.420588515498 616.943786074171 676.151034743563 616.787835405941
"4324" 864.6 611.253906046206 619.671759688738 654.108754146982 616.576040711388
"4325" 864.8 584.785611604983 618.923561273483 630.277670859467 615.785157723762
"4326" 865 559.536539738256 615.863717805801 598.867196065735 616.895805963163
"4327" 865.2 531.169161847552 615.93598250284 571.344964503738 616.464813691215
"4328" 865.4 502.663494884743 612.842732646736 543.170587351757 614.71720968395
"4329" 865.6 470.514753220797 615.782438566814 512.061669519308 613.559498192599
"4330" 865.8 439.640087821728 618.672602774169 482.262293044056 613.813783108091
"4331" 866 413.298019033803 620.626289629266 453.430447416231 615.10803408443
"4332" 866.2 407.818768730666 622.903002537397 440.589715639784 616.053734225171
"4333" 866.4 404.078076235006 623.552477812036 438.764917198477 618.21309660551
"4334" 866.6 407.610997719608 625.526427140243 438.95284767216 618.164117142522
"4335" 866.8 411.192799369093 626.200529422913 439.790192985193 617.753365213822
"4336" 867 413.134201285399 625.157041906291 441.502992458023 617.066154609676
"4337" 867.2 414.04271141874 624.968261690002 441.688192488424 617.409325360399
"4338" 867.4 412.879503888241 623.259023201731 441.042483979414 617.107193542653
"4339" 867.6 412.770401754571 622.775429922834 443.23983705334 616.284729894586
"4340" 867.8 408.855354959231 622.015541917572 443.562165991763 615.055726427493
"4341" 868 403.487098592228 617.820516552356 442.337852332027 615.746945410447
"4342" 868.2 394.390986426051 611.152189653382 433.251154453858 615.997749330744
"4343" 868.4 384.514172244489 599.97948324547 419.987418176908 615.875066277833
"4344" 868.6 369.914296900274 585.322725788787 403.264458280463 608.549317096843
"4345" 868.8 358.545063632389 570.294958344398 388.741074139709 597.741142229865
"4346" 869 345.537862272256 548.378421595565 372.098860089404 579.104125950849
"4347" 869.2 341.113207531564 528.210371162241 359.253936104088 563.232810129646
"4348" 869.4 334.194846869634 505.213525735291 348.737494254315 543.91579691636
"4349" 869.6 324.102913981639 485.15939098401 343.195839766448 521.480381316647
"4350" 869.8 313.507275616542 462.712339042111 333.816853163968 499.019532868416
"4351" 870 300.767397577072 430.598815519429 317.991473516551 467.819310633385
"4352" 870.2 293.178129703316 402.010084798093 308.001046981732 440.519599201629
"4353" 870.4 283.431206403684 377.903448131697 297.703400244568 416.349980728215
"4354" 870.6 282.320546713869 349.013761153035 289.46837040008 391.061219477851
"4355" 870.8 281.146028907454 320.078051769085 284.742124623454 361.426685454079
"4356" 871 290.75944802888 286.059054785777 284.386550044747 326.905220097412
"4357" 871.2 304.498928730116 265.132423152726 288.965401525738 303.129821541046
"4358" 871.4 322.418082351407 239.393828097203 299.083149009868 275.666912258013
"4359" 871.6 340.932743713626 218.724156930716 315.983847512648 250.554944351377
"4360" 871.8 363.654507411913 198.891386579528 334.527211767521 229.860579201736
"4361" 872 385.971320270722 181.589454397862 355.340645992842 208.710325052577
"4362" 872.2 410.583247662742 159.716307912751 380.167186647899 187.541838014792
"4363" 872.4 432.357783593015 137.938296256669 403.909039820651 167.983688127571
"4364" 872.6 448.911675801897 113.131980127222 426.958078139347 147.96442296619
"4365" 872.8 470.236577654211 89.0179722477523 445.033834332536 122.2298464662
"4366" 873 495.063064250535 75.3328996960282 463.318930686893 98.4906759798531
"4367" 873.2 519.753583797837 68.3954933452903 482.801223921206 83.3388244170227
"4368" 873.4 537.980530349461 50.1143958536488 505.809239375876 71.7031744833943
"4369" 873.6 541.001608219686 45.9343684802802 512.456812184474 69.7467935507002
"4370" 873.8 547.51056917179 51.7030461142717 511.760240477448 69.6814103356601
"4371" 874 558.08103813086 60.7340820845751 519.983533365096 65.3998821386031
"4372" 874.2 571.801564741661 76.007070764889 532.292927189921 63.6709192940067
"4373" 874.4 594.711191644776 90.4501625588566 556.199927490146 71.5499680068467
"4374" 874.6 617.223947954107 103.430226521115 581.455056863891 84.1310212328631
"4375" 874.8 643.520360426142 114.458888776289 605.024875463828 96.7612020409541
"4376" 875 666.480907586411 130.059932281887 631.541852616605 109.460638731114
"4377" 875.2 694.446340431787 142.279062519457 657.985220762491 123.778284439927
"4378" 875.4 722.867367245066 155.145669351656 679.843925634909 138.12234537219
"4379" 875.6 753.957330695892 167.023733768875 710.626202778263 149.480597030795
"4380" 875.8 781.744529238031 178.12744289833 742.186441025618 163.48531162286
"4381" 876 811.110768527806 193.450584398375 773.813652615911 179.547929685926
"4382" 876.2 840.525397944816 208.399042094554 803.753976310448 191.946511348112
"4383" 876.4 858.400910049713 218.767332126712 825.941361872945 201.592173377562
"4384" 876.6 858.576834740588 231.505335677291 831.251812621649 204.103395716881
"4385" 876.8 862.972104046655 251.758859368773 840.889014710589 213.39292759242
"4386" 877 875.614690271846 268.95355658671 851.712928372103 235.942738083214
"4387" 877.2 888.786879918172 287.949390644028 865.134828911905 258.11835680779
"4388" 877.4 891.220668154965 311.015422617065 874.683631116423 272.894100751483
"4389" 877.6 898.884450206307 331.836815509825 883.387474424548 296.072665355019
"4390" 877.8 899.185950898835 350.981494509456 888.906778994075 311.478794045835
"4391" 878 898.150457567688 375.430307819244 894.789773311682 334.471277453846
"4392" 878.2 899.529106148048 398.961961547474 895.648350316823 358.897658860394
"4393" 878.4 900.931817693297 424.447442804898 897.618811696177 383.537322961997
"4394" 878.6 899.687477843119 446.937434733949 898.63301771138 407.621069636619
"4395" 878.8 901.360188154551 455.687271941317 899.038177444438 419.798644436052
"4396" 879 902.298887122168 451.84848813074 898.566006085436 418.245520410378
"4397" 879.2 901.718222458619 449.949143139525 898.716563693164 416.175016345243
"4398" 879.4 898.448096526212 454.248001260696 898.650197064656 417.114247611998
"4399" 879.6 889.04145450906 461.611995194837 900.189194903538 422.171197117311
"4400" 879.8 880.738635310452 475.401632135386 897.211679893843 438.925500198203
"4401" 880 873.429014456173 496.996507081177 885.623365215715 458.16905847503
"4402" 880.2 866.979366414371 516.282975594778 877.792926871064 476.643126374733
"4403" 880.4 853.799631862744 534.49416376447 871.337648249241 497.854904498987
"4404" 880.6 838.835176699149 555.235623606024 859.135704088216 518.956549651298
"4405" 880.8 822.305402504834 571.797452253817 845.398983703168 539.219051605577
"4406" 881 802.052521586303 591.289703076856 829.154307333746 559.008473689918
"4407" 881.2 784.331267764315 605.834534741841 813.275584731526 579.690735992044
"4408" 881.4 757.764009857141 622.477992569965 791.607382596512 595.4403482728
"4409" 881.6 736.510083425024 642.127205867845 766.955329048083 614.760145264013
"4410" 881.8 712.207734887247 654.36433152858 744.917011027221 631.052023104649
"4411" 882 685.314634969145 665.224283801535 721.151292095573 647.221588216681
"4412" 882.2 657.127037566542 671.220544081172 694.733522186503 657.951900983823
"4413" 882.4 625.704870600002 676.398602112656 668.086861910823 665.057998387177
"4414" 882.6 597.942010356207 679.594370094755 637.444036545989 671.973906213411
"4415" 882.8 571.754414711042 675.517364834533 612.150618808958 674.923071216271
"4416" 883 538.583524887327 674.093437339907 580.616800751672 672.378764405485
"4417" 883.2 512.031367103461 667.234049841522 552.22787866719 671.968958115757
"4418" 883.4 481.477310500316 658.349815689319 520.816571470624 670.043112230419
"4419" 883.6 453.46923180982 648.529872598227 494.465983926128 661.394710043253
"4420" 883.8 429.832531524004 637.325321443262 465.540059208725 652.821317517545
"4421" 884 405.34541911254 622.199572432076 442.589768200442 644.891036829417
"4422" 884.2 391.200461073433 611.914026083091 424.479352927515 633.026444666794
"4423" 884.4 379.89581802138 604.331705789603 413.011157793221 624.263511526379
"4424" 884.6 376.866179437357 601.792590342553 408.680920057411 620.128596325922
"4425" 884.8 378.268171658371 597.299591996498 409.519598493004 620.383969579711
"4426" 885 378.149614998599 583.268037305872 403.197453578347 614.742333792939
"4427" 885.2 373.999095693346 564.441076757769 388.974836888002 600.719969445692
"4428" 885.4 367.121368807275 541.95874407574 380.611707834643 580.611601102832
"4429" 885.6 360.422334818789 528.036614740866 374.334087251942 563.35500443325
"4430" 885.8 358.165348641169 520.349290090915 370.271085040124 556.02748972291
"4431" 886 360.044373416802 509.492073321531 368.664498800597 549.245077015936
"4432" 886.2 357.873839215526 491.183989445801 362.130908483498 530.617178678714
"4433" 886.4 360.536480005016 473.895509632585 358.872776076783 512.338642359729
"4434" 886.6 373.267002756453 457.510670581487 358.121031600187 497.705554541735
"4435" 886.8 382.580103086269 442.047065035388 362.933728366899 473.487765105771
"4436" 887 394.625905207259 436.627070072768 368.410541018939 463.777401798605
"4437" 887.2 412.868536048022 435.106174250844 378.526193205897 454.10029131433
"4438" 887.4 429.011755459538 436.813447427893 391.967821614912 442.968403105128
"4439" 887.6 437.188438885262 443.012643368903 400.131745504617 441.015074114457
"4440" 887.8 436.433549565973 436.821900951461 399.83104739604 441.010593537522
"4441" 888 438.823443933017 424.208690255772 408.703108328075 441.613367116111
"4442" 888.2 428.043796856315 409.860166013421 414.517416771123 441.182276924263
"4443" 888.4 414.764185058591 403.982990680279 421.274821697979 435.021009622305
"4444" 888.6 403.708710750952 403.059446864808 421.385676408766 431.965531275246
"4445" 888.8 384.274623111159 400.011173309915 416.127542926651 420.697831292804
"4446" 889 362.114852942151 394.452408269609 401.237316404001 411.840114383417
"4447" 889.2 346.275556732451 386.047271146735 382.474890325286 402.91999232605
"4448" 889.4 336.66312418723 371.756070812361 368.925587531468 396.225510252586
"4449" 889.6 333.197851510226 354.624135287927 351.167434902327 387.570413062225
"4450" 889.8 329.213242453085 332.944152083989 342.417977596176 371.675576280042
"4451" 890 328.852675948485 308.018554683398 336.691774017578 346.915746577235
"4452" 890.2 331.585582220001 285.079654360654 330.723556277893 325.164570794851
"4453" 890.4 335.513986690688 257.56098360403 331.903863259842 300.354332238801
"4454" 890.6 340.292419363814 234.931990268207 333.242499956983 274.891458111936
"4455" 890.8 351.145341288941 209.66170816268 338.982643009481 248.261075619638
"4456" 891 366.254681591161 186.235698426039 347.147674859112 222.707227425444
"4457" 891.2 389.088839149953 171.063591263866 359.904087166111 201.177936140578
"4458" 891.4 412.93534470231 154.340562359358 380.7871424346 179.152115213948
"4459" 891.6 437.745953055864 140.398218122105 403.984087106666 162.28757590079
"4460" 891.8 462.838023890305 121.729400343859 428.238516852295 147.624521983698
"4461" 892 487.401843945913 105.77845804155 454.249694910099 130.725606225021
"4462" 892.2 516.58429650132 94.785742173454 479.46107112729 110.1488765382
"4463" 892.4 545.500959937179 87.3603896403218 504.527518501756 98.8111815720484
"4464" 892.6 570.119805875731 84.6085961157971 531.230768323172 89.2958841364195
"4465" 892.8 591.449151431326 92.5338181311119 551.028136945556 88.4086093184381
"4466" 893 612.001381193568 99.4354228554113 572.730039681289 87.4681332406376
"4467" 893.2 635.478072504908 114.862086579766 598.478460037427 96.5924844241798
"4468" 893.4 657.470031132551 134.701932808983 624.585571111968 108.865282527951
"4469" 893.6 674.811853517621 155.62329252745 646.429898062827 126.549182519603
"4470" 893.8 694.030405543336 177.973354203126 664.572375650174 146.301161936281
"4471" 894 714.644681475769 199.6096562768 685.909467472078 168.659728585327
"4472" 894.2 733.038174486325 223.450933249592 706.003425703092 192.358896061237
"4473" 894.4 749.071477863196 248.561841331135 725.181640944654 214.952092021299
"4474" 894.6 765.700562107194 276.507946100806 743.751937919476 238.796250384491
"4475" 894.8 778.523188574709 300.411130867828 760.388074694425 266.307369289312
"4476" 895 800.12817216384 318.705941671556 772.585838063353 286.693998695365
"4477" 895.2 820.816367122515 320.253361499148 785.77779214054 305.298836980013
"4478" 895.4 848.984736391342 322.552363643971 808.014794754968 316.850918934681
"4479" 895.6 880.363335778303 319.817767111655 839.180472533207 320.100103759497
"4480" 895.8 885.485106091211 324.854512048373 848.603559856236 320.821400969307
"4481" 896 882.03069055408 334.3782549994 849.350478303675 320.022024639723
"4482" 896.2 877.494756537584 348.240297864387 855.981052640541 319.900586481344
"4483" 896.4 878.914561809532 372.534849877041 868.41337843232 332.353025307469
"4484" 896.6 877.540640796274 393.442415332191 871.562340996948 354.477379933234
"4485" 896.8 874.618764317806 420.996726704498 874.378073843719 380.994513647543
"4486" 897 869.40447351673 448.6625857431 874.479917407945 408.269486724731
"4487" 897.2 866.102243983646 478.138099789211 871.9175990136 437.369786744793
"4488" 897.4 858.581457926098 507.412920933879 865.913114539261 465.678840454108
"4489" 897.6 852.180785749539 534.448083144722 860.150555423305 494.570391297767
"4490" 897.8 836.719373031943 547.528584225629 859.557357484606 510.514607717188
"4491" 898 819.820784063281 570.860362734587 842.561835799506 533.527298054311
"4492" 898.2 802.24667676195 590.404099430834 824.218615175773 558.612566733989
"4493" 898.4 777.411692545167 603.888879273525 812.470329353705 579.128992209465
"4494" 898.6 754.092973541154 621.55716929425 786.258664654484 596.968237961852
"4495" 898.8 729.629280156892 640.942658444445 758.412397850531 612.754903793032
"4496" 899 707.423282592683 651.90265440337 740.383049129074 630.365999823621
"4497" 899.2 677.63289534061 661.633040129706 716.470740922194 645.177500669975
"4498" 899.4 648.627772014389 671.701558291397 684.596987644782 655.11934935135
"4499" 899.6 619.296354104164 673.061265649816 658.582993590786 665.287158505445
"4500" 899.8 584.114073136268 675.779245896016 626.585478231266 669.403218452747
"4501" 900 553.632797521306 673.16186037427 596.01268965108 671.989272379674
"4502" 900.2 524.394573690185 670.787361538338 564.574505160328 672.593718919906
"4503" 900.4 495.632011658326 661.534903702743 534.818220008845 670.183041394894
"4504" 900.6 464.909445547347 651.841568715251 506.266293594734 661.468212657287
"4505" 900.8 439.505145452543 641.091048535357 478.665584181763 653.949218296299
"4506" 901 421.162373277479 620.572733147333 455.0730030466 644.359811056446
"4507" 901.2 395.486032550741 606.311730168647 430.07588699579 626.316464025452
"4508" 901.4 372.678418381088 590.850566261255 407.092132085942 611.45090414503
"4509" 901.6 364.975434015442 582.046794140829 395.065795532452 603.994608297776
"4510" 901.8 364.616144871959 580.313970369087 394.552508541462 603.677644477702
"4511" 902 363.55524118845 580.259779706227 392.733082901467 601.367489138452
"4512" 902.2 367.371891395441 585.857232958781 395.399263071283 602.646329347911
"4513" 902.4 370.044326380547 589.305417629143 396.843942924885 603.760264875527
"4514" 902.6 373.245642678794 592.270290105759 399.331692484298 604.313613810507
"4515" 902.8 377.721194943214 593.549673620249 400.596367950187 605.490494086784
"4516" 903 379.109531468591 593.768555719626 401.578883832526 605.798350110633
"4517" 903.2 381.779264965333 596.795486264924 403.543591344316 605.788742807845
"4518" 903.4 380.832426886124 597.110012468806 404.529445541877 604.759824314446
"4519" 903.6 381.79712389636 596.458709383306 405.253519032204 603.197308345859
"4520" 903.8 383.617241028224 598.700174791656 404.414193133715 600.792272082447
"4521" 904 388.864867874506 602.614600146854 404.052693274548 598.278185150342
"4522" 904.2 393.609100326304 608.905882549276 402.642228860659 594.973838652047
"4523" 904.4 402.489074347797 616.659401476584 402.614392823331 592.233590561633
"4524" 904.6 414.611494199939 624.242034822467 401.724683108999 594.564686178872
"4525" 904.8 429.585830862937 634.696368567157 405.010830952142 607.171785766064
"4526" 905 446.818205501489 641.48946768577 415.341834617811 619.529782689959
"4527" 905.2 460.310261722544 651.462661765391 428.875284534531 628.576332946689
"4528" 905.4 476.984998723327 657.877590020095 442.949285092257 637.041135744264
"4529" 905.6 489.145082854285 662.629003120408 455.280876055105 644.502872378667
"4530" 905.8 502.829641413104 664.65704917262 462.557165281557 648.445678356725
"4531" 906 517.982509809105 670.670100713579 479.128714236003 655.80664051755
"4532" 906.2 535.710064838707 673.371551517148 500.169929021256 658.873159889613
"4533" 906.4 556.71080209483 673.528197330785 519.093483634915 665.398329279661
"4534" 906.6 571.816079729937 679.322204062267 534.344006329822 670.350513143539
"4535" 906.8 580.001756733471 676.630662068227 541.640738718115 671.021541700295
"4536" 907 597.52232596505 674.303570701477 557.868861280104 673.810697877461
"4537" 907.2 612.888588744775 677.625285223464 575.237237947642 674.014382441551
"4538" 907.4 627.258916967535 674.185705541949 588.465936718676 673.724334670316
"4539" 907.6 647.030570271822 669.458552097828 606.760326496885 674.810083747427
"4540" 907.8 667.326006001922 669.802201094478 628.35789522683 670.539027727716
"4541" 908 678.449166105211 669.649149878006 641.676546673792 668.359654340771
"4542" 908.2 682.797887590585 660.046400907402 643.409261537529 669.100730520721
"4543" 908.4 694.280362888105 648.576927256209 650.795129871998 667.257416923467
"4544" 908.6 700.317015159333 644.932544830665 669.709629267522 664.955637991728
"4545" 908.8 708.150758021342 633.544086483904 679.118598250023 657.462100174869
"4546" 909 706.426654060102 626.662850091906 682.970868254183 653.286277109586
"4547" 909.2 704.160781409666 628.068994929018 682.982652166454 654.056698625095
"4548" 909.4 703.614602921388 627.929065971965 681.954764783173 654.730165004805
"4549" 909.6 701.377511063499 619.686417758306 684.165599348384 652.25981769231
"4550" 909.8 697.106775966303 607.951564351413 689.912192919894 645.081722451617
"4551" 910 693.013121721033 593.542997594685 692.026179568733 631.083050566027
"4552" 910.2 701.159816953343 581.140476448085 689.838190594297 618.84536382147
"4553" 910.4 713.052598666529 570.839271294867 692.108233401042 602.384978057985
"4554" 910.6 729.871387209337 560.028228041225 699.70185211452 586.406868725987
"4555" 910.8 742.616525214444 547.013807090077 714.647644130907 573.419761674013
"4556" 911 749.75024675332 540.524213314559 721.897297273386 566.751814825387
"4557" 911.2 750.246457397333 531.59225546515 729.397648973206 561.406676322074
"4558" 911.4 749.161923194141 520.262080825155 734.379855865452 555.561946311561
"4559" 911.6 748.460773105441 502.30490775506 741.406345246491 540.481432488093
"4560" 911.8 744.419305021915 486.269082434487 746.474530631476 525.712302415157
"4561" 912 740.295107611848 463.561562358602 748.019247388063 502.477200249528
"4562" 912.2 728.966596074627 447.411468491339 744.159197393365 483.485845055463
"4563" 912.4 714.248019492692 425.812803297991 735.502878147489 463.391192557834
"4564" 912.6 709.583437789773 416.347497512401 727.824366901721 450.084289716297
"4565" 912.8 698.432164891123 406.429934802385 722.614889156052 439.184466628052
"4566" 913 685.33595802963 391.371974721393 712.051479032425 421.984430802794
"4567" 913.2 683.53516169925 368.635736004768 696.516905361429 406.261394360411
"4568" 913.4 689.581453498216 347.783081390751 688.347127355683 386.505516085066
"4569" 913.6 706.503968647763 324.4336034781 689.483554402059 364.331453907977
"4570" 913.8 722.667104553341 305.730044463837 699.951481407227 341.472209965737
"4571" 914 748.736480846366 296.536433805467 716.013222770293 315.714487674774
"4572" 914.2 778.033436698948 290.231768724983 740.061106689403 300.521969970733
"4573" 914.4 809.746608223668 288.737413993381 769.671836963396 293.240530527807
"4574" 914.6 836.537187376685 296.512091565279 797.79093134865 290.755196021867
"4575" 914.8 862.796868669864 305.324854637127 823.702319972494 291.720215552645
"4576" 915 885.442461658755 320.223002454567 850.253287422192 302.73146741502
"4577" 915.2 882.846059848697 324.300826212793 854.661491974308 303.757577930145
"4578" 915.4 882.163172335312 338.484527497016 857.113162718265 306.669705639522
"4579" 915.6 888.212103704377 358.217221778615 866.515252712305 316.676275554174
"4580" 915.8 893.829080528634 376.37270410904 876.53380269323 340.908191918455
"4581" 916 898.745982567432 400.665458035281 885.929588867261 363.083134283129
"4582" 916.2 901.648639469447 415.774007458061 890.484579749276 380.153558835285
"4583" 916.4 903.751719481443 416.032329511591 890.094686203272 382.025818626116
"4584" 916.6 904.5206376901 412.368808425463 890.017935014709 382.075106456568
"4585" 916.8 905.760591957015 409.515868331219 888.679235432453 381.386139432165
"4586" 917 906.939271967136 403.382707950475 887.927279175466 380.135318473077
"4587" 917.2 905.474833240588 396.193531151987 885.865943439006 378.931739847976
"4588" 917.4 903.373392758075 385.346124055063 884.551149108243 378.235164593792
"4589" 917.6 900.988983471808 375.392487785479 883.127209143751 375.888507145638
"4590" 917.8 902.695646046502 360.281529541131 880.959262065455 376.90202427103
"4591" 918 900.42554278184 346.654543573285 881.0011950831 373.978009020756
"4592" 918.2 900.979968020214 331.374876357914 887.711859664809 367.104092093868
"4593" 918.4 895.689227909596 318.01135085031 892.265610139744 356.458418203721
"4594" 918.6 889.367986339656 302.667647213701 893.604690287636 342.153077743752
"4595" 918.8 886.720332017328 291.439485444682 891.980441308602 330.26142270222
"4596" 919 881.981403762254 275.173754027594 889.831995208248 314.514570362105
"4597" 919.2 872.436483157892 260.092525671941 886.582277186375 297.737139456898
"4598" 919.4 862.999925802167 237.432838333986 878.682250128676 276.711318596929
"4599" 919.6 857.738929611833 216.31160569773 869.359758644913 253.666893003974
"4600" 919.8 852.455177605643 194.799535560923 862.216066304471 233.967400378738
"4601" 920 844.55240580518 176.482884964749 856.498544233138 213.602083043777
"4602" 920.2 827.029046133423 167.596027081932 851.365781067525 199.326882819472
"4603" 920.4 806.108173489081 155.310936333502 842.802483755317 181.585679991389
"4604" 920.6 791.915774881082 152.433624286501 827.035982860106 170.657679991319
"4605" 920.8 775.528458564346 147.805316282884 810.886508630223 160.98210544477
"4606" 921 762.224353167797 147.252516505139 798.672947894241 157.009476373919
"4607" 921.2 744.252094657517 144.746150625429 783.719151793779 153.504048557246
"4608" 921.4 719.215226723351 140.924938868173 760.379533515973 147.129754895303
"4609" 921.6 698.517060781375 138.046270745864 737.656463070922 144.25782710085
"4610" 921.8 675.231580965538 131.703626791421 714.793729959286 139.738999133607
"4611" 922 655.040405190098 117.921338319184 692.348017964926 135.198080236149
"4612" 922.2 644.380029285662 100.56342979573 672.933945307584 127.736873371638
"4613" 922.4 625.635678783368 91.3713731048621 658.414742169046 115.497105966154
"4614" 922.6 620.147669130829 76.519831381392 646.717973726866 104.76937045813
"4615" 922.8 618.612211411625 55.2475612264148 633.589015714054 90.3648466985493
"4616" 923 626.043348671207 51.5935137841347 629.580631588937 87.2472227056265
"4617" 923.2 627.081897013933 49.9266229778282 627.536901240066 86.1204630883032
"4618" 923.4 624.778974613209 54.2555817970481 629.92681596698 89.3304412851648
"4619" 923.6 617.049738068939 55.1465660269184 630.386934029227 87.4512279368455
"4620" 923.8 603.687130782037 55.6128577260688 629.46489734637 84.3887048004126
"4621" 924 586.155990828819 52.2683349178991 622.967475852121 74.0378335193709
"4622" 924.2 564.041093270722 47.8717232774897 603.693696140478 61.6908523210862
"4623" 924.4 536.498000195766 49.2552525218513 577.853078175884 54.0442710891288
"4624" 924.6 511.393428831102 51.6194549817719 553.384674677421 50.8304306366658
"4625" 924.8 486.922122606355 60.3656531194164 528.339973497545 51.9611686601626
"4626" 925 462.270764097346 70.4805985229514 500.961379506464 56.3449005869647
"4627" 925.2 437.630094404884 85.1567365738426 474.757018050357 67.0110167927063
"4628" 925.4 412.421733630315 97.4784351902808 448.499043632943 78.2059051825833
"4629" 925.6 388.59143641461 113.118707533486 422.906396501352 90.1740510723491
"4630" 925.8 370.431361637613 133.161039765806 400.809378110182 105.675510113512
"4631" 926 351.070721944627 155.360887528353 378.531223958651 125.410303812117
"4632" 926.2 337.501776143637 176.583518328996 360.973325752557 143.649616278341
"4633" 926.4 324.827188063887 196.087744631387 347.34423861824 163.443344128923
"4634" 926.6 308.323059745572 217.042340350791 332.348303571409 183.075414585495
"4635" 926.8 297.959959658476 238.151204425294 318.222713992497 203.365108884043
"4636" 927 294.767662481151 265.541438230269 306.505832316403 222.238537676177
"4637" 927.2 292.480048264764 297.482452766369 298.728571521673 250.21005254069
"4638" 927.4 286.933003346134 324.689508184925 294.645612601092 284.360347200663
"4639" 927.6 282.290123448251 356.094391043077 286.537661361638 314.938371700155
"4640" 927.8 277.315732364145 379.61092153973 282.914355055851 341.121515896018
"4641" 928 284.732891164366 397.45550079903 281.073490751798 357.021149213841
"4642" 928.2 295.83527328691 422.582187296574 282.542441822052 385.080754340446
"4643" 928.4 309.741465335266 448.014616450754 291.79286332424 411.736021722234
"4644" 928.6 320.616114569065 470.527171784161 302.367235032783 435.179891492368
"4645" 928.8 327.437528249995 498.89546610248 313.091869923964 459.662613030084
"4646" 929 335.362114311423 524.126222245794 322.272000644326 485.237994314181
"4647" 929.2 344.96531922653 547.268455918949 327.992465395264 510.37308964036
"4648" 929.4 363.732484601319 567.377763694441 339.095997942474 533.251460663779
"4649" 929.6 384.441277675947 586.413392977823 354.168332473938 558.009231046162
"4650" 929.8 406.022045699246 607.969196183255 375.482123144661 578.868137241824
"4651" 930 426.002155999495 628.600126530979 396.888712101839 599.645325602143
"4652" 930.2 450.991426651794 636.186721831793 414.795065096732 618.325735514156
"4653" 930.4 483.383029621867 641.405229651841 439.386552703184 634.115750454334
"4654" 930.6 510.927017339649 645.960974302318 469.702759648826 641.882810138038
"4655" 930.8 540.203685975301 646.254513544425 500.809944455497 644.119180609938
"4656" 931 567.966171845095 645.690843394572 527.301472980296 648.476092801112
"4657" 931.2 598.037080859612 646.722202226158 557.429616670582 647.665842527802
"4658" 931.4 629.082363121774 645.971350235634 588.384260336835 647.76325970565
"4659" 931.6 657.797386494737 649.760159850877 617.543788688827 648.118722137778
"4660" 931.8 684.80734693262 656.655858049075 645.136576264341 648.936649623817
"4661" 932 691.862960636381 647.077062580643 654.950481525269 650.459061592563
"4662" 932.2 700.277490863027 628.372786979366 667.640242254926 651.128492830291
"4663" 932.4 715.058126669565 610.673875060075 688.245694344358 637.817264342078
"4664" 932.6 736.745938862468 593.44400173454 706.33322882805 618.978308404972
"4665" 932.8 758.589247748838 576.467318129275 726.717952473775 602.821327734682
"4666" 933 774.221473046146 554.370262703379 748.281557052604 587.384362407026
"4667" 933.2 796.472367951782 536.865932838353 770.084810431362 566.25065568881
"4668" 933.4 817.81344953052 517.448671115926 788.02010187353 546.147754948406
"4669" 933.6 832.528639579279 501.704084837265 805.433525686573 530.540863937141
"4670" 933.8 839.379167194294 481.006319958751 819.9365126425 516.776566475637
"4671" 934 858.665817532627 468.961736438113 833.821703627454 497.955954768931
"4672" 934.2 884.2549978417 465.440095590231 846.073130941402 480.300884162344
"4673" 934.4 882.901008613298 462.965671118476 851.31152443447 474.701278941474
"4674" 934.6 888.110977694555 462.271685854955 853.533977946952 475.66269107671
"4675" 934.8 887.566743242076 459.696563043889 854.592741197741 474.991017028758
"4676" 935 893.442416162198 460.035477105085 858.407687683437 474.491904234101
"4677" 935.2 898.029880281566 456.020892519275 862.61423568649 473.569969420986
"4678" 935.4 901.073874947958 447.110382138152 869.891414840809 470.853104503424
"4679" 935.6 900.974895426338 433.049182983644 877.201991526654 464.553266972211
"4680" 935.8 905.288931729399 414.533028552008 888.110247915328 450.471395466211
"4681" 936 905.20651996526 400.862192272069 892.90414908274 436.676496598054
"4682" 936.2 903.789676412873 383.423920647291 896.269832238124 423.674088302765
"4683" 936.4 903.820887592565 363.80314236832 900.597290002432 403.746014266104
"4684" 936.6 904.449809701515 341.971218867227 902.176358123761 381.834169699526
"4685" 936.8 901.621294846448 327.299577844832 902.925153583075 366.372378472144
"4686" 937 902.908996775457 312.001880306832 901.456898847849 349.873971309154
"4687" 937.2 898.44796584914 311.48361337008 901.821863764339 348.270753136114
"4688" 937.4 890.980350135623 303.118469126017 899.699057222388 344.3864182638
"4689" 937.6 883.361553727139 289.625733520399 896.381137169291 326.900583643858
"4690" 937.8 875.503405491154 270.264478087772 889.569886642875 306.587600202912
"4691" 938 867.744287738695 249.544888971508 882.38529470809 286.289524268139
"4692" 938.2 854.511620504132 235.850638574875 875.037830183144 268.610508744809
"4693" 938.4 838.883671864091 218.292809879382 865.181677622163 253.41172074736
"4694" 938.6 827.383579149719 201.095714595689 851.349883816563 233.332930779836
"4695" 938.8 813.115421910261 177.855966315301 835.606879750656 214.253037981417
"4696" 939 799.079908699159 155.621924576102 821.007777413779 189.480443501362
"4697" 939.2 790.23487822657 128.026882520637 806.611451143805 165.404741013702
"4698" 939.4 779.481203269749 103.74941561363 795.166590832866 140.002949705412
"4699" 939.6 769.187738995398 100.599629829123 791.897399657375 133.597802018216
"4700" 939.8 749.107521307819 97.9590778214502 786.619027690723 120.698482387194
"4701" 940 726.57314480155 95.4287630217382 765.490920989529 108.625905051005
"4702" 940.2 699.770538408035 96.3031512243297 738.460472157485 97.9219201763965
"4703" 940.4 670.999070301052 94.6087975849775 711.186102144788 95.5758615212806
"4704" 940.6 640.671855297821 96.1032593890532 680.512834112858 94.7767942192863
"4705" 940.8 609.80563081741 98.973473237552 651.366816754903 96.3949834770149
"4706" 941 580.193865774377 101.919902814541 620.070172147646 96.3641910535867
"4707" 941.2 550.387106082378 105.604152747006 590.742398873012 101.415302319969
"4708" 941.4 518.523292915638 106.413632718965 560.282707807535 104.915652007165
"4709" 941.6 486.890146238931 108.575754380429 528.116853068829 106.008042372095
"4710" 941.8 455.842622966494 103.184738207428 496.045354352967 107.823344088954
"4711" 942 435.593955329519 90.0154100262814 470.205570322462 106.376316932722
"4712" 942.2 437.610169083691 95.0711192141285 470.79575880485 108.130446106256
"4713" 942.4 422.54878546407 102.157440811721 461.765816750913 104.183763716719
"4714" 942.6 400.651465961426 113.609963844613 439.808112038592 102.520649682514
"4715" 942.8 379.543230704327 122.32188574762 417.023646057389 109.950241323596
"4716" 943 363.85106000517 143.221654116558 394.725049963706 117.076306444342
"4717" 943.2 342.752651117233 163.683035877236 371.530130451024 134.963106138421
"4718" 943.4 324.387822511754 184.667454788805 351.408928034551 155.15578519645
"4719" 943.6 312.343965652224 198.836018592684 338.748566809012 170.216541964437
"4720" 943.8 312.090241181329 223.713570619953 328.052579009016 183.741808497116
"4721" 944 309.883764317906 253.199974893357 316.027925640593 206.264039546142
"4722" 944.2 310.98684155241 280.390974756946 310.83631533246 239.995338434794
"4723" 944.4 311.394401439538 306.945556644061 311.295164010087 266.637103465447
"4724" 944.6 311.713949359486 337.440177960119 310.332061602756 297.765542218015
"4725" 944.8 307.076124244292 366.851422105605 310.205516359869 326.078616001241
"4726" 945 301.362120803349 398.362106600635 306.488155192475 357.376152538132
"4727" 945.2 294.363112764658 427.799547451144 302.549485087262 387.321190435205
"4728" 945.4 293.924781648751 448.950214715575 295.366541480382 410.811083522434
"4729" 945.6 307.663089929223 472.779905421977 294.998392994726 432.888020407453
"4730" 945.8 320.330401217843 499.095249106663 302.427652986224 461.705577108122
"4731" 946 337.925809049833 526.137626848493 315.192124625052 494.161000173737
"4732" 946.2 356.797164056352 550.210963431755 331.005715115073 521.201219713454
"4733" 946.4 370.714738603875 579.508983946422 353.770614295676 543.294281736644
"4734" 946.6 390.386709796261 594.582560934846 364.510215392572 563.823594790229
"4735" 946.8 417.511876299743 610.134646438307 381.959303512513 590.68036063019
"4736" 947 442.037118019507 621.455698584034 403.578450605614 607.96187785347
"4737" 947.2 469.660410640665 625.789083637908 430.562731797647 615.605594941701
"4738" 947.4 500.345261323575 636.166995538315 460.613668081594 625.767451484514
"4739" 947.6 528.632478877817 645.220978379614 489.71934826356 633.619762250488
"4740" 947.8 560.50702801726 646.369568306266 519.536124750677 643.925030037256
"4741" 948 589.077571463591 647.319577275352 549.397607851159 649.912215500045
"4742" 948.2 621.805008040223 648.815905630053 581.375620315347 647.586352905642
"4743" 948.4 654.177276732497 648.382835623618 611.659838056743 648.284497938352
"4744" 948.6 688.825164826547 648.823592408802 646.845818303985 648.678232142108
"4745" 948.8 711.159008197422 642.299895685124 673.489609407759 649.040636801328
"4746" 949 715.040222606309 624.589718391589 686.842147185366 648.039113095604
"4747" 949.2 723.366662855106 598.72005853006 701.64823507429 636.459252435752
"4748" 949.4 729.187999783312 574.916235837166 715.080920650079 616.475815809837
"4749" 949.6 738.917266999784 548.845457631737 725.293812423939 586.103293287095
"4750" 949.8 743.600864126077 519.712855827839 736.847897579819 557.863433536458
"4751" 950 750.468655053808 492.383050189259 744.574214957098 530.952815713693
"4752" 950.2 759.071228379634 465.440488655314 749.01565977504 504.118845524192
"4753" 950.4 762.007726851702 439.057733895986 757.839309525153 478.74099358725
"4754" 950.6 769.919638850902 416.129585684517 759.983692754428 455.509695609874
"4755" 950.8 781.645831413675 390.016228504333 768.103936575312 429.184295369333
"4756" 951 786.897242303647 360.561808627167 778.612092691768 399.469454724526
"4757" 951.2 783.727487010882 332.380803964683 784.340540444696 372.159287634304
"4758" 951.4 782.288887635283 302.188871589584 785.94943403234 343.532574659833
"4759" 951.6 783.166682807325 268.770964954638 784.906605649351 312.650371100341
"4760" 951.8 782.354069037758 238.174373140702 783.879905335213 278.960653750114
"4761" 952 788.178659391313 205.958342282905 784.908113834141 245.50678108197
"4762" 952.2 805.357325744463 185.110063912997 787.778779784864 221.348851826037
"4763" 952.4 822.683111922207 160.684890249648 798.060071261157 197.60091719819
"4764" 952.6 821.848770451926 160.856566335536 804.392524872794 191.132627433572
"4765" 952.8 809.496332003291 156.754009030686 805.528346392419 192.211695456201
"4766" 953 792.657244840916 144.492214542795 808.822710710657 178.322107325936
"4767" 953.2 776.785604532214 129.051793746006 800.942759615513 158.221659671854
"4768" 953.4 753.329463046082 113.637116315327 782.782749992934 139.686471140861
"4769" 953.6 733.78242755928 95.7756975827422 763.708286788635 122.289386748893
"4770" 953.8 708.622915167525 88.2199232390212 745.595630155993 105.803326028022
"4771" 954 679.431336630407 77.2161589999058 719.585334079783 89.9833805769533
"4772" 954.2 651.835886369705 65.8049650902787 691.54841259865 80.6560278467967
"4773" 954.4 624.36274330752 52.7009498975896 662.15637557258 68.1418948353052
"4774" 954.6 616.642050518753 52.2460321429063 649.59408201864 61.8183637373087
"4775" 954.8 608.568187756745 67.7225725120355 648.326441944237 61.3158267561542
"4776" 955 595.429043679888 85.0738194732672 631.096674690972 60.3049036829144
"4777" 955.2 586.194861104568 101.899051696108 613.070186547668 73.663985450048
"4778" 955.4 572.798630515712 122.422215837906 599.00886572721 89.2069685035487
"4779" 955.6 558.195301269323 144.562418954467 580.314115862073 112.212288607995
"4780" 955.8 542.414887670643 170.300424661191 563.086679292428 135.503891342566
"4781" 956 527.531315755687 195.084823521895 547.28293067835 160.267098742984
"4782" 956.2 520.622741387079 225.246991781871 533.438676670724 186.880782182282
"4783" 956.4 517.34673364709 257.159518162411 521.697054976238 216.837512478855
"4784" 956.6 517.50636113043 288.414414751651 517.142789249733 247.762749463502
"4785" 956.8 517.216643592982 318.001071838886 516.770592044879 277.417797544364
"4786" 957 521.278962478849 352.088283115293 518.174209917859 309.257213377734
"4787" 957.2 533.733272712582 379.862061960851 518.318750629446 344.157935360014
"4788" 957.4 549.816464456275 409.651454933658 527.873311597193 373.519904468877
"4789" 957.6 565.142435279904 441.182344966361 544.479834955338 404.210700918013
"4790" 957.8 584.087843485199 465.494215473267 559.967931223298 433.272236822919
"4791" 958 602.025170047927 486.841933882897 575.761298462804 458.653173323525
"4792" 958.2 610.182535996552 515.02909330456 591.44586890125 480.378864915596
"4793" 958.4 611.963382663386 544.411987426822 607.043378365384 504.48797857613
"4794" 958.6 602.513375045337 569.911032262307 607.991679577054 526.580302884839
"4795" 958.8 589.124190111602 594.002903070901 607.070921840213 553.953322576048
"4796" 959 570.966320338165 615.451139180157 592.886705775451 582.066372445396
"4797" 959.2 554.913457276321 637.754621742989 577.387115845989 606.497539722211
"4798" 959.4 539.281857853743 660.908359362488 562.208431927775 628.201455050685
"4799" 959.6 526.612859048096 660.49604354475 557.552459360902 636.952091946361
"4800" 959.8 513.955411097682 665.537565451117 546.705786692269 645.204024988784
"4801" 960 513.7143052011 667.401043020664 544.584666303473 647.059839020744
"4802" 960.2 512.645126674997 667.408203528749 543.07393315815 648.051585683002
"4803" 960.4 511.555722663534 663.668970950018 543.237287727863 646.402446045096
"4804" 960.6 503.061609489205 655.711544294594 541.622212448142 646.947318431621
"4805" 960.8 488.052660130523 648.831722047117 531.953058107806 649.118339661603
"4806" 961 479.160686260557 645.142122786416 513.1820489852 654.676284735941
"4807" 961.2 461.145340613604 639.92201037138 499.662785790186 650.459443665565
"4808" 961.4 442.473441844003 639.603089054855 480.753398260171 642.837911990733
"4809" 961.6 431.211050513946 626.596634544652 469.319724625158 639.921839331908
"4810" 961.8 412.196447986006 613.5663333066 447.449328100911 632.611645842192
"4811" 962 395.125000426843 605.744994078303 430.587895987594 622.465870811458
"4812" 962.2 381.319710679629 591.831193252335 415.171680503083 612.677718834323
"4813" 962.4 364.843130825983 580.990275211368 397.364549388731 601.575904149606
"4814" 962.6 361.344773513492 574.72046997331 393.457091293885 598.74968465286
"4815" 962.8 352.867805784558 559.12732021446 384.194066523314 590.829400671726
"4816" 963 343.191757588808 545.859978379727 369.552148592566 573.996776351417
"4817" 963.2 330.275912428188 528.319952165456 357.953654538388 556.896905044095
"4818" 963.4 320.833583357117 515.566347163583 347.416126263112 542.483274324153
"4819" 963.6 310.320795891003 497.786085553421 334.035069234374 529.523358650192
"4820" 963.8 302.408059662672 486.104165155401 323.756303394969 517.284641812102
"4821" 964 295.932281038803 475.684223990966 318.103810488176 506.353384810428
"4822" 964.2 296.102103630367 474.831193489702 317.826346844055 504.484313354882
"4823" 964.4 297.138288679156 467.572218535711 316.616486662835 503.014457704376
"4824" 964.6 295.254954424902 451.709637040572 309.434482507916 488.836396338029
"4825" 964.8 291.594531126784 434.181608601537 302.407936127851 472.034337681285
"4826" 965 285.033051019744 411.355518540987 295.980484933485 450.464844320028
"4827" 965.2 281.743709849091 389.712633328605 292.779847774627 428.268195122942
"4828" 965.4 278.022289772661 367.404753683433 287.131630682253 405.996711445275
"4829" 965.6 275.639810258127 353.183176495787 284.364130906767 391.874145968718
"4830" 965.8 274.988223004509 342.190710461414 282.95693512769 381.669038800453
"4831" 966 281.103911796403 323.73988942474 281.241576792437 364.380980348027
"4832" 966.2 283.424485881896 300.574715911172 282.365865136049 339.899271699185
"4833" 966.4 285.287613653301 281.060977800148 285.373599069396 320.477645411361
"4834" 966.6 288.402828846386 264.225657218023 286.101166183089 303.074082140764
"4835" 966.8 298.644504287983 247.427877726746 287.817767562026 285.8483139949
"4836" 967 316.583600716392 229.821012607506 295.166295790048 266.205230111364
"4837" 967.2 334.712287046763 213.826458737294 308.657736986825 244.501768308121
"4838" 967.4 351.60543970306 206.23033850155 320.196951609311 228.990835517088
"4839" 967.6 359.586406950796 202.990882721881 326.888323387248 221.394536839096
"4840" 967.8 370.237068116449 199.541643379787 333.552927674563 219.940340330736
"4841" 968 389.119082759342 197.646779263222 349.231203907319 212.019516255364
"4842" 968.2 415.133453154255 196.946274518401 375.033209253245 204.933630187209
"4843" 968.4 439.962335034085 196.472126160191 400.334357426678 200.66179702772
"4844" 968.6 461.226732126348 189.341744743121 422.343672478004 198.656489378254
"4845" 968.8 477.582472161019 178.110840758041 442.946448879622 195.821552044853
"4846" 969 491.833805511877 168.374480484223 458.116765989453 190.027301134503
"4847" 969.2 509.63945936964 153.516220518512 477.492102966832 178.729641603052
"4848" 969.4 524.106159281513 132.611176061604 499.435166012637 165.411264962402
"4849" 969.6 539.170830309075 111.764219144634 517.364210824029 145.474457304222
"4850" 969.8 558.517121804463 98.7568611475251 530.007919696717 127.427661680317
"4851" 970 556.256044808636 88.9775170924256 536.614028253471 119.54514953953
"4852" 970.2 547.042134978889 80.8518736296868 539.170260617775 116.493902869822
"4853" 970.4 546.289030413449 79.8136607918674 543.451172213624 114.449569806417
"4854" 970.6 549.010525260936 86.7938320420096 540.88444078418 117.361337643995
"4855" 970.8 550.319057431998 86.7674234614081 538.678764792913 118.800892895527
"4856" 971 550.750843362488 86.3682395657848 537.685214979973 119.332668916513
"4857" 971.2 551.621538544027 85.4911574172589 537.522303936569 118.8509640371
"4858" 971.4 552.517040648954 84.8369585433366 537.864615227694 117.631970986235
"4859" 971.6 556.887896791396 84.6495244650723 537.912095287108 116.308225439003
"4860" 971.8 563.552907383157 82.5249312698578 540.326210476873 114.545557951401
"4861" 972 577.506048428963 74.3546415529505 548.056917615529 104.497030042964
"4862" 972.2 594.819159916938 61.5870527279621 565.270121810633 88.789864308809
"4863" 972.4 612.156093917991 54.2292021264793 580.942164079514 77.3170782073788
"4864" 972.6 636.6269021872 51.4048599803535 598.269594206472 64.728332455789
"4865" 972.8 654.277108345659 52.7521902918449 616.999567829588 56.9176696784746
"4866" 973 659.59696689168 61.8289458411669 622.732490699055 55.660429916615
"4867" 973.2 673.747993104715 77.1687889234281 638.080131829338 57.1464191458845
"4868" 973.4 694.775331357365 89.4078521249798 658.270144502621 69.3331699019975
"4869" 973.6 708.813454883401 98.7050817511879 673.907978709348 83.1557415097223
"4870" 973.8 722.494396492967 110.600351379457 689.87149580818 90.0919162921572
"4871" 974 736.83880988725 126.249965666893 707.074913828939 100.734081180052
"4872" 974.2 752.405131411802 138.831606274693 720.849097158528 114.170911447887
"4873" 974.4 771.074940948132 155.076095481874 738.723860159375 132.041570985656
"4874" 974.6 793.57232586465 167.757700910675 757.698572123709 149.702517779683
"4875" 974.8 824.294568550124 177.146742007233 779.746160947335 162.446475800641
"4876" 975 843.517053835154 187.472552369597 807.108960351098 172.423378570644
"4877" 975.2 846.464386068393 204.780625168124 821.725857004408 177.214062257037
"4878" 975.4 845.374012199124 228.338637730168 829.642875762644 186.873107109639
"4879" 975.6 853.596609007181 253.464373349497 837.237222752392 212.863856357029
"4880" 975.8 860.655186749334 276.7313432264 845.589933052128 239.753555269916
"4881" 976 872.471130771064 302.579946538842 855.500396480181 266.594339823492
"4882" 976.2 880.27111612336 333.938813257132 866.211720775604 292.263164281288
"4883" 976.4 892.061404995705 359.948231389233 875.804661484084 323.763380264876
"4884" 976.6 897.672617195822 377.305883293994 882.71069799406 343.370291870555
"4885" 976.8 898.721620989854 403.791561164249 889.631653637392 360.951089767149
"4886" 977 894.919051899743 427.746111985077 893.39926770049 389.523410292354
"4887" 977.2 889.604308798612 452.214726032359 891.991970043662 406.235090046428
"4888" 977.4 886.118887827987 470.436189905912 890.843727674817 430.997512269698
"4889" 977.6 880.401553907004 480.184965685035 886.587622803921 440.685987597807
"4890" 977.8 865.090916767527 495.614622363418 880.965131942552 459.859598208504
"4891" 978 847.722889386296 517.610051860276 867.885674646487 483.794652752517
"4892" 978.2 831.774290550341 542.633685537433 853.221763271912 509.127987339255
"4893" 978.4 821.637615000118 570.1127584209 835.913049624239 532.579663995289
"4894" 978.6 805.601038318492 584.244012171565 826.126912565089 549.730724986492
"4895" 978.8 786.734072109643 602.307975150983 811.568284702829 570.870234880055
"4896" 979 766.425044424089 622.909254632995 792.655262685281 593.245239368165
"4897" 979.2 745.269801147242 639.549009018797 773.48812479269 612.584447264811
"4898" 979.4 724.379729489589 643.714752776621 761.344304416266 624.336864716717
"4899" 979.6 698.499876420606 652.642260876786 736.018637631074 636.8700445007
"4900" 979.8 672.518236436202 666.692832771459 707.229792604343 645.666277423574
"4901" 980 644.661168223543 672.723403293899 682.979668109686 658.995695025726
"4902" 980.2 614.166247817154 673.239103331766 654.662190645366 667.892121250521
"4903" 980.4 584.21669070384 676.947750241157 623.679152715329 670.301277117569
"4904" 980.6 556.785352039031 674.679983691683 598.237492643896 673.655129901411
"4905" 980.8 529.461715202522 670.720189220176 569.582379762046 672.972225046587
"4906" 981 501.242788587225 663.8309054749 540.177550259002 671.215944013624
"4907" 981.2 476.894199836066 658.278394111207 517.909282535837 666.666736119079
"4908" 981.4 452.824521003774 645.581125006626 490.100331200245 660.646326890527
"4909" 981.6 426.555149406634 630.768628424516 464.049958445803 649.528730633143
"4910" 981.8 401.903432032114 616.265251748357 437.933247253337 636.436498754228
"4911" 982 382.549036672086 600.544840528105 414.895741342082 623.111344825787
"4912" 982.2 367.798996343637 578.853364637751 396.467145595195 608.881731149458
"4913" 982.4 349.116350109832 556.237204985976 375.127537106556 586.629910425263
"4914" 982.6 328.99705903409 535.747236396705 358.297560729918 564.203971163927
"4915" 982.8 316.124350065745 512.955590799517 339.951097536777 544.133151585775
"4916" 983 308.65835690377 487.038380803435 325.502812963738 525.841919051879
"4917" 983.2 292.95670913966 463.332272486879 314.766697054303 498.621507577239
"4918" 983.4 283.823700111928 439.930947373557 303.047430525951 475.465140532537
"4919" 983.6 277.424306937516 416.341558516556 293.771114532982 454.300961421184
"4920" 983.8 274.688924396433 389.660675707737 282.598216754136 429.463657913456
"4921" 984 272.403618991962 362.444170902888 279.377687731889 403.413802482856
"4922" 984.2 272.198918451295 339.709045690276 275.50878458769 379.404762354648
"4923" 984.4 276.5605925353 312.467225024741 276.670092821153 353.977920995963
"4924" 984.6 277.725247981221 289.722207262938 275.955194722996 330.62183044298
"4925" 984.8 289.865330716563 269.811099752715 279.017427062827 308.457377540188
"4926" 985 297.830446991545 241.078302432249 286.938224008707 282.638723760379
"4927" 985.2 304.554687225319 221.198252407023 294.735191538877 259.320375606437
"4928" 985.4 314.737537863898 195.216629048912 300.314839142335 239.50275319868
"4929" 985.6 329.939605149841 180.210041747787 310.227937841872 213.899435673188
"4930" 985.8 353.725019934257 170.219980705513 323.21279303665 192.930092339415
"4931" 986 382.267761332361 163.270030224034 346.64509494962 177.958794149427
"4932" 986.2 402.990606375428 156.246365899488 367.145059270193 168.612400850552
"4933" 986.4 415.984327120111 154.680965953572 379.660298729167 165.172721746771
"4934" 986.6 416.4540141208 158.067409873515 380.309274177717 166.084327141234
"4935" 986.8 421.920517268716 160.24752693978 384.013815424113 165.16484889218
"4936" 987 432.721044192188 167.944511987512 393.920906096662 163.687674628389
"4937" 987.2 447.467058644901 175.592544346389 409.155309259007 164.512079645403
"4938" 987.4 466.168474245811 175.860034105304 426.621457885395 169.856605466748
"4939" 987.6 479.748815383067 170.533660201212 441.479629730047 175.807237612855
"4940" 987.8 496.350605737622 168.009207753016 457.302491210059 173.73378932496
"4941" 988 505.590695433798 156.212000364118 471.500504280343 172.337790823447
"4942" 988.2 506.882254549699 145.243689156641 479.296739688825 170.395726154242
"4943" 988.4 517.470667478838 125.472709936926 493.229164955958 159.803221904533
"4944" 988.6 522.715833966031 110.482823132006 504.380290474487 141.24237954467
"4945" 988.8 524.772947271902 98.5614624578763 508.613674710164 132.594410601781
"4946" 989 539.137639191101 87.5870599197828 515.704124946797 118.97635587908
"4947" 989.2 556.259979201482 91.3005148488181 521.754332567127 106.684414674493
"4948" 989.4 580.150754932343 100.821692404373 541.403383148459 96.8618142971514
"4949" 989.6 595.291683712413 115.254140264814 558.878691686241 98.7904008673277
"4950" 989.8 614.067589213453 136.348427742379 580.986916727064 111.220388646253
"4951" 990 631.499165863094 159.244816337499 603.731985707854 130.296858462442
"4952" 990.2 646.347463258386 185.846250243343 622.711396469485 153.053672252567
"4953" 990.4 655.736996084217 212.885102115351 637.309390791182 177.430514788134
"4954" 990.6 665.814360118677 238.582036518333 649.578247585009 200.385431327702
"4955" 990.8 668.414726742109 266.218019173488 657.858584562048 227.575646659757
"4956" 991 664.539529575443 295.280749909994 664.901610709371 254.011381106657
"4957" 991.2 664.486804759998 327.621078025196 664.282681561123 285.770452269245
"4958" 991.4 662.001108384598 356.49656882861 661.136342600597 315.525857042419
"4959" 991.6 654.868246741973 387.588637402473 661.087850940415 346.81984135874
"4960" 991.8 645.688275394917 417.880101698167 656.698013081442 377.106543806282
"4961" 992 639.401913314466 443.764393987489 648.485799750465 405.786772815982
"4962" 992.2 640.588933043945 464.696758495592 643.217807596324 425.332759587601
"4963" 992.4 642.737055506335 488.434599571649 640.031616423377 448.20987791174
"4964" 992.6 641.578961967095 518.215480241606 641.336117344789 475.687084064205
"4965" 992.8 641.989841133476 545.145192556897 640.480071661556 503.729051147388
"4966" 993 650.403846596753 571.765422448516 640.043796403501 531.106976322924
"4967" 993.2 649.500984103617 599.201995248565 646.731440707962 558.729891165398
"4968" 993.4 652.327866614984 631.910291328996 647.418483787128 590.771493595464
"4969" 993.6 655.551730157849 660.867715617231 648.92247319966 620.924318532505
"4970" 993.8 656.20541459957 661.124548677551 650.327378164338 626.264101827738
"4971" 994 663.055665892273 661.175040714242 650.903699126497 626.774867166402
"4972" 994.2 671.342266250944 656.781843742405 651.206914092201 628.072204519012
"4973" 994.4 681.234412051791 650.194511191265 652.554860617447 634.208049916372
"4974" 994.6 698.760639825724 647.580979886334 659.676467696171 640.754800384069
"4975" 994.8 704.885165325795 640.864672390379 667.968498817891 640.743256542931
"4976" 995 720.06133678396 625.125241295667 681.04217000864 638.952761546305
"4977" 995.2 738.182756110835 611.365093714883 701.745389025032 631.51680940667
"4978" 995.4 756.510133067473 595.317568933287 722.866273091608 618.341126615322
"4979" 995.6 779.342608478818 581.927172901144 745.513615368438 602.282496284242
"4980" 995.8 805.141016697028 569.980424053592 767.457780864153 588.613884837828
"4981" 996 824.992190279042 555.130353949275 791.895964576709 576.954871443159
"4982" 996.2 845.464039391779 539.31743949827 814.100529255737 563.666738093028
"4983" 996.4 844.706979039395 530.754929849433 819.222269269058 559.724207506192
"4984" 996.6 842.517335974353 509.268434845408 829.113159282651 549.922832780595
"4985" 996.8 843.454189163345 484.331508535346 840.224244799341 529.163529753049
"4986" 997 844.158797301729 460.780154834422 841.887757490077 500.698699101156
"4987" 997.2 847.720069320264 436.42670135518 838.898394404409 474.401407409828
"4988" 997.4 850.897250325567 410.534950182053 845.60398326444 449.872644677053
"4989" 997.6 854.523586575179 382.210572244652 849.039521848891 422.028687605433
"4990" 997.8 862.561634205076 353.387929205421 852.639612024218 394.642599737347
"4991" 998 870.888887499289 325.022366205031 861.358346050389 364.474216870103
"4992" 998.2 877.890057147702 297.658638583904 867.01329295842 335.596195856567
"4993" 998.4 879.216799492224 274.626687135414 873.797923011108 313.650052069756
"4994" 998.6 867.9271948457 249.807050446383 877.687992140803 288.835558135728
"4995" 998.8 857.422399132349 225.828300874288 874.90530510322 262.728007974416
"4996" 999 848.252497780402 197.978413426294 861.462691043532 240.040818962985
"4997" 999.2 833.681560483875 174.803334150437 853.875037129395 209.029039078176
"4998" 999.4 818.4767223372 151.662276493327 842.499569299404 184.309354064366
"4999" 999.6 799.520354122698 131.182370906403 826.412691072151 161.440082899772
"5000" 999.8 782.973127206068 105.934838598579 808.346229395898 136.872842776735
"5001" 1000 768.850064718189 107.614711292704 801.085817505275 129.480202528172
"5002" 1000.2 751.540834357592 113.1646840226 788.721034280432 119.956767698125
"5003" 1000.4 729.330840057403 118.509276873714 771.050207533597 114.574446266648
"5004" 1000.6 706.787399216472 125.458821958386 745.288024178342 115.919754804634
"5005" 1000.8 684.846094403788 129.18027786807 721.09186569459 120.272173238221
"5006" 1001 657.724455241392 129.943959542157 702.875729313457 124.04816630619
"5007" 1001.2 633.152809683744 128.461874459183 673.138057043178 129.713670289256
"5008" 1001.4 606.199292263881 121.432915563425 646.173835778923 127.332047701912
"5009" 1001.6 576.122375367633 115.098828528553 617.196066002963 123.034077676906
"5010" 1001.8 551.228897879703 112.954751609366 591.370479946154 117.175741584296
"5011" 1002 515.481063462221 103.567730253979 555.724846959842 111.775713680695
[truncated: 1,062,254 more chars]
