# Supplementary material for: Adaptive switch to sexually dimorphic movements by partner-seeking termites
Source: Sci Adv. 2019 Jun 19;5(6):eaau6108. doi: 10.1126/sciadv.aau6108 (PMC6584256; doi:10.1126/sciadv.aau6108)
Supplement: Data file S1 [file aau6108_Data_file_S1.zip › Dataset/CfNaturalTandem/170627_172_04-position-fixed.txt]

"time" "x0" "y0" "x1" "y1"
"1" 0 928.875346260388 401.515235457064 431.88790560472 120.209439528024
"2" 0.2 926.833773087071 414.683377308707 447.58981233244 109.790884718499
"3" 0.4 918.855670103093 432.981958762887 460.083550913838 97.2558746736292
"4" 0.6 912.020565552699 458.596401028278 478.220812182741 84.4365482233502
"5" 0.8 904.936868686869 485.429292929293 493.765 72.87
"6" 1 896.253768844221 508.778894472362 505.035714285714 65.9668367346939
"7" 1.2 881.64483627204 524.287153652393 517.984536082474 65.048969072165
"8" 1.4 868.017543859649 545.912280701754 536.469230769231 57.348717948718
"9" 1.6 850.142506142506 554.626535626536 545.178756476684 56.3911917098446
"10" 1.8 828.947630922693 568.648379052369 551.148541114058 56.3289124668435
"11" 2 808.850490196078 585.544117647059 545.458791208791 56.5274725274725
"12" 2.2 789.178660049628 600.339950372208 544.980716253444 55.1597796143251
"13" 2.4 768.505128205128 615.369230769231 544.008042895442 54.7426273458445
"14" 2.6 748.948402948403 628.400491400491 543.88948787062 54.622641509434
"15" 2.8 729.86231884058 641.557971014493 543.909090909091 54.4331550802139
"16" 3 708.334164588529 647.488778054863 543.616621983914 54.5603217158177
"17" 3.2 684.953995157385 654.462469733656 542.698630136986 55.2575342465753
"18" 3.4 664.215938303342 654.578406169666 541.556473829201 55.0220385674931
"19" 3.6 638.638613861386 655.252475247525 540.275766016713 55.6573816155989
"20" 3.8 611.348258706468 656.636815920398 538.627507163324 56.9885386819484
"21" 4 586.535802469136 655.316049382716 537.54 57.7342857142857
"22" 4.2 562.299251870324 651.957605985037 536.83908045977 59.0804597701149
"23" 4.4 541.585607940447 645.985111662531 535.986033519553 61.1340782122905
"24" 4.6 517.322580645161 638.267990074442 534.866666666667 62.1666666666667
"25" 4.8 495.254901960784 631.620098039216 532.494382022472 63.5702247191011
"26" 5 475.956097560976 619.634146341463 530.478991596639 65.109243697479
"27" 5.2 468.038369304556 613.546762589928 529.711111111111 65.5027777777778
"28" 5.4 461.175609756098 598.69512195122 529.245179063361 65.4765840220386
"29" 5.6 447.98275862069 580.064039408867 528.879120879121 65.7115384615385
"30" 5.8 434.381176470588 562.807058823529 528.445983379501 66.415512465374
"31" 6 417.232613908873 546.057553956834 528.092643051771 66.6893732970027
"32" 6.2 394.540145985402 532.009732360097 527.85989010989 67.1565934065934
"33" 6.4 379.38995215311 520.557416267943 527.47027027027 67.0297297297297
"34" 6.6 376.399527186761 511.068557919622 527.231182795699 66.997311827957
"35" 6.8 367.212048192771 488.973493975904 526.98904109589 67.2109589041096
"36" 7 353.321428571429 465.378571428571 526.58038147139 67.2316076294278
"37" 7.2 342.385714285714 440.764285714286 526.350543478261 67.241847826087
"38" 7.4 326.950588235294 415.004705882353 526.454545454545 67.2219251336898
"39" 7.6 326.472289156627 396.190361445783 526.439678284182 67.2278820375335
"40" 7.8 322.521327014218 380.997630331754 526.565217391304 67.3967391304348
"41" 8 321.726635514019 380.004672897196 526.628415300546 67.5628415300546
"42" 8.2 323.604422604423 373.835380835381 526.387096774194 67.244623655914
"43" 8.4 329.744303797468 355.941772151899 526.201612903226 67.0806451612903
"44" 8.6 334.85960591133 334.995073891626 526.169811320755 67.1293800539084
"45" 8.8 344.192118226601 310.965517241379 526.25138121547 67.5110497237569
"46" 9 359.947494033413 294.797136038186 525.944134078212 67.8994413407821
"47" 9.2 371.742924528302 282.049528301887 525.139344262295 68.3661202185792
"48" 9.4 383.146572104019 267.893617021277 521.318421052632 69.2578947368421
"49" 9.6 393.838479809976 247.149643705463 516.191326530612 71.3061224489796
"50" 9.8 405.819047619048 228.72619047619 512.502604166667 75.0442708333333
"51" 10 419.763593380615 211.640661938534 508.86432160804 79.1859296482412
"52" 10.2 429.407142857143 192.935714285714 502.260651629073 83.937343358396
"53" 10.4 433.835411471321 172.583541147133 495.979166666664 93.3385416666698
"54" 10.6 443.810426532841 148.805687212391 489.686684039786 104.245430840254
"55" 10.8 451.551558769704 132.22541957181 485.031007432461 112.994832314137
"56" 11 459.807605525274 113.895488212078 479.974091852255 125.310881462444
"57" 11.2 486.246093885357 98.0706960781085 472.603783298726 140.745253538525
"58" 11.4 515.965437790368 86.6382488470287 466.393782388111 158.116580301315
"59" 11.6 543.581176470588 68.3129411764706 458.007792207792 174.698701298701
"60" 11.8 560.961275626424 59.0113895216401 444.80412371134 190.677835051546
"61" 12 589.89376443418 55.6235565819861 430.53670886076 207.73164556962
"62" 12.2 620.564516129032 47.594470046083 413.695214105793 228.916876574307
"63" 12.4 635.699530516432 48.0774647887324 393.495024875622 244.258706467662
"64" 12.6 659.271028037383 52.8177570093458 370.01256281407 261.645728643216
"65" 12.8 685.490867579909 59.0114155251141 347.69 272.815
"66" 13 712.725581395349 64.0674418604651 336.143576826197 286.357682619647
"67" 13.2 736.964705882353 74.8094117647059 333.652406417112 306.403743315508
"68" 13.4 761.714617169373 83.9675174013921 331.970588235294 331.663101604278
"69" 13.6 783.835680751174 99.7347417840376 337.043126684636 355.932614555256
"70" 13.8 808.732101616628 115.466512702079 347.66149870801 376.857881136951
"71" 14 831.025821596244 133.706572769953 358.440414507772 400.059585492228
"72" 14.2 850.586124401914 154.562200956938 368.362204724409 426.178477690289
"73" 14.4 870.910377358491 174.570754716981 380.784946236559 453.077956989247
"74" 14.6 883.846889952153 197.492822966507 395.372282608696 481.845108695652
"75" 14.8 898.341288782816 223.570405727924 417.194805194805 508.709090909091
"76" 15 911.730392156863 249.889705882353 442.439153439153 530.806878306878
"77" 15.2 921.007371007371 276.601965601966 473.622282608696 549.923913043478
"78" 15.4 930.703241895262 305.83042394015 504.975274725275 567.508241758242
"79" 15.6 933.488721804511 332.619047619048 541.947368421053 580.227146814404
"80" 15.8 933.591145833333 361.697916666667 581.116531165312 587.373983739837
"81" 16 932.416230366492 392.03664921466 619.425876010782 592
"82" 16.2 928.124365482233 416.928934010152 659.776566757493 600.128065395095
"83" 16.4 914.303921568627 441.377450980392 700.805013927577 606.685236768802
"84" 16.6 900.341708542714 467.741206030151 740.238764044944 617.443820224719
"85" 16.8 884.7425 494.1275 762.104225352113 613.104225352113
"86" 17 870.407960199005 519.281094527363 790.059659090909 597.894886363636
"87" 17.2 855.427124479083 546.696042569726 818.330178016382 579.69956346638
"88" 17.4 859.567639257296 554.453580901844 818.585014409249 583.9106628242
"89" 17.6 852.365287177121 568.794077143639 814.570346514372 583.636955667417
"90" 17.8 835.133333326002 585.960493823844 810.068571429121 573.062857142612
"91" 18 811.694510739857 601.847255369928 827.720994475138 547.530386740332
"92" 18.2 787.318518518519 612.074074074074 850.57938718663 520.49860724234
"93" 18.4 764.446078431372 624.691176470588 869.454794520548 494.345205479452
"94" 18.6 743.905339805825 632.417475728155 890.101648351649 464.178571428571
"95" 18.8 719.355889724311 640.719298245614 909.876373626374 432.763736263736
"96" 19 692.733668341709 645.806532663317 922.365714285714 398.402857142857
"97" 19.2 667.958230958231 652.714987714988 932.276353276353 364.099715099715
"98" 19.4 640.950124688279 656.114713216958 924.825581395349 340.30523255814
"99" 19.6 612.153477218225 659.537170263789 915.502777777778 307.15
"100" 19.8 581.956097560976 658.992682926829 905.176136363636 271.332386363636
"101" 20 558.085574572127 660.344743276284 895.183615819209 234.502824858757
"102" 20.2 550.675544794189 653.837772397094 882.442408376963 198.876963350785
"103" 20.4 531.53937947494 640.255369928401 864.239247311828 181.115591397849
"104" 20.6 509.024449877751 630.034229828851 840.138666666667 155.472
"105" 20.8 489.300715990454 618.639618138425 813.78835978836 132.878306878307
"106" 21 477.935866983373 611.311163895487 785.228723404255 110.058510638298
"107" 21.2 468.626829268293 593.826829268293 758.707692307692 90.2358974358974
"108" 21.4 458.83042394015 570.628428927681 732.790404040404 75.6540404040404
"109" 21.6 445.142857142857 549.891625615764 708.610687022901 71.9516539440204
"110" 21.8 431.470873786408 526.269417475728 678.939393939394 65.1464646464647
"111" 22 414.850241545894 505.739130434783 646.390306122449 53.0739795918367
"112" 22.2 399.338164251208 482.403381642512 624.415384615385 52.7076923076923
"113" 22.4 379.990804597701 463.064367816092 597.549618320611 59.2137404580153
"114" 22.6 360.214452214452 445.319347319347 566.88717948718 65.2923076923077
"115" 22.8 337.816705336427 429.106728538283 536.603674540682 69.9658792650919
"116" 23 331.924485125858 421.372997711671 505.272959183673 76.3673469387755
"117" 23.2 332.442542787286 407.782396088019 484.201530612245 87.0688775510204
"118" 23.4 332.683046683047 382.911547911548 459.700748129676 108.960099750623
"119" 23.6 326.9 355.451219512195 432.291891891892 131.545945945946
"120" 23.8 324.912718204489 326.738154613466 411.817258883249 146.55076142132
"121" 24 331.311435523114 298.518248175183 389.80604534005 167.7959697733
"122" 24.2 337.368421145197 269.563909524802 372.646753294639 192.285714229389
"123" 24.4 340.232015267181 249.650423523184 357.653632781205 207.248458514572
"124" 24.6 348.433907485968 232.776745973561 366.08504184025 200.081813301005
"125" 24.8 365.469595898861 208.078105156008 357.376333682639 194.643948905774
"126" 25 371.525787602626 183.120403309417 351.454298917353 212.575278374184
"127" 25.2 380.237384908377 174.287715546887 363.557377654077 237.920291413364
"128" 25.4 395.670644391408 159.245823389021 381.510256410256 265.807692307692
"129" 25.6 413.190709046455 143.141809290954 397.925831202046 284.787723785166
"130" 25.8 429.348258706468 121.407960199005 413.166666666667 305.95641025641
"131" 26 451.933014354067 108.327751196172 431.431216931217 330.71164021164
"132" 26.2 475.460648148148 94.8240740740741 446.924281984334 359.736292428198
"133" 26.4 500.690866510539 84.4051522248244 459.936339522546 388.273209549072
"134" 26.6 524.889975550122 67.0635696821516 472.106382978723 419.071808510638
"135" 26.8 549.792362768496 56.4510739856802 483.362162162162 450.567567567568
"136" 27 576.893023255814 56.4627906976744 496.251351351351 486.02972972973
"137" 27.2 605.207852193995 54.5311778290993 509.219718309859 522.061971830986
"138" 27.4 634.222748815166 49.7203791469194 520.842406876791 560.736389684814
"139" 27.6 663.131578947368 50.3086124401914 534.247191011236 598.022471910112
"140" 27.8 689.374133949192 52.5496535796767 550.534946236559 631.709677419355
"141" 28 715.918032786885 63.135831381733 571.580821917808 639.739726027397
"142" 28.2 743.258660508083 74.5103926096998 600.069637883008 646.930362116992
"143" 28.4 767.651972157773 87.4663573085847 631.182065217391 650.934782608696
"144" 28.6 789.988317757009 105.067757009346 662.346260387812 650.653739612188
"145" 28.8 816.699769053118 122.247113163972 691.795212765957 647.170212765957
"146" 29 841.095348837209 138.96976744186 720.246575342466 642.495890410959
"147" 29.2 862.452380952381 161.054761904762 733.478991596639 629.064425770308
"148" 29.4 882.508196721311 183.864168618267 763.691218130312 615.980169971671
"149" 29.6 898.925480769231 206.872596153846 787.245179063361 604.129476584022
"150" 29.8 913.854721549637 233.515738498789 813.58038147139 586.403269754768
"151" 30 924.520190023753 260.009501187648 837.437837837838 571.040540540541
"152" 30.2 931.95717884131 285.299748110831 863.649315068493 546.838356164383
"153" 30.4 937.717884130982 316.783375314861 883.620218579235 522.103825136612
"154" 30.6 940.869109947644 343.643979057592 898.754143646409 494.39226519337
"155" 30.8 941.778074866309 373.235294117625 911.089385474897 467.125698323938
"156" 31 938.473219526855 400.177920570604 922.548456757995 437.040888738784
"157" 31.2 937.159627689318 423.548616858847 918.315816500156 423.058072112038
"158" 31.4 924.398058252426 448.024271844698 925.288184438039 391.086455331605
"159" 31.6 907.20297029703 473.415841584158 935.491573033708 364.443820224719
"160" 31.8 889.202469135802 498.424691358025 937.571847507331 333.888563049853
"161" 32 874.358722358722 520.498771498771 934.263610315186 305.424068767908
"162" 32.2 857.105 544.1025 920.260623229462 294.745042492918
"163" 32.4 838.221951219512 567.665853658537 904.573770491803 267.215846994535
"164" 32.6 817.800995024876 588.900497512438 888.429347826087 240.970108695652
"165" 32.8 796.142857142857 607.167070217918 872.743016759776 211.882681564246
"166" 33 770.873449131514 622.406947890819 855.013440860215 181.930107526882
"167" 33.2 744.625304136253 639.452554744526 838.010695187166 153.034759358289
"168" 33.4 723.853012048193 648.024096385542 821.683804627249 129.426735218509
"169" 33.6 700.513447432763 649.970660146699 798.005141388175 112.023136246787
"170" 33.8 670.089805825243 651.417475728155 775.872062663185 95.5221932114883
"171" 34 640.071428571429 651.369458128079 751.06835443038 79.7594936708861
"172" 34.2 607.416243654822 649.725888324873 723.924281984334 70.8772845953003
"173" 34.4 575.775561097257 645.623441396509 696.045340050378 57.5088161209068
"174" 34.6 543.278177458033 641.489208633093 670.142118863049 53.5452196382429
"175" 34.8 514.578947368421 630.087719298246 636.393483709273 47.3659147869674
"176" 35 487.789081885856 619.523573200993 604.762148337596 50.0613810741688
"177" 35.2 466.602409638554 604.696385542169 572.074358974359 57.6846153846154
"178" 35.4 452.16985645933 582.827751196172 536.761904761905 63.6031746031746
"179" 35.6 436.665048543689 559.305825242718 503.190476190476 72.1904761904762
"180" 35.8 419.624096385542 538.021686746988 473.721518987342 87.7620253164557
"181" 36 403.18932038835 516.21359223301 444.67374005305 105.588859416446
"182" 36.2 383.973039215686 495.94362745098 418.882352941177 127.657754010695
"183" 36.4 364.252955082742 474.978723404255 396.850632911392 150.675949367089
"184" 36.6 344.403301886793 452.424528301887 375.031168831169 176.124675324675
"185" 36.8 332.703196347032 441.33105022831 355.343669250646 201
"186" 37 333.337931034483 439.816091954023 344.089005235602 231.82722513089
"187" 37.2 339.4075 425.655 329.670951156812 265.748071979434
"188" 37.4 343.479591836735 403.795918367347 322.067532467532 294.371428571429
"189" 37.6 351.379052369379 378.354114713017 327.895161291327 323.419354842036
"190" 37.8 357.833734939759 353.633734939759 326.190104166667 349.28125
"191" 38 365.814536340852 326.671679197995 323.808625336927 384.676549865229
"192" 38.2 370.768229166667 296.53125 325.117647058824 419.387700534759
"193" 38.4 376.702179176755 266.421307506053 335.256 445.88
"194" 38.6 380.6 236.869135802469 349.549597855228 466.860589812332
"195" 38.8 386.049019607843 206.053921568627 369.839572192513 494.248663101604
"196" 39 390.182957393484 173.887218045113 394.779220779221 516.916883116883
"197" 39.2 401.118357487923 149.599033816425 422.372340425532 534.619680851064
"198" 39.4 419.122596153846 126.536057692308 449.678100263852 554.094986807388
"199" 39.6 440.063725490196 106.752450980392 477.804177545692 572.900783289817
"200" 39.8 464.373549883991 90.0371229698376 507.420054200542 588.850948509485
"201" 40 492.930394431554 77.2343387470998 538.547619047619 608.515873015873
"202" 40.2 521.679518072289 65.8915662650602 568.657754010695 624.336898395722
"203" 40.4 552.155660377358 55.1179245283019 600.301886792453 643.207547169811
"204" 40.6 581.448598130841 50.5864485981308 625.820105820106 648.359788359788
"205" 40.8 614 46.1116279069767 658.856749311295 650.212121212121
"206" 41 647.4 45.1093023255814 690.233062330623 646.655826558266
"207" 41.2 670.25117370892 46.4929577464789 723.949295774648 641.819718309859
"208" 41.4 699.21247113164 51.6558891454965 745.537142857143 627.808571428571
"209" 41.6 727.238979118329 62.4222737819025 774.102209944751 611.801104972376
"210" 41.8 757.337129840547 75.6400911161731 802.994413407821 591.634078212291
"211" 42 784.909302325581 88.7348837209302 828.470108695652 569.497282608696
"212" 42.2 813.1 104.168181818182 853.85593220339 544.008474576271
"213" 42.4 837.962703962704 122.333333333333 877.806010928962 517.491803278689
"214" 42.6 860.192660550459 143.963302752294 902.13296398892 489.030470914127
"215" 42.8 882.009389671362 166.957746478873 912.813559322034 462.635593220339
"216" 43 897.779620853081 192.061611374408 920.539634146342 426.682926829268
"217" 43.2 911.884057971014 218.478260869565 930.834319526627 388.934911242604
"218" 43.4 923.835351089588 247.338983050847 932.181818181819 354.957386363636
"219" 43.6 934.727861261538 277.009269296721 931.540978751349 318.912358388346
"220" 43.8 936.962405503839 289.308270946051 915.134078105215 296.324022263694
"221" 44 939.016483516484 322.192307692308 898.747899159668 251.764705882358
"222" 44.2 937.857526881721 354.908602150538 880.061046511628 209.485465116279
"223" 44.4 932.767195767196 387.007936507936 860.574285714286 170.674285714286
"224" 44.6 923.896640826873 415.571059431525 841.328912466844 142.310344827586
"225" 44.8 914.80303030303 445.95202020202 814.151041666667 117.4765625
"226" 45 905.751269035533 473.951776649746 786.563002680965 96.1876675603217
"227" 45.2 897.839285714286 504.19387755102 756.20207253886 78.2305699481865
"228" 45.4 886.9425 529.795 732.127551020408 68.1964285714286
"229" 45.6 868.353365384615 551.985576923077 699.850253807107 59.5964467005076
"230" 45.8 848.83698296837 572.576642335767 668.627204030227 49.0931989924433
"231" 46 826.22305764411 595.125313283208 636.488833746898 41.9801488833747
"232" 46.2 803.110294117647 615.147058823529 612.9225 49.395
"233" 46.4 782.962962962963 624.762962962963 582.900510204082 60.4642857142857
"234" 46.6 757.650753768844 632.103015075377 551.425925925926 71.2883597883598
"235" 46.8 729.765700483092 644.756038647343 520.523929471033 85.4231738035265
"236" 47 708.386533665835 649.556109725686 492.985111662531 103.590570719603
"237" 47.2 679.129268292683 650.792682926829 460.386363636364 121.181818181818
"238" 47.4 647.703045685279 650.395939086294 430.628647214854 139.474801061008
"239" 47.6 617.827067669173 647.706766917293 405.910485933504 153.30179028133
"240" 47.8 586.537275064267 644.483290488432 386.325581395349 180.521963824289
"241" 48 558.06157635468 644.100985221675 364.476804123711 209.953608247423
"242" 48.2 537.826633165829 639.030150753769 351.367609254499 232.048843187661
"243" 48.4 512.567567567568 627.867321867322 344.002688172043 268.233870967742
"244" 48.6 488.69099756691 614.790754257908 337.077333333333 303.162666666667
"245" 48.8 473.492647058823 595.823529411765 332.186486486487 339.881081081081
"246" 49 458.078624078624 569.815724815725 333.215425531915 379.148936170213
"247" 49.2 449.420918367347 542.553571428571 337.610644257703 419.705882352941
"248" 49.4 438.744471744472 516.638820638821 343.207182320442 455.569060773481
"249" 49.6 432.253694581281 490.899014778325 355.450261780105 485.688481675393
"250" 49.8 422.338308457711 466.019900497512 372.623376623377 513.711688311688
"251" 50 413.781326781327 438.233415233415 395.646575342466 539.106849315069
"252" 50.2 404.268115942029 411.756038647343 421.629333333333 563.717333333333
"253" 50.4 390.494089834515 386.037825059102 451.624020887728 584.248041775457
"254" 50.6 378.409952606635 361.990521327014 485.054347826087 598.777173913043
"255" 50.8 361.335648148148 339.699074074074 517.115492957746 613.49014084507
"256" 51 342.028103044497 316.269320843091 549.622340425532 629.452127659574
"257" 51.2 333.995180722892 295.195180722892 579.42328042328 645.65873015873
"258" 51.4 334.665847665848 283.307125307125 609.930747922438 647.894736842105
"259" 51.6 341.950495049505 259.596534653465 647.25 649.777472527473
"260" 51.8 347.920595533499 233.178660049628 678.118457300276 652.280991735537
"261" 52 357.294403892944 208.676399026764 715.321428571429 647.120879120879
"262" 52.2 373.25 185.201923076923 742.140957446808 635.880319148936
"263" 52.4 392.369668246446 163.696682464455 778.232091690544 623.421203438395
"264" 52.6 413.932367149758 140.248792270531 811.350543478261 603.649456521739
"265" 52.8 438.01466992665 119.965770171149 839.427027027027 584.754054054054
"266" 53 462.841121495327 99.6028037383178 858.504087193461 570.50408719346
"267" 53.2 489.575057736721 82.8660508083141 847.050139275766 576.197771587744
"268" 53.4 517.759815242494 67.3879907621247 849.544959128065 565.106267029973
"269" 53.6 545.861176470588 56.9694117647059 865.063711911357 543.163434903047
"270" 53.8 574.037296037296 56.974358974359 887.635388739946 519.689008042895
"271" 54 603.963133640553 54.2511520737327 897.567867036011 496.030470914127
"272" 54.2 636.444180522565 52.5771971496437 910.344537815126 465.801120448179
"273" 54.4 667.522352941177 54.4494117647059 921.561643835616 433.323287671233
"274" 54.6 696.411764705882 58.2329411764706 930.59604519774 403.485875706215
"275" 54.8 727.088167053364 67.7679814385151 936.182608695652 368.411594202898
"276" 55 752.694252873563 77.0390804597701 932.971014492754 333.623188405797
"277" 55.2 778.753986332574 91.5922551252847 928.572222222222 297.313888888889
"278" 55.4 804.251162790698 107.306976744186 922.218023255814 260.482558139535
"279" 55.6 831.63700234192 126.070257611241 908.575342465754 228.643835616438
"280" 55.8 851.895515069297 145.111847467613 890.225824685952 195.886959018617
"281" 56 862.891661442426 159.777199886258 890.870352078949 187.537202563049
"282" 56.2 876.826038248631 185.256467791388 892.96518153248 184.469026275494
"283" 56.4 884.823722713009 200.175357574275 879.080172188357 176.337185839142
"284" 56.6 899.254942276539 211.629646633433 857.132339807827 186.421613175029
"285" 56.8 914.115107913669 233.760191846523 840.279683377309 206.638522427441
"286" 57 923.379807692308 256.329326923077 823.784974093264 215.124352331606
"287" 57.2 932.577889447236 282.841708542714 814.963157894737 215.481578947368
"288" 57.4 938.984732824428 310.760814249364 800.383631713555 224.928388746803
"289" 57.6 938.886304909561 339.581395348837 783.712082262211 237.552699228792
"290" 57.8 935.840848806366 369.2175066313 756.555555555556 243.15873015873
"291" 58 926.801007556675 395.662468513854 727.545945945946 247.121621621622
"292" 58.2 912.132352941176 415.34068627451 705.821243523316 245.108808290155
"293" 58.4 900.511335012594 439.811083123426 692.96062992126 233.514435695538
"294" 58.6 894.675324675325 465.2 671.47461928934 218.789340101523
"295" 58.8 889.294871794872 494.579487179487 656.992481203008 210.393483709273
"296" 59 884.855297157623 523.684754521964 641.862155388471 212.877192982456
"297" 59.2 875.296758104738 541.316708229426 611.480719794344 217.812339331619
"298" 59.4 861.292383292383 564.230958230958 580.748691099476 220.44502617801
"299" 59.6 844.346437346437 575.125307125307 550.475949367089 224.632911392405
"300" 59.8 821.766749379653 590.836228287841 522.935400516796 235.503875968992
"301" 60 798.613300492611 604.564039408867 508.592405063291 241.212658227848
"302" 60.2 772.431524547804 620.103359173127 490.396866840731 243.386422976501
"303" 60.4 746.898795180723 634.922891566265 457.108312342569 244.788413098237
"304" 60.6 723.424317617866 646.014888337469 426.59842519685 253.761154855643
"305" 60.8 706.91959798995 647.092964824121 394.20320855615 270.689839572193
"306" 61 683.795081967213 643.55737704918 361.073770491803 285.855191256831
"307" 61.2 656.551378446115 643.315789473684 334.80253164557 299.377215189873
"308" 61.4 628.587064676617 645.462686567164 343.086614173228 306.230971128609
"309" 61.6 598.715012722646 648.213740458015 349.018617021277 330.321808510638
"310" 61.8 568.868735083532 647.322195704057 356.65945945946 357.562162162162
"311" 62 540.975247524752 640.725247524752 374.194300518135 377.880829015544
"312" 62.2 517.90099009901 635.762376237624 394.1834625323 402.359173126615
"313" 62.4 500.479217603912 623.058679706601 415.467914438503 428.336898395722
"314" 62.6 490.144607843137 605.860294117647 438.755102040816 449.349489795918
"315" 62.8 483.598997493734 581.127819548872 462.252577319588 472.051546391753
"316" 63 477.042105260354 554.565789404614 485.686015843319 494.630606864425
"317" 63.2 473.644155844156 526.555844155849 511.954787234032 518.146276595742
"318" 63.4 470.753807106599 501.335025380711 537.932467532467 543.142857142857
"319" 63.6 464.528967254408 475.390428211587 568.978201634877 564.961852861035
"320" 63.8 457.133495145631 452.172330097087 603.100817438692 579.117166212534
"321" 64 445.004842615012 427.457627118644 639.232044198895 594.461325966851
"322" 64.2 442.164974619289 400.804568527919 676.852272727273 611.392045454545
"323" 64.4 434.062015503876 372.855297157623 711.047887323944 625.425352112676
"324" 64.6 422.653937947494 346.441527446301 718.713513513514 633.213513513514
"325" 64.8 407.204225352113 320.739436619718 711.861581920904 623.80790960452
"326" 65 390.610599078341 297.251152073733 725.461756373938 612.671388101983
"327" 65.2 376.462085308057 273.163507109005 753.27380952381 598.392857142857
"328" 65.4 361.889150943396 246.570754716981 784.183615819209 585.570621468927
"329" 65.6 354.515081206497 232.628770301624 816.371104815864 573.838526912181
"330" 65.8 359.603406326034 226.289537712895 849.47397260274 559.654794520548
"331" 66 363.713216957606 207.650872817955 863.251366120219 539.101092896175
"332" 66.2 369.93654822335 194.822335025381 885.256130790191 512.847411444142
"333" 66.4 378.263157894737 178.928229665072 903.97520661157 483.826446280992
"334" 66.6 389.382075471698 165.290094339623 911.403314917127 452.069060773481
"335" 66.8 403.870588235294 148.141176470588 917.494285714286 416.642857142857
"336" 67 419.985576923077 128.084134615385 923.479411764706 381.182352941177
"337" 67.2 439 108.4125 928.758522727273 344.400568181818
"338" 67.4 460.324705882353 90.0211764705882 932.297450424929 308.379603399433
"339" 67.6 485.389277389277 75.3752913752914 926.157024793388 280.99173553719
"340" 67.8 507.654929577465 65.4859154929577 919.031518624642 251.054441260745
"341" 68 539.634482758621 52.0528735632184 899.64010989011 213.392857142857
"342" 68.2 565.542056074766 48.018691588785 880.416216216216 182.381081081081
"343" 68.4 595.284722222222 42.8819444444444 863.110497237569 157.941988950276
"344" 68.6 616.086560364465 38.3462414578588 845.064171122995 142.48128342246
"345" 68.8 635.731651376147 40.7591743119266 819.493403693931 120.145118733509
"346" 69 667.985981308411 48.518691588785 785.561224489796 98.0127551020408
"347" 69.2 696.025941776155 55.6409005322555 758.170008785046 82.9098503989437
"348" 69.4 704.334840928053 55.330896530187 746.034103324815 74.9128170367816
"349" 69.6 721.191588819265 50.9854957809053 722.619544630118 67.4105457795168
"350" 69.8 733.334243672108 60.5971968220096 700.06738849524 47.8693949500793
"351" 70 749.964285172536 77.2879460567635 694.159574442616 49.0292554223907
"352" 70.2 765.303529411735 89.7905882352707 693.693370165743 51.9447513812235
"353" 70.4 776.811594202899 109.019323671498 697.433510638298 53.9494680851064
"354" 70.6 781.451923076923 128.064903846154 713.44696969697 57.1616161616162
"355" 70.8 790.432304038003 145.574821852729 736.060606060605 61.6464646464645
"356" 71 804.678486997636 165.862884160756 761.630769230769 72.3410256410256
"357" 71.2 815.93661971831 186.30985915493 788.401028277635 88.1002570694087
"358" 71.4 829.600478468899 208.471291866029 814.909560723514 105.870801033592
"359" 71.6 844.39608801956 230.889975550122 840.83879093199 121.848866498741
"360" 71.8 861.398550724638 252.355072463768 851.685333333333 139.656
"361" 72 878.16985645933 274.933014354067 877.225388601036 160.624352331606
"362" 72.2 895.610576923077 299.314903846154 888.207349081365 181.879265091864
"363" 72.4 913.406698564593 324.136363636364 906.561855670103 212.574742268041
"364" 72.6 928.174129353234 349.121890547264 918.645502645503 235.373015873016
"365" 72.8 932.073979591837 374.015306122449 924.433962264151 265.862533692722
"366" 73 931.515706806292 391.931937172683 935.326086956516 294.160326086942
"367" 73.2 919.927318314798 415.333333269216 937.545706367056 324.013850398634
"368" 73.4 907.201970456099 438.036945789017 940.177370029724 354.605504578815
"369" 73.6 890.812347536261 459.375305389884 929.717579599437 383.711814463694
"370" 73.8 871.711864457563 481.481840139133 925.626086959829 417.423188394964
"371" 74 851.785 503.7225 929.046448087432 433.636612021858
"372" 74.2 833.406779661017 525.825665859564 919.470085470086 459.7150997151
"373" 74.4 811.875609756098 548.068292682927 903.211267605634 495.352112676056
"374" 74.6 787.729927007299 566.457420924574 893.441520467836 528.75730994152
"375" 74.8 762.888888888889 585.664141414141 868.97520661157 541.005509641873
"376" 75 737.436754176611 603.059665871122 838.245014245014 565.529914529914
"377" 75.2 708.461165048544 618.883495145631 811.771186440678 592.064971751412
"378" 75.4 684.192118226601 635.825123152709 789.978260869565 608.9375
"379" 75.6 664.473300970874 644.529126213592 762.191135734072 628.470914127424
"380" 75.8 637.904645476773 649.508557457213 729.42032967033 646.964285714286
"381" 76 619.539408872527 646.97783251146 712.340782124115 635.446927374343
"382" 76.2 594.562653561813 639.407862407906 683.909340655231 630.00274725323
"383" 76.4 566.552825554649 629.717444718058 659.347826087313 644.483695651873
"384" 76.6 537.867321867322 617.835380835381 636.320954907162 655.257294429708
"385" 76.8 515.87380952381 600.245238095238 612.92972972973 663.289189189189
"386" 77 492.827338129496 581.73860911271 594.512605042017 652.364145658263
"387" 77.2 468.978773584906 562.76179245283 559.925824175824 647.189560439561
"388" 77.4 452.663438256659 539.246973365618 528.075630252101 641.504201680672
"389" 77.6 433.631205673759 514.964539007092 497.606557377049 631.767759562842
"390" 77.8 415.653937947494 490.422434367542 498.837465564738 629.867768595041
"391" 78 399.021479713604 464.596658711217 499.918539325843 622.325842696629
"392" 78.2 385.045563549161 438.992805755396 487.688524590164 611.754098360656
"393" 78.4 373.657766990291 412.21359223301 463.144414168937 598.269754768392
"394" 78.6 360.310843373494 385.559036144578 453.060846560846 591.883597883598
"395" 78.8 345.68544600939 363.948356807512 457.634146341463 593.490514905149
"396" 79 324.596412556054 349.040358744395 463.400544959128 594.280653950954
"397" 79.2 337.262254901961 354.178921568627 460.850746268657 592.370149253731
"398" 79.4 346.844282238443 348.043795620438 468.90395480226 594.477401129943
"399" 79.6 360.490243902439 330.085365853658 474.761772853186 601.387811634349
"400" 79.8 375.042553191489 310.664302600473 482.364116094987 610.134564643799
"401" 80 393.145539906103 292.448356807512 493.597855227882 617.983914209115
"402" 80.2 408.777511961722 270.241626794258 506.86301369863 626.194520547945
"403" 80.4 428.858490566038 253.681603773585 516.615803814714 624.550408719346
"404" 80.6 449.789099526066 236.917061611374 533.591160220994 625.585635359116
"405" 80.8 473.155294117647 220.924705882353 558.452316076294 624.983651226158
"406" 81 495.13488372093 204.946511627907 587.671195652174 629.779891304348
"407" 81.2 513.032710280374 183.906542056075 614.494652406417 640.681818181818
"408" 81.4 533.182669789227 165.653395784543 643.528089887641 649.488764044944
"409" 81.6 554.330210772834 143.31850117096 670.528089887641 650.418539325843
"410" 81.8 571.653488372093 121.23488372093 694.241379310345 646.824712643678
"411" 82 592.143518518518 101.891203703704 715.886740331492 634.350828729282
"412" 82.2 612.606896551724 82.0597701149425 745.463414634146 617.937669376694
"413" 82.4 633.396226415094 61.3443396226415 776.316804407714 597.573002754821
"414" 82.6 645.24942791762 53.5034324942792 801.415094339623 573.264150943396
"415" 82.8 657.332563510393 57.919168591224 819.419825072886 544.384839650146
"416" 83 679.342233009709 63.4271844660194 834.335227272727 512.147727272727
"417" 83.2 700.032482598608 72.9095127610209 842.570200573066 478.702005730659
"418" 83.4 723.995444191344 84.8041002277904 841.310144927536 444.892753623188
"419" 83.6 747.174311926606 99.2683486238532 831.514285714286 415.582857142857
"420" 83.8 770.871194379391 113.295081967213 819.296296296296 385.159544159544
"421" 84 794.776744186046 127.811627906977 800.664864864865 360.918918918919
"422" 84.2 820.505643340858 141.018058690745 788.42513368984 332.181818181818
"423" 84.4 847.942168674699 153.831325301205 789.668539325843 304.75
"424" 84.6 872.144859813084 170.983644859813 789.30790960452 271.093220338983
"425" 84.8 891.436144578313 195.706024096386 786.475409836066 235.128415300546
"426" 85 906.654411764706 221.392156862745 778.901098901099 200.035714285714
"427" 85.2 920.8 249.490243902439 771.98595505618 163.25
"428" 85.4 931.920792079208 279.638613861386 767.286908077994 126.470752089137
"429" 85.6 936.636591478697 310.488721804511 766.457994579946 92.5989159891599
"430" 85.8 936.600508905852 340.819338422392 763.917808219178 100.323287671233
"431" 86 933.588075880759 372.544715447154 753.270557029178 100.275862068966
"432" 86.2 926.949602122016 404.655172413793 732.655526992288 84.1182519280206
"433" 86.4 916.73566084788 434.765586034913 719.402597402597 67.6831168831169
"434" 86.6 903.095238095238 462.977443609023 707.280927835052 65.5515463917526
"435" 86.8 888.352357320099 492.493796526055 683.364089775561 58.8802992518703
"436" 87 875.081218274112 523.335025380711 653.992346938775 50.4081632653061
"437" 87.2 860.458128078818 553.100985221675 628.413793103448 49.5464190981432
"438" 87.4 849.198529411765 566.098039215686 599.035989717224 58.5424164524422
"439" 87.6 823.900497512438 579.119402985075 570.159793814433 71.1134020618557
"440" 87.8 797.651960784314 593.776960784314 542.482587064677 88.544776119403
"441" 88 768.235443037975 610.703797468354 517.13216957606 109.229426433915
"442" 88.2 738.886363636364 625.772727272727 494.27621483376 133.393861892583
"443" 88.4 714.735436893204 643.449029126214 475.848717948718 161.561538461538
"444" 88.6 705.69801980198 640.94801980198 469.497297297297 188.997297297297
"445" 88.8 682.822942643391 635.127182044888 466.975342465753 220.476712328767
"446" 89 653.227272727273 634.580808080808 474.093582887701 247.189839572193
"447" 89.2 621.659259259259 632.177777777778 486.286863270778 275.836461126005
"448" 89.4 592.682382133995 625.45905707196 504.817010309278 300.01030927835
"449" 89.6 560.596577017115 622.342298288509 525.548469387755 320.724489795918
"450" 89.8 532.374064837905 619.812967581047 549.751295336788 342.339378238342
"451" 90 506.423469387755 618.418367346939 579.483028720627 364.566579634465
"452" 90.2 491.796650717703 612.291866028708 607.2025 385.035
"453" 90.4 484.407228915663 596.055421686747 637.611528822055 404.027568922306
"454" 90.6 477.230403800475 572.068883610451 671.180156657963 420.947780678851
"455" 90.8 468.665 549.3325 706.408970976253 436.501319261214
"456" 91 465.960199004975 523.726368159204 739.227979274611 451.580310880829
"457" 91.2 464.392307692308 500.792307692308 773.414634146341 465.20054200542
"458" 91.4 471.525252525253 479.080808080808 809.786703601108 476.484764542936
"459" 91.6 476.287531806616 458.419847328244 844.03324099723 486.598337950139
"460" 91.8 485.587223587224 436.36855036855 878.511873350923 494.514511873351
"461" 92 495.4525 413.305 891.447154471545 494.907859078591
"462" 92.2 502.927680798005 387.718204488778 887.662162162162 501.22972972973
"463" 92.4 509.824257425743 362.668316831683 883.903409090909 515.181818181818
"464" 92.6 516.9275 337.4375 877.120689655172 529.465517241379
"465" 92.8 519.6025 314.83 867.934097421203 524.507163323782
"466" 93 509.940617577197 296.410926365796 864.449275362319 537.289855072464
"467" 93.2 499.324644549763 276.729857819905 857.304945054945 554.313186813187
"468" 93.4 490.174641148325 255.406698564593 846.308823529412 559.447058823529
"469" 93.6 477.728337236534 231.545667447307 840.075 552.691666666667
"470" 93.8 461.957040572792 206.284009546539 831.272222222222 568.005555555556
"471" 94 449.032482598608 183.317865429234 819.117142857143 585.317142857143
"472" 94.2 432.578703703704 163.678240740741 806.533527696793 598.084548104956
"473" 94.4 421.800475059382 145.543942992874 805.446107784431 589.074850299401
"474" 94.6 426.46335078534 140.793193717278 803.876876876877 587.111111111111
"475" 94.8 435.4225 128.9575 807.465181058496 586.175487465181
"476" 95 446.300751879699 113.15037593985 812.082872928177 585.17955801105
"477" 95.2 463.064516129032 105.903225806452 814.484848484848 578.476584022039
"478" 95.4 481.943396226415 96.1179245283019 825.435754189944 575.351955307263
"479" 95.6 504.410022779043 82.3895216400911 837.77868852459 571.174863387978
"480" 95.8 527.501193317422 69.2458233890215 849.632432432432 564.259459459459
"481" 96 550.396674584323 58.7244655581948 863.909340659341 554.321428571429
"482" 96.2 556.042253521127 56.8474178403756 876.235602094241 539.261780104712
"483" 96.4 554.051401869159 58.3948598130841 891.32967032967 521.14010989011
"484" 96.6 555.589073634204 58.1401425178147 903.814016172507 502.102425876011
"485" 96.8 555.495215311005 58.4114832535885 913.036745406824 483.070866141732
"486" 97 556.172494172494 58.2447552447552 920.493333333333 463.930666666667
"487" 97.2 556.388625592417 58.2843601895735 930.078804347826 441.486413043478
"488" 97.4 556.710955710956 58.1864801864802 937.392370572207 416.196185286104
"489" 97.6 556.782201405152 58.2014051522248 939.685236768802 391.961002785515
"490" 97.8 556.7962529274 58.3934426229508 939.536723163842 365.579096045198
"491" 98 556.826697892272 58.344262295082 938.378299120235 337.689149560117
"492" 98.2 556.96511627907 58.6186046511628 937.143661971831 312.166197183099
"493" 98.4 556.911214953271 58.731308411215 935.836734693878 304.877551020408
"494" 98.6 556.95421686747 58.910843373494 935.634674922601 307.105263157895
"495" 98.8 556.932692307692 59.3173076923077 936.953757225434 306.684971098266
"496" 99 557.038834951456 60 937.512676056338 305.267605633803
"497" 99.2 557.541966426858 60.7721822541966 937.423076923077 304.659340659341
"498" 99.4 557.048661800487 61.5620437956204 937.449864498645 303.910569105691
"499" 99.6 556.776978417266 61.6354916067146 937.316076294278 303.544959128065
"500" 99.8 556.872901678657 61.7098321342926 937.272727272727 303.176470588235
"501" 100 556.697115384615 61.6274038461539 936.886740331492 303.212707182321
"502" 100.2 556.785714285714 61.5642857142857 936.53698630137 303.076712328767
"503" 100.4 556.753026634383 61.5423728813559 936.569060773481 302.872928176796
"504" 100.6 556.710526315789 61.566985645933 936.480769230769 302.711538461539
"505" 100.8 556.704761904762 61.5666666666667 936.327913279133 302.482384823848
"506" 101 556.704057279236 61.5226730310263 936.119777158774 302.612813370474
"507" 101.2 556.506024096386 61.4843373493976 935.519553072626 301.349162011173
"508" 101.4 556.728365384615 61.3774038461539 935.15 300.963888888889
"509" 101.6 556.494004796163 61.2757793764988 934.91364902507 301.041782729805
"510" 101.8 556.460784313726 61.3872549019608 934.59217877095 300.891061452514
"511" 102 556.443099273608 61.4866828087167 934.511235955056 300.76404494382
"512" 102.2 556.497549019608 61.4240196078431 934.179775280899 300.811797752809
"513" 102.4 556.452088452088 61.3931203931204 933.553672316384 300.415254237288
"514" 102.6 556.421836228288 61.2258064516129 932.935933147632 300.139275766017
"515" 102.8 556.618138424821 60.8520286396181 932.929378531073 299.847457627119
"516" 103 556.828915662651 57.1493975903615 932.82905982906 299.549857549858
"517" 103.2 557.770833333333 54.900462962963 932.656509695291 299.315789473684
"518" 103.4 565.457943925234 51.3948598130841 932.726519337016 299.209944751381
"519" 103.6 576.482678983834 45.9838337182448 932.734972677596 299.030054644809
"520" 103.8 589.011737089202 42.2159624413145 932.853591160221 298.977900552486
"521" 104 607.285377358491 41.561320754717 933.185393258427 298.738764044944
"522" 104.2 626.312354312354 39.7482517482517 933.698275862069 298.468390804598
"523" 104.4 647.406896551724 37.0390804597701 933.573446327684 298.127118644068
"524" 104.6 665.016317016317 41.018648018648 933.674285714286 298.191428571429
"525" 104.8 688.070093457944 46.0747663551402 933.478386167147 298.190201729107
"526" 105 709.647331786543 54.1136890951276 933.387464387464 298.045584045584
"527" 105.2 732.418224299065 63.2242990654206 933.130681818182 298.053977272727
"528" 105.4 756.26976744186 75.353488372093 932.824858757062 298.268361581921
"529" 105.6 778.006993006993 88.2564102564103 930.799442896936 296.701949860724
"530" 105.8 797.251748251748 103.5337995338 925.873711340206 290.131443298969
"531" 106 819.345882352941 117.969411764706 918.942408376963 278.801047120419
"532" 106.2 838.527906976744 129.760465116279 907.209115281501 263.514745308311
"533" 106.4 852.11294117647 145.811764705882 893.479564032698 246.405994550409
"534" 106.6 869.061465721626 166.371158392407 881.12534059769 225.651226152714
"535" 106.8 890.990508958874 188.201876511316 871.402853969697 204.477899296039
"536" 107 912.893401015221 224.609137055825 873.127071823203 175.79834254144
"537" 107.2 921.1328320802 259.641604010025 875.21095890411 171.967123287671
"538" 107.4 924.15404040404 292.24494949495 862.292817679558 163.558011049724
"539" 107.6 926.2 324.775 841.42175066313 145.564986737401
"540" 107.8 926.932467532468 358.07012987013 819.966836734694 124.890306122449
"541" 108 930.577023498694 386.859007832898 799.100775193798 108.653746770026
"542" 108.2 931.477690288714 415.727034120735 772.888020833333 95.7734375
"543" 108.4 927.670702179177 444.476997578692 742.038461538461 85.3384615384615
"544" 108.6 919.1475 462.73 710.638676844784 73.2264631043257
"545" 108.8 902.914004914005 487.562653562654 677.904392764858 57.8242894056848
"546" 109 884.566750629723 513.717884130982 652.820895522388 45.1417910447761
"547" 109.2 864.255754475703 539.644501278772 641.698701298701 57.0363636363636
"548" 109.4 843.376884422111 562.545226130653 611.102756892231 69.140350877193
"549" 109.6 821.618932038835 583.558252427184 580.253768844221 83.7688442211055
"550" 109.8 806.845036319613 597.278450363196 556.753768844221 101.057788944724
"551" 110 788.161369193154 612.222493887531 543.324050632911 123.974683544304
"552" 110.2 786.80198019802 611.945544554455 532.626631853786 147.033942558747
"553" 110.4 775.641558441559 607.976623376623 528.345744680851 169.534574468085
"554" 110.6 755.19689119171 601.430051813472 526.268817204301 190.282258064516
"555" 110.8 730.082901554404 594.681347150259 530.951482479784 207.99730458221
"556" 111 707.486215538847 591.416040100251 534.031662269129 234.242744063324
"557" 111.2 681.473815461347 588.391521197007 546.255208333333 255.8203125
"558" 111.4 661.252450980392 582.928921568627 558.447570332481 281.363171355499
"559" 111.6 638.251243781095 584.1592039801 574.059278350516 308.646907216495
"560" 111.8 612.727941176471 582.901960784314 594.147208121827 336.992385786802
"561" 112 588.05980861244 578.361244019139 613.361477572559 364.612137203166
"562" 112.2 566.944711538462 570.045673076923 628.838120104439 392.365535248042
"563" 112.4 549.16864608076 560.427553444181 637.635869565217 426.100543478261
"564" 112.6 534.148235294118 549.710588235294 645.697612732095 461.32625994695
"565" 112.8 515.715365239295 543.664987405542 656.911290322581 495.811827956989
"566" 113 493.035971223021 539.42206235012 669.909836065574 530.811475409836
"567" 113.2 468.070904645477 533.611246943765 683.731707317073 564.991869918699
"568" 113.4 442.073349633252 524.017114914425 702.173228346457 598.826771653543
"569" 113.6 415.30637254902 515.529411764706 716.631578947368 633.700831024931
"570" 113.8 387.509803921569 508.468137254902 714.889830508475 635.940677966102
"571" 114 381.972027972028 505.783216783217 707.634877384196 633.264305177112
"572" 114.2 383.615942028986 496.794685990338 691.912568306011 641.112021857924
"573" 114.4 386.941772151899 479.845569620253 685.142076502732 641.732240437158
"574" 114.6 392.987146529563 457.27763496144 669.626666666667 644.605333333333
"575" 114.8 399.303703703704 430.158024691358 652.986666666667 647.373333333333
"576" 115 409.353658536585 407.309756097561 641.097297297297 643.343243243243
"577" 115.2 421.753588516746 382.22966507177 622.8 649.709090909091
"578" 115.4 433.827669902913 358.390776699029 607.302777777778 646.925
"579" 115.6 445.007177033493 332.796650717703 593.002617801047 646.735602094241
"580" 115.8 459.757946210269 307.20782396088 582.225352112676 645.811267605634
"581" 116 469.417283950617 280.883950617284 570.860589812333 644.721179624665
"582" 116.2 476.402912621359 255.873786407767 559.596816976127 646.445623342175
"583" 116.4 486.898104265403 231.481042654028 564.854395604396 640.590659340659
"584" 116.6 496 208.524630541872 568.838356164383 640.479452054794
"585" 116.8 498.700980392157 186.036764705882 575.583783783784 640.043243243243
"586" 117 494.401002506266 166.172932330827 581.380952380952 643.055555555556
"587" 117.2 487.614035087719 141.268170426065 589.226666666667 646.458666666667
"588" 117.4 488.740648379052 111.895261845387 601.060773480663 649.809392265193
"589" 117.6 491.80343980344 87.5528255528256 614.577777777778 650.858333333333
"590" 117.8 499.849056603774 84.3655660377358 632.521505376344 647.967741935484
"591" 118 517.463700234192 78.9672131147541 652.070844686648 642.00272479564
"592" 118.2 538.866359447005 74.963133640553 677 632.345646437995
"593" 118.4 564.633802816901 68.3967136150235 701.55737704918 617.22131147541
"594" 118.6 590.890186915888 65.8644859813084 728.781081081081 601.708108108108
"595" 118.8 619.099033816425 62.2246376811594 756.232686980609 588.340720221607
"596" 119 646.171693735499 60.877030162413 785.474393530997 576.973045822102
"597" 119.2 674.310588235294 61.4094117647059 815.482191780822 565.978082191781
"598" 119.4 704.009302325581 61.193023255814 846.449864498645 551.653116531165
"599" 119.6 722.123543123543 64.5361305361305 873.455801104972 533.613259668508
"600" 119.8 747.485645933014 69.9066985645933 886.529577464789 513.371830985915
"601" 120 765.986607142857 82.4151785714286 901.672972972973 488.213513513513
"602" 120.2 785.020689655172 97.5333333333333 916.040871934605 463
"603" 120.4 804.611494252874 115.896551724138 921.385714285714 440.042857142857
"604" 120.6 824.584686774942 134.577726218097 927.659942363112 409.363112391931
"605" 120.8 844.653206650831 152.323040380048 931.835294117647 382.017647058823
"606" 121 865.595238095238 170.985714285714 934.059523809524 349.595238095238
"607" 121.2 885.216152019002 191.346793349169 926.734806629834 320.063535911602
"608" 121.4 900.365424697526 217.525904237324 918.141286803771 289.595028411555
"609" 121.6 919.002433090025 235.296836982969 903.156164383562 269.112328767122
"610" 121.8 930.351331048823 271.044828634815 912.781545461877 244.179046788198
"611" 122 927.963328871863 304.310943729469 924.784777627857 249.824407101251
"612" 122.2 923.848866884815 332.078072235295 926.415584574954 264.163635437852
"613" 122.4 918.675062979997 360.64735510821 918.827127651557 271.978723394771
"614" 122.6 914.97193877551 391.533163265306 921.824324324324 270.213513513514
"615" 122.8 905.5960591133 421.369458128079 922.661111111111 264.602777777778
"616" 123 890.711111111111 442.656790123457 917.820728291316 241.915966386555
"617" 123.2 873.357487922705 459.246376811594 907.810734463277 216.107344632768
"618" 123.4 853.8138424821 475.756563245823 896.025280898876 189.387640449438
"619" 123.6 833.566666666667 492.930952380952 874.118279569893 160.333333333333
"620" 123.8 816.905797101449 510.253623188406 846.464566929134 133.90813648294
"621" 124 799.970660146699 532.134474327628 819.503916449086 117.772845953003
"622" 124.2 780.515662650603 551.55421686747 791.137662337662 100.693506493506
"623" 124.4 762.785 576.1125 763.096446700507 86.2664974619289
"624" 124.6 750.01213592233 599.716019417476 731.388020833333 80.2552083333333
"625" 124.8 731.188995215311 616.593301435407 695.38717948718 79.3153846153846
"626" 125 717.748201438849 635.462829736211 658.587341772152 78.093670886076
"627" 125.2 713.325980392157 634.367647058823 625.25831202046 80.9514066496164
"628" 125.4 702.198473282443 626.394402035623 594.475703324808 95.3248081841432
"629" 125.6 679.975669099757 619.158150851582 574.051075268817 120.467741935484
"630" 125.8 655.032745591939 612.342569269521 553.160714285714 147.410714285714
"631" 126 630.315 604.8125 546.409326424871 174.968911917098
"632" 126.2 606.260545905707 600.377171215881 549.050666666667 201.421333333333
"633" 126.4 584.312807881773 592.261083743842 559.130890052356 220.319371727749
"634" 126.6 559.450839328537 586.273381294964 574.921319796954 239.637055837563
"635" 126.8 536.021634615385 581.192307692308 574.716621253406 255.046321525886
"636" 127 510.186602870813 575.88995215311 586.771573604061 279.743654822335
"637" 127.2 485.604819277109 572.934939759036 611.162025316456 299.13164556962
"638" 127.4 466.520481927711 563.669879518072 638.914285714286 309.857142857143
"639" 127.6 449.168246445498 545.289099526066 670.60582010582 309.428571428571
"640" 127.8 428.725301204819 526.718072289157 701.005277044855 303.804749340369
"641" 128 421.755050505051 499.944444444445 731.80310880829 294.940414507772
"642" 128.2 417.63523573201 470.947890818859 757.390180878553 276.320413436692
"643" 128.4 413.097686375321 442.11825192802 783.428571428571 256.155612244898
"644" 128.6 412.171957671958 411.309523809524 808.212987012987 232.420779220779
"645" 128.8 408.113695090439 380.537467700258 829.403693931398 204.810026385224
"646" 129 404.486552567237 349.914425427873 850.168421052632 180.278947368421
"647" 129.2 398.080684596577 319.513447432763 861.737244897959 172.579081632653
"648" 129.4 392.046341463415 290.234146341463 866.656084656085 181.626984126984
"649" 129.6 389.094660194175 259.393203883495 879.258485639687 192.135770234987
"650" 129.8 381.985436893204 230.483009708738 885.8772845953 202.002610966057
"651" 130 378.957711442786 199.191542288557 874.566844919786 201.55614973262
"652" 130.2 390.326968973747 176.474940334129 874.125326370757 199.287206266319
"653" 130.4 406.44262295082 158.384074941452 876.224043715847 187.756830601093
"654" 130.6 427.102380952381 138.061904761905 871.886111111111 171.183333333333
"655" 130.8 452.619489559165 120.013921113689 862.476712328767 163.06301369863
"656" 131 478.489461358314 103.372365339578 852.545205479452 143.975342465753
"657" 131.2 507.353211009174 87.9908256880734 837.274193548387 132.161290322581
"658" 131.4 536.703703703704 76.9097222222222 818.374358974359 115.738461538462
"659" 131.6 566.529816513761 68.5711009174312 797.117948717949 100.274358974359
"660" 131.8 597.053613053613 65.5547785547786 772.444730077121 86.6452442159383
"661" 132 627.474418604651 61.9325581395349 749.653164556962 71.8075949367089
"662" 132.2 657.85080697682 58.8037107655044 730.214203043468 63.0705859987599
"663" 132.4 686.611790710159 61.286767457527 718.230518763879 54.0486885563165
"664" 132.6 710.538347340035 64.8716349155724 712.365845062972 47.7623015478053
"665" 132.8 727.553811658181 60.6973094168345 671.548387096432 50.6505376343763
"666" 133 732.21247113164 70.8429561200924 643.066137566138 69.2539682539683
"667" 133.2 746.160550458716 86.0848623853211 609.795396419437 79.3171355498721
"668" 133.4 766.938215102975 104.853546910755 577.720812182741 80.1395939086294
"669" 133.6 783.377011494253 125.064367816092 544.448717948718 79.6589743589744
"670" 133.8 797.946759259259 146.196759259259 508.028277634961 80.1182519280206
"671" 134 810.170673076923 168.240384615385 483.022670025189 90.7682619647355
"672" 134.2 819.075294117647 194.894117647059 464.480417754569 118.093994778068
"673" 134.4 830.806930693069 221.242574257426 450.579787234043 149.48670212766
"674" 134.6 842.812949640288 248.940047961631 443.357526881721 180.182795698925
"675" 134.8 849.422222222222 276.654320987654 437.327956989247 213.19623655914
"676" 135 857.437346437346 305.454545454545 442.782841823056 241.353887399464
"677" 135.2 860.962406015038 333.671679197995 456.172932330827 263.263157894737
"678" 135.4 863.441624365482 361.883248730965 472.51282051282 283.046153846154
"679" 135.6 862.6726342711 391.544757033248 495.766331658291 298.959798994975
"680" 135.8 856.2890625 420.760416666667 525.318766066838 305.195372750643
"681" 136 850.549504950495 450.217821782178 554.299734748011 308.453580901857
"682" 136.2 842.299504950495 478.594059405941 583.376590330789 309.679389312977
"683" 136.4 833.456097560976 507.709756097561 612.971052631579 304.065789473684
"684" 136.6 822.869674185464 534.458646616541 644.938144329897 294.082474226804
"685" 136.8 808.899755501222 559.229828850856 673.086513994911 278.954198473283
"686" 137 792.034567901235 584.007407407407 703.794736842105 270.271052631579
"687" 137.2 771.585131894484 603.059952038369 736.656565656566 255.042929292929
"688" 137.4 769.550684931507 613.419178082192 767.327176781003 235.482849604222
"689" 137.6 770.270833333333 611.5 792.072727272727 211.324675324675
"690" 137.8 764.249357326478 606.131105398458 816.184415584415 184.657142857143
"691" 138 747.424623115578 601.477386934673 839.031168831169 158.58961038961
"692" 138.2 726.218045112782 597.781954887218 842.958441558442 158.750649350649
"693" 138.4 702.134860050891 596.603053435115 848.082644628099 167.143250688705
"694" 138.6 677.864864864865 596.624078624079 862.832891246684 177.291777188329
"695" 138.8 654.767857142857 599.188775510204 877.31052631579 187.757894736842
"696" 139 629.226730310263 601.427207637232 881.838461538462 203.261538461538
"697" 139.2 605.059259259259 602.637037037037 896.950520833333 222.3046875
"698" 139.4 580.58435207824 604.325183374083 913.226221079691 239.912596401028
"699" 139.6 561.336538461538 610.745192307692 916.722077922078 257.127272727273
"700" 139.8 542.375314861461 610.690176322418 923.793103448276 279.816976127321
"701" 140 518.108312342569 605.16120906801 922.221052631579 296.871052631579
"702" 140.2 498.063106796116 596.978155339806 927.397877984085 314.079575596817
"703" 140.4 477.986078886311 583.324825986079 932.986301369863 334.41095890411
"704" 140.6 462.881796690307 565.976359338062 934.189910979229 360.489614243323
"705" 140.8 447.801435406699 543.105263157895 931.214084507042 384.180281690141
"706" 141 433.484486873508 521.293556085919 931.436781609195 411.379310344828
"707" 141.2 424.663414634146 494.095121951219 928.350574712644 431.502873563218
"708" 141.4 414.356265356265 467.213759213759 917.96978021978 451.42032967033
"709" 141.6 405.120481927711 440.727710843373 913.887671232877 477.317808219178
"710" 141.8 397.757946210269 414.112469437653 902.254143646409 490.477900552486
"711" 142 390.554726368159 384.893034825871 885.664772727273 504.497159090909
"712" 142.2 381.097087378641 355.888349514563 876.471389645777 531.520435967302
"713" 142.4 367.703271028037 336.303738317757 865.821022727273 550.559659090909
"714" 142.6 348.475862068966 314.427586206897 859.530726256983 546.27374301676
"715" 142.8 337.890134529148 300.482062780269 843.398876404494 547.404494382022
"716" 143 339.504672897196 301.242990654206 820.6 560.178082191781
"717" 143.2 344.891625615764 297.869458128079 802.639204545455 581.738636363636
"718" 143.4 353.676470588235 281.066176470588 789.704918032787 605.125683060109
"719" 143.6 360.796610169491 257.28813559322 772.632311977716 611.679665738162
"720" 143.8 372.429928741093 233.249406175772 747.120448179272 629.378151260504
"721" 144 384.872860635697 208.232273838631 721.832876712329 637.882191780822
"722" 144.2 398.201438848921 180.916067146283 692.789617486339 647.677595628415
"723" 144.4 410.457420924574 153.576642335766 666.986301369863 650.945205479452
"724" 144.6 421.223844282238 134.664233576642 635.898305084746 651.991525423729
"725" 144.8 437.185819070905 119.290953545232 607.121739130435 651.626086956522
"726" 145 455.531615925059 106.925058548009 580.440111420613 649.637883008356
"727" 145.2 473.422273781902 90.6844547563805 554.740331491713 640.32320441989
"728" 145.4 494.4 78.6229885057471 528.639436619718 636.577464788732
"729" 145.6 519.590697674419 66.0860465116279 509.517045454545 625.886363636364
"730" 145.8 543.470588235294 53.7294117647059 486.153005464481 610.751366120219
"731" 146 560.185714285714 53.1619047619048 461.085635359116 596.850828729282
"732" 146.2 585.574074074074 57.0625 440.199468085106 579.898936170213
"733" 146.4 615.105504587156 58.7912844036697 427.477806788512 561.2454308094
"734" 146.6 644.426229508197 61.7564402810304 404.586563307494 537.888888888889
"735" 146.8 672.990632318501 63.9133489461358 379.426315789474 519.234210526316
"736" 147 702.153153153153 63.2184684684685 368.135135135135 497.848648648649
"737" 147.2 728.232718894009 65.1497695852535 353.157622739018 473.426356589147
"738" 147.4 745.328018223235 74.4009111617312 341.543080939948 452.723237597911
"739" 147.6 767.696551724138 86.248275862069 338.695090439276 442.912144702842
"740" 147.8 792.962877030162 100.241299303944 333.795396419437 431.616368286445
"741" 148 816.877551020408 117.836734693878 328.53 420.1875
"742" 148.2 839.205128205128 136.400932400932 334.927318295739 425.964912280702
"743" 148.4 860.314769975787 159.324455205811 336.502617801047 431.259162303665
"744" 148.6 877.744680851064 182.304964539007 338.546153846154 440.448717948718
"745" 148.8 894.611764705882 200.503529411765 344.575129533679 441.269430051814
"746" 149 903.64578313253 225.571084337349 347.744791666667 449.611979166667
"747" 149.2 913.033734939759 255.672289156627 349.344919786096 460.508021390374
"748" 149.4 916.964194373402 285.992327365729 352.501377410468 477.005509641873
"749" 149.6 914.5425 317.305 362.648293963255 479.154855643045
"750" 149.8 908.544303797468 346.564556962025 373.231382978723 492.875
"751" 150 898.982323232323 373.156565656566 383.648648648649 514.424324324324
"752" 150.2 886.781326781327 397.380835380835 396.653333333333 532.957333333333
"753" 150.4 878.904255319149 419.473404255319 413.699738903394 550.339425587467
"754" 150.6 866.27990430622 442.066985645933 433.989501312336 564.073490813648
"755" 150.8 849.276699029126 454.815533980583 456.891820580475 577.941952506596
"756" 151 831.176886792453 473.396226415094 484.694594594595 590.791891891892
"757" 151.2 818.985365853658 493.20243902439 513.353760445682 595.540389972145
"758" 151.4 811.164141414142 515.381313131313 541.738292011019 598.669421487603
"759" 151.6 810.238845144357 537.0656167979 568.104109589041 602.161643835617
"760" 151.8 805.315656565657 564.138888888889 595.128686327078 612.528150134048
"761" 152 801.665816326531 589.923469387755 622.524934383202 627.842519685039
"762" 152.2 801.234210526316 588.168421052632 647.129287598945 645.23746701847
"763" 152.4 794.051470588235 584.529411764706 657.873655913978 641.454301075269
"764" 152.6 778.65099009901 582.423267326733 678.66757493188 631.58310626703
"765" 152.8 755.624674693568 584.765313812936 702.089884514167 614.868897265099
"766" 153 738.88003836996 572.856255714985 724.610856225947 602.675939594882
"767" 153.2 696.217456811716 557.419268972334 722.850910206322 578.011865115807
"768" 153.4 671.103906873343 551.975189753063 703.921178579522 561.954883481686
"769" 153.6 667.038834061832 551.047503272243 698.873665199917 561.349382759757
"770" 153.8 662.532961367902 546.524471857745 695.560304350714 560.564004210152
"771" 154 646.093427397754 538.983037101316 679.49279531113 555.721468596855
"772" 154.2 623.229566890931 534.301505945705 657.737766996777 546.510232503781
"773" 154.4 602.961539683542 532.10164884573 639.092077078061 540.201173137689
"774" 154.6 586.972136827939 525.173722719452 622.262826419522 536.171437205552
"775" 154.8 562.809006691895 514.286365990754 597.157097976585 529.15316249608
"776" 155 537.808143501343 501.167470710034 571.53704055908 519.244946830604
"777" 155.2 517.450561220289 482.020635500697 544.943863976964 506.35617161343
"778" 155.4 490.791227769091 463.927548362311 521.882295453688 487.323127453265
"779" 155.6 468.516069971133 442.080658535052 496.238397378111 469.808238102322
"780" 155.8 445.30784992305 419.167228179377 469.909399847747 447.107825355438
"781" 156 424.099064125377 390.748790298772 446.79982295605 423.085267799724
"782" 156.2 404.347283321323 359.743622677092 423.989812807911 393.270119802818
"783" 156.4 380.076843600114 332.083123476497 403.612611255702 364.352035184706
"784" 156.6 353.8238109168 313.970639350423 381.961240169539 338.823638814018
"785" 156.8 337.224920414619 304.419648047492 365.431760862008 325.46951755426
"786" 157 345.168264195435 295.195285543111 363.745312010095 324.604834088586
"787" 157.2 350.163618058425 273.987058514335 353.486779944853 313.512592923862
"788" 157.4 359.987496471752 248.786564231052 349.980462781668 289.314153653996
"789" 157.6 365.485043510709 219.989442356803 357.12437010068 258.16144794753
"790" 157.8 377.621313602543 188.327280866029 364.643980395841 225.411647037606
"791" 158 398.275641471643 160.857696764901 373.258811814242 193.011489008713
"792" 158.2 420.592192596891 136.848152834409 391.445398538094 164.1230738129
"793" 158.4 446.074426781331 113.572435299605 418.276568597901 139.205069411157
"794" 158.6 475.207932223182 91.143313113104 443.216592768796 113.510343696378
"795" 158.8 504.035092439256 72.3825291807065 470.363911899572 90.050697225142
"796" 159 529.683667191461 62.380338551295 493.337025892756 76.5811104705496
"797" 159.2 562.553076169429 60.7305466370575 520.558180318551 64.7659673596613
"798" 159.4 596.103529573672 61.9141137650311 559.986729416942 53.4873731623085
"799" 159.6 628.602754958995 60.0519383644739 590.756979836934 59.690498429849
"800" 159.8 662.003846813044 58.1899670992855 623.267484366616 57.9861237941627
"801" 160 693.269338187481 56.2011169428964 656.444627462284 55.5049826463806
"802" 160.2 714.825652234513 63.38408609075 676.76330800646 55.4274986200095
"803" 160.4 744.691925803654 71.3452576698612 708.722950474717 57.6364090345275
"804" 160.6 772.09449410686 85.5043834487988 739.154957414676 67.2572898289138
"805" 160.8 802.385228021037 104.180583794713 770.880007732386 81.1829559984654
"806" 161 831.838764447954 123.875048123534 801.43709133698 100.303557695348
"807" 161.2 855.776610997734 146.393255612641 829.245230123793 118.478657710668
"808" 161.4 876.479304398281 172.250501581381 851.748359657595 141.166372204986
"809" 161.6 894.820905739849 196.987919244204 873.587143673509 164.76050926307
"810" 161.8 909.202742484304 224.437724462739 891.650612425962 189.684579178317
"811" 162 925.33630939687 255.83230547048 909.630015909682 218.084422703323
"812" 162.2 926.972970931675 280.7004216011 919.66128398992 240.741529959136
"813" 162.4 929.503807938695 311.431428759261 927.667786913163 273.429544037879
"814" 162.6 929.950283663532 345.716505090498 930.229243245326 306.679287796738
"815" 162.8 926.036851319257 375.714903560719 932.038903060626 337.548675594441
"816" 163 914.151541435377 406.034693615243 932.859632069401 373.678981260549
"817" 163.2 902.455797988362 431.995896270314 920.508037705817 398.501907296351
"818" 163.4 885.024857710295 454.945343036742 907.874196037412 425.159032621223
"819" 163.6 866.32944390283 477.736127036717 891.615070120411 449.876872879924
"820" 163.8 847.747071538681 488.629586973079 878.315435846075 468.476316419305
"821" 164 828.843148124299 502.722898636049 862.516055529579 482.910398936175
"822" 164.2 808.786117446462 515.381175744304 842.565541981722 496.536907711447
"823" 164.4 789.832873761864 520.101799441187 825.320062863162 509.533849342153
"824" 164.6 766.504188156243 532.862580112425 800.761852445938 519.255114572086
"825" 164.8 746.717142327695 547.490536525748 781.266720131521 526.766180281976
"826" 165 734.374699431815 574.363310827687 758.64285768125 545.312673430905
"827" 165.2 718.757230644612 601.68357254688 742.459337599892 570.572600242288
"828" 165.4 703.262757710918 622.670431899226 729.359876490235 593.924491432079
"829" 165.6 685.900374153404 641.31581589662 714.049898027022 615.974444135844
"830" 165.8 661.193593944188 642.153882867998 702.310507501847 631.451030928106
"831" 166 644.86633537203 640.924310478734 681.248580341135 640.708651284442
"832" 166.2 631.071383010473 636.075501141246 667.108576917889 641.049682582086
"833" 166.4 613.951738115563 626.519682335044 648.75410139372 641.355728410316
"834" 166.6 605.104621287127 615.295480920264 631.720124320108 639.125570171266
"835" 166.8 595.381234088415 601.981490701759 622.282068293513 630.742735104314
"836" 167 585.012670672863 587.369146316671 608.103695966028 616.986359430763
"837" 167.2 569.703336816097 567.843826587694 590.163127974459 599.977936455989
"838" 167.4 559.167734307565 547.824251630954 575.796776750632 582.414156667851
"839" 167.6 543.113978952352 525.52039065278 562.503711193723 559.328474322952
"840" 167.8 526.679995728588 504.991516239088 545.593182611553 537.390780960626
"841" 168 504.506590573295 488.201527575433 531.470518155893 515.852483573956
"842" 168.2 482.804729724538 469.64293367813 510.285919827269 496.803108194578
"843" 168.4 455.016685895461 456.969232572896 489.835728001324 479.001053931893
"844" 168.6 428.555735971909 444.916996857082 463.019482108543 464.701816282372
"845" 168.8 402.028934938322 431.348371524477 434.785583264173 451.85814954632
"846" 169 373.242682560528 418.605623499927 407.487473632648 437.335247722325
"847" 169.2 348.479194318769 420.861476651081 384.303846874353 426.746029768889
"848" 169.4 344.559898791903 425.360227318363 376.828098362967 423.100066051807
"849" 169.6 352.301350704114 424.953691887466 381.162284759505 424.106003836361
"850" 169.8 356.650664337684 424.264072180428 385.832737969047 426.238790229806
"851" 170 361.077096603954 418.26266384114 389.13818168946 428.505512310387
"852" 170.2 365.241039024766 408.888119071953 390.723905314761 430.46714511966
"853" 170.4 367.194796389109 394.938535632487 388.136280545745 427.445339639326
"854" 170.6 366.837327117693 379.392039475845 376.955272626111 418.448269938734
"855" 170.8 367.985025705153 364.046010596564 366.451637607375 398.393288819124
"856" 171 373.949726843039 341.102712308908 368.702351130577 383.640124493482
"857" 171.2 384.692099650439 318.316704803034 372.21721936787 353.332312349035
"858" 171.4 398.071812900102 296.028507214113 378.237827421636 329.206955017345
"859" 171.6 416.365840600029 272.781891570718 391.817008637319 303.221566702766
"860" 171.8 440.189485317429 254.243259199904 408.418657237308 279.833092046152
"861" 172 463.730240867834 240.540201422625 430.93322863634 258.247362902654
"862" 172.2 490.362037480534 226.042903995114 456.421213508715 243.263290797915
"863" 172.4 517.615660135906 215.839184134739 481.791619970228 229.843589021424
"864" 172.6 545.968275944787 213.603778054381 508.86846588253 220.609548610433
"865" 172.8 574.940170453806 223.25801080274 534.589942651903 213.751174174233
"866" 173 599.026215114655 234.119276855125 564.800482209974 218.878602470691
"867" 173.2 625.902918532482 244.197357335919 590.040403857886 227.044162532233
"868" 173.4 648.651700382597 262.067792374233 615.215315630972 237.705193735564
"869" 173.6 669.906100171381 282.351798882227 642.241608636995 253.908177466513
"870" 173.8 690.01916863886 302.8432097409 664.275695212388 272.567728852208
"871" 174 711.796066621182 326.105982381681 686.20096108077 295.469904325662
"872" 174.2 735.56754992202 349.714448215613 709.637248711449 317.530266402812
"873" 174.4 757.17354358627 368.989866671692 731.452964475077 341.255754892613
"874" 174.6 781.426822152753 389.445073974712 754.008621093071 361.49595956073
"875" 174.8 806.122470060184 409.471001693057 777.288070547518 382.288291802935
"876" 175 830.906417789956 431.343729168188 801.045910624415 402.352941685005
"877" 175.2 853.125187384364 454.016833309157 827.78475385779 423.219001737549
"878" 175.4 876.769958644943 470.717537472863 849.088488589788 446.638973430657
"879" 175.6 893.722156096037 488.402395184105 868.023860862885 462.90809116303
"880" 175.8 890.158526132258 503.738979220273 881.512919297109 471.591178739092
"881" 176 876.329416882518 525.331058097659 886.046575567941 483.630872352444
"882" 176.2 863.640249814843 538.895871150176 882.606811755975 506.978949832711
"883" 176.4 844.142920237974 551.308060678818 871.92265421827 524.248894571419
"884" 176.6 823.944892362584 564.649593653776 853.877273116287 542.905247250546
"885" 176.8 801.542874382548 576.913194633569 835.264689252407 558.549066828724
"886" 177 781.59339027258 591.41006577181 813.340916305479 570.665162392327
"887" 177.2 759.632863912351 610.493334706565 789.853464276771 586.796638200259
"888" 177.4 738.353223829261 628.639817600714 768.439409283922 605.124169272403
"889" 177.6 729.527113212083 634.559846770102 758.889099194897 614.147468297257
"890" 177.8 715.639625406022 631.988830002047 752.996123750748 618.880991221241
"891" 178 696.204475926203 631.113017548217 733.386424324297 626.765843481183
"892" 178.2 667.780408183584 634.72093682728 707.763258783288 631.247701747247
"893" 178.4 641.770614419801 633.431444561045 681.182123488525 634.693853332515
"894" 178.6 613.389190783761 631.328011421818 652.063709662485 634.648645128586
"895" 178.8 589.668608469525 626.410809405562 628.117143927137 634.438402236222
"896" 179 564.198256645037 624.664747368119 601.536135471236 630.993455748578
"897" 179.2 531.42629796387 622.066192595999 574.327458862186 628.726815042286
"898" 179.4 513.536255360184 617.331428162743 547.858976293362 628.10190566418
"899" 179.6 496.128951259986 614.805123560288 530.962535513149 625.434117100474
"900" 179.8 483.764199730762 602.144263553003 519.408822544154 621.913321655568
"901" 180 461.983571887205 583.125291421973 493.352927565435 611.601044678523
"902" 180.2 443.54083564251 564.912716276388 467.802284197061 592.051682545018
"903" 180.4 421.808907508801 545.054153250828 450.120228470533 573.730318851269
"904" 180.6 400.25099015813 523.59536413401 426.482356212071 552.487245459999
"905" 180.8 377.313139149797 501.534971451875 404.315895521445 531.179727407087
"906" 181 361.281189794139 479.403159629112 383.126777105929 509.889922674668
"907" 181.2 362.046478682889 460.801066521261 373.635072538349 497.626408577722
"908" 181.4 358.429307803892 431.39885116453 365.18923107744 474.735866239593
"909" 181.6 351.668938851332 407.507277623742 364.509699124878 447.418276227159
"910" 181.8 340.756166825585 377.633681586599 351.794322717396 414.927976601914
"911" 182 334.304057281412 347.425598426298 340.989426685841 385.477859942121
"912" 182.2 330.453130663675 315.134362768635 333.761674880284 354.603215414887
"913" 182.4 334.401934367395 298.678902279773 330.427524879697 333.913584132296
"914" 182.6 347.771418838496 272.064133167819 333.099795523653 313.465572252902
"915" 182.8 359.704546764074 245.216041373762 339.110466571979 283.03893537614
"916" 183 374.489843214371 222.774533296047 354.166081060545 253.724043883678
"917" 183.2 397.435801708457 200.056953807722 370.374390172347 228.854158922518
"918" 183.4 423.153312527809 177.661788837675 391.584911725498 202.904072473846
"919" 183.6 449.734825114568 156.013307365945 416.944457094839 178.715872524679
"920" 183.8 477.555258212412 138.167598641482 443.901611255561 158.318074778088
"921" 184 507.689716517449 120.756794624017 470.313618790645 139.35190804256
"922" 184.2 534.625965661785 105.489369446462 500.847442613722 122.267205513999
"923" 184.4 561.648349652946 81.3818398201955 528.248704102747 104.474998436538
"924" 184.6 585.051924317658 62.2704673854523 553.823901589527 84.0116508779166
"925" 184.8 605.882293544197 50.9164525618946 573.500236926648 67.1828664017956
"926" 185 622.457426005961 51.2021297698273 586.835181355396 59.4123577802707
"927" 185.2 648.069324730907 48.1676467973623 610.936043086915 51.5372528986877
"928" 185.4 664.061598535541 50.4899705153314 632.208950071356 46.3940762063608
"929" 185.6 683.150002362689 58.2093397973558 643.939590245394 48.1122188508477
"930" 185.8 713.468151832656 64.0958134978297 673.348835248836 53.721251722115
"931" 186 735.282030417084 68.1265808160124 699.435357750828 60.7189676500145
"932" 186.2 752.954960853157 80.4775186153727 716.090778812411 65.9973331858539
"933" 186.4 780.810741117504 95.3597042667519 744.281189088384 75.6565779426614
"934" 186.6 807.316008354563 111.567876517418 771.851073312005 88.6928002459628
"935" 186.8 826.030792928118 123.698194608113 797.767834931237 102.380048903381
"936" 187 847.770994847354 139.009033893884 814.31002600745 115.749042711898
"937" 187.2 868.775107102967 158.925036018875 838.990477710147 133.828802686333
"938" 187.4 888.105228640961 181.101558905393 862.806717780026 151.776578799727
"939" 187.6 902.334321060986 209.179961925979 882.188615139977 172.348460652739
"940" 187.8 917.043471869032 236.612241445681 897.773182938248 198.201418937353
"941" 188 924.105247532328 254.700483415317 906.860196126955 221.033901518708
"942" 188.2 932.839455088283 282.921363470065 919.736903653157 246.070521802314
"943" 188.4 934.739129298421 306.044179525718 927.53872084131 268.124253503588
"944" 188.6 935.495570280691 336.967940620773 934.276409795837 293.41676374666
"945" 188.8 933.235633816214 364.412128784138 935.376619034464 324.429444475517
"946" 189 927.959784957488 394.86234810917 934.094513768139 355.171199273588
"947" 189.2 921.42487224215 426.992477097724 930.281275271891 390.114922539633
"948" 189.4 912.987716631386 458.404778858273 923.495079415555 420.697787545086
"949" 189.6 905.839357921135 488.899276555965 916.020752799245 452.111381836906
"950" 189.8 889.126114281444 509.420406339748 909.419136930588 472.375917041175
"951" 190 874.349086238424 535.678117677058 897.168358892849 500.246624604055
"952" 190.2 858.94551971264 555.681758692107 880.166945292032 524.149834041123
"953" 190.4 840.430092753797 576.214242946599 866.071506002652 546.788149925777
"954" 190.6 813.546997372408 595.156390006463 845.715889385517 570.163430043063
"955" 190.8 785.805445111387 614.777072833854 819.030766713706 591.039730773074
"956" 191 762.461443556768 626.166312797297 797.032506490626 606.664179735469
"957" 191.2 745.578042453058 635.362642556684 777.872274711833 620.730764987513
"958" 191.4 719.541576158002 640.518124126255 763.249242317882 631.175364488575
"959" 191.6 698.373201743541 647.780140013597 734.525656627074 636.831091861912
"960" 191.8 675.208094286589 653.655505166713 713.479690901953 641.779170356831
"961" 192 650.195459320762 656.016304656954 690.793555408392 648.743101893824
"962" 192.2 622.565802688582 659.263872629243 660.103587938167 655.312292354612
"963" 192.4 597.299015967665 655.673760687093 637.93650372805 657.633644601377
"964" 192.6 573.417662444578 654.190146448287 611.576429889923 656.997269135593
"965" 192.8 554.969326339621 652.630138550639 591.928128400813 654.191215143584
"966" 193 542.661017310912 646.798623287913 582.783522733087 655.090748686414
"967" 193.2 523.74412180894 638.84645911456 561.78416868635 650.123099096047
"968" 193.4 499.230868643071 629.028060829482 536.278948699621 642.135552749455
"969" 193.6 478.115347159221 616.815115436337 512.040461677009 635.024654397447
"970" 193.8 457.598324043882 602.322494136198 491.392347977806 624.943754989789
"971" 194 438.698936833465 586.941626210504 469.279277582854 610.732875081589
"972" 194.2 421.512485163182 566.257453881395 449.612609466893 594.737378015069
"973" 194.4 403.140789638137 543.855629491761 427.764754295047 574.044715888174
"974" 194.6 381.505864274784 521.964121358799 408.979861774957 553.698373256647
"975" 194.8 363.852982156286 504.220987176358 391.323083162663 531.548807961814
"976" 195 349.928298973638 479.357835001477 371.830558816729 512.754963931897
"977" 195.2 334.400972691589 458.795822415314 357.239969410215 491.334658612301
"978" 195.4 333.539675422996 437.924227255896 345.513984239928 474.225585131478
"979" 195.6 328.765604015545 406.766840314213 329.794696692067 454.7172927412
"980" 195.8 326.083962445521 379.204273911123 322.053422686643 432.767437637835
"981" 196 326.111530077737 365.222593074186 326.81911314473 419.173763356857
"982" 196.2 324.272585905145 352.417139292462 326.292920846817 392.522669349085
"983" 196.4 322.017612704277 330.971441623632 325.785795806581 369.703000631135
"984" 196.6 323.723907744986 303.619109808375 322.323909910717 340.981204604609
"985" 196.8 333.308681075871 273.819764767871 320.973174030223 310.586131102114
"986" 197 349.36292117966 244.328689561233 330.021713408684 277.890399213419
"987" 197.2 374.23974871132 217.358385467707 346.871711704111 245.637658902783
"988" 197.4 400.765126272425 191.906188450725 372.073457133811 218.519453433913
"989" 197.6 421.194108390512 164.248616482621 397.360331500623 193.746375841137
"990" 197.8 443.050007515685 136.477769334852 417.505201170347 166.4240586178
"991" 198 465.441915201126 110.687816994662 438.453557329074 138.376510111085
"992" 198.2 487.459291069066 83.0724227457781 461.497132289389 111.508778381275
"993" 198.4 512.331755954367 65.9591934133113 482.278537797133 88.8647759189817
"994" 198.6 545.424245208725 52.8945841236739 509.369879206351 66.6587693908091
"995" 198.8 574.96365226826 52.1461549097049 536.741971493791 54.1550651468783
"996" 199 611.194627416503 58.2265947182252 572.881368617887 51.0207549190938
"997" 199.2 645.674345044484 67.0380664188518 606.360475332288 54.3226181858305
"998" 199.4 677.539052622608 76.5018281368328 641.945161890953 62.5877585889339
"999" 199.6 710.437272343209 93.4398811422035 677.55695423187 73.2208777221021
"1000" 199.8 738.271955956001 113.980323893274 708.662002069727 89.8210672881433
"1001" 200 764.528903489041 141.234857025636 736.971541199348 107.79946728814
"1002" 200.2 786.834408548003 164.655712574837 763.188724394752 135.489807583006
"1003" 200.4 812.999299352614 187.45172300265 785.705311155816 160.552378306346
"1004" 200.6 843.122390909251 209.329343219467 812.943220341831 182.98587981034
"1005" 200.8 870.655103582217 225.121468685521 836.828173557278 201.724505435437
"1006" 201 905.89789728547 245.438021545458 873.908980282892 224.108000241398
"1007" 201.2 921.494104297249 269.374497769262 899.17303846574 237.70730177003
"1008" 201.4 929.32848012331 303.646600980494 920.300955512649 262.666990748631
"1009" 201.6 934.016968323872 327.933603284241 927.840567096969 291.659043153644
"1010" 201.8 937.107000074972 358.545108954256 934.327357016667 319.452370684646
"1011" 202 934.668115983781 394.387795658135 937.927884357426 356.681711427307
"1012" 202.2 931.645842162298 427.458853947534 936.025145075485 388.022635634029
"1013" 202.4 925.007353904525 445.345658562909 933.954476614871 407.835180845674
"1014" 202.6 913.035460713396 474.859518595882 925.693792264646 438.584601870808
"1015" 202.8 901.821636592947 500.74286618739 917.73927919752 466.848547189052
"1016" 203 882.556432659833 530.81061166733 905.090976293889 497.471581466375
"1017" 203.2 866.083704989102 548.832113086514 890.217458225932 520.727302961837
"1018" 203.4 844.712567268386 572.670750325131 871.127364812424 546.123573465113
"1019" 203.6 820.062487456661 591.777036758789 854.583316961963 568.310979137582
"1020" 203.8 794.666116204914 610.251511433027 826.778509020659 586.934013522452
"1021" 204 770.672811149355 623.493243144656 803.464808249895 608.631045553314
"1022" 204.2 742.85200362244 635.572259816713 777.966944044996 622.246868787046
"1023" 204.4 720.111666288425 647.192100995677 752.433897576719 634.645473935682
"1024" 204.6 710.073990012556 648.061570635616 747.176463229459 636.291368057406
"1025" 204.8 683.904946929551 653.17358135849 720.889392663395 647.097123104123
"1026" 205 655.490721371053 656.545398153142 693.351153667493 652.989359004691
"1027" 205.2 626.162063935922 659.280633898288 665.594306084065 657.113364878079
"1028" 205.4 602.026626705924 660.579875370193 638.505394872592 659.633415291662
"1029" 205.6 578.666088375906 652.667444411922 615.38989088771 659.645064460233
"1030" 205.8 551.257529986412 645.118158342629 588.543274274183 655.333652886496
"1031" 206 524.630284516842 635.064572638464 560.511562288671 649.222974397472
"1032" 206.2 498.398322976293 624.137905730188 534.962426576991 641.066665020927
"1033" 206.4 479.718048456757 613.867548447723 511.764194678165 632.009928197489
"1034" 206.6 468.467077301035 600.992053562439 499.295739328977 623.987689744219
"1035" 206.8 448.768567608746 580.937405162855 478.933119589142 610.51658661435
"1036" 207 426.867095792187 563.588767154201 455.570185957618 590.338761850959
"1037" 207.2 403.246728043559 544.07007939035 432.204570586728 568.273913102232
"1038" 207.4 380.597021975451 522.322267647842 409.39196582116 550.207650403249
"1039" 207.6 361.982803432599 498.882844178886 385.077841290171 531.92116073707
"1040" 207.8 344.535273124142 470.04639252379 363.00685787651 504.689445396304
"1041" 208 333.493387358716 445.39247086449 346.050815672493 478.461026934092
"1042" 208.2 328.033676383605 420.221101812609 336.461571537227 457.857634331666
"1043" 208.4 319.191313038939 387.722390232447 326.466747821087 429.011117225249
"1044" 208.6 319.006511495589 359.120753616035 321.3025668708 396.817635827573
"1045" 208.8 317.440299349635 328.398773224538 318.254960761929 366.489400750212
"1046" 209 323.852954500613 295.881087342955 317.243467027223 335.083420068654
"1047" 209.2 333.24229198226 265.071283097986 321.39255274286 301.79880447724
"1048" 209.4 346.868838400474 232.320260247463 330.339143414974 269.978934714659
"1049" 209.6 360.261099096304 203.778757682237 343.383078259582 238.188863018479
"1050" 209.8 379.025997360094 173.967744892923 356.960791553203 208.095357714032
"1051" 210 400.171604409041 148.230382128684 372.828234464647 178.058129879643
"1052" 210.2 420.644160110045 124.78364251954 392.824901732321 151.379680710395
"1053" 210.4 445.676659395362 102.096251217517 414.741441209754 127.074089084405
"1054" 210.6 471.375943131574 83.3976870955955 440.286551712484 106.103788859394
"1055" 210.8 498.552043862459 67.6721124125183 464.27331486589 86.7075123230385
"1056" 211 525.687702448122 56.6483548719871 489.436109399149 71.6673911354807
"1057" 211.2 556.743356370712 49.5561855223226 518.973668224397 57.7371687202142
"1058" 211.4 583.784686053611 45.4890017669519 546.405891943817 49.3915924571169
"1059" 211.6 615.654322372245 40.573604218913 576.33469740601 42.5041546427688
"1060" 211.8 643.633014371811 39.9659388513133 606.303504423052 39.2063435739374
"1061" 212 674.766765001181 41.3974633818762 635.659048489771 36.4709903124093
"1062" 212.2 701.34678148422 48.4693804424882 664.51143098643 38.2693246222057
"1063" 212.4 732.528553761848 61.8956763108117 694.955178860436 44.959381364462
"1064" 212.6 759.307365793333 74.8163468576884 724.854867778755 57.5256056500275
"1065" 212.8 786.817515520155 91.9260127489184 752.422952038625 69.2781994846299
"1066" 213 815.249362672789 107.866878811053 780.59746546306 86.3697610784871
"1067" 213.2 842.752156439819 122.135885558063 809.490668914182 102.284489731126
"1068" 213.4 861.573467482585 142.698774678507 832.788142510267 115.709350043883
"1069" 213.6 883.619712679341 166.742693387646 857.295313086606 136.876159716102
"1070" 213.8 901.304375750699 191.109655908268 879.043489769316 159.80085679069
"1071" 214 917.141048632566 218.28646883363 896.437071605827 183.657590147097
"1072" 214.2 927.164560287919 247.454830868646 913.5237820498 208.992823198594
"1073" 214.4 934.471581635471 274.79371739603 925.452582805335 237.914963355166
"1074" 214.6 939.467631143737 307.333520843553 933.338637342536 269.326546054583
"1075" 214.8 941.457960699144 339.634008157532 939.344002546659 299.924636715177
"1076" 215 941.702910621358 370.92691330908 941.891501917002 331.58706663694
"1077" 215.2 940.969916445678 401.45197204652 942.196159733586 363.333207026917
"1078" 215.4 935.864204037135 430.094812597924 942.855186087489 392.85395967126
"1079" 215.6 926.624022855478 457.863377917689 938.624748554277 420.539297610524
"1080" 215.8 913.101254819167 489.458495257794 930.011285584528 451.662682113991
"1081" 216 898.273702703263 512.715403475117 918.537972396025 482.089448292119
"1082" 216.2 880.003868347858 539.539296057353 907.283975721133 505.309937000575
"1083" 216.4 859.936587552811 557.269166031719 894.322422423611 534.221136998002
"1084" 216.6 845.414309075347 566.140285266495 871.488805711663 564.485290480093
"1085" 216.8 828.282421544389 578.951792891444 860.842762789244 570.93409894839
"1086" 217 808.235650870617 592.364056561967 840.739861452906 579.425323917644
"1087" 217.2 789.482666359186 609.334800481186 817.462230477672 582.333114186408
"1088" 217.4 766.017542194794 624.023638731005 796.138035535858 602.058851100254
"1089" 217.6 740.394385926061 638.647680961732 772.590122663935 621.587571182161
"1090" 217.8 724.137810286363 645.787167609086 756.794391528988 631.626607389662
"1091" 218 713.965080826371 638.574309270562 753.747330498373 633.112566368548
"1092" 218.2 692.199532935423 637.963339995729 732.564630914664 638.941932046874
"1093" 218.4 677.555737682753 634.460886432113 715.273958399177 635.969540613409
"1094" 218.6 652.798426869288 634.290494307486 690.949729707567 635.883396014962
"1095" 218.8 621.65399743961 636.898955921604 661.143837498769 635.811746137331
"1096" 219 592.308708944823 632.410831030669 629.759124010215 638.104296316978
"1097" 219.2 564.852843846956 624.749641856583 601.837875743953 634.881035278722
"1098" 219.4 534.066428378616 620.74484537964 571.804161236366 627.95772002109
"1099" 219.6 504.55739390496 607.879758373254 540.768713079368 622.698697442463
"1100" 219.8 477.360497485495 589.846009866209 507.625108420947 613.444286008419
"1101" 220 455.297945665327 568.948179023004 480.925340166911 596.224381964562
"1102" 220.2 437.521714465332 543.059775862108 457.743176600568 575.323905790009
"1103" 220.4 419.063084946574 509.849419500368 438.255465694207 547.056865137251
"1104" 220.6 404.854787257017 479.394511342682 417.768061024643 515.992852465985
"1105" 220.8 387.297953451494 448.352599590995 402.462405328757 483.765739228398
"1106" 221 362.567760934426 421.85408723605 385.352789929502 451.679573987269
"1107" 221.2 332.052832660406 398.428534129054 360.588995608579 424.379372063088
"1108" 221.4 330.39661574697 383.851194148143 349.26122948863 414.184698594278
"1109" 221.6 333.634209564217 353.978185556234 337.992278084409 393.307338071367
"1110" 221.8 336.546272210104 321.504663589298 333.323957609342 360.694917445142
"1111" 222 341.667081654903 285.450389041563 332.861485197573 322.780139305015
"1112" 222.2 349.152553166707 252.652831292756 338.141501524337 288.397632541753
"1113" 222.4 362.139208853667 219.635458335535 347.70063745425 256.195931509173
"1114" 222.6 374.810212639301 188.724334173994 357.372896063513 222.978345881598
"1115" 222.8 395.673549027442 164.235321997735 370.621398722215 195.194280299929
"1116" 223 417.738159821821 138.628840058088 391.519257619309 167.524684067148
"1117" 223.2 443.715922611458 112.994361143337 415.272020963835 140.324376488273
"1118" 223.4 471.50874428805 93.6962566463376 439.707466221743 115.289427146228
"1119" 223.6 498.584407238857 73.3290002150659 466.800511156942 94.7159724167402
"1120" 223.8 522.399435483227 61.132544088431 489.674889380572 78.0185329896809
"1121" 224 547.471971950148 60.551989348044 509.019155384227 65.5326417820155
"1122" 224.2 581.318753040097 61.9284274891541 541.08740561796 58.5841209830529
"1123" 224.4 611.884869920435 61.245295951783 573.528263871826 61.9669701524523
"1124" 224.6 645.526894226268 62.4260189985119 606.969766693107 60.5164247916075
"1125" 224.8 682.098636745789 62.6260960728541 642.501552110814 59.8740203488227
"1126" 225 711.200698065367 62.1492814286994 675.098146081638 60.0193780832599
"1127" 225.2 739.366026425138 67.9704959255289 701.596984090939 61.2902617143271
"1128" 225.4 765.22860347537 79.9861353084194 726.452753256017 64.0936137428784
"1129" 225.6 790.475710994956 97.9053360678961 757.828089902899 74.8026595158615
"1130" 225.8 817.432083838111 117.31626319102 785.941393976937 94.4379624287239
"1131" 226 844.58141741973 138.324673043287 813.186303562363 113.806448814842
"1132" 226.2 870.869524579177 159.935838944424 841.387365362259 134.96822811972
"1133" 226.4 890.010351384003 183.456689178276 866.643720883645 153.577273370223
"1134" 226.6 906.642314391809 211.067234634548 886.422560161227 177.307802375771
"1135" 226.8 921.784821568682 237.267274433074 902.159549674409 203.96345942547
"1136" 227 931.578761959978 270.429467031922 921.066617427089 232.864076918336
"1137" 227.2 936.34920323831 304.67822596367 931.362714438252 265.853268013416
"1138" 227.4 940.513269793117 338.242474431997 932.075074957792 284.805847255459
"1139" 227.6 941.649081350891 365.844608638514 945.323834144439 315.063892395675
"1140" 227.8 941.473201635249 382.866603820056 947.602069683082 350.898865622136
"1141" 228 940.761460821078 404.769940601542 949.301683584383 377.014308140732
"1142" 228.2 927.631026761227 433.686423128941 942.976263361396 396.402051617317
"1143" 228.4 915.125353626162 462.063772980274 930.217229882657 428.425422147547
"1144" 228.6 898.824377680099 490.373712580191 917.790474853561 457.350836032552
"1145" 228.8 877.342148588641 518.454950642314 900.766119769364 488.12137528138
"1146" 229 853.924074192912 545.168980155628 879.659894399415 517.580852537877
"1147" 229.2 828.016697734903 568.548790254159 858.543529416432 545.317273342967
"1148" 229.4 799.714783554943 588.95486453252 831.471942260827 566.596368438086
"1149" 229.6 771.723481789272 609.896429459212 802.525608560392 587.713562031898
"1150" 229.8 745.265493012619 631.180646875373 777.029152939497 610.567249366353
"1151" 230 722.66017850908 645.708725416081 755.474585509856 626.060641517094
"1152" 230.2 697.748547022892 641.782476532938 735.600343820244 637.602756429827
"1153" 230.4 667.162659390182 635.788840398656 703.459709514975 643.305345167323
"1154" 230.6 637.29692438063 630.330354015541 674.075746607292 639.285362525512
"1155" 230.8 605.930791829075 625.510274404125 644.279425839489 634.224072130212
"1156" 231 577.74162847779 616.113331805399 614.389407370851 629.452810712378
"1157" 231.2 550.22463074263 602.668112101612 585.385297468864 621.502642090553
"1158" 231.4 523.924805572661 585.275328535198 553.990699770754 608.536408968541
"1159" 231.6 495.394234445544 568.252983124101 526.916007747499 589.748043488395
"1160" 231.8 468.347752421395 547.366056515762 498.327289614692 571.48953616354
"1161" 232 439.585931701047 530.798214695806 470.171400182507 552.569915065072
"1162" 232.2 412.602174489807 511.453334307225 444.184210359543 535.862591524528
"1163" 232.4 385.014005875847 493.942802849827 415.654076828099 517.042865095911
"1164" 232.6 360.585418338184 478.269359949405 390.993826993507 498.454220266338
"1165" 232.8 358.018176668198 455.832070986614 372.223521021573 487.985620669876
"1166" 233 348.899021647355 429.249701175163 358.276024773774 464.146252010411
"1167" 233.2 330.55975487455 400.405543922016 350.08749601081 436.204822179357
"1168" 233.4 322.691354065838 375.608331152091 334.134878379378 410.367368376595
"1169" 233.6 323.982839692539 345.0504161164 325.017094360548 385.913505435998
"1170" 233.8 329.762047213368 314.669903250412 322.89374204269 352.76448306445
"1171" 234 335.175202285978 279.190436574017 327.266543834063 317.943509642115
"1172" 234.2 342.699410263438 252.537283351506 333.788340119639 290.731317694187
"1173" 234.4 352.597606299961 220.57612381295 342.172843759203 258.499520514834
"1174" 234.6 367.278773437789 193.623851438963 348.965649197072 228.618610768685
"1175" 234.8 386.375526699159 165.603536406609 365.433090575556 197.479005139196
"1176" 235 411.101513459743 141.880397557423 382.332333310953 169.740037316257
"1177" 235.2 438.238771986723 121.669986576562 407.611781303188 143.842681215625
"1178" 235.4 464.153638011692 99.0951011345613 433.290696120428 123.643719681536
"1179" 235.6 489.059123070525 76.8807243253155 459.205960764817 101.326631781954
"1180" 235.8 517.43753502157 58.6387028024042 482.848548208509 77.7834618293607
"1181" 236 548.54110141198 55.1370064301067 507.410125866282 57.4075120437715
"1182" 236.2 579.120842026806 60.4070257716857 541.344047085875 54.38899666553
"1183" 236.4 613.72204288353 68.3561602391949 576.074927549977 59.9456405249739
"1184" 236.6 647.757274974473 75.1567858549529 609.965477564768 65.3146582190664
"1185" 236.8 681.095506279397 82.0289240913196 643.123154866523 72.358547182635
"1186" 237 715.31604529426 86.9635183795859 676.959176554672 79.1394353981468
"1187" 237.2 752.531139588726 91.7313044040854 713.627186038116 84.0213476059529
"1188" 237.4 785.081738019967 99.8903959514405 748.560461222587 90.1804675817041
"1189" 237.6 819.723977529554 113.936636858962 782.163428479524 97.7666157315254
"1190" 237.8 848.79665832842 133.154221052925 815.285749623075 111.663258405606
"1191" 238 870.534294131086 158.211265682891 844.261368037742 130.885347286471
"1192" 238.2 892.248193015387 188.340653710463 867.977382876388 154.179560506966
"1193" 238.4 909.015430525928 216.270741392244 889.56499911766 181.959275312833
"1194" 238.6 923.029545702098 244.799370642058 907.700069223822 211.378218738328
"1195" 238.8 929.615440452087 277.986053698308 919.455507039197 238.125265814921
"1196" 239 935.497786405316 311.821829065679 929.678962887615 274.381900713087
"1197" 239.2 938.923647466893 339.874493993683 934.512695103795 302.399120299742
"1198" 239.4 939.56768329359 375.33956109424 939.209415710443 335.696886160746
"1199" 239.6 937.618223604522 404.728337146877 939.412244705421 366.26760337542
"1200" 239.8 931.083669117138 439.540209594333 939.159922215385 401.466944055135
"1201" 240 919.175681004709 466.669568412158 933.588042876159 430.538074043349
"1202" 240.2 906.473006127622 497.987547445715 921.58267247055 461.417835338225
"1203" 240.4 891.607959275902 528.825503308288 909.248819785688 493.678072001017
"1204" 240.6 873.276837010648 554.508866106575 894.988309300232 523.065207327485
"1205" 240.8 848.366256461809 578.39594447844 875.769967860178 552.322601987726
"1206" 241 819.341645605035 598.251675897799 851.283706552062 575.165962453595
"1207" 241.2 794.956897949669 614.720192234323 827.429427596741 594.098503506001
"1208" 241.4 769.561801435024 631.053819898672 802.458383295197 613.44996442159
"1209" 241.6 754.562955665594 634.781252742447 788.278298632109 624.107016361603
"1210" 241.8 730.984889614895 636.784990465958 773.187903705853 629.49561885939
"1211" 242 707.48542702671 643.85779545435 747.0592700056 635.901322834602
"1212" 242.2 691.439934620722 648.602528561471 724.854403520111 636.038979488995
"1213" 242.4 671.277162161657 654.97586790378 706.514751950373 640.270273656015
"1214" 242.6 644.866899628969 660.102145717164 682.296769935925 650.976056062
"1215" 242.8 621.04383834074 664.874704908418 657.575774462927 659.049848057212
"1216" 243 599.690994656542 664.443203864646 639.587806744934 661.845192294546
"1217" 243.2 575.053796818167 660.658480372625 611.828424296229 665.59376505507
"1218" 243.4 547.185906289756 654.108619665928 585.420789895398 662.78058894099
"1219" 243.6 528.049531407793 646.266735484235 563.214638045851 658.927967287757
"1220" 243.8 508.618369421906 632.445444184941 546.343319203443 653.645058669201
"1221" 244 496.215240544777 620.675091385093 526.895892715374 643.224791472024
"1222" 244.2 480.95268684442 604.796364943243 509.41180651185 631.594004329933
"1223" 244.4 462.597110901494 585.021350363311 488.210152519759 614.061487815945
"1224" 244.6 447.617742042749 562.481494949917 469.266783641576 595.680348521468
"1225" 244.8 430.74074942243 538.736253434148 451.96752916798 570.654662252426
"1226" 245 413.222433062413 513.135219731959 433.953046945124 546.238596750023
"1227" 245.2 392.80331007827 489.292273617816 415.614578020866 522.176447831386
"1228" 245.4 371.800670813151 466.587018808783 396.850411809252 495.415828897547
"1229" 245.6 347.664561781014 445.001193196749 375.362581998824 473.084958932973
"1230" 245.8 334.414666614587 433.918053746158 357.641028449304 458.534052564331
"1231" 246 338.195916943358 423.865188003291 357.10104085444 457.31529358036
"1232" 246.2 332.218353605706 401.226119418943 344.131136873963 440.333977957855
"1233" 246.4 323.863052160212 379.504400717002 332.873452400938 414.254339856468
"1234" 246.6 320.363262502153 356.89527843542 326.061861308145 395.241619186023
"1235" 246.8 318.805913455841 333.694478499566 321.971769322964 371.058197396922
"1236" 247 323.399166833267 313.868450717138 319.645336934214 353.467074377227
"1237" 247.2 333.3111018641 293.988099811606 320.673444673101 330.140239836042
"1238" 247.4 344.222910382431 263.411276835 330.009767885893 301.163747959187
"1239" 247.6 353.421636521052 234.282937586261 340.649879971083 269.864822713186
"1240" 247.8 362.615040817274 204.419852987774 349.325437997489 239.148004648568
"1241" 248 379.23128407399 180.468443413934 358.345779666739 214.561691604586
"1242" 248.2 399.4582309296 156.962902286622 374.287827059169 187.334325424032
"1243" 248.4 421.945948954462 130.963836195217 394.820592133693 158.544543913296
"1244" 248.6 442.276103125859 107.962390910451 416.638452756362 136.162679495814
"1245" 248.8 468.931390564822 87.2983380126496 437.913511897321 112.264101193283
"1246" 249 492.926064521617 74.0160115273618 459.833956207951 91.8697715898595
"1247" 249.2 520.114762016223 66.9932646002221 483.596447242736 78.3476622107246
"1248" 249.4 553.863082637092 60.3108941897446 514.243551214078 66.4623006070753
"1249" 249.6 586.766322917018 53.0128676896874 548.515669072972 58.8245084276488
"1250" 249.8 621.669808644185 46.4005987467521 581.915117256631 52.7394840722146
"1251" 250 649.694203337776 43.7511684691433 612.589127281365 45.8048406687158
"1252" 250.2 665.048088791308 48.0969231980383 631.214841733358 42.9533038163616
"1253" 250.4 692.757460093398 58.8566078169069 649.271484544974 43.3583569899961
"1254" 250.6 721.004947691689 67.9523514551344 679.879902639096 55.0428215761346
"1255" 250.8 743.836379561628 80.4941088321627 709.298326925766 65.3824507482657
"1256" 251 773.71058833251 98.1238104064676 742.580680704481 77.9863100694331
"1257" 251.2 804.548732210293 110.545447816497 771.865531890765 92.1234503153516
"1258" 251.4 831.154595425811 126.087140569773 798.400809013415 106.680893372778
"1259" 251.6 859.709602921161 146.393641975558 827.289669966057 122.335901953666
"1260" 251.8 880.073331308289 166.060406563787 853.449023029055 140.926479977316
"1261" 252 898.084555646388 187.796553411704 874.416746811183 157.984960262725
"1262" 252.2 912.182143788212 213.120440775432 889.692245710401 179.665901148368
"1263" 252.4 921.769204535541 240.849627997456 906.112834771971 205.565275436967
"1264" 252.6 925.129641218744 272.869129169856 920.26810169266 231.034906420259
"1265" 252.8 932.262574310882 305.775071481926 926.950877102521 267.033567016657
"1266" 253 938.937186751721 333.447776585315 929.924629503634 296.974080816998
"1267" 253.2 939.508831449317 365.119824067462 936.081055160682 325.111380190779
"1268" 253.4 935.79655583943 398.797848025175 941.125050851662 359.561226559186
"1269" 253.6 931.572127788231 433.038390294156 939.215096156144 395.685672419561
"1270" 253.8 918.570133175074 456.2477430085 932.648773745432 419.472875623318
"1271" 254 903.887294686545 486.296181358401 920.932521202355 450.885156038139
"1272" 254.2 890.397657324666 517.910232288617 907.098330030607 484.768119561079
"1273" 254.4 876.769251864011 540.377326488137 894.903566062677 506.750968024973
"1274" 254.6 860.827129722797 562.850404366812 880.547461474565 531.463041098271
"1275" 254.8 843.576801197231 575.218506845902 870.463776705521 547.565056942881
"1276" 255 817.410326972837 590.709774773283 849.195288724756 568.923865842759
"1277" 255.2 790.934762165385 606.803997175129 824.416777651326 586.70547442091
"1278" 255.4 761.969847746408 623.274328927994 796.886734143396 605.094343196985
"1279" 255.6 732.904218800297 639.583815614882 768.13178343837 621.073129918424
"1280" 255.8 713.717808887223 645.692631257915 747.331633438692 634.446154428531
"1281" 256 693.066440895737 641.355042360242 732.43247867959 637.875635923927
"1282" 256.2 665.21899365353 636.797259307893 706.407873650136 641.949125523866
"1283" 256.4 639.796224359205 630.386556069687 675.270141007282 642.007836445192
"1284" 256.6 614.243369136484 624.687547149263 650.985758768274 641.368881347771
"1285" 256.8 592.393870075046 611.654021463608 624.554114819227 631.249239411673
"1286" 257 568.227751716578 596.209496477251 598.199614532596 618.728329411326
"1287" 257.2 541.440548509214 580.338181815838 573.413263341853 601.04950583665
"1288" 257.4 510.511987720748 572.395455266744 547.167065539006 583.862218846688
"1289" 257.6 480.632531569975 569.052859323419 518.334671762794 576.1862062146
"1290" 257.8 448.960440677891 563.646624469422 486.958003436142 571.424598835159
"1291" 258 419.318656183424 551.800012712146 456.280125096737 567.0848008336
"1292" 258.2 405.21699947259 533.404257736938 432.727805485637 557.907294520864
"1293" 258.4 393.618145250631 506.193232520154 412.230834234914 539.476193474897
"1294" 258.6 379.392327011331 473.524412590039 396.148530479151 513.502010594438
"1295" 258.8 364.178397569178 445.475704973451 379.015049206116 481.185030184012
"1296" 259 352.738137312632 414.082637724441 365.457061518857 450.896876417549
"1297" 259.2 342.822694182077 379.455432254332 351.759374320077 416.343101753333
"1298" 259.4 332.712847349196 345.76122162662 341.838751553524 383.347530129952
"1299" 259.6 325.820099226745 315.589971810351 332.784102978388 354.342981414237
"1300" 259.8 328.442988937139 287.563981431578 327.402652610691 325.902072879541
"1301" 260 337.226074513611 258.867095519784 326.657464849036 295.639881123563
"1302" 260.2 346.924367716344 226.639173518066 333.516627487736 265.94226784238
"1303" 260.4 359.149785103231 205.330228613206 341.37181469389 237.652616447965
"1304" 260.6 380.158269750098 180.573420317265 353.780997191973 209.60816866756
"1305" 260.8 397.751640622441 155.131028241935 374.061795268074 187.291256791835
"1306" 261 422.257947106459 132.074156049191 395.009415885848 160.894665533902
"1307" 261.2 449.791890144424 105.655662574387 418.156120138406 131.707765342369
"1308" 261.4 473.574642544098 85.8223636264444 444.223644861397 108.730234662062
"1309" 261.6 503.744374692086 67.229329992034 467.105698948548 89.9968017065401
"1310" 261.8 530.757114722763 54.3216192503584 496.878653188379 71.5512430241502
"1311" 262 561.485336794618 48.1363556739898 521.902202831665 59.5016901182046
"1312" 262.2 593.504310389024 43.0801948077237 556.723827507347 48.9424861270694
"1313" 262.4 628.243021180542 41.1463986723819 589.031147175464 41.8944540274378
"1314" 262.6 663.408821134537 43.3924041452483 623.554963166597 40.0938336985053
"1315" 262.8 691.476485310786 47.7262952358441 652.528803911812 41.8711336852096
"1316" 263 719.446674789541 55.6960844077893 682.35171619945 45.313696947284
"1317" 263.2 749.976174501845 67.741672716172 714.303951421588 52.6882671165053
"1318" 263.4 773.185302651071 82.6586189000104 740.444027850915 60.2291485683031
"1319" 263.6 796.623964931794 102.31374856878 765.75395807943 73.0750299155332
"1320" 263.8 817.873695063974 122.584064487241 790.117286585269 95.9287495746802
"1321" 264 838.836616331104 146.654629299058 814.06648589199 116.456438743064
"1322" 264.2 858.386198034987 172.445460329088 836.974834169753 140.433508730254
"1323" 264.4 875.044646479663 201.910329352887 855.358621031116 165.117738063066
"1324" 264.6 891.119108244552 228.833706206679 873.080926143706 195.354020187493
"1325" 264.8 909.737318211347 259.834660988321 889.808922895116 223.993101974005
"1326" 265 924.829646173704 291.581173258075 907.7631662965 255.409769658019
"1327" 265.2 939.582316904851 321.177838686559 924.341087760101 286.658622545014
"1328" 265.4 937.607483664069 347.810154053601 935.959813788847 309.740851218278
"1329" 265.6 928.584538826391 379.712242101903 938.296995487654 342.063147701051
"1330" 265.8 919.940484495229 416.984359730529 931.905887265389 378.10606216793
"1331" 266 913.461436884247 450.664519144148 921.468670733104 413.481928744987
"1332" 266.2 904.459797211008 484.849344243351 915.822753498403 445.584075471014
"1333" 266.4 894.193118413886 518.167054238368 906.59420934435 480.430032303921
"1334" 266.6 877.326471660723 538.373744643139 897.973282888281 505.751756232965
"1335" 266.8 851.848998169964 558.47380422484 882.961044901339 531.388092005439
"1336" 267 825.996771665924 579.654510006747 860.077422050641 553.044995964383
"1337" 267.2 800.178632673645 599.696047545521 829.363155696089 575.818992407602
"1338" 267.4 770.906695561824 617.106422206596 805.171364486361 597.282291110077
"1339" 267.6 738.144256649683 628.112387327304 774.510856717085 614.899558104018
"1340" 267.8 702.433601593483 634.46160452557 743.331532716778 628.635800519393
"1341" 268 672.460090986364 635.336214252758 710.15427617081 635.363171319842
"1342" 268.2 639.222018218807 631.190560415112 678.781296124274 637.022872163823
"1343" 268.4 605.460659605722 625.41586117408 646.199801660673 636.137672041533
"1344" 268.6 578.580351771554 616.079409917311 612.092839165723 631.812140579702
"1345" 268.8 548.845464738561 604.720435746716 586.697007811253 621.312175596141
"1346" 269 517.060718036792 593.033626204349 551.311442013126 608.997665986963
"1347" 269.2 481.928220359503 581.852788615267 517.713578924994 596.772556844517
"1348" 269.4 449.166791305586 570.491452637777 484.486581318419 585.920173980144
"1349" 269.6 420.066170432232 552.494584322705 451.574475679823 572.998455865288
"1350" 269.8 391.905408746134 527.480134549752 421.97126517864 554.389684853221
"1351" 270 375.672639328259 500.330728194035 396.553067823342 531.858418960897
"1352" 270.2 361.078961174044 469.388394725456 376.88864478588 505.283926005712
"1353" 270.4 342.853756479757 440.472520079683 361.078594173304 474.860044370045
"1354" 270.6 328.537037380211 416.27211283027 346.581101363667 448.779101598623
"1355" 270.8 325.120888896025 390.182948591657 335.827793349014 429.55046615375
"1356" 271 323.094198280949 364.349398714777 327.235611689884 402.599314343756
"1357" 271.2 322.295997008423 336.86421308668 322.305981574973 373.944379258652
"1358" 271.4 324.430483288696 306.211844350422 322.0508350183 347.144277034514
"1359" 271.6 327.161262541154 277.5883663754 319.644903751415 313.745427298522
"1360" 271.8 340.126815059084 253.604590951801 318.685359223871 286.78290742377
"1361" 272 355.358833019983 228.052115771148 336.62169700704 260.599488298413
"1362" 272.2 370.906666638219 195.927730783045 353.971023929304 230.804939979758
"1363" 272.4 389.094247002254 163.258225279701 369.345825617166 197.942331212593
"1364" 272.6 410.17040120969 138.616420686867 385.257874093492 169.544098616839
"1365" 272.8 433.865999083355 115.217378220543 404.651296145775 143.977067116745
"1366" 273 459.412579582042 98.0966114903042 426.117572105407 122.267991462267
"1367" 273.2 488.571863420364 77.2811901971399 455.46290040987 99.9723685115585
"1368" 273.4 515.3644151872 60.5882597092693 482.873919547538 80.124735846772
"1369" 273.6 546.711364218777 52.3089898269889 508.936874684529 64.5395883060007
"1370" 273.8 574.846680905499 49.2263536825964 538.203361463232 53.7962088523911
"1371" 274 609.912354141712 51.1906444222309 566.870595005213 49.312228746644
"1372" 274.2 644.889273980353 50.3314495669814 601.491746345739 50.6295510624503
"1373" 274.4 672.78277172544 48.6675548944556 636.607738356341 53.6659810356378
"1374" 274.6 698.529395162113 49.9302059049746 665.448381402835 55.1466790687813
"1375" 274.8 723.983736637043 64.1362167574392 687.321891906533 53.9014843577934
"1376" 275 751.613465070044 79.5034897469983 715.207686668031 59.6456296283321
"1377" 275.2 780.216947931207 93.5087009678369 745.293823387523 75.9457195071417
"1378" 275.4 811.307473203497 108.60499859351 774.687331025949 90.0077868940404
"1379" 275.6 838.414900318 124.346894533795 801.833481267095 105.345154382747
"1380" 275.8 860.935796557211 144.586367518628 829.363907370373 121.544292388586
"1381" 276 883.087939762753 169.717149932611 854.907686608735 140.564755444393
"1382" 276.2 900.093974596195 195.381834644612 878.162195739292 163.76945807119
"1383" 276.4 913.101304831769 227.860766651194 895.991044578445 190.552875808557
"1384" 276.6 922.908367647776 262.187425267858 910.3101033307 220.00856053331
"1385" 276.8 930.856677642228 292.940488537283 922.093929117812 254.758543515941
"1386" 277 937.978878418659 325.013850085094 929.369235787367 287.617969763365
"1387" 277.2 941.819338254792 357.560068668492 936.179695848102 319.031903475102
"1388" 277.4 939.461067783615 383.398040083989 939.791230240453 343.904998857149
"1389" 277.6 935.595581381219 412.146717069401 938.643261561837 375.396718816027
"1390" 277.8 928.346152703027 442.005056259521 935.947377541071 403.934561488833
"1391" 278 915.957665118017 476.526023376137 932.397865953579 434.950388202254
"1392" 278.2 904.624810209182 503.895237569398 919.88296169953 465.75372523354
"1393" 278.4 889.186380933464 528.161512655847 905.84579580349 494.915463330519
"1394" 278.6 864.376488511205 548.874436340003 893.822392734348 522.742160571382
"1395" 278.8 835.662107105007 570.300744274735 871.522596222134 545.246286824842
"1396" 279 808.064054551706 585.860390021733 840.81411485111 562.455180544404
"1397" 279.2 779.104161518421 600.613927694142 813.068859785582 584.517440967879
"1398" 279.4 749.032998180341 617.91024440466 783.943118547588 599.636235805736
"1399" 279.6 720.162023934554 632.396023977262 754.495347619877 616.372756445941
"1400" 279.8 693.348876026844 647.459492438474 727.592394598956 631.723233958217
"1401" 280 662.445566007505 651.939344090793 702.813237725169 642.608844193995
"1402" 280.2 630.922261171663 652.584635444131 670.917448313023 650.253194867838
"1403" 280.4 601.517085587202 650.548628238124 640.699107987389 653.01266756054
"1404" 280.6 568.107210011707 650.050400990106 606.542978830079 652.141143991015
"1405" 280.8 538.121859292766 643.038487137217 576.230403797817 650.334242297195
"1406" 281 508.884278598687 627.363223861789 547.179387911641 645.525752467689
"1407" 281.2 490.781947249399 610.828996590993 520.700392527606 634.993329529953
"1408" 281.4 468.324174302698 588.311396467381 496.12785015562 617.465147958805
"1409" 281.6 451.195904619769 563.877274737507 476.204274300334 595.643891078828
"1410" 281.8 434.870518210233 538.49752148647 456.129710276917 572.78011618989
"1411" 282 415.389010779736 516.150518150569 440.259951664673 546.45397048005
"1412" 282.2 397.355127332643 489.689404527109 420.02714588921 522.329418381735
"1413" 282.4 380.712359269469 461.203110468756 400.042821160661 496.090151541642
"1414" 282.6 362.971701920218 431.52771318963 382.346707441575 467.562921498791
"1415" 282.8 347.243789622893 400.546829538123 365.608092533126 437.1115753469
"1416" 283 329.141021827812 375.531353157833 350.113351841938 410.071954521573
"1417" 283.2 326.764869073502 352.693384122561 338.377788975727 389.702942348696
"1418" 283.4 336.372543252669 325.543758394767 330.015162000896 365.849132571377
"1419" 283.6 348.209520363521 297.724426198706 331.646691267387 333.310698008763
"1420" 283.8 366.720311151689 271.457751928746 344.725896646071 308.222346255379
"1421" 284 384.925250217217 250.320126139601 359.275503632354 281.797724731246
"1422" 284.2 407.805664247219 224.587843398892 380.119042727227 255.201563662651
"1423" 284.4 430.721821710057 196.908757623909 403.163807170665 228.502203478387
"1424" 284.6 454.595442542962 171.162849442124 425.72572086696 202.334647604566
"1425" 284.8 479.071975113256 148.610818703115 450.473401238603 175.181526027902
"1426" 285 511.006983552034 126.292511297573 475.740116234784 149.767082661174
"1427" 285.2 541.266303325394 113.574807175575 504.924662831397 129.223472506248
"1428" 285.4 575.193202898092 102.099130054245 536.738577298675 107.114532558865
"1429" 285.6 608.4209886613 89.8048357280981 569.485901628709 99.3579911105295
"1430" 285.8 642.05068544007 82.1633437094393 601.903288704424 89.0793064431298
"1431" 286 677.683548648544 80.1353920862509 638.058802471896 78.9131068534608
"1432" 286.2 712.910126630979 78.4967899343721 674.290006561993 79.0529586092848
"1433" 286.4 748.390049624892 81.0057081582035 707.524221017642 79.6922331360355
"1434" 286.6 770.338670663775 94.9396833494621 733.649647169477 79.2904578499828
"1435" 286.8 797.918850052716 112.914303955997 764.772253885704 90.1643419142025
"1436" 287 826.59631735067 127.359332226441 788.915509587385 108.795620500978
"1437" 287.2 853.01918916315 143.752449037323 818.903140153148 122.88289800945
"1438" 287.4 872.732414707078 165.870749627521 844.913890611519 138.901493475331
"1439" 287.6 894.867917457591 192.974412978666 870.443828280518 160.784539631137
"1440" 287.8 910.258584136501 217.704342883488 888.480010804246 184.881513326507
"1441" 288 922.327028836544 243.421846405573 904.503370838736 209.963938108039
"1442" 288.2 925.497756359513 275.237206984191 915.722104011195 234.384141899153
"1443" 288.4 928.323876434382 307.951713721583 923.12463892177 265.595408689118
"1444" 288.6 925.930811141243 334.120825189312 927.92878573458 296.352272186728
"1445" 288.8 917.940438000269 363.989708847559 927.599636995309 325.635716732793
"1446" 289 909.415018652552 390.213745653889 921.992225485704 355.070400647278
"1447" 289.2 893.462536480796 415.993298069611 915.371581302089 380.853529316202
"1448" 289.4 874.25008994305 438.310159518766 899.318885622759 407.520970438945
"1449" 289.6 854.396703327574 461.445972485087 878.504943193042 428.602187463747
"1450" 289.8 837.318213276687 488.979943406568 859.530795785789 457.785332594696
"1451" 290 820.860649583929 518.048293380945 842.79191617781 484.814432809668
"1452" 290.2 801.566582225613 544.856184968042 825.534848423577 511.122639381786
"1453" 290.4 782.370614579801 571.372079653566 807.243016005302 540.998628536849
"1454" 290.6 762.851197822274 598.610887494929 786.680668580813 567.333993299959
"1455" 290.8 737.631476429127 623.560393380864 764.728184698379 594.931223648115
"1456" 291 718.278808230259 641.778458851681 744.817946854383 619.286622060391
"1457" 291.2 699.636236632842 637.198274225461 736.925477232489 627.035881032686
"1458" 291.4 668.988068336351 637.959556228248 715.603981533332 634.646358376807
"1459" 291.6 645.390735215162 633.389634863459 684.804388611032 639.595347352044
"1460" 291.8 618.288053373065 626.512706000905 656.290414158152 636.410803173474
"1461" 292 589.246786315266 612.941602364827 624.372211658883 628.346328389416
"1462" 292.2 560.736623220512 597.06173457016 594.784664410054 616.184815043731
"1463" 292.4 536.328861899859 576.167878574992 565.46917367731 601.220888854444
"1464" 292.6 511.452229992896 551.837906793166 539.59239511713 583.845996940136
"1465" 292.8 488.847394896096 523.856299706494 516.92839710684 559.384697074569
"1466" 293 472.981846740037 495.48434912527 489.606146983395 532.258638245775
"1467" 293.2 461.040643944758 468.530240999785 475.190970601114 503.616340730915
"1468" 293.4 449.883884231299 437.489823916828 461.673388900945 474.560572416661
"1469" 293.6 437.991491902956 404.981249277868 449.331161232559 444.633669799412
"1470" 293.8 420.592452064079 375.002752349288 440.775476387216 410.344136104798
"1471" 294 400.502735900901 347.201053251875 421.843382919567 378.408912985937
"1472" 294.2 381.149838459894 314.216637131004 401.405874147652 349.397803330325
"1473" 294.4 362.10663183657 287.91759298288 384.055272979643 322.012557816625
"1474" 294.6 343.007650132295 262.187379746855 364.647463423486 292.193080142911
"1475" 294.8 351.104755520922 253.467256254648 362.536957654715 288.231903892221
"1476" 295 366.039282202502 238.136163797184 357.457460636334 282.654461761533
"1477" 295.2 381.84481281117 221.056561628792 360.336958225449 263.392722801267
"1478" 295.4 395.000656750632 209.480736063498 372.709845375156 241.357495589269
"1479" 295.6 415.681845197632 192.474417260462 387.408629093796 218.568324460089
"1480" 295.8 443.254116978785 174.973839660121 409.087806290074 197.21560885386
"1481" 296 471.599153901315 158.139291190508 439.06567492312 179.008917647703
"1482" 296.2 500.514350407273 141.429364532852 466.503972956823 160.737072867183
"1483" 296.4 533.035589895902 125.300435535249 497.251517355236 140.961732602278
"1484" 296.6 569.177530848367 112.739832933612 531.467646474995 124.696084385327
"1485" 296.8 604.840633404413 101.629784781235 565.280458308714 112.330191809772
"1486" 297 643.557418667782 94.8591264191496 599.724527035176 100.681181002782
"1487" 297.2 678.095268302056 94.2551564769514 637.230745195215 94.3310293010975
"1488" 297.4 713.098724654756 95.7060061862425 673.444339834598 92.9062548786813
"1489" 297.6 747.882319548416 96.3709920459483 709.135365765667 92.5317185967164
"1490" 297.8 781.456159782277 99.4091527663484 743.412459617111 94.6834221581286
"1491" 298 806.023553146438 111.945505362022 770.592717701873 99.9328718497898
"1492" 298.2 833.342637424492 128.255210037398 797.16415782002 106.360961608177
"1493" 298.4 853.58303286027 145.590786020467 824.310578947733 122.295332987437
"1494" 298.6 873.761846475996 168.833443589614 846.649765296391 140.32255629696
"1495" 298.8 894.180871246115 192.06552478133 868.727508234267 162.922963924327
"1496" 299 911.082384564914 216.857133820779 888.321481413467 184.267442143394
"1497" 299.2 920.638000780037 241.389219623499 907.107125408906 209.1547311511
"1498" 299.4 925.003927274987 268.152561072449 916.339910247456 229.681940255124
"1499" 299.6 929.486433171688 300.298041709567 925.693117421418 260.024691573064
"1500" 299.8 929.372870497987 329.611652300823 927.476945101165 291.856331405663
"1501" 300 921.254488702452 353.260004665341 929.228914050964 316.271238404865
"1502" 300.2 910.925945442698 370.401216503329 926.17371907634 338.088521439947
"1503" 300.4 898.484636564891 383.998876352726 920.199550669325 354.793601533956
"1504" 300.6 879.195684003096 397.866480268018 909.898232067943 376.544967178522
"1505" 300.8 855.563375313295 416.966972352828 889.166374593736 396.847627360739
"1506" 301 829.651174817771 435.101106384902 860.825634403681 412.379754617893
"1507" 301.2 799.915195187756 448.199452417144 835.498612802569 431.475551315269
"1508" 301.4 770.199901376405 461.00070924974 806.18379892718 447.06315029812
"1509" 301.6 738.327554456819 474.494905876967 774.948945771589 460.109244099904
"1510" 301.8 702.269839476956 487.367562301515 743.324201836922 473.459300571174
"1511" 302 669.992380764336 498.369859295145 709.261832964635 487.418434105155
"1512" 302.2 641.989615947191 507.060843053657 678.839803932568 497.821519017321
"1513" 302.4 607.68072251928 515.639645040751 646.765744489941 507.910118471414
"1514" 302.6 572.701613993794 527.078960695602 610.567621048488 517.844313660669
"1515" 302.8 535.851822128159 536.170706199925 574.856910023523 526.814602091732
"1516" 303 501.777404494072 545.084160944826 539.264727198959 536.797512774942
"1517" 303.2 464.900931676961 548.426932237604 505.279450246495 545.87802183272
"1518" 303.4 429.214330236089 551.291984234861 467.733609517402 549.048492999835
"1519" 303.6 410.288000114393 541.382642695822 444.373829795409 551.987302713704
"1520" 303.8 398.839212404698 524.652508371545 425.119567245708 548.27009578439
"1521" 304 380.589281233865 502.354072041549 408.302012783928 534.079476705101
"1522" 304.2 365.475960030268 494.215646700914 393.804743277987 514.278530261292
"1523" 304.4 372.701352818779 497.278427131572 398.441170314802 515.549045329231
"1524" 304.6 379.334066265665 492.69257579746 401.393094632446 515.991046687254
"1525" 304.8 383.805659938604 480.986996293902 401.124849062604 515.342104876156
"1526" 305 387.643516102333 465.771661796755 393.197309245805 505.876953026123
"1527" 305.2 389.794671880073 451.849970596405 387.620725904616 488.224373029009
"1528" 305.4 390.859254986884 427.917633764367 390.324778273065 465.611865841221
"1529" 305.6 391.732478549459 399.953739416675 390.537250319328 437.607053536909
"1530" 305.8 392.077291712382 369.622049967669 391.489158103183 409.043744718793
"1531" 306 395.606162379395 340.279129980666 390.985521136775 378.101198053635
"1532" 306.2 401.504943223366 308.134420249781 392.866736669497 346.749483330253
"1533" 306.4 407.565026762731 274.963309816256 399.699884236044 312.166860328722
"1534" 306.6 414.596586262156 242.14175694844 405.536582417181 278.268012438385
"1535" 306.8 422.68117311203 209.008561599042 412.568445760807 245.832942921208
"1536" 307 427.697997626305 172.935954668628 420.72703024606 211.776657838514
"1537" 307.2 433.592292610113 136.818811928745 426.120962596218 174.76745590191
"1538" 307.4 444.68939908927 112.413120212223 430.629064305369 147.219398077509
"1539" 307.6 466.218628790729 95.1925985479754 440.056087953669 122.501829288916
"1540" 307.8 490.335312097425 78.3015640369593 458.488790062202 100.215421108852
"1541" 308 516.933130580512 64.8787996710973 482.778065034517 82.7866906571656
"1542" 308.2 539.874360590455 56.3752119554237 506.052197006914 68.9850899539957
"1543" 308.4 561.955895117034 56.4041460023263 523.897394592379 64.1042933097127
"1544" 308.6 590.479440629015 57.0778037109036 551.009954264516 57.5147160074204
"1545" 308.8 620.775868958955 58.8871669699033 581.697036406478 57.3939746248071
"1546" 309 651.022019494061 66.2140595566769 613.80689777616 59.1090993733725
"1547" 309.2 679.759522710014 78.5991344243859 643.651171173549 61.041697165473
"1548" 309.4 705.082843391941 93.4230807694209 673.092549679147 73.6450199712751
"1549" 309.6 734.29060470109 110.801607922931 701.540837872741 88.2409634162329
"1550" 309.8 761.694299905988 127.515934620305 729.088462282136 107.020753605846
"1551" 310 792.39534272146 144.805614827382 759.509902143239 125.381599719278
"1552" 310.2 821.902015842065 161.734219814192 788.028444044638 138.813126964964
"1553" 310.4 851.012102030122 180.217940567103 819.765569051919 156.347431266328
"1554" 310.6 880.849986659605 195.404329122004 848.284990551576 175.195572077451
"1555" 310.8 893.047244333767 204.13942423858 865.668794936737 185.028376362667
"1556" 311 910.689159069903 224.176913761446 878.622650105289 194.245077227741
"1557" 311.2 916.834686239751 241.196271072842 894.768305157193 210.708513704307
"1558" 311.4 926.883033510129 268.679026863306 910.893846204599 233.635226442893
"1559" 311.6 935.79401297419 299.232746295929 923.000832336545 261.922601838518
"1560" 311.8 936.785917823578 317.28207531395 929.875351000117 280.556427713833
"1561" 312 936.463045295979 343.751228422957 932.439383097416 302.872185952042
"1562" 312.2 936.276659657395 375.699478617174 935.614644192315 335.346588736019
"1563" 312.4 936.821674083448 402.112252632728 936.450825684551 363.237273574687
"1564" 312.6 933.678259748347 424.157808170263 935.886484815547 385.674321178578
"1565" 312.8 926.190661660564 449.896091115978 935.895930865094 412.432786535364
"1566" 313 917.531656858434 475.603331728889 930.907058816075 437.179261133254
"1567" 313.2 908.06747326376 497.993364929193 921.773648224858 464.270582924988
"1568" 313.4 893.909836702945 508.754106586508 916.211257743658 477.018390657856
"1569" 313.6 875.516473564217 525.896278034609 903.413739827509 497.552100785306
"1570" 313.8 854.678018308394 545.6043446562 882.892823878237 519.750992768794
"1571" 314 831.998027020334 568.618645284497 861.862560219603 541.63583550067
"1572" 314.2 812.14513153993 590.981561289553 840.586387447513 563.395347093226
"1573" 314.4 783.783520679422 610.626873859724 817.787907401015 585.408411544655
"1574" 314.6 759.708365908859 625.790282374085 791.905273861886 608.021622964721
"1575" 314.8 737.762253687149 636.942811132562 771.624883038959 620.582667239026
"1576" 315 709.088130741513 644.582605440517 745.36680482548 632.08548641812
"1577" 315.2 680.799422684793 651.061734097529 717.10508593023 642.129617775132
"1578" 315.4 648.380442790061 655.462970100675 688.276092323105 651.669102507783
"1579" 315.6 619.425939460383 656.504012286848 656.773184261169 655.597098639003
"1580" 315.8 590.520079905429 652.750333838299 629.232649240291 655.653617027652
"1581" 316 559.886342681679 647.981793958836 597.598278507273 654.368780604875
"1582" 316.2 527.457113745122 639.572278125603 565.089063020837 649.373306248633
"1583" 316.4 501.222630673832 622.893443638367 535.949061536928 641.640431808042
"1584" 316.6 474.413012309378 602.333020401686 503.802964988496 631.972558074434
"1585" 316.8 453.538326428359 584.727273514939 482.981300410743 609.841241456231
"1586" 317 432.968654990259 560.313964078494 462.309004881611 584.037603479998
"1587" 317.2 415.663679144366 535.233294086567 439.62126277108 565.01641643105
"1588" 317.4 399.187105497623 507.088156883353 418.496110813018 539.33245788483
"1589" 317.6 379.294120687789 475.475430489531 402.75435878863 514.599051520434
"1590" 317.8 361.381404137747 450.294455137663 383.324289551931 484.643463266462
"1591" 318 344.255948379915 423.082198723488 365.237079328926 456.02162079286
"1592" 318.2 330.209864333814 394.539434052407 348.315221515457 428.804691207791
"1593" 318.4 320.667466131162 369.505911070762 333.231135714145 405.185479673546
"1594" 318.6 322.92522601642 340.526865337803 326.230157988398 380.08889471902
"1595" 318.8 325.33597748595 308.675892875519 323.598844224156 347.389593430181
"1596" 319 329.733461878542 278.031774966334 323.599365654548 316.790666442126
"1597" 319.2 343.748219253085 252.638573667841 327.879866399364 288.763883353846
"1598" 319.4 360.366352761595 223.929893212658 340.54759531476 257.802897775893
"1599" 319.6 377.543118800189 190.493718782756 355.82703086772 227.839713728658
"1600" 319.8 395.320911390561 163.134627605103 373.966445548809 196.55926394666
"1601" 320 417.653636564178 136.580789629843 393.525216067048 166.024061986035
"1602" 320.2 446.176799576247 110.837574894075 414.989309218622 138.205367534808
"1603" 320.4 471.292116016518 89.6164174305817 441.123710714469 114.609026917848
"1604" 320.6 495.452610251645 72.3715484963525 464.628070047892 93.8216295563158
"1605" 320.8 523.465071004274 61.7028430336374 487.186726338119 78.0998962833086
"1606" 321 547.59505676478 52.1655800430966 513.010699382967 65.8848049924245
"1607" 321.2 574.449485677927 49.9888980793872 537.017148016498 58.2367350349964
"1608" 321.4 609.812609555525 45.5990631289932 568.543813751211 50.7957041707087
"1609" 321.6 637.871994136447 40.1238940996615 600.352099871567 47.3374074211097
"1610" 321.8 669.284060920158 44.2999577405866 630.038684422479 42.2737337915274
"1611" 322 697.774592845269 51.6380600415951 663.034596331443 39.9276924530114
"1612" 322.2 718.985256638038 59.3734934852293 682.825119915298 42.7207238099159
"1613" 322.4 744.227903960172 69.4069905462099 707.410835728235 53.4333548275084
"1614" 322.6 766.794126028234 80.9126086460055 732.395947786226 62.560631203888
"1615" 322.8 786.308654198822 99.9178014724365 756.332742442447 75.9586011333006
"1616" 323 813.77678026189 119.500808930371 782.768271209712 95.7982595423183
"1617" 323.2 839.883266533371 133.565558337837 807.40081213767 112.302337971915
"1618" 323.4 863.305490109677 150.901173501719 831.64973413959 128.265415119747
"1619" 323.6 884.230092955448 172.977226762603 856.7221363603 146.368045685075
"1620" 323.8 898.01012362662 194.282978489857 877.16290189315 162.777987228591
"1621" 324 906.457497291413 225.208612106318 895.518171007887 183.853587057977
"1622" 324.2 917.358170766642 255.694699805202 909.927272996034 205.971426344011
"1623" 324.4 929.128571382316 277.709523636933 918.977443622447 220.94736840553
"1624" 324.6 932.370213476651 294.054141570293 921.349967823793 240.218211178458
"1625" 324.8 936.195783294332 310.333307877372 923.281476185985 274.114379238634
"1626" 325 942.029876015695 331.517957769296 940.785386049038 296.604287264798
"1627" 325.2 939.394255638921 350.115567332456 942.891551071892 313.470506670613
"1628" 325.4 935.086537251572 380.247463307254 940.226871217884 342.989985428899
"1629" 325.6 934.733652418336 411.984585171382 938.402018271331 374.295196902428
"1630" 325.8 928.955013164237 440.591818575063 936.663710487608 404.138897004144
"1631" 326 914.235873017111 467.089093246543 931.657255772764 434.73326010849
"1632" 326.2 899.297448926827 495.159796922768 917.341949855045 462.185843075198
"1633" 326.4 887.747748109204 524.318958126253 903.39478725577 490.21155883369
"1634" 326.6 871.790180793973 547.138801885435 892.664881192601 515.20862482378
"1635" 326.8 850.760370111862 568.886306774827 877.576292018795 542.933039977038
"1636" 327 828.680427543226 581.030713765619 859.625402638738 561.172454452849
"1637" 327.2 798.445975340525 593.587993541868 833.941980421232 577.768019477929
"1638" 327.4 768.678588420468 599.586244915829 805.791054091821 592.422709441459
"1639" 327.6 739.177958140736 602.712564872603 776.529545223513 600.091194237334
"1640" 327.8 705.932574675911 603.355357650436 745.703021476338 604.580803678238
"1641" 328 676.886527574356 601.6613176451 714.941252284538 602.616895230375
"1642" 328.2 645.467376912689 593.035783846936 683.609429798162 604.183649495542
"1643" 328.4 616.749391685612 580.895709175928 650.189565543294 596.792558762413
"1644" 328.6 586.430890884695 568.476041446398 621.131462958924 584.191695513419
"1645" 328.8 556.006047617915 555.677408907724 592.430352097105 573.90004692968
"1646" 329 526.518294866256 546.608541391974 561.167802392999 560.277161551158
"1647" 329.2 491.083625588115 545.373631167749 529.306609635993 547.387799497493
"1648" 329.4 457.364645396219 548.841357382188 495.229391225818 546.282958959988
"1649" 329.6 424.970134438688 545.277911575988 463.863011244045 548.270071578556
"1650" 329.8 400.024250653792 532.588518118658 432.994557249706 546.951316885805
"1651" 330 393.604656061661 515.023584811977 416.524199080172 542.670907278906
"1652" 330.2 387.653383664483 492.375773236813 402.351806403661 526.669053338079
"1653" 330.4 382.532943053118 459.358130751416 389.167616338175 499.254809821263
"1654" 330.6 382.747085951835 429.653715206438 382.136361828604 468.358086521522
"1655" 330.8 386.807861356466 398.805431638775 381.52435452343 437.599112619345
"1656" 331 397.578220316265 374.538120984228 384.405751269286 409.790486634278
"1657" 331.2 411.033900895719 355.042331150456 391.031214391801 385.204350186528
"1658" 331.4 426.622231490081 339.324992077944 402.069821342668 367.749841532507
"1659" 331.6 433.718695230623 323.980354050872 412.951251787052 354.902383700346
"1660" 331.8 445.961321886554 306.796633582433 426.207972544191 338.277197242248
"1661" 332 455.221577168506 282.302628833608 438.692777296192 316.802288159452
"1662" 332.2 461.536931157839 260.474088779957 448.958455587643 295.510794065146
"1663" 332.4 459.715079592038 236.144668886308 455.667208889828 274.207545849329
"1664" 332.6 462.263730247248 208.980132076702 458.415271202333 247.771964126247
"1665" 332.8 454.06016544791 183.617312238819 459.114912569934 221.933731799464
"1666" 333 445.127246741754 159.031167994248 455.61202633257 197.515752404616
"1667" 333.2 432.241609610821 132.856475998463 446.204972749709 168.68282038693
"1668" 333.4 433.070978124314 136.349172802353 446.027417381479 164.82688144319
"1669" 333.6 443.36379697727 133.347426276984 445.826334065715 166.71627904116
"1670" 333.8 454.867627215738 118.202588196781 446.107083649357 160.565610022997
"1671" 334 466.730365306248 109.190281270082 449.695155515583 140.497416681518
"1672" 334.2 480.200493012476 104.282029108964 452.924376107044 128.837249484301
"1673" 334.4 503.577590160112 94.486673138728 466.163114944514 112.496656141754
"1674" 334.6 523.387509731679 88.0921674211166 489.423385688059 99.9159012937702
"1675" 334.8 534.508987099221 91.6999136473728 498.944365489384 96.6484329463169
"1676" 335 557.054998504616 100.485194006869 520.874803556919 92.9819391450458
"1677" 335.2 581.772636832118 111.703718656982 548.888216260113 95.3816549653811
"1678" 335.4 606.584452272755 126.392426449331 572.59862158369 106.384130000726
"1679" 335.6 628.021888682427 137.885777849495 594.575081086753 119.07760463987
"1680" 335.8 652.062399474168 148.591789711273 617.824595775882 131.573773405835
"1681" 336 683.90609356179 154.019870627515 647.512352668886 144.450497901489
"1682" 336.2 708.122525963548 150.230678443295 671.678009748466 151.308087443869
"1683" 336.4 733.899809542807 151.347966703424 693.510603199983 150.974617621126
"1684" 336.6 762.514347732473 150.604893854622 724.160720488525 149.29065979679
"1685" 336.8 791.773074396064 153.053676842311 753.452345937314 150.038872332273
"1686" 337 827.096029457632 162.457288142904 789.639830484583 152.764920946128
"1687" 337.2 851.049394599079 169.131324212335 814.964226505345 158.08525501295
"1688" 337.4 878.289489836032 183.918456659594 843.496398607404 165.933994355837
"1689" 337.6 894.521473027384 204.98096235329 869.80804816186 178.396554070059
"1690" 337.8 903.037104255865 228.926005972167 886.665705308025 194.567392172436
"1691" 338 909.60124922959 259.187122083967 900.68146351295 222.246331984005
"1692" 338.2 905.187566327938 288.164901303818 910.765644128303 250.037630839008
"1693" 338.4 898.423568073203 315.868515409103 907.379824086204 278.406163143332
"1694" 338.6 891.221738569485 344.99167938359 901.71979678714 308.311169822727
"1695" 338.8 877.173407602989 368.39363389617 895.238394141496 335.261118413172
"1696" 339 859.23277384887 390.718603580995 882.772507998184 361.720143984598
"1697" 339.2 839.098834832592 415.624151713462 864.09113980982 387.150798673012
"1698" 339.4 816.786055361523 438.105684404574 844.305227711642 412.970144386115
"1699" 339.6 793.751811633154 461.5787454819 821.819497385463 436.69362350032
"1700" 339.8 773.507410476397 481.979492039598 801.439093012776 456.690273327101
"1701" 340 753.830389820956 487.233640217777 786.112442817381 472.313884327074
"1702" 340.2 739.043011637386 485.414837075784 775.345561644992 479.843987085135
"1703" 340.4 719.002634218689 488.39927897253 757.245706663794 485.338380039423
"1704" 340.6 695.147233876648 498.621701841064 730.748194466326 488.479869464955
"1705" 340.8 674.748284726709 509.163616145785 707.617039995326 493.253606510072
"1706" 341 654.762354453173 525.550962093885 687.737845747053 502.454078947117
"1707" 341.2 630.429476433237 542.343871369776 666.691634698072 518.792961768541
"1708" 341.4 606.70287353168 554.296654878263 639.695766377676 537.536796372084
"1709" 341.6 577.937978940073 567.392048113753 613.403411608386 554.366165588166
"1710" 341.8 547.580186761237 576.232820853308 584.453397915197 566.942204547063
"1711" 342 511.555977976901 584.404961756851 552.893150296638 575.953247188653
"1712" 342.2 481.184080236043 585.408590996069 519.221160653375 584.897157578523
"1713" 342.4 452.605111428067 581.776798545246 490.039179661607 586.335612098713
"1714" 342.6 433.795864673049 564.139951716894 467.945860017618 582.684853812049
"1715" 342.8 415.988920834574 541.742850918674 440.91207102525 569.296134350357
"1716" 343 395.48769166979 521.363433908811 420.060175904476 550.047917925252
"1717" 343.2 373.983404911634 502.649475405033 401.708356421244 529.928182729373
"1718" 343.4 368.691248375344 490.774661090322 389.035104090173 519.473503912464
"1719" 343.6 373.053388637531 478.456766366721 385.700535335051 515.063935184586
"1720" 343.8 370.031677458365 457.074321450817 376.532243961939 494.208408618095
"1721" 344 366.685333835981 431.134155810519 372.755624375609 468.655714549353
"1722" 344.2 364.045563253906 401.767924904034 365.720774482887 438.542962997389
"1723" 344.4 366.354647831509 372.905597193969 363.59542082312 411.243486751182
"1724" 344.6 372.192303963693 344.369670093119 364.409336537375 381.876364029018
"1725" 344.8 375.393767364365 310.710066173731 368.14411765017 347.896023117041
"1726" 345 381.196852562334 281.182922914099 372.416144334502 317.886704286764
"1727" 345.2 389.004841279595 256.686795161757 377.146374499056 291.645295008541
"1728" 345.4 393.288314832234 230.337877808545 383.209366011711 266.898132252191
"1729" 345.6 409.151526342474 207.79259359288 387.846127677261 242.355797216205
"1730" 345.8 425.54464880453 181.672989538211 404.367328430607 213.307931457798
"1731" 346 443.080869918317 154.154441330335 421.770905037872 185.711948798552
"1732" 346.2 462.652731242798 126.193225205347 439.315446195757 155.757805319999
"1733" 346.4 480.21557134072 102.353234300263 456.313357780497 130.791709891996
"1734" 346.6 495.637537767999 83.3211629455893 472.160245581897 110.053243109568
"1735" 346.8 510.062305286342 82.8617413327806 479.270676290764 102.094623459656
"1736" 347 535.360588112265 82.2643085762613 496.895880840372 89.0598826913164
"1737" 347.2 560.892348921686 82.369191262727 524.220542696619 83.1386186556325
"1738" 347.4 587.694259777139 86.29701823643 550.025578204339 81.4784327042344
"1739" 347.6 616.409427892251 93.621044335525 576.910459813423 84.1583995623716
"1740" 347.8 642.961404266125 102.229126119151 606.456224891802 89.6399880528003
"1741" 348 672.899059689666 114.355141608766 637.178860963486 98.8894683652487
"1742" 348.2 702.997657687806 127.748663788845 666.267161761962 111.7552164329
"1743" 348.4 733.688492176055 139.514502411538 698.086910426424 125.460655829607
"1744" 348.6 760.962646446035 156.342021843111 727.269629114846 136.131675416174
"1745" 348.8 783.008571390336 180.5345312747 757.048411157234 151.650795982515
"1746" 349 802.135778696349 209.609473716992 782.859768562557 175.913623337356
"1747" 349.2 823.918161291243 238.667297133109 801.620466882664 206.495914281222
"1748" 349.4 842.059756574344 267.93572243762 821.888962851697 235.568884505559
"1749" 349.6 856.813469367331 296.915272505254 841.193922589567 262.504731795242
"1750" 349.8 869.313084847947 330.466480396998 856.310577534384 291.869741787658
"1751" 350 877.51321344863 364.192809730256 870.711147966526 326.281645681124
"1752" 350.2 885.127256945172 398.889115764841 878.633996672852 361.221105326166
"1753" 350.4 888.28739789933 435.094640283687 885.199290905998 397.180466205962
"1754" 350.6 883.014638408146 471.23786072546 889.44294059004 432.64601324827
"1755" 350.8 876.7127777512 506.629067238454 884.098916737853 468.673307938681
"1756" 351 863.668819090064 536.316468892994 877.333777359583 501.205468083296
"1757" 351.2 852.182791885274 554.97342559381 870.889508267092 528.154074527132
"1758" 351.4 830.555174065547 559.082835315935 861.798864554346 540.105775345502
"1759" 351.6 804.284185096771 567.666652017338 839.933965626326 555.354704093323
"1760" 351.8 774.375776790139 576.206140737781 811.14721866839 565.597265486452
"1761" 352 745.942371082397 577.584634142071 784.459447711964 575.239133405347
"1762" 352.2 713.716079740928 579.11569473128 751.501378153471 577.460943283577
"1763" 352.4 684.676983891568 581.367677000434 722.474991995361 578.833275494701
"1764" 352.6 650.452812183808 581.132280383012 692.067975235659 582.657933734855
"1765" 352.8 620.406004635043 582.524959627903 658.205605777235 582.789649560269
"1766" 353 586.226057840966 585.652723012886 624.702866266217 584.019246459424
"1767" 353.2 553.412872556991 590.093918984543 591.745474756718 586.1084381806
"1768" 353.4 518.564471099609 589.537605484445 557.445996659377 588.889570399679
"1769" 353.6 484.800944003587 590.327710242168 524.357676774474 589.297969956189
"1770" 353.8 457.562338090034 587.951736509481 494.19222567151 588.141870069672
"1771" 354 448.161781878757 570.696380999412 479.703533589551 589.287567796911
"1772" 354.2 439.34425616776 543.802212226375 456.414249115929 579.406799208334
"1773" 354.4 435.307283721656 521.673887155641 446.128525824977 560.511269350358
"1774" 354.6 435.937278752234 503.586183454653 447.354742683011 539.351126078978
"1775" 354.8 435.779728152194 475.939309633337 438.024176242083 513.494813684046
"1776" 355 438.542501785144 442.442563454818 435.847688781155 480.396439300679
"1777" 355.2 441.589690581893 410.21996232048 437.768265283088 448.544617630421
"1778" 355.4 445.362510189005 375.767543797688 442.038683441618 414.666136815955
"1779" 355.6 456.349506840741 345.788232607101 445.701206982361 383.757692209214
"1780" 355.8 465.311853924965 315.412817669364 452.468573352032 351.999891958775
"1781" 356 476.446155421886 283.972148285676 463.607390346395 319.652269453946
"1782" 356.2 491.133796295427 253.212884679295 473.150370505845 288.129742315184
"1783" 356.4 506.870746226093 221.752003950461 489.357481242662 257.771219792917
"1784" 356.6 525.184152114518 196.127763803999 503.710126883949 228.140027205175
"1785" 356.8 543.036256606481 169.427867429193 520.505773945721 199.671898613597
"1786" 357 552.51323563828 138.055648412398 538.584714311843 174.28156346352
"1787" 357.2 565.067196584931 107.423355971741 550.997905429609 142.836021553894
"1788" 357.4 580.017908287037 74.7421191857956 563.20606547154 112.443783976289
"1789" 357.6 594.20895166389 56.9325873184995 574.892978774551 85.7498675371858
"1790" 357.8 614.890111586623 54.5379741997983 581.50177264967 72.7498517970906
"1791" 358 642.034023191959 49.7685371027548 605.427483489703 59.2450909092567
"1792" 358.2 658.20872402056 52.1157689816721 624.168762771118 55.8037945952865
"1793" 358.4 665.128500026417 59.9793047849385 628.8599082905 56.9382354043825
"1794" 358.6 685.618637918877 64.9587900851489 647.093930676696 58.8748827717598
"1795" 358.8 708.277069216775 73.2598644657004 670.610046181804 60.9058590884803
"1796" 359 734.183090203552 82.3103189764988 699.081054137243 68.7579931149083
"1797" 359.2 758.667608971881 93.3774309538893 723.608469545549 78.200156073372
"1798" 359.4 784.227727942277 106.367207516092 750.486855232755 89.0482003936847
"1799" 359.6 806.402365358202 125.472099899223 778.591361677917 101.771474968558
"1800" 359.8 829.996441377637 144.758663290922 801.657910745203 119.614809365453
"1801" 360 856.731726866821 162.170609372917 824.60407492964 140.373318294448
"1802" 360.2 881.58210736788 180.324671316936 850.468954383168 158.277848879495
"1803" 360.4 892.491577818558 202.63235188168 870.463411894929 171.213378038357
"1804" 360.6 901.958423782716 231.347778932529 887.817356904815 195.288787754217
"1805" 360.8 908.680677343436 262.756970061392 898.696474399954 223.794483183467
"1806" 361 912.971040477617 296.616828225267 906.846184548676 255.857729303517
"1807" 361.2 915.355514331 329.96658678953 911.018716835071 289.626070687624
"1808" 361.4 917.837426265108 363.718001408203 915.658826277784 326.255125665885
"1809" 361.6 916.448451529072 395.56514407313 919.650543136367 358.298512127083
"1810" 361.8 913.3386518723 429.85539515489 917.572537548022 391.305948929651
"1811" 362 907.01658188432 462.992363711465 912.084200188959 422.599194270299
"1812" 362.2 898.928418533564 495.846460943131 907.769827554764 457.146167499102
"1813" 362.4 888.067278763993 523.801859329896 899.779110270223 488.937868500207
"1814" 362.6 866.069938299581 536.835756715012 893.838863537341 511.299153534864
"1815" 362.8 836.873696768658 551.742847695745 870.525391611467 531.830490502712
"1816" 363 809.822287654928 564.45303544833 844.312832980985 547.195159176811
"1817" 363.2 779.990267447893 575.777445007898 815.670706874843 562.190628673536
"1818" 363.4 752.031113615156 584.370611085683 787.942068951083 574.891533190623
"1819" 363.6 721.027706905572 590.545831521151 757.779413990613 583.685833413985
"1820" 363.8 689.267528636397 595.458667641768 728.879479061036 591.810509549303
"1821" 364 659.924258256556 596.450540741332 697.290391155616 597.536038644159
"1822" 364.2 627.013619949785 594.091203179153 665.834226297028 598.3745904812
"1823" 364.4 600.29236439557 588.182932955198 636.696568462526 596.378093676772
"1824" 364.6 569.505114855978 578.356152878551 604.512853760134 591.518943474955
"1825" 364.8 539.917652942585 565.076624427469 575.402758259772 583.25963054929
"1826" 365 513.734716196762 547.590990858522 545.636051112447 569.057519012947
"1827" 365.2 482.375882529635 529.950853998568 516.220710739495 551.181287935245
"1828" 365.4 455.411695400333 509.174377492723 486.560164281274 532.41927853581
"1829" 365.6 426.698673180652 488.110870581158 458.554925322932 513.583274800294
"1830" 365.8 396.23069190051 475.268480384698 430.867591906775 492.736031291753
"1831" 366 362.757808054081 466.149995954551 399.479767151053 477.615244232126
"1832" 366.2 356.411218527663 460.923274619034 387.214683415726 474.954942518597
"1833" 366.4 360.673154436778 446.338015342525 386.474470190421 474.083355743351
"1834" 366.6 359.867713688497 424.628599996013 372.871477751188 461.547867327056
"1835" 366.8 363.946401368712 402.722620491967 362.362561734459 440.911008855173
"1836" 367 366.741137559406 376.223264372119 363.082423731597 417.102808218255
"1837" 367.2 370.861504832915 344.514826442092 362.0877325007 378.672676741327
"1838" 367.4 377.102360999065 314.851215199708 367.544409775407 350.426287071567
"1839" 367.6 385.003644290004 283.578347232432 374.7103337571 320.148535629947
"1840" 367.8 393.171622712014 252.560840843519 381.81133756493 289.063044817098
"1841" 368 404.090503653394 220.695346905043 391.547117494958 257.856918598142
"1842" 368.2 420.592850341033 194.302857135072 401.210566602191 227.982812688388
"1843" 368.4 438.972394208411 166.28189961954 417.549423679148 198.10473984391
"1844" 368.6 459.783235972042 139.582666363686 432.951612460062 172.262691204074
"1845" 368.8 478.827650013443 112.088703078468 453.364815507376 143.561417351049
"1846" 369 496.023434162926 86.0689966620088 475.230174694993 117.434257089649
"1847" 369.2 507.825769417766 74.4203878319486 485.942392279043 101.674957468474
"1848" 369.4 527.523158145234 78.150577297711 493.513080780674 93.236304122101
"1849" 369.6 555.911820171409 77.0029956979749 517.551206438277 81.8341008316187
"1850" 369.8 584.767619554593 76.9531017271564 545.451864481978 78.2088152568819
"1851" 370 614.859905702963 81.8135613807561 578.382281888598 76.5348296412368
"1852" 370.2 646.718257401827 86.8442081988134 608.106012121878 78.975458802509
"1853" 370.4 676.228467637652 90.8405870834697 638.478878763453 83.0625996882083
"1854" 370.6 707.413103618882 98.9951961430266 669.428768488138 88.3304714435935
"1855" 370.8 737.08123091152 108.637244231282 700.174081604705 96.3100216945672
"1856" 371 770.835786069967 118.448302279467 733.666628197881 103.711984399404
"1857" 371.2 799.253864907397 127.07479312441 764.264840277798 113.233642537817
"1858" 371.4 829.168439760461 137.966788959946 795.014558269518 123.997567088604
"1859" 371.6 855.750730293435 151.541370803247 821.686005105895 134.156494481642
"1860" 371.8 869.653044312042 170.443597357111 841.168870966285 144.878944692661
"1861" 372 885.559266807281 199.36202174304 864.594902296984 164.669259923586
"1862" 372.2 897.158402108486 226.574416997513 884.508912051765 190.691175414989
"1863" 372.4 910.05645365486 256.641284743368 896.391516792727 219.446167603641
"1864" 372.6 919.774632537654 289.004692556472 908.243940567264 250.785946561454
"1865" 372.8 926.960604150574 323.471912960488 918.532012598685 280.832883436006
"1866" 373 932.696812133194 357.074495978783 925.979575598309 316.4689418113
"1867" 373.2 935.221730855398 378.065721504243 931.090096117568 342.42593859058
"1868" 373.4 930.664679242996 405.061425297511 933.497159355644 365.970140485753
"1869" 373.6 924.672876575797 435.930994395209 932.573309967408 397.722753265238
"1870" 373.8 916.320724909703 466.24979944444 927.325042315151 428.939451689804
"1871" 374 905.228493588542 491.780086300017 919.9503079811 455.514523670095
"1872" 374.2 892.215185380816 516.532721721332 908.460454659857 483.178226571622
"1873" 374.4 873.84370321386 531.390236661496 898.190299152029 502.257968480903
"1874" 374.6 849.345147710559 553.33075451638 878.284808865725 527.858371674606
"1875" 374.8 825.306185432786 573.715122827026 854.813369608612 548.039079030519
"1876" 375 797.62748569672 595.475460651403 828.512049146524 571.387343426774
"1877" 375.2 774.233375945179 614.463053633272 802.492018244077 590.117444401336
"1878" 375.4 750.306387105092 633.177278409196 779.819993557166 611.676027678949
"1879" 375.6 728.725515474263 637.396105593485 763.271889062525 625.017914175864
"1880" 375.8 699.909807442569 643.87517897276 738.220573653606 635.462693364185
"1881" 376 671.341175322071 647.197819163081 710.229656622562 642.16360908813
"1882" 376.2 641.82687350863 652.466189361175 679.356553293573 646.273258564944
"1883" 376.4 610.024866730331 653.202746536372 650.779596758508 651.858413033523
"1884" 376.6 581.152641028545 650.08288205555 620.575913993924 652.875347518108
"1885" 376.8 550.659336413657 645.460499967785 590.73469236763 651.578653391025
"1886" 377 524.240031293182 636.798990500126 561.147313311612 646.770438632141
"1887" 377.2 500.537702661986 620.805498015093 533.775796632166 639.951224106184
"1888" 377.4 478.453965524733 603.034940649625 509.72835974082 625.775943251593
"1889" 377.6 452.774955192832 584.378234652122 486.249315754894 609.332409572092
"1890" 377.8 433.322319412107 561.900276582152 462.332156546612 589.27892381821
"1891" 378 418.179031229054 534.095068533953 438.898955887925 567.794266660426
"1892" 378.2 408.142011314999 505.291833068402 421.90008049066 540.902056622968
"1893" 378.4 408.076142636434 474.630644452538 409.420961806293 514.26953382368
"1894" 378.6 408.852756608031 446.133124431293 405.938732856625 484.140879328377
"1895" 378.8 410.859782962703 417.509279233129 405.835671163507 457.052876610651
"1896" 379 404.309526150926 392.193664294387 409.432229202696 429.570344881257
"1897" 379.2 386.048611210324 369.359426209717 405.875633977316 401.93128453617
"1898" 379.4 371.014601617961 344.669447996248 394.137239496036 376.879924577401
"1899" 379.6 353.729246574719 320.708749073781 375.676462678249 352.504225355581
"1900" 379.8 337.527748224744 292.282564115498 358.053211204879 328.024067355557
"1901" 380 337.500496748746 274.26870603632 346.074200835043 309.708452172128
"1902" 380.2 348.089512129005 255.827184019974 343.833774395513 295.227774248422
"1903" 380.4 360.437522661301 231.752218944452 344.331002379128 269.21454329439
"1904" 380.6 374.167922061614 209.267708187649 355.356854573574 242.109478459898
"1905" 380.8 392.11499881419 184.483011777213 369.323588364376 216.14928813551
"1906" 381 410.581734880987 158.627869140947 386.514442178726 190.468811751495
"1907" 381.2 430.22933415071 134.578952479493 403.002408537397 166.485424988068
"1908" 381.4 452.1731936153 113.480301828031 425.192144951256 143.228106571903
"1909" 381.6 472.052790089431 92.037693623521 446.156047172277 119.702834939653
"1910" 381.8 488.580931425949 82.7778549846925 459.001085126501 106.546776457662
"1911" 382 514.868873039327 72.1239224690203 479.527670938871 90.8257990101704
"1912" 382.2 544.331873517729 60.9950477672812 504.051320348018 75.9872395494062
"1913" 382.4 570.528267978242 55.7809651959868 533.232822381113 65.4584541400201
"1914" 382.6 598.339773991586 53.116353819566 560.964653730753 56.9051706195425
"1915" 382.8 631.180623088161 49.5282300716106 591.518199943714 53.9948575568523
"1916" 383 662.712553862392 48.0402709712395 622.72003163276 51.2152114874737
"1917" 383.2 688.808057644278 53.1749567980186 652.530213067554 46.980299674845
"1918" 383.4 710.07268035278 70.8667267968441 678.960240415935 49.6718616758526
"1919" 383.6 732.956280319061 89.8537171039152 702.86957122034 63.6101017488147
"1920" 383.8 756.84013548774 109.084428968307 725.958477611313 84.37460563659
"1921" 384 783.97443106104 122.911344917038 750.055590688427 102.305825417101
"1922" 384.2 814.232020844406 136.305693154303 777.443624221671 117.901522916956
"1923" 384.4 840.956989558422 142.39590018705 805.444051223804 133.193261494272
"1924" 384.6 859.559360936473 159.001235210277 825.751561975181 141.57581830752
"1925" 384.8 879.66019996115 185.289605062867 852.303141138951 153.914815093404
"1926" 385 897.351484849336 208.511740331201 875.498497725168 177.089031429953
"1927" 385.2 916.486424702832 232.384947317493 893.807604685252 201.539888573341
"1928" 385.4 924.740947353866 258.705153358553 908.72376260834 223.98415391622
"1929" 385.6 930.352866215906 291.239551624155 921.955913609054 252.931136818176
"1930" 385.8 934.408060694784 322.289592740756 929.376199244199 284.863179148314
"1931" 386 939.133754478397 355.988474646108 934.414293972938 317.7055444158
"1932" 386.2 932.792122982707 379.069094872973 935.937622640009 340.49528286313
"1933" 386.4 923.676556180162 407.421335967513 932.947032672683 370.338820637251
"1934" 386.6 913.464123184161 436.588579691651 928.299848653353 400.365569844257
"1935" 386.8 903.856249306364 465.954014664447 919.029413204851 430.729888286107
"1936" 387 891.415379845457 490.878759834634 909.60581572952 458.393316220366
"1937" 387.2 876.620310486898 520.060173488681 896.182755283213 486.467258007956
"1938" 387.4 863.195996228243 548.506077662484 882.985191681163 512.570660496951
"1939" 387.6 844.890824757629 569.6692928983 866.900817633152 540.103045728764
"1940" 387.8 821.008390980597 587.312771582151 852.407912366454 562.195652694977
"1941" 388 797.443201352495 603.928220309877 828.72072569275 582.590802544488
"1942" 388.2 770.661421857531 620.605898950064 803.808053746086 599.177955548228
"1943" 388.4 742.493046537647 633.505931950395 778.023210367421 617.736201671032
"1944" 388.6 718.42170263994 645.110773075143 751.712690504737 631.449782373261
"1945" 388.8 698.860118819353 640.657347824501 738.082640475723 636.425238151195
"1946" 389 670.205139980998 641.243139216709 712.160956738299 639.421498312667
"1947" 389.2 644.058879585574 640.737840474141 681.96850375275 642.449643374299
"1948" 389.4 613.933977123849 640.396342579366 652.318590781678 641.768011649945
"1949" 389.6 584.540845557809 639.476496497462 623.062880014782 641.747344202208
"1950" 389.8 555.586517847991 635.01904753381 595.667509072385 642.08497353504
"1951" 390 526.508788732566 631.007627958459 564.364982197328 637.25897258177
"1952" 390.2 502.890570748229 621.585020620532 541.279660064575 634.75602677816
"1953" 390.4 481.869322508819 603.078067174391 513.258774902017 625.228009568891
"1954" 390.6 463.548853416087 580.987227412208 488.735647152183 608.387108915005
"1955" 390.8 446.532581482983 556.45989056943 468.671059122846 588.942180223351
"1956" 391 430.984710063915 528.936555468805 450.671643192423 563.109128646211
"1957" 391.2 418.52979574371 500.33310179547 434.747263086877 536.366569892367
"1958" 391.4 404.444453833612 472.654282029608 419.902239978099 508.601179100455
"1959" 391.6 394.262415385929 441.473383095916 404.832168082832 480.463455702848
"1960" 391.8 390.593353905238 415.21306248152 394.562988386106 451.533935837972
"1961" 392 385.348642561102 384.794310534965 388.760819784552 423.763180962564
"1962" 392.2 375.469635358084 353.740976486142 385.693142378359 393.346696953613
"1963" 392.4 363.991116382359 329.284647157863 378.424969371551 364.515751894079
"1964" 392.6 346.189655820291 306.018326880618 366.773427467317 340.013476871836
"1965" 392.8 338.051728673245 281.398710202357 351.158359713705 315.867492256095
"1966" 393 348.486553591714 260.689104864386 339.030797548747 298.405797222104
"1967" 393.2 364.424907163214 234.401676536602 340.22312665384 274.527546953743
"1968" 393.4 377.059664941056 219.115115747344 356.811300494851 253.3080842482
"1969" 393.6 398.400546008861 197.697969790647 372.280005240127 226.064367889357
"1970" 393.8 425.002153478778 179.287518863975 394.945044890184 200.984762520463
"1971" 394 452.730641939132 160.55602417946 420.318276773516 181.450841910464
"1972" 394.2 481.1308329525 144.468973013949 445.893299836475 164.195743954398
"1973" 394.4 509.594484635093 127.44389292278 475.129121200553 147.466794614936
"1974" 394.6 537.376873598926 116.70130398662 502.338412771237 130.673819251533
"1975" 394.8 568.323571008245 109.475761617499 530.39440261086 117.020823376264
"1976" 395 600.547979380052 104.708443067649 560.892448063668 109.024835894235
"1977" 395.2 632.785176953305 99.6930007746531 594.250641605842 104.213643373283
"1978" 395.4 666.820831195718 94.9999436694113 625.101585853123 100.324777778912
"1979" 395.6 699.550942270382 95.997000061531 660.342182176557 94.7710571476851
"1980" 395.8 733.208842347029 99.4100554571214 695.867167025172 92.7977589674777
"1981" 396 767.99633120725 105.131501799789 730.576560839029 96.1699739750521
"1982" 396.2 799.124048794089 114.451705708847 763.248556966023 102.010767361935
"1983" 396.4 825.225109858569 126.441689786553 791.678711855815 110.415756726374
"1984" 396.6 848.397432062584 140.95154354321 816.822043710038 122.803562707389
"1985" 396.8 855.261618697343 156.463334564263 830.375448589184 131.122292553667
"1986" 397 867.361886564526 182.586145218282 846.064743853707 144.050695987639
"1987" 397.2 881.207453714629 204.92075054721 860.066559152435 170.300931230885
"1988" 397.4 892.981313041033 231.371232595227 875.401005842064 198.421884540694
"1989" 397.6 904.567356310952 260.005565234784 892.243581826823 224.006317489184
"1990" 397.8 917.566839499443 288.899204448216 905.321951148355 253.374338390691
"1991" 398 926.063006329863 320.254463466923 915.668701719704 282.153381464121
"1992" 398.2 932.082492782859 353.233148173176 925.693013609511 314.886616104073
"1993" 398.4 934.071283660676 385.031260325831 930.786478841982 347.9162731209
"1994" 398.6 930.483917667271 416.862019375273 934.154462506301 377.996497893501
"1995" 398.8 924.949220741515 447.536826782219 931.483275543356 410.625845930176
"1996" 399 912.562135502273 475.235601423387 927.11236434751 437.218474590723
"1997" 399.2 895.34409662651 499.557344678525 917.888867807871 466.580666890164
"1998" 399.4 877.940231089329 521.872530918283 901.363072670862 492.709101412601
"1999" 399.6 856.40980527847 547.527438130828 879.6585446076 516.923471610369
"2000" 399.8 836.241770743487 569.950451014157 862.207231472444 540.764911119853
"2001" 400 811.953096620105 589.423631347511 840.840543900341 565.65631664677
"2002" 400.2 786.74534531746 608.331912379904 817.552664130208 586.607325006255
"2003" 400.4 760.705676471602 625.519979412704 791.818204642458 604.470949140991
"2004" 400.6 733.431884888651 640.693494192236 767.323631836962 621.8707063103
"2005" 400.8 711.319766085246 648.92945835768 745.551906473021 636.276396844229
"2006" 401 683.249023339976 652.552942044422 723.736835984413 648.276063666622
"2007" 401.2 658.253869509094 654.530284872592 695.203031886945 650.898585358028
"2008" 401.4 628.953563278099 652.143877226082 667.425140682611 654.038803477108
"2009" 401.6 599.909418993223 646.468685076678 638.200285454907 652.62312959849
"2010" 401.8 573.375218669254 637.851045513463 610.079146923214 647.891977403694
"2011" 402 545.74806843485 622.773243443826 580.524815267489 643.032129881851
"2012" 402.2 527.688222930747 603.638685456003 554.808685913289 629.936963494512
"2013" 402.4 510.794108807894 581.096734557976 534.251034217536 610.479210315577
"2014" 402.6 496.972608425237 555.44139565539 515.845882297909 589.267919732419
"2015" 402.8 483.991488486013 529.447902392541 500.943268985438 563.591564190914
"2016" 403 469.667019314117 505.038577499497 488.50471744877 540.2981660248
"2017" 403.2 460.173837457619 477.794644726908 472.580099320525 515.144942519336
"2018" 403.4 449.044993155305 450.509387710285 462.416351065362 486.235589556835
"2019" 403.6 437.056396272219 420.378091879092 450.475631246031 458.687550243678
"2020" 403.8 423.720774745383 395.640851995918 439.741857974681 429.016311982499
"2021" 404 402.148789530357 376.156910643768 427.319855340938 407.014420719981
"2022" 404.2 380.712222330185 359.206751986918 408.92854636101 385.652908437778
"2023" 404.4 360.671459634147 342.785565119591 388.918481398159 368.166970556609
"2024" 404.6 344.819507165102 319.576169763213 368.802743658385 350.720421480398
"2025" 404.8 336.1095823679 296.86886719462 349.182507909011 330.408662511769
"2026" 405 343.625284247172 277.606777108001 342.386855561049 315.385152662445
"2027" 405.2 356.078000006515 252.468819295057 342.456346952897 290.807748773436
"2028" 405.4 370.402461711647 225.631396371329 351.282522220308 262.102179964002
"2029" 405.6 386.330935915887 201.553689350323 364.821673056303 234.494706287607
"2030" 405.8 407.686520773825 180.342770352209 380.879559535205 208.153820191502
"2031" 406 431.158212504604 161.106067097999 399.244565560147 183.219302733563
"2032" 406.2 455.455961802205 144.057513123728 422.764491378458 163.197480915596
"2033" 406.4 483.67961189231 126.566407737695 448.807445288998 147.258721690808
"2034" 406.6 511.14796859791 114.87350077241 476.603182066621 128.247073008994
"2035" 406.8 542.283010349987 102.232983228231 503.599293672055 113.853506797075
"2036" 407 572.548519428642 90.7727633617796 536.259951798031 101.447610084795
"2037" 407.2 602.326479057252 78.7599446437006 564.910394699787 90.4870422100734
"2038" 407.4 633.350941542253 70.3762986385941 595.901259256712 79.6508229065251
"2039" 407.6 664.069310603837 65.6091905553014 625.091767742889 70.3816058301133
"2040" 407.8 694.960191601507 66.4067443805861 656.731907306156 62.9594251913436
"2041" 408 726.635000625474 68.1586427819397 687.44488758936 63.1923833431611
"2042" 408.2 740.379597706541 74.1118908805553 706.712244247322 62.8577847018699
"2043" 408.4 759.453776006372 90.9505044195554 723.990877435713 69.0099697248408
"2044" 408.6 780.433957626888 106.936691193802 751.221972019429 82.2461678473939
"2045" 408.8 800.768677041059 123.65849919977 772.905584318098 97.4072634271037
"2046" 409 821.956816600112 142.958039749023 794.713812798649 117.633303133217
"2047" 409.2 847.212833560321 163.946282890087 817.260942975282 138.361214719883
"2048" 409.4 872.230716218715 183.402018694782 841.36345895658 155.989485213639
"2049" 409.6 896.000139517151 203.568280088608 868.801400343913 176.125298112207
"2050" 409.8 913.562631971821 226.285481854577 890.188647983906 197.37977209416
"2051" 410 914.128124961016 240.990301185379 899.743157504292 207.519984699877
"2052" 410.2 918.047764185958 270.995947500566 911.029516393117 228.165412841385
"2053" 410.4 925.96280846747 298.902641175321 915.336229144691 258.414944068627
"2054" 410.6 931.881275620876 328.289099419296 924.076471805328 291.415766057403
"2055" 410.8 936.342124486314 358.272166632344 931.074311079178 321.352410287342
"2056" 411 936.11738170524 387.213909701179 935.031727741958 348.190587626637
"2057" 411.2 931.156925526257 420.80257167195 938.709303432503 380.667186975702
"2058" 411.4 923.924943130794 447.991849093214 930.434685222277 410.953476676217
"2059" 411.6 914.379214728866 478.552258265151 924.871156835498 440.715569055301
"2060" 411.8 901.431182851316 507.334218664294 917.473637947465 471.777036599462
"2061" 412 888.786704510127 526.336333092758 907.538619286303 494.458115275154
"2062" 412.2 868.389460277119 547.364577864252 893.910332740756 517.966776211021
"2063" 412.4 848.82497524541 568.695909570564 874.306844710161 541.369361387734
"2064" 412.6 826.627919528108 587.238817903244 855.23100500496 561.621459963532
"2065" 412.8 801.649850109158 603.896639217294 833.931385590006 582.509732495449
"2066" 413 773.061870129351 620.631222494706 807.935779442048 599.199385909008
"2067" 413.2 750.224773098057 636.303955251934 782.500311964024 614.589404623723
"2068" 413.4 723.75281766854 646.9900610545 759.032820261574 629.649387651488
"2069" 413.6 700.159681388972 652.935301284958 735.356754493673 642.886400691825
"2070" 413.8 674.43102460331 652.842956767681 712.707641245595 649.887473277938
"2071" 414 649.606801419033 655.125961859457 687.333575577187 652.406770377117
"2072" 414.2 620.202732008502 653.176815859731 662.949038790743 655.894873842133
"2073" 414.4 592.536700131834 649.25310452489 632.573512721959 654.915395042129
"2074" 414.6 562.912622735797 644.551355074312 601.452180189129 651.030181062668
"2075" 414.8 533.381651322873 635.187359796234 571.090066904757 645.103001012098
"2076" 415 506.230387762866 619.887827185129 541.417619382862 637.57792828561
"2077" 415.2 481.733077401825 604.25393919781 513.676194099366 625.769514672912
"2078" 415.4 459.10777077624 584.160078322629 488.281505208301 611.020439084091
"2079" 415.6 444.397510884838 559.995223504901 466.179158652273 591.068086650997
"2080" 415.8 428.496884037401 534.046240925165 448.478650481725 566.846400693824
"2081" 416 412.12272067573 504.47095902097 433.228744464483 542.175331866305
"2082" 416.2 394.939771622344 477.363337789047 419.066827365985 514.513960133096
"2083" 416.4 377.93049747768 451.769227099835 399.46310849623 486.43668787901
"2084" 416.6 358.318853661024 426.276392138297 380.823840754728 457.551797487337
"2085" 416.8 336.960433657066 397.242552356615 360.063941020184 432.695425786466
"2086" 417 325.473749790755 381.291110577136 341.51318995754 409.615201919597
"2087" 417.2 329.534760496409 360.984649107513 338.071644828837 400.113285339436
"2088" 417.4 337.048086181656 334.92941557891 331.953900230319 375.246006394508
"2089" 417.6 346.075478657426 306.916738126391 335.130528289752 343.244189104599
"2090" 417.8 356.522748610187 275.957073132046 343.460548862871 313.11615139514
"2091" 418 372.164665355234 245.733432042464 352.744038465591 282.926233776024
"2092" 418.2 391.189560475488 225.193608697946 367.365632568969 255.069309880097
"2093" 418.4 415.193088398902 201.552504529631 387.211787458425 228.76745434287
"2094" 418.6 437.132835726062 178.889593311368 409.917340214074 205.921230526265
"2095" 418.8 460.982856184336 156.226912407386 430.819334107168 183.946599108561
"2096" 419 487.368242945924 138.431503026597 454.513455838064 161.072863966315
"2097" 419.2 515.61554116908 126.787450475806 479.128371261884 139.520723757263
"2098" 419.4 543.052945837488 121.417269277205 504.018421424471 127.2958869902
"2099" 419.6 573.239006662468 119.127965912949 534.684185989502 121.678011486018
"2100" 419.8 603.422504898259 122.865331084045 565.53541232572 118.470032555934
"2101" 420 632.369613092509 127.310590025841 593.136476171985 119.948642799352
"2102" 420.2 658.429568501002 137.410414868963 622.254247926331 125.479441709355
"2103" 420.4 685.605351260139 149.371920741454 649.186142032814 133.738669930593
"2104" 420.6 712.823589268632 154.766803193369 676.197951497867 143.11309986617
"2105" 420.8 740.226210906734 153.13790795501 701.615491094409 149.614791274493
"2106" 421 770.313962910008 149.467924246443 729.169832594345 150.56916037054
"2107" 421.2 802.901549184128 144.507478300994 758.619039433052 148.541299176411
"2108" 421.4 833.244082489251 140.012766036141 790.010100598956 143.170898358292
"2109" 421.6 845.102139711262 147.715903578193 809.766700841972 141.244465251539
"2110" 421.8 866.13987919239 161.22374077161 831.702315944911 146.333697680261
"2111" 422 879.308134386182 177.010857993741 852.089663900758 153.727020281045
"2112" 422.2 890.452821687816 202.213531473559 867.618555387493 167.36650286171
"2113" 422.4 904.122331741054 227.315786900965 885.208292404707 193.689261778918
"2114" 422.6 918.424369140232 254.902629786124 901.401126555918 221.194804066834
"2115" 422.8 927.844604864357 282.210304478694 914.999149462986 245.792873092066
"2116" 423 934.725663725848 312.822839040419 926.224864021445 275.226927113006
"2117" 423.2 939.24012425064 342.144159478269 932.003882155017 305.880481195788
"2118" 423.4 931.492388027455 366.707243430853 935.060774371982 327.50891074355
"2119" 423.6 921.7711255958 396.320386046732 931.020045044518 355.828586650856
"2120" 423.8 912.34827720299 422.199244493502 924.044065729589 386.721283359922
"2121" 424 898.461713051516 450.098996091737 915.694958119339 415.415632773697
"2122" 424.2 884.290002767499 477.600875551495 902.075191767016 444.475217604925
"2123" 424.4 868.329261047225 506.065852764417 887.830497105291 473.504572087685
"2124" 424.6 850.701644592346 534.615457904042 871.911901264698 502.894152288154
"2125" 424.8 833.875847713334 563.886280988382 853.915723243852 531.822507243227
"2126" 425 813.816723864853 585.910889002667 837.185311248447 556.100188017938
"2127" 425.2 786.124896810534 601.285195945632 820.305386678081 581.360912191671
"2128" 425.4 760.17319119626 614.255346176748 799.047937447461 600.126354500652
"2129" 425.6 735.848156560346 629.228612539968 769.707045068553 611.075184263319
"2130" 425.8 709.351081023389 643.47445387633 741.262177248588 624.168642147594
"2131" 426 682.477920598675 647.392700061817 719.773140685266 639.421993528624
"2132" 426.2 648.408143292808 650.743085251273 692.312509747305 645.015769783791
"2133" 426.4 619.418518761503 650.871357956951 661.790206947495 647.547019082463
"2134" 426.6 589.958066837392 646.923765616544 627.629030118816 652.329510992847
"2135" 426.8 560.27344717526 639.830427290518 595.933534091839 651.716659132544
"2136" 427 529.053815802625 630.628705573509 564.908222363043 642.811708559934
"2137" 427.2 503.143481505406 621.335370852916 538.323192300237 633.990883041681
"2138" 427.4 478.034594476075 606.467139613819 512.454751005334 626.088662048341
"2139" 427.6 455.577492535549 586.755459639018 485.232720837412 610.823675709295
"2140" 427.8 438.209602690111 564.040328194389 461.918771902075 593.536964016655
"2141" 428 422.02179963759 538.775286162755 439.488465543058 571.505190038018
"2142" 428.2 408.431024957917 512.813255058047 424.917682949987 547.453947890747
"2143" 428.4 399.205576039182 484.878438891546 410.959930506114 521.373294004864
"2144" 428.6 393.047404870043 455.224282779213 400.287575601636 494.690071531727
"2145" 428.8 386.693598585906 425.942037759689 394.623323695596 463.360346358557
"2146" 429 377.546042335958 396.587543938348 388.790699796908 435.475602613641
"2147" 429.2 369.02670463707 369.402393884901 379.717303677869 406.247860540495
"2148" 429.4 363.019949949187 344.341701276214 370.478569965031 382.846852840861
"2149" 429.6 354.256177598915 314.723038824855 364.937732814232 353.845655832361
"2150" 429.8 347.140363001979 285.047011156866 355.029804045999 323.583653966441
"2151" 430 345.862459185033 259.661109674645 348.208116691324 296.393239799463
"2152" 430.2 356.420982261224 237.663301908427 345.139872155225 275.460385159287
"2153" 430.4 374.705614585385 212.295777936817 348.829713847882 244.865479637471
"2154" 430.6 393.094328228118 188.44648181723 361.111449383501 217.243333850022
"2155" 430.8 409.413807238937 167.585400675686 385.586663211263 201.536484891278
"2156" 431 427.431330290377 151.444163843373 409.183523022274 181.349118363241
"2157" 431.2 449.778823824062 133.799925802029 420.360469482812 158.790665302523
"2158" 431.4 476.16343624535 113.7356360441 446.067770577998 136.658290904207
"2159" 431.6 503.048063838405 96.6590850172328 469.995916658462 117.224150958136
"2160" 431.8 530.971314141401 78.2486402426157 498.090367521564 97.2657338607717
"2161" 432 555.870610150104 59.8004044186629 524.81831933825 81.1643976119464
"2162" 432.2 567.192620584427 60.8768247440395 533.165264397876 74.4958619038673
"2163" 432.4 589.908952853091 61.1132403945115 551.864526982012 66.0620842208068
"2164" 432.6 617.059463116387 58.4270782781074 579.480043847291 61.5685666931366
"2165" 432.8 648.375346302859 59.2013387674515 607.429850196648 57.983460133101
"2166" 433 676.06612100883 62.3125466363255 638.778230880814 57.5041170749519
"2167" 433.2 707.669099185624 65.717933747743 669.77530277949 61.2935851272498
"2168" 433.4 736.38752215546 70.0079531905298 698.594822087975 65.040798098555
"2169" 433.6 763.707520312975 81.8605171972625 727.250563807078 68.4263363497057
"2170" 433.8 790.936761726227 98.5121437502535 757.588164631947 79.153774016279
"2171" 434 815.349674816392 112.321529417178 781.727236914748 90.8969682477171
"2172" 434.2 841.443645481811 128.681590488973 808.854309820863 108.784013496731
"2173" 434.4 858.200854645115 147.681492883048 831.084860235049 121.825385341066
"2174" 434.6 871.530992541977 172.48400164049 850.458774450015 138.560574013746
"2175" 434.8 886.74938292283 202.077134851983 867.360926345985 167.006572041463
"2176" 435 900.738817387272 229.81370814411 883.961111471927 195.626559331587
"2177" 435.2 916.139931476237 258.657840869632 899.52988791869 223.490878438553
"2178" 435.4 929.051401964169 287.942533001271 915.993398613071 251.579024343516
"2179" 435.6 937.33975354597 319.955650953189 928.980355762735 282.750279892324
"2180" 435.8 938.8898667129 346.343287994336 936.480319706562 308.030286286049
"2181" 436 937.229775659671 379.872377287727 940.209811424538 336.966117677204
"2182" 436.2 933.52960374875 410.236025791521 939.664841048043 371.26547952751
"2183" 436.4 928.020194137746 441.790829034959 934.804792002785 403.692997713783
"2184" 436.6 915.92610041813 465.794553978091 929.677706888484 431.427087738194
"2185" 436.8 900.361450248179 491.159180558512 921.133153949509 458.624865750466
"2186" 437 885.090694682077 519.394429438209 906.218985181776 486.184673166469
"2187" 437.2 869.007505042183 544.669161627241 888.970005463541 513.504787683902
"2188" 437.4 848.872042910094 567.322094590185 875.116165093378 538.168934758719
"2189" 437.6 828.16962009793 583.765941583852 856.262114938814 559.097843501568
"2190" 437.8 797.67720486645 595.910532417557 834.920637027934 579.191614179945
"2191" 438 769.273910026057 605.580842423432 808.292880058191 592.922915139372
"2192" 438.2 742.376719221896 615.447609673907 777.592430110233 602.033575868047
"2193" 438.4 712.115903779064 623.771570734595 749.273910168392 612.459535058147
"2194" 438.6 684.212812255707 628.142681339519 722.365225308163 621.008574836873
"2195" 438.8 653.545886638004 633.939398628664 691.725761442005 629.357207035293
"2196" 439 626.686672059403 642.84144510353 663.602019965678 634.578099758881
"2197" 439.2 599.606136835586 648.408025654778 636.300571675247 640.762114774694
"2198" 439.4 573.205036712552 649.701537882102 612.620469912908 645.580617720106
"2199" 439.6 550.156183341849 643.168799672648 587.32743000454 650.250985561104
"2200" 439.8 529.140458920881 631.880253499374 562.783912047685 646.644082519023
"2201" 440 511.599925699769 613.700572504384 540.671279842692 638.578797576576
"2202" 440.2 494.729037412339 593.069726401928 518.905414697569 622.955440398763
"2203" 440.4 480.506586094237 569.347240301881 502.772206209183 601.242150203451
"2204" 440.6 464.848264185677 541.09338548161 486.190221412129 577.776963099451
"2205" 440.8 457.035043617338 515.349856617538 469.603936565281 551.142884661631
"2206" 441 452.595967871401 485.784834639574 459.426964879647 526.185574246421
"2207" 441.2 449.355745980398 456.259466756067 452.876640078949 495.367084516199
"2208" 441.4 450.960172900796 425.597842064552 449.188624718623 464.292489180221
"2209" 441.6 458.300898817415 398.087522442463 449.661214154645 435.714457577619
"2210" 441.8 469.018430693035 367.200159822292 455.133751095169 405.770180080571
"2211" 442 477.545772202805 337.171712102279 466.422043184805 374.972566839692
"2212" 442.2 492.444918443661 309.000659754748 474.977826743948 343.921726246035
"2213" 442.4 513.829338494888 289.378435870235 486.9075225555 316.888066890666
"2214" 442.6 534.39654735689 262.790742722278 507.263634211319 291.775388792764
"2215" 442.8 547.060631005185 233.447468029276 529.374293781806 267.467146818768
"2216" 443 556.470917977844 201.521975649056 544.634368096265 239.655666912228
"2217" 443.2 567.242067908174 169.98944590232 553.323712730911 209.207798078831
"2218" 443.4 580.448327261796 141.094782020315 563.080935928665 175.761745224545
"2219" 443.6 595.60231970741 111.679594020071 577.055651565581 145.338505650688
"2220" 443.8 609.669984597017 81.2986916486883 591.426103779203 114.468281514699
"2221" 444 627.074920707299 53.1223532602534 604.950022127225 85.778731942001
"2222" 444.2 640.695115054088 51.9577379883361 611.884105515213 71.5268639004373
"2223" 444.4 667.223993408179 47.9886479499988 625.956898275552 62.351142353574
"2224" 444.6 679.169840681231 53.827109639983 642.838237895255 54.8234331516337
"2225" 444.8 705.636602671072 60.838152683162 666.697642285713 54.5171006148063
"2226" 445 732.937576562034 68.5099211888061 695.264290639493 59.4597301248203
"2227" 445.2 761.184945982644 80.7856413853474 724.079381808015 66.4473621016489
"2228" 445.4 780.769888444767 95.7749090759543 748.466852641764 76.0158150516787
"2229" 445.6 802.904625823818 112.343395657924 770.699759048685 89.3515426385234
"2230" 445.8 822.800383479464 130.217266460703 792.770953151354 106.248699945359
"2231" 446 846.334828892271 150.396936162354 816.176933698229 124.013065800797
"2232" 446.2 869.718694730923 172.324479046671 839.320927034022 143.161828127035
"2233" 446.4 887.574287272622 193.130672801332 861.768508597846 165.13621493105
"2234" 446.6 908.273126535314 215.649778858355 882.045489584396 186.66048019387
"2235" 446.8 913.831354986418 236.106056080934 897.771729863601 201.628596526674
"2236" 447 916.940877161212 264.256957458705 909.547568695992 226.385165480746
"2237" 447.2 918.161796526743 291.35882856097 916.521979846068 252.887273935066
"2238" 447.4 918.019910654232 323.901639679493 918.187344620077 281.968030686271
"2239" 447.6 915.182972411403 352.467365917797 918.798620610305 312.696447958962
"2240" 447.8 909.585651357887 384.444279975833 917.048420675911 345.031158255479
"2241" 448 900.324616134519 413.384516931829 911.614448722136 376.750508875988
"2242" 448.2 887.5082305333 444.824593853039 903.779109045664 408.552913379094
"2243" 448.4 869.367925280374 472.398563196128 889.721136872277 438.741639455583
"2244" 448.6 847.772369586316 496.673100435855 873.746185478493 468.310081031733
"2245" 448.8 825.2821282105 520.429488744128 853.480194960284 493.773915242421
"2246" 449 803.431593293397 544.369627488061 831.237361666736 517.386095616302
"2247" 449.2 779.944568994863 567.003120484497 808.494422922509 539.656165588788
"2248" 449.4 751.037339146999 584.368504465756 786.432808616779 564.216185329886
"2249" 449.6 722.611186881162 596.664156730459 761.166166816394 584.413958046386
"2250" 449.8 697.616739185404 616.517519616758 728.589827236546 596.040792329352
"2251" 450 678.285052780877 642.064412389082 704.58795065291 610.322769325495
"2252" 450.2 659.06769693793 647.516236608566 691.082157350904 627.428693831453
"2253" 450.4 630.878623764023 650.337649375612 668.791028738114 642.024967526458
"2254" 450.6 597.425672717987 651.860502352726 637.133498056868 649.997634588411
"2255" 450.8 567.533481481138 646.6772967743 605.539966956679 651.556367239095
"2256" 451 537.489747788179 637.031106795185 575.308744441516 648.164556291948
"2257" 451.2 507.682836219677 625.023808762745 544.194722370884 639.975189137877
"2258" 451.4 484.224374894354 610.773366084889 517.356706590208 629.253821883222
"2259" 451.6 465.387058190896 589.76635320631 493.881281174912 615.752193295046
"2260" 451.8 452.47340005429 566.30023847199 472.017419653659 598.716512883217
"2261" 452 444.888873951105 538.429833209221 457.415417028541 574.493615035272
"2262" 452.2 439.621980898626 508.218145569318 447.523826080931 547.004483195515
"2263" 452.4 436.683283354801 481.884113974569 440.540310429881 519.306551705229
"2264" 452.6 435.666810794859 454.774856911421 436.860929183115 495.245225667496
"2265" 452.8 436.335522030117 427.948570122087 434.825999705172 466.980118165564
"2266" 453 443.635293622887 399.082816753528 434.733091449492 438.040612477058
"2267" 453.2 451.025310460238 370.03112173327 439.053044151335 409.504265756157
"2268" 453.4 453.595486982953 342.664110468525 448.164923698831 380.684963454255
"2269" 453.6 459.352720122782 312.99917494989 452.990448465938 352.778504811732
"2270" 453.8 468.048375285261 282.855776020996 455.95677908018 323.597754262487
"2271" 454 475.219052652387 255.349214531395 464.803320173525 292.33043535191
"2272" 454.2 488.104348124878 226.710018417869 472.290782365865 263.285696233794
"2273" 454.4 506.672454139137 202.751956921299 481.06401370531 235.3339893537
"2274" 454.6 523.045939906171 178.408234436079 499.665386984955 208.920508414723
"2275" 454.8 544.247374651587 154.382187761245 517.408711941966 186.181214369979
"2276" 455 567.82132751612 134.851415086414 535.622301333152 162.947867933684
"2277" 455.2 588.72267005938 114.593341104509 561.37320710788 139.960924733477
"2278" 455.4 613.241256117057 94.7400246353514 581.923870998075 118.80349342697
"2279" 455.6 639.459538130536 77.1338368456712 607.830699941408 98.5205057639666
"2280" 455.8 666.159441936833 60.9211351230696 631.762971667715 79.8917314749176
"2281" 456 685.757989275327 56.9396863295468 652.989772502238 66.5184715262264
"2282" 456.2 706.878277315187 61.7222514167451 669.074644434213 62.5874786767578
"2283" 456.4 733.633669092388 68.1364682599352 693.016987232127 60.6403856987015
"2284" 456.6 750.780527142129 78.6622270292395 716.040198370402 65.4411889245463
"2285" 456.8 772.745968722365 95.6967866707484 738.45209052003 74.8228087179708
"2286" 457 793.09451212946 108.717573311765 762.342324964639 87.6698585917717
"2287" 457.2 814.588940459167 123.298686768136 782.845710333157 101.534941401157
"2288" 457.4 837.051631906802 136.667512515428 804.550849243303 115.767783529791
"2289" 457.6 854.522271871009 151.262399770792 824.556489330394 129.132409084419
"2290" 457.8 870.804297553201 171.640013015187 843.256071666063 141.221109116998
"2291" 458 886.040046098042 194.21029191003 862.95103868208 162.306990708245
"2292" 458.2 900.565961977385 219.282163899984 878.961199268788 185.425372192076
"2293" 458.4 915.748807636108 244.709851941664 896.291821279335 210.609706113075
"2294" 458.6 927.835056559133 273.969424864815 910.828554789524 235.650485055005
"2295" 458.8 935.290764920911 303.226149225102 923.245335298941 264.547926395905
"2296" 459 940.175098585959 328.613500594901 934.313676630338 293.160328191363
"2297" 459.2 941.376214884399 359.829946200651 938.665418013351 320.61214200188
"2298" 459.4 936.890052771982 385.221508166016 940.909944051068 347.592409209983
"2299" 459.6 927.528646593485 416.321739553961 938.352071679885 378.647979484445
"2300" 459.8 917.598238113539 443.864768882587 929.05392270964 407.48695491931
"2301" 460 902.763200850474 472.93032638017 920.216682892134 436.180838484462
"2302" 460.2 888.547660645045 499.153731780771 910.06949169374 465.347484834282
"2303" 460.4 871.599939546895 525.91039676616 892.433929975949 491.378963988277
"2304" 460.6 854.816979710662 549.880514672446 874.93999993393 516.76425458711
"2305" 460.8 832.864522236988 574.105897391062 858.501381728365 545.896592966895
"2306" 461 807.221045557007 590.46554782644 838.544016609795 567.959672894073
"2307" 461.2 778.141055400854 605.941570880282 811.304141984252 588.345179516291
"2308" 461.4 750.286438369649 624.551844484546 782.802797701896 603.150228881638
"2309" 461.6 725.949809347392 643.206749591038 756.652026522753 620.047607355143
"2310" 461.8 708.376392480124 645.038079026919 742.167786823461 627.764158598782
"2311" 462 680.159431473228 645.209715208031 720.472955617331 640.888308956095
"2312" 462.2 650.188092359027 644.473939535814 690.266544582695 643.334951562495
"2313" 462.4 620.209040563572 646.104987587753 657.397968440016 644.169013051565
"2314" 462.6 588.294517408566 643.737777513451 628.330562911517 647.697149415542
"2315" 462.8 557.090516972816 638.672994646373 594.426541790824 646.055892472089
"2316" 463 529.076644880841 630.957611804263 566.100620890288 640.764758171956
"2317" 463.2 501.848555274613 623.054288049442 539.054650150654 635.28685884382
"2318" 463.4 478.728101847632 610.362274090024 513.911443555599 626.682675122788
"2319" 463.6 462.020551256305 592.221720443585 490.735127843435 616.765275268309
"2320" 463.8 449.304373955554 566.269652246819 470.999310317555 598.663690021808
"2321" 464 438.437017846931 542.63599387935 453.905847735705 578.505870477964
"2322" 464.2 424.018963831397 519.115438408072 442.651124182805 553.876995596043
"2323" 464.4 410.260507858818 493.449648662054 429.325466918865 531.68735449194
"2324" 464.6 398.504878250103 471.22029528228 415.051614933798 506.088621673296
"2325" 464.8 385.374923373687 446.724846325056 403.370283723608 483.938117754257
"2326" 465 371.435383384755 422.142345011156 389.00654826688 456.819878738596
"2327" 465.2 359.325546080075 395.064193128027 375.004521430615 430.570306010317
"2328" 465.4 344.193831168567 368.905650382282 361.907603956552 405.812476278144
"2329" 465.6 329.857829901599 343.362604410209 347.700188396969 378.287309133761
"2330" 465.8 327.340042224393 317.661130708626 335.86355757289 356.457012106473
"2331" 466 330.941524853832 286.689275116444 327.156670337889 329.089506775301
"2332" 466.2 336.55245482211 261.977468834089 329.382393885538 300.60859754856
"2333" 466.4 346.310191854704 234.741664682823 335.582164024186 272.274873430384
"2334" 466.6 357.053722270125 207.937310220978 344.524807973085 243.06627546225
"2335" 466.8 374.204206349341 190.739300353003 350.566449539168 223.436068318057
"2336" 467 396.211398684992 171.187444100662 367.001395609238 197.078404329075
"2337" 467.2 417.993662321679 148.384021847253 389.551139584857 178.060073931878
"2338" 467.4 440.728156337674 128.659819348027 412.018791227075 155.137921659252
"2339" 467.6 466.230522359988 111.40416926973 434.140350596857 134.660940315729
"2340" 467.8 487.173936986836 95.0674798010535 455.588999673773 118.495148068543
"2341" 468 511.813535874756 71.8796096680208 481.619864648342 99.8596019053466
"2342" 468.2 532.272302469855 59.5127870481183 503.432057559636 82.2264524262888
"2343" 468.4 562.058032316129 54.8000170859963 520.968616633541 67.3135231405285
"2344" 468.6 586.241432911613 53.2043311211651 545.783184874647 59.8180454464859
"2345" 468.8 618.722939511415 52.0796525408509 576.606921616713 52.135129938652
"2346" 469 652.909476601704 55.2102591240094 612.9838517851 51.8389711994092
"2347" 469.2 681.325767143779 63.1989513345709 643.875753026115 52.7432935277703
"2348" 469.4 704.213366820793 75.8700640449135 669.8265260139 59.2192939197526
"2349" 469.6 733.102790308499 93.8454025549163 696.877563554043 69.0841025787394
"2350" 469.8 756.388091977821 108.825905495311 723.836532753017 87.2648768093687
"2351" 470 784.334631706325 130.707109023892 753.694953533418 106.465139547127
"2352" 470.2 804.114541349373 150.281568799561 772.516458954438 121.10717507882
"2353" 470.4 825.176555909196 172.24564769278 795.889241116786 142.347193232819
"2354" 470.6 846.434624150793 195.621353814368 821.704314133363 166.936957591239
"2355" 470.8 870.367957246928 218.302529465403 841.867658969891 191.41847797412
"2356" 471 892.905673431704 240.060675707656 864.551557769953 213.36566372873
"2357" 471.2 917.090107675554 262.989190404224 889.523395226499 236.073137332067
"2358" 471.4 918.39951406836 276.75843148792 899.762437759938 245.866308203841
"2359" 471.6 921.410201806178 305.31520397364 912.618510013155 263.186810297651
"2360" 471.8 922.353995193157 330.939171212644 919.874228074399 290.725110848817
"2361" 472 918.988964778534 354.195848479429 921.674937950518 316.597996053786
"2362" 472.2 915.75123374726 385.320373473492 920.732147274582 345.863269918192
"2363" 472.4 910.245559585446 414.660581791848 917.544143282956 374.756518073828
"2364" 472.6 902.241912284165 444.006491797539 910.974691533484 406.22680474911
"2365" 472.8 893.991112740898 475.43708191264 904.523768133204 438.087600446416
"2366" 473 887.84257828046 508.46202866932 896.001965235532 467.823275104422
"2367" 473.2 876.573367048169 532.406254078036 889.755442109366 496.3598475406
"2368" 473.4 860.777060017271 557.335744445624 880.154734696454 524.36091238512
"2369" 473.6 841.238320106583 572.099747337801 867.615841477095 547.661762627095
"2370" 473.8 815.341967266398 587.143854887181 848.863912010993 565.983528119725
"2371" 474 790.715449300509 605.309597218311 822.73989408013 583.477536362836
"2372" 474.2 765.313534276658 623.690323367124 796.069721446348 600.3033956682
"2373" 474.4 742.840315233108 637.776698846389 774.200111997229 617.185028075997
"2374" 474.6 734.48381217969 644.403387570559 763.215980467718 625.857870929319
"2375" 474.8 730.817648945676 640.760539623983 763.661516032825 625.871735604456
"2376" 475 710.661480366309 638.395503238265 753.922313174283 629.808478409737
"2377" 475.2 688.190801449784 637.950698542328 732.998439659745 633.490564644822
"2378" 475.4 679.110981635171 637.238236697047 716.557940174521 636.524302741998
"2379" 475.6 657.097721003612 632.959399566305 697.149075737177 638.067826342145
"2380" 475.8 635.159253519214 625.429961529633 672.429059802492 633.552553698358
"2381" 476 606.860776062848 618.927066337786 645.269555415906 628.804196283442
"2382" 476.2 580.719323249808 612.744812824628 617.22327268014 622.574468704124
"2383" 476.4 554.577725893996 608.172293743136 591.159571754143 616.25483515074
"2384" 476.6 528.72624954184 600.786355480366 566.219173502588 611.443226073937
"2385" 476.8 502.453607083349 589.64875907935 540.265368986273 605.791238284854
"2386" 477 477.919599353836 576.854454383658 515.868177086546 595.42242009046
"2387" 477.2 456.476158787296 563.137397117514 489.670354201488 580.457976356855
"2388" 477.4 436.88042312454 544.557660372654 466.03172442232 570.606040423145
"2389" 477.6 417.500621195837 522.508897670806 444.85481016976 551.877702779104
"2390" 477.8 404.986085728643 497.922749932825 425.046406481432 530.740868960839
"2391" 478 392.017706689144 466.395439453091 405.228040681002 504.676769910019
"2392" 478.2 378.529233479603 437.346281108012 394.699129899303 473.630656443915
"2393" 478.4 364.578704733824 406.75974935796 380.18174549453 442.081058133388
"2394" 478.6 352.338729063284 374.63794064763 368.135512668227 412.540618411339
"2395" 478.8 342.177833408068 343.747882299834 353.624473861727 380.974264283522
"2396" 479 331.941354226519 310.808461823739 343.279415703487 349.763711330724
"2397" 479.2 333.632178994895 289.512168474976 335.377684401138 326.325800138964
"2398" 479.4 346.967571494877 263.293898544776 331.681381432966 302.72417397902
"2399" 479.6 359.522025928975 238.246686881949 340.798098164749 276.957336286402
"2400" 479.8 374.792626517629 212.896702144617 356.483932385139 247.840633110058
"2401" 480 395.429717556169 188.476835665834 371.849639537744 218.569153620234
"2402" 480.2 417.085647205022 163.075791276044 390.942892462491 192.459730571196
"2403" 480.4 439.48406129492 139.36107368668 412.488375548324 166.078094227593
"2404" 480.6 462.252931191687 114.162749653155 433.878469396971 142.751630752302
"2405" 480.8 483.619845707669 89.7541620958192 457.014453389189 118.151342034471
"2406" 481 498.984531314965 74.9827156384224 473.341497459905 100.565092422593
"2407" 481.2 522.056212073683 67.2933936235202 489.744655137721 88.1373088667861
"2408" 481.4 550.537021538517 56.3441028905313 514.913149048908 70.0780497182929
"2409" 481.6 581.060292211395 49.9020720037107 542.262748253251 56.4206966708165
"2410" 481.8 611.314374942686 46.9593122404504 571.438115507017 51.1225584720637
"2411" 482 640.458735200762 45.1238035916444 600.713285462968 47.4062806655421
"2412" 482.2 662.747148956826 46.4370710816757 625.565077755824 45.3690790563748
"2413" 482.4 690.680685317427 52.4672083904954 650.60154522042 45.2976741316299
"2414" 482.6 715.334292263522 60.854473957923 679.108281796759 49.388354423343
"2415" 482.8 741.154842225572 72.0765393060402 706.286136499579 57.5627798084257
"2416" 483 765.948360553052 85.5803340587423 732.480088944662 67.6151899871932
"2417" 483.2 788.768889966921 98.0407845348814 755.174414252279 78.9189567159091
"2418" 483.4 809.921158407917 114.131140916204 777.966727592902 91.332564952686
"2419" 483.6 832.969355226153 131.373159784188 800.152196858937 107.898043027849
"2420" 483.8 852.495275965993 150.812078759107 823.915218817506 123.536023124596
"2421" 484 874.194496348713 171.42738395888 846.357903706928 144.953744969762
"2422" 484.2 894.550295035154 190.659002414035 867.541654446481 164.641675009376
"2423" 484.4 906.106003448475 216.205085057495 885.543717884931 180.248239655551
"2424" 484.6 915.889944626366 243.018921940613 899.474642414021 205.193492264411
"2425" 484.8 926.998902688283 266.881667678139 911.21360524877 232.74969114647
"2426" 485 933.267599197359 293.57133498376 922.775365713006 257.451551690769
"2427" 485.2 936.317433568284 325.44654544633 932.722780030023 286.641762148425
"2428" 485.4 939.249756910896 354.622260333507 937.853301099853 316.996573903161
"2429" 485.6 936.317279669288 374.734255756964 939.023519869004 336.371414977189
"2430" 485.8 931.62435135944 401.44349093338 937.374244252474 362.054802106159
"2431" 486 924.343582284158 430.103353338924 933.443906369809 391.85363331681
"2432" 486.2 913.817021097658 456.5901141483 925.503980027655 421.703311915945
"2433" 486.4 902.350946201971 486.426908808216 919.426191955625 448.42360463825
"2434" 486.6 889.375468403467 511.126116420921 906.550855954417 475.990889624523
"2435" 486.8 876.238772115308 533.365899728782 892.001952789319 499.972243951931
"2436" 487 858.496093351263 555.350624383237 882.778272766336 524.955178188228
"2437" 487.2 838.432925584846 573.326089236324 865.590030654877 549.035271685399
"2438" 487.4 817.132925052977 589.885615675027 847.69987609573 567.41067015886
"2439" 487.6 804.015771732048 597.401994442606 834.304134517618 579.156284252604
"2440" 487.8 803.949629489768 597.952170181475 833.324319005617 579.187542019244
"2441" 488 802.99915251186 598.115199077696 832.79835814831 579.408122178483
"2442" 488.2 802.077626166056 598.270494841796 832.0452415339 579.275491969241
"2443" 488.4 801.608203804374 598.376984447001 831.884416051089 579.381233159943
"2444" 488.6 801.528177258328 597.876275046387 831.580763080651 578.93816793983
"2445" 488.8 800.417708729924 598.057154976809 830.376615744661 579.117065537911
"2446" 489 799.196912268187 597.042829369659 829.718872093531 579.991711462051
"2447" 489.2 797.51637853652 595.058373968521 828.682996680361 579.25722849183
"2448" 489.4 795.802506551883 594.30133837186 827.952618389028 579.19195384887
"2449" 489.6 794.824818859713 593.27145461821 826.976992476249 578.533193744312
"2450" 489.8 792.981693759928 591.525364944876 826.424041225221 578.401563611171
"2451" 490 790.303297987448 590.855766291964 823.896380177957 578.310106261185
"2452" 490.2 789.868145566594 590.69720390199 822.895140586256 578.340416377782
"2453" 490.4 789.508712691839 590.799099686102 822.888390412169 578.441817441483
"2454" 490.6 789.322040427716 591.001284046178 822.756557893186 578.257445726737
"2455" 490.8 789.05141371636 591.963041909845 822.443630648497 579.498549276109
"2456" 491 789.217583512677 592.359966980031 822.895562291669 580.786779917857
"2457" 491.2 789.424221642794 592.679587547748 822.819402028987 581.613499781744
"2458" 491.4 789.016653097744 593.291356759627 821.786376352026 581.279005182046
"2459" 491.6 788.499892364283 593.735421770465 821.072005200345 580.98558642803
"2460" 491.8 788.121513116068 593.847803261213 820.266361908893 581.060724541946
"2461" 492 788.016935594597 593.750888579633 819.819342178981 580.52647775317
"2462" 492.2 787.909308438438 593.682111728624 819.392872637609 580.244148081025
"2463" 492.4 787.328127395647 594.029699624254 819.262460000904 580.835280763754
"2464" 492.6 787.363879125374 594.055966320301 819.570534478172 581.529937901549
"2465" 492.8 787.221049319272 594.007217692977 819.852278699711 581.943966280691
"2466" 493 787.332092849578 593.860991732438 819.42641913027 582.651640814146
"2467" 493.2 784.820376504054 593.003325835581 818.438773214014 582.06881866663
"2468" 493.4 776.054356650705 594.293364344272 814.561686072357 584.755854285536
"2469" 493.6 760.254326222733 596.480051887762 801.370288809725 588.414608908048
"2470" 493.8 742.45731055095 603.658205993318 779.778763780265 592.506330847083
"2471" 494 721.827758515909 612.462130330542 758.131695660237 599.783618651444
"2472" 494.2 697.97829729281 625.223823137313 734.510540695689 607.257635638845
"2473" 494.4 675.586773121727 638.918176799167 709.718235545879 619.653036460382
"2474" 494.6 657.239284854381 648.777858345954 689.509160240792 630.859879219122
"2475" 494.8 635.994803532397 652.581706620524 672.541008883759 638.970415846109
"2476" 495 611.650519900908 654.377398382711 649.839345006697 647.144593590995
"2477" 495.2 590.388055741269 653.544613666509 628.116592311297 650.050924952548
"2478" 495.4 565.958767638856 647.796488030294 604.872470228203 650.399280979588
"2479" 495.6 540.222514631688 641.309682981722 580.404071812767 648.994654951327
"2480" 495.8 516.182873785838 630.074063709045 552.448166251755 644.306845684409
"2481" 496 491.972904780831 615.017264499482 524.827804237589 634.005003150765
"2482" 496.2 470.498152957375 595.393578283406 501.492872354081 620.936283832064
"2483" 496.4 453.287638913683 575.334403944103 481.093151429495 603.289103363619
"2484" 496.6 435.851641328816 556.339905124239 461.28164546929 585.561567888578
"2485" 496.8 418.118842843674 532.618994763954 442.601070233582 564.111422532694
"2486" 497 403.580362907766 505.482985314083 422.647815546299 539.44339529325
"2487" 497.2 390.200900137174 477.896945111345 407.317882067091 514.895863277896
"2488" 497.4 377.895289628634 448.277940928656 394.052765531892 487.982273565492
"2489" 497.6 371.514239664118 420.211976628723 383.151215001531 460.327015017302
"2490" 497.8 364.12013347606 392.461468672808 371.816556836669 430.819602532153
"2491" 498 359.900773449077 363.380968569001 366.387636983717 402.530821976647
"2492" 498.2 358.482101205876 332.257088043577 361.251244794838 371.908972441344
"2493" 498.4 358.393991528933 301.153060100445 357.676738473344 342.13073859812
"2494" 498.6 361.525878369749 269.072643574295 356.384014189687 309.903039775896
"2495" 498.8 366.181434196912 238.135362434151 358.015583281899 276.950707478852
"2496" 499 375.318244599562 208.45206621301 365.290344160108 245.261488620523
"2497" 499.2 382.97554686497 182.048563052569 370.967551371877 217.312539080251
"2498" 499.4 398.174279648317 163.281138049257 377.376351364333 197.592405346354
"2499" 499.6 414.944720635393 140.780656578259 388.76973698164 174.636793351345
"2500" 499.8 426.033296210107 125.350763349256 407.006782488807 155.859733269746
"2501" 500 443.906678924487 105.037629760176 418.523850680504 136.933499854982
"2502" 500.2 462.944329205443 91.4301668072024 435.164404852849 116.642041566436
"2503" 500.4 489.701813936551 76.9923799884059 453.908511737791 98.9044575646704
"2504" 500.6 515.240349205651 62.9028691233226 478.426921248799 85.7058691473232
"2505" 500.8 538.356352016965 56.2027808337174 503.216221265209 71.2334849608976
"2506" 501 558.079800079952 52.2464164162263 522.379679633218 62.4209970765821
"2507" 501.2 584.833109062424 48.5039325849809 544.571959456536 56.2286752498621
"2508" 501.4 612.611642432658 44.9537303477299 572.134992263773 49.2063234039281
"2509" 501.6 639.502041805831 42.3329181971757 601.997304895492 47.6456624432751
"2510" 501.8 658.956653861693 41.4561645668502 621.162608104598 44.4099360503462
"2511" 502 678.331645093994 45.1735604001912 640.728257454599 42.3718921691967
"2512" 502.2 704.571209897439 54.2443714934767 664.292248669396 45.0040542812654
"2513" 502.4 730.866384471533 61.7464243409421 689.91366436244 50.0476691320059
"2514" 502.6 752.86902090683 71.1581941729666 717.259282787565 58.5500210371319
"2515" 502.8 778.619004007239 86.2607323050767 744.085328728332 67.6434518400565
"2516" 503 802.964209768756 102.73014339289 770.190637138254 80.6131064914656
"2517" 503.2 825.510106175351 119.929886163467 793.796327995559 95.776307103962
"2518" 503.4 846.159919727749 137.328582965486 815.494189591838 112.8913078387
"2519" 503.6 868.102533237679 155.297646401161 838.461149153615 130.58857432916
"2520" 503.8 889.277205187633 177.780229775087 859.652373250841 148.735610874454
"2521" 504 902.740300141754 206.861845342372 877.943618591988 169.29023438807
"2522" 504.2 918.175387842638 230.794420867854 895.492673560981 199.778123781198
"2523" 504.4 923.665395081182 252.087636414111 908.946161565151 217.83729757792
"2524" 504.6 931.676971386173 278.792684465521 921.073395243719 241.994759400752
"2525" 504.8 940.155322733939 303.585739278841 930.001161570482 267.14344758222
"2526" 505 935.083721212282 326.050205785916 935.838098214493 287.199973797241
"2527" 505.2 932.56616268993 356.656506705759 936.458825641871 314.467938890149
"2528" 505.4 925.394546504981 383.60312033455 935.830301557777 345.250024712113
"2529" 505.6 917.7542736973 411.590621202522 927.245389538598 375.78439977146
"2530" 505.8 907.553701622365 439.082526262783 920.067374892146 403.332440239867
"2531" 506 891.026632138849 464.867133360345 911.357744560069 431.738793860306
"2532" 506.2 870.086779139559 486.539575052031 897.595424650554 458.915966583376
"2533" 506.4 846.669885699991 505.573512502106 875.48382248325 480.924314868975
"2534" 506.6 821.015719506051 519.215598380831 855.038438189469 499.721485761085
"2535" 506.8 791.116129337809 527.025929316295 828.281301330417 514.92935781583
"2536" 507 762.520674000531 531.145454411109 799.684969216429 525.115875174323
"2537" 507.2 734.519372428396 527.929626851294 772.9314426138 529.628570518558
"2538" 507.4 703.993320619635 527.985486529795 743.452723624286 528.765585308652
"2539" 507.6 673.458417215956 530.222256876181 714.433705148459 527.883704894725
"2540" 507.8 643.655628631368 527.105616642007 682.043004384725 530.744343354454
"2541" 508 613.994450733514 519.272200285645 652.413962898403 529.010235784701
"2542" 508.2 583.636902419237 509.84230075115 621.877626650714 523.289430737392
"2543" 508.4 558.377440224756 498.066622356762 592.549754514509 514.202175241088
"2544" 508.6 530.209775818255 479.833932419033 565.594280084608 502.69645692657
"2545" 508.8 507.591610429025 458.942843971031 538.211399694259 485.641299587275
"2546" 509 491.525703705952 438.344690678993 515.716155151615 466.971152400299
"2547" 509.2 478.821414167333 409.894335939473 495.933070271394 445.109161322982
"2548" 509.4 475.03105999615 379.594699513948 483.081178541383 418.536879148518
"2549" 509.6 470.547840086561 350.868977631607 475.208898353795 388.155995767918
"2550" 509.8 469.241971807038 320.816523314876 470.715130768654 359.526537966636
"2551" 510 471.783304471746 289.106533462152 467.370501971123 327.457588536665
"2552" 510.2 477.432392258798 258.067494256295 471.229931109114 295.92384423074
"2553" 510.4 486.902686369105 228.063701363947 473.745584841062 266.032098169789
"2554" 510.6 496.259038175131 199.960954276499 482.522800249116 235.331381526795
"2555" 510.8 512.232564950517 175.515904394016 491.836215806761 209.036460189269
"2556" 511 527.350893328328 149.21731455754 506.096586222324 182.116831510276
"2557" 511.2 545.067151745602 125.300034118852 521.629874197879 156.329071500293
"2558" 511.4 567.628366783745 107.905083406653 538.517172686694 132.858054999059
"2559" 511.6 592.978179406456 92.113175843921 559.842962879897 113.375506144898
"2560" 511.8 617.208198184111 81.2533627940405 580.595420762877 97.5378793726998
"2561" 512 644.891586579458 72.1653202384938 603.378057111387 84.9191490646826
"2562" 512.2 671.439278065876 63.0359388395176 633.774942425458 73.2704972358339
"2563" 512.4 695.94270749929 62.5010583070991 658.205748098807 63.1259052331424
"2564" 512.6 721.2349786936 63.0303335703038 684.462182074027 58.914482946336
"2565" 512.8 736.618525808329 72.5647513984141 699.392109279559 58.0024980563388
"2566" 513 755.453461886395 85.8063165702416 718.043191115725 63.8839476389669
"2567" 513.2 773.528825737811 96.4139504900757 741.028731124709 77.7146166150393
"2568" 513.4 793.481174902812 105.550152419951 760.574675824728 89.2564755664559
"2569" 513.6 815.898479408985 116.517392849757 781.551304615622 100.464026704831
"2570" 513.8 839.179732902938 129.368120578022 806.973453011738 111.965302224983
"2571" 514 855.897143906284 143.88112861029 825.176471358879 121.858258451292
"2572" 514.2 876.097823812369 163.665103341891 847.530243117476 137.893687391744
"2573" 514.4 889.010298940027 182.838857416956 864.749218565905 154.1548782682
"2574" 514.6 901.414558539752 210.052750230904 881.312164898333 175.821504538747
"2575" 514.8 917.239942362077 236.28265988519 897.959443689753 201.730770609769
"2576" 515 925.562226972485 257.176630443533 909.809066411423 223.730915427354
"2577" 515.2 931.285788208059 281.300838105671 919.672941778282 245.319854616437
"2578" 515.4 938.473724690931 304.470966220774 926.101879510779 268.061964269066
"2579" 515.6 937.317178903258 326.078614166711 931.860326322226 287.081772722909
"2580" 515.8 939.629802925509 351.682825262056 935.309930347325 311.052463511188
"2581" 516 939.250951512086 376.564267530974 937.725174687513 337.806354797824
"2582" 516.2 940.310403091369 401.916643824967 940.461724988301 364.538294031946
"2583" 516.4 937.762683473427 416.898610204205 939.28391504938 380.479192700928
"2584" 516.6 933.377965517829 428.426738282728 939.454433725305 390.57781243803
"2585" 516.8 928.992565695197 447.828149105666 936.24958106604 410.843892013074
"2586" 517 919.023259057353 471.49821593773 931.78837235394 433.280085870759
"2587" 517.2 910.122761136961 497.108650432437 922.885396266078 459.253268823377
"2588" 517.4 896.360058845487 513.533079935425 916.499544981007 479.580087984405
"2589" 517.6 882.426824501136 537.590048057839 901.799217396372 504.412301545776
"2590" 517.8 867.995427943617 554.488481538505 888.390179553066 525.544499400035
"2591" 518 853.578811975155 569.084449395288 880.917739419085 537.416024290182
"2592" 518.2 842.542253519652 578.01362799205 867.863133957099 551.131266947114
"2593" 518.4 832.753161030056 585.735527964599 859.167246813513 559.581539773709
"2594" 518.6 825.631324378533 594.373058715636 848.561587523259 570.143859061175
"2595" 518.8 829.110237822823 589.423257433567 850.045896389854 566.386869393627
"2596" 519 827.428171887503 583.289239687819 852.205813650784 564.37421421161
"2597" 519.2 818.917420977481 579.684875395082 852.551031640895 563.87061992869
"2598" 519.4 804.347091342189 578.333253823947 841.47620996324 568.811353680226
"2599" 519.6 783.656664067228 577.602106982164 821.334889246009 575.272946281973
"2600" 519.8 758.113902463914 575.194466929639 795.699288095564 577.779507755718
"2601" 520 735.007526849432 573.950875550527 773.202256654445 577.349976847513
"2602" 520.2 711.623821364281 565.66278475407 748.838913783617 574.86323149574
"2603" 520.4 690.291197995326 556.019685475762 724.366072418708 570.998115732231
"2604" 520.6 669.382333669672 541.920091438848 701.949082681742 562.266376053269
"2605" 520.8 653.001235608683 526.952033939797 680.960642518118 551.377283648892
"2606" 521 642.999070191179 505.403019569649 664.132170836935 538.992856319727
"2607" 521.2 634.621812322946 482.184468417541 649.242388822339 517.632692817342
"2608" 521.4 627.836235163404 455.561359798555 637.709919456718 493.308237363936
"2609" 521.6 623.782130480188 427.319905870462 629.566783532928 463.805229884509
"2610" 521.8 621.583004278016 396.06407759401 623.588223554054 434.749937433307
"2611" 522 620.696026921432 366.226566783294 621.544558441112 404.814697777047
"2612" 522.2 617.330663819282 335.245230260171 620.283883122146 375.084428313966
"2613" 522.4 609.20246871847 306.777372066156 616.325982711905 346.536852857879
"2614" 522.6 605.720808411589 281.881102901981 612.029277717173 319.386981916808
"2615" 522.8 598.449120573643 253.12126037055 607.141047281869 291.034509619509
"2616" 523 596.888142029187 222.729795833384 599.040879053186 264.342834866681
"2617" 523.2 603.702878655263 197.828886992353 595.712071316604 234.700571879721
"2618" 523.4 613.298876173451 169.025982290336 600.187985628832 206.477477090095
"2619" 523.6 620.988840147549 140.375795852545 607.471533891544 178.333526829591
"2620" 523.8 629.0802617598 111.849480205638 617.415762047528 148.659923513547
"2621" 524 636.962341144891 82.5229015623001 625.427243063379 119.503435618623
"2622" 524.2 644.89371543203 56.1529690034306 632.505345788669 92.8621986134913
"2623" 524.4 643.302249736827 55.1829858322726 632.846227634578 87.0421767225118
"2624" 524.6 640.652722553546 60.6818442473287 631.473563000336 91.7942761208576
"2625" 524.8 646.045493740809 65.2892059709488 630.360273954167 94.6001392320236
"2626" 525 655.947682069304 69.1760328217653 629.407836066049 94.696283943007
"2627" 525.2 673.956255298024 65.8649184400331 638.73677527551 84.0039698260403
"2628" 525.4 696.436519862197 59.9283702612218 660.685424237544 72.3404276680365
"2629" 525.6 709.510805039606 66.8962814616119 673.240375505394 68.1921752026065
"2630" 525.8 728.082510444635 78.5244313215686 689.685107304219 68.9235422839737
"2631" 526 751.453760865137 86.1047270790993 714.747580245451 74.2363980148213
"2632" 526.2 776.170437772764 95.0830336117322 739.323099478563 83.8022634414517
"2633" 526.4 796.799307689108 106.512530612186 763.226769977227 90.3046358401291
"2634" 526.6 819.409015842742 122.534954944588 785.19152768497 101.192001006197
"2635" 526.8 842.900430060619 135.422066130677 808.893210414514 115.132686820482
"2636" 527 858.102944393395 147.808196175947 825.730188694614 126.59869082411
"2637" 527.2 878.104309336948 163.506432515473 847.105232649455 140.556996321547
"2638" 527.4 891.41894721636 181.46824194829 864.853210480778 155.042675027763
"2639" 527.6 896.930446941456 195.299473716824 874.184763808875 164.286931340388
"2640" 527.8 909.294989550618 217.447362450864 888.405408195678 184.791729859281
"2641" 528 920.990113522271 241.348616986833 901.243280877856 207.584408903343
"2642" 528.2 926.59116795542 261.05391898059 912.437107066585 226.528998730923
"2643" 528.4 932.445823719885 290.093348428249 923.294334518272 250.689504670818
"2644" 528.6 934.393100020509 307.223503352215 928.945423789588 273.025016019309
"2645" 528.8 931.416798833834 324.557383058027 929.419870954031 285.209112769043
"2646" 529 931.678849091237 346.378444662231 930.617686732909 308.896953245061
"2647" 529.2 933.129425037469 371.118706410758 929.365463223244 332.318846326807
"2648" 529.4 937.142612958267 395.127323203704 933.10318750692 358.909132496413
"2649" 529.6 933.056844895843 417.252951265704 936.183483525298 378.847708630775
"2650" 529.8 928.972868249086 439.480662289329 934.791129069947 402.153604905971
"2651" 530 920.350719872395 466.062952615918 931.051177736552 428.619796278274
"2652" 530.2 911.736920663107 486.148071334582 925.777069513408 453.197012510359
"2653" 530.4 902.51056774195 506.876920964021 917.441244607413 472.711647988922
"2654" 530.6 892.00382600323 515.830735154257 912.223977372024 485.048832333977
"2655" 530.8 874.603910806004 533.559063375225 901.541379949013 500.377100496592
"2656" 531 858.746303678598 553.661509273276 890.605434116944 515.624053865215
"2657" 531.2 847.913584186437 569.029255439036 873.420152324654 531.031187292317
"2658" 531.4 839.900465674557 580.555539536993 858.308792312742 549.369123314271
"2659" 531.6 825.997999910105 594.64683924449 850.600399480362 567.434993251586
"2660" 531.8 810.03793894864 601.685912257084 839.094521290824 580.243789485801
"2661" 532 789.441878180744 613.250318812802 821.171277668853 594.315851430955
"2662" 532.2 769.753293774503 628.613586631842 799.73488394518 607.236776993042
"2663" 532.4 753.818281643591 637.648441532082 783.290577201609 619.13002939261
"2664" 532.6 755.992679439605 631.618227943858 785.39633613757 620.138896449466
"2665" 532.8 755.755050510754 619.427262748757 784.07745760263 620.217250924727
"2666" 533 750.961661698864 604.748914860411 779.653907050941 619.740771085412
"2667" 533.2 745.431812562785 585.087323436626 765.530205043618 613.33218282062
"2668" 533.4 743.303701322836 560.968921872315 754.475491534663 598.111017513734
"2669" 533.6 738.114003358514 535.735948345888 747.018322253853 572.734599144525
"2670" 533.8 743.093090451888 511.671661619565 740.466428696995 548.926241366231
"2671" 534 752.406388084496 487.500167078121 740.841346089378 523.115925293282
"2672" 534.2 764.624774227449 464.340323184551 748.116415707924 499.256644437512
"2673" 534.4 778.719968369535 440.509362590564 759.38149000959 472.8767082213
"2674" 534.6 792.100599602839 414.537591893125 772.884556338185 447.033620182815
"2675" 534.8 810.039075709694 392.072592236783 786.312968799909 422.655035111933
"2676" 535 830.749168225003 369.029554776836 805.320980303874 397.063112992892
"2677" 535.2 853.652944055229 348.791741491294 824.320018518387 373.813483308166
"2678" 535.4 880.219180678208 330.630966790887 848.998626439585 351.623936697071
"2679" 535.6 905.786743345871 314.12235039322 873.783307975596 335.091285130983
"2680" 535.8 922.469217551431 301.189854801669 895.001338570724 319.878540077813
"2681" 536 916.785998305822 304.888995160075 890.600987887274 318.246804602974
"2682" 536.2 917.357013118484 311.602465448249 886.636219162332 320.062451091608
"2683" 536.4 929.136312637289 321.401273889681 890.484118656329 320.049568252126
"2684" 536.6 929.689057155137 329.926709071673 899.775742838461 319.009827226363
"2685" 536.8 934.32317148363 347.160135553122 911.178481205569 321.192967761162
"2686" 537 935.404210487027 366.660158574478 921.812366213748 329.676099335498
"2687" 537.2 938.502688708986 388.087839592514 928.520115051943 351.62498297725
"2688" 537.4 934.820151081371 411.82463772614 933.611926452459 374.748749983476
"2689" 537.6 929.685370138212 432.542280013531 934.892194344878 396.450964854137
"2690" 537.8 918.963269706572 453.068892029991 931.138468104672 417.285040294063
"2691" 538 907.961944259244 475.557005752643 922.451319776212 440.854860583996
"2692" 538.2 897.737176633356 501.737463461334 911.413706449482 465.897816258544
"2693" 538.4 889.344267773957 524.006789607555 902.959906521516 489.686859062196
"2694" 538.6 875.555306877131 539.763734711539 895.501544379825 506.496819051009
"2695" 538.8 859.703314114997 562.95783276286 881.895257019297 531.441898042897
"2696" 539 839.06440730624 581.433592944578 866.205925557738 554.483264806504
"2697" 539.2 819.87033660959 599.889490135012 847.701051230249 574.953741038326
"2698" 539.4 799.597344100507 611.755679110717 830.351687344564 589.972781362474
"2699" 539.6 777.478511296098 625.587654356267 809.671098875718 606.288526442914
"2700" 539.8 752.399556555054 638.106662576892 786.368219585743 618.797115969941
"2701" 540 730.5998171454 649.901527699009 761.79992299226 633.115457342687
"2702" 540.2 713.064548267963 650.712745919184 750.265373582589 640.645903631464
"2703" 540.4 690.553307189544 654.743295303838 726.787571025618 644.866762881858
"2704" 540.6 664.817462489676 660.917681179027 701.30607423707 651.065689087592
"2705" 540.8 641.178741241636 665.766878203415 677.311722980524 657.331027069471
"2706" 541 631.446711986455 667.405769721969 668.501508512159 660.15343041045
"2707" 541.2 614.860505436319 665.117729669881 655.209258766286 663.611278382229
"2708" 541.4 596.158023346171 661.070610661463 633.559242437542 665.499036677466
"2709" 541.6 574.628619664352 656.497062463163 611.910395413734 662.267830276859
"2710" 541.8 549.54225562572 649.986518573374 586.357320729756 659.052347412062
"2711" 542 524.909509421916 642.680514906612 561.261163937124 652.847131446529
"2712" 542.2 499.888824718272 635.012659486128 536.213658580751 645.579445860697
"2713" 542.4 480.212704598369 628.38908181972 514.977411654182 639.27769833636
"2714" 542.6 476.129013825748 621.156128133326 508.868044367272 637.080068754009
"2715" 542.8 468.449204120873 606.295394054189 497.922437807856 634.309595462972
"2716" 543 461.704543768306 588.454103081114 478.462702038752 622.697908169969
"2717" 543.2 459.170332414436 575.751720041033 470.234423105537 610.652513964386
"2718" 543.4 455.258667307985 553.636756138479 466.115337099919 590.969794008387
"2719" 543.6 450.660010768207 531.457451241813 457.795141008117 568.387793683012
"2720" 543.8 452.857771413537 504.898982813788 452.367574508234 542.593908570542
"2721" 544 454.881748180005 478.788860900567 452.178726965166 516.963084238678
"2722" 544.2 461.935496471162 451.781275455019 452.957475026388 490.375224103685
"2723" 544.4 470.146540127986 425.665786051563 458.812613002736 462.343791244922
"2724" 544.6 484.403569738786 403.435594387679 467.22531282675 436.707129888321
"2725" 544.8 500.106187931076 381.54635218445 478.408667590005 412.916257379965
"2726" 545 519.7295466121 363.15076853316 493.481751314636 389.861676975298
"2727" 545.2 542.756521783794 348.013997634105 512.756416439692 370.053658683781
"2728" 545.4 567.989545002914 337.539465346349 533.414181425676 354.374777338185
"2729" 545.6 594.879174358765 331.409074320058 558.302327127777 342.794628271004
"2730" 545.8 624.755751306808 323.432122359221 587.944627787682 332.831466291616
"2731" 546 654.337192407266 321.044306882658 616.616955967905 325.690432394966
"2732" 546.2 678.455997244091 331.544180689836 642.953108874515 320.887675788963
"2733" 546.4 705.066872326606 344.574050241002 670.800943787842 326.635576105545
"2734" 546.6 729.931415141626 359.866192537397 696.289505590563 340.371224858429
"2735" 546.8 750.192708296024 378.509103454158 721.260890016487 353.727083531345
"2736" 547 767.63914313364 399.992395853882 742.886976413443 371.516683356703
"2737" 547.2 788.173111112482 425.160029206895 762.397231713228 391.928682121074
"2738" 547.4 804.530303292799 448.905033705096 783.790437562124 416.887963771907
"2739" 547.6 820.429550016997 473.837269342324 800.682725524209 440.581270166321
"2740" 547.8 835.224582768371 499.054717869469 816.680653634191 465.218001795952
"2741" 548 850.625874231324 526.504928163585 831.935109919572 491.552108943195
"2742" 548.2 858.41744080658 544.052066086312 845.775039602562 512.08070303246
"2743" 548.4 850.96932879007 544.143032959894 844.45417414052 512.036527360652
"2744" 548.6 844.746380047022 554.853366024564 845.749414474228 517.401912611526
"2745" 548.8 839.552612609287 571.352201078767 844.482271500991 535.072620941363
"2746" 549 825.926915544462 585.024280904423 843.566381347663 551.374136655676
"2747" 549.2 811.182276839156 597.516344980826 833.349508199866 570.07500594233
"2748" 549.4 794.540054276522 609.30772623259 820.616340619672 582.121565902533
"2749" 549.6 776.651029460997 622.946179923026 806.101796729792 598.285764062342
"2750" 549.8 758.162456216875 635.086936554871 789.678457780343 613.655332191241
"2751" 550 740.901522881164 645.164432169301 773.255586998348 627.72507692441
"2752" 550.2 731.334120520667 645.46791154134 764.702713857472 630.748841744433
"2753" 550.4 717.793813070927 640.970934419015 755.169913973984 632.969874460034
"2754" 550.6 693.522332316981 639.924631983306 734.810654395318 637.213713131863
"2755" 550.8 674.858126151827 638.223549153514 712.12809326091 637.524276710339
"2756" 551 650.232252246389 639.043243779291 689.977383762009 637.547981898038
"2757" 551.2 623.686735603575 640.686437396281 662.463385038729 638.831771981033
"2758" 551.4 596.964963545594 645.512895433757 635.098169856356 640.360826305351
"2759" 551.6 570.585691171114 649.801514469175 607.271373123446 644.556877580715
"2760" 551.8 551.408646081724 646.187108349051 589.82402896056 647.045494997572
"2761" 552 530.171159997994 636.699965377957 568.385452588003 647.234631734668
"2762" 552.2 503.416257876276 627.729365864026 540.495353976254 639.012495793679
"2763" 552.4 478.704796069556 615.004997750994 513.232768200558 632.125361177657
"2764" 552.6 462.276827571664 599.044178155499 492.542266090597 622.13197311114
"2765" 552.8 448.617757286452 577.788831666314 472.540421910207 606.715571404299
"2766" 553 434.01389662077 555.870656727496 456.049812390403 586.529036223023
"2767" 553.2 422.995715456125 531.401152239434 440.229347896774 565.29813384189
"2768" 553.4 417.857958514043 505.539385970092 427.692534681746 542.96446143035
"2769" 553.6 409.724671773071 478.306655576602 418.734809444236 516.672035254696
"2770" 553.8 401.602052390759 452.363958271616 412.672501801438 488.956965141361
"2771" 554 389.44862354625 427.941891320092 403.200600241305 463.688924507308
"2772" 554.2 381.288233110036 403.276169149064 395.354313525049 438.999929707515
"2773" 554.4 376.650525110462 373.542745882402 384.127678563438 411.376042735511
"2774" 554.6 376.7510140973 345.084557820189 377.241260402157 383.608463955943
"2775" 554.8 385.210161698903 316.634497296964 377.474236789433 354.952229881606
"2776" 555 400.247179657406 291.417402256013 381.274951510222 327.068906798047
"2777" 555.2 415.051797878037 270.071990451561 393.406616513909 300.564931036308
"2778" 555.4 437.542699640533 253.577862425241 408.076963279684 279.178135709502
"2779" 555.6 460.505528530329 235.915487689194 428.368039280404 258.142133668246
"2780" 555.8 486.039421392212 221.609198600701 451.201113482987 240.41349104315
"2781" 556 511.722791394972 216.390118832989 474.00697055871 227.275273518069
"2782" 556.2 535.505564700989 214.988349953654 498.401555994653 217.101392325473
"2783" 556.4 558.955069158773 221.265993313011 520.482730079017 214.469419060888
"2784" 556.6 585.22053425315 228.689934236285 545.820276380046 218.542915583015
"2785" 556.8 607.093733049122 235.759300784126 569.621880003878 223.207152924765
"2786" 557 628.955302240237 245.840160354024 594.22587256997 230.550006309838
"2787" 557.2 642.189828823025 263.306918852856 615.037196614854 237.754696303965
"2788" 557.4 658.264990032261 285.874551302614 633.904679098469 255.947592421266
"2789" 557.6 672.175741609764 311.470452155432 652.494637582493 276.832456754466
"2790" 557.8 686.278203401221 336.908216876836 667.114627340466 303.314439441382
"2791" 558 696.662907952577 364.286557752 681.838800864822 327.829898751098
"2792" 558.2 703.796273107404 394.423172728993 693.63895270494 354.207788032603
"2793" 558.4 708.371345988341 423.432227787722 702.410488466332 384.541758870645
"2794" 558.6 711.613662415757 452.266952934296 708.569560565956 413.617852893288
"2795" 558.8 712.654692908757 479.082563001682 712.045238858493 440.328420395459
"2796" 559 709.977405855474 508.81081165257 714.135369162463 469.005267118041
"2797" 559.2 704.47166316993 534.359429069584 713.468343729188 497.120018489735
"2798" 559.4 696.958906459516 562.200897744683 707.840243470724 524.865630968035
"2799" 559.6 687.952005895793 590.225196570934 700.682039250345 553.360542986892
"2800" 559.8 679.733480026777 618.77543688818 691.700033537549 581.460476219881
"2801" 560 667.751388418351 642.885305697827 682.757245302769 609.186058849255
"2802" 560.2 663.001998304454 639.142033494877 682.876610841302 612.391964599054
"2803" 560.4 653.23138694386 635.104610384656 681.171587892764 614.600319414979
"2804" 560.6 633.34143502163 642.90087146311 670.386840279088 620.01100462861
"2805" 560.8 618.282928748178 646.944122631958 652.806482556268 632.391028565841
"2806" 561 601.33971696498 650.892657688203 636.384439767189 641.801485707446
"2807" 561.2 587.818440967556 648.162420885186 624.644756634722 643.503383683651
"2808" 561.4 563.440688159013 646.462275770766 600.559257896819 644.865272638843
"2809" 561.6 545.220426004696 641.495528846233 582.051259926035 645.876284965927
"2810" 561.8 530.888158342279 635.712381636663 570.008079407429 644.375720813245
"2811" 562 507.151513446216 627.606627675546 547.545074017174 640.834899320101
"2812" 562.2 486.482836829295 619.08337204282 520.678474895624 631.987636861687
"2813" 562.4 480.089476628527 609.338466546012 509.217596675762 628.580480358262
"2814" 562.6 470.514479135949 591.109016384097 494.89067389356 620.527819053254
"2815" 562.8 459.514558519926 566.221387197086 479.389616085952 599.267414933802
"2816" 563 449.137566094145 543.473836693247 464.899332428506 577.761389699291
"2817" 563.2 437.843087074578 518.566217351934 454.453039410653 553.091629824591
"2818" 563.4 430.119007283511 494.829416120782 443.220390129288 530.320180361653
"2819" 563.6 428.262199030887 469.40045084933 433.034826950522 506.578871458758
"2820" 563.8 431.37636645332 444.516255589202 429.484745169155 482.489461244899
"2821" 564 436.153497125755 417.888255303237 429.72583335512 456.434701980488
"2822" 564.2 446.263595523312 394.523775606468 433.27068020622 430.917017078307
"2823" 564.4 461.327367760961 374.574089834538 441.674574224527 406.97919247815
"2824" 564.6 479.926924222864 357.368663372067 452.784997004754 385.970785406959
"2825" 564.8 498.139254880738 340.05387043281 469.431259794787 366.235453904557
"2826" 565 519.730058747229 325.991485769106 488.619244301828 348.914800182468
"2827" 565.2 542.557600885045 310.437071713941 510.97296880611 331.701329456088
"2828" 565.4 568.524173143564 299.71865513354 533.501105350371 315.215119452828
"2829" 565.6 594.958736040167 291.891222117657 558.187642638726 301.802925646514
"2830" 565.8 622.409684768291 290.020684223229 584.044247673665 293.582149048379
"2831" 566 647.115229353283 296.762766674253 610.899681118437 290.387446753748
"2832" 566.2 667.942533338087 306.420114064231 632.5678207992 290.802824317053
"2833" 566.4 691.100233704322 318.859577044196 655.464337343392 300.982055036857
"2834" 566.6 709.934131684419 330.042914399603 678.334832810765 310.302498835382
"2835" 566.8 727.690745319698 348.103685789077 698.390320721376 323.319131585311
"2836" 567 745.404772002677 368.422454050124 719.973274834928 339.270116073337
"2837" 567.2 757.280449339532 392.128669927235 737.73355249977 358.915900353816
"2838" 567.4 766.802517376451 413.787838840695 751.365353379418 379.583494509385
"2839" 567.6 773.204064752308 436.954079988601 760.938431268847 401.555151592599
"2840" 567.8 774.33965355151 462.044220904508 769.680290632031 423.575267061369
"2841" 568 776.403095679184 488.181868313525 772.90119331872 450.859962451211
"2842" 568.2 780.106916064154 513.678096127208 773.292820399726 475.78496233671
"2843" 568.4 784.169844197558 541.796681031494 777.662157011233 502.790192316494
"2844" 568.6 785.715247221968 569.699748735821 783.3214233878 531.690423416232
"2845" 568.8 786.199156126174 597.46244092785 785.618415706747 559.866464995139
"2846" 569 781.125065054352 598.791398155923 787.851901535469 565.752276810419
"2847" 569.2 774.267733358321 598.970119628017 787.080056755347 565.927402906024
"2848" 569.4 765.422504207718 617.989222739246 784.059442550248 574.156216466571
"2849" 569.6 763.091762219035 617.293895378334 775.822681932326 585.312865942642
"2850" 569.8 758.573166437196 617.507264444699 774.848976792843 586.791320895124
"2851" 570 748.592510716164 626.167705087805 771.619115343373 594.021846626021
"2852" 570.2 740.220579758689 632.790469405841 764.165928094647 605.053649462809
"2853" 570.4 733.099054095476 634.329858435263 759.791016214406 609.255772920206
"2854" 570.6 718.154913010357 642.885560545017 748.175159029369 619.528794948839
"2855" 570.8 706.387859533935 644.507438193917 737.38874385578 628.471276224969
"2856" 571 691.767530223777 647.19114753701 727.957358932133 629.394848341732
"2857" 571.2 676.118332056647 651.917964383728 708.69883110058 634.745660873234
"2858" 571.4 660.248189486859 656.907508351001 693.837911741904 642.598192013454
"2859" 571.6 655.435590605194 655.903123044891 689.789116809677 645.324452020316
"2860" 571.8 657.147644095227 654.518649235526 690.345805315767 645.410629822856
"2861" 572 658.296219207996 652.88709113212 690.850940382948 645.071119848446
"2862" 572.2 657.109488447658 653.574803145321 689.902490066858 644.311965993964
"2863" 572.4 657.011922340226 653.580598720187 689.869195393713 643.713212747313
"2864" 572.6 656.186942659294 653.958487474197 689.27239882745 643.37209360143
"2865" 572.8 655.651350441712 653.816340387655 689.009553863492 642.847484279697
"2866" 573 654.190588383001 653.381891305932 687.255951903949 642.709113659082
"2867" 573.2 653.237311473761 653.639594227761 685.629726247654 641.672456321892
"2868" 573.4 652.921630346381 653.488345935021 685.805815675575 641.844679704684
"2869" 573.6 652.700696491026 653.470114478165 686.307860417304 642.106012574367
"2870" 573.8 652.758467605572 653.329076002369 685.648661703311 643.231815742701
"2871" 574 652.126974416268 653.266227409192 685.466899321241 642.897645744331
"2872" 574.2 651.756663488366 653.472956251482 684.834603447644 643.50093545411
"2873" 574.4 651.71794711323 654.26819977361 685.238235770623 643.996085807762
"2874" 574.6 652.07427759319 654.746130132435 684.827741668623 644.44442515283
"2875" 574.8 651.353219907023 655.76434184699 684.43180174061 644.385371874471
"2876" 575 651.565444562196 655.985805221535 682.417268211032 643.217498543487
"2877" 575.2 651.771546139013 657.876876693016 682.286218426725 643.23912085295
"2878" 575.4 652.509207489517 659.678492001104 681.804392839146 643.992610192704
"2879" 575.6 654.882076256205 659.712016968455 682.842108357173 643.991762582242
"2880" 575.8 657.266762890765 659.319366080688 683.172321397075 643.953527681943
"2881" 576 659.132652766837 657.496230897737 683.621998715647 642.94435364548
"2882" 576.2 661.061812904922 654.11841220434 686.32424436484 640.737029841642
"2883" 576.4 662.530384085298 651.845472427802 689.54344428116 639.670591766886
"2884" 576.6 662.849240021445 649.454977097987 691.517672036736 636.154814798443
"2885" 576.8 662.245793451067 646.500892158353 691.650904410907 634.723392006006
"2886" 577 659.738152641653 640.835728434059 692.576928381647 634.039292275951
"2887" 577.2 652.378043490453 633.061409693927 690.044567410325 633.602611688617
"2888" 577.4 643.481305036448 627.176412489556 680.466724279702 636.162293099173
"2889" 577.6 643.597683695556 625.961549881242 675.966190036606 635.268817267188
"2890" 577.8 644.401197701504 625.910668285058 675.60427593392 634.850780312177
"2891" 578 643.22785022431 625.301992782255 675.063990264265 634.355546762205
"2892" 578.2 642.635510673354 624.894147476196 674.884205408647 633.995885668295
"2893" 578.4 642.290914299069 624.65884084925 674.583309327414 633.934050072635
"2894" 578.6 641.753977508195 624.526029416615 673.819065196976 634.647594970717
"2895" 578.8 641.727880051674 624.531002766468 673.693108279009 634.854508341199
"2896" 579 641.252502742901 624.109488058877 672.887357036355 634.174095921458
"2897" 579.2 640.844023004406 623.896340120268 672.51452376803 634.380515547556
"2898" 579.4 640.844384790283 623.496298216977 672.201101796195 634.241411990809
"2899" 579.6 641.268341053251 623.28304878958 671.863968382688 634.710560279222
"2900" 579.8 641.426864461078 622.716569280994 672.228773752643 634.731471341444
"2901" 580 641.33504328883 622.760677170165 671.280085530395 634.831671926773
"2902" 580.2 641.576163922546 622.759269063009 671.872031302668 635.224449274028
"2903" 580.4 641.631348652884 622.393330609229 672.110471194357 634.79259621727
"2904" 580.6 641.145561042249 621.897096277368 671.721891246244 634.193623333422
"2905" 580.8 640.881418721734 622.115656146755 670.829637570865 634.49881778894
"2906" 581 642.131231030298 620.581771028129 669.810319854446 635.638572296306
"2907" 581.2 642.076011416939 620.111742976989 669.669030300095 636.142334082252
"2908" 581.4 642.123816224263 619.769274561445 669.767475446122 636.008858288317
"2909" 581.6 641.747637876926 618.799776284132 668.949413154263 634.868413156823
"2910" 581.8 641.228759586744 616.990259405823 667.852176315655 633.045770909598
"2911" 582 641.664793501155 615.442045297313 666.309919080263 631.033907780698
"2912" 582.2 640.983297849916 612.919256107443 665.842424073794 629.252787648238
"2913" 582.4 641.150566477562 610.752995703309 665.809617512138 628.599355931612
"2914" 582.6 641.498684707595 609.699883074686 666.213310153688 628.402738606672
"2915" 582.8 641.747021273113 608.9284996455 666.938121019731 629.017419317515
"2916" 583 642.455776617356 608.985579844739 667.159033581932 629.51916163781
"2917" 583.2 643.116453881508 608.774635087099 667.346457599854 629.632012142764
"2918" 583.4 643.038751066525 608.758264215377 667.3285691896 629.603997215577
"2919" 583.6 643.424197221189 608.950732166646 667.719416398288 629.924652633892
"2920" 583.8 643.606175795795 608.995135437236 667.842174364741 630.028218867172
"2921" 584 643.548949608343 609.191238119645 667.396628600136 630.402332766837
"2922" 584.2 643.665120067695 609.392335886994 667.017316740856 630.57531628222
"2923" 584.4 643.729610750939 609.689817757181 666.898818175975 631.125236472337
"2924" 584.6 643.820481430473 609.593342056491 666.663684838441 631.310695369746
"2925" 584.8 644.549777806359 606.579826158049 666.317273326853 630.914445418445
"2926" 585 645.874021214866 596.248189689745 660.226348008624 628.014828202157
"2927" 585.2 649.121847252313 581.519680523232 654.323000637589 619.385654077549
"2928" 585.4 655.403594959754 564.738755432047 649.300170788653 600.798395992231
"2929" 585.6 664.784670346324 544.628072372324 651.100785578352 581.511216497568
"2930" 585.8 676.377132513565 523.626028895026 659.025730991479 558.873968592423
"2931" 586 689.281173036511 501.539046671242 670.478352677316 535.882304118645
"2932" 586.2 698.352081684918 479.154879405196 682.108397971468 512.222290033323
"2933" 586.4 710.454849206825 454.633934208934 692.278265213594 488.568778842161
"2934" 586.6 723.786983914524 431.932515014172 704.48363952494 466.165259507789
"2935" 586.8 733.762131603311 406.534396794681 715.975782949088 441.791264746922
"2936" 587 746.295261476484 380.260371557383 727.843755980339 417.284888910153
"2937" 587.2 757.376212789049 356.316055658067 739.400040544113 393.043481278133
"2938" 587.4 768.17611254721 329.195557887075 751.145565047925 367.989338627113
"2939" 587.6 775.319999550841 309.024803124054 760.583923701983 342.637292611992
"2940" 587.8 776.337398814615 285.27639388393 767.71535790542 323.289662145426
"2941" 588 776.770830467805 259.504646057583 773.093478458293 296.787262335233
"2942" 588.2 773.908746222513 232.727093710302 774.416750782497 269.734188571183
"2943" 588.4 768.885936974548 205.446113862007 775.217367251354 244.558102587156
"2944" 588.6 761.844940717281 180.260006434012 770.093776469989 217.483745521422
"2945" 588.8 752.031037867608 156.481828781615 764.181557779524 192.769368676344
"2946" 589 742.085524383966 129.655056585409 755.748443884763 168.575524190111
"2947" 589.2 731.621959372553 106.74682484734 745.954640092521 141.857254331142
"2948" 589.4 727.060268076027 89.4646341267395 737.185193405717 122.472757105196
"2949" 589.6 734.326800930974 82.1786099165007 733.735835782244 116.650763913927
"2950" 589.8 740.224929778791 87.260663789222 733.417141118092 118.137309380903
"2951" 590 750.07953738738 93.3841390179825 733.926021724185 119.465553598496
"2952" 590.2 765.913808488354 94.7857352892361 738.903779762676 112.977710534269
"2953" 590.4 783.738644238952 102.309164292103 749.739493022641 106.249107492014
"2954" 590.6 805.595471853971 111.189290628042 767.365196014968 103.042686682758
"2955" 590.8 825.435443863058 124.416604940531 788.453065012992 108.943252947517
"2956" 591 840.231201844397 136.890386881113 808.351026395697 117.844380008904
"2957" 591.2 859.10673309207 155.4632393322 828.236335565284 129.687664244521
"2958" 591.4 879.48626114466 170.206418993914 847.87068948013 146.488571221103
"2959" 591.6 886.831147796968 185.509388984032 862.542129971023 157.181597745549
"2960" 591.8 894.031260210952 208.264933450059 875.630067989211 174.868961813732
"2961" 592 904.174860449213 235.646149774929 888.218229467232 197.675550316173
"2962" 592.2 917.928425676777 259.078260152041 898.33569486383 223.024724112502
"2963" 592.4 926.313974828337 276.735554764468 908.96097935393 245.397208868925
"2964" 592.6 931.850092047241 300.130458283652 919.87282154715 263.464148663923
"2965" 592.8 937.069135527057 325.374105938475 927.369389488215 288.476448468952
"2966" 593 937.0080266497 341.396469153815 932.355167567785 306.978701667979
"2967" 593.2 933.702916287171 355.162058940525 934.734306056654 317.471147843719
"2968" 593.4 936.636838135502 383.589723017788 933.575810060886 342.537481004838
"2969" 593.6 934.989585506273 403.734623049114 934.520804821884 366.777397424712
"2970" 593.8 932.785037864968 429.774763320397 934.64738286569 390.603470424335
"2971" 594 923.620650811062 441.631605634226 932.84421378543 405.843016611291
"2972" 594.2 911.136978091814 459.147203108028 927.634366875099 424.560229200184
"2973" 594.4 897.959637437065 484.478096042112 916.377727400274 449.7664982515
"2974" 594.6 890.887204189525 509.200664104972 903.140387945507 472.524465258967
"2975" 594.8 885.110706333903 527.473120681868 895.154513909692 492.917226488993
"2976" 595 872.918746203771 543.228168898236 889.141318260585 509.281813979197
"2977" 595.2 859.854692743425 561.675190882318 879.499288627544 530.14597194391
"2978" 595.4 845.206865052351 577.643487735969 868.190306548199 546.186102643256
"2979" 595.6 827.133739747865 590.221652361826 853.885040941924 561.033905917508
"2980" 595.8 806.412552195445 607.011800328839 836.459910818375 579.70195390016
"2981" 596 784.379535206745 622.001865281366 816.578109248712 596.835772775848
"2982" 596.2 767.450963919449 631.774747143253 799.132166741103 611.201135165228
"2983" 596.4 746.74803545741 636.143966294132 781.926458019089 623.331794420428
"2984" 596.6 722.801044914344 647.699910357972 758.20036399204 632.647124760482
"2985" 596.8 714.869776450007 645.050578896434 749.267039325254 636.298395705508
"2986" 597 701.742991895772 638.098378635711 740.916958758652 636.949558352186
"2987" 597.2 681.116746318092 629.164771611939 718.820487330198 637.266025941518
"2988" 597.4 660.133995097164 620.256156325506 694.807917853309 634.112238496698
"2989" 597.6 636.939542385741 609.194622471873 672.587274349206 625.55671088921
"2990" 597.8 613.234347718274 598.525958109563 648.742201714741 616.24924984229
"2991" 598 591.032948684294 584.721207878857 625.58042378368 604.283016323058
"2992" 598.2 564.877674034677 573.829247341979 599.99386319394 592.189426189765
"2993" 598.4 541.747362411588 564.5537206273 576.621300636933 577.190746070099
"2994" 598.6 519.7617391712 549.567375677957 552.906814153456 569.922165601463
"2995" 598.8 501.430076353505 530.8988325867 528.133925770966 557.91832149638
"2996" 599 487.84774396896 508.15899865597 509.373941722031 540.45083063941
"2997" 599.2 478.986836970249 483.132545968964 491.79746294911 520.78865851437
"2998" 599.4 476.898672844282 455.642827533117 481.97031743405 493.449175909314
"2999" 599.6 481.137446102043 429.174501297679 477.1667869011 468.437529815171
"3000" 599.8 492.523919873636 402.889165598353 477.297302500122 441.430181394055
"3001" 600 502.02115950718 384.221180574201 485.605905294749 417.89200099774
"3002" 600.2 517.689093334821 364.329378850663 497.295567092319 396.835008290445
"3003" 600.4 536.751714613883 344.322941326767 508.959225696124 372.529383013037
"3004" 600.6 557.041432387569 321.992648406829 529.363870790241 351.368407766674
"3005" 600.8 577.516240295447 301.524602509279 549.583942767832 329.08804761554
"3006" 601 595.316526177124 277.767078259911 569.754297463723 306.922853946688
"3007" 601.2 616.213143625233 254.605097518511 591.102639249927 284.168684407069
"3008" 601.4 640.704528318527 240.800547405644 609.340324564826 262.773363699421
"3009" 601.6 668.481296896881 228.121634778389 632.134007517828 244.99731924996
"3010" 601.8 690.534501116748 223.759361246396 654.068592477897 233.856146351614
"3011" 602 722.942098370309 232.052754051799 684.342769221412 223.827235377069
"3012" 602.2 744.820014529116 242.918318993527 711.017596268995 226.977283771539
"3013" 602.4 775.275876671586 254.854124092552 737.704298787234 238.536763718601
"3014" 602.6 798.096193705491 261.86513611642 762.361671995008 250.90667760595
"3015" 602.8 828.74916696115 266.331425505163 791.270912603936 259.241917396501
"3016" 603 867.580719819634 269.817795330703 826.845663333167 266.434577630951
"3017" 603.2 897.467091596834 267.930017295312 858.686591501651 269.870753534682
"3018" 603.4 914.872068541732 265.604694189167 879.465780124046 268.833365981603
"3019" 603.6 907.882315223015 261.847512699102 879.3540432296 269.566707699845
"3020" 603.8 906.845204068029 252.197817392488 877.159432403699 267.905580057451
"3021" 604 906.849521382211 244.993740726144 878.120142034083 266.289360802642
"3022" 604.2 906.32539727141 236.426023077476 882.333611796526 261.789630250655
"3023" 604.4 899.371859172002 225.023325575846 887.087307867384 257.407463703378
"3024" 604.6 896.009028220925 207.453989619645 889.463343816478 246.149318248949
"3025" 604.8 889.147154966491 202.233020509727 888.39076210858 239.671371937291
"3026" 605 879.214134848043 191.329213599586 886.91777400757 229.28259607006
"3027" 605.2 873.282919719282 173.920086611788 879.984891186033 210.275042737094
"3028" 605.4 867.797923377559 173.448294650565 877.70628166755 205.917823258326
"3029" 605.6 857.752027933486 168.578611732575 876.519948301034 200.809228611483
"3030" 605.8 844.364800394501 157.08647067319 869.697497105661 187.607475928324
"3031" 606 835.491160491839 139.798922843719 855.409616140904 172.29188091338
"3032" 606.2 830.937838951929 132.669592235808 846.079229867394 162.476250759293
"3033" 606.4 820.864276888607 132.706662051533 845.249946997008 162.20205525502
"3034" 606.6 810.912116320252 126.345841852856 837.464475820632 151.405394623896
"3035" 606.8 801.272472970464 114.981266338442 826.872709080404 142.417948154516
"3036" 607 795.77852487233 109.252639179622 817.63378666261 137.199005771937
"3037" 607.2 786.965521943487 107.063441926915 813.841287093578 133.953318285461
"3038" 607.4 774.477782642424 98.8454093123717 802.296946896391 124.352754134337
"3039" 607.6 765.134608533349 88.2112607425222 789.551475083489 114.979472134026
"3040" 607.8 754.458890968278 86.600184627353 782.325174306042 111.221464831388
"3041" 608 743.942089604997 84.6964441174298 775.62684049286 105.14647334374
"3042" 608.2 729.896113411627 75.0706122794277 760.241783351055 96.6700965336218
"3043" 608.4 720.349924883798 65.95802364459 747.479888397175 89.968235554362
"3044" 608.6 713.380013417304 68.0416869487106 745.102879268544 88.8865264156128
"3045" 608.8 701.556486280279 66.4562722813467 738.838412769641 85.4569627553938
"3046" 609 689.839840526627 62.4343495224347 724.379801115254 76.8891241492771
"3047" 609.2 672.699399961615 53.8107993589754 706.007507270773 71.0684955324429
"3048" 609.4 657.047191198919 48.4252602183961 690.483806229138 64.16501162325
"3049" 609.6 633.9818651223 47.1234550034651 670.00179235688 55.4499685325719
"3050" 609.8 613.940409662639 47.268224621854 649.208045696924 52.0352125464564
"3051" 610 597.432863602276 54.4467481634915 634.970368544836 52.0094858589071
"3052" 610.2 575.040887262602 58.8306494854141 612.340072009251 56.1470218085038
"3053" 610.4 551.48524221744 57.4456325217143 590.125325166239 59.2755210712936
"3054" 610.6 531.73206945715 62.0178043634007 569.513602511251 60.0232448924181
"3055" 610.8 510.983397261901 70.9044036584508 548.11461990293 61.2967158815983
"3056" 611 488.865709593161 82.0153164329751 523.805214920065 68.5694204092217
"3057" 611.2 467.865486757814 94.3860901218515 503.324801284022 77.3034501935668
"3058" 611.4 446.177310413591 109.136029876871 479.207886010135 89.6665259735423
"3059" 611.6 429.084683951841 122.806803359702 460.782523166667 102.017877326978
"3060" 611.8 414.187729078635 141.547779697239 444.309280041385 115.298973547655
"3061" 612 397.921066315715 158.320750606094 426.400124404907 132.748203803151
"3062" 612.2 385.051175199769 172.476490544518 412.264294441559 147.733649934593
"3063" 612.4 371.96407284245 193.012986326748 398.41340560586 162.053240072433
"3064" 612.6 356.914539396148 211.638183946 383.534445873715 181.955871002839
"3065" 612.8 351.302916495685 231.142598788901 371.266093675995 198.204811187233
"3066" 613 343.143567384195 253.694931777622 359.54674867857 219.770717884241
"3067" 613.2 334.89576786573 270.110677075504 354.428985608035 234.833967713331
"3068" 613.4 328.199631764752 289.103115789008 345.239966136932 255.358716733098
"3069" 613.6 324.180958306415 307.832941577417 338.460338273525 273.086525194265
"3070" 613.8 324.6111874861 329.886297293401 331.162985906793 290.653499657236
"3071" 614 320.147621144286 351.743393501911 328.543354644696 313.597779972024
"3072" 614.2 324.13845010448 367.043798194877 328.323779080388 328.372063553456
"3073" 614.4 326.639544687996 388.642438650881 327.085357996829 347.727158488712
"3074" 614.6 327.130053067875 407.178356582345 329.363662099143 370.156355639584
"3075" 614.8 332.390516428901 427.495490912011 331.153654579339 387.586625858056
"3076" 615 336.550470123162 446.913665202125 333.139002019809 409.037780884876
"3077" 615.2 345.664647315077 467.849522261126 338.099736100575 429.283415598133
"3078" 615.4 352.505626810374 486.46615003502 344.323818445282 448.712502897899
"3079" 615.6 356.866345670442 487.63245525308 347.385354807667 456.391403255822
"3080" 615.8 366.164750110366 494.040136288948 348.579155244816 460.153727296024
"3081" 616 371.678273070753 499.215415132654 352.967502434136 464.778367449001
"3082" 616.2 378.88186522464 505.8867674443 361.312055840848 473.65822790465
"3083" 616.4 384.872503578134 516.517819234302 367.488277303648 482.798650807925
"3084" 616.6 389.577226943938 524.388769014977 374.20965625552 491.74527064359
"3085" 616.8 392.519824571541 532.292537743539 378.201621452008 497.371707841949
"3086" 617 399.114089998501 541.929861727193 383.879947108991 506.787638143513
"3087" 617.2 405.107126401125 551.875007666548 389.821574223249 518.533353437076
"3088" 617.4 407.638147994674 552.805057455899 391.972828316248 520.526543986297
"3089" 617.6 414.230541155262 557.360335771511 394.630509757907 523.682931484731
"3090" 617.8 420.703659047176 561.738020579926 398.688518409958 532.197190367654
"3091" 618 428.669189850699 569.431343428977 403.778130724051 540.535722652518
"3092" 618.2 438.541419658866 577.019513361836 411.793710173709 549.802659860937
"3093" 618.4 445.153034007471 583.539849941792 420.422375324155 556.110065485422
"3094" 618.6 450.026019119868 591.044497743517 426.156717505824 562.184739814873
"3095" 618.8 455.868937178499 594.386729446575 431.079120106815 567.330830043785
"3096" 619 460.326139102661 594.526593746722 431.332326788642 570.517058031334
"3097" 619.2 464.452890193589 597.360091970165 435.103920527261 574.10625148165
"3098" 619.4 469.582005459722 597.803168948287 438.40683278173 576.268019897111
"3099" 619.6 472.332197015891 600.473681648137 442.544742234516 577.425157268304
"3100" 619.8 478.375297321685 603.273073955949 447.044883088253 579.844911135069
"3101" 620 485.866610071262 606.901241047657 455.462033673733 585.271606662007
"3102" 620.2 490.922834447808 611.561262237434 461.120410882955 588.274469949036
"3103" 620.4 493.74979349533 613.902259011352 466.268565800661 589.372445868359
"3104" 620.6 497.912809025215 613.01112435658 467.503463616172 589.841820464653
"3105" 620.8 503.904555317243 614.430403218119 472.00988063587 592.761042281325
"3106" 621 507.16396185345 616.325135698843 476.535227279874 595.577415886131
"3107" 621.2 511.838592094524 616.721387142847 478.820591477976 597.856280836251
"3108" 621.4 519.988844697555 617.687453887227 482.555123751639 599.205626563303
"3109" 621.6 523.980339121569 618.455244121734 487.876354382218 604.021216164631
"3110" 621.8 533.042395432498 621.644510942384 498.211213426166 605.147783016529
"3111" 622 546.852366140169 627.151229047515 511.727234564744 611.087154327754
"3112" 622.2 563.602728707634 634.313899188311 528.172044849592 617.63680531649
"3113" 622.4 576.239548583609 640.587824737385 542.239001535426 623.05715507751
"3114" 622.6 585.949529674099 642.957236258628 550.504623377589 627.001732017091
"3115" 622.8 593.512926075273 646.459828538184 558.638066267231 629.582517687258
"3116" 623 597.473274296147 646.190622440534 562.325612098417 631.193037436025
"3117" 623.2 599.734355494585 647.4965872486 566.377397369885 632.243557967612
"3118" 623.4 602.06299556863 647.237595988178 567.542564825408 632.545291938236
"3119" 623.6 609.387716984492 647.406970425218 573.105825633849 635.522904184532
"3120" 623.8 618.912603970873 647.627388964011 581.820430859676 639.318625933202
"3121" 624 629.269805258161 647.621195443925 591.536824919942 640.412646518727
"3122" 624.2 638.877810601883 647.068099349503 601.934771536598 641.673407390467
"3123" 624.4 651.063124175853 645.88957899897 612.612357543964 644.208325754503
"3124" 624.6 666.148757666844 646.25929711049 628.190872826932 645.624589132
"3125" 624.8 684.71452458284 646.477956578201 645.760333275363 644.627011804562
"3126" 625 703.700945200135 646.150087077994 664.588392825676 644.490130744055
"3127" 625.2 719.416513920051 640.711646137675 682.198194770075 644.395860525421
"3128" 625.4 734.694628393974 633.631429695536 696.919712016568 641.395580079121
"3129" 625.6 746.702341002931 626.771131770467 710.518037378022 638.613997219407
"3130" 625.8 760.802070218066 619.5731209731 724.862194789169 633.720395986981
"3131" 626 775.704001301342 611.069441199353 740.742769047759 627.475508660732
"3132" 626.2 786.848422788759 604.893114519977 751.441641109417 620.935616668215
"3133" 626.4 799.479761266308 598.374256145142 764.178015937802 614.122106309041
"3134" 626.6 815.168244719333 590.136644970711 779.78631963743 606.465869667587
"3135" 626.8 826.557506049545 584.05372107291 793.796866796065 600.25315377589
"3136" 627 834.450762930679 576.03339823287 801.897483140623 595.128781961695
"3137" 627.2 846.874337068223 565.647800834893 812.965856670302 588.743007186207
"3138" 627.4 861.638613322259 553.518505878182 830.407338335946 575.865954617818
"3139" 627.6 873.450658877309 539.598557705581 844.911485013185 564.640243758874
"3140" 627.8 888.554708427762 524.318278067239 860.25263953616 549.255764581764
"3141" 628 889.310516784313 510.253472444188 867.59209911885 541.516789709394
"3142" 628.2 895.894936038729 491.243709677125 878.564521282939 525.832531351673
"3143" 628.4 906.588914864754 472.849555100864 887.673874082752 505.102924185011
"3144" 628.6 914.522844013807 462.822173115357 892.832360937093 492.478659595826
"3145" 628.8 919.544345608655 449.468096124799 899.951832350132 480.746321636842
"3146" 629 927.492596330147 433.507579888218 908.915206661791 466.602180227134
"3147" 629.2 927.715611285588 421.507574313653 914.229085537726 454.772130124111
"3148" 629.4 930.255063876926 404.195713668557 918.685140156545 443.505175169919
"3149" 629.6 932.243275478081 390.080396261416 924.755983620274 424.928845933628
"3150" 629.8 934.3732108793 376.378373349779 928.322295866924 414.91226235952
"3151" 630 937.491452360754 357.670955400963 931.449910260674 395.276172774939
"3152" 630.2 938.147619207289 344.070337729143 933.213957944185 381.061316856718
"3153" 630.4 938.301488223998 335.628893780175 934.855581351282 372.341315121336
"3154" 630.6 935.317657396052 326.186750180139 934.095469405661 365.911417863581
"3155" 630.8 933.431021408644 313.981101909482 934.412866301747 352.991926794544
"3156" 631 932.78853803571 301.692105186446 932.552691220469 338.969147655686
"3157" 631.2 928.510120355232 293.121102021423 932.331791896531 331.703867684587
"3158" 631.4 923.30320426737 279.288532347272 933.589738674284 317.222029315041
"3159" 631.6 918.513080338128 259.605730208728 926.542347317942 296.009152553245
"3160" 631.8 917.399644889596 240.225345428329 920.796134431134 277.932876062261
"3161" 632 908.85492055689 232.029869826708 919.403400338983 270.553594542667
"3162" 632.2 901.81608310589 217.70520051174 915.056458702381 252.570136405467
"3163" 632.4 895.60535902981 200.338607831226 907.343658357978 235.521556722918
"3164" 632.6 886.944786439904 188.749943651517 901.919611109516 221.660949849894
"3165" 632.8 873.361885968629 176.62501147493 895.555291943159 208.596390873925
"3166" 633 861.301823427171 162.176941032786 884.690964498137 192.835075741439
"3167" 633.2 851.297969442408 146.238311177638 871.701254738833 178.164333074537
"3168" 633.4 841.218276145195 135.395163505564 861.982187147369 167.038279916217
"3169" 633.6 829.204368147213 125.019527375715 853.240413511671 154.444802217316
"3170" 633.8 815.758174230629 115.484285290632 843.556057471499 141.719424124959
"3171" 634 803.718177857392 104.655299588618 829.974963973927 130.564594487743
"3172" 634.2 793.939715170021 100.35215722007 824.046025353561 125.499826324323
"3173" 634.4 784.29071426503 93.6141397125983 814.124518858587 116.061933859157
"3174" 634.6 771.923268778327 83.9136182279987 801.849365091637 108.060055467629
"3175" 634.8 758.302701331687 79.765319240662 790.340762520873 101.189890462028
"3176" 635 742.127772140885 71.4250850266122 776.429843753153 92.2332114721538
"3177" 635.2 729.945058265705 64.030438786496 760.77759035656 84.8473394783017
"3178" 635.4 719.173217127702 61.2043650557984 752.933093702747 81.1003209081173
"3179" 635.6 704.792318379213 58.0733646253835 740.100680146868 73.2115485153971
"3180" 635.8 685.482219490142 50.9008780581323 724.182191389851 64.3838374095528
"3181" 636 669.126644166907 45.943836933918 704.097992167471 57.2778587363472
"3182" 636.2 648.090633116102 43.7615115982915 685.95018725119 54.5593355532231
"3183" 636.4 626.146833476109 41.0334480371552 663.453043165614 48.0164901093085
"3184" 636.6 605.736624463128 44.1566504021389 643.939334316788 43.8158092327131
"3185" 636.8 583.600248116328 46.8290020609494 622.251240042453 44.7364117705713
"3186" 637 565.547050542049 50.1960574303606 603.17432561931 46.711280150124
"3187" 637.2 545.093315521897 54.8513340496517 583.845336187883 49.5186234459115
"3188" 637.4 528.567994299232 57.8829262937791 565.793694646905 54.4164071068528
"3189" 637.6 513.389903679544 67.1218765759771 551.62407999063 56.1712511701768
"3190" 637.8 500.259354606367 72.4891951041897 535.539738357148 59.3998859234881
"3191" 638 491.606080637831 77.8061029194371 527.688878793255 63.7650505372143
"3192" 638.2 476.937658705797 85.0454871110034 513.255623439612 71.333580268697
"3193" 638.4 469.239463185994 88.5791978299066 503.936777474494 77.5025748704604
"3194" 638.6 463.321183758018 94.6845927748853 499.118536068534 78.6909373952844
"3195" 638.8 452.945351667707 101.339855158674 486.552657538707 84.4549129341922
"3196" 639 445.30676667296 107.55582189629 478.1140416961 90.1524650664548
"3197" 639.2 437.869502425485 114.508724325181 470.910224229906 95.0083467561876
"3198" 639.4 428.433062169372 121.306618918949 462.216363529014 101.008681884271
"3199" 639.6 423.604423381017 126.426505107257 454.151890397642 104.772115454658
"3200" 639.8 422.313508600234 131.270495685169 452.590778367734 107.289063586099
"3201" 640 417.039608928256 135.841366409769 447.857147299447 111.130444872614
"3202" 640.2 408.852463841826 141.684831630952 439.231525529381 117.689564851172
"3203" 640.4 402.593660035478 148.956895308495 432.080890171296 124.788014230971
"3204" 640.6 398.375525995389 154.694688716908 427.112135171663 128.940895065531
"3205" 640.8 393.01316547354 159.462767427923 421.296635167645 133.659984582781
"3206" 641 384.798863520359 167.905102007191 413.57769637034 142.406690245285
"3207" 641.2 376.738478295615 176.834844635293 405.594780923167 150.821046647927
"3208" 641.4 370.092291279576 185.690925203717 397.764223185952 159.208290223013
"3209" 641.6 368.767875557764 190.590550358564 393.677424503726 162.224272755936
"3210" 641.8 367.959934869111 197.249016766101 390.740200330608 166.620835302454
"3211" 642 365.889208948095 204.972913031702 386.077461393439 172.234185776222
"3212" 642.2 360.974265384437 217.717273717101 380.392924598448 181.253592742373
"3213" 642.4 356.434435663747 227.348525906855 373.043827674256 193.459243332248
"3214" 642.6 348.85725681187 240.919544846251 368.322575887056 206.782262578918
"3215" 642.8 339.655954585514 251.821840890856 361.372480753286 221.242632300823
"3216" 643 336.982378204386 259.642564817785 357.607428760486 228.448502730682
"3217" 643.2 333.960680830669 268.59206059783 352.774624505094 235.986608002905
"3218" 643.4 330.289226697134 278.723988349934 346.701178775966 245.280130355414
"3219" 643.6 328.894320874963 284.25470652922 345.63781503971 250.955106309981
"3220" 643.8 331.385080923327 290.22014067081 343.582166634372 254.932975253301
"3221" 644 331.545545602173 301.757288968621 339.672654345539 261.825014426031
"3222" 644.2 333.260139494843 313.953004557159 331.672562985069 277.671046778052
"3223" 644.4 336.722200632012 328.457367826933 329.95980768397 288.703026540811
"3224" 644.6 339.982577758913 346.986248416968 336.419686107712 305.971278361232
"3225" 644.8 341.05133937711 362.232052142577 339.211115920948 324.566225237881
"3226" 645 343.789290661892 376.192676769015 339.529948312535 338.873377906665
"3227" 645.2 346.884578304432 391.761709992229 341.159570360339 353.99518916309
"3228" 645.4 346.447138820421 411.384685536193 345.240854201637 371.86534906155
"3229" 645.6 344.205510432073 431.859774597773 346.894487023844 393.347325330243
"3230" 645.8 344.013909278034 449.32076278051 346.27956946152 411.328803176037
"3231" 646 349.675942300599 448.3550680014 346.386982685896 412.290945542493
"3232" 646.2 357.144908420032 454.501832988196 345.868773143495 418.815555714216
"3233" 646.4 364.945155579638 467.145433658345 350.895193006235 432.764610430321
"3234" 646.6 373.692748342758 483.538908469454 357.688388552537 447.937777378521
"3235" 646.8 381.370912629811 501.825126630641 366.726582217499 466.713551918111
"3236" 647 386.948587515986 522.126632063755 376.055599712056 485.498709457167
"3237" 647.2 401.400652815318 535.375331518441 383.58915217029 500.658012398169
"3238" 647.4 415.698672148481 551.745361589777 393.198314538004 520.453247696936
"3239" 647.6 428.18055732341 566.920621835744 405.884482918052 535.941032760091
"3240" 647.8 440.677729498503 579.920262975182 417.77207576491 551.274397155276
"3241" 648 456.796094195847 589.199743312659 429.534906046705 563.129781376827
"3242" 648.2 470.198368282254 599.876311521956 442.540923094533 573.810249740637
"3243" 648.4 483.782524634229 612.069104113522 455.948678739572 586.290690387671
"3244" 648.6 490.256142970211 613.270462568422 462.863725341423 590.153261289982
"3245" 648.8 497.492119003519 612.689747318254 466.964365727406 592.221405107567
"3246" 649 508.949022141049 612.432589022008 474.921089945038 595.742284554624
"3247" 649.2 520.385582421377 613.651929828019 485.120292100528 600.426041129348
"3248" 649.4 536.169909079157 618.398208442145 499.454342873656 604.402176125782
"3249" 649.6 552.258138592224 624.161950824252 516.293985953268 611.551877991298
"3250" 649.8 569.191931637772 633.564763010147 535.095255865837 617.332864271188
"3251" 650 584.741567147068 645.502040990891 552.852638328631 624.342619443197
"3252" 650.2 603.766259735169 653.018175742801 570.288319016514 634.277001095988
"3253" 650.4 622.497830571418 655.504954967798 587.074887687004 645.098510237624
"3254" 650.6 641.382289972853 653.015972875294 603.720436728866 649.585394507506
"3255" 650.8 664.336406018534 653.250145021785 626.888796885952 650.576471445126
"3256" 651 685.592027615522 652.647906416758 647.577007024272 650.016292790872
"3257" 651.2 704.683445589617 648.123776007169 666.811529769709 650.739233645804
"3258" 651.4 722.928943956097 644.8844534249 685.372524268178 650.006717523532
"3259" 651.6 733.620168862487 637.082023222912 697.627329480095 647.967932883924
"3260" 651.8 745.52320611345 628.083756106837 712.136667221688 644.455954322137
"3261" 652 756.770651962846 619.871640054013 722.298725703699 638.483539944849
"3262" 652.2 770.296911499791 612.518894382538 736.226905574828 630.091763426774
"3263" 652.4 783.698267913829 605.759798194632 749.821225479474 622.033892708798
"3264" 652.6 794.199551521582 599.293624475087 760.160362373048 616.183192013111
"3265" 652.8 805.108936955756 593.589357357667 770.802881827298 610.191438449133
"3266" 653 814.234397260092 589.559072562822 780.627397769874 604.654553839901
"3267" 653.2 821.001292315309 586.361919658385 787.509303703409 601.052684510603
"3268" 653.4 825.968603689112 584.211246254058 791.675881515399 599.172880597739
"3269" 653.6 831.800577551945 577.119794592446 797.489663020825 594.61745914485
"3270" 653.8 844.062872108388 565.201187413305 810.69944161618 587.563954769204
"3271" 654 855.474901260345 555.563195220743 825.19831556805 577.837292142898
"3272" 654.2 867.249043279841 545.846400328703 836.774758741936 568.756457064282
"3273" 654.4 877.686331227522 536.619698575028 847.69837473042 559.432374275763
"3274" 654.6 883.89189463055 526.253313207212 855.610152786029 551.513660622814
"3275" 654.8 892.9808391635 511.847228885467 867.54114637843 541.450934679794
"3276" 655 899.822031843887 499.59096806453 878.022929989637 529.183517458769
"3277" 655.2 904.85650635755 487.146750977419 884.123063820852 518.838715543429
"3278" 655.4 909.956295827592 469.471234132933 893.625514254222 504.64134088666
"3279" 655.6 915.153333801967 450.825898928798 901.920012333965 486.434031737819
"3280" 655.8 920.009514755114 432.11899068835 909.116305335144 469.517950231932
"3281" 656 924.949417973873 415.010419908757 913.046719787381 450.305206988593
"3282" 656.2 927.851674407117 397.53942981508 918.866283914378 434.287251449267
"3283" 656.4 930.768940594424 377.111657289142 921.610236195743 415.965841319754
"3284" 656.6 930.020955521994 357.662455823165 926.626639970943 395.678936057926
"3285" 656.8 926.731134740964 337.552693707296 928.263418111047 374.646026673812
"3286" 657 925.565208307837 319.214773807093 926.543232095294 357.023973383599
"3287" 657.2 924.041510389653 296.890117870137 925.434238489004 335.610314872369
"3288" 657.4 924.811027299455 276.740575729792 924.589001645811 313.741400293258
"3289" 657.6 917.147929161194 262.080510159701 924.286026820532 300.614176280825
"3290" 657.8 907.323716773392 246.544083195168 920.344041145608 281.773128346124
"3291" 658 899.869709329702 228.63157424642 914.657988575483 264.706615636708
"3292" 658.2 891.286008829821 208.640847347444 905.839701707521 243.389866969523
"3293" 658.4 885.133819735358 187.458780960432 896.883330158377 224.387111114478
"3294" 658.6 875.221243050445 175.56524897889 891.225433979208 208.585659491406
"3295" 658.8 863.605555706236 169.413971848249 887.067078939433 198.108122659709
"3296" 659 847.688841872895 160.901231495792 877.429028406304 185.491356622125
"3297" 659.2 828.323324405524 151.420978792857 861.887409424254 172.232283328272
"3298" 659.4 808.567624148058 139.593968449353 841.311476253469 159.417366619406
"3299" 659.6 795.479738626927 127.157378078461 824.122184672739 151.740654439815
"3300" 659.8 782.960206438873 114.408310822441 809.180689531004 139.111467377817
"3301" 660 774.986664340815 101.446340737786 799.362096473309 130.334294147557
"3302" 660.2 761.368883981952 93.4903255686781 791.21085714262 119.074384001305
"3303" 660.4 742.769309191184 85.1397771232278 776.225850138335 104.898598428161
"3304" 660.6 726.698409683401 77.0366911347399 758.431503819391 96.2580471983699
"3305" 660.8 720.121124926814 70.2751006077334 749.925494351039 92.368554406815
"3306" 661 712.34706630024 74.2419237220497 745.506420633936 90.3303530752518
"3307" 661.2 694.640568447135 80.8129158637814 736.059382370078 84.3759658140695
"3308" 661.4 677.671692675735 85.1370664412713 715.223817302378 81.4598723222388
"3309" 661.6 655.371463967424 87.1246300914449 694.355431000959 84.998058138155
"3310" 661.8 633.603847311414 89.7029292222034 672.108288501212 87.2035232854416
"3311" 662 611.65333803782 92.6363541344509 649.974621082612 88.2063885282967
"3312" 662.2 591.883794350109 95.8091466778426 629.123816282043 90.0131323517579
"3313" 662.4 571.853241143727 97.7822232158659 610.622703779867 93.4810949832682
"3314" 662.6 548.388831650905 96.9584243635908 587.867651737978 95.9034033450997
"3315" 662.8 524.651101931771 92.8805122464869 563.378505875557 95.1418273729326
"3316" 663 503.826609948158 87.5133864640664 540.330970136138 94.3360251750448
"3317" 663.2 488.536090237283 89.6642694148657 523.107768120947 91.4151107721707
"3318" 663.4 479.692445034383 101.833602101323 515.038483431483 90.9754443789631
"3319" 663.6 465.082084723811 116.117052572823 495.685906756671 95.1114956556391
"3320" 663.8 447.177111869272 134.033941777164 477.700520018888 109.782396242796
"3321" 664 426.710447025487 149.252658384225 458.366813056346 126.007449275319
"3322" 664.2 408.012004102787 166.459347072238 439.457306166006 142.346916930644
"3323" 664.4 388.498017233386 179.641306986646 420.659813466275 157.71766569086
"3324" 664.6 377.27942345448 189.841951806715 406.339858429066 169.209162133778
"3325" 664.8 372.398596442985 207.572474334284 394.543777653703 178.398413464812
"3326" 665 368.905589568894 226.92939147716 385.566873986548 192.38250777436
"3327" 665.2 361.948511354033 247.987703108112 374.986387687821 210.530695700725
"3328" 665.4 355.980840096754 268.844581656648 368.760203210138 233.465017324062
"3329" 665.6 349.499031124398 288.077499979872 364.485788374263 250.529189067864
"3330" 665.8 343.020424497983 306.19338265988 357.469795059609 269.678376534264
"3331" 666 338.308664675877 326.61576903197 349.40001455708 289.90957462475
"3332" 666.2 335.552898128891 348.84915041031 344.517611621756 310.890447365103
"3333" 666.4 328.912523251503 372.424314661325 338.467796958766 334.408854641708
"3334" 666.6 326.347347368708 393.90069687767 332.852885427586 356.976860890311
"3335" 666.8 332.067099648873 402.420023671336 334.040796625623 363.627296717941
"3336" 667 340.095685493959 418.655676493186 333.02834033799 378.436094386799
"3337" 667.2 347.277017459097 437.779227056116 338.293999392257 399.630908070926
"3338" 667.4 353.228359666997 459.03030913846 344.152441246472 420.485258770856
"3339" 667.6 361.115531774599 478.047047846738 349.492207833733 441.148198959747
"3340" 667.8 370.63576942184 499.34118592271 357.102459305815 462.52221771353
"3341" 668 377.514333410225 513.610486387046 363.341476505719 480.580984106802
"3342" 668.2 389.685256704429 519.42929611102 368.219428530659 487.225998232217
"3343" 668.4 406.916400741131 531.408754559983 379.941980331755 502.195165534331
"3344" 668.6 423.514856667419 546.6237970238 396.120982038881 517.505473094472
"3345" 668.8 436.873630284625 564.367224654719 414.164583953195 533.764049080399
"3346" 669 449.181534658567 581.113431404073 427.823586427939 550.201972395564
"3347" 669.2 467.034966524904 597.630794572106 439.538042706502 568.722130758341
"3348" 669.4 484.174620753052 612.737975906977 456.953589254619 586.672632504469
"3349" 669.6 506.242018610163 622.876685648528 473.387698368656 601.820537081743
"3350" 669.8 528.285916407321 634.733909431906 494.754333897636 613.22018039734
"3351" 670 546.82335086445 641.640492718563 513.96585819906 625.371933022138
"3352" 670.2 567.365099571791 643.486859149062 529.346281250377 632.176567756421
"3353" 670.4 588.053755679334 648.940045109794 551.536377444506 636.274970224391
"3354" 670.6 608.475781654707 653.735492261283 572.549173417114 642.162770620782
"3355" 670.8 629.218883045317 654.016850704546 591.857983798524 647.178465592648
"3356" 671 650.759094529965 651.708263244087 612.62855624778 648.969698673675
"3357" 671.2 664.352164231513 652.277795100214 627.444748919572 649.733807480292
"3358" 671.4 670.718277489439 650.749541009944 633.713157178216 649.637824277525
"3359" 671.6 677.416503979418 644.132921276909 640.106810468238 650.31180692224
"3360" 671.8 687.929218059669 637.627112895704 652.590534914719 647.966297963834
"3361" 672 701.96905869756 630.056542713969 665.804775034744 643.01886238511
"3362" 672.2 719.032485507705 623.49372034429 682.89302166992 636.904485068354
"3363" 672.4 737.327736346036 615.545941664961 700.749944258644 630.159338625328
"3364" 672.6 755.690429169039 607.363648995617 720.362434018932 622.622587677178
"3365" 672.8 772.720988841435 597.619874916263 738.252718528328 614.942250469257
"3366" 673 790.905833835624 583.676108963991 756.94392809028 604.999520756686
"3367" 673.2 811.532969142261 572.728820268763 778.224862985641 591.701657913368
"3368" 673.4 832.754212102395 564.060738445213 798.923430744791 579.690390263941
"3369" 673.6 850.949983593534 558.303152252606 816.930821396408 570.609104505641
"3370" 673.8 864.419477148284 546.887258935914 830.889441993613 564.845261868758
"3371" 674 878.326082066476 535.142420146776 847.394581607935 556.02649109453
"3372" 674.2 887.410688700641 520.475369991326 858.560679595208 546.767460155645
"3373" 674.4 897.400809987793 504.631478709223 874.466429189121 534.321267618414
"3374" 674.6 907.351911497343 489.615209330935 885.961140214515 519.504326091532
"3375" 674.8 907.347067553182 473.783030836315 891.703086137637 508.791945824524
"3376" 675 912.78567983486 452.817342802793 899.012893536471 488.171797302916
"3377" 675.2 919.098833840083 441.402512877451 903.441175563164 475.418594790967
"3378" 675.4 923.115208418379 431.754356354663 908.650422089709 465.458297591045
"3379" 675.6 929.868656816834 417.443155108483 915.314607693191 451.504728121267
"3380" 675.8 930.045979625756 405.904525487359 917.959050320105 441.164727310722
"3381" 676 929.444822111136 392.851819398297 921.276796478322 430.607821921376
"3382" 676.2 931.378306139075 380.382424572612 924.535580474134 417.064472648576
"3383" 676.4 932.057045195357 380.350715182236 924.728922888262 415.216865255481
"3384" 676.6 932.955882715052 379.299962249622 924.123825811905 416.169123105726
"3385" 676.8 934.585226116955 370.481368236786 925.353797288708 407.173220083374
"3386" 677 937.328500208986 357.712650430858 927.547869170836 393.625611091488
"3387" 677.2 936.725481451554 348.751987755282 930.459073838475 384.849029121052
"3388" 677.4 934.919376553332 340.447985001477 932.331540122608 377.607090505237
"3389" 677.6 934.058930935321 331.654208294494 931.33614197116 369.928766346741
"3390" 677.8 934.316924947516 323.429635667693 933.319062763528 361.740538959826
"3391" 678 932.765896679249 309.332046094283 933.385025683707 346.81067387971
"3392" 678.2 930.894239919441 295.495746579132 932.586271976512 332.629221990939
"3393" 678.4 929.045396648374 282.532434682554 932.24768526446 321.278404723563
"3394" 678.6 926.291039069074 266.390005771189 931.444572016353 305.508920194289
"3395" 678.8 924.518712803367 256.692797317986 930.906389779199 292.776133000325
"3396" 679 918.870824888776 249.598852524931 928.482090034456 285.516047958289
"3397" 679.2 909.306465327062 235.013029629086 924.340592941738 273.239198361194
"3398" 679.4 903.336676301876 223.63053184487 918.471966386788 257.506797653442
"3399" 679.6 895.131673339109 208.87692849686 911.632951766644 244.41591148256
"3400" 679.8 890.955719515626 194.39087585293 904.582667347475 229.136401085668
"3401" 680 887.736017727543 187.346387290982 900.399635605157 223.376523589968
"3402" 680.2 881.487282007535 180.625247099358 897.544721957773 214.250888792366
"3403" 680.4 872.508218174765 171.33353104861 893.907408248326 204.013181093262
"3404" 680.6 863.893869765291 161.53376072173 885.182780424187 191.221234414525
"3405" 680.8 855.438853278015 149.84541841991 875.990847303952 180.360988103924
"3406" 681 844.73674334099 136.76579176333 867.669993271064 168.187135894485
"3407" 681.2 830.554792656584 129.782937378119 857.510719112555 156.119453212247
"3408" 681.4 819.977166032768 121.893456950541 848.459990294297 145.440151051308
"3409" 681.6 808.233775990936 112.932181501147 838.301202722311 136.885221717228
"3410" 681.8 796.549248940569 104.150840060797 826.885134512235 126.494516258752
"3411" 682 782.266742126504 95.878759564478 813.585771068875 116.131098519358
"3412" 682.2 771.471667080859 87.1397943886415 802.279905063349 109.186035078635
"3413" 682.4 762.512614420315 83.1831414331261 793.89217706509 103.604835522205
"3414" 682.6 751.506464993573 78.5939136955989 784.831883839436 97.5239445902268
"3415" 682.8 738.817468985475 72.8602350952922 773.802753927773 90.7747633911013
"3416" 683 728.875430728739 65.8390935331228 761.486568747337 85.8191230400135
"3417" 683.2 717.650721756762 65.1984570522829 753.422152447959 81.7831898029222
"3418" 683.4 702.056405657939 63.0999550143989 740.459582167427 73.9243181589856
"3419" 683.6 684.559158543621 58.4534988529534 721.878486652562 69.1577508846071
"3420" 683.8 664.597497415942 51.4324882541991 701.929649295706 62.6404580087057
"3421" 684 644.185035191622 44.7705696863121 680.900068026623 57.0748994812369
"3422" 684.2 637.129798602296 48.2040950255222 671.919182364505 55.7377192461525
"3423" 684.4 622.938143338556 52.066048910777 664.218125451134 52.7040330895517
"3424" 684.6 601.762094298283 54.6959619956816 644.212631438905 51.558162305001
"3425" 684.8 584.264190931208 55.5998942756517 621.993700815193 56.9756112944372
"3426" 685 562.869886601991 55.1935834622701 600.1753600088 59.1518857136942
"3427" 685.2 544.247372301391 55.4690941683594 582.136561208703 58.9464705891526
"3428" 685.4 534.556513310524 60.6391769007562 570.586374772591 59.2280720478096
"3429" 685.6 527.936992362435 67.1630185198765 565.485356065511 60.7912104456928
"3430" 685.8 520.636898328069 72.0128828397548 555.868312488908 60.2658629834369
"3431" 686 510.912357493765 78.077424734999 546.572888339239 62.6892304686429
"3432" 686.2 493.744360091063 86.3501016478342 530.248229141947 71.0929826850141
"3433" 686.4 475.989545703322 96.1809603713532 512.107176163396 82.5111038218623
"3434" 686.6 459.318331679706 108.468572233208 492.580963781141 89.2723523489704
"3435" 686.8 443.98390283607 121.157533083423 474.830523421782 99.1549171470831
"3436" 687 426.503637798356 134.500440692905 459.291621570428 111.804288447668
"3437" 687.2 410.997200770035 148.180999494505 440.897427528483 123.980407067312
"3438" 687.4 395.591154021167 162.977487094343 426.59619451915 135.942140461036
"3439" 687.6 379.40720757134 178.371810196067 409.745383221312 152.26817779757
"3440" 687.8 369.446526184917 190.165869355067 395.874055044872 165.037725037061
"3441" 688 370.425591450826 198.372490548849 392.401648668086 169.013096217097
"3442" 688.2 368.375335555543 209.094064072308 385.794818501516 175.452068705786
"3443" 688.4 366.15302697475 225.665258428877 378.215348812879 188.056159944741
"3444" 688.6 361.365453250745 243.398423727934 372.771331178982 206.282712520661
"3445" 688.8 355.951206792873 257.498782860995 368.511884975608 221.649186770124
"3446" 689 351.672110552144 269.196470975867 363.238014385956 233.294207873249
"3447" 689.2 348.878705858961 278.385702087442 361.461130690412 241.702107136618
"3448" 689.4 345.190140983462 295.086783767892 359.22313876201 257.841316150454
"3449" 689.6 336.680751539755 310.994791796086 352.970447151021 276.232216847656
"3450" 689.8 329.6346830345 323.365747385706 346.819894384425 290.676826072352
"3451" 690 331.286415813004 339.369320768014 341.169578418952 299.78037082369
"3452" 690.2 332.941906632065 357.276061479108 335.568984749515 318.868023421029
"3453" 690.4 333.865729399754 376.880119766645 336.551124572458 337.003114759448
"3454" 690.6 333.216424652919 398.877111636453 335.051065863461 358.786171343711
"3455" 690.8 330.908546099313 417.770995410145 333.687148825946 378.691237768428
"3456" 691 337.070362879397 433.040125736008 332.80376778511 394.999409193461
"3457" 691.2 348.240088930555 450.601029783467 335.21196873623 412.639871949768
"3458" 691.4 357.44382048009 469.833552008157 342.944713219489 434.207588995788
"3459" 691.6 364.060507522221 490.731326047254 351.754842297832 454.635843863909
"3460" 691.8 372.030232622577 503.592894669585 357.741469701605 469.300369637499
"3461" 692 373.782639819508 510.941549985091 362.14749370564 475.824439896336
"3462" 692.2 378.218979614781 509.314450401373 363.162203828975 475.541598165733
"3463" 692.4 387.510675112613 510.138311642393 366.406649204261 480.07795478843
"3464" 692.6 398.781665529835 514.132055527291 371.653619144178 486.536215779162
"3465" 692.8 409.685104588869 518.189925462366 379.639042585441 495.842807069199
"3466" 693 418.207754503482 523.048520658879 388.727159606005 500.065718066041
"3467" 693.2 427.226705878006 529.401845315354 396.896704877347 504.938997494274
"3468" 693.4 432.293181922014 535.44462933026 404.54224332652 509.146240918661
"3469" 693.6 442.468042137169 543.599108905462 414.607456126826 515.094185492063
"3470" 693.8 453.633737112652 554.180612780813 426.322822191283 526.016235722276
"3471" 694 466.725980427147 565.420645122334 438.947647623782 539.341574598529
"3472" 694.2 477.433839748119 578.28380669849 450.315248349342 547.565025980565
"3473" 694.4 485.781305911007 594.468329871434 465.109386754049 563.409965350478
"3474" 694.6 496.171892790012 609.785658352289 475.101883318717 578.000982324222
"3475" 694.8 512.323572235805 614.950143324692 482.57415266872 589.484966233574
"3476" 695 527.834860507983 619.883128562287 494.80630300621 598.66738164391
"3477" 695.2 544.494963877457 628.646028641164 509.787048935007 608.902086855098
"3478" 695.4 565.765259893912 636.001738729283 531.145717638896 619.555669738336
"3479" 695.6 587.909421025445 639.881789205403 550.4391979432 629.821686613694
"3480" 695.8 610.910430617947 646.127111748733 573.735147912297 635.178529654594
"3481" 696 627.288673064914 648.343633360568 593.664921619054 637.668304035178
"3482" 696.2 646.020733411753 642.408175566317 607.014127914553 640.178499630679
"3483" 696.4 667.430596233805 635.358858579315 628.475375624577 643.324299233829
"3484" 696.6 690.250748876251 625.737208235436 653.631806977145 637.134046659682
"3485" 696.8 711.803905246067 614.604588335452 675.992146282351 629.632528151436
"3486" 697 733.013689564767 601.820989160747 697.777885795627 618.528074495758
"3487" 697.2 755.623975495537 589.996700110074 719.508357758165 607.961408626618
"3488" 697.4 776.84507543705 577.314576162634 741.39849290989 595.408903434933
"3489" 697.6 801.382221127525 569.04035785133 763.442892571404 583.637795569514
"3490" 697.8 824.509117673085 559.717296540864 786.65829559945 573.61377754191
"3491" 698 847.680707010633 549.615023642748 811.711467315078 563.614142277755
"3492" 698.2 870.419874305149 534.671738249413 835.2725759419 554.135699642353
"3493" 698.4 880.13917911507 519.316977896705 853.884181814121 544.848465912996
"3494" 698.6 886.614659307351 497.282439035501 867.309016870903 529.458998283295
"3495" 698.8 896.396887472463 472.898237015417 880.432056954536 508.777600418882
"3496" 699 906.08354442216 447.443069840211 890.73612806436 483.968124528692
"3497" 699.2 914.757709477425 421.779636267858 901.4458620324 459.437914207737
"3498" 699.4 922.106112095881 396.898318304008 909.310728323443 434.214886649325
"3499" 699.6 930.370344372015 376.927636060303 916.424077671372 411.733682097924
"3500" 699.8 926.230176846444 358.102330340453 922.544482507231 395.128505305305
"3501" 700 919.493886205331 332.424600866658 923.498753552672 370.843097647579
"3502" 700.2 914.756808089923 304.200637227455 920.052139146294 343.320717619729
"3503" 700.4 911.437866031848 277.698387993982 915.732929895836 314.964282214883
"3504" 700.6 904.904808127464 250.179186682028 910.812296611885 288.402050252
"3505" 700.8 900.991179466631 225.07721479181 906.625472078716 262.024258300814
"3506" 701 892.112923360033 202.654613448423 900.160846693161 239.398162948384
"3507" 701.2 876.60783079001 185.435761028934 895.490368236384 218.848420298653
"3508" 701.4 856.792260664406 167.710683257895 881.731476826789 196.316050050715
"3509" 701.6 841.564140630197 150.902432652446 866.469626326684 180.720990273222
"3510" 701.8 824.533031266706 134.408930501815 850.357929789002 163.335600993225
"3511" 702 810.18845721405 122.275380781992 836.22635904944 149.061595397662
"3512" 702.2 791.143911221158 107.237380613234 820.32623797862 133.603582463972
"3513" 702.4 769.529741290093 93.1859269525022 800.237095607337 115.898093302604
"3514" 702.6 752.800533688012 80.1238187287724 782.219401037383 103.410336998638
"3515" 702.8 730.282001155355 75.9085138946753 766.933628897493 90.8370685654378
"3516" 703 708.04664422832 72.4383154540439 747.128182486537 80.0232622822392
"3517" 703.2 686.139503469235 64.1946719617147 722.824905046124 74.4464491408075
"3518" 703.4 662.651590104774 56.269838862916 698.711775057259 71.9294514279345
"3519" 703.6 641.069316279187 46.7460515080336 674.545363173705 62.5146156515401
"3520" 703.8 626.263563052203 53.4807302076245 662.144504794093 59.3551597656974
"3521" 704 604.166234188881 59.9741085454618 643.152679802262 56.1788750767129
"3522" 704.2 579.983882865935 64.1600519864333 618.263047260632 58.6708974546934
"3523" 704.4 555.198069130069 68.5735502332766 592.991251345657 64.7358859166565
"3524" 704.6 528.423551753518 71.4765715940705 569.32529817598 68.6208499001444
"3525" 704.8 501.976212326848 77.0621536985195 542.562665754061 72.1012155775803
"3526" 705 479.626825160249 85.6579670079483 515.485634932183 75.9609630982076
"3527" 705.2 457.747327824182 100.494497527226 491.304811402373 83.8364115010384
"3528" 705.4 436.108511781431 116.371606551016 468.683030737217 95.1458754724878
"3529" 705.6 424.008814710048 135.420232594887 450.869259780396 108.932466377183
"3530" 705.8 411.772349648966 157.356161519832 435.704797698587 126.271087932732
"3531" 706 396.252463779008 178.112534706994 419.236185729869 146.695880025375
"3532" 706.2 380.001646618349 195.584108292736 407.082540075102 165.641157187512
"3533" 706.4 368.07907320251 217.166666337679 389.347579203623 184.988119789862
"3534" 706.6 352.430693258129 234.934401414003 376.83320965855 204.635837346937
"3535" 706.8 346.190588049588 252.153571855419 367.074600909466 219.705708302294
"3536" 707 340.732877239601 276.293561657231 356.991157458583 239.397947193206
"3537" 707.2 331.77054716696 300.305361377835 348.453102002927 262.822157575011
"3538" 707.4 325.672608228656 324.665043302823 339.974084714315 287.903510803704
"3539" 707.6 322.141637135647 348.467023296158 332.773079337046 310.290168399016
"3540" 707.8 323.233366047066 370.038084817128 326.953565114803 331.705158406605
"3541" 708 330.375752693847 391.557644963358 326.510825357114 352.306476995869
"3542" 708.2 333.687835664316 415.81549466129 329.985275409327 377.026100487566
"3543" 708.4 338.515880868696 441.2486298228 333.295771092804 401.407641737395
"3544" 708.6 345.895064246865 455.55039710686 334.855702596013 421.458677158688
"3545" 708.8 360.748012353764 470.107267215883 340.053831666617 437.116782987411
"3546" 709 377.39679388542 486.710234348168 352.402353153517 456.457149667527
"3547" 709.2 390.427799432425 506.001645817247 367.843113455969 473.36853324818
"3548" 709.4 402.608392084796 521.234001458702 381.24330614025 488.841490760886
"3549" 709.6 415.813764105741 534.526590187145 390.928840354571 503.400844127447
"3550" 709.8 431.268952196307 547.060876079228 404.841525038669 517.917835082906
"3551" 710 445.361293579005 557.644266306744 417.961066980557 531.303384173574
"3552" 710.2 460.915452180483 576.041061052924 433.614146294181 544.180834357634
"3553" 710.4 477.571408840619 591.638852227778 451.374602076432 563.362476044796
"3554" 710.6 492.658320781284 609.325292606262 468.164726716916 578.65644418641
"3555" 710.8 514.018598969547 624.060322929547 484.147298080046 597.83260802718
"3556" 711 533.03590148188 637.32744286904 503.248924377621 612.908343063258
"3557" 711.2 555.38445182226 639.590890400973 518.868960726382 626.534515956994
"3558" 711.4 580.149387597235 642.554136713756 542.274746947421 636.580078173568
"3559" 711.6 606.969481807894 649.30571753357 569.238337039653 640.044425441515
"3560" 711.8 618.258200633115 651.524730028173 584.339059036154 641.472423788471
"3561" 712 628.45860286633 647.065035761303 591.850996659064 643.185537849763
"3562" 712.2 642.842186194583 641.857050151593 605.198321237102 644.819287226219
"3563" 712.4 666.14093067817 636.645322606735 627.335554478082 643.54892873925
"3564" 712.6 691.162821905685 631.587067479115 652.890057659694 638.340315513378
"3565" 712.8 710.976261815049 636.921675667929 673.658147094175 634.750874442044
"3566" 713 718.102547931256 639.578451147906 684.720226418703 633.93670124189
"3567" 713.2 720.811404310199 626.781120765655 685.940671655776 634.058056387512
"3568" 713.4 728.154564631488 609.745903146336 695.987986626712 634.193383473141
"3569" 713.6 736.554037491261 594.293652819498 711.225381197548 621.600487133049
"3570" 713.8 750.928769448988 575.922469616174 722.747730964826 604.753337940463
"3571" 714 766.019068719402 560.602855515 738.405922320948 588.644650229505
"3572" 714.2 781.902649000669 545.889875074866 753.237385495176 570.587498303099
"3573" 714.4 800.817571335739 530.994657614984 770.252537015374 553.838886671625
"3574" 714.6 822.617448784873 516.020247884219 789.176518673135 536.93081816461
"3575" 714.8 842.302262932326 496.622364658109 811.113134239591 522.409495337635
"3576" 715 862.11226785324 477.296704234163 834.060963593676 503.069183901947
"3577" 715.2 881.152413731814 456.691605244773 853.95216738173 486.147954125443
"3578" 715.4 901.437413077768 435.699756884301 873.846116578841 462.753703576491
"3579" 715.6 921.496052367644 415.093568875902 894.294886989652 442.870578373262
"3580" 715.8 925.613710464287 392.146760265834 910.104423964061 425.351262802914
"3581" 716 922.094803037267 365.734935278813 920.517832207054 403.898734508769
"3582" 716.2 917.798284451178 338.947616706409 921.293214270856 376.777829255026
"3583" 716.4 911.916756033543 308.910075196595 915.997979929132 350.66232362226
"3584" 716.6 906.371752549694 280.469507976166 912.989231387872 320.547804367551
"3585" 716.8 898.704717504834 251.50314027354 906.763567676428 289.381520179411
"3586" 717 891.767147577999 222.194009229769 900.06973606929 259.905936182794
"3587" 717.2 884.394077371449 191.876409549814 891.976843625853 229.347571735127
"3588" 717.4 872.251317060183 177.654498085955 887.071138871702 210.917292103666
"3589" 717.6 852.712747758407 165.631152728263 879.988672181313 193.23530762493
"3590" 717.8 828.90516511967 153.104644385049 861.167241479633 176.232332521158
"3591" 718 808.809440639962 139.001586800463 837.641820763824 166.163537396713
"3592" 718.2 787.530137924819 124.996482500625 815.910163547346 150.446455042919
"3593" 718.4 762.641141736416 111.415466546341 796.187917302548 133.412926496131
"3594" 718.6 739.957649209312 99.5460572298428 773.748406893029 119.707917498357
"3595" 718.8 714.712389419936 85.7570652454488 749.965652150714 107.700821768872
"3596" 719 693.363201710988 69.744033021696 723.578971917755 92.8994745663897
"3597" 719.2 667.350014780242 56.5396687312969 700.322619875168 77.6869991491573
"3598" 719.4 642.053976336917 46.1138676320864 677.864821004448 62.2820445959197
"3599" 719.6 625.404936698734 55.712963129192 665.077266548891 55.9540499218764
"3600" 719.8 603.068121442605 66.26290727245 642.715156807703 57.3121328545185
"3601" 720 577.857671533249 76.3499466133435 618.768302856006 62.9497084649844
"3602" 720.2 555.409885452179 82.0505430096403 593.125311895513 72.2087780087868
"3603" 720.4 529.244055447134 94.2569335637142 566.088227375975 81.3129982160874
"3604" 720.6 504.671405887823 107.990007816504 539.706747897884 89.3946301129221
"3605" 720.8 484.875671913087 125.212907356789 516.484089439761 102.230007085331
"3606" 721 466.256383930138 145.768346804691 495.046401845517 116.694136234932
"3607" 721.2 448.095428509402 159.904436796292 477.663942015273 134.412088534381
"3608" 721.4 431.045073928675 180.187411308632 459.479891506067 152.964421837517
"3609" 721.6 419.417062566848 202.079779376906 442.688981101623 170.792350494448
"3610" 721.8 405.927982887201 220.600923764309 428.149838459597 188.614840640606
"3611" 722 390.507333576966 237.67148951823 417.023602581786 209.331869444723
"3612" 722.2 369.547262585235 251.18057773526 403.912071518757 224.745153903099
"3613" 722.4 352.247472098307 254.944441431116 386.444751091243 240.030652865342
"3614" 722.6 344.613059313256 266.161711859979 378.01863301287 247.108689060487
"3615" 722.8 336.6522055275 289.291171956933 363.92088567923 256.805317595678
"3616" 723 336.911200492391 308.172382732771 349.134650892831 273.616956097183
"3617" 723.2 336.122460733744 332.536535364922 345.775104915953 288.584901729289
"3618" 723.4 332.817194432665 355.330600962319 342.706320007449 310.564117409935
"3619" 723.6 332.408541588235 377.762105575659 337.717440690444 338.917485985162
"3620" 723.8 334.186086224219 403.55105081777 334.63157527073 361.755781063984
"3621" 724 331.112324928987 424.647808632163 335.452845098227 386.651168255419
"3622" 724.2 335.80811819691 423.412920545332 336.385967938561 388.844577202107
"3623" 724.4 343.748539747653 428.829942499798 336.942033550771 390.724259652497
"3624" 724.6 353.720340716665 443.166816141597 338.840649661806 405.409583942953
"3625" 724.8 365.966859539081 456.163996233788 347.774051423882 423.520196831577
"3626" 725 383.497388240839 468.283441160874 357.905930875452 439.284279689799
"3627" 725.2 397.707595413412 479.023595078926 369.215633181228 452.562023679298
"3628" 725.4 407.763267012467 489.86234810035 382.71617271781 462.048120251192
"3629" 725.6 423.974416572444 500.367588993648 395.627366307317 474.134668883585
"3630" 725.8 441.905251670856 508.16092660322 409.757171928607 487.822374202792
"3631" 726 461.862809327726 522.109367119232 428.433647549084 497.618851327248
"3632" 726.2 481.543707822328 535.315777262353 448.198779742334 511.83547046353
"3633" 726.4 507.546238351634 544.480787533569 471.581396216577 526.65816376999
"3634" 726.6 528.755937141862 555.376878517285 494.152572471511 538.097387119153
"3635" 726.8 551.038590444066 569.834431110219 519.38599418614 550.298289759094
"3636" 727 570.032366177178 585.698578020823 542.246186596098 561.030226236173
"3637" 727.2 599.361910432367 599.663305174004 562.847937492621 578.295778965251
"3638" 727.4 620.90901741268 614.176974036609 588.834779042926 592.74549636319
"3639" 727.6 645.383924201065 627.825779302372 612.753371466722 605.87425952757
"3640" 727.8 672.341553992648 634.821522060333 637.270059396307 620.377814911065
"3641" 728 693.170391805179 635.575455303229 657.429925119175 629.868191713801
"3642" 728.2 709.171821770826 643.249684184383 673.377297603757 632.688668491364
"3643" 728.4 707.033065436474 641.771876339895 675.49435128829 628.734866284813
"3644" 728.6 708.392474218939 633.260677504057 674.293432886226 627.50163982484
"3645" 728.8 715.615999359685 617.227073206535 676.586224146222 627.246817192133
"3646" 729 720.533892553622 602.280070337231 691.469313477789 624.498233710568
"3647" 729.2 733.03036255371 585.43915024918 705.763108743945 611.074593432635
"3648" 729.4 747.299233749455 566.129057250668 722.280877559907 594.607002131779
"3649" 729.6 757.800476022199 545.725994874733 736.486966140738 576.817883448153
"3650" 729.8 768.492886562395 523.623985185241 748.97743913563 556.577407507414
"3651" 730 782.73590703415 502.93229617223 759.135785389611 536.123651566025
"3652" 730.2 794.100035372853 479.398359257647 773.72000668885 514.243950804495
"3653" 730.4 808.546055672117 460.071094357915 785.201720010836 492.690082375298
"3654" 730.6 822.808694808731 435.336306631876 799.363179042662 469.455934275523
"3655" 730.8 836.692072753427 412.54035274726 816.361983836798 446.242002214395
"3656" 731 848.566075955436 387.485258030696 828.944628101197 420.516681603723
"3657" 731.2 861.298681710762 361.308535261137 843.344306678739 397.030890593903
"3658" 731.4 871.204107370806 334.629134313964 854.088030579778 370.691415179351
"3659" 731.6 882.427263798421 305.295141890259 864.238128329389 343.480718668835
"3660" 731.8 890.25694431125 278.192454148606 877.233568394853 317.242942931643
"3661" 732 895.165970094423 248.621098185125 887.225091705866 287.789073718366
"3662" 732.2 897.802098468548 219.245277385269 891.417417245541 256.877482449487
"3663" 732.4 887.110722570831 208.676987642078 891.556871120856 244.995880941039
"3664" 732.6 868.783567059451 195.231214117358 892.860379386347 224.339696089724
"3665" 732.8 848.336564925083 180.219634855542 882.755280563494 207.35224582148
"3666" 733 831.523132240801 166.61983360624 861.033343051707 196.165929980185
"3667" 733.2 815.543159227511 158.908251213658 845.585589599407 181.111053838597
"3668" 733.4 791.731624678192 154.523575134305 825.644013758353 168.769136870178
"3669" 733.6 768.412419220084 147.611944367726 804.700883077881 161.780261380018
"3670" 733.8 743.274626224667 143.585283425863 780.297556568991 152.667466022186
"3671" 734 714.765272494635 141.847455202821 755.914389112793 146.854125825833
"3672" 734.2 688.964816602257 140.78648607309 727.248961631577 144.851229952994
"3673" 734.4 660.185846167826 141.331287869342 701.161296684709 142.768195407952
"3674" 734.6 631.974370639435 140.844725648203 672.787540621055 142.28400347742
"3675" 734.8 608.779235703805 140.163168263604 648.987070249127 142.810892132769
"3676" 735 576.582322739244 135.874616574686 616.764191021646 141.768030609413
"3677" 735.2 549.18747528707 134.173578686151 587.956366003 139.619764362996
"3678" 735.4 517.527216863078 133.607860070133 558.72604636591 135.947375987194
"3679" 735.6 493.415332243693 130.971294755089 532.960001264785 136.944071244287
"3680" 735.8 463.817422808486 129.968635650452 502.767448155293 135.570989568479
"3681" 736 435.187535325761 128.405699176287 470.655794183178 132.020327900137
"3682" 736.2 423.923664371207 141.86742121877 462.290672722802 131.838579796817
"3683" 736.4 409.235560276344 156.587088650053 445.614319789963 135.451484817369
"3684" 736.6 393.821857628534 177.132875960496 424.262548910176 149.75933322576
"3685" 736.8 377.763582479211 191.662665725675 405.954988353791 166.220996554274
"3686" 737 368.575862007959 201.460101863167 395.941844287324 178.01501457679
"3687" 737.2 369.90053819518 207.25294199415 394.950439041174 180.61646445341
"3688" 737.4 368.848201990017 220.262459975566 389.221647413788 185.449275072295
"3689" 737.6 360.370832435668 236.26327711658 379.366265155503 202.496585656068
"3690" 737.8 348.257824274045 250.827974354409 371.846622103132 220.769331498631
"3691" 738 343.87569914526 253.828585932438 367.365265166732 229.296903635586
"3692" 738.2 348.755524359118 247.331532477754 370.593905801056 225.406221796642
"3693" 738.4 350.223415685366 241.692290807148 373.43655443933 221.64199391129
"3694" 738.6 353.720558373792 232.725415702441 378.057095107377 218.556899095623
"3695" 738.8 356.495961560927 222.979601781128 380.150522266978 216.454492720196
"3696" 739 360.991756574438 211.220061412616 382.954076910629 213.87076663016
"3697" 739.2 370.987081405692 206.16994142314 388.476307759526 215.384702774895
"3698" 739.4 374.60175055577 196.074332978567 391.299107656206 218.065590714337
"3699" 739.6 379.309566716772 185.344957508729 391.134571888676 215.19781242251
"3700" 739.8 385.731993717537 172.514455332455 388.09678378039 207.047528933422
"3701" 740 396.980274847987 157.717627844686 389.150768612069 193.987565228195
"3702" 740.2 407.43652625035 138.459397304411 394.197489251156 174.199695807454
"3703" 740.4 414.690113411943 130.740124158832 398.524198148574 164.253343901693
"3704" 740.6 420.731212503749 123.393733303721 403.723816895803 156.180456088343
"3705" 740.8 425.378836233268 118.457203768184 407.297560609031 150.431101780388
"3706" 741 433.125188189201 118.961447187142 410.411909288506 148.659498682808
"3707" 741.2 445.298221725325 107.19376798358 418.258766098032 138.336383094926
"3708" 741.4 455.450538223862 98.6217440390717 430.506187480565 127.160125962056
"3709" 741.6 462.488167165063 91.4238608891061 437.975415125671 118.946469652555
"3710" 741.8 464.139271321007 89.0631942397241 442.1937711394 116.677964279999
"3711" 742 463.336761665098 89.8128006102132 442.067093476091 116.635724199168
"3712" 742.2 462.615517779489 89.8115641202522 442.45121051346 116.895962782249
"3713" 742.4 460.731459003517 88.9278949548764 442.037312544318 117.390767640002
"3714" 742.6 458.682698465374 89.0180019533307 442.809661798612 116.997143953429
"3715" 742.8 460.066953493118 90.2660548288477 441.678874375361 117.908541522476
"3716" 743 460.057271683147 89.153686465453 442.849709600255 117.675547049171
"3717" 743.2 463.175589340149 92.4866518901046 441.627915111235 118.28342895196
"3718" 743.4 470.219050608219 95.0028634106592 442.443419726468 118.304350859301
"3719" 743.6 478.381589519801 91.1118282796528 448.018159812968 115.116639628359
"3720" 743.8 492.216843708738 81.5767344430101 461.635553144313 105.044653385534
"3721" 744 507.388670689424 75.9414305287214 474.923409859725 95.4388234553183
"3722" 744.2 524.910148191597 76.1560202646349 489.314507695658 86.5337620633894
"3723" 744.4 542.26499312179 77.761122545269 505.578071104711 79.6468299816549
"3724" 744.6 560.777896698586 80.8178261288384 523.567848272613 77.8820591690536
"3725" 744.8 579.019749901164 84.4406784610456 539.493350639222 78.7196926852248
"3726" 745 595.801324954641 84.5945170600927 557.857724993091 79.4539185011922
"3727" 745.2 617.729755977061 88.6545548874301 579.58522130893 82.9513781207595
"3728" 745.4 638.405381708542 97.3226684762531 603.023832659683 84.8212381894825
"3729" 745.6 656.642406659084 109.83832876853 624.012729566869 91.0689298267286
"3730" 745.8 677.621358191024 124.85052889618 644.944716330399 101.651948899694
"3731" 746 695.572550796772 142.137433118692 666.047425470894 115.319434841609
"3732" 746.2 701.492244000397 161.754100595948 684.103510571621 130.214595895079
"3733" 746.4 701.921140362021 182.81615883655 694.975360084299 146.441011609998
"3734" 746.6 700.242492229786 197.969489385376 703.378726198077 162.304856996162
"3735" 746.8 690.956797484761 215.919701500571 703.116806029445 178.568718105896
"3736" 747 682.165316889064 238.468655624416 696.625094286375 201.255765193918
"3737" 747.2 670.425910364806 258.649287798914 687.112302483377 225.241100215699
"3738" 747.4 654.636770781705 280.186440543797 676.311537789903 246.541564178622
"3739" 747.6 639.118093079146 301.550985014747 661.123354207514 269.96733071764
"3740" 747.8 621.19407836884 323.111878381284 645.463316851953 290.888120607699
"3741" 748 602.464517840339 338.018124018738 630.304941312254 312.197073508876
"3742" 748.2 580.200303312532 353.835222812566 612.665852790205 329.725729234208
"3743" 748.4 558.325323338697 368.318250836238 591.15345661503 346.835635406312
"3744" 748.6 535.515630010922 383.747831723289 567.750058589743 361.775462261818
"3745" 748.8 512.555491432172 402.217837250612 544.485381250713 377.743538759149
"3746" 749 490.88020824627 421.136818520529 521.760721573304 395.923127028157
"3747" 749.2 466.928896151998 439.128366813922 498.916954008502 415.496281056087
"3748" 749.4 445.013689737622 459.11938906126 475.091916516856 434.683031063702
"3749" 749.6 425.421952230051 480.393678788267 451.735879718107 451.343167473294
"3750" 749.8 405.947695849059 502.485092982943 432.322792872988 473.022231195734
"3751" 750 388.484011775478 517.003630710754 415.589390074303 493.162477198182
"3752" 750.2 391.104972481214 509.969731522103 418.661739552638 492.605315366358
"3753" 750.4 391.625245434046 510.481058418639 421.198219301418 492.903201847655
"3754" 750.6 395.794578746644 513.423037641421 420.167342769584 493.795375755978
"3755" 750.8 401.385631564298 516.840088326288 421.104404633729 493.358320034472
"3756" 751 405.495850922066 524.637536591834 420.947658640437 493.705771915978
"3757" 751.2 407.439281826925 536.439485477228 416.827985158695 500.452122769661
"3758" 751.4 411.940975335038 542.845947260024 413.915922338059 508.825971962162
"3759" 751.6 421.788228543395 547.079364230775 414.146572712653 510.403290078686
"3760" 751.8 424.817961522089 551.960176640409 414.427590094269 516.773859520378
"3761" 752 425.772315339962 555.822391258981 417.54356123379 520.636245449072
"3762" 752.2 425.37330789816 557.415872868395 418.510099195246 521.522690058311
"3763" 752.4 428.03794673484 557.057494651104 419.994027001511 520.999772795893
"3764" 752.6 425.393376628619 558.559558576353 420.303103394925 522.514867939359
"3765" 752.8 423.783461983272 556.166837540331 420.752852161489 521.720022260183
"3766" 753 421.770071234441 552.846374732077 421.201822679698 520.430853858133
"3767" 753.2 415.329661214918 547.044221965744 421.769143541578 518.443658316037
"3768" 753.4 410.315836733475 541.270390501331 422.974655924297 515.123052288435
"3769" 753.6 405.027391558824 537.586781787752 423.79585869285 514.591228271454
"3770" 753.8 400.644020173754 532.856238119296 424.336921639417 513.380638627003
"3771" 754 396.38094116149 528.207740910278 424.78730592678 514.354233439009
"3772" 754.2 389.97712225478 525.579185576112 422.421711319852 517.057717309229
"3773" 754.4 385.675154089068 520.958227971043 420.016489668426 520.275115855626
"3774" 754.6 382.322391528417 516.643334050365 417.124172861573 519.654632152063
"3775" 754.8 376.810681525663 512.662876336216 414.601498431088 520.553985692804
"3776" 755 373.510775980699 509.159797497222 409.648674399527 520.074094416426
"3777" 755.2 372.542834425797 508.821242305122 408.409920908738 520.294569175416
"3778" 755.4 373.467758282564 507.26723327365 408.66550655507 520.420177461765
"3779" 755.6 369.73217006679 505.039450940043 408.008519730188 519.324205754261
"3780" 755.8 368.084619463317 501.912826009751 403.559935159101 517.029126812615
"3781" 756 363.959918133123 495.433818517536 396.556681496001 512.355983857915
"3782" 756.2 358.162052383688 487.346679281808 388.760534884043 509.572380505867
"3783" 756.4 350.306073638761 478.066822620544 377.998009234045 503.901597802994
"3784" 756.6 343.171291828058 469.577138471694 368.725164373921 496.297420994665
"3785" 756.8 338.184338293288 460.750557918734 363.652279228978 489.274211253715
"3786" 757 331.498147925653 452.573426341796 355.438710392762 480.384979052903
"3787" 757.2 328.934349087242 451.054681272959 353.172276205898 477.998131947096
"3788" 757.4 329.841870915712 448.02387398187 352.239505321442 477.88201924942
"3789" 757.6 327.062132595561 446.878226254046 350.270977572728 474.253589735925
"3790" 757.8 327.729192913628 443.237023950414 348.502517682792 472.020432010185
"3791" 758 324.505240786851 441.315396716119 348.099992624064 469.119170672223
"3792" 758.2 320.812901243134 436.532332851129 342.805790869897 464.703510537923
"3793" 758.4 319.914519700474 435.609518981417 341.786263715848 462.402477598989
"3794" 758.6 318.364286025515 435.134079237692 340.384847545066 461.65152333154
"3795" 758.8 318.490174088767 438.623700045425 340.114595663649 461.887470290664
"3796" 759 319.221703805815 434.807579623236 339.978993466772 461.876257479774
"3797" 759.2 321.512047484256 430.55651249772 340.163301223984 461.43710462222
"3798" 759.4 324.535464226273 421.471058666099 338.518872381046 456.498029401829
"3799" 759.6 322.826171827139 408.400569334096 333.480071377568 446.191313542222
"3800" 759.8 319.604456496575 392.41334990902 329.617665751253 430.656141165807
"3801" 760 316.9523274712 375.076285562963 325.629966012361 412.726227342929
"3802" 760.2 312.999045774215 353.166928599647 321.429755741836 391.769268969444
"3803" 760.4 311.52001370435 334.0395835198 316.709241371869 370.151546936381
"3804" 760.6 316.496856784587 319.904269842131 315.922577420661 356.820011710116
"3805" 760.8 322.211608059587 298.020544167886 315.769837039367 338.663782527282
"3806" 761 326.450222205309 278.511107639496 318.918617870708 315.466797958839
"3807" 761.2 326.853045177613 260.711687704772 324.110638143926 296.912153675801
"3808" 761.4 323.910468292508 260.255302540635 324.475111318524 293.745021309418
"3809" 761.6 323.657135427822 264.214255672649 324.2715009407 294.950858185435
"3810" 761.8 320.595940394807 265.61924714876 323.273977595984 297.725594957343
"3811" 762 320.64145561602 269.642165347885 323.161193217626 299.468966095704
"3812" 762.2 319.269337053634 264.755639699842 323.556587768357 297.458823258034
"3813" 762.4 322.180996642498 260.515559520538 323.047411566309 296.720998828336
"3814" 762.6 331.083591345359 258.159453726774 322.546384786044 295.656179558703
"3815" 762.8 339.693634909222 249.481215251451 322.888079452205 288.811900486026
"3816" 763 348.856643175919 242.036253009495 330.276614451524 273.57252146556
"3817" 763.2 359.13276999453 228.483112667438 338.101141953749 260.624428046523
"3818" 763.4 368.80587137066 208.262304787814 350.454697508298 242.713322487252
"3819" 763.6 373.164149095521 187.925473480337 361.815495752796 223.901480678223
"3820" 763.8 379.436352220285 180.523807610362 364.931296052657 214.372451396321
"3821" 764 391.233453021387 165.368887801241 372.21311250743 199.740132457179
"3822" 764.2 401.960359178886 151.792709930688 381.850257325912 182.904792715542
"3823" 764.4 416.374569296866 134.551529043338 393.16503671683 167.354022372374
"3824" 764.6 429.370123949725 117.157131729678 407.211249161628 147.051730801962
"3825" 764.8 447.915371384833 106.796751518444 419.064447207623 131.914498342128
"3826" 765 468.92633114396 92.1163220014662 437.145383841677 116.478770942181
"3827" 765.2 488.925417636361 76.8207187320638 459.011374215124 101.042433236922
"3828" 765.4 508.122650683814 68.7352944752098 476.449767933969 87.5704899774997
"3829" 765.6 533.509075510737 66.0290857041386 496.50826598872 76.1362166200071
"3830" 765.8 559.737560446477 61.1054378910828 520.638631737481 68.1572474164999
"3831" 766 585.48998361307 61.5306737167418 546.97072386409 64.9570300895656
"3832" 766.2 609.286819913439 59.1912757412288 571.716875773473 62.7553654179894
"3833" 766.4 635.171681300801 52.5440827715757 597.266723234992 61.9118397566368
"3834" 766.6 657.399683609059 47.5728397956924 621.097950712314 57.0129021499416
"3835" 766.8 680.413954259777 51.3884768334451 642.679380003286 52.1432147970421
"3836" 767 704.292876767026 56.6798137526442 666.344225468266 52.6856109550897
"3837" 767.2 722.817749077464 64.8828015238154 687.613590045866 54.4672884468328
"3838" 767.4 743.128656270974 78.4370404402337 708.377104845028 60.4099078636888
"3839" 767.6 763.549502882263 89.0984315378368 727.908213327285 71.0529017715741
"3840" 767.8 784.70063196103 98.7378830990809 750.321145901614 82.4374172993413
"3841" 768 803.575897711859 112.246206858893 768.162073824746 93.4218777925389
"3842" 768.2 826.628239964784 122.441121230663 791.752738752053 104.930665446556
"3843" 768.4 844.942315127539 135.984507801894 810.133094183434 114.573336984115
"3844" 768.6 858.410515020726 150.065577214721 828.911385210528 125.721989745928
"3845" 768.8 873.338296870985 167.46748862088 845.901270990355 140.056922692025
"3846" 769 890.086474464761 184.431757307134 863.789222110938 157.354112215251
"3847" 769.2 895.733083044347 200.516563777473 876.42508554768 169.871090876894
"3848" 769.4 899.388668105387 225.286296865832 886.917142905201 185.301550224955
"3849" 769.6 906.699524415305 250.324251243482 895.762811557367 212.513247210157
"3850" 769.8 913.6842116599 277.345944872294 904.522740915123 238.755005566752
"3851" 770 921.20036088104 305.506489617341 911.082458951819 267.907717662027
"3852" 770.2 926.728531334314 332.317114091346 917.496247093089 294.081936742354
"3853" 770.4 928.385462784118 360.68231654654 924.647642561354 320.761956449567
"3854" 770.6 928.8420929534 390.116139814697 927.425494007728 350.098725830537
"3855" 770.8 929.535641811552 420.220752026134 927.593765607323 381.502555063108
"3856" 771 924.495221987116 444.649305116886 928.072834696798 407.349606388755
"3857" 771.2 910.278308663869 468.18802287592 925.126618385015 432.779759568847
"3858" 771.4 893.16148004625 491.085255801353 915.692037120747 459.167059128833
"3859" 771.6 877.368038658439 518.007169096322 898.865468202158 483.663986886491
"3860" 771.8 861.213526348342 540.271187299853 883.08093300374 509.373710370438
"3861" 772 841.130297724992 562.856317305607 868.405825218744 533.898227119289
"3862" 772.2 818.900575070755 582.68303498421 849.241862360326 557.398119272919
"3863" 772.4 792.843695473759 597.025474670762 825.033788707975 578.293658979688
"3864" 772.6 766.940795671664 610.086821398871 801.926506967242 594.399841161351
"3865" 772.8 741.272444690712 616.904065418254 777.611431967906 606.127391202986
"3866" 773 715.853635384486 616.049748934185 754.010791010173 614.617502748287
"3867" 773.2 689.537618801284 617.017310088587 728.08982040893 616.333581474407
"3868" 773.4 664.488058341437 617.801251067099 702.712001417782 618.399007913455
"3869" 773.6 638.328250818945 623.174601598086 676.46073771697 618.078832787012
"3870" 773.8 609.664005909362 627.898581671977 650.521668177315 621.369317567103
"3871" 774 585.590540203054 631.400545522208 622.869488137581 625.85484260196
"3872" 774.2 560.05732552665 636.24519402208 597.227143829436 632.285339131784
"3873" 774.4 550.199343751083 638.583170324752 584.339790079202 636.174020830522
"3874" 774.6 543.457575146863 627.247789735753 579.416893043824 638.820499819271
"3875" 774.8 524.159138229917 612.832231018184 558.874806473718 634.867053070894
"3876" 775 508.72917429863 599.482641473526 537.050573943325 622.43365636301
"3877" 775.2 487.402513020866 586.436056225572 517.707083280543 609.424142078081
"3878" 775.4 465.240150681098 567.159149504541 496.001137383324 594.516489119888
"3879" 775.6 443.538406202953 548.752961489768 473.46883373909 576.47240634624
"3880" 775.8 421.023815965639 529.58793384954 451.12251344133 555.938428014306
"3881" 776 399.395433763211 511.331652756987 428.606447890846 536.466359346703
"3882" 776.2 377.125710506623 491.920045752256 405.208800995462 517.804378253505
"3883" 776.4 364.787402010254 478.582323921563 390.421587357185 503.396678791053
"3884" 776.6 370.797548962081 467.298016166867 388.566763889537 501.011536761953
"3885" 776.8 372.461306200373 451.685945935387 379.261787708893 489.224317599942
"3886" 777 373.69862206753 426.250022774915 377.327927989716 466.812401350985
"3887" 777.2 379.884332466775 406.129292918961 376.167459023711 442.62117473102
"3888" 777.4 386.40640166261 385.225352055596 375.787541598213 421.923786694868
"3889" 777.6 396.902838758456 360.705638123203 382.587200257284 396.888609014863
"3890" 777.8 406.591171583331 333.984033648773 390.724799673039 371.736404483093
"3891" 778 419.497606000287 309.950097944244 402.107185203139 346.353219873502
"3892" 778.2 429.931109853183 282.810577875126 413.375215027963 319.282486982281
"3893" 778.4 438.083199298299 253.293603698251 426.094655472599 290.651141246358
"3894" 778.6 447.996654839105 224.13051819825 436.355744894669 261.430135082727
"3895" 778.8 458.758378267529 199.932237909059 442.548650574549 235.276457590048
"3896" 779 478.53427439137 184.27226669947 452.333628441958 212.315841742018
"3897" 779.2 498.671156534443 164.809347439316 469.204441419917 190.945533871502
"3898" 779.4 513.451353074468 140.323282920595 490.729721822591 172.19624373608
"3899" 779.6 512.979190629934 118.440226769249 509.487799876153 154.267788132027
"3900" 779.8 501.819129949542 95.6116777044574 515.595871196496 133.907306262875
"3901" 780 500.229991077358 83.2511565518751 507.092927813958 119.847860227758
"3902" 780.2 511.147846992635 78.9977783764905 500.846671657591 112.663385582311
"3903" 780.4 529.168325351035 68.4685974228689 503.294564366214 96.781978420182
"3904" 780.6 545.349507864001 61.0502108541851 516.628200872325 81.5669025292286
"3905" 780.8 557.38350626124 64.7802506404379 522.811403055156 75.5933470184636
"3906" 781 575.638932222055 67.3480454552972 537.448043022623 71.8752055768644
"3907" 781.2 598.090270027766 71.2734488333014 558.891052612059 69.8965218905659
"3908" 781.4 620.801275091317 79.2101772831688 582.50489430817 68.2940888820778
"3909" 781.6 641.814997028694 90.5099824442836 607.370250137506 73.6048460746273
"3910" 781.8 665.690106553747 98.2863559109696 629.26307256155 84.0312158403139
"3911" 782 690.908317109527 103.468432163792 653.09518073404 93.4745637471801
"3912" 782.2 714.668996486451 108.472362041811 677.104815596501 98.553405169753
"3913" 782.4 736.724421595861 107.73660154838 698.679891256925 103.549380862314
"3914" 782.6 762.510887539029 112.42044807744 723.732947252609 105.151097013446
"3915" 782.8 789.063325364819 119.85847662159 749.606295647888 107.861618400957
"3916" 783 809.438497902931 127.361508273825 773.852325925229 114.530213646999
"3917" 783.2 827.078408262527 139.853254562159 794.655747126042 120.823381266624
"3918" 783.4 848.778175050466 152.626692580142 816.026335851197 132.249019355159
"3919" 783.6 853.456334456723 151.496622597029 825.751726337692 135.843477069547
"3920" 783.8 848.069897562403 149.897874203285 822.603096408315 133.144124291057
"3921" 784 841.508737033613 153.269694924401 818.887990532796 129.954633574299
"3922" 784.2 836.634960248674 167.202234946504 819.675169988679 131.637791450571
"3923" 784.4 830.337914197675 180.054549497605 825.96853172415 142.417588355889
"3924" 784.6 825.067814099437 190.665565389824 829.526408928397 153.103891073625
"3925" 784.8 821.813829382408 211.111849155571 828.095824899259 172.738390321301
"3926" 785 821.042704662311 234.966725144185 825.095979687332 195.976165260513
"3927" 785.2 824.66783837114 262.007525833741 821.577838414253 221.857155485494
"3928" 785.4 827.012941758427 289.973836071923 823.891675653127 250.269247714007
"3929" 785.6 829.200429859048 314.531573643401 827.680866230654 277.186418408789
"3930" 785.8 828.241914392254 340.057177744309 828.785434769901 301.025874459721
"3931" 786 830.777432462902 369.684113778542 830.841130887277 329.374287635412
"3932" 786.2 834.266374601125 398.787247985325 829.996738874978 359.220086003634
"3933" 786.4 840.096327166531 428.401514891776 833.689200280674 388.673661164373
"3934" 786.6 845.542773505265 455.894331220574 839.722482214029 418.34511186704
"3935" 786.8 847.811621606168 489.155465848748 843.898200380276 447.171797934475
"3936" 787 850.420153172046 518.148532173076 848.985509482713 479.551520511378
"3937" 787.2 850.968661857326 545.491455313836 850.603666709574 507.816507628528
"3938" 787.4 836.489084139352 565.847807569783 851.480721777716 531.556482325561
"3939" 787.6 816.852005015892 580.154260716051 843.059834548455 554.528069814905
"3940" 787.8 793.27634050757 592.757923548269 825.960971319782 572.835750622428
"3941" 788 765.787101360186 605.62290675267 801.917091570144 587.891589941027
"3942" 788.2 740.744228725159 610.685899635662 777.116170712986 601.415651054873
"3943" 788.4 713.921617568529 615.726115552545 752.317525192435 608.992115031112
"3944" 788.6 685.071073027012 624.744617423369 725.148948945718 614.949250207518
"3945" 788.8 657.677405782384 628.895492947902 694.092756586874 619.811657386641
"3946" 789 626.989457084967 626.424950305076 666.549696666387 627.033957043304
"3947" 789.2 597.666899269005 629.242320115789 635.409114379333 627.284235689334
"3948" 789.4 564.204059091847 628.147128777629 604.598743668446 630.320701975685
"3949" 789.6 537.040438238502 623.478494927779 573.690545350648 629.585619114067
"3950" 789.8 505.114111879291 620.2925938237 544.429205419554 626.217952856301
"3951" 790 488.7651444347 606.036830768639 522.862610940861 623.873582246771
"3952" 790.2 469.576263163501 590.936764570399 501.550676688184 612.985826060775
"3953" 790.4 447.402286766058 570.687725345736 477.919999782574 598.715622950268
"3954" 790.6 428.368367522418 552.37317516065 458.092888847385 579.130084635046
"3955" 790.8 407.165951917651 529.392267830412 436.476711821305 560.081842052405
"3956" 791 387.141683200545 507.915513522721 414.166643184317 535.170782430322
"3957" 791.2 363.045372106252 487.760616329542 391.767806809762 515.179474217656
"3958" 791.4 364.128088174332 478.844839379472 383.40051825219 507.722095349763
"3959" 791.6 362.484908864435 460.652150707183 376.737447237196 496.396913763163
"3960" 791.8 354.593856466862 435.825785675103 368.663096331402 473.584172006511
"3961" 792 343.001650339749 410.081045463147 359.146967441141 449.664525321676
"3962" 792.2 333.801727045144 386.923473532716 345.820639499529 423.903432579357
"3963" 792.4 322.249986305731 367.68355093951 337.267482418365 400.889154765588
"3964" 792.6 328.887014114022 364.918205775375 335.940700550962 399.943775761197
"3965" 792.8 337.433801915855 352.771912890867 332.741676306257 390.391478798747
"3966" 793 345.05333514299 328.224232752372 332.850340089617 367.928179903736
"3967" 793.2 354.875916932448 310.709570925984 339.308987672965 345.444057347814
"3968" 793.4 366.867284550971 288.76149578228 348.492287690248 323.849063766633
"3969" 793.6 376.99626877826 261.427863552335 359.779987967318 299.36368021724
"3970" 793.8 383.681357252883 235.911823137142 370.518623127256 273.720054038906
"3971" 794 391.805676155002 208.938433349759 378.946491357289 245.771300833401
"3972" 794.2 398.601640447464 178.780917641346 386.145487608139 216.525111713526
"3973" 794.4 406.614155000665 160.190275052596 394.2940939316 195.10371430419
"3974" 794.6 421.851400510685 140.314213713078 401.601228574695 173.347730496077
"3975" 794.8 440.312758054073 115.415457369209 416.950838105364 149.695884957129
"3976" 795 461.837707677839 99.9412035644373 431.441315997624 129.131254316627
"3977" 795.2 485.395907009171 87.6194674212714 452.652658266727 110.014996288547
"3978" 795.4 514.312775728077 76.5602941163802 475.049727216186 94.4924781499656
"3979" 795.6 539.876423979854 66.8830304082466 503.942092943888 80.8551018400573
"3980" 795.8 566.23720818133 64.246256195769 528.151390239181 70.1265022269326
"3981" 796 591.28354737379 65.9494424322871 554.527290934597 60.4263696071861
"3982" 796.2 616.274824134169 72.0515970684069 578.476488377867 64.2238553607847
"3983" 796.4 644.293461409736 78.8212207451493 604.833287403532 68.5569828503693
"3984" 796.6 670.814654924717 88.0846035006412 632.073722499314 75.7965495105133
"3985" 796.8 698.426203833608 99.5679011861317 660.424143334478 86.2337532820799
"3986" 797 727.017093856223 108.627272869379 690.558320607452 96.1941253004281
"3987" 797.2 755.761410018608 121.701640137083 719.060993531855 104.916092282803
"3988" 797.4 783.270640696887 138.070982826499 748.177508359082 117.461291314912
"3989" 797.6 812.833088148442 149.231355650094 775.360148952117 133.208693672802
"3990" 797.8 842.073922810055 158.095817922919 803.999377719283 145.840556575593
"3991" 798 867.368160845329 170.202937897993 832.171036094009 154.153576890881
"3992" 798.2 886.307293046283 187.35799761762 855.670593114507 163.966124538565
"3993" 798.4 890.042892753813 208.133597818364 872.332717838453 176.162473081461
"3994" 798.6 894.719620577158 235.329853061825 885.462589608628 197.15535540767
"3995" 798.8 901.712842882449 263.218264905806 891.67745257474 221.178584123129
"3996" 799 904.01067997428 295.447411645304 898.585209432103 252.060847242596
"3997" 799.2 903.756023800046 323.884466816622 905.183717021001 283.708020984815
"3998" 799.4 903.917553369808 355.783753804612 904.981276616271 316.421554797195
"3999" 799.6 895.474677249756 388.065813609232 905.559256119881 348.667866701991
"4000" 799.8 884.845127109739 420.216137229222 899.0177027389 380.773935196127
"4001" 800 872.338727392151 447.21339453006 890.058851287889 413.795520903722
"4002" 800.2 859.533161976751 475.698260719839 877.701137767323 441.478399534629
"4003" 800.4 846.249573716351 504.808670763507 863.632902455111 470.091662167273
"4004" 800.6 827.908422708398 534.103585176038 850.717613691457 499.263703379918
"4005" 800.8 813.040478165115 561.714917930444 834.091362916933 528.180219504321
"4006" 801 798.018582800175 590.607249654989 817.749993276591 555.540579338063
"4007" 801.2 776.269827609581 606.251748520907 804.264682957542 582.126315461107
"4008" 801.4 764.678796096268 618.639828114658 791.638962406675 597.368961718181
"4009" 801.6 767.005949539714 617.926450189314 790.617393720546 597.981043175047
"4010" 801.8 765.75637970166 613.810905588708 792.062452546089 595.834272619784
"4011" 802 757.403076038495 606.682594419857 791.477345316895 595.06328019904
"4012" 802.2 740.008465733716 600.34083554774 778.146978371508 599.470657213739
"4013" 802.4 717.76029116991 593.415347237602 757.33459472809 601.054952093666
"4014" 802.6 700.171550205123 589.589611351891 736.501659324426 597.52397731178
"4015" 802.8 678.997493297977 589.765333835809 716.677632610073 592.306020082961
"4016" 803 656.316161519488 587.030649654065 695.040339907099 588.875430865543
"4017" 803.2 631.60471197139 589.004951653428 671.782139736267 588.858389737248
"4018" 803.4 606.300593403033 590.468533366637 646.110325479098 587.968372552118
"4019" 803.6 581.914960806099 597.928274566835 619.150450425708 590.508213343099
"4020" 803.8 554.307234016198 605.85323766445 593.544891590502 595.041617987097
"4021" 804 525.206215985392 611.001440951293 565.960137475172 603.12275375244
"4022" 804.2 498.24359213761 614.49134331585 536.343341684964 609.535742409362
"4023" 804.4 482.644370987816 606.409808145988 518.526238303872 615.399377984858
"4024" 804.6 465.786840269023 587.168232525284 496.717397315842 608.623632775717
"4025" 804.8 447.719586175399 566.884261692386 475.793300988616 594.9818461135
"4026" 805 427.927796561787 543.52568753688 457.291587696845 573.763288133398
"4027" 805.2 413.767323081108 522.237302955935 437.681614344792 554.964371632225
"4028" 805.4 395.776128335728 497.484174081268 419.565877904681 530.94313476901
"4029" 805.6 383.138873128263 472.856661368562 401.946800918293 508.817424855678
"4030" 805.8 373.48679630581 448.896856447155 387.860329372359 484.617462966576
"4031" 806 360.82729116581 419.068611986255 376.324737580469 457.136103121248
"4032" 806.2 346.515582841336 398.120351154608 365.776113476632 431.530895573561
"4033" 806.4 328.437068724794 376.200636709484 351.998156581164 407.044747307823
"4034" 806.6 328.06302628274 356.751506928881 339.895645284707 391.640830049346
"4035" 806.8 339.010022007389 338.38188626685 333.873943249827 377.260342270061
"4036" 807 354.170672242253 314.491453993431 335.537764082714 353.280778789554
"4037" 807.2 367.588825803178 290.515961180742 347.172143852368 327.466675530667
"4038" 807.4 380.443350332794 272.611985452861 359.703813492791 305.061738385116
"4039" 807.6 401.498308416871 253.684803929097 372.363667880076 282.032446149058
"4040" 807.8 425.883504170485 234.84181055131 390.831233257712 261.186952209144
"4041" 808 448.126500126117 216.99672029063 413.240582404395 242.747423611644
"4042" 808.2 464.846440394985 194.051744492457 438.269484952857 223.096968146646
"4043" 808.4 483.799175871245 169.854477381675 457.569722156795 199.090008952333
"4044" 808.6 501.114904648784 144.507155365099 478.271493984382 175.628838280554
"4045" 808.8 515.737180644117 112.684248574969 496.074606344169 148.980462068298
"4046" 809 524.688109787598 84.1766138458495 512.419045041197 119.593161196255
"4047" 809.2 541.212861420218 63.4073425344347 521.200705799526 94.081216512413
"4048" 809.4 561.549556128366 57.9158614406851 529.675925380916 75.9301553658104
"4049" 809.6 584.769612296417 63.4640114232067 549.255944841092 60.5885680419193
"4050" 809.8 605.618594849147 76.4893183273163 568.742555425405 61.7288982870323
"4051" 810 624.706701581872 93.4260757159942 594.05223592809 71.4038074988545
"4052" 810.2 644.178352766497 112.912047819925 616.08910095904 85.9412300524158
"4053" 810.4 664.774224065723 131.870566262967 636.412584210927 104.034882145691
"4054" 810.6 680.927288946897 154.145879925867 656.103809687664 123.190025706746
"4055" 810.8 697.357577491611 176.035138961059 674.365003875541 145.514690144811
"4056" 811 712.78820326992 200.877108282351 690.483489877203 165.27824801545
"4057" 811.2 723.228582781601 228.061415610435 702.841908517829 187.147472761214
"4058" 811.4 732.952903954315 252.140921891996 716.952507462422 212.278576128036
"4059" 811.6 739.914718014503 277.588946748373 729.338902428983 240.503897219491
"4060" 811.8 747.019741635358 310.288478989587 740.22092246019 270.962700252746
"4061" 812 749.842014823553 341.517059858746 746.978083173135 301.853964578973
"4062" 812.2 749.164047385921 375.084768827549 750.655585172156 334.108005007875
"4063" 812.4 745.891270653016 407.500839701531 750.317115324428 366.42433535126
"4064" 812.6 740.511126126031 437.775547458048 747.778005181001 399.451355471366
"4065" 812.8 737.018996501431 471.325199126283 744.408880930133 432.391796186616
"4066" 813 734.277588346752 502.303134465798 739.127840050815 463.782083486461
"4067" 813.2 728.276056012038 534.993351310042 736.53640150829 495.951325421086
"4068" 813.4 722.591943936299 567.420298931464 730.670358171999 527.991010739311
"4069" 813.6 717.406000992663 599.688133573943 725.061323726704 561.703740969626
"4070" 813.8 705.901385178992 630.191066230107 720.332230411884 594.173329387517
"4071" 814 691.837035631501 636.802995929803 715.534264402123 610.265938050781
"4072" 814.2 667.444882339854 641.038583078615 703.229895383793 621.235872044066
"4073" 814.4 642.672630735274 645.172380656019 680.944362271202 634.258408729336
"4074" 814.6 616.931448492535 651.619879974366 654.206000931577 641.766491771822
"4075" 814.8 591.614530413906 650.313642268959 630.288681542995 647.809046320161
"4076" 815 566.132134280806 644.857542021662 604.232841529473 650.126343602365
"4077" 815.2 538.711991826497 637.05959453774 576.107802982265 645.438227023295
"4078" 815.4 515.046479735334 625.582078051019 550.267348116744 640.573083033397
"4079" 815.6 489.319024928414 610.40809892774 524.603349069429 629.944740941798
"4080" 815.8 468.437300457768 590.783154280977 500.637599426478 617.147693721041
"4081" 816 446.288195501773 571.623089605054 478.249175204265 599.281589738733
"4082" 816.2 430.757951489645 553.126302178418 455.369017327835 580.26992713138
"4083" 816.4 410.111648551305 530.430231095096 436.161617164274 560.44382402315
"4084" 816.6 386.492859218347 509.48415800035 416.333749884951 538.515910192903
"4085" 816.8 368.784559494153 485.464421302136 393.567361886018 518.125304911091
"4086" 817 348.672208720332 466.516086492721 373.375371346148 494.036802484252
"4087" 817.2 350.353561159672 457.577059004616 367.839802107165 488.419140926994
"4088" 817.4 353.340011966288 441.726570629151 362.763124668391 478.933372476121
"4089" 817.6 349.287563039172 416.49387978802 355.997757247235 456.410419739593
"4090" 817.8 345.540839080708 389.975782365732 352.044470844826 428.421088950868
"4091" 818 339.66874840175 359.92141289609 345.746240034483 400.505979535406
"4092" 818.2 334.583144485087 331.395542043039 340.153892344319 370.556363206418
"4093" 818.4 330.95574519159 306.609315373799 335.590578113417 344.7619729037
"4094" 818.6 331.273571818664 280.989246041893 332.103979777609 319.42773554879
"4095" 818.8 338.231231366566 264.267981735627 328.109228691308 301.874891567489
"4096" 819 351.169032876485 240.411358203171 335.363764430158 275.92802553444
"4097" 819.2 360.756014823779 211.894565123231 345.66989151765 249.594495040875
"4098" 819.4 371.984093773745 188.879540570147 356.427734653867 222.722577486152
"4099" 819.6 387.257414954001 172.922093327876 361.269788192918 207.076491072636
"4100" 819.8 405.828310402352 154.54970901229 375.279149416938 185.858056710434
"4101" 820 419.26158679964 134.980603868342 393.550221404583 165.050653882781
"4102" 820.2 428.77768124963 121.28371437146 408.527234729548 150.399223336492
"4103" 820.4 442.184906355174 109.778048207522 416.313778956528 138.834907611614
"4104" 820.6 462.294535985012 101.557231089692 430.872871493656 123.480487416306
"4105" 820.8 486.852261003506 94.4154761127816 448.182966386215 108.579804875776
"4106" 821 508.636631891336 91.9329383133555 471.598140506433 99.9107954117431
"4107" 821.2 533.463543529498 90.3717141496905 494.806142402614 93.1841267661254
"4108" 821.4 560.912541855518 92.6224302643344 521.691478363687 91.7546838513724
"4109" 821.6 587.854643941455 90.9551416880105 548.968677171887 89.8853081068727
"4110" 821.8 614.532373271507 92.1591481233012 573.945138555125 91.0934749577291
"4111" 822 640.686534122192 93.9562148646054 601.631672896523 89.9279227583697
"4112" 822.2 669.865320739706 95.1076873788104 630.861892112331 90.986458654121
"4113" 822.4 698.989898789478 94.0850834162288 658.596159914433 95.1671003969265
"4114" 822.6 725.489870054919 90.6298579641166 687.788401258926 94.2494946216713
"4115" 822.8 754.08052804468 92.4456869317016 715.991804667209 91.030374121711
"4116" 823 779.136801618959 97.6370533619834 742.079844811637 89.7617784431957
"4117" 823.2 800.026738112954 110.764658353304 766.425128360576 93.9002525119093
"4118" 823.4 822.317684395381 127.0992365979 791.176467273832 104.914670711902
"4119" 823.6 846.253221152698 139.296411230015 814.173066211369 119.078887432559
"4120" 823.8 854.707948556956 153.350259991514 827.369983202915 127.294001920114
"4121" 824 863.830744812642 177.386128767603 843.02504803027 143.687131570455
"4122" 824.2 874.31849425467 203.434787927567 856.843658060464 165.529019724597
"4123" 824.4 885.421833303732 228.476791008619 870.084923963218 192.154269960655
"4124" 824.6 889.384834040833 256.121667160809 882.564421699632 218.09661424033
"4125" 824.8 889.700341055516 286.18423828764 889.589375579311 247.074377518193
"4126" 825 888.978890602473 318.881548202266 890.813181744636 277.517238552855
"4127" 825.2 884.847674464316 347.344853356298 889.123438740402 308.043121792731
"4128" 825.4 881.427772611009 375.648340096714 885.660018574986 337.172660802557
"4129" 825.6 874.746092833553 404.962991633818 884.462481891157 366.510178622064
"4130" 825.8 868.738438980193 435.457474274172 877.404791611745 398.058289243713
"4131" 826 864.003187360188 467.660134411005 870.604419678682 429.082905012093
"4132" 826.2 861.218928257349 500.261722202776 867.696826735793 462.41022892755
"4133" 826.4 854.699570559312 532.193400377541 863.931426353823 494.659876222768
"4134" 826.6 844.479799910463 562.345999881366 856.259428905607 525.487458613422
"4135" 826.8 833.177675187187 569.478971364125 852.794892278506 539.902639627908
"4136" 827 814.199416595047 573.780997078567 844.012858710402 552.790629355217
"4137" 827.2 788.410012804874 586.30004974883 822.32754709479 567.84362359257
"4138" 827.4 763.596833977377 594.830632715458 797.982246261439 580.125258385824
"4139" 827.6 735.129849678168 608.933272474021 772.350053231421 592.844920410582
"4140" 827.8 708.850833992223 621.315426162014 743.520127750159 604.832630944286
"4141" 828 681.445102835139 630.305738896086 718.107075723035 618.221879792228
"4142" 828.2 653.522655282173 641.23960437049 692.051273906557 629.196064597976
"4143" 828.4 624.133506516318 647.988703647178 661.125100434749 637.091448756874
"4144" 828.6 597.195852937071 650.983206021084 633.776338817848 645.667055932282
"4145" 828.8 570.793557584131 649.616407187459 610.010559727246 649.93976523565
"4146" 829 542.767797649682 640.182682239706 583.175499932071 650.506026154483
"4147" 829.2 516.5984165575 629.277361659253 553.585801159279 643.051548039916
"4148" 829.4 488.388390005886 614.747414241744 523.06720606851 631.996360118802
"4149" 829.6 464.37131962871 597.815642876173 496.860271218873 619.298858896544
"4150" 829.8 443.326980866396 579.988427725321 475.165760345588 602.854133893202
"4151" 830 423.774084301573 559.995458302957 451.856206510769 586.894774196599
"4152" 830.2 406.164074497557 533.052501969293 432.091694763956 566.185146231137
"4153" 830.4 385.028475203765 508.916730089923 412.159670065544 542.311081594898
"4154" 830.6 364.11482687133 492.889852857273 395.12036634414 520.029174139656
"4155" 830.8 360.740410922892 478.75042684942 383.471658879551 506.854081781457
"4156" 831 358.989847921772 455.332931049513 373.556354139738 492.174549518493
"4157" 831.2 354.867237744757 427.981311069681 363.141235306032 467.378510026083
"4158" 831.4 354.989792780492 399.243068445578 355.874836912641 438.031204656257
"4159" 831.6 354.688137433853 367.460976814247 353.148538956582 408.484963352022
"4160" 831.8 353.739400557045 337.761667905669 352.438880788043 380.087194464789
"4161" 832 353.30442822567 306.973142856149 353.057624401189 350.138175879751
"4162" 832.2 355.10319054655 281.304215516312 352.55014107216 319.598710721338
"4163" 832.4 354.792727418986 249.959048593769 351.071362900661 290.148105095354
"4164" 832.6 356.754811609951 221.181087063141 354.145781136889 258.774050872215
"4165" 832.8 368.290567769115 200.386754577312 354.974961452308 237.081200657698
"4166" 833 388.325995804712 177.545430002126 366.551091429381 211.085550700906
"4167" 833.2 407.883063176606 156.429373277569 381.968281871944 186.365459137257
"4168" 833.4 429.595280612415 133.878426584928 399.69061324454 162.246011700388
"4169" 833.6 446.390906149089 111.387280454576 420.570183655336 142.020882505093
"4170" 833.8 454.032072974521 102.044319541892 430.278588751413 133.315536906227
"4171" 834 471.635474492633 88.4424532334699 445.092144463476 115.8307406043
"4172" 834.2 497.330193433299 81.2152821375741 459.9196215697 100.033827705349
"4173" 834.4 521.845335937161 73.4658115649021 482.200737871228 87.8274602611206
"4174" 834.6 547.182835060193 69.0578345180701 509.366412213388 78.8220456626142
"4175" 834.8 571.386772088789 67.5153740071627 533.653414239519 70.3724124022863
"4176" 835 601.741382846826 64.275711158249 560.268493592967 67.7717825861414
"4177" 835.2 628.552696350985 61.807452265933 589.144803985184 64.6880169490844
"4178" 835.4 658.04716634705 57.0524135476622 618.034045302321 62.8494228770559
"4179" 835.6 689.561734381342 55.2548975399012 649.707498766334 58.7519949474013
"4180" 835.8 715.035306706007 62.1162170861197 676.654645648214 54.3543686027294
"4181" 836 741.431856247865 70.4314590586971 705.27939329004 58.7309670508549
"4182" 836.2 761.478168869594 87.1958096066033 728.725091807763 67.1780974918513
"4183" 836.4 784.66919287173 105.479958564949 753.002845243791 80.8089205536049
"4184" 836.6 809.927955791431 123.489845759332 777.118569373569 99.090802451608
"4185" 836.8 832.747954320159 141.838157308497 799.53914885874 118.810583385347
"4186" 837 855.056438529675 160.68866811409 825.534222592943 135.211761976479
"4187" 837.2 877.22011693646 182.850962993126 848.462740983258 153.74072396895
"4188" 837.4 895.468582338638 203.635847760078 870.613091571068 175.64713716395
"4189" 837.6 902.712733037724 226.661397627593 886.684570149935 193.046331385572
"4190" 837.8 905.592516425309 257.894616248698 899.849666790861 218.708999799074
"4191" 838 906.176343607202 287.193768548438 907.306326965105 247.467128137092
"4192" 838.2 903.644478865839 316.368328884826 908.751412051513 278.391397443409
"4193" 838.4 900.875134894599 349.533030254539 907.712853733726 308.124355140006
"4194" 838.6 894.905264366519 377.331365775088 903.71262772027 340.447869945816
"4195" 838.8 885.437083590955 407.286432001545 896.854875048722 371.114549398402
"4196" 839 874.048608232707 437.142794891786 891.155212823793 403.267342501901
"4197" 839.2 861.406643262402 466.807558778295 878.656211011567 432.506840546143
"4198" 839.4 846.374926991438 498.795384480575 865.867531317667 462.422222050753
"4199" 839.6 823.777328855241 526.302349533544 849.398310274666 492.824333983551
"4200" 839.8 800.407456186259 549.709210643636 831.420746088268 520.869893506529
"4201" 840 777.028406856492 569.464191630432 807.54184581291 547.757800956271
"4202" 840.2 752.151035932928 586.5095728975 783.412791924384 566.376559132817
"4203" 840.4 720.912211616654 603.728748315139 756.43448511807 585.304013284449
"4204" 840.6 691.537153198892 613.197709398373 728.775385507096 601.298920360445
"4205" 840.8 660.369848495411 620.472085443567 697.671466870292 613.284465246784
"4206" 841 626.610509518372 625.739820169872 666.679246746151 620.609487331604
"4207" 841.2 593.032452375143 625.90331839484 634.915974233719 626.253338211205
"4208" 841.4 561.797075992667 624.439142386926 599.17285477133 626.452533738051
"4209" 841.6 530.707474718963 622.426220853145 568.152346260999 626.254969716842
"4210" 841.8 498.70166502806 613.736360708945 539.207714700282 625.865690975533
"4211" 842 474.473919501 597.923345310666 509.973982761681 617.568882767327
"4212" 842.2 457.610839332355 575.395485480896 483.675093739635 604.261113543351
"4213" 842.4 437.031591365178 551.68040869403 462.294546529194 582.357231351805
"4214" 842.6 416.546562383584 526.592840168932 440.958818369758 557.339301704812
"4215" 842.8 400.108343537395 498.634650012381 421.605660338362 533.687126596546
"4216" 843 384.259503574955 471.67621612229 404.613261123771 506.982231782285
"4217" 843.2 366.189449387573 446.68438579936 386.779076933304 479.189031453989
"4218" 843.4 345.776118355486 417.942196850729 371.216332042052 453.672391494735
"4219" 843.6 328.650272871732 404.074457205886 354.543079336423 431.70327257242
"4220" 843.8 331.227902578321 405.871058386312 353.030203284305 430.177834051041
"4221" 844 340.719188469553 401.743946475739 354.185219599602 431.812807512516
"4222" 844.2 352.710675910154 389.082358248524 353.703892577086 428.766097406709
"4223" 844.4 363.859682963554 371.10975887165 352.708319410029 410.959131179817
"4224" 844.6 375.278114963581 355.869283111371 356.895871329474 391.067654524628
"4225" 844.8 389.592508651051 337.619167412486 366.593224753578 368.437965275062
"4226" 845 406.996800748922 315.436991444798 382.800322431889 347.021435202689
"4227" 845.2 425.250606103187 295.645402103763 398.601044346066 324.886940512396
"4228" 845.4 443.192969303054 273.017472072819 418.658663766174 302.616512513642
"4229" 845.6 463.466747101737 249.869323099139 437.596550928275 278.16220824363
"4230" 845.8 485.948978171237 231.907614798902 454.096052572152 256.064490621154
"4231" 846 511.428592585778 217.172264472993 477.275584168089 237.767099447543
"4232" 846.2 535.941581791295 197.7879778272 502.350645924394 222.441162371878
"4233" 846.4 557.669683180936 179.378394436477 528.05062461139 204.178633302092
"4234" 846.6 585.413553679837 163.541654339437 550.298788720593 184.237974380145
"4235" 846.8 611.446403638904 152.947054671117 576.46974396119 167.154286356763
"4236" 847 636.093389118028 138.319387028767 599.991711799925 155.160296292746
"4237" 847.2 665.891073068366 124.351418793942 627.410391210173 141.665741426638
"4238" 847.4 694.93782815477 112.928100401462 656.922675261753 127.597849354175
"4239" 847.6 724.421766511796 101.810269625962 687.572480173855 113.972183363718
"4240" 847.8 754.574867995576 94.6735586943788 716.379951347328 101.071605128969
"4241" 848 771.938399671123 99.8018430257106 734.916486873139 96.7351702279494
"4242" 848.2 793.565832303252 114.902614456286 758.3368385947 97.6174111897291
"4243" 848.4 814.870148332471 135.916349775549 784.003462745333 108.525646461518
"4244" 848.6 833.73559540952 152.195301009918 808.375816490764 124.153715127348
"4245" 848.8 851.455552717867 174.690006719877 828.304769570094 145.852187026693
"4246" 849 870.019108032793 198.514446344562 846.838097816679 166.794771291789
"4247" 849.2 886.881700639833 222.294237601423 866.243054057019 189.597683415303
"4248" 849.4 900.098493169272 251.341864641318 884.220627442471 212.521391913064
"4249" 849.6 907.812013898177 277.820122433254 898.113863137417 240.801276915087
"4250" 849.8 917.213260304002 308.610343392536 906.479516137062 271.003630887633
"4251" 850 924.999623992465 339.019790880276 915.794084001995 300.434794383622
"4252" 850.2 925.667236290713 369.022633914138 923.442005270089 331.272528901076
"4253" 850.4 922.007442391268 398.464114989805 927.062389517099 359.412265850615
"4254" 850.6 917.538143666438 430.903796076427 923.428858985694 389.352890934696
"4255" 850.8 907.599034007422 460.71438145577 920.517091089287 420.850355701091
"4256" 851 895.817207419607 488.401059723974 911.770203524335 453.651477992577
"4257" 851.2 884.404872644731 516.386497214472 899.519313616796 480.561407149484
"4258" 851.4 870.72387875444 540.322193146391 887.805176971659 506.065734546128
"4259" 851.6 847.706461952595 558.409510319762 876.271557309386 530.933912284885
"4260" 851.8 823.629840598454 576.270798718838 854.313411730739 552.753276721181
"4261" 852 797.483088327123 592.26889398753 829.272259993228 571.201076582642
"4262" 852.2 767.584368497641 607.463947989999 804.024744302247 588.46061968901
"4263" 852.4 737.999112039561 621.28515652603 776.409124751003 603.336374318792
"4264" 852.6 710.528984410165 629.504825661091 750.351965915005 620.229117550866
"4265" 852.8 683.416707206044 638.707788307526 720.45660940218 627.730739684497
"4266" 853 652.248709855933 644.134603368561 690.698841710832 634.804144101418
"4267" 853.2 624.10976607871 644.237151877242 662.512031285496 642.347992391802
"4268" 853.4 593.484891935568 643.472740920963 632.39727507649 645.670924282295
"4269" 853.6 562.434181174679 644.373821925768 600.693560125354 645.726722428972
"4270" 853.8 534.026565933321 638.367124795495 571.155774710894 645.011756482318
"4271" 854 505.510586181545 627.705365740288 541.675590964277 640.818577296466
"4272" 854.2 480.166774156931 613.154723579298 515.364730067176 632.667367211421
"4273" 854.4 460.364448832967 592.965413826349 490.53759269846 620.466924076402
"4274" 854.6 442.563165749255 571.366556029654 467.329733380751 601.948627620614
"4275" 854.8 425.372908977818 548.53455037426 448.439226174583 580.648017717832
"4276" 855 411.010864739736 523.025027679883 430.901901229495 556.595843500501
"4277" 855.2 395.651927470962 494.487143329981 414.573693710856 532.777407122015
"4278" 855.4 383.01281623854 471.559519744164 400.008326358884 506.90516798304
"4279" 855.6 370.498810907668 448.672680427446 389.35561803753 484.131374934724
"4280" 855.8 352.756033671273 423.867038901985 374.907709219815 459.770408647766
"4281" 856 335.286245662647 404.31243442299 358.633579256469 434.171732942198
"4282" 856.2 333.588040907082 391.549753909989 350.500125573071 420.096655671484
"4283" 856.4 345.060162473868 374.316424151715 346.703630062596 411.479049890361
"4284" 856.6 356.460489650081 349.719646189435 344.937863912335 385.81283023636
"4285" 856.8 368.04747205602 324.133904830335 351.777132883596 361.153721539381
"4286" 857 385.395322647436 304.413204135183 362.534746510164 336.075139245057
"4287" 857.2 406.24876769065 281.237561367411 377.107187017998 311.74679098247
"4288" 857.4 425.186719890983 262.78546446601 397.290132686693 288.521886580539
"4289" 857.6 448.32640974109 242.705361835439 417.353050073054 269.493575709353
"4290" 857.8 468.100587377368 226.354041904177 436.859873157298 249.318073962861
"4291" 858 489.817414124427 205.319755209807 459.558169052845 231.11401448137
"4292" 858.2 510.886114636698 189.101682015573 479.198151861518 214.015898957755
"4293" 858.4 537.100850425757 173.693648823743 500.714718442025 195.750247331288
"4294" 858.6 564.232669556805 158.012042898113 526.374212215914 177.449019937933
"4295" 858.8 589.894276399728 147.389487490607 554.393161628435 161.822583422579
"4296" 859 621.161751930875 132.663005500595 583.016648527059 146.195988263762
"4297" 859.2 654.531175985026 122.748209331056 615.094267960508 132.333686246796
"4298" 859.4 684.729506489858 113.491658630683 645.758525859143 124.052645971178
"4299" 859.6 715.624519400005 108.5341298461 677.296891768136 114.945354651513
"4300" 859.8 747.955468922286 107.342098669344 707.868407795035 107.842085360712
"4301" 860 778.998537922117 105.695427094848 740.973250914099 105.684968889488
"4302" 860.2 797.586453557274 114.592065200346 759.439273829649 107.923848657498
"4303" 860.4 817.199199982121 130.012681597065 783.055356698701 112.669504938698
"4304" 860.6 843.117985093809 148.595044916894 810.041950155531 126.290582670524
"4305" 860.8 864.996974288739 167.444941826723 834.988691915814 143.764184151541
"4306" 861 883.498036214443 179.012643591763 855.116351378395 157.276821590065
"4307" 861.2 878.29373554712 181.707377306435 855.415703929828 156.569706385357
"4308" 861.4 876.439476467843 198.238194963604 858.063834388653 162.766595930162
"4309" 861.6 876.819595927003 215.051692431704 865.617910780904 179.358854091306
"4310" 861.8 875.391266684645 239.17907462954 871.990168938697 197.823978659762
"4311" 862 871.286885892632 266.936242241401 873.401816751491 224.255066548995
"4312" 862.2 860.680226983081 289.947123178993 872.823230094482 253.623505641274
"4313" 862.4 851.894056224554 315.572456261182 866.013849673732 280.517717988534
"4314" 862.6 839.995796712605 341.820999029021 856.898367646014 305.318923845415
"4315" 862.8 824.102188108067 367.77944055723 846.347893220477 332.655969205663
"4316" 863 805.909212598569 391.430729458877 830.39978134935 357.817117580664
"4317" 863.2 786.515389651806 408.308941245646 813.781741208766 382.903588109691
"4318" 863.4 760.046568097621 428.025147206922 793.149346991922 405.414979848184
"4319" 863.6 735.011439389981 446.526042563431 767.951627530152 424.841507942009
"4320" 863.8 710.367209667532 466.402487323706 741.698629048573 444.09873447576
"4321" 864 686.250426815648 485.755054886831 716.748144648523 461.720172494209
"4322" 864.2 659.359212454415 505.04027512034 694.91380185414 481.740912373305
"4323" 864.4 632.899839351235 523.932633456101 667.475807794999 500.893332344228
"4324" 864.6 605.136706138374 540.577585401727 638.376562733705 519.962162264243
"4325" 864.8 576.977819515628 559.243799136817 611.319221532866 536.861305400844
"4326" 865 550.748665336168 575.40199227143 584.513595503762 556.323384516872
"4327" 865.2 521.325238255213 595.318223793724 556.812157891909 575.037651382456
"4328" 865.4 490.095990065891 609.138939234707 528.294869948049 593.642390926066
"4329" 865.6 478.765010342077 601.754267606574 514.416451351234 604.008901204695
"4330" 865.8 464.552457937444 586.399123339957 499.048537798697 603.737183654518
"4331" 866 447.006201126273 567.568769007731 477.618627448158 592.638656564159
"4332" 866.2 425.865764671102 547.153940910985 457.370568687466 576.143531662551
"4333" 866.4 412.318544277343 524.664680689492 435.260148649799 554.601384754094
"4334" 866.6 399.623776595871 498.236352973484 417.897041386303 532.476204103892
"4335" 866.8 385.748264190404 469.770276093278 403.721894279212 507.804974234349
"4336" 867 375.280655593797 442.112272861246 389.760002481595 478.387491671361
"4337" 867.2 360.979322998354 413.516168625453 377.785856829944 449.657229631715
"4338" 867.4 343.785465741311 385.52442201438 362.156038177394 421.675648436998
"4339" 867.6 328.937118451435 357.25133247496 347.005929354995 393.779211043177
"4340" 867.8 327.139444250903 337.108285036172 337.344455361127 373.555533918603
"4341" 868 338.862936506942 323.470704532495 331.901654575464 359.673049755909
"4342" 868.2 355.419092835565 303.131866690391 333.664226733919 338.054914273808
"4343" 868.4 370.731538212684 285.1955152384 345.904449145432 316.484933629785
"4344" 868.6 390.330604621703 266.185114186579 363.411854096539 293.85948723669
"4345" 868.8 409.426481605337 251.436740177155 378.927534615112 275.878630104396
"4346" 869 437.849504827086 230.255153319011 405.315675608012 254.195229874877
"4347" 869.2 463.015786780648 213.314810843836 429.266206039868 235.064866726311
"4348" 869.4 484.613519680826 197.250508694927 452.269576369911 218.540373436724
"4349" 869.6 503.723718523964 183.755674268112 470.381533577077 205.627276542736
"4350" 869.8 528.413140559611 164.821434217892 494.55909304159 190.191168864843
"4351" 870 552.415923702033 145.296001728295 522.337700193394 169.897799279198
"4352" 870.2 572.030890514142 126.207193901671 543.550713054052 152.600924378594
"4353" 870.4 590.368398005982 107.607282817793 561.009123091056 133.389990470273
"4354" 870.6 616.471495862041 89.1650003098713 582.700997177318 112.155696626591
"4355" 870.8 642.897504626069 70.3757044083554 609.408236186341 92.9852572555252
"4356" 871 671.269964832313 53.6235972010543 638.434931760545 71.8217546448714
"4357" 871.2 679.081302629633 54.849734736257 646.629236125468 67.4645337158606
"4358" 871.4 691.165218495645 65.9039409136448 653.416277960387 64.3378861344434
"4359" 871.6 713.062694076594 77.4488522099405 674.676017170957 64.0071753295923
"4360" 871.8 735.571644274425 90.5741323624516 699.23922493587 72.9002268712096
"4361" 872 758.268238778432 103.547210116857 725.8694873085 84.3606320528637
"4362" 872.2 780.257340259003 120.18682350051 748.181543445001 97.5098532262236
"4363" 872.4 805.901432972107 136.957396255433 771.364737603981 111.520633399027
"4364" 872.6 828.856179676763 153.009074007216 796.914164890374 129.594785944928
"4365" 872.8 849.389874516344 171.488596679174 820.574409584442 145.988526400813
"4366" 873 873.458457334549 190.228850635584 845.054673867993 164.057018307032
"4367" 873.2 894.402744755633 209.811880767106 867.715408573281 181.923514967569
"4368" 873.4 910.135118417715 229.474552483157 886.907492462058 200.38021692793
"4369" 873.6 907.50397742906 243.658800620222 896.473100870536 210.499433509687
"4370" 873.8 902.119963637628 266.089878473579 901.377399799656 225.763608919608
"4371" 874 895.903666320821 291.154498380322 903.349800346367 252.581575840814
"4372" 874.2 886.675154731048 313.629003565639 900.761277215534 278.968903923611
"4373" 874.4 875.453495434644 338.34015442176 892.099002214868 302.388222558747
"4374" 874.6 863.587566456249 361.614563198812 881.0914325572 327.22455462808
"4375" 874.8 851.529674771237 388.407266105749 869.460368003647 353.168485954659
"4376" 875 837.368569652633 414.080135616955 856.706002878785 377.16841311593
"4377" 875.2 822.775852324457 441.971557729935 844.7502813326 404.421350815931
"4378" 875.4 811.712181551948 465.476379813452 830.631863696033 431.451617947295
"4379" 875.6 796.245182438871 489.032573347894 817.377709959658 456.829914322073
"4380" 875.8 779.405427253516 515.705171810216 800.715035519065 484.281555873021
"4381" 876 759.570044884243 537.318414221771 785.845863377448 508.007610647975
"4382" 876.2 738.211913341626 555.282172468672 767.543691445989 529.548526097756
"4383" 876.4 713.878076628308 578.704785453258 746.964455086928 552.910150219497
"4384" 876.6 689.090496050191 597.897341624974 722.574351888692 574.427672109275
"4385" 876.8 667.099493988315 610.246565339245 700.084341555697 591.817062156964
"4386" 877 638.799191056919 625.11558263538 675.350447482198 607.238625481575
"4387" 877.2 612.590862005293 639.418638529296 647.798718788359 622.158336274097
"4388" 877.4 584.949687539226 644.299602072085 622.602443739403 635.466198097869
"4389" 877.6 556.028784948521 637.86643141503 594.75679628664 642.878697801
"4390" 877.8 529.088958328606 632.93312440684 566.079392913714 642.189249615159
"4391" 878 513.861710063954 625.329059264528 547.848517923068 638.100754385673
"4392" 878.2 503.73557826953 614.673162844595 539.076983310734 635.681520444926
"4393" 878.4 482.667629048347 598.698523124011 520.767565922813 622.453043610179
"4394" 878.6 462.975790793402 585.06946181607 496.961670260974 606.458096252077
"4395" 878.8 448.876660572915 566.86308543455 478.513267029271 591.571835040849
"4396" 879 430.466444104511 546.594152988994 455.849919159261 574.488038078855
"4397" 879.2 415.550948078726 521.298996796345 437.241994456442 555.199036750467
"4398" 879.4 403.188648265053 493.027924625 420.146109148125 530.412287989196
"4399" 879.6 391.332924079176 467.254866811018 405.844174719331 502.167748765378
"4400" 879.8 376.402369748592 439.30548720647 394.549546423466 474.61377072668
"4401" 880 359.869054960401 413.292869302612 379.55846799387 447.641739114278
"4402" 880.2 342.379572400351 386.219205387541 363.076106142034 420.176555154387
"4403" 880.4 327.251082375984 356.47215252656 345.350888375705 393.108232911741
"4404" 880.6 326.522877448035 337.995975575938 334.786263649699 375.179604742801
"4405" 880.8 332.757992113897 315.731085562616 329.737684032497 355.969546036591
"4406" 881 340.484560104275 290.391750176849 328.841362907034 329.855579674306
"4407" 881.2 345.174269572315 265.711861953985 339.142741288534 304.639704805517
"4408" 881.4 355.249315670265 239.945825082225 343.142586850109 276.818458804174
"4409" 881.6 366.411109582445 210.530708590855 352.852519510706 247.311342630041
"4410" 881.8 377.157265373657 181.751949176029 363.283802824705 217.164671011631
"4411" 882 395.201919587541 169.974021501256 371.203620959018 199.481547284228
"4412" 882.2 418.679069414257 154.892950027716 387.778081416565 178.089601264378
"4413" 882.4 442.684644056735 148.874851442221 408.180723728982 162.109724746362
"4414" 882.6 466.634108669317 143.226734617074 429.218243624571 151.990338916605
"4415" 882.8 484.755932503514 143.867709483799 444.958455457322 147.25309256648
"4416" 883 510.400078523108 146.312539762293 468.556044762577 144.496004452178
"4417" 883.2 539.226886977104 146.326616066122 496.244882683941 143.743364948338
"4418" 883.4 564.090634463031 151.160544021096 526.253378742736 144.57187254028
"4419" 883.6 589.145999774802 160.976316644489 552.006077506853 148.808963166363
"4420" 883.8 616.621430014449 171.051949993465 579.329078811069 156.177693700334
"4421" 884 637.237977970455 187.516879212851 604.778435912315 166.353791018224
"4422" 884.2 659.455315693024 203.975253309484 628.088992308282 179.491202301506
"4423" 884.4 683.917159497697 220.268945538329 651.687902204495 196.711044317077
"4424" 884.6 704.06713846538 240.544238419785 677.082268100879 212.081799723767
"4425" 884.8 726.139401465263 264.263418743332 700.797163129254 234.443010792154
"4426" 885 745.001629766886 287.741420591684 721.07108764798 256.248405016
"4427" 885.2 762.058146766467 314.184160935658 742.417591340204 280.500536220111
"4428" 885.4 778.653537048606 340.826950315152 758.191294836061 305.374819679058
"4429" 885.6 799.927252785786 367.046125239628 773.997939120073 330.268015222996
"4430" 885.8 822.438272027902 391.151952172076 790.196865303992 357.253046681083
"4431" 886 838.810934771137 416.157608956395 815.580810277808 382.423990465744
"4432" 886.2 850.375379169203 443.97886663871 836.783673102541 409.40148519617
"4433" 886.4 864.776904624536 476.753331158714 851.122825511265 438.336684502572
"4434" 886.6 873.614441448802 506.496182651084 864.699452245112 468.681413638601
"4435" 886.8 873.298148710714 530.543835979457 873.755672000262 495.905762401183
"4436" 887 859.162740975877 540.762724499803 874.551387170914 508.358263179874
"4437" 887.2 839.912154570674 553.722709216157 868.746333280159 529.203019014345
"4438" 887.4 816.372858915833 574.561084770228 850.64912926372 547.492938166453
"4439" 887.6 796.488793482511 593.203540494871 824.675492341431 567.498117154894
"4440" 887.8 773.467973897418 603.197128659817 805.395323115136 584.527274256937
"4441" 888 743.848424274908 615.492113893471 778.771127658761 599.968267095249
"4442" 888.2 715.528351755825 627.36489134779 751.23278976445 613.037391218625
"4443" 888.4 684.030491242698 635.796379455559 720.880425295148 625.627336977122
"4444" 888.6 652.23279392439 641.791192276552 691.317913456166 635.357448378925
"4445" 888.8 620.306112306862 645.540353618637 661.309293662323 641.216245236308
"4446" 889 589.141165448853 648.62940185919 627.921753174446 646.344492544856
"4447" 889.2 560.286839547356 648.312638538963 597.326078114268 649.336854382076
"4448" 889.4 539.440195360226 636.444037951263 577.40477274418 648.706706060907
"4449" 889.6 514.386462878922 622.633099723524 548.183936884784 641.034950970492
"4450" 889.8 488.175137560801 604.735857972311 521.797705116051 626.915920315049
"4451" 890 461.680373793828 587.779292144694 494.681784627755 608.343649447516
"4452" 890.2 436.195072627488 571.051281440295 467.402955565827 593.950185432819
"4453" 890.4 410.85404646972 551.375872084299 441.083167246227 575.807179825375
"4454" 890.6 390.71573315401 531.959884454043 417.818543122584 557.215310864249
"4455" 890.8 388.126932567241 524.295252407859 410.092089973822 551.507823377753
"4456" 891 385.151481225715 525.684562641892 409.37982756817 549.896389143909
"4457" 891.2 389.928863256414 528.948522842561 409.90645096653 550.08158048287
"4458" 891.4 396.594106098766 529.758913847333 411.635814793373 552.176301280985
"4459" 891.6 402.965241138441 520.372655015871 412.788646555831 551.723424294358
"4460" 891.8 403.689464455686 501.05109327237 410.456695438468 543.096621430878
"4461" 892 404.881557259327 482.657873686253 404.504082774611 521.187616278358
"4462" 892.2 406.243128756821 460.901896743683 403.647895623668 498.643339177146
"4463" 892.4 406.668977465224 434.904926318441 404.832874157468 472.917070593877
"4464" 892.6 408.716423903217 408.576230082455 406.401678704205 447.392079684058
"4465" 892.8 410.547958679957 381.058296185652 405.903028018184 418.769224028327
"4466" 893 414.183863814686 350.50179629439 408.721126312943 389.849371980465
"4467" 893.2 416.3413149514 321.840829261343 412.309087123237 359.769638075557
"4468" 893.4 418.963021340672 292.213627618891 414.06991582481 331.034453182543
"4469" 893.6 421.193907530083 262.363835168286 418.243195798055 301.393431044356
"4470" 893.8 421.729310288089 230.565854899033 419.59484273349 269.154113872219
"4471" 894 418.282484163946 200.186789216877 419.934176074306 238.899228129559
"4472" 894.2 416.270825785512 166.353845665269 417.657889419485 206.305160430309
"4473" 894.4 418.743162456794 142.512734234074 415.587596714345 179.01501772593
"4474" 894.6 423.952596354131 132.234738917195 414.51556233476 166.497189464689
"4475" 894.8 434.231258235142 129.231236574441 415.59856702432 162.32978723197
"4476" 895 451.904595346209 117.206446415901 422.611845047187 146.186760837824
"4477" 895.2 469.733082418947 99.581541002652 440.572598703514 127.68135113488
"4478" 895.4 490.017967696512 86.872069596008 458.999280403324 108.719585653744
"4479" 895.6 512.387704332479 72.9344406854852 478.544753970851 93.1240727572961
"4480" 895.8 539.492556637786 60.5054337125924 503.52352947889 78.473684690541
"4481" 896 562.385323585975 53.0836407002805 527.413929072143 66.8848604534482
"4482" 896.2 587.321276091529 53.5680520218582 548.854925206452 55.9223007409425
"4483" 896.4 613.990891235362 56.7263002662847 577.066723374876 51.983134257666
"4484" 896.6 641.283686925886 61.024946102314 604.799108129161 54.8487099870649
"4485" 896.8 667.727613819623 68.8058879184256 629.704232306078 57.9443837959544
"4486" 897 693.446128837715 74.5671082303059 657.094988795076 64.5600387515312
"4487" 897.2 721.411777467208 82.3898138960203 683.356398225902 71.8663455353538
"4488" 897.4 747.5853232881 91.1756754225241 711.479994603246 78.7379065047224
"4489" 897.6 774.942774992757 103.191239426899 738.639881286625 87.0451471202341
"4490" 897.8 799.386033280918 115.431967356942 766.076856463331 97.4396269161406
"4491" 898 825.197981336973 130.770520842931 793.006236152157 110.152999632126
"4492" 898.2 845.946253512377 144.250296757961 815.808119274538 123.361211118768
"4493" 898.4 863.881073713252 163.592811746728 833.529638373507 135.147316841796
"4494" 898.6 882.274887196628 183.187581268204 853.536980851862 154.2354247592
"4495" 898.8 895.828040395323 199.540830168331 870.747714454816 175.102631107814
"4496" 899 903.929053485488 221.010565511044 882.965126576838 190.20105625622
"4497" 899.2 914.244704097282 248.333960199113 899.551017460044 211.723799855008
"4498" 899.4 924.922621677642 275.505172564997 910.735143176476 240.376701126855
"4499" 899.6 934.473585875885 307.590055503574 922.479226715293 265.639044427455
"4500" 899.8 936.217443944858 332.475653595025 931.16971078772 294.973134415109
"4501" 900 935.797472722103 364.40378735271 935.861264391853 325.292834884506
"4502" 900.2 934.764119069677 390.827825435609 936.425971695251 352.767058447601
"4503" 900.4 927.810638164642 419.939679538485 933.049438971948 381.848618472273
"4504" 900.6 920.383076021062 449.360013127968 928.735347712808 412.756037630434
"4505" 900.8 910.656091158289 477.528795006578 923.205829272024 441.156406378171
"4506" 901 897.596177285523 503.547202473623 914.652921071889 469.746083370938
"4507" 901.2 883.08532058824 529.394309542918 904.003675596437 494.071140323635
"4508" 901.4 867.938345803413 549.568685528571 890.100068767967 517.579821753926
"4509" 901.6 847.463872680956 571.346234806251 873.169545651351 540.627974308706
"4510" 901.8 827.806902012619 589.325604870896 855.70422441029 562.170068709084
"4511" 902 803.849795823259 603.479570219222 835.194744500094 582.226617487277
"4512" 902.2 778.204984712081 616.091082285165 813.841325571314 597.321548213285
"4513" 902.4 756.284726937701 630.961450754389 789.894475432733 614.069459904944
"4514" 902.6 731.113363123516 642.863303577193 765.717507135307 625.186026187557
"4515" 902.8 707.550272345205 649.814334245306 743.37077263495 637.472450699479
"4516" 903 676.901467311368 655.079241595359 718.154227050076 645.588376516183
"4517" 903.2 653.748597344208 653.904957383864 690.692865169942 648.430477946489
"4518" 903.4 625.746376681088 653.70882422565 664.891163298588 653.389502819454
"4519" 903.6 595.061451860403 654.172155582356 633.824173445323 654.390281784403
"4520" 903.8 568.910191595024 652.556701571796 607.919894704339 654.007641916834
"4521" 904 543.065912178303 648.529444211657 580.01257882292 655.004769548567
"4522" 904.2 516.952717542843 634.969227483227 554.948530015158 653.635230385191
"4523" 904.4 492.883805639053 623.437204968001 529.58180313679 645.004533556107
"4524" 904.6 471.345559058052 613.05382972118 504.11496884993 626.741893941392
"4525" 904.8 459.165476616005 599.315304742605 487.51728764813 620.510211381899
"4526" 905 451.794408228714 576.441875994773 473.010746538205 611.969047952016
"4527" 905.2 440.169356948628 555.45803275725 458.608028320248 589.242010191066
"4528" 905.4 431.159844469859 531.064711274623 448.180872032622 566.574230144982
"4529" 905.6 421.17987103789 507.067153334369 435.264699283306 542.843153493387
"4530" 905.8 412.540552900411 478.872791021199 424.175918404459 517.333425670808
"4531" 906 401.341292923895 450.666439800193 417.160972853303 490.713590939187
"4532" 906.2 392.907037135665 423.985237798605 404.852772326603 460.915186851437
"4533" 906.4 386.598662746235 396.228472078438 395.660441414786 433.441508333164
"4534" 906.6 375.039728762865 367.593073569332 387.174958835443 405.185446100999
"4535" 906.8 364.091904806754 340.021293527113 376.538469050143 375.97869016153
"4536" 907 352.934664718462 312.16523910501 365.877507535158 350.135063548228
"4537" 907.2 338.111452414005 285.066774164001 353.723202757213 320.600308788761
"4538" 907.4 338.724039002158 267.063649484449 347.801730328023 302.512198752586
"4539" 907.6 345.841561118015 240.832973524829 343.488916273458 282.191600079298
"4540" 907.8 352.242884957201 219.690872200331 345.479012325857 256.767714272043
"4541" 908 367.884279153236 203.54313049225 348.685680996707 236.380766214684
"4542" 908.2 387.22431960219 182.011631539685 361.168418779512 212.509790711833
"4543" 908.4 404.379263913086 164.769799817627 380.972627914967 195.264468402645
"4544" 908.6 424.643311181029 145.03011746801 399.159115469058 176.027270085041
"4545" 908.8 446.472797874299 125.497090254687 417.790906470269 152.859435760128
"4546" 909 470.909024200531 105.843319895489 440.228325135123 131.022915246248
"4547" 909.2 496.859391276542 86.9695178857007 464.794824355371 110.901390833824
"4548" 909.4 524.164673169384 71.3345233797766 490.320721760787 90.1341926726091
"4549" 909.6 553.535372407173 57.7486673558382 515.443894858751 75.5774677150533
"4550" 909.8 579.448738802114 53.2269357311785 543.395462985955 63.4819725679286
"4551" 910 612.488656347871 48.2547864467369 570.955525728012 55.5944576780879
"4552" 910.2 646.336000845924 45.7383789027862 599.79045670716 50.0156675286405
"4553" 910.4 671.516802934843 48.1342377036449 633.329690744289 48.783895552101
"4554" 910.6 696.660072702278 52.3048079564607 658.639894405849 45.8637557584548
"4555" 910.8 724.009629090435 63.7834843518482 687.562989866514 48.2956738819239
"4556" 911 750.605146938667 74.4637134343029 716.479678414268 59.0357967945151
"4557" 911.2 778.503595900731 92.2326562093823 743.863536733826 69.2247305851862
"4558" 911.4 800.269036826506 111.470579206439 770.314931295381 83.4646094105043
"4559" 911.6 819.812150494909 132.333079992379 794.585194247103 103.369168059961
"4560" 911.8 842.275021212749 155.507769910878 815.198074835896 126.049370974843
"4561" 912 865.845795711743 179.457505748282 836.458163686275 149.381297330131
"4562" 912.2 883.075569471204 203.341839444747 859.917963542887 174.035005070063
"4563" 912.4 895.534287769263 229.190697688791 879.183328766809 194.883202676534
"4564" 912.6 908.383524571287 258.198584162133 892.738187116398 222.453979777273
"4565" 912.8 923.093387093519 289.859213644365 905.938670729946 251.709205462079
"4566" 913 932.712048346083 320.177439175378 919.774593078019 280.836367810856
"4567" 913.2 929.29204618326 347.449022981647 928.889577686239 309.645363888543
"4568" 913.4 922.152383823251 380.253573174799 928.539255891171 340.357392163033
"4569" 913.6 911.222114184562 413.523786472448 923.955549342541 373.612844752156
"4570" 913.8 897.992413225338 445.963243763791 915.907314325219 405.773453624968
"4571" 914 880.682043044115 468.811387267907 903.570786082207 437.826576395429
"4572" 914.2 859.432826523627 495.593643459947 884.419412983964 466.413102230254
"4573" 914.4 839.067763313009 523.253518171877 863.459274507101 493.399756204004
"4574" 914.6 822.358034331077 551.814441567646 843.953661955067 519.700094034034
"4575" 914.8 804.742437892755 582.787719792287 826.003378257962 548.899821616757
"4576" 915 776.747190581368 604.714258981489 808.61556098193 576.530601000887
"4577" 915.2 747.863534222642 622.306511188223 785.695715743971 600.514344698059
"4578" 915.4 730.842379160032 641.477561933607 756.822434742431 617.053709702277
"4579" 915.6 714.04091522136 640.014477271748 747.361638907744 624.205137461951
"4580" 915.8 687.041753990123 635.700725597558 727.609501775922 635.323863024511
"4581" 916 659.355029353675 629.461450583704 696.448967682713 638.153716612926
"4582" 916.2 630.342900433806 623.88320751566 668.747723852592 630.833769525031
"4583" 916.4 600.148656154587 618.036796332169 637.402146960918 627.325535262251
"4584" 916.6 567.584531565999 608.308637446811 606.388735161887 621.509512873589
"4585" 916.8 537.159341691242 596.146644590299 575.897429376809 611.307423932597
"4586" 917 509.612788939413 583.967661355331 544.589253309353 599.7647344075
"4587" 917.2 476.514395055048 576.621893533148 515.789045403194 589.338898570483
"4588" 917.4 445.236379561308 562.086384046174 482.944731814461 581.094800332312
"4589" 917.6 413.802228207495 547.446114122041 451.797438512045 568.043583197317
"4590" 917.8 394.995838022645 530.91132104301 424.539114409994 553.47225673194
"4591" 918 390.89984512035 513.816510860118 402.216557703087 544.302640197936
"4592" 918.2 390.433385192991 484.324426066748 395.575771702973 525.688499199599
"4593" 918.4 387.924122344712 454.689400109699 391.571788892469 495.828595805409
"4594" 918.6 390.216534300852 430.659191520261 388.823581055237 468.608996013517
"4595" 918.8 392.472057692368 398.95746850399 387.169472146788 441.515184640853
"4596" 919 391.510494152299 369.052031075734 389.190719356131 410.753600194811
"4597" 919.2 391.352626105881 341.721601108228 392.182523315516 382.024560516483
"4598" 919.4 392.169247080272 309.928503549756 391.308591388952 352.323532190699
"4599" 919.6 393.301496558157 279.725909413978 390.868221833278 320.568547461905
"4600" 919.8 393.826621584756 252.778624936668 390.960799557276 290.383160841584
"4601" 920 388.691545082311 222.364388922552 390.598047861 262.63918165368
"4602" 920.2 386.155427151285 191.254578470099 386.681642469241 233.241879439389
"4603" 920.4 390.644561692877 175.064205729613 383.978125079202 211.365974171428
"4604" 920.6 406.667877610118 155.985948613027 387.63097272478 193.882598266232
"4605" 920.8 425.833726598949 136.410910996018 397.129625640444 170.612118387094
"4606" 921 442.044148411355 116.071900028075 417.489486205232 146.678611689099
"4607" 921.2 461.711214215673 100.346943045495 430.891711076206 128.061777714321
"4608" 921.4 483.719362793323 83.0634153769908 450.433976536988 107.569159722579
"4609" 921.6 507.722247280921 69.6073048376717 474.018593378854 90.7652722304194
"4610" 921.8 533.421067018001 56.8065725706654 497.809976216503 73.1535510686762
"4611" 922 563.648279294072 52.8231926868124 523.994727276113 60.7198014317578
"4612" 922.2 591.785053976011 55.7988062539669 552.740118788194 52.6629747069698
"4613" 922.4 619.086783212245 58.8165293971842 581.305382221897 53.1374690724323
"4614" 922.6 650.581290048708 70.6033094924025 607.60816296327 56.1219271957671
"4615" 922.8 673.27659452698 86.1283416596785 636.101576964843 61.4385437080989
"4616" 923 693.709639457944 100.114732297068 664.606777404054 75.4501687431122
"4617" 923.2 719.202604938378 118.341148785166 689.827691356067 93.4778367896307
"4618" 923.4 742.185762195074 138.438627777395 714.050280445355 111.738812328751
"4619" 923.6 764.867057206907 161.322176379117 736.876968093063 131.399575433988
"4620" 923.8 784.907083677876 186.395481091697 762.32637954729 154.77516494261
"4621" 924 803.717667175208 214.029266530457 780.762969903739 180.523441800727
"4622" 924.2 821.804223259941 241.178788050122 798.697611563429 207.484662541418
"4623" 924.4 836.401570078981 267.826203497959 818.080273419775 233.974657175515
"4624" 924.6 850.517487364152 300.381349432992 834.44641105205 260.787833600111
"4625" 924.8 865.34253592262 330.675630583049 848.756180679045 290.512254912007
"4626" 925 883.905611654871 356.106901754387 861.840337384429 322.434613406473
"4627" 925.2 896.824795741771 384.716587481697 881.6225676949 349.187442472177
"4628" 925.4 903.196138152764 417.938189228579 897.851785011694 377.940456357683
"4629" 925.6 910.634296577822 450.817546622672 905.91077941381 412.092414554546
"4630" 925.8 904.061614478565 472.201146215123 909.09747492568 436.438537749028
"4631" 926 886.2279171182 488.622744458649 907.177965478328 456.538612448343
"4632" 926.2 865.42398302012 512.742989691933 890.907111243621 482.965831865319
"4633" 926.4 844.225201563722 534.650793773304 871.400161091214 507.614618088207
"4634" 926.6 817.954158391176 554.672249093771 851.220740905503 528.257577749171
"4635" 926.8 796.190913657002 567.565469497545 828.095954943454 547.663873688685
"4636" 927 769.142326797129 585.622299449745 803.797781618703 564.2713044622
"4637" 927.2 743.477748193041 601.38894971227 779.334642978346 581.2383921968
"4638" 927.4 717.753251531192 612.039052918714 752.499643651124 597.710702713975
"4639" 927.6 689.972023136578 624.391398978699 725.662709538906 610.60117694721
"4640" 927.8 659.49185119739 637.065641155679 697.042673234987 623.754332050895
"4641" 928 628.187866697337 646.621798739792 667.107759102312 635.196293671568
"4642" 928.2 597.0113553262 649.978457966321 636.248890079273 645.888623760921
"4643" 928.4 567.969512667639 648.25078596857 606.340456820309 651.173313159517
"4644" 928.6 542.730885657068 643.372437004357 579.524881110615 650.480680811506
"4645" 928.8 524.606776045231 627.000300221413 558.823153960847 645.301250942753
"4646" 929 502.38533569617 608.23565539575 533.88215706197 634.35205895568
"4647" 929.2 478.278743667623 588.614298436326 511.810290945018 617.006177752679
"4648" 929.4 458.172276567221 566.95597832155 489.616780521985 594.832707114803
"4649" 929.6 442.187367611355 546.312102710504 465.336752922572 576.112307686403
"4650" 929.8 421.829940961588 520.51573963233 445.710797546018 553.598165650617
"4651" 930 406.431188585677 495.425641157826 427.480139996748 530.620978080202
"4652" 930.2 391.809411345811 474.65522783375 412.469426825687 507.213033045613
"4653" 930.4 375.727627371966 448.799778522587 397.166409193596 482.768241980249
"4654" 930.6 364.81930175808 419.550825352308 378.101212826923 458.719989020784
"4655" 930.8 351.225738796212 389.893297323959 364.161045021048 429.426195157281
"4656" 931 336.577263099217 362.255431674272 352.889317331728 399.018139624133
"4657" 931.2 327.385160606947 338.21333679692 340.709892344895 372.344394466973
"4658" 931.4 325.170264507983 313.503784634728 331.468889198101 352.364819051942
"4659" 931.6 333.508250802456 287.245441677101 328.159308622947 325.775106390046
"4660" 931.8 342.056688031219 255.490759550663 330.17401732525 297.845336357126
"4661" 932 353.436182685952 225.30538917321 336.649138002746 267.635491518398
"4662" 932.2 363.166220748947 201.305669550422 348.889053880428 237.598072114936
"4663" 932.4 380.046805464127 179.093139022101 358.175896355325 212.704086632411
"4664" 932.6 400.501206557637 157.925552469544 374.410081465419 186.371691317967
"4665" 932.8 425.078684214471 134.311856668824 394.920837578515 162.918128522287
"4666" 933 449.842277655272 113.513116490673 415.350642329015 143.279596983137
"4667" 933.2 475.166792059259 96.8646249761936 439.89687807019 120.050489730471
"4668" 933.4 500.494741697488 85.8739721420105 466.351494243324 102.67491863736
"4669" 933.6 532.008293634158 78.1754602652403 490.653479453563 88.7965304581746
"4670" 933.8 563.313543443395 72.9628915519776 522.22689530347 79.2075179516634
"4671" 934 596.229919015053 70.4594484204798 551.872881565027 72.4502615542063
"4672" 934.2 626.287888109277 72.0081510133259 583.925572010623 68.7391794225539
"4673" 934.4 650.494069381291 78.0325647200875 614.460003310283 68.8176667178189
"4674" 934.6 681.12609056427 84.5296941897966 641.13768574987 74.9398384894048
"4675" 934.8 712.132336740331 92.7095081948247 672.035965035718 80.3012351042721
"4676" 935 739.316241504309 103.773091406458 701.911548398185 87.600140727732
"4677" 935.2 766.32702846124 117.460271053081 733.365961080684 98.0072285857482
"4678" 935.4 795.277947446677 135.372051464745 764.153336460518 112.809499570812
"4679" 935.6 823.161269685014 154.37542763036 788.374510688217 127.952260419514
"4680" 935.8 850.278971738395 172.469691108633 815.2945262928 146.566856462123
"4681" 936 872.893747026402 191.737673206041 842.8164753462 168.084103840747
"4682" 936.2 899.689688549301 216.238204331173 870.080754662095 187.675429105653
"4683" 936.4 915.298780397878 242.32066486865 894.378368075729 209.957695990384
"4684" 936.6 924.4474509364 271.869490826765 911.888156585933 235.60353132767
"4685" 936.8 934.558560151224 305.586587480777 922.513107476734 262.968795472485
"4686" 937 936.284391310286 329.603786054298 929.118239233522 292.749591893004
"4687" 937.2 931.24130195335 358.99032854946 935.483292627844 320.759196756663
"4688" 937.4 917.521966979582 389.077170750096 935.15492057708 350.226411316968
"4689" 937.6 906.224640990971 414.300447411418 923.026302557423 381.262907632376
"4690" 937.8 892.839377564551 442.364006726081 911.003547842165 406.266212800875
"4691" 938 881.477643414784 469.161827553465 898.824012629503 433.756045503958
"4692" 938.2 866.405433636426 499.151048162226 885.550630037037 461.548990311896
"4693" 938.4 847.575956018737 527.014778818131 872.597386121476 490.006504926373
"4694" 938.6 830.653157323113 554.626010038678 852.053209232567 518.956231179121
"4695" 938.8 813.050170172788 580.992925668616 834.671350005195 550.594642633642
"4696" 939 793.829623032731 603.421037011533 819.01399360777 575.067725880117
"4697" 939.2 765.510541039691 617.834738380253 797.474015381194 597.832948839381
"4698" 939.4 736.630842007836 630.523312042018 773.465169209739 616.296856454259
"4699" 939.6 708.217043254828 644.863699406872 745.793817600555 630.506943053777
"4700" 939.8 687.03674271836 641.241538078857 724.773469735563 635.955662678402
"4701" 940 655.704616113792 637.608810626105 697.283547586844 640.089394375362
"4702" 940.2 625.165203920097 633.952737482662 668.266315958705 640.171557126059
"4703" 940.4 600.172935484558 630.836960848602 637.988457940005 638.117983517526
"4704" 940.6 573.314569260244 623.852143020791 611.317144908542 634.000662217687
"4705" 940.8 543.78659000549 616.129609681432 581.883591725525 627.709104730138
"4706" 941 513.781140388131 606.148306511444 551.267300305716 618.202402475396
"4707" 941.2 483.111059560813 594.255459095183 519.500018377055 608.17746674753
"4708" 941.4 451.877171474337 577.883467381164 489.317130620248 598.650944328496
"4709" 941.6 425.710628555287 562.262032804903 460.468962006882 585.063138172903
"4710" 941.8 407.388879557367 546.828044895836 436.251986979007 567.597105815262
"4711" 942 406.888766906436 530.410868888195 429.689060663503 560.735863268014
"4712" 942.2 405.215560481457 503.438384700735 414.320542174945 544.46262322537
"4713" 942.4 404.686469610115 480.689301091724 407.66118123138 517.999073530142
"4714" 942.6 405.972650859797 458.276626827797 406.336522261487 498.9366525877
"4715" 942.8 406.849605962465 431.424568735599 404.787134720106 470.601457532299
"4716" 943 409.793256817626 402.441294064898 407.386475017809 442.502802621372
"4717" 943.2 408.987963100648 370.318860268096 407.886172866823 409.538838488703
"4718" 943.4 406.85668144469 339.498465057741 408.390003277501 377.366374059308
"4719" 943.6 402.266051470928 306.365999279258 406.768340279204 346.708867849921
"4720" 943.8 400.18940695315 274.887238160459 402.684234274891 315.590362190453
"4721" 944 397.222250532061 243.3531522199 398.927211780947 282.963708977478
"4722" 944.2 391.918030954956 210.578292073807 397.278421127197 251.533190307465
"4723" 944.4 387.910659037149 179.730764277561 392.230834817659 219.665689859895
"4724" 944.6 397.135686738432 163.576464165643 390.036081677501 199.908242195529
"4725" 944.8 413.135736244316 147.731003487351 391.94846077331 181.65674522086
"4726" 945 435.345719941154 130.584833458229 405.200918363559 157.984253639894
"4727" 945.2 456.642252998038 114.109320941891 424.51381599551 140.255719746152
"4728" 945.4 478.364864022143 102.425572215345 446.214492122731 123.42149481662
"4729" 945.6 502.405590743797 87.7770936796319 468.936436103559 108.456554386867
"4730" 945.8 530.582468834223 76.3162143669211 493.235262822193 92.3263708792389
"4731" 946 560.738150785939 70.5289836145009 520.199858109704 79.7160094459044
"4732" 946.2 591.029369773119 68.1033498208175 552.537614900921 72.7746270335913
"4733" 946.4 621.633606514246 69.3357544108415 579.402415649634 68.346783844554
"4734" 946.6 651.388760268428 73.7272860724139 609.347781589038 66.6724708947106
"4735" 946.8 678.35373903561 81.1526599412412 640.427552531399 69.8615128177876
"4736" 947 705.445733999984 90.3568759016239 668.204007971212 76.8272451475948
"4737" 947.2 733.543484167458 103.156625963256 698.033678352178 87.3859514450022
"4738" 947.4 759.806418862918 119.729853327686 726.298009396205 98.7657805075712
"4739" 947.6 785.846303945867 135.204290471092 754.044586766541 113.653325801706
"4740" 947.8 814.804944451912 154.148514023797 780.557846542976 129.090313884828
"4741" 948 841.185944852984 169.924700761482 804.458383520732 147.353364930954
"4742" 948.2 865.901197942482 187.877905700243 832.988383345803 164.303680486264
"4743" 948.4 885.485101523075 211.609004601235 861.49064893716 177.793911878572
"4744" 948.6 900.975705718425 236.755352531528 881.729200610842 201.511480450116
"4745" 948.8 911.227272076986 265.130600045135 899.150495775884 229.965814078607
"4746" 949 924.296498930895 295.151836214414 910.333566348051 257.93379553318
"4747" 949.2 931.184988892425 325.746331425524 922.435668996204 287.197575079583
"4748" 949.4 932.153562412143 356.290292777885 930.668817499838 317.409871085006
"4749" 949.6 930.708256509031 391.504789699495 932.858889114887 348.709204766767
"4750" 949.8 924.339594240637 425.347262936498 929.825983785898 380.449571567077
"4751" 950 916.265360619261 453.327808322807 927.131390305136 414.855257260229
"4752" 950.2 908.707175920746 480.425828467009 919.694932507476 443.647418374157
"4753" 950.4 895.13870227974 508.725952173278 910.627061558067 473.701729539804
"4754" 950.6 881.217995040544 531.885628660304 900.802183135314 499.918794777359
"4755" 950.8 861.515775018562 548.031739010692 889.070976317398 520.687198365669
"4756" 951 836.432356194386 560.762312352943 868.960063111552 541.445509087817
"4757" 951.2 809.398730642066 579.040253052565 845.184692638721 557.525426447413
"4758" 951.4 782.73477941526 592.533617325323 819.010907621615 574.943055606326
"4759" 951.6 755.329832199469 606.349111394443 790.660252993714 587.9525305578
"4760" 951.8 728.439318901676 621.557495863992 762.263504829444 603.012103975158
"4761" 952 697.713454991458 633.202219306818 737.968683639251 618.786050016806
"4762" 952.2 668.875209259063 642.084582837831 707.596600697812 631.217644280891
"4763" 952.4 642.608802129338 650.007396538197 678.931770650123 639.587034160573
"4764" 952.6 613.84837640852 655.805420266339 653.529347564804 648.482685482597
"4765" 952.8 582.125408653908 656.320307349895 625.480925044629 656.53516027255
"4766" 953 554.830191370496 651.187818450342 594.916199402682 657.480139356865
"4767" 953.2 531.509177693481 639.363753223038 566.691840048041 653.155330827112
"4768" 953.4 508.439023672103 621.903605202732 539.973937040485 644.166238278837
"4769" 953.6 484.076692684651 599.201157250666 516.624560709297 628.30263029089
"4770" 953.8 465.648407393938 576.697878659322 494.292692203788 608.188321627658
"4771" 954 447.424729714631 554.660021069204 472.670756402439 585.037896230589
"4772" 954.2 430.383640470667 531.192236258079 452.659476401058 563.04073056012
"4773" 954.4 416.672840585175 504.660206169981 434.209100171388 540.417060331189
"4774" 954.6 405.496921559718 476.406373667899 419.450366126378 514.968668362014
"4775" 954.8 392.255431619426 445.693982620002 408.600114431123 485.674502259445
"4776" 955 380.391768819171 419.910929829199 395.89378484421 459.344378350361
"4777" 955.2 365.771451788706 396.023116402754 383.262134045253 430.149602757732
"4778" 955.4 350.045855962527 366.538346010132 369.712364285611 404.654494169477
"4779" 955.6 335.078953121424 341.59073210543 354.722377842332 376.304521598901
"4780" 955.8 327.959697118739 328.207591217223 346.370807234664 359.857797999127
"4781" 956 330.091728119135 308.657616415254 339.638763303435 348.177612500236
"4782" 956.2 334.447342843333 284.240931192135 332.605806682197 322.629890721633
"4783" 956.4 340.823228304939 256.324268996 334.703981057634 295.081128031803
"4784" 956.6 353.124377978152 229.73112757683 337.629878205167 269.727448870177
"4785" 956.8 363.341929236318 204.124169651921 349.326023254498 241.746562612203
"4786" 957 380.163053391359 185.739816772439 358.062381601728 216.284899391921
"4787" 957.2 403.426500745399 162.660570334301 372.100988238518 192.547398333619
"4788" 957.4 424.364293772369 147.340231240514 394.464153793989 173.143987681867
"4789" 957.6 448.024836761002 132.833718319059 415.270963267995 152.714251682361
"4790" 957.8 476.606570471082 121.723099198989 438.731017199828 136.055904231704
"4791" 958 501.736453059696 111.544595728637 465.597657472528 125.41846557243
"4792" 958.2 526.432468069574 103.154825958799 489.391605901466 115.708809763308
"4793" 958.4 553.38776091056 103.384001107655 515.035325209052 106.431491943514
"4794" 958.6 578.520225796029 105.498378429865 540.376077250231 103.095112887234
"4795" 958.8 605.680875001723 110.204612869223 565.822372729979 103.587275317857
"4796" 959 634.741328029222 118.491308780667 592.653712284166 106.201375384976
"4797" 959.2 661.681074456786 126.341522006578 622.993175807937 110.339964018325
"4798" 959.4 687.248582427613 136.800907403198 651.160404900921 120.509054093905
"4799" 959.6 715.635056954204 145.434145310914 678.589652041545 131.85488047001
"4800" 959.8 744.77206718982 155.089097831456 707.763339563173 142.010845586021
"4801" 960 774.323020869245 167.146338590935 735.231224344135 151.374142081156
"4802" 960.2 803.113518062998 176.813527674431 764.748407463681 162.648195524091
"4803" 960.4 830.580939400132 183.377622190146 794.989739389163 171.352743133746
"4804" 960.6 860.883127485179 196.612218769252 823.723931370969 180.798760265251
"4805" 960.8 884.788378796802 215.682260136432 852.780860499243 191.591443645162
"4806" 961 903.532777282768 239.479734456138 878.382578380748 209.120634304588
"4807" 961.2 920.332209118423 263.525998406914 899.639033662214 232.171208708176
"4808" 961.4 920.031874289152 289.19477619503 912.852499536254 251.783416480534
"4809" 961.6 911.465787907577 319.446656200786 920.002434030034 279.06729289047
"4810" 961.8 903.35389120792 345.986482727617 914.931162894936 308.814942116284
"4811" 962 896.433254849345 373.966448290471 907.13788397614 337.20456986071
"4812" 962.2 884.81361665957 402.927877064771 897.768094934664 365.664074714401
"4813" 962.4 872.413744306867 430.205655637285 887.970328316746 395.721649507172
"4814" 962.6 856.211994666306 459.283104403967 877.647246972024 423.57352856359
"4815" 962.8 838.436872278595 485.357090356381 861.733253139394 452.875252534618
"4816" 963 821.070438432917 513.929327949165 842.794613084612 479.517871045531
"4817" 963.2 802.173755751498 541.418068422058 826.824601473054 505.580736482783
"4818" 963.4 781.271964096128 564.802573628782 810.838909748386 533.11026045988
"4819" 963.6 762.3807139342 585.66035652707 790.863552160485 560.201591727511
"4820" 963.8 734.737084912652 604.300523680175 767.204199106125 582.107527790564
"4821" 964 706.071856716061 621.075882742857 740.066874420918 600.414500570771
"4822" 964.2 681.839667834833 640.34127119271 711.968835672368 617.810817518569
"4823" 964.4 666.460735366778 644.442286707951 698.348739519351 627.200865994405
"4824" 964.6 644.642457571833 636.941563036126 683.770431047397 635.880646501372
"4825" 964.8 618.023175605119 629.513426088074 657.757433722023 640.726892548471
"4826" 965 596.38878215305 621.199715167463 633.083314243778 634.227207151912
"4827" 965.2 570.37542181016 610.908262578585 606.862567518125 624.904423992189
"4828" 965.4 543.687981480164 595.928044733011 579.510196659207 614.623852331405
"4829" 965.6 519.329032423433 578.349939484632 551.414529122209 600.85097017416
"4830" 965.8 493.649605129951 561.710733008112 527.026809139874 584.310337652702
"4831" 966 466.765897585863 543.306246579744 502.304299085555 567.878919615911
"4832" 966.2 447.700390704387 524.180736121849 476.559655857433 549.448831384568
"4833" 966.4 428.111868932761 502.206144470234 452.921222299521 531.862758809737
"4834" 966.6 408.316593052272 477.146897353102 432.368739422104 510.512184769098
"4835" 966.8 390.237479556086 452.946056602644 413.587975131574 484.17281734345
"4836" 967 372.07433781179 426.281554328312 395.482437848336 460.93341802012
"4837" 967.2 351.816622292822 405.2709227768 375.935742563912 436.446001212008
"4838" 967.4 336.447338215699 380.726913773049 358.359303405094 413.731522863967
"4839" 967.6 332.425371612358 353.633156296324 344.627178456073 390.438464750635
"4840" 967.8 336.45753292399 330.000318227962 335.536997509645 369.366515455513
"4841" 968 342.802246696055 298.855391111703 336.548465898167 342.625127806504
"4842" 968.2 350.961134179724 270.759717902489 339.399268864997 315.267919370256
"4843" 968.4 361.905617700669 246.746006258103 344.833505335975 284.403324860774
"4844" 968.6 375.366215975573 223.701905055435 356.349877099924 257.583267390849
"4845" 968.8 394.669190743212 199.984247909558 369.336872243658 230.169919828639
"4846" 969 416.422586270996 180.189484823159 387.49994925177 205.239991171777
"4847" 969.2 444.76572764846 164.812790413804 408.084310622551 182.729299705025
"4848" 969.4 471.051593164227 151.969923923702 433.573578413228 169.804964462663
"4849" 969.6 495.20127561285 139.087076467925 461.316663841608 157.149517591784
"4850" 969.8 523.731847836919 129.520021029 486.365633656071 143.180492498114
"4851" 970 553.473815687281 121.584364631965 515.363630582861 131.799863517546
"4852" 970.2 582.115250835188 113.656188645651 543.020755975212 123.128393655778
"4853" 970.4 614.352921881051 107.27045105879 570.376773573371 115.848703878251
"4854" 970.6 643.676532948999 105.585718725156 601.061064152547 107.69033435543
"4855" 970.8 675.608462579438 105.031128483976 631.639064412316 103.174202852503
"4856" 971 706.112272128966 104.567435108493 665.308453349597 104.781548777005
"4857" 971.2 736.840421516599 107.057245233402 697.194264750207 103.533975821994
"4858" 971.4 766.618501331836 114.924993005264 729.274035523275 104.495887341658
"4859" 971.6 798.735633831674 124.236311366011 762.327152959425 110.485289371306
"4860" 971.8 830.651200088812 134.87944550344 794.177056941487 120.392073836531
"4861" 972 846.670454402486 146.667900998684 813.802585787762 129.059830778976
"4862" 972.2 863.315457988229 167.784867123578 835.111112239106 140.603908418396
"4863" 972.4 881.339580930094 192.177464459064 855.917536201545 160.225523273687
"4864" 972.6 898.982818376304 218.761507777033 874.275207493082 183.818624530671
"4865" 972.8 911.730375645791 242.425734596053 893.258752028914 209.59544242129
"4866" 973 924.962991378942 269.396645584138 908.264826136762 234.290442529511
"4867" 973.2 924.270664093887 284.64897399549 914.067267194526 245.359321153093
"4868" 973.4 920.692539452977 310.531122781678 921.189228793801 265.261772262734
"4869" 973.6 915.400098881254 336.845761209293 925.022093978335 293.136327794586
"4870" 973.8 912.724859657453 361.253360045478 914.497939646453 320.975981800587
"4871" 974 908.23806100401 387.2429364737 909.970169737397 350.518839543211
"4872" 974.2 901.698721232356 415.183084851305 909.824465072021 379.55400652435
"4873" 974.4 888.984926382033 444.067652746154 904.228434990649 408.84825552012
"4874" 974.6 871.372003836848 470.162691367689 893.188854407885 437.913032333229
"4875" 974.8 854.022746957142 495.410392981257 875.989898985799 463.509871704072
"4876" 975 836.979690875532 523.634566955425 858.744886603608 490.524871350382
"4877" 975.2 817.590801413497 549.943053453035 840.273234655836 519.305062732322
"4878" 975.4 796.663873431655 577.216148274146 820.813258706324 546.756085382687
"4879" 975.6 776.561233451867 604.477995463621 801.279386266055 571.895289460464
"4880" 975.8 752.635975637296 626.172045998465 780.448743657741 597.474311480391
"4881" 976 736.052826126234 639.731724200244 763.354464992042 616.989249463622
"4882" 976.2 736.779517107587 633.275494653114 763.566677714848 618.03869830601
"4883" 976.4 725.482220896155 622.007403328752 761.541394334833 617.45180574849
"4884" 976.6 707.633175816396 614.116872326335 746.87920095853 618.186455537341
"4885" 976.8 689.953213547876 608.556520402751 728.09363147156 615.022892626504
"4886" 977 666.23881397069 601.241610038755 704.886418460091 609.452381722842
"4887" 977.2 643.153747946814 591.268174555203 679.058932131495 604.313453410088
"4888" 977.4 620.523542667578 578.114211427686 654.240575223542 596.153259146306
"4889" 977.6 596.997445769322 564.388501385562 629.813367924015 584.95137242126
"4890" 977.8 576.46468543411 543.558283264792 604.874291873345 570.741888469193
"4891" 978 559.984843769381 523.021318176496 582.111657274558 553.061370079008
"4892" 978.2 539.646017603457 499.293329564619 564.519854118697 532.299727826206
"4893" 978.4 526.225668661784 475.410693543793 545.306094461164 509.224069376909
"4894" 978.6 511.07526908002 448.160401956722 530.614742462767 484.171913671651
"4895" 978.8 496.127732994732 421.947918842183 514.446891308025 455.918604180088
"4896" 979 485.631666832199 394.440606903074 499.821033019087 431.093188907556
"4897" 979.2 472.786326408899 364.600240512711 486.987631724995 400.742788190398
"4898" 979.4 454.92982819426 336.956807203608 476.150204738586 370.826013203185
"4899" 979.6 434.583604474067 312.663310354812 458.232614148769 343.361724222287
"4900" 979.8 411.795345840146 288.568346697682 438.066020031186 318.999488871633
"4901" 980 388.323902463822 265.21033470936 416.006004481829 293.276897451677
"4902" 980.2 366.72214547877 241.756293246325 392.720401108528 272.369500423274
"4903" 980.4 358.881654535647 226.531540621936 376.606480288674 257.27154427812
"4904" 980.6 365.142696075163 215.699710744329 375.715522395131 252.794781068514
"4905" 980.8 370.520351378536 202.013479450869 370.171710969729 239.568099858325
"4906" 981 381.182952041745 187.542307427915 372.491162006619 226.531675900784
"4907" 981.2 393.5967289057 165.6058634829 374.485382776808 204.509905713959
"4908" 981.4 404.634655629493 154.205740155346 385.263386118779 185.982002109468
"4909" 981.6 421.028080960473 137.676035320859 397.346848467864 167.536357166384
"4910" 981.8 444.181154841186 121.342628700104 412.129756372639 148.180076323579
"4911" 982 466.077252150592 109.265190694008 434.412969016253 130.613355018687
"4912" 982.2 491.458312296025 99.2603621291992 456.083079454003 115.609940602241
"4913" 982.4 519.243036171848 89.1259477189582 479.944572613277 104.583078572078
"4914" 982.6 544.634305927145 80.818066280008 507.069015226989 91.8808109723921
"4915" 982.8 573.422873868438 75.2634309049919 533.434027025142 82.7100290364794
"4916" 983 604.269728331388 71.0839522032938 563.831135997926 75.3296542325219
"4917" 983.2 633.820164182536 68.6188440793911 595.614941198546 71.6335757750224
"4918" 983.4 665.360318803497 72.9385764558834 623.255256857097 68.0964574152582
"4919" 983.6 695.797617569503 81.208792737159 654.989297401283 69.9468125660355
"4920" 983.8 723.570452035256 90.4440234182929 684.740542929361 77.681485153943
"4921" 984 751.352463613174 102.308134619275 715.406964868751 87.8141174705701
"4922" 984.2 779.148107886076 117.254675971899 744.360814429158 98.2629393368191
"4923" 984.4 804.183172956862 136.03973413748 772.171407028999 113.861327101635
"4924" 984.6 826.072684953721 158.405252430016 798.158786800458 130.611422563794
"4925" 984.8 843.239412022713 183.242310153755 820.558467552654 151.17023540298
"4926" 985 861.846775925553 213.040550481916 840.731913260044 176.045404199361
"4927" 985.2 875.490990678472 242.26273775762 857.293636250767 204.008668863907
"4928" 985.4 886.193024127152 271.311721580605 874.397145940735 235.428670062456
"4929" 985.6 894.418225164269 302.785708986505 885.964889265516 265.591526481568
"4930" 985.8 897.831489108517 334.24237744665 895.200082312821 294.97474996253
"4931" 986 897.144294701294 368.650256253472 900.384337152288 327.933593279782
"4932" 986.2 893.742888683749 400.365262956113 900.057612875714 360.186120698894
"4933" 986.4 888.509634575367 430.911760703515 893.614200105717 392.623412680022
"4934" 986.6 879.164266894063 459.66534814361 890.779127111681 423.937860630406
"4935" 986.8 860.391273221495 489.770468099133 882.404645576027 453.382637761358
"4936" 987 838.209796025412 513.807978799028 867.46839804498 482.264651544613
"4937" 987.2 814.011687142517 534.703639483928 846.381719185229 507.059763608094
"4938" 987.4 788.890191634979 553.806454032548 822.851666073955 529.853139946637
"4939" 987.6 767.110670930137 572.71853789615 797.391955383594 548.903221101954
"4940" 987.8 741.474009556124 593.879289434627 771.530494681411 570.222409195272
"4941" 988 714.47969206121 610.745467022056 748.366907116775 591.447412020379
"4942" 988.2 685.719970247277 625.724325655985 720.014995700626 609.507464769321
"4943" 988.4 654.332298577562 641.973912360298 690.272183735134 624.283200551526
"4944" 988.6 631.56548409077 647.99885165526 667.218496994942 636.47778701393
"4945" 988.8 611.84502659634 636.999145952303 652.186479007533 644.32438683187
"4946" 989 587.406208017754 626.374335545912 627.618618046791 643.652764350195
"4947" 989.2 565.7529626603 612.819943232949 605.752298721785 631.652947364504
"4948" 989.4 541.752970462009 600.334344973449 577.688048683982 619.712616641085
"4949" 989.6 513.89683863551 586.990403876139 550.748787637786 603.636246497851
"4950" 989.8 489.111918107877 570.757334303505 519.160865916724 592.57174584287
"4951" 990 460.930978316808 553.60357130769 490.755916515656 580.463439922963
"4952" 990.2 435.612286903807 537.702308484791 465.741843642374 559.854860465255
"4953" 990.4 408.779851331487 517.364389219597 442.403077530308 541.269699599048
"4954" 990.6 383.873921511794 496.052192943198 413.650375277147 522.108593630048
"4955" 990.8 363.214627564759 473.490747228816 387.04487630773 502.348253605698
"4956" 991 350.203064927652 464.969477934864 373.542587010982 491.251992198959
"4957" 991.2 356.657211646324 466.243890450471 375.657920324846 493.401772334084
"4958" 991.4 363.405395048287 461.026892851116 377.861375442792 493.34383914401
"4959" 991.6 370.806687249371 448.593129437708 374.236553964711 484.908355897944
"4960" 991.8 380.832276855688 434.852626581876 372.259694161188 471.690668867311
"4961" 992 392.790984045918 413.877767899099 375.882617194776 452.096333308313
"4962" 992.2 400.323505468756 392.402534724788 385.618481925815 428.580663108906
"4963" 992.4 413.314631648187 370.012720883624 396.951977157727 404.821289304074
"4964" 992.6 428.048913612148 347.064403973544 406.64991848288 380.144421225633
"4965" 992.8 443.471074552845 324.078916621027 421.429756085916 356.91659651806
"4966" 993 457.687063726928 298.032449979892 435.864991883515 332.797943198312
"4967" 993.2 472.610710810802 274.327253932605 449.982822346786 307.612519470951
"4968" 993.4 492.543628257062 254.406104761039 466.356599862974 284.215897594801
"4969" 993.6 512.429057656806 231.697638516331 483.823174915398 259.925907508777
"4970" 993.8 531.279983131239 210.149116471158 502.733713985623 239.227635970211
"4971" 994 551.337455472286 189.80459143092 523.871896083646 216.821409450269
"4972" 994.2 574.438796596443 168.269854022907 544.28147138724 194.247353528645
"4973" 994.4 599.107735046325 147.394791449458 566.659409236424 169.601728722648
"4974" 994.6 623.433189486632 126.555558910616 591.34668086321 150.024003430957
"4975" 994.8 653.114953949264 106.512364228048 617.273300363902 130.191834570951
"4976" 995 682.017045743888 92.6414461546342 641.180043057868 113.203542834511
"4977" 995.2 707.807356912406 79.8187034729458 671.072865002084 95.7747634453819
"4978" 995.4 735.330438415987 78.7650799369972 698.347994134573 82.3844943864855
"4979" 995.6 762.309242677405 89.3361079867497 725.176602021503 78.7797540981781
"4980" 995.8 786.770139808053 105.790111470938 752.447857757783 85.3274685129824
"4981" 996 811.126975309692 122.467038676064 776.473936100581 101.721827452892
"4982" 996.2 833.214261616451 140.390312111881 801.179317422324 118.23405425469
"4983" 996.4 858.081663942684 160.061147897916 826.667336864812 135.545482826531
"4984" 996.6 881.485567982799 181.577389183166 850.541664534093 152.069611012216
"4985" 996.8 900.55882428656 206.291945867557 873.000943814546 173.527487625259
"4986" 997 914.576897778866 230.283815851571 894.110030825627 197.923616447321
"4987" 997.2 922.66887302226 257.773562925318 909.352071895039 222.067434079304
"4988" 997.4 927.461888962797 287.916239377451 921.165323476552 248.316755520272
"4989" 997.6 930.620249037852 316.222394461868 927.083035221934 277.804644987583
"4990" 997.8 933.692680408487 346.09912225398 927.65123547341 308.242256337619
"4991" 998 932.157869906017 372.217905355185 930.823651093274 334.532346945623
"4992" 998.2 925.037698497131 403.585677609895 931.941645192051 362.336097411007
"4993" 998.4 912.283241702268 430.196856164213 928.169906530606 390.168892500956
"4994" 998.6 900.074901766623 455.86221755421 916.082351862773 421.979011535021
"4995" 998.8 887.900407579433 481.972207027494 905.421603464466 446.674612075165
"4996" 999 872.646108772578 507.581892607096 891.527711537707 473.378091432401
"4997" 999.2 855.201385929134 533.576262013365 877.997810182781 500.927595793108
"4998" 999.4 836.338243978494 556.23602614498 862.219798023104 525.691856801909
"4999" 999.6 815.545224651971 581.207653091627 841.97701038436 550.741736753505
"5000" 999.8 794.926713104839 599.362330962503 821.747800773594 573.537952377509
"5001" 1000 771.516596279261 618.156401629326 801.742905207945 594.579745677614
"5002" 1000.2 761.488594422868 625.694101808795 789.782834217245 606.948470750003
"5003" 1000.4 747.160521117821 617.547281929893 784.334879085494 609.818320558666
"5004" 1000.6 724.116312271356 614.326988937048 764.994574245417 616.815827560085
"5005" 1000.8 703.159951599031 609.698394311079 740.153108316765 615.115822711367
"5006" 1001 685.481893964221 604.590658730658 723.287392755462 612.759817356335
"5007" 1001.2 660.308850123818 599.910295796996 699.138670471504 607.490378409204
"5008" 1001.4 632.882368794649 594.909953966938 672.686946001594 602.463546560437
"5009" 1001.6 607.606505251041 584.795188390993 646.085378495532 599.872811107508
"5010" 1001.8 586.710468803582 577.225944678006 623.111264262711 592.477392985778
"5011" 1002 553.730418022878 567.929300219192 591.376532032029 580.424038470911
"5012" 1002.2 524.007994749281 557.139630927001 564.044467050653 572.914354668769
"5013" 1002.4 498.011149364612 546.187736421082 535.448079092236 562.763956686332
"5014" 1002.6 476.680146293729 531.145950835122 512.343856902033 553.140827217662
"5015" 1002.8 452.204094598114 516.037061464363 483.003820190622 540.489767865564
"5016" 1003 423.397648285479 493.416441858364 452.897639928758 521.782782437651
"5017" 1003.2 397.574500088287 470.636034754537 430.158523559869 500.58138096596
"5018" 1003.4 379.655510056854 451.997102777284 410.958235256937 483.494780025636
[truncated: 1,061,683 more chars]
