# Supplementary material for: Adaptive switch to sexually dimorphic movements by partner-seeking termites
Source: Sci Adv. 2019 Jun 19;5(6):eaau6108. doi: 10.1126/sciadv.aau6108 (PMC6584256; doi:10.1126/sciadv.aau6108)
Supplement: Data file S1 [file aau6108_Data_file_S1.zip › Dataset/CfNaturalTandem/170627_172_05-position.txt]

"time" "x0" "y0" "x1" "y1"
"1" 0 757.070257611241 383.957845433255 322.868945868946 312.754985754986
"2" 0.2 756.997555012225 387.977995110024 320.736231884058 330.63768115942
"3" 0.4 754.421465968586 397.607329842932 318.42 350.908571428571
"4" 0.6 751.827411167513 406.959390862944 323.440476190476 371.145833333333
"5" 0.8 746.271604938272 416.148148148148 327.725903614458 394.954819277108
"6" 1 741.963144963145 429.562653562654 325.217391304348 415.147826086957
"7" 1.2 741.913793103448 442.827586206897 326.475460122699 434.720858895706
"8" 1.4 746.862470862471 452.925407925408 329.075235109718 460.802507836991
"9" 1.6 753.415887850467 464.121495327103 338.548571428571 480.665714285714
"10" 1.8 758.771428571429 477.55 350.529069767442 499.363372093023
"11" 2 771.161971830986 488.070422535211 365.360606060606 520.172727272727
"12" 2.2 783.385514018692 493.693925233645 383.232091690544 537.040114613181
"13" 2.4 797.453917050691 500.847926267281 392.005797101449 554.684057971014
"14" 2.6 813.313253012048 505.151807228916 397.947976878613 569.979768786127
"15" 2.8 829.19315403423 505.809290953545 396.670487106017 564.719197707736
"16" 3 847.416879795397 506.053708439898 410.665697674419 572.473837209302
"17" 3.2 863.330120481928 502.33734939759 426.363636363636 588.497159090909
"18" 3.4 878.992647058824 503.610294117647 446.242857142857 603.562857142857
"19" 3.6 876.329145728643 502.758793969849 468.293255131965 619.281524926686
"20" 3.8 880.429256594724 495.498800959233 491.080229226361 630.025787965616
"21" 4 888.478260869565 487.748792270531 509.934911242604 634.044378698225
"22" 4.2 896.820143884892 474.553956834532 534.060869565217 643.43768115942
"23" 4.4 905.844339622641 457.974056603774 558.114285714286 653.831428571429
"24" 4.6 914.007009345794 446.457943925234 583.215743440233 663.556851311953
"25" 4.8 916.978365384615 437.822115384615 606.362606232295 671.320113314448
"26" 5 921.919811320755 421.995283018868 623.080838323353 668.541916167665
"27" 5.2 926.407142857143 411.414285714286 646.03216374269 668.03216374269
"28" 5.4 927.326241134752 394.111111111111 670.83282674772 668.641337386018
"29" 5.6 927.402877697842 377.587529976019 692.713467048711 664.687679083095
"30" 5.8 927.821951219512 361.709756097561 713.440233236152 657.895043731778
"31" 6 923.193396226415 351.38679245283 737.7150997151 646.603988603989
"32" 6.2 921.359036144578 342.30843373494 761.931232091691 635.025787965616
"33" 6.4 917.088095238095 328.357142857143 788.353448275862 623.10632183908
"34" 6.6 917.686274509804 316.767156862745 811.287749287749 609.774928774929
"35" 6.8 922.677339901478 302.677339901478 833.345205479452 592.128767123288
"36" 7 922.937046004843 291.542372881356 849.224431818182 575.579545454545
"37" 7.2 919.918114143921 276.416873449132 860.435393258427 565.266853932584
"38" 7.4 917.035377358491 262.943396226415 872.322033898305 551.242937853107
"39" 7.6 915.526442307692 261.915865384615 885.147398843931 535.823699421965
"40" 7.8 915.6875 270.7775 896.278409090909 518.914772727273
"41" 8 916.281927710843 280.951807228916 902.330459770115 503.612068965517
"42" 8.2 916.201946472019 287.751824817518 907.720930232558 482.21511627907
"43" 8.4 918.35799522673 296.081145584726 916.71676300578 456.06936416185
"44" 8.6 923.710344827586 305.83908045977 929.163793103448 432.192528735632
"45" 8.8 926.318807339449 317.94495412844 931.917613636364 407.786931818182
"46" 9 930.462400821485 332.331020731546 936.267966068322 377.853509258564
"47" 9.2 929.438529137948 329.492750291744 940.436329642658 367.369248746454
"48" 9.4 922.402766645137 344.148908100615 940.427185334355 354.310689295095
"49" 9.6 926.852190358594 349.329108964856 930.114037214507 331.687365671435
"50" 9.8 935.706857095758 353.069935642861 916.960803825124 328.02066047999
"51" 10 934.036745532489 352.982235152515 906.482360468452 325.302602772687
"52" 10.2 930.052947277866 355.999598468386 902.491627734847 315.696388406835
"53" 10.4 927.591589279686 367.928230989305 899.521887565537 303.440281384709
"54" 10.6 928.492718446602 377.050970873786 902.934523809524 289.672619047619
"55" 10.8 926.409523809524 384.021428571429 911.209302325581 277.834302325581
"56" 11 927.947494033413 388.821002386635 916.448467966574 270.799442896936
"57" 11.2 925.334117647059 397.437647058823 911.532544378698 273.076923076923
"58" 11.4 921.128440366973 402.034403669725 901.899713467049 270.028653295129
"59" 11.6 916.630733944954 405.288990825688 888.114754098361 267.907103825137
"60" 11.8 914.758215962441 408.417840375587 875.437673130194 263.703601108033
"61" 12 913.302158273381 412.047961630695 864.075630252101 256.053221288515
"62" 12.2 912.98533007335 418.100244498777 855.983333333333 243.630555555556
"63" 12.4 910.062645011601 424.793503480278 853.412979351032 228.418879056047
"64" 12.6 905.549528301887 428.10141509434 856.202346041056 214.979472140762
"65" 12.8 900 429.591743119266 862.502824858757 200.38418079096
"66" 13 892.727906976744 435.104651162791 865.097765363128 191.829608938547
"67" 13.2 886.682983682984 439.403263403263 861.5 189.030898876404
"68" 13.4 883.92343387471 442.948955916473 851.534818941504 178.094707520891
"69" 13.6 878.758620689655 449.188505747126 843.152298850575 160.221264367816
"70" 13.8 871.441647597254 454.366132723112 835.072022160665 148.315789473684
"71" 14 864.379862700229 460.105263157895 817.391666666667 135.994444444444
"72" 14.2 859.041474654378 465.834101382488 800.506811989101 121.277929155313
"73" 14.4 851.020547945205 470.326484018265 780.622282608696 108.119565217391
"74" 14.6 843.834101382488 478.122119815668 759.901595744681 96.2739361702128
"75" 14.8 840.119804400978 487.98533007335 738.264 84.2186666666667
"76" 15 839.288834951456 495.740291262136 716.689189189189 77.8918918918919
"77" 15.2 833.709523809524 505.352380952381 694.569920844327 71.8390501319261
"78" 15.4 823.967741935484 513.47465437788 675.296 64.6133333333333
"79" 15.6 813.870454545455 521.068181818182 655.023936170213 61.9281914893617
"80" 15.8 802.926436781609 527.609195402299 632.285326086957 57.5516304347826
"81" 16 791.107398568019 533.82338902148 610.007874015748 55.1364829396325
"82" 16.2 781.273607748184 541.864406779661 597.637333333333 52.2213333333333
"83" 16.4 772.150812064965 553.245939675174 591.421465968586 54.4293193717278
"84" 16.6 760.270833333333 565.69212962963 580.89218328841 56.2129380053908
"85" 16.8 752.68202764977 576.016129032258 574.264248704663 57.3186528497409
"86" 17 743.640186915888 589.004672897196 564.699208443272 60.9788918205805
"87" 17.2 734.658767772512 600.758293838863 553.552356020942 63.4293193717278
"88" 17.4 725.958429561201 613.274826789838 545.642105263158 62.6605263157895
"89" 17.6 719.643026004728 627.174940898345 540.044041450777 62.1321243523316
"90" 17.8 712.377272727273 636.161363636364 540.471052631579 60.5289473684211
"91" 18 701.613793103448 643.788505747126 537.026666666667 63.6373333333333
"92" 18.2 688.620046620047 646.587412587413 531.5625 68.5026041666667
"93" 18.4 674.525301204819 647.946987951807 521.260416666667 73.7265625
"94" 18.6 659.760095011877 647.579572446556 509.552631578947 77.2526315789474
"95" 18.8 645.560747663551 642.792056074766 494.155080213904 81.7513368983957
"96" 19 630.521327014218 640.45971563981 482.002631578947 86.45
"97" 19.2 614.813238770686 637.125295508274 471.469002695418 91.8544474393531
"98" 19.4 600.216589861751 632.997695852535 457.09138381201 96.5300261096606
"99" 19.6 586.324884792627 626.658986175115 452.887755102041 98.5433673469388
"100" 19.8 573.967441860465 620.106976744186 448.588859416446 104.281167108753
"101" 20 560.424593967517 615.656612529002 440.257894736842 116.539473684211
"102" 20.2 545.116389548694 612.194774346793 429.522193211488 129.389033942559
"103" 20.4 529.76213592233 612.07281553398 415.797843665768 142.735849056604
"104" 20.6 514.643540669856 610.681818181818 398.171957671958 155.171957671958
"105" 20.8 499.561904761905 609.397619047619 390.335958005249 160.713910761155
"106" 21 483.699763593381 600.87706855792 380.908854166667 169.049479166667
"107" 21.2 470.3133640553 592.117511520737 368.364116094987 178.031662269129
"108" 21.4 456.305747126437 580.986206896552 370.90450928382 180.973474801061
"109" 21.6 440.134117647059 571.512941176471 369.748648648649 192.267567567568
"110" 21.8 423.697038724374 559.337129840547 363.575596816976 206.846153846154
"111" 22 410.075170842825 546.01138952164 353.021390374332 224.652406417112
"112" 22.2 400.433179723502 530.626728110599 342.379679144385 242.614973262032
"113" 22.4 393.027777777778 514.421296296296 332.19623655914 261.551075268817
"114" 22.6 387.699530516432 496.737089201878 325.868983957219 272.139037433155
"115" 22.8 384.454761904762 478.421428571429 325.484764542936 282.168975069252
"116" 23 380.141826923077 458.194711538462 321.474719101124 300.292134831461
"117" 23.2 374.648456057007 440.58432304038 319.89014084507 317.056338028169
"118" 23.4 371.235576923077 423.447115384615 317.549295774648 338.008450704225
"119" 23.6 368.817551963049 403.916859122402 316.519553072626 362.368715083799
"120" 23.8 367.084951456311 384.271844660194 313.36 387.9
"121" 24 365.405213270142 364.530805687204 312.714673913043 391.33152173913
"122" 24.2 362.995271867612 345.210401891253 318.247887323944 398.642253521127
"123" 24.4 358.287356321839 326.611494252874 325.814814814815 415.729344729345
"124" 24.6 354.782201405152 304.538641686183 334.288571428571 435.191428571429
"125" 24.8 353.052380952381 283.909523809524 346.559888579387 453.715877437326
"126" 25 355.795294117647 264.705882352941 352.882352941176 467.935574229692
"127" 25.2 362.937354988399 245.647331786543 353.310541310541 483.310541310541
"128" 25.4 372.116822429907 227.060747663551 355.557142857143 494.86
"129" 25.6 382.808888888889 210.342222222222 361.329479768786 515.445086705202
"130" 25.8 394.713646532438 196.917225950783 366.265536723164 528.457627118644
"131" 26 409.120805369127 183.548098434004 378.909348441926 548.524079320113
"132" 26.2 421.247216035635 169.30289532294 392.224431818182 568.210227272727
"133" 26.4 431.931415929204 154.488938053097 411.476323119777 582.554317548747
"134" 26.6 444.097995545657 138.28285077951 433.986072423398 595.679665738162
"135" 26.8 456.829268292683 123.70066518847 457.159544159544 608.008547008547
"136" 27 470.318584070796 110.323008849558 479.820728291317 615.823529411765
"137" 27.2 487.121739130435 101.552173913043 501.674418604651 623.918604651163
"138" 27.4 503.921568627451 95.2156862745098 526.252100840336 630.504201680672
"139" 27.6 521.226579520697 87.6906318082789 548.358904109589 642.504109589041
"140" 27.8 535.986813186813 82.6175824175824 569.985795454545 652.633522727273
"141" 28 555.29102844639 80.6411378555799 592.075630252101 660.90756302521
"142" 28.2 572.161987041037 73.5421166306696 620.43227665706 667.172910662824
"143" 28.4 588.101952277657 68.2624728850325 645.152777777778 671.263888888889
"144" 28.6 607.723451327434 67.2743362831858 663.363896848138 661.266475644699
"145" 28.8 627.008620689655 66.8318965517241 689.502958579882 649.153846153846
"146" 29 647.80170575693 68.3411513859275 721.676136363636 641.772727272727
"147" 29.2 665.625282167043 71.7832957110609 749 638.146706586826
"148" 29.4 679.011111111111 77.1888888888889 779.491329479769 630.869942196532
"149" 29.6 686.877729257642 79.589519650655 794.516853932584 618.266853932584
"150" 29.8 701.733615221987 84.1712473572939 816.794871794872 594.820512820513
"151" 30 715.485232067511 91.789029535865 842.153392330383 569.463126843658
"152" 30.2 730.294372294372 100.261904761905 862.325513196481 546.384164222874
"153" 30.4 745.409090909091 105.233766233766 885.472463768116 520.991304347826
"154" 30.6 761.585526315789 109.497807017544 895.785714285714 503.72619047619
"155" 30.8 774.277056277056 113.37012987013 906.092753623188 480.197101449275
"156" 31 783.167023554604 118.019271948608 918.42042042042 453.111111111111
"157" 31.2 788.9375 126.933189655172 929.508620689655 429.462643678161
"158" 31.4 798.986984815618 137.943600867679 934.215339233038 403.445427728614
"159" 31.6 810.735807860262 149.718340611354 934.948948948949 371.627627627628
"160" 31.8 822.636971046771 161.420935412027 936.957020057307 343.381088825215
"161" 32 833.037694013304 176.9977827051 929.646884272997 320.498516320475
"162" 32.2 843.940265486726 191.659292035398 923.037249283668 295.223495702006
"163" 32.4 855.878318584085 206.847345132756 919.968115942029 267.29855072464
"164" 32.6 867.471242939543 221.460180003153 912.327433793419 240.058995314795
"165" 32.8 880.840321760545 235.560955192972 900.87498728195 218.187573859905
"166" 33 895.527709201872 248.454557808213 891.299742859224 194.417532162116
"167" 33.2 909.358862144516 262.017505470753 882.8801089927 187.457765670006
"168" 33.4 911.045248868778 267.816742081448 863.122615803815 170.58583106267
"169" 33.6 909.148148148148 286.018518518518 841.326145552561 150.67115902965
"170" 33.8 909.105011933174 305 819.397260273973 135.479452054795
"171" 34 910.713953488372 325.193023255814 794.741847826087 120.10597826087
"172" 34.2 913.244239631336 345.301843317972 769.305405405405 110.881081081081
"173" 34.4 916.707373271889 363.029953917051 749.491935483871 93.505376344086
"174" 34.6 919.916666666667 384.464285714286 735.604712041885 83.9450261780105
"175" 34.8 918.182033096927 405.567375886525 722.858666666667 72.8426666666667
"176" 35 913.527093596059 424.98275862069 724 69.4878706199461
"177" 35.2 908.69806763285 446.586956521739 720.392953929539 70.5311653116531
"178" 35.4 898.709601873536 465.665105386417 706.724867724868 69.7407407407407
"179" 35.6 889.282296650718 483.397129186603 687.919270833333 69.4114583333333
"180" 35.8 883.823671497585 501.118357487923 667.079019073569 72.4223433242507
"181" 36 878.403465346535 522.190594059406 639.455040871935 75.2861035422343
"182" 36.2 867.196172248804 536.638755980861 613.838541666667 66.6484375
"183" 36.4 852.935714285714 549.845238095238 590.134715025907 61.4585492227979
"184" 36.6 835.383693045564 561.997601918465 563.661458333333 62.0546875
"185" 36.8 819.808962264151 576.474056603774 536.141333333333 69.2106666666667
"186" 37 804.525462962963 590.085648148148 507.112299465241 78.7941176470588
"187" 37.2 788.341860465116 604.241860465116 478.158602150538 85.2634408602151
"188" 37.4 773.037735849057 618.905660377358 451.485254691689 101.597855227882
"189" 37.6 757.291079812207 630.535211267606 428.997297297297 123.47027027027
"190" 37.8 736.462414578588 639.749430523918 405.755905511811 146.732283464567
"191" 38 723.990566037736 639.681603773585 383.747989276139 169.986595174263
"192" 38.2 702.845036319613 638.704600484262 362.774535809019 193.299734748011
"193" 38.4 681.352657004831 637.514492753623 352.949602122016 219.090185676393
"194" 38.6 658.782296650718 638.547846889952 335.711229946524 246.393048128342
"195" 38.8 636.961722488038 638.129186602871 323.930747922438 270.80055401662
"196" 39 614.390361445783 640.166265060241 314.762295081967 288.07650273224
"197" 39.2 591.12676056338 641.523474178404 317.75366568915 311.645161290323
"198" 39.4 566.758949880668 639.250596658711 326.300283286119 341.246458923513
"199" 39.6 543.795238095238 638.121428571429 329.405714285714 367.074285714286
"200" 39.8 528.75355450237 632.158767772512 334.443181818182 397.284090909091
"201" 40 511.743648960739 619.531177829099 329.736389684814 424.914040114613
"202" 40.2 496.475524475524 607.508158508159 333.68501529052 450.204892966361
"203" 40.4 478.056603773585 593.551886792453 340.607669616519 478.324483775811
"204" 40.6 459.681710213777 585.878859857482 354.104815864023 503.560906515581
"205" 40.8 438.903073286053 581.250591016549 370.951704545457 530.411931818185
"206" 41 420.473778759441 573.113919234369 386.70237177321 555.059759537275
"207" 41.2 417.582863186101 564.277185253245 397.694691030184 576.803281131333
"208" 41.4 398.349278161069 567.456417469245 426.552183053688 605.381718566418
"209" 41.6 391.817102137756 568.275534441797 455.005571030521 623.376044568138
"210" 41.8 379.742243436754 554.393794749403 477.063888888889 641.083333333333
"211" 42 367.12443438914 539.067873303168 508.911428571429 654.028571428571
"212" 42.2 353.698823529412 519.458823529412 551.366946778712 665.585434173669
"213" 42.4 339.856470588235 492.550588235294 591.378612716763 670.939306358381
"214" 42.6 324.660508083141 464.43648960739 628.888888888889 668.777777777778
"215" 42.8 317.514705882353 429.850490196078 662.349030470914 663.454293628809
"216" 43 315.834146341463 393.756097560976 695.340175953079 656.818181818182
"217" 43.2 312.473557692308 363.230769230769 724.835227272727 644.607954545455
"218" 43.4 310.358447488584 345.401826484018 757.695014662757 635.577712609971
"219" 43.6 316.847665847666 322.039312039312 781.483240223464 627.77374301676
"220" 43.8 322.868735083532 293.069212410501 810.782122905028 611.36312849162
"221" 44 321.51179245283 283.740566037736 830.272988505747 588.603448275862
"222" 44.2 330.185011709602 275.259953161592 849.609418282549 565.842105263158
"223" 44.4 339.792626728111 251.096774193548 870.054755043228 544.737752161383
"224" 44.6 348.651972157773 227.503480278422 886.944281524927 518.91495601173
"225" 44.8 359.654117647059 203.705882352941 901.204610951009 495.585014409222
"226" 45 367.223234624146 184.633257403189 907.945244956772 473.688760806916
"227" 45.2 374.867132867133 171.666666666667 920.449275362319 443.35652173913
"228" 45.4 394.835990888383 150.341685649203 932.309192200557 416.484679665738
"229" 45.6 413.710706150342 129.70159453303 936.514450867052 390.052023121387
"230" 45.8 440.124153498871 110.79006772009 938.2 358.552941176471
"231" 46 464.455531453362 99.8958785249458 937.438596491228 329.271929824561
"232" 46.2 487.0174291939 93.8540305010893 929.44 304.022857142857
"233" 46.4 507.407407407407 82.2832244008715 918.926136363636 277.542613636364
"234" 46.6 528.811111111111 77.8244444444444 912.147398843931 246.052023121387
"235" 46.8 548.927659574468 75.8021276595745 909.638968481375 230.661891117478
"236" 47 568.519650655022 69.4192139737991 899.332409972299 221.803324099723
"237" 47.2 586.438034188034 62.4252136752137 885.276836158192 197.214689265537
"238" 47.4 607.338427947598 58.6834061135371 873.906515580737 170.985835694051
"239" 47.6 623.444444444444 60.0522875816994 870.732394366197 163.797183098592
"240" 47.8 636.486784140969 69.284140969163 867.377049180328 165.281420765027
"241" 48 648.890557939914 80.7725321888412 853.947945205479 155.016438356164
"242" 48.2 653.231601731602 95.6969696969697 834.613079019074 139.207084468665
"243" 48.4 661.146726862302 117.074492099323 819.039325842697 121.238764044944
"244" 48.6 670.891540130152 131.511930585683 800.478494623656 101.39247311828
"245" 48.8 684.456896551724 144.756465517241 800.311653116531 99.4417344173442
"246" 49 696.618644067797 158.408898305085 798.07397260274 103.652054794521
"247" 49.2 706.305803571429 174.444196428571 783.824175824176 106.96978021978
"248" 49.4 710.350678733032 194.631221719457 756.739726027397 102.394520547945
"249" 49.6 718.439635535308 218.054669703872 729.018817204301 92.4381720430108
"250" 49.8 721.418764302059 243.940503432494 704.418421052632 78.6736842105263
"251" 50 721.211267605634 268.612676056338 679.487804878049 63.3306233062331
"252" 50.2 721.775981524249 292.912240184757 650.048128342246 58.5133689839572
"253" 50.4 721.437209302326 315.460465116279 624.223076923077 62.974358974359
"254" 50.6 720.93691588785 339.457943925234 593.204301075269 63.0430107526882
"255" 50.8 723.158392434988 362.531914893617 560.049868766404 61.3910761154856
"256" 51 723.009478672986 384.663507109005 527.584450402145 64.5790884718499
"257" 51.2 720.723557692308 393.637019230769 496.954666666667 73.896
"258" 51.4 706.382882882883 400.77027027027 466.313157894737 91.1894736842105
"259" 51.6 687.685779816514 405.596330275229 438.683923705722 112.010899182561
"260" 51.8 662.433408577878 414.905191873589 410.662125340599 130.967302452316
"261" 52 638.966216216216 424.648648648649 388.622950819672 155.300546448087
"262" 52.2 612.057777777778 432.477777777778 370.541208791209 189.914835164835
"263" 52.4 587.690366972477 442.438073394495 347.377659574468 222.867021276596
"264" 52.6 563.793503480278 444.336426914153 331.894285714286 246.428571428571
"265" 52.8 538.136890951276 440.496519721578 326.756598240469 277.281524926686
"266" 53 512.92600896861 433.015695067265 315.3125 312.431818181818
"267" 53.2 485.41647597254 426.372997711671 311.489855072464 341.678260869565
"268" 53.4 458.558139534884 423.437209302326 317.070175438596 370.391812865497
"269" 53.6 430.098591549296 417.652582159624 317.935897435897 408.067307692308
"270" 53.8 401.135011441648 413.237986270023 320.722397476341 437.81072555205
"271" 54 372.834158415842 414.683168316832 331.183279742765 473.813504823151
"272" 54.2 347.058035714286 417.34375 344.718934911242 501.056213017751
"273" 54.4 337.591928251121 422.062780269058 365.141666666667 531.622222222222
"274" 54.6 336.412037037037 426.6875 384.815340909091 564.34375
"275" 54.8 342.46403712297 427.380510440835 411.533898305085 583.197740112994
"276" 55 346.990654205607 422.53738317757 447.126404494382 601.280898876404
"277" 55.2 346.294392523364 411.841121495327 481.96231884058 616.397101449275
"278" 55.4 348.439903846154 395.209134615385 514.670454545455 631.363636363636
"279" 55.6 350.628361858191 374.114914425428 546.672316384181 651.935028248588
"280" 55.8 354.287439613527 350.93961352657 568.410326086957 664.472826086957
"281" 56 357.423076923077 325.516826923077 570.939393939394 666.184573002755
"282" 56.2 358.301470588235 300.669117647059 570.595505617978 666.247191011236
"283" 56.4 353.058275058275 276.312354312354 578.294285714286 659.145714285714
"284" 56.6 348.935483870968 250.405529953917 602.307471264368 652.014367816092
"285" 56.8 350.634615384615 237.632211538462 632.517857142857 647.053571428571
"286" 57 362.698564593301 222.095693779904 666.495575221239 645.952802359882
"287" 57.2 373.789838337182 199.37182448037 704.332361516035 649.34693877551
"288" 57.4 380.007109004739 175.81990521327 737.91369047619 646.869047619048
"289" 57.6 390.771561771562 165.417249417249 766.561764705882 637.108823529412
"290" 57.8 407.262921348315 149.373033707865 796.550847457627 619.24011299435
"291" 58 425.112128146453 131.112128146453 821.07204610951 593.815561959654
"292" 58.2 444.217002237136 111.599552572707 844.804154302671 568.816023738872
"293" 58.4 462.970786516854 101.887640449438 871.561604584527 547.942693409742
"294" 58.6 487.269315673289 93.5298013245033 887.061583577713 528.460410557185
"295" 58.8 511.67032967033 85.3450549450549 902.478873239437 506.797183098592
"296" 59 535.494529540481 75.980306345733 915.441340782123 483.600558659218
"297" 59.2 561.101731601732 70.7272727272727 923.611898016997 460.050991501416
"298" 59.4 585.367841409692 67.6453744493392 928.619760479042 431.925149700599
"299" 59.6 611.43201754386 67.7697368421053 935.623188405797 398.698550724638
"300" 59.8 635.487584650113 71.8577878103837 934.449230769231 364.947692307692
"301" 60 656.099137931034 81.1508620689655 937.033898305085 331.838983050847
"302" 60.2 675.653421633554 90.7792494481236 931.319402985075 303.585074626866
"303" 60.4 692.805251641138 93.1072210065645 924.791176470588 271.235294117647
"304" 60.6 708.265217391304 94.0413043478261 915.30612244898 237.860058309038
"305" 60.8 721.056277056277 91.7619047619048 903.474285714286 219.765714285714
"306" 61 728.824444444444 90.7155555555556 879.433242506812 198.185286103542
"307" 61.2 741.872527472528 98.7054945054945 855.519444444445 171.852777777778
"308" 61.4 753.349892008639 111.377969762419 832.784916201117 144.558659217877
"309" 61.6 762.421166306695 126.183585313175 811.769230769231 119.75
"310" 61.8 766.564835164835 141.76043956044 786.785907859079 97.1626016260163
"311" 62 774.765864332604 155.588621444201 761.348648648649 77.5756756756757
"312" 62.2 788.004395604396 172.487912087912 732.275590551181 69.2152230971129
"313" 62.4 800.541760722348 188.462753950339 707.956989247312 73.4381720430108
"314" 62.6 816.198645598194 199.510158013544 689.558139534884 81.1317829457364
"315" 62.8 833.951434878587 211.748344370861 663.451612903226 89.9005376344086
"316" 63 847.369230769231 228.10989010989 631.656836461126 86.8900804289544
"317" 63.2 864.372246696035 238.167400881057 612.334203655352 69.7075718015666
"318" 63.4 881.504566210046 237.915525114155 603.510362694301 59.5440414507772
"319" 63.6 890.356673960613 233.962800875274 605.702127659574 56.5372340425532
"320" 63.8 888.45067264574 237.484304932735 606.115183246073 53.3926701570681
"321" 64 889.809302325581 250.676744186047 595.225888324873 52.2157360406091
"322" 64.2 890.445754716981 266.535377358491 577.753315649867 54.209549071618
"323" 64.4 893.15925058548 288.559718969555 556.398936170213 60.9920212765957
"324" 64.6 893.490783410138 311.304147465438 531.803234501348 72.911051212938
"325" 64.8 897.402352941176 334.498823529412 503.053619302949 83.1474530831099
"326" 65 899.093023255814 358.262790697674 476.623342175066 94.9549071618037
"327" 65.2 901.43583535109 382.765133171913 446.6640625 112.4921875
"328" 65.4 904.200956937799 406.114832535885 422.713903743315 132.647058823529
"329" 65.6 906.370192307692 430.076923076923 397.721179624665 148.927613941019
"330" 65.8 901.916666666667 453.046568627451 381.821333333333 164.453333333333
"331" 66 891.200471698113 470.457547169811 372.795081967213 190.693989071038
"332" 66.2 877.711627906977 483.160465116279 356.387362637363 220.098901098901
"333" 66.4 859.798143851508 498.122969837587 342.167582417582 251.376373626374
"334" 66.6 839.755813953488 507.258139534884 331.906336088154 289.859504132231
"335" 66.8 817.825471698113 509.424528301887 318.852272727273 326.403409090909
"336" 67 796.430952380952 510.230952380952 318.350574712644 359.709770114943
"337" 67.2 775.432304038005 514.03325415677 320.908045977012 391.140804597701
"338" 67.4 753.447306791569 511.023419203747 329.845921450151 426.31419939577
"339" 67.6 732.081967213115 503.330210772834 340.131097560976 462.734756097561
"340" 67.8 714 496.291764705882 347.064705882353 491.694117647059
"341" 68 689.566210045662 480.625570776256 361.465909090909 523.275568181818
"342" 68.2 671.013574660634 465.990950226244 378.849162011173 551.745810055866
"343" 68.4 655.104677060134 449.547884187082 402.100558659218 575.807262569832
"344" 68.6 644.33560090703 435.124716553288 425.14 592.102857142857
"345" 68.8 636.665137614679 413.915137614679 455.863768115942 604.927536231884
"346" 69 628.446759259259 386.986111111111 494.542613636364 621.65625
"347" 69.2 616.979069767442 361.681395348837 531.753623188406 625.376811594203
"348" 69.4 604.872146118721 341.502283105023 563.742603550296 625.695266272189
"349" 69.6 586.731981981982 321.25 604.275659824047 626.653958944281
"350" 69.8 568.225446428571 301.069196428571 644.640243902439 629.746951219512
"351" 70 543.344370860927 279.152317880795 692.760355029586 636.467455621302
"352" 70.2 523.263616557734 266.019607843137 729.55652173913 639.469565217391
"353" 70.4 506.381057268722 247.61013215859 763.611111111111 633.406432748538
"354" 70.6 491.411235955056 228.719101123596 800.290960451977 619.406779661017
"355" 70.8 476.647450110865 207.062084257206 822.811428571429 603.942857142857
"356" 71 460.064159292035 185.515486725664 831.219373219373 594.48717948718
"357" 71.2 446.551643192488 161.992957746479 839.95223880597 580.940298507463
"358" 71.4 432.622807017544 144.598684210526 852.948170731707 554.762195121951
"359" 71.6 430.150900900901 148.635135135135 862.587537091988 525.848664688427
"360" 71.8 418.949771689498 157.91095890411 872.110769230769 493.772307692308
"361" 72 401.675381263617 169.442265795207 880.876543209876 458.317901234568
"362" 72.2 388.093073593074 178.904761904762 897.123209169054 429.776504297994
"363" 72.4 382.946784922395 190.365853658537 923.82967032967 406.475274725275
"364" 72.6 368.045553145336 205.383947939262 934.681940700809 395.493261455526
"365" 72.8 358.971111111111 218.297777777778 932.096952908587 397.620498614958
"366" 73 360.556064073227 228.274599542334 927.072948328267 390.325227963526
"367" 73.2 358.847380410023 242.583143507973 920.471641791045 370.459701492537
"368" 73.4 347.957494407159 258.96644295302 916.899109792285 336.575667655786
"369" 73.6 334.813186813187 273.802197802198 915.585365853659 302.817073170732
"370" 73.8 335.977426636569 279.525959367946 909.382089552239 265.507462686567
"371" 74 341.834905660377 287.764150943396 896.102040816327 232.00583090379
"372" 74.2 344.096926713948 306.432624113475 880.07204610951 197.567723342939
"373" 74.4 336.924705882353 327.527058823529 855.72268907563 167.050420168067
"374" 74.6 327.815315315315 345.88963963964 825.737127371274 143.373983739837
"375" 74.8 330.49885583524 348.338672768879 792.202702702703 122.575675675676
"376" 75 337.577464788732 360.143192488263 755.230769230769 108.321428571429
"377" 75.2 340.861904761905 380.869047619048 718.093833780161 97.9571045576407
"378" 75.4 340.04513064133 404.458432304038 685.489247311828 78.3037634408602
"379" 75.6 331.441588785047 426.415887850467 651.510752688172 59.7903225806452
"380" 75.8 334.796992481203 437.062656641604 613 54.5361930294906
"381" 76 337.952736318408 460.154228855721 574.595108695652 62.2309782608696
"382" 76.2 344.259708737864 479.070388349515 537.324324324324 71.3135135135135
"383" 76.4 358.431235431235 495.04662004662 507.254010695187 80.9411764705882
"384" 76.6 370.459134615385 516.067307692308 483.903485254692 85.0965147453083
"385" 76.8 375.011876484561 536.819477434679 465.97027027027 91.7459459459459
"386" 77 386.724299065421 546.546728971963 445.071625344353 107.62258953168
"387" 77.2 406.415704387991 556.124711316397 430.048 119.605333333333
"388" 77.4 425.654462242563 571.700228832952 420.044736842105 128.423684210526
"389" 77.6 443.523364485981 590.717289719626 406.540897097625 140.591029023747
"390" 77.8 458.489260143198 604.002386634845 395.553191489362 155.247340425532
"391" 78 479.458737864078 616.458737864078 379.538461538462 167.615384615385
"392" 78.2 497.926267281106 632.193548387097 367.141689373297 188.940054495913
"393" 78.4 509.248192771084 634.142168674699 354.941828254848 215.592797783934
"394" 78.6 530.690307328605 636.22695035461 342.060606060606 246.732782369146
"395" 78.8 551.596199524941 645.007125890736 332.824712643678 277.686781609195
"396" 79 571.775119617225 650.708133971292 322.974930362117 309.401114206128
"397" 79.2 593.004750593824 652.926365795724 320.415204678363 340.280701754386
"398" 79.4 614.809302325581 659.402325581395 320.952941176471 369.711764705882
"399" 79.6 636.367441860465 665.23023255814 319.899425287356 400.686781609195
"400" 79.8 650.458628841608 660.763593380615 319.919308357349 428.651296829971
"401" 80 671.053527980535 654.080291970803 326.378378378378 455.558558558559
"402" 80.2 693.448356807512 647.131455399061 332.778761061947 474.386430678466
"403" 80.4 718.234718826406 643.488997555012 345.82 499.842857142857
"404" 80.6 741.627160493827 639.069135802469 363.477777777778 525.741666666667
"405" 80.8 754.139479905437 632.078014184397 385.361344537815 551.543417366947
"406" 81 774.676328502415 619.828502415459 415.699421965318 571.563583815029
"407" 81.2 798.213457076566 608.593967517401 446.14121037464 584.636887608069
"408" 81.4 821.908450704225 596.899061032864 477.092753623188 601.092753623188
"409" 81.6 833.574418604651 585.483720930232 511.585915492958 619.132394366197
"410" 81.8 849.494089834515 566.61938534279 545.833333333333 635.400584795322
"411" 82 866.255924170616 547.476303317536 578.076056338028 652.825352112676
"412" 82.2 882.612440191388 528.595693779904 610.834733893557 665.915966386555
"413" 82.4 894.559440559441 509.270396270396 643.862973760933 669.548104956268
"414" 82.6 904.770114942529 491.491954022989 671.314868804665 667.527696793003
"415" 82.8 906.907090464548 469.870415647922 700.39349112426 661.420118343195
"416" 83 914.648058252427 447.211165048544 730.730434782609 650.571014492754
"417" 83.2 927.118604651163 425.832558139535 761.293948126801 631.734870317003
"418" 83.4 929.433333333333 411.52380952381 794.465517241379 613.833333333333
"419" 83.6 934.956097560976 387.692682926829 824.462643678161 591.063218390805
"420" 83.8 932.584951456311 362.618932038835 848.477744807122 562.145400593472
"421" 84 929.014742014742 338.695331695332 871.210682492582 531.905044510386
"422" 84.2 926.40099009901 312.272277227723 895.488636363636 503.122159090909
"423" 84.4 922.938271604938 287.587654320988 912.761494252874 477.344827586207
"424" 84.6 915.970802919708 264.01703163017 926.920821114369 448.131964809384
"425" 84.8 911.365853658537 245.236585365854 929.761904761905 417.467261904762
"426" 85 899.037470725995 236.929742388759 926.498498498499 385.405405405405
"427" 85.2 885.554022988506 225.305747126437 930.51884057971 350.4
"428" 85.4 875.940617577197 205.586698337292 935.578947368421 322.576023391813
"429" 85.6 869.457746478873 187.652582159624 927.924369747899 299.742296918768
"430" 85.8 856.623287671233 172.890410958904 919.237960339943 265.532577903683
"431" 86 843.238532110092 157.646788990826 908.174041297935 231.333333333333
"432" 86.2 832.043778801844 143.78801843318 891.96231884058 201.486956521739
"433" 86.4 815.150840469267 137.266928610634 867.936919551548 176.358849649649
"434" 86.6 798.33814816834 127.527902261431 838.443006123047 157.73034058455
"435" 86.8 774.182591117042 105.277580443391 809.268552765917 141.735581439652
"436" 87 756.684356066323 90.109762131422 787.978444105454 121.807105456764
"437" 87.2 723.390892540502 74.2601173393867 757.725191663455 100.843466177052
"438" 87.4 714.01027855417 68.2548716279322 741.086470891329 90.5768317220034
"439" 87.6 710.407407503984 69.8837677690944 740.518570621776 90.044093719322
"440" 87.8 703.95093377405 71.8751518627711 738.142700951115 88.488317902263
"441" 88 691.361675576241 70.5849432378056 728.633648099567 82.9935645223356
"442" 88.2 676.080898131959 65.7540327609073 713.139671801946 77.9540402245728
"443" 88.4 661.946955157059 63.5237515814416 700.526707476949 73.755143143669
"444" 88.6 646.606749203232 60.4516462381665 685.901089688605 70.3550110285633
"445" 88.8 628.76581467729 56.7747891750232 667.720147752547 65.1078378615589
"446" 89 613.548352800968 54.4000062519137 651.231367075078 62.8759842305587
"447" 89.2 595.645889145367 57.5310416766174 635.724305644507 61.9021384327077
"448" 89.4 574.873026576838 60.8848717638316 614.602716969612 59.9529496160651
"449" 89.6 557.477698469275 63.8359332386044 598.122143469377 58.8794705197058
"450" 89.8 536.745076014578 65.7034021572537 578.589238344003 61.5372139377465
"451" 90 527.603783058301 72.4192034048575 566.191134653851 65.4253449469022
"452" 90.2 511.56347089892 83.6469451250465 550.305589190979 68.2612667165911
"453" 90.4 490.975679611816 94.1958267449729 527.085836484218 76.6643685918809
"454" 90.6 467.930195247962 100.038903381907 505.626392007658 87.7278867428054
"455" 90.8 450.578807021985 108.212153562682 486.299333422623 95.0499945683477
"456" 91 443.832516984615 120.253273642535 480.575978075693 95.8505645966848
"457" 91.2 426.795912143991 136.332072142131 461.081146398853 109.302781593359
"458" 91.4 410.237439461055 147.567187909891 444.684180390945 128.381572649334
"459" 91.6 393.664180725478 158.429700558875 427.941367844061 140.44124121534
"460" 91.8 389.988480210992 170.29982173173 417.639215611976 145.340049762559
"461" 92 389.364155354975 184.481058408172 409.312795358698 149.20200253151
"462" 92.2 383.284482298398 205.411772828089 394.227970257261 166.804049159246
"463" 92.4 371.820604922714 226.343039850298 388.591728462152 189.6038116309
"464" 92.6 358.001798926808 249.283035074384 378.5351794051 217.827901815567
"465" 92.8 342.145214925923 269.881083963086 366.221713585592 239.163733790688
"466" 93 331.499778962735 289.755320015817 352.536857434002 257.122003887217
"467" 93.2 335.418061863864 303.725331581378 348.62274163141 266.366957685634
"468" 93.4 343.069116611088 317.347024319276 343.464976510955 278.833531445464
"469" 93.6 350.846030825118 342.083771382741 341.537513260529 301.804792074122
"470" 93.8 354.808262066475 371.016130715313 350.40262342304 330.083763571304
"471" 94 359.055694050555 398.370325025078 356.43531622019 359.438060223515
"472" 94.2 359.356621092967 429.979261860279 359.588839788226 390.573838200289
"473" 94.4 359.710992458211 458.638864136937 359.309818437395 420.038764069519
"474" 94.6 361.314406823375 484.882511919782 360.733649603379 446.234226542364
"475" 94.8 357.935886194703 495.055624025834 362.159672470311 458.744035458966
"476" 95 365.75469739588 498.079365106192 361.20905293004 461.48905088906
"477" 95.2 377.996695239295 501.365302901929 361.486350773249 467.994291247
"478" 95.4 395.529150405334 509.796529744197 366.758162060158 481.233770117199
"479" 95.6 412.132733946032 528.750731000046 386.585546833248 499.026864321552
"480" 95.8 434.403185800934 541.655136148771 403.467137921238 516.865150411496
"481" 96 456.777679019347 558.016394393854 425.017017605355 534.615117241872
"482" 96.2 477.745662707494 578.520815737492 448.112882961573 551.47726341823
"483" 96.4 497.582917228229 599.038484882308 469.586235736115 571.741708610964
"484" 96.6 512.831056250905 624.111369553265 492.105742250552 592.439000927366
"485" 96.8 523.331860210843 637.967053129049 501.996073572901 607.375850604322
"486" 97 538.953205355372 639.263241394421 509.123309283833 616.476654876444
"487" 97.2 561.088312273075 644.008457220531 524.271046892546 630.589868104032
"488" 97.4 586.173340279265 647.853775237551 548.044417282405 638.334840344251
"489" 97.6 608.034531160498 652.279840570464 570.177530086483 645.333321053668
"490" 97.8 627.1036464322 646.820268910116 587.76542696648 647.735828642571
"491" 98 644.875046631745 638.110532637729 607.938292273364 648.220456067627
"492" 98.2 666.05509549644 629.104794645267 630.984249441629 645.09734257543
"493" 98.4 685.656861156529 613.518923810558 651.243605096089 634.130458876337
"494" 98.6 708.738073416923 601.276219161426 675.700880488987 621.85923545403
"495" 98.8 732.396761650617 589.98770493512 697.526126635374 607.00270015998
"496" 99 755.467215988663 580.567543834776 719.749475734115 594.719015496979
"497" 99.2 778.853784827614 572.415827298742 742.496500068222 584.897676052879
"498" 99.4 804.183105178502 568.941312099757 766.105229999055 575.367067018766
"499" 99.6 824.205902430866 557.157641529367 788.643026227932 568.332295894105
"500" 99.8 842.702641416477 540.163538692112 810.896381754509 560.493997326607
"501" 100 857.706520799062 518.148328090495 834.481804102622 548.48620119148
"502" 100.2 868.75721383663 494.608879530731 850.330432878391 528.547771807529
"503" 100.4 873.499760086029 471.880598835342 862.550960975659 508.560616958094
"504" 100.6 880.230702271095 447.972769951378 870.789894105131 485.04737478892
"505" 100.8 884.492901150026 426.921571004981 875.241114292847 464.219065923316
"506" 101 882.657538268393 406.084131519584 880.330595324734 444.859006356939
"507" 101.2 877.924210411239 382.904270339142 883.278197803452 421.83410339101
"508" 101.4 873.321968557306 361.111385402321 882.437977122298 400.517404018133
"509" 101.6 871.813175084382 341.098461941852 876.090571195576 381.552202041958
"510" 101.8 863.430455817502 319.807257260054 873.933958667221 358.865447886285
"511" 102 854.055697828251 298.753840381689 868.724181762806 334.876343815449
"512" 102.2 848.695605843763 276.025593005232 860.205266498185 315.080652498623
"513" 102.4 846.342603542764 251.910610763548 852.850085371981 290.154802227794
"514" 102.6 847.946256685982 228.851662375 848.187180669793 268.222183259807
"515" 102.8 849.694317833812 206.262828198 846.769520545236 244.528480888826
"516" 103 850.623739047925 183.271982141605 847.4752347609 222.031093896641
"517" 103.2 836.7654589269 166.527329629161 849.76150048494 203.136793736692
"518" 103.4 822.723227929377 146.177661910379 846.818125792715 180.439769005039
"519" 103.6 806.761540793407 129.313918252139 832.676770237483 157.268689143353
"520" 103.8 789.896085486056 118.431372178221 818.341327027563 145.504434243652
"521" 104 767.345316238333 105.757709519428 799.11019354554 130.492047944888
"522" 104.2 746.132104827504 89.5470470326787 777.130977071968 114.483841955485
"523" 104.4 731.564496537986 81.2730478549654 761.817542020833 103.936606648989
"524" 104.6 710.699514088825 81.8081804265758 748.168587679277 95.3594678388918
"525" 104.8 687.851081451602 80.7233639096994 726.393797124512 86.8557648206238
"526" 105 661.106897076356 78.5958167904933 701.549856827255 84.2746974472899
"527" 105.2 638.959784003135 74.3927937263704 678.32874567697 81.4632145929669
"528" 105.4 612.281640009786 72.5271515249955 651.646036672089 76.7144200898472
"529" 105.6 588.614144037027 62.9197528160782 626.800870793441 72.5590170411075
"530" 105.8 576.292269421733 68.7270370862924 613.962824022018 71.5310204112677
"531" 106 557.8608653707 79.7910872453582 597.605139546652 70.0063899318018
"532" 106.2 536.464978294121 90.0240173987071 571.855277472765 73.7191046338614
"533" 106.4 510.827320823781 93.8665782372151 550.273723918855 83.8008683366256
"534" 106.6 498.704997383178 91.2344775774643 535.623492249022 91.413551957251
"535" 106.8 496.638644829674 93.9687684704422 533.433073261258 92.451260036494
"536" 107 490.117749520189 101.591901696882 527.36934401219 92.1483322916544
"537" 107.2 477.969168697929 115.649246615757 511.945403766623 95.0820510602578
"538" 107.4 459.771000612418 131.263412380163 491.554454613538 107.577982460807
"539" 107.6 436.996720860316 143.078195156964 473.940025885138 123.782584397835
"540" 107.8 417.842085282415 152.281836495133 453.20052334511 136.383522178854
"541" 108 400.82905783225 158.493820863385 436.634214169079 145.117270646882
"542" 108.2 398.725595465869 169.583126073034 428.999520105982 147.810014892571
"543" 108.4 401.159706243615 180.690491496989 420.233150124395 150.171238391956
"544" 108.6 399.630073302323 203.26339920233 408.309515076664 160.943325906914
"545" 108.8 398.129346035504 222.860666954234 405.584641909229 184.198597642487
"546" 109 396.413049843669 243.738606295826 407.607727226798 208.068644780545
"547" 109.2 389.766933374792 265.605031606587 406.021409922563 232.167616623691
"548" 109.4 378.775236641084 289.727914148046 395.478340442107 254.352763630835
"549" 109.6 365.592502912672 312.766466255232 385.932666539012 277.68041485102
"550" 109.8 346.762309306672 329.50888315301 373.943211905692 298.883155984521
"551" 110 333.481096260422 348.030521896634 359.305947861429 319.270205490321
"552" 110.2 331.941048173291 361.763720318091 349.894497685583 330.071599084115
"553" 110.4 338.989778168015 373.906701393428 342.997410060202 337.65877060303
"554" 110.6 349.708491643462 390.384983652419 339.457192343029 348.893581988335
"555" 110.8 358.915358278063 405.286599950289 347.147024292221 365.058297451562
"556" 111 368.550999370138 423.89329713903 353.080833273901 388.154930857638
"557" 111.2 376.464486891706 448.727671142351 361.589745593042 411.803571415608
"558" 111.4 383.467080722109 476.575741975733 372.189486407166 435.805593802935
"559" 111.6 391.752874583344 502.780769584703 382.520061263669 465.394903818163
"560" 111.8 399.097883374347 526.065171845954 386.891215416713 488.547857221088
"561" 112 412.467395654832 548.836879649003 396.560870661105 513.149199446918
"562" 112.2 429.58084067003 571.481032251708 405.630245060859 538.184691231739
"563" 112.4 445.196100616198 591.417364526827 419.973172869849 561.379797647406
"564" 112.6 462.057517875374 609.351644347534 438.469006544405 581.312885199539
"565" 112.8 483.377633341283 622.615769154358 452.822058662532 594.638845567375
"566" 113 504.426167669909 635.47699316274 473.504873004875 612.589694049653
"567" 113.2 525.293874121721 641.89472102797 491.133365587815 625.109155423252
"568" 113.4 550.973716215445 642.097679766239 512.616401996047 634.768662356083
"569" 113.6 577.210901483969 648.871065811231 537.54855154484 637.598811726121
"570" 113.8 601.145828963102 655.096864818987 565.255280203271 643.670260927405
"571" 114 628.31666997604 656.699347502082 588.79085680378 650.806966654433
"572" 114.2 650.676262863725 655.568648082759 611.439140591312 652.665341859336
"573" 114.4 675.940541827983 648.75970259579 637.894455817636 654.395676030699
"574" 114.6 700.642017506256 642.587284784092 662.150499085387 650.55842798197
"575" 114.8 725.059111635733 631.358751842832 688.270036119307 645.800462270934
"576" 115 746.754573187126 617.990419385812 712.684322102418 636.520037335663
"577" 115.2 765.454704448131 600.167704789836 736.360256282158 624.969386630238
"578" 115.4 780.822911291701 579.75278217087 756.732460168011 610.663183733647
"579" 115.6 796.117966233606 561.366874633301 773.544111225442 591.399313092066
"580" 115.8 816.76096589995 545.985269286444 786.856589658837 572.940328770213
"581" 116 831.979800956353 533.214754312863 802.874041053577 555.220389144514
"582" 116.2 843.723753593566 514.177830417601 817.681893894714 541.479487128032
"583" 116.4 844.220610121577 497.248400939999 829.166021114754 531.255202790337
"584" 116.6 844.769987608083 474.424414826271 839.404911778933 514.493659130536
"585" 116.8 847.613050657993 453.163086819233 844.191643035697 491.126541006833
"586" 117 847.33886562435 430.974517367422 846.54159688459 469.833587208893
"587" 117.2 843.546881400204 414.164684518727 848.443518471847 453.091596804078
"588" 117.4 835.11139941384 398.363934931373 846.577754373387 436.143167461996
"589" 117.6 826.708894885536 382.977031902055 840.812728664966 421.048093248929
"590" 117.8 821.593659579548 366.217042726489 835.560692202962 401.631069990498
"591" 118 822.273700444673 346.53633791315 827.814704251181 384.162169415977
"592" 118.2 830.425484364527 326.778875681635 821.834434064304 362.625238323851
"593" 118.4 841.489265630881 304.499692153987 824.768740027947 342.289497744556
"594" 118.6 854.184201979512 286.894430893149 834.615917125703 320.32067674928
"595" 118.8 867.759939067299 268.47062269692 843.620138903607 300.87593436843
"596" 119 881.881077773936 248.37959147305 858.873138261408 278.931858376498
"597" 119.2 887.689824483413 227.140155789955 871.766011860316 260.850448233391
"598" 119.4 882.007153555286 213.866584134356 877.643485752299 250.194702229209
"599" 119.6 872.694965720465 207.43949965696 881.631235911506 243.974427093899
"600" 119.8 858.546184754873 188.709319217299 879.294035455694 226.526546595034
"601" 120 849.431564337304 170.369212902082 864.760974359617 205.204511345342
"602" 120.2 836.918790745044 154.911890453159 851.735157587516 188.592510801119
"603" 120.4 824.606348832357 139.821014132088 844.347818417119 171.583734002568
"604" 120.6 809.673118027255 133.836136198889 838.249015071437 159.570802849982
"605" 120.8 786.369440834778 126.146579820776 822.406876790734 144.743432795955
"606" 121 766.276199688245 110.567890566044 800.028047081492 134.554785027675
"607" 121.2 749.903052143205 95.1951350497489 777.512344698394 121.792180796848
"608" 121.4 728.287210182937 84.9052371714288 759.482738625536 110.505529778277
"609" 121.6 702.266326839422 74.0131931264524 737.877389590156 93.5082303046405
"610" 121.8 682.35758295608 71.7102067803967 718.854211753165 82.4673689219979
"611" 122 656.976559727325 73.4892176098812 697.977504056207 74.7748153212176
"612" 122.2 630.625633836117 69.6971224745169 671.773583869656 75.6039988490585
"613" 122.4 604.097995179534 70.1932598052112 643.077790063793 74.7352577095637
"614" 122.6 581.447899400846 72.3790954102053 620.225600696499 70.5814661486505
"615" 122.8 556.648589301864 80.7261973308111 593.425302568636 70.5653579353693
"616" 123 529.250613489528 86.492709276651 567.533008613202 77.1422987764256
"617" 123.2 502.165854965856 93.6439565790283 540.838037562401 84.7375084738642
"618" 123.4 479.55308085803 110.691592617809 512.369564363858 91.9301528356123
"619" 123.6 469.247535095802 125.012933562103 497.190295454467 98.5380525067578
"620" 123.8 450.892744296936 149.029831508807 476.549020532946 108.396393246972
"621" 124 435.460075433882 161.11863010857 464.973573110192 131.381456908207
"622" 124.2 417.448533413485 177.831296003598 446.174774793478 154.559899069564
"623" 124.4 397.77591659783 196.210420624644 426.099834902509 169.150287733208
"624" 124.6 374.748925047984 213.27912425493 407.33103333081 189.936827024115
"625" 124.8 359.660377608481 226.420133139731 387.788941217224 203.632769339571
"626" 125 364.544644209032 233.364227197448 384.630538050421 205.170229313671
"627" 125.2 370.637413901249 240.895456869886 378.748008255381 208.332874839404
"628" 125.4 380.536489099577 261.977413604934 368.428044049018 219.540893367584
"629" 125.6 383.653593721333 276.593935248632 369.92888525693 234.524209148529
"630" 125.8 387.895464144887 284.194533980785 381.479958160198 248.901989319932
"631" 126 400.105391687683 301.857112679044 387.178347264354 265.705208045788
"632" 126.2 410.494812380824 322.103868074717 393.20647087397 286.793413289112
"633" 126.4 421.897107861167 346.137742759076 406.449591889475 310.862440618739
"634" 126.6 429.204015917534 371.392621023353 416.341845226164 334.321068430881
"635" 126.8 433.473080952958 398.023349043718 425.979252106043 359.687228012781
"636" 127 437.60901973054 422.768283962751 431.009446982462 384.121756778735
"637" 127.2 439.385370645112 450.259531579887 435.961474569623 410.9267414558
"638" 127.4 440.55075339526 479.564635932869 440.576643846806 440.42199805615
"639" 127.6 444.123744629573 508.849600974875 441.987864367552 469.934495051801
"640" 127.8 447.492551894439 538.514635139167 442.288979159644 500.525116139081
"641" 128 452.017218351414 565.94594016264 446.736568741044 527.421493032769
"642" 128.2 459.061665333302 593.893950085644 451.450616200875 556.772067478207
"643" 128.4 466.644009063337 608.533609211023 454.4614528189 574.690545405983
"644" 128.6 481.526726063243 613.477027175638 456.77256061215 581.502129660701
"645" 128.8 500.309540638674 628.432897494196 469.877205260705 603.458343539917
"646" 129 511.031504192671 630.510657144268 478.261054719044 609.526317370271
"647" 129.2 534.308130018871 636.945034762424 500.244001840389 620.341597940153
"648" 129.4 561.169425758974 641.711466746313 524.20095077782 631.725875694923
"649" 129.6 589.451796382713 645.869957980394 550.928373064901 639.23735819904
"650" 129.8 615.581803609448 652.582389065961 577.390397065806 642.626433013865
"651" 130 643.197745634948 652.380927005493 605.989970926388 648.439452630812
"652" 130.2 667.572105531431 646.461328422486 629.639136774777 650.404332975016
"653" 130.4 692.915343006767 635.107240610666 656.251062906294 648.677096054047
"654" 130.6 718.736399730351 623.851893693312 682.25664797399 639.082654440998
"655" 130.8 743.292274263126 611.179026890615 708.105529363075 626.022922876516
"656" 131 764.691243969222 594.66210246404 731.871315515716 617.802586032066
"657" 131.2 788.31467991483 577.960583612252 756.665237820566 602.156044405348
"658" 131.4 811.700790091337 565.272919239776 779.552973288064 586.082690915661
"659" 131.6 836.079824298049 550.884766898473 804.142257190359 571.364323378019
"660" 131.8 859.323531967204 536.659855845463 827.0334229747 557.042279678087
"661" 132 878.76478034579 525.348240151847 847.220334978817 543.488175613137
"662" 132.2 883.683062843659 507.002272900207 859.240266231721 535.426203787256
"663" 132.4 888.020022193075 483.861396186537 871.51749611516 520.258717164939
"664" 132.6 896.137492421137 457.780173108908 882.865352501886 494.455940526412
"665" 132.8 907.7787238492 432.140848955395 891.239803191144 467.638459027414
"666" 133 923.641297804752 408.420947183194 900.735186289113 443.084343382241
"667" 133.2 930.765295286589 391.100171545438 910.828425607392 420.932022626261
"668" 133.4 930.433047260427 366.258911176015 918.99927306556 402.007904572063
"669" 133.6 931.478742401233 339.386648459045 926.942732512827 378.314510422625
"670" 133.8 930.557674305024 315.145155950042 928.920626924392 353.610169693647
"671" 134 919.26709685189 297.714307044866 928.036976513623 335.344660879531
"672" 134.2 907.950135238519 273.404119087971 922.201011384624 312.292106945228
"673" 134.4 900.764755219026 250.723770820261 911.060587265708 288.480906578376
"674" 134.6 902.114534728308 226.846135097907 902.106453476958 265.719623651485
"675" 134.8 900.005253059476 228.259720914399 901.987400767024 263.282996363243
"676" 135 897.52057665348 221.571942042177 899.635555369957 258.168939818211
"677" 135.2 889.393102533393 219.033455001097 898.540243720459 253.564702079914
"678" 135.4 876.481194194781 211.084977679847 897.088379848721 244.635665583442
"679" 135.6 860.347657729864 196.317503386875 885.828339124284 224.8190562738
"680" 135.8 845.333392590402 179.872631374398 870.238292266504 209.725860807393
"681" 136 830.236418985674 161.159996681905 854.775113210796 190.877876906595
"682" 136.2 814.19989997866 142.833992695395 837.792641673838 173.382299168791
"683" 136.4 802.085222330333 122.246040034435 822.9719845095 154.671986882581
"684" 136.6 786.568512157994 109.979713777299 810.089913743953 140.896584108273
"685" 136.8 767.154504999369 99.5544122428764 797.024287741116 124.85544013438
"686" 137 747.845747656429 92.6092902055964 783.701386806394 113.110425314319
"687" 137.2 729.469897506013 82.2738949846623 763.19864053673 100.681910187226
"688" 137.4 712.049761887175 74.756929552324 744.387494291764 93.2923179638928
"689" 137.6 690.096417821448 78.0615712353166 732.923178266175 86.1999183216887
"690" 137.8 666.848479562186 74.1135791504041 704.005212276593 76.0927316505188
"691" 138 643.316381219144 72.0164621404927 683.284818184317 74.9924740046688
"692" 138.2 616.935877636435 67.6957538722605 656.295888744351 74.4055558765521
"693" 138.4 591.462456551296 68.1064905666997 628.575304188915 71.6892648366851
"694" 138.6 567.85159405313 70.0213768742694 607.137145735981 69.734596558205
"695" 138.8 543.033950947904 77.3650464442155 579.6661714082 67.923708173641
"696" 139 524.45077521899 87.3584624013694 557.71516543811 69.8102938786263
"697" 139.2 503.195174369342 103.523732509622 535.248914405062 78.830333855828
"698" 139.4 480.634959352957 112.12349783022 516.792446579456 95.5433978677247
"699" 139.6 457.562995489322 125.114634074369 492.408191054932 108.002092440795
"700" 139.8 436.195317543348 139.720716568091 469.135591747749 119.350244003867
"701" 140 413.90824287407 157.16558128538 447.058931198906 132.341435865377
"702" 140.2 392.088463909114 173.940499083416 423.243491908978 150.841724419583
"703" 140.4 382.443106307215 189.44304241779 408.392349988717 162.357369978352
"704" 140.6 384.391452024674 201.781572795593 398.490361810434 168.947962841034
"705" 140.8 386.629025211448 223.266550465335 381.179471906397 181.703074802393
"706" 141 386.559633027523 245.658256880734 360.481578947368 194.644736842105
"707" 141.2 382.371882086168 253.673469387755 348.812169312169 209.941798941799
"708" 141.4 382.9792147806 258.725173210162 346.956403269755 219.468664850136
"709" 141.6 380.213004484305 263.822869955157 343.370689655172 245.985632183908
"710" 141.8 381.021077283372 265.386416861827 344.853801169591 272.543859649123
"711" 142 382.076388888889 265.525462962963 343.833333333333 298.175287356322
"712" 142.2 384.122641509434 264.570754716981 350.128767123288 310.087671232877
"713" 142.4 384.675115207373 266.884792626728 349.248520710059 309.508875739645
"714" 142.6 384.709219858448 267.30260047307 338.044444447261 315.672222218646
"715" 142.8 386.493055586842 267.77546279005 328.193549229555 314.440859712435
"716" 143 386.680652679807 266.855477847127 322.592391339827 312.339673898299
"717" 143.2 386.117647058987 263.600490188642 324.170270294542 309.478378368469
"718" 143.4 386.329297878219 264.774817871567 325.432797500235 308.473117530079
"719" 143.6 386.61445783136 265.351807228959 327.836065574222 310.019125682638
"720" 143.8 386.590361445783 265.756626506024 331.774104683196 317.388429752066
"721" 144 386.232057416268 265.849282296651 338.034188034188 329.823361823362
"722" 144.2 385.988095238095 265.62380952381 347.236413043478 349.771739130435
"723" 144.4 385.861575178998 265.651551312649 354.2 369.817142857143
"724" 144.6 385.824519230769 265.401442307692 359.206896551724 388.350574712644
"725" 144.8 385.858851674641 265.574162679426 357.046242774566 414.07225433526
"726" 145 385.821256038647 265.690821256039 357.489489489489 437.309309309309
"727" 145.2 386.007299270073 265.479318734793 352.626470588235 458.532352941176
"728" 145.4 386.085784313725 265.372549019608 341.60773480663 472.303867403315
"729" 145.6 386.141119221411 265.301703163017 339.592896174863 475.710382513661
"730" 145.8 386.136585365854 265.253658536585 346.909365558912 474.66163141994
"731" 146 386.155339805825 265.28640776699 358.963483146067 481.837078651685
"732" 146.2 386.228915662651 265.424096385542 375.905292479109 491.231197771588
"733" 146.4 386.269879518072 265.185542168675 394.661971830986 502.011267605634
"734" 146.6 386.260240963855 265.250602409639 417.071225071225 510.789173789174
"735" 146.8 386.236144578313 265.127710843374 438.47323943662 520.684507042254
"736" 147 386.245823389021 265.107398568019 462.043227665706 528.112391930836
"737" 147.2 386.209411764706 264.835294117647 484.098265895954 529.93063583815
"738" 147.4 386.507142857143 264.321428571429 500.130555555556 525.219444444444
"739" 147.6 386.342105263158 264.401913875598 524.3527696793 521.574344023324
"740" 147.8 386.284009546539 263.816229116945 547.466858789625 515.253602305476
"741" 148 386.293556085919 263.799522673031 570.321022727273 506.673295454545
"742" 148.2 386.246411483254 263.698564593301 594.517142857143 496.388571428571
"743" 148.4 386.161445783133 263.440963855422 617.706214689265 482.935028248588
"744" 148.6 386.107398568019 263.391408114558 639.972527472528 472.755494505495
"745" 148.8 386.007246376812 263.140096618357 661.827586206897 459.413793103448
"746" 149 386.028915662651 263.226506024096 684.263157894737 443.626038781163
"747" 149.2 386.026506024096 263.134939759036 707.491712707182 430.187845303867
"748" 149.4 386.225653206651 263.605700712589 730.558988764045 414.601123595506
"749" 149.6 386.418439716312 265.004728132388 752.497282608696 398.426630434783
"750" 149.8 386.239709443099 266.869249394673 776.041666666667 383.388888888889
"751" 150 385.319711538462 267.65625 795.40056022409 364.582633053221
"752" 150.2 385.922169811321 269.120283018868 806.53125 340.056818181818
"753" 150.4 385.130841121495 271.240654205607 815.379603399433 315.648725212465
"754" 150.6 385.748792270531 268.591787439614 824.632478632479 293.780626780627
"755" 150.8 386.290865384615 267.15625 837.674220963173 271.059490084986
"756" 151 385.992840095465 267.620525059666 848.141242937853 242.878531073446
"757" 151.2 385.696055684455 268.510440835267 854.935294117647 215.767647058824
"758" 151.4 385.470862470862 269.88344988345 852.971346704871 191.229226361032
"759" 151.6 385.635933806147 271.148936170213 845.962536023055 167.417867435158
"760" 151.8 386.467741935484 271.758064516129 844.168539325843 160.044943820225
"761" 152 386.506976744186 272.827906976744 848.789772727273 168.926136363636
"762" 152.2 386.009433962264 273.714622641509 851.667590027701 179.1108033241
"763" 152.4 386.226635514019 275.876168224299 854.22102425876 188.684636118598
"764" 152.6 385.37037037037 278.680555555556 851.958333333333 197.708333333333
"765" 152.8 384.818604651163 280.546511627907 847.309941520468 217.324561403509
"766" 153 385.87899543379 282.116438356164 845.2 244.729411764706
"767" 153.2 385.844907407407 284.375 842.28488372093 273.15988372093
"768" 153.4 384.065759637188 285.993197278912 846.607242339833 299.036211699164
"769" 153.6 383.237647058823 287.964705882353 860.891820580475 319.905013192612
"770" 153.8 383.821826280624 290.543429844098 876.569190600522 340.430809399478
"771" 154 384.950113378685 291.643990929705 897.109333333333 351.816
"772" 154.2 384.706150341686 293.337129840547 915.695538057743 363.005249343832
"773" 154.4 383.529545454545 296.363636363636 926.648 374.114666666667
"774" 154.6 382.542923433875 296.837587006961 923.989333333333 378.498666666667
"775" 154.8 380.322072072072 298.22972972973 919.089887640449 395.685393258427
"776" 155 378.511415525114 299.824200913242 912.029239766082 419.780701754386
"777" 155.2 377.888636363636 301.768181818182 905.566037735849 449.261006289308
"778" 155.4 376.774553571429 303.899553571429 900.433436532508 480.600619195046
"779" 155.6 373.309417040359 306.363228699552 896.699115044248 497.454277286136
"780" 155.8 372.486899563319 308.572052401747 888.950920245399 522.30981595092
"781" 156 372.622727272727 310.006818181818 880.888544891641 537.222910216718
"782" 156.2 374.796296296296 311.886574074074 863.27245508982 552.176646706587
"783" 156.4 378.573085846868 315.338747099768 845.92774566474 572.341040462428
"784" 156.6 380.308755760369 320.048387096774 825.802359882006 593.896755162242
"785" 156.8 382.817767653759 323.829157175399 806.723943661972 609.923943661972
"786" 157 383.06981981982 329.164414414414 780.547008547009 619.85754985755
"787" 157.2 383.36301369863 332.159817351598 752.623529411765 628.382352941176
"788" 157.4 384.619266055046 336.309633027523 725.754385964912 643.090643274854
"789" 157.6 383.893665158371 343.009049773756 696.481481481482 655.270655270655
"790" 157.8 383.248858447489 348.96803652968 667.851851851852 662.994301994302
"791" 158 381.297235023041 353.903225806452 650.497191011236 667.592696629213
"792" 158.2 380.60502283105 360.228310502283 638.614958448753 667.407202216066
"793" 158.4 381.323394495413 367.536697247706 622.048991354467 662.184438040346
"794" 158.6 381.512304250559 375.718120805369 597.048192771084 655.436746987952
"795" 158.8 382.129840546697 382.266514806378 569.090361445783 649.521084337349
"796" 159 381.732876712329 388.72602739726 541.329376854599 639.643916913947
"797" 159.2 383.02947845805 397.310657596372 515.413173652695 627.056886227545
"798" 159.4 384.643020594966 405.58123569794 487.39886039886 611.581196581197
"799" 159.6 384.803203661327 413.109839816934 460.864705882353 597.235294117647
"800" 159.8 386.344036697248 416.442660550459 434.301724137931 582.818965517241
"801" 160 386.302884615385 413.742788461539 410.869688385269 569.305949008499
"802" 160.2 386.04854368932 411.572815533981 387.298630136986 554.701369863014
"803" 160.4 386.028436018957 412.495260663507 380.868131868132 544.31043956044
"804" 160.6 386.079439252336 413.408878504673 373.216292134831 528.634831460674
"805" 160.8 386.084705882353 413.658823529412 358.791549295775 507.445070422535
"806" 161 386.150943396226 414.040094339623 341.14367816092 485.198275862069
"807" 161.2 386 414.080188679245 334.688346883469 475.027100271003
"808" 161.4 386.093023255814 414.381395348837 334.579234972678 473.989071038251
"809" 161.6 386.304761904762 414.383333333333 335.247887323944 467.478873239437
"810" 161.8 386.214117647059 414.237647058823 333.747826086957 451.84347826087
"811" 162 386.198598130841 413.913551401869 340.404011461318 439.916905444126
"812" 162.2 386.221445222669 413.829836833217 350.822857150619 421.385714279594
"813" 162.4 386.219114207446 413.787878903575 359.973988793779 402.45664740219
"814" 162.6 386.200669087113 413.379050795427 373.985717205119 390.504535299983
"815" 162.8 385.867118837332 413.497460905229 383.955749118282 388.186166269303
"816" 163 386.19421371201 415.350891570169 385.586065777601 389.342337604098
"817" 163.2 387.546776344852 415.573879399788 388.557305107889 385.874576655065
"818" 163.4 387.685996779105 416.122739203413 388.901682462638 385.520703035681
"819" 163.6 388.125827963825 416.470823501278 389.498294807475 384.306843144726
"820" 163.8 388.230207513413 416.341833135982 389.242240681912 383.633816707993
"821" 164 388.096318200876 416.406239829568 388.802084714445 382.43176380087
"822" 164.2 388.062305240658 416.451492126741 388.679725078824 382.358520914863
"823" 164.4 387.940256322051 416.373599111885 388.421563317416 382.267168958707
"824" 164.6 387.867309812613 416.64984235605 388.460593976495 382.240178585192
"825" 164.8 387.842754455996 416.788650938131 388.303700346299 382.235074186673
"826" 165 387.806625666909 416.789838418527 388.553023131193 382.499176366964
"827" 165.2 387.863858147789 416.939559391636 388.606441193429 382.224186898428
"828" 165.4 387.885184087199 417.046430584378 388.464639025589 382.064854299661
"829" 165.6 387.883940799907 417.125185669465 388.597612092151 382.047609516174
"830" 165.8 387.954424541443 417.011511589675 388.607856521636 381.683392348242
"831" 166 387.975627689876 416.396642139773 388.716860747558 381.580577042297
"832" 166.2 387.528395935875 415.878527491736 388.834839261574 381.204664196475
"833" 166.4 387.335165678288 415.408574513711 388.741684123916 380.623647350916
"834" 166.6 386.911401538649 415.170295957596 389.781884915278 381.096472900495
"835" 166.8 385.321408459509 418.063556230477 391.045952287713 382.589844067812
"836" 167 381.651436243999 428.996127947376 389.658167246643 391.770468911782
"837" 167.2 378.587291382326 446.946429739447 386.095972331734 408.044296670765
"838" 167.4 373.919658717398 466.801835502578 383.261607857793 428.148983734843
"839" 167.6 368.650414104507 486.045554810388 378.992170423095 448.28514510905
"840" 167.8 367.11019382964 506.856901891184 373.467459002052 468.685953345868
"841" 168 372.03109073164 520.063701105347 369.120003860717 482.894832602028
"842" 168.2 381.894106093525 533.367049815756 369.475413338486 497.076105207465
"843" 168.4 393.730022380784 551.575897364526 376.215667756816 515.440381599856
"844" 168.6 405.835340000969 568.444920751265 386.277344932375 535.415839072779
"845" 168.8 420.832382773025 578.935314309513 395.783863230484 548.732369299183
"846" 169 439.451448885508 592.288448409943 411.026660022131 565.578473415598
"847" 169.2 455.58792066086 601.519017025846 426.705708950388 577.061778546948
"848" 169.4 476.379130700721 612.480706645874 444.550793739581 589.644085139026
"849" 169.6 496.161726174172 629.22931309474 466.37656931175 603.924942336982
"850" 169.8 508.255599822091 633.640477729604 479.197797902066 612.627414836937
"851" 170 527.529046176899 634.769400420107 491.707684408313 621.116692141787
"852" 170.2 548.858623447601 641.95447646132 511.460417781022 630.760358065897
"853" 170.4 571.852934878981 651.967330809206 536.658445339798 634.426053443651
"854" 170.6 588.255753274833 657.332937827001 554.970329950798 642.710796531925
"855" 170.8 608.897282113753 657.825218248246 570.64811764544 649.433286246046
"856" 171 631.165174727966 661.443439529827 593.637677074806 653.189772806496
"857" 171.2 650.878609444293 663.114215613737 614.347577941427 655.894209897005
"858" 171.4 667.862937989517 662.059044442483 630.085249357044 656.750639931688
"859" 171.6 682.810090115344 654.702316878353 645.045416776963 656.050373292888
"860" 171.8 701.997972595369 647.484456202037 666.249435366145 656.268316582127
"861" 172 725.502648014955 641.09622812591 689.103824554648 650.36817149295
"862" 172.2 743.794106003837 635.266613948815 707.734591128502 642.951253835613
"863" 172.4 761.291051361946 624.844262608195 725.387814204906 636.691874426711
"864" 172.6 780.395170724833 610.705515968472 746.48369096221 629.885773089072
"865" 172.8 803.046763155392 599.714780818421 768.509239698605 616.453297806575
"866" 173 824.908823528603 589.76019563141 790.327855411623 607.033936390902
"867" 173.2 831.985865974688 579.162811490346 800.704054123014 602.063096476534
"868" 173.4 847.303773315688 564.425024984532 817.463574918839 589.181021961466
"869" 173.6 863.778374632416 547.891192208843 835.757845300445 572.517736323732
"870" 173.8 878.452524233912 532.742147177126 851.675947343069 558.393273251234
"871" 174 887.444268230386 512.84870033623 864.859602379705 544.181468251728
"872" 174.2 902.05723137888 490.67375604813 880.473604026487 521.558301933556
"873" 174.4 905.300809359323 475.085888681435 887.777506288375 507.749695950797
"874" 174.6 911.624596020443 452.004880007874 897.719058194227 487.549837029064
"875" 174.8 924.878505286342 432.128343939323 905.98413436515 463.576012018465
"876" 175 928.740894688639 412.826768192008 912.63262253323 447.591132037357
"877" 175.2 930.970807317856 394.106890390365 920.606835743667 429.723711578599
"878" 175.4 935.274017115806 370.379080334053 926.186838709646 408.822494324788
"879" 175.6 932.801211217676 350.01317543402 928.268915488231 388.379063402864
"880" 175.8 930.756746239222 327.295990937971 929.488583942433 365.386476815178
"881" 176 928.398191271158 301.710755827333 927.747960074732 340.234655822188
"882" 176.2 922.002389370168 284.872814655764 927.505049055988 322.301858812772
"883" 176.4 918.267640544019 261.995798156985 924.313972848506 299.447462695225
"884" 176.6 912.460775800539 241.490067057624 919.263166070281 278.959057704762
"885" 176.8 905.356578977895 229.016068209629 916.134386648382 264.054959281825
"886" 177 899.036873840071 210.412669604973 910.337610872631 246.9932306763
"887" 177.2 893.226964556413 195.18894559889 903.837264036157 231.489659831099
"888" 177.4 882.196234115063 188.710946149838 900.199474964772 220.764898691806
"889" 177.6 868.447765614383 172.515451605051 890.067853992226 203.790129957017
"890" 177.8 855.548648873306 157.958391279437 879.250278684719 187.306564041628
"891" 178 841.470915250297 142.419977061511 866.339233583701 171.116239831488
"892" 178.2 825.970495587225 128.531755124147 852.068626556268 156.325240255494
"893" 178.4 809.25094312911 113.298864433132 836.207836056474 140.175977133841
"894" 178.6 797.471938797427 101.546271004791 822.084597624805 128.867699872966
"895" 178.8 794.98446815415 100.626480085972 820.863475390955 129.579428949131
"896" 179 786.558517208168 92.8188919849139 811.46598935029 122.696638673994
"897" 179.2 786.439435169831 93.2592976407666 806.942787604438 121.246796067853
"898" 179.4 777.774274893893 91.4756993601447 805.136350050652 117.707184705856
"899" 179.6 760.896663327863 84.1870674333643 793.228959437386 105.134256828594
"900" 179.8 746.449008277018 75.2639479335736 778.674974037363 95.4583176566631
"901" 180 731.491810526112 66.5817032044726 762.684442399209 86.635508881256
"902" 180.2 717.06182177684 58.8771760962126 747.83083084119 80.5055598788963
"903" 180.4 708.617335874227 55.883950172905 742.546168680661 76.3509131611929
"904" 180.6 699.379888342134 52.8889803669277 732.123917907096 70.2825339054118
"905" 180.8 685.999645554843 53.2571175814915 722.180920736762 65.2259767574573
"906" 181 670.213446282432 54.8366034388211 709.252728501892 58.2121858237824
"907" 181.2 650.771232664606 51.9102112246736 688.595253710695 56.0458200294318
"908" 181.4 632.188160559807 46.1456743226611 669.466729183596 56.512837539752
"909" 181.6 620.496388223098 46.0792001010355 658.019488357126 54.9922411421373
"910" 181.8 611.445140187613 46.4539966969785 650.791714666986 52.8906027858773
"911" 182 596.572134099413 51.6329105173007 636.036558216452 49.8629362315071
"912" 182.2 577.621319214159 54.4659280550145 615.711945198264 52.4958602279792
"913" 182.4 555.55741047162 55.9752896361576 594.996851350473 54.6161565845158
"914" 182.6 544.368524236932 57.5841552547835 580.94364694071 55.8683910841889
"915" 182.8 527.55857807118 63.5725101723891 567.488022002468 56.0710550587628
"916" 183 507.698021381263 68.0303991583937 545.784299509119 60.3537119414829
"917" 183.2 490.610237801855 77.0961657284148 527.252421081962 65.2909143465642
"918" 183.4 469.932201815609 89.1744059173486 505.511619172263 72.5416741554232
"919" 183.6 452.166045347311 97.8583782644775 487.37965709292 82.2452983744825
"920" 183.8 433.16623532168 111.740187670137 467.939435842114 91.8069604211583
"921" 184 416.485143242674 126.242275051632 448.375550249728 105.53839071157
"922" 184.2 402.759814757128 142.59368205234 434.227216156224 117.742370809709
"923" 184.4 384.332631340452 160.257837281631 413.452187437061 134.003883227429
"924" 184.6 370.246823585776 179.447285843805 396.179297130088 149.182562249541
"925" 184.8 356.672868449246 198.266924487564 380.034973923504 168.429742811752
"926" 185 344.588512650836 218.016222522238 369.547806908148 185.112886809407
"927" 185.2 336.593764863104 235.490368138626 358.851882133274 204.205921141272
"928" 185.4 326.049069905395 257.24256777546 346.320785611705 224.146989190425
"929" 185.6 320.114961129791 276.89558281634 336.288521355915 240.545373628394
"930" 185.8 314.306940905861 303.334250009678 324.892549990104 266.559367123588
"931" 186 312.290056311234 318.499473086311 318.892628890866 280.843975060837
"932" 186.2 311.39743314199 342.853170768729 314.792352897045 303.389369205043
"933" 186.4 309.761766665579 363.154169485553 314.393931270018 324.994854119564
"934" 186.6 313.093036596742 384.405117525497 312.403666367737 344.68754733496
"935" 186.8 315.272779118237 412.868875258693 312.792934012533 373.476701813793
"936" 187 320.218101642776 438.513757317344 316.469625365569 399.131319007224
"937" 187.2 327.539190476469 462.689978304613 321.444772601241 423.516205528009
"938" 187.4 340.41164497211 488.680046580723 327.506935368633 453.40016365772
"939" 187.6 351.89448674699 514.060250451805 337.956284676741 477.665444464262
"940" 187.8 363.521413390823 536.668978899816 348.202214873148 500.876036705128
"941" 188 379.841519699575 559.026994208114 359.509472237828 525.598939013851
"942" 188.2 397.134367985774 577.134508408954 372.896608669795 548.126610944038
"943" 188.4 416.340110929088 599.676453045967 391.994758841508 569.968629507932
"944" 188.6 435.632934092811 613.523894212716 406.464740336037 587.611562051
"945" 188.8 458.386087437633 627.62643620827 426.787365083405 604.679404484594
"946" 189 475.466681783419 639.579442561794 445.741882433472 617.741290249089
"947" 189.2 479.759183535386 638.351899566683 447.446526400826 618.664505659641
"948" 189.4 495.843950224156 645.019338042428 460.77839993831 626.705695447921
"949" 189.6 509.655207240832 653.006569920254 479.103566665477 633.45550089959
"950" 189.8 522.72305886137 656.250671497791 488.329062284958 638.410700811447
"951" 190 545.070730121835 662.708592534657 511.234103046558 648.096368699049
"952" 190.2 566.815697268426 667.53240287215 530.536866610872 654.967210886808
"953" 190.4 591.655965094727 671.535771456079 554.665802302848 661.247593592875
"954" 190.6 614.598321611203 673.389836273954 577.714478903972 666.649543013254
"955" 190.8 641.139408456876 668.91031424343 603.313022762437 669.567818619688
"956" 191 668.067179477495 669.056914071346 629.916170233562 669.679392474933
"957" 191.2 691.377252942423 661.362691952967 653.430209826476 666.858985242442
"958" 191.4 718.372312031528 656.008819736034 680.318358562313 661.679843830746
"959" 191.6 741.878034952637 648.535718990714 703.798590851717 655.341721562498
"960" 191.8 766.457955779099 637.96964853567 729.405034803482 650.356515309662
"961" 192 791.770089290274 625.824417003829 755.804226605489 640.529589432834
"962" 192.2 814.05598255055 608.74423449042 778.424358028668 628.067960447207
"963" 192.4 832.940549031856 592.220201060972 800.727744295838 615.264151018031
"964" 192.6 853.168242431743 575.511063954985 821.26343373625 596.590970806272
"965" 192.8 871.719697992274 554.763017578988 841.390384234543 580.478994069324
"966" 193 889.391821873818 536.646947934354 861.069491834857 563.407699519917
"967" 193.2 897.256516303689 520.839401963092 872.82882044634 550.342008178131
"968" 193.4 909.777020854136 502.321873044466 885.941549557802 532.213250807192
"969" 193.6 914.537237650625 484.284804373646 896.504371355253 518.475086903488
"970" 193.8 921.210886851596 461.877927270226 907.31972775905 498.518785742503
"971" 194 928.905206247038 441.214790402653 914.364521169901 476.302618030979
"972" 194.2 933.474953094371 415.2241224561 922.671519383797 452.270612093104
"973" 194.4 939.759544129586 391.975250756821 929.54347886486 428.12631753357
"974" 194.6 942.942329417934 365.039554988151 935.428428720949 403.791005431946
"975" 194.8 940.524727201145 345.008450022338 939.96488883433 383.340649220993
"976" 195 934.851600287997 319.063458697404 940.139578479447 357.420761836741
"977" 195.2 930.183807799506 295.122298309775 934.469213814816 333.946830464087
"978" 195.4 924.209930045762 269.653597983457 929.179501133787 307.988179695229
"979" 195.6 917.948616436245 249.755964450877 925.044498929293 287.012645311559
"980" 195.8 907.757555816633 229.34396756005 920.00859211085 268.011778629346
"981" 196 899.236133634725 205.341707382565 911.019026631306 243.056170291176
"982" 196.2 887.124712077863 190.690107636873 905.567747675057 225.518647532542
"983" 196.4 876.013857579168 173.045637910134 896.132941567581 203.981191715187
"984" 196.6 864.927050342812 152.384343080284 885.730850068706 188.106997720299
"985" 196.8 863.462067416242 152.941965463034 874.100886682894 182.760342030129
"986" 197 849.950320609433 140.465374595303 868.502166574994 173.837271115527
"987" 197.2 832.3847454127 123.512664619904 858.412193893772 151.780887814895
"988" 197.4 813.318938557148 107.538039953814 841.481221858652 132.412104533559
"989" 197.6 804.507453511381 101.875585724222 833.127901526987 122.970033177986
"990" 197.8 788.0409730634 94.825866084107 821.231349450726 114.954102678015
"991" 198 767.134083046019 83.7707584170052 801.135235516657 103.968532802565
"992" 198.2 751.08521169057 74.4104364182114 783.000795794286 93.3396790095143
"993" 198.4 735.212889227557 69.0923647786209 768.519812453847 87.4237703189227
"994" 198.6 711.992745336935 64.3247622574841 749.855436961209 79.6159975145602
"995" 198.8 691.059320606958 56.7517883147909 726.383912056593 70.765453116815
"996" 199 669.700576333277 51.0194388719581 705.756472469745 64.7338402680261
"997" 199.2 662.322538150855 45.8856916712004 695.254301254574 61.2878258003975
"998" 199.4 667.596269958322 44.6750643482122 696.712373496697 61.6342796883559
"999" 199.6 656.624923048888 45.0480276086659 692.277259516807 59.6383040447525
"1000" 199.8 634.357444578788 41.1176963138766 673.385475633729 51.5953457294884
"1001" 200 621.972162328208 37.9554188731136 657.344889323722 47.0133121885781
"1002" 200.2 619.343844161833 36.5077630948306 653.80148337741 47.3705195680904
"1003" 200.4 611.490919906283 39.2381344522361 648.624899867774 46.8530705480751
"1004" 200.6 599.246058836972 41.5719087809854 637.71781468118 45.7562861500211
"1005" 200.8 581.558689075473 42.5692969661004 623.934360297621 42.1943559102357
"1006" 201 577.286322683968 45.0397543597424 614.867989814585 43.1660149390918
"1007" 201.2 560.967832581085 48.9791764408229 600.67188722993 44.8865414938941
"1008" 201.4 538.488152452336 54.3825976273708 576.642600768969 46.9239538924814
"1009" 201.6 520.755046061932 58.4422079086167 558.491350155551 51.0944057544098
"1010" 201.8 505.416849922437 64.1078258899955 545.026319105684 54.6919441527185
"1011" 202 481.829913612751 77.5946867250009 518.909313272981 63.5371633371999
"1012" 202.2 460.319899267153 90.5878488997192 495.083758034344 73.3629538263474
"1013" 202.4 440.167247035472 103.330266230727 475.211947223132 83.0999065138129
"1014" 202.6 418.471328714232 119.881192418673 450.183548905266 98.0773008567997
"1015" 202.8 401.432917947455 135.010358990969 433.644896056865 111.950528535184
"1016" 203 381.763038101631 152.786526724425 412.468358487365 129.502945131931
"1017" 203.2 368.967351279145 170.135899680726 396.710643709102 142.409526619219
"1018" 203.4 353.329727633286 193.218000566121 376.710025335536 159.802022943515
"1019" 203.6 341.110562225145 214.463866010689 362.053571479461 181.652029936676
"1020" 203.8 329.548946991251 241.313028461546 347.507367901521 203.550293263624
"1021" 204 318.59583968269 266.36123770501 336.087999178858 231.886945994424
"1022" 204.2 312.353182085738 293.747804657564 326.134243762017 256.229635960942
"1023" 204.4 308.397430120222 323.813093330175 316.134180486844 285.701455683187
"1024" 204.6 308.222882283478 354.7463426088 311.255404385689 314.230905986264
"1025" 204.8 306.105737445857 382.617350468656 310.082837618139 344.390438956507
"1026" 205 309.74139632378 410.706929268268 306.418448037347 371.004592050414
"1027" 205.2 315.447143422481 442.852639773533 309.936814614831 403.261149826935
"1028" 205.4 324.892449907441 469.586917436582 313.801871909864 431.770503279539
"1029" 205.6 338.504198083993 497.320017303338 323.535347601657 460.487376136348
"1030" 205.8 347.989553020748 522.026355657994 335.555683277421 486.213686156159
"1031" 206 355.888464106294 530.562192567523 339.718307550671 493.289333503548
"1032" 206.2 370.149239200571 550.169806537523 351.46751567231 514.804081953185
"1033" 206.4 388.840214036471 570.278823431003 365.321839358729 539.27192540925
"1034" 206.6 409.070664292056 588.571657158858 382.159643600541 560.9288051132
"1035" 206.8 432.268109035092 609.957295303519 402.312663118232 582.088791842905
"1036" 207 449.64215004233 623.48384470695 421.312479677994 596.69845920875
"1037" 207.2 470.552512529055 637.768346093074 441.593014540488 614.477283566286
"1038" 207.4 495.780714325483 647.248983085447 460.847506650841 630.43654017786
"1039" 207.6 521.082284212498 658.093687404216 486.134826808265 644.209614967121
"1040" 207.8 540.426070842994 667.235497651017 507.946607741519 650.984516857627
"1041" 208 550.243743204839 667.645411910138 513.49678028086 652.145200723325
"1042" 208.2 575.579610382021 672.23832302309 531.179366227703 660.514619062335
"1043" 208.4 595.877524665801 675.716874500293 558.076686309185 668.078280747582
"1044" 208.6 621.986858888564 674.984890219516 585.149315836153 669.536771432505
"1045" 208.8 648.614851082348 669.64800182296 609.467610222917 669.882481015756
"1046" 209 677.054799537402 669.744714035765 638.742486553493 669.133352177692
"1047" 209.2 702.953697717571 662.449076985267 662.97354904407 669.461398642459
"1048" 209.4 729.785963070915 654.948183500753 690.552670224359 663.463873168145
"1049" 209.6 759.335911220788 644.694135201783 720.985735544405 655.028879269797
"1050" 209.8 780.013523773423 636.02110506048 744.077795485737 647.935903363043
"1051" 210 806.295341918108 620.530678348464 767.421251210515 637.405241026608
"1052" 210.2 827.64102873374 604.66257777992 795.757210519967 624.530656097505
"1053" 210.4 850.323085883935 582.763176837439 821.857754645778 609.283484585357
"1054" 210.6 866.684641241737 562.747063739132 841.749170721886 590.271837253835
"1055" 210.8 885.005220980438 539.68826093871 858.843813707764 568.96902678598
"1056" 211 902.033185196982 515.790406511233 878.064207867676 547.474085128481
"1057" 211.2 912.175195351636 493.436921873628 893.116868290584 527.711029941473
"1058" 211.4 918.24332873887 470.318894375632 904.389602364045 509.75413713911
"1059" 211.6 925.977506912851 448.242667259713 912.799703876831 483.728606429745
"1060" 211.8 933.710286365097 425.353817416446 917.194855514841 465.258356999127
"1061" 212 939.130414127972 402.794815062669 925.085315479767 438.881855105972
"1062" 212.2 942.174931483576 378.199742742037 933.157370652744 417.486864737536
"1063" 212.4 942.480622115628 354.512294138393 938.500694611478 392.642551204267
"1064" 212.6 939.778510960414 330.353276401653 941.946181931896 368.184590249146
"1065" 212.8 939.117101823337 315.23641153967 941.894460861467 352.239748621085
"1066" 213 936.457542881516 301.8886147637 941.328359397622 344.171992454959
"1067" 213.2 929.052812775991 278.913626622082 936.523035904167 319.72247994699
"1068" 213.4 921.655825844398 262.655600187969 935.502797536847 299.43235484883
"1069" 213.6 910.740475506825 235.242504579637 925.10818269947 272.325390388136
"1070" 213.8 901.85264183888 212.933984054078 915.845980492317 248.493657525795
"1071" 214 891.134409893947 192.582752236703 906.94037102238 226.143012671188
"1072" 214.2 889.133091127974 194.015077118607 906.000729358762 224.102596790501
"1073" 214.4 877.895395608032 189.525165989482 904.591627891358 223.128689295149
"1074" 214.6 864.501415606869 172.052217570661 894.204275687668 203.98363223519
"1075" 214.8 855.903036050426 156.837880107083 876.750930683855 187.664290488877
"1076" 215 843.229449287399 143.91483412037 865.038479563316 173.281498641247
"1077" 215.2 824.377096569678 130.085568680162 851.780551749535 155.855331967957
"1078" 215.4 802.808910723376 117.230634960275 833.682501896879 139.237611572181
"1079" 215.6 784.745659272577 99.9716288113004 813.477219884401 123.886086858585
"1080" 215.8 771.104665072276 89.3119372818627 799.726138175109 113.252321679041
"1081" 216 749.517653567582 78.9062128353106 783.100285064208 98.8596835668596
"1082" 216.2 725.612555353735 67.5443745898767 759.723268249751 85.4500062455865
"1083" 216.4 704.434051466089 58.9848272214417 741.100148725979 75.3592390418205
"1084" 216.6 681.604580595448 52.43639195712 717.830601869118 67.0802652636319
"1085" 216.8 662.367169153704 49.4799415653135 699.265328957303 59.6808509706502
"1086" 217 641.637956030707 56.1819011240075 680.728420264902 53.9144950089404
"1087" 217.2 627.716798866456 56.2784167345805 662.619158237163 52.9543871973314
"1088" 217.4 624.919813329114 46.2542531565091 659.533644400589 53.3528824933421
"1089" 217.6 625.701108791369 42.9392044394047 659.419480459621 53.8146293034149
"1090" 217.8 628.001438527479 42.0023610904078 657.922836116479 55.2130424425829
"1091" 218 630.360121072038 40.9500713317486 658.686061327577 55.1468314654795
"1092" 218.2 629.229121587582 40.3844300755608 658.216481026857 55.0687645337763
"1093" 218.4 628.390627468365 40.2133674667861 656.596026090344 54.9470989427145
"1094" 218.6 626.294069154299 39.4923652837802 654.121437488608 53.9882576581478
"1095" 218.8 626.240552781804 39.1710226899049 652.655100228579 53.8316439848825
"1096" 219 627.210558547748 39.8341144111865 652.449858157465 54.9996377403814
"1097" 219.2 627.355685351536 39.7934842091911 647.531933023428 54.821980428235
"1098" 219.4 625.162714979771 39.3281194075331 636.094044634188 58.8328121061782
"1099" 219.6 620.182856514741 39.9182316937776 628.235520532903 59.3307963551729
"1100" 219.8 617.077277728862 41.6703707137523 627.47393727288 60.3152051995949
"1101" 220 606.699581751754 40.7909300829297 627.406840506132 58.7065541763514
"1102" 220.2 591.211654283667 44.8261202780107 625.07880960688 53.4060737649413
"1103" 220.4 571.955230888915 48.0595641712186 609.658691670922 45.9127451578009
"1104" 220.6 557.587588164663 51.7989603235464 593.883936273311 45.744457562707
"1105" 220.8 537.603416645439 57.422401551174 576.898651524357 50.2520090570931
"1106" 221 517.764578521303 63.3062545245865 555.28515972663 53.7404290317916
"1107" 221.2 495.668710426857 71.7499390535226 533.200669178432 59.5212354918045
"1108" 221.4 473.015423602414 81.9071379808205 508.796288604472 66.5365932406771
"1109" 221.6 449.984399350548 93.749463277813 485.079368953007 77.1705273843629
"1110" 221.8 428.418747169882 110.411232690476 461.890028830428 86.9864443901462
"1111" 222 409.347747775115 129.242869577125 439.908675987434 104.286671988185
"1112" 222.2 388.608159564552 149.524731237079 417.822090616706 123.614861411932
"1113" 222.4 369.122212565797 169.650328346451 397.070592845907 141.496420247075
"1114" 222.6 354.141109976291 192.405570731047 378.607284839974 161.460875325189
"1115" 222.8 341.037636708708 217.186791019299 360.997719085987 183.563193029297
"1116" 223 329.414967951387 244.253098162972 344.245597587817 206.934411008114
"1117" 223.2 320.539089026591 269.08240952854 332.316423369611 232.076125785449
"1118" 223.4 313.403043829147 296.280659434715 323.350778688083 258.890479097406
"1119" 223.6 307.493845144389 325.834457644117 314.484380482579 288.195238539321
"1120" 223.8 305.399563271946 356.515499418265 308.678013478276 315.254401669617
"1121" 224 311.135228658515 382.752359525084 306.746663322712 342.220458860573
"1122" 224.2 316.052452526829 409.915736382569 307.749929638948 369.652993936535
"1123" 224.4 317.43428008384 434.192485046635 313.528076537524 395.506694586442
"1124" 224.6 326.24224499269 459.278139117228 319.537927626292 420.827886008046
"1125" 224.8 335.799677404412 485.618616656914 324.25847357442 448.068123003403
"1126" 225 349.977734221458 512.394819078314 334.221159545222 474.099901916047
"1127" 225.2 365.294223559468 535.807389063906 346.788048568002 499.005118971582
"1128" 225.4 378.845030480029 556.378422350672 359.581870125888 522.184818973942
"1129" 225.6 398.546918172312 579.152029180034 374.883750746269 548.436151967624
"1130" 225.8 419.140275647384 598.065905258455 392.363124741755 569.027277008627
"1131" 226 438.705154196205 613.543516504713 409.204933122848 587.490988354523
"1132" 226.2 463.218955639101 632.004469781319 431.837376999018 606.307911632634
"1133" 226.4 488.045589204805 642.788096078613 453.651548114412 621.861343680291
"1134" 226.6 511.873351539912 652.910655024577 476.147087385253 635.012455421355
"1135" 226.8 536.599911584645 663.777483278225 500.806999007558 648.088161215782
"1136" 227 563.075245457551 669.511864086629 526.140397321112 656.904174288013
"1137" 227.2 589.021202899607 673.72646630328 550.499150324258 665.122024397668
"1138" 227.4 617.004742321711 676.407715286659 577.446082493809 671.052619575074
"1139" 227.6 643.139782326733 673.511439655077 604.012681740594 672.398001119119
"1140" 227.8 673.577185070911 670.101976350901 631.574199868594 672.775585779503
"1141" 228 698.859880010766 665.804797318049 658.442102615891 669.292112601076
"1142" 228.2 725.733333302288 657.255935253719 686.23336441834 665.471062095079
"1143" 228.4 750.014747711939 645.432526722969 713.305315441365 659.315430316438
"1144" 228.6 773.486006308647 638.326363833935 736.025115314254 648.933453569404
"1145" 228.8 796.333598652456 623.185819323595 761.782406580166 639.658279372831
"1146" 229 820.541788768029 605.43553113594 787.540563671626 626.855362242593
"1147" 229.2 841.437707600604 588.055420197259 808.626765766425 607.993146641609
"1148" 229.4 861.919711991006 567.797818579717 831.155272776955 589.235275059394
"1149" 229.6 882.37630381387 543.084416188004 852.047973699614 572.665258421519
"1150" 229.8 897.333471810412 526.236225311718 870.152091269305 551.8880355157
"1151" 230 906.157327428955 503.204668673712 885.24336589547 535.316479438951
"1152" 230.2 907.824142207703 492.335485541261 891.970893464796 525.910174989913
"1153" 230.4 917.437513601801 472.872430256354 898.323551651652 511.204150506677
"1154" 230.6 924.171186818511 453.318338544181 909.51000059129 488.667368715166
"1155" 230.8 931.662234318069 432.161807349979 918.085201899361 468.400339922577
"1156" 231 934.654002945295 418.451918806396 922.029947279155 457.531677793962
"1157" 231.2 942.348192277995 402.915022685117 928.056798498747 437.388578002827
"1158" 231.4 934.860279439838 393.973822715522 931.411708525326 431.615396867212
"1159" 231.6 932.634226291888 373.279817374209 934.320579341002 412.837141035767
"1160" 231.8 938.812268733992 352.833569086016 932.968722475557 390.418496983815
"1161" 232 939.221213108027 344.183450267659 931.481267622171 379.544077277766
"1162" 232.2 937.244979468358 341.485908104527 931.549294888054 380.027937492665
"1163" 232.4 938.578783514125 326.051597702603 933.158008549731 365.385041843776
"1164" 232.6 935.013765996049 312.188716573896 934.522271293783 350.69371262469
"1165" 232.8 930.143320967918 289.477468193321 934.252090662723 328.489013797289
"1166" 233 924.877433028638 263.783565570014 931.079669319634 303.397732310028
"1167" 233.2 915.268719770893 242.828533514467 925.933869948994 280.223020913395
"1168" 233.4 907.238802802934 219.934241632774 920.627152384263 258.753638022902
"1169" 233.6 896.436304394007 199.488779293986 909.507621717793 236.375050112214
"1170" 233.8 883.347685038335 188.477605490713 903.818454362464 220.427950650322
"1171" 234 865.170683455727 173.181871745531 893.637907775562 201.623378062814
"1172" 234.2 846.557380230008 155.950181421801 875.426011238621 181.950883361991
"1173" 234.4 826.679269275205 138.63037589265 856.951673804469 163.836206514042
"1174" 234.6 812.108021151638 127.650069559606 841.625328454114 151.799235786585
"1175" 234.8 807.695691147796 126.45292018265 835.99754221269 145.889635110208
"1176" 235 810.891033167005 127.219950671314 838.287031055528 146.100377914883
"1177" 235.2 806.751068984978 128.003149727394 837.256824937581 145.540644237358
"1178" 235.4 799.999004539835 129.421868945337 833.883663887816 144.3534805686
"1179" 235.6 792.398036495153 132.144140453875 826.931007912917 143.113642705497
"1180" 235.8 781.873371930883 128.69209278893 818.371909782792 140.700188789827
"1181" 236 770.969608537693 129.473435839002 808.035937600169 137.403330230336
"1182" 236.2 761.519772001376 136.243400351711 799.572635159319 133.221166647837
"1183" 236.4 756.51316412474 138.767640052468 790.980171135832 133.692971085999
"1184" 236.6 755.989661903643 143.907528389697 788.191034451971 134.131455869751
"1185" 236.8 759.529542787322 142.914596579592 789.91786057737 133.577883033139
"1186" 237 761.719269371553 143.663933977457 790.787498465243 134.142683230793
"1187" 237.2 760.941122134563 146.737449088617 791.981521223444 134.254910695568
"1188" 237.4 761.080515602624 150.155388363296 790.614529702186 134.241537896835
"1189" 237.6 753.365651957831 150.621057572627 787.436589877035 135.231341643307
"1190" 237.8 740.008878745241 149.640970222225 776.451033952225 139.563132299295
"1191" 238 734.89003930989 153.800060644447 770.626807245932 143.014429751602
"1192" 238.2 732.860128077223 164.20988354097 761.36460411005 144.78799150561
"1193" 238.4 736.740923169253 176.061654828 752.467198548184 147.806198852694
"1194" 238.6 742.659587345534 189.114615462668 745.299081356658 152.936591737364
"1195" 238.8 744.92550910782 204.669637711352 741.369050760488 165.155562388356
"1196" 239 744.922033580088 225.355626004255 744.560557263641 185.992924941839
"1197" 239.2 747.479271996484 245.712036699476 745.197765042124 205.934147575331
"1198" 239.4 753.786981514498 270.157480922924 746.677308041964 231.626459117267
"1199" 239.6 759.132300955617 294.617450878015 751.24235929056 255.700665054976
"1200" 239.8 766.005526393037 320.085542297323 756.406858230923 281.765301863998
"1201" 240 772.518719963429 343.891752494846 761.909096746249 304.451593654472
"1202" 240.2 779.753641527335 365.941066543139 768.855653514289 327.417599408754
"1203" 240.4 788.769501582173 385.603823698492 774.507072308062 349.323370829682
"1204" 240.6 794.339378377533 399.641752067359 780.481556532812 363.9884483081
"1205" 240.8 794.220886632712 417.554961031744 787.165306204565 380.97569257407
"1206" 241 787.919400309537 436.769914254714 791.089502360732 398.17174135226
"1207" 241.2 780.727124552929 460.04297541232 791.185366382883 419.800494499473
"1208" 241.4 768.510733835559 476.402994885884 787.218482454735 443.319463962724
"1209" 241.6 752.319573180272 497.525259406786 775.562085546036 464.054768857853
"1210" 241.8 735.265810772016 520.270466383922 760.807715430108 486.062498887437
"1211" 242 720.552397076491 543.543657721692 745.271696540289 507.043031881079
"1212" 242.2 704.433870641612 557.053417105336 729.875661670696 529.932476351068
"1213" 242.4 688.02053883112 569.587595404083 717.410891544864 544.781822914812
"1214" 242.6 667.798512162118 587.232022500678 697.998175761496 561.370337638574
"1215" 242.8 655.100231566102 606.452670197581 678.708124518838 578.568435245525
"1216" 243 654.252265417033 626.503930139555 665.089282617846 591.733045889269
"1217" 243.2 652.373269789248 652.161124724747 654.524675103829 613.789077066112
"1218" 243.4 651.488566992807 655.496272566859 649.523274138423 620.698474456629
"1219" 243.6 646.186183494018 652.231328764713 649.971000056756 619.227479909224
"1220" 243.8 629.956635929924 653.366610713009 650.292689620958 622.511297793797
"1221" 244 616.689366052622 655.694545557508 646.701407691067 636.625028897736
"1222" 244.2 619.614976330088 657.915023963106 644.091863621195 646.486610319182
"1223" 244.4 623.899434642931 654.971313894977 645.585191086763 647.184821191153
"1224" 244.6 622.582036923176 657.988782453717 646.470829363655 646.161820334534
"1225" 244.8 619.766272614128 657.363178912777 646.685263738084 644.600927090506
"1226" 245 611.49602734723 654.652298840216 647.076468403358 643.759864135387
"1227" 245.2 596.360628709126 656.609483301003 636.141958559368 646.521037184775
"1228" 245.4 589.145162920784 657.679721995757 625.686414603113 648.842378009465
"1229" 245.6 577.766962359772 656.273836189792 617.548060536178 650.46307681609
"1230" 245.8 562.486625458635 653.655798865652 601.504139037732 652.986098659031
"1231" 246 544.245064860054 652.961399386618 582.313877715425 653.070087568033
"1232" 246.2 530.289626475872 644.275558360929 571.266948074893 653.28895009162
"1233" 246.4 512.848517337926 638.610111445186 551.096061716474 647.117966591308
"1234" 246.6 490.58106051228 632.08144819997 528.603790435511 640.623563140791
"1235" 246.8 477.280965972717 623.390204799839 513.525828522737 635.420492147484
"1236" 247 457.128077839717 614.924892646942 494.434254096332 627.600941905741
"1237" 247.2 446.078707533456 607.059431089297 479.082211238289 621.742538552458
"1238" 247.4 427.707792471127 594.548222870086 468.521567334923 615.643815316064
"1239" 247.6 418.900877509146 586.809818324294 450.726643214749 606.406921251392
"1240" 247.8 413.490489550006 575.70591689856 440.640758159628 601.636816742095
"1241" 248 406.313276491203 559.816936930901 429.528887419728 592.641217655242
"1242" 248.2 394.256612220166 541.224286113026 415.705364599126 573.550644616624
"1243" 248.4 386.548444736138 519.809942857467 403.046658142446 556.187077320166
"1244" 248.6 376.248148683548 496.17393191362 390.219177011468 532.709192684441
"1245" 248.8 371.783306230268 476.768576472647 382.772204448711 512.866864557293
"1246" 249 369.471453334953 452.810084598548 376.81869063901 490.344516033446
"1247" 249.2 366.12846678377 428.204671038308 371.033573388528 469.28640090627
"1248" 249.4 357.605956053872 415.446329195844 368.177090839403 448.39422172147
"1249" 249.6 346.443269481852 410.589671652237 366.113517731381 438.535364622114
"1250" 249.8 333.206923652125 408.56601911496 360.959754447617 429.063337212935
"1251" 250 332.520592148433 410.532048118494 360.261608755516 425.699817125628
"1252" 250.2 330.475160338152 413.260144847724 360.253391978008 427.118374345066
"1253" 250.4 331.858643340891 406.880727136253 361.019823715097 427.320927040909
"1254" 250.6 323.486736981264 394.641526399824 354.320498061553 423.677140754954
"1255" 250.8 321.99701333603 386.989408179438 346.969036972348 417.65724207344
"1256" 251 319.916148554831 371.989548140048 337.881784331874 405.736191436396
"1257" 251.2 315.799767133811 355.015378443637 329.884349895645 390.98170975488
"1258" 251.4 311.708251633342 336.929786720464 323.223234252836 373.792541939726
"1259" 251.6 313.113685673098 321.078306850758 318.485660343638 360.100049794698
"1260" 251.8 317.671346247262 300.355399998055 316.538943117415 339.22249653512
"1261" 252 323.002784374172 280.431545966807 317.677685927937 318.076029689957
"1262" 252.2 329.030152472778 264.072626660444 320.544883938988 305.393258371188
"1263" 252.4 335.847390256172 244.197052465763 325.988768662678 282.002092211846
"1264" 252.6 343.811597755669 228.336457557071 331.213515149109 266.953320553421
"1265" 252.8 358.521113847798 208.668611337744 337.874498971786 244.340496324383
"1266" 253 371.407445499041 186.404753051578 350.220234303505 218.945936729801
"1267" 253.2 383.829646811161 168.521156193318 362.868273017839 199.749934783177
"1268" 253.4 400.974260761334 156.967886593607 374.24888570202 186.301672631026
"1269" 253.6 416.674012338984 143.887902435347 385.355892266482 170.510041126407
"1270" 253.8 432.343312796746 135.225232624416 400.109082252245 157.038646933397
"1271" 254 450.938135174334 125.754226693998 416.889665942118 145.493567879214
"1272" 254.2 468.101400327471 109.48190875922 436.226720127808 133.203270694911
"1273" 254.4 482.726263476221 91.8019951005354 455.406094561619 119.669650915458
"1274" 254.6 491.141385228968 87.8783229706121 464.907137290175 113.09948636329
"1275" 254.8 508.444677041336 81.7852314212765 472.054599184797 107.184226530348
"1276" 255 521.096432896504 85.9611540133319 481.464544294756 96.2214120836634
"1277" 255.2 537.811763652798 88.414594733212 499.183618470306 92.6723890972021
"1278" 255.4 560.223318579778 85.1349627369484 521.72151516711 93.0250123302565
"1279" 255.6 586.008163709464 77.3629375825822 548.742278979234 88.8393089802264
"1280" 255.8 610.560267585773 66.1507596624906 574.454795336886 81.1466283787638
"1281" 256 630.342677481449 59.2513849169858 595.718177548 73.749929189604
"1282" 256.2 649.882345797926 59.7876353921516 612.264653023539 67.5851021122413
"1283" 256.4 669.435722611187 61.3917801634193 629.691507851869 65.7385445176208
"1284" 256.6 690.38008890241 63.5985386298976 651.894858076392 63.2938630315928
"1285" 256.8 711.19618107056 68.3276456298987 673.362419173946 63.7502164136986
"1286" 257 731.289773806262 73.8444595695844 692.854226667798 67.53053066507
"1287" 257.2 731.08732740318 82.828039005819 697.506803434192 67.5939799592794
"1288" 257.4 738.87246416391 96.1079898197954 713.549660018709 70.3446402257194
"1289" 257.6 752.40975693778 110.414398227591 726.182180758475 81.7230269557031
"1290" 257.8 766.903299719367 123.273085099939 736.938596445847 96.5236247805642
"1291" 258 782.979521155278 137.192597421168 752.566328341696 112.810509043492
"1292" 258.2 800.513431518265 151.404369354614 769.4997565803 125.453047342932
"1293" 258.4 819.233902711499 164.285296081458 787.608175636301 141.349712475425
"1294" 258.6 840.362704211196 173.13619047864 806.421827385663 155.026834633892
"1295" 258.8 861.313035535584 183.668822462232 824.579361466492 166.867557643364
"1296" 259 881.447563225244 196.634159598421 847.448574080643 175.378498595252
"1297" 259.2 893.510364217171 212.889518733165 865.075990474686 188.007546405403
"1298" 259.4 903.578748663049 230.309468567331 879.017237409279 201.227499292423
"1299" 259.6 906.265080037329 231.446911181972 882.183995830477 205.615869008984
"1300" 259.8 905.497404742236 228.562419946491 881.136854660483 205.985660976854
"1301" 260 905.989908645888 228.037534331371 879.084267034479 204.701303341475
"1302" 260.2 903.237891573102 232.762596508239 878.876808561575 205.042388822142
"1303" 260.4 907.636418126398 249.740442418266 884.037092175832 211.495647208963
"1304" 260.6 914.779930359782 267.773633880233 896.409597397503 230.774895326278
"1305" 260.8 922.426375259015 285.08639667246 905.766970344625 249.420974172241
"1306" 261 927.556644755414 300.956119916567 912.437187701624 266.976541573868
"1307" 261.2 931.543251247411 321.871811783951 918.343514067418 283.820563805645
"1308" 261.4 936.664068098887 343.496924395863 925.161759487509 306.626641252691
"1309" 261.6 939.080262169484 362.893340039037 929.560096675302 325.389389013783
"1310" 261.8 938.862098254067 378.027958048473 931.463269252193 340.390584976646
"1311" 262 940.740757152325 398.810658521017 934.757739959053 359.966276072919
"1312" 262.2 938.191548674981 408.99052703408 935.648028295321 370.610982802462
"1313" 262.4 935.728606884544 425.133700081704 937.10270395667 388.026240660395
"1314" 262.6 931.401345446838 439.570018359218 936.087121566594 399.729051629121
"1315" 262.8 925.322825416147 454.185576831921 933.091634797259 416.706314090461
"1316" 263 920.293136614951 474.434999895525 928.35014354215 436.713536400126
"1317" 263.2 915.953392660033 489.722363335432 924.705838855219 452.611702501964
"1318" 263.4 913.665457877257 501.308286966357 921.168769453536 465.189585905862
"1319" 263.6 911.260278314886 506.589309010562 919.0202967273 471.715179208924
"1320" 263.8 900.353264493512 515.124244951344 918.11109570555 478.813172114308
"1321" 264 889.969037859888 530.212062766962 908.685585286821 496.221585594903
"1322" 264.2 876.882867430509 548.991802344392 896.790575825285 515.051286438508
"1323" 264.4 861.561965284238 565.730375493081 883.927946449614 533.889081517195
"1324" 264.6 844.580593089531 583.199857134467 870.666080977108 554.086854338075
"1325" 264.8 825.250220607871 597.908071522632 853.318708664156 571.32430063061
"1326" 265 806.012851039449 616.179697283051 836.256155239484 588.897699549753
"1327" 265.2 785.419136068081 627.274257935169 816.773389265775 605.649355205616
"1328" 265.4 762.475376056758 633.373153770279 800.286963610473 618.102851430134
"1329" 265.6 737.741770697511 636.05124267412 774.601022884042 628.573229332959
"1330" 265.8 715.811648466489 636.376038163305 752.944087952788 634.273678267691
"1331" 266 691.748274615007 636.439298867296 732.138101731774 636.607881863963
"1332" 266.2 671.546364530064 641.067579064481 708.668157823008 636.76358572891
"1333" 266.4 645.621947475965 650.496867185192 684.772634415656 639.240475369337
"1334" 266.6 620.159073038419 658.615822155278 658.415919159504 645.965972057505
"1335" 266.8 594.911753898407 659.237768629189 636.294449066542 653.078220846069
"1336" 267 576.782857815248 656.693196999481 613.96249784589 656.600338019534
"1337" 267.2 560.87906578952 660.365366461639 596.889200918799 656.607223926941
"1338" 267.4 561.565512865763 653.680384767757 599.001229266047 656.385520476451
"1339" 267.6 548.244914657714 643.700711840696 584.37817065568 655.781366999227
"1340" 267.8 525.236824415924 633.6034333453 561.309622272035 647.562726109739
"1341" 268 503.407746129327 625.025439051561 539.6641170683 639.985958709898
"1342" 268.2 477.265062522141 616.066577475715 515.865909431315 629.399985679343
"1343" 268.4 454.361877933185 610.463185107932 490.569590195786 621.509953596204
"1344" 268.6 434.443844864804 599.174769181238 473.072088644089 614.379301135354
"1345" 268.8 421.029442368799 586.290281686747 452.971871040941 606.95962572293
"1346" 269 398.330799673786 568.006472701458 433.15508845427 593.400840580758
"1347" 269.2 384.815384841552 552.835591511662 413.140042022476 578.081985865663
"1348" 269.4 367.104803292341 529.756010983136 394.852790390016 560.305730139864
"1349" 269.6 352.790671831119 506.931316827162 375.508938057508 538.733227562216
"1350" 269.8 339.804005663894 480.031071111888 358.203683223302 515.365785191587
"1351" 270 331.699494771071 458.192723512545 345.298779026494 493.279562220462
"1352" 270.2 330.267669439839 429.01781529582 336.520867145192 473.08698373987
"1353" 270.4 329.070662371362 402.548395582812 333.167611045109 442.764150259339
"1354" 270.6 325.706508659409 374.175116399879 329.282033259121 414.199775113062
"1355" 270.8 316.907991112829 345.123233761918 326.403470271387 384.284575928698
"1356" 271 320.613672012341 323.012338543029 322.974371525777 362.640918197976
"1357" 271.2 325.434160862461 293.3816929753 322.443788339204 332.624394246403
"1358" 271.4 334.174130174179 271.78162505783 325.257672845349 309.234174014372
"1359" 271.6 347.708726075145 246.177514554745 332.251749995156 283.527796937635
"1360" 271.8 357.6875691055 220.407657307595 343.369776031908 257.635823681957
"1361" 272 373.809874614834 196.124870833916 354.096927668721 230.372838476579
"1362" 272.2 386.100660580978 172.197084118371 366.202928924489 203.937997860007
"1363" 272.4 400.806714472473 155.929562402691 375.703644534426 186.180915527521
"1364" 272.6 417.104537924113 141.851892657035 390.782134200937 172.216069231703
"1365" 272.8 436.384319791797 120.843200135088 407.203287815048 151.650482387021
"1366" 273 454.223568380633 100.802833560105 427.114167046934 128.978371488498
"1367" 273.2 473.664898050493 98.9289896449185 436.950951826053 118.791724325364
"1368" 273.4 484.053439716894 91.0186112054593 455.540144420705 105.596451671918
"1369" 273.6 481.800793585913 89.8846760311247 457.231562653602 105.035951675582
"1370" 273.8 477.181666689105 92.7734709693492 455.374958360953 107.473083667577
"1371" 274 470.86693381061 95.6294668532501 454.011451621521 111.922798101792
"1372" 274.2 462.430298102633 95.2390036076173 453.552251582205 115.412442104952
"1373" 274.4 455.26444047837 97.7693708510199 452.602685196968 119.498020966702
"1374" 274.6 447.453605410642 102.488310032798 449.127356670584 124.616556672817
"1375" 274.8 445.7438713051 101.718548777751 447.284104863566 128.202633852558
"1376" 275 443.409135038308 101.930111602672 447.378380782007 128.748292185219
"1377" 275.2 442.186962027098 102.837236420343 447.928131862842 127.733509762047
"1378" 275.4 441.715453768409 104.36674547808 447.745331498551 129.291663356119
"1379" 275.6 439.832248361866 103.537394574761 447.2493460434 131.005187450994
"1380" 275.8 436.392819303447 104.362858884673 447.054813603274 130.414354958597
"1381" 276 434.058757241629 105.441979283 447.315998307953 130.213917954332
"1382" 276.2 431.466099424919 108.222301402662 447.541356168676 131.015164827985
"1383" 276.4 430.397875596739 109.937461013205 447.994122579234 131.445749031791
"1384" 276.6 433.04732475896 109.107599236545 458.496249748724 123.877137981055
"1385" 276.8 431.72960506478 106.558136582762 465.280774564393 104.565589436118
"1386" 277 433.708658895285 104.929723636646 463.527755220026 96.2499711434948
"1387" 277.2 434.267583248101 103.960590208105 466.375577757713 102.048668723989
"1388" 277.4 435.988382234847 105.809969538709 473.965137177172 100.610423763268
"1389" 277.6 434.225543478221 106.413043478233 482.715469613151 93.674033149239
"1390" 277.8 434.232911392395 107.956962025311 489.360433604308 86.9647696477175
"1391" 278 436.191646191646 108.692874692875 492.203804347826 83.505434782609
"1392" 278.2 437.80387409201 109.346246973366 489.102040816327 86.4577259475219
"1393" 278.4 438.983682983683 108.505827505828 483.653631284916 88.159217877095
"1394" 278.6 441.107981220055 108.225352114227 478.042780745485 89.7700534761003
"1395" 278.8 443.300899638402 106.900357577513 477.788594633074 93.7872396452332
"1396" 279 443.718913355298 107.944772585842 479.411305025484 96.0222876668595
"1397" 279.2 453.651916237096 106.132369867139 485.765293012078 100.786091782184
"1398" 279.4 459.332053696874 107.578754129899 486.064724658389 108.153522974066
"1399" 279.6 461.875419683424 107.887778205704 488.623513397338 111.978810498525
"1400" 279.8 463.98772042724 106.263465006461 487.62290041249 113.679019669535
"1401" 280 465.81125596213 103.452215110289 486.453347437585 115.367929878835
"1402" 280.2 467.509331229996 99.9675416976306 488.353552849118 114.199694778245
"1403" 280.4 477.010927845931 93.1204464886008 491.224278706329 115.877604863947
"1404" 280.6 482.911174277922 92.1777586629252 495.832022687852 114.168615936825
"1405" 280.8 491.522617160024 92.3517031046467 498.100029492206 111.587290824028
"1406" 281 498.661239868896 89.7638729618884 500.484857309372 108.469919120164
"1407" 281.2 510.580274300002 88.1981242206048 503.17913586814 106.64991425752
"1408" 281.4 517.895566951035 88.5402718784157 508.432681226871 105.893168866232
"1409" 281.6 526.988664139583 91.1752906801652 512.164948743791 105.686390581234
"1410" 281.8 538.723629118322 95.5927755859226 513.966740620821 103.71310303007
"1411" 282 545.926626614727 100.31328490553 515.474568640057 101.609248290795
"1412" 282.2 557.404995023754 105.221097366893 522.633748598235 98.7932266468601
"1413" 282.4 572.253743406941 109.241443047082 534.906257193206 99.7069520974572
"1414" 282.6 591.209420722635 109.945865495347 553.931246615 104.271359167682
"1415" 282.8 614.110103844784 111.570245301678 575.585896279473 108.58383138804
"1416" 283 638.444951812368 108.641101675141 599.688221479237 110.047868734826
"1417" 283.2 660.723008315432 101.256842729602 624.573156410616 109.99698444061
"1418" 283.4 673.936873752705 85.6505994431418 643.438143534288 106.048471483156
"1419" 283.6 684.254824531024 70.0883198068828 659.243235878403 97.8448280368868
"1420" 283.8 683.470933891435 73.9962217905507 658.864753778984 98.3392509814418
"1421" 284 692.196068866311 74.1523340789033 659.937278084096 97.4257988822506
"1422" 284.2 706.264118603085 73.2064514507933 668.191089468522 89.3698628797355
"1423" 284.4 719.589988692058 75.3229135191415 681.003990242123 82.8755844005062
"1424" 284.6 731.854765405337 82.7652311501913 693.950538628783 80.460292137334
"1425" 284.8 751.528717695897 89.5532738266895 713.687005547851 82.2034146580993
"1426" 285 772.474565686302 97.9535983475287 735.564049092806 87.4720908919027
"1427" 285.2 789.294431826394 107.493503977335 753.303110070859 94.3808144798187
"1428" 285.4 807.346388107026 120.576902655689 773.80058793016 102.061913585732
"1429" 285.6 828.673853478371 134.374093049462 794.913707092407 114.729722857749
"1430" 285.8 849.171070459341 149.160716141169 816.06122780665 127.669118350267
"1431" 286 861.17358134565 165.136534780661 833.800296635926 139.672985618344
"1432" 286.2 872.007129890892 184.844663103312 848.62212380324 153.577418495372
"1433" 286.4 883.06020565997 206.348435420856 863.383793137991 171.434654792545
"1434" 286.6 899.007502142453 230.477457218342 878.207884340964 196.770567108753
"1435" 286.8 913.84564217958 255.731458122962 894.043650854477 221.382655207127
"1436" 287 921.676363890041 278.876818453368 904.92976722153 243.735272651877
"1437" 287.2 924.366114350424 305.24776452585 915.655746249487 267.228173686465
"1438" 287.4 923.513193533166 335.106164302855 921.975789605665 295.354414838915
"1439" 287.6 921.230255010768 365.834519472282 922.665739837344 326.862153926938
"1440" 287.8 919.208838872246 397.142608250722 920.066718289212 358.109393129476
"1441" 288 918.119901618871 428.263741548607 920.378562094957 387.989659996982
"1442" 288.2 914.919624617208 457.618441798524 919.511030710903 418.537942010372
"1443" 288.4 908.471577285413 481.564674407476 916.197601575497 443.868234719375
"1444" 288.6 898.559543789287 503.678829970891 911.78196079393 467.07100305215
"1445" 288.8 885.903402072347 528.493414950427 901.562285256425 492.209418674315
"1446" 289 870.085566595231 551.367906079684 890.917697469288 517.858506452626
"1447" 289.2 853.39422058174 573.162734807749 875.992237143138 542.176944904299
"1448" 289.4 831.376450933545 592.82478468696 857.893193393564 564.448386952795
"1449" 289.6 809.906992833646 608.117791910321 841.587334222394 581.521685803036
"1450" 289.8 785.031369403138 624.279175783055 818.973283730239 600.975303030149
"1451" 290 759.600296080066 637.817072079797 792.254402349381 618.984463436819
"1452" 290.2 733.352535085838 648.32230863444 767.788952860775 632.34772964975
"1453" 290.4 706.438020602334 655.735763446477 743.249876731508 645.019273076089
"1454" 290.6 676.287823699383 663.212520872337 714.934375653201 653.791546157462
"1455" 290.8 650.305159369457 668.668856064711 687.981447719864 660.175620409621
"1456" 291 626.554579496496 664.003030144334 666.642529149081 663.958458266981
"1457" 291.2 596.758369051868 662.06941282233 637.168241333476 663.109594043089
"1458" 291.4 570.662710793851 658.603096086149 609.440393311761 662.251494083271
"1459" 291.6 541.226841690668 650.79047854545 580.692193261202 660.264287948725
"1460" 291.8 513.969460003299 645.593181238389 551.180971556731 654.312154351946
"1461" 292 487.684937859751 635.539535341759 526.322892248778 647.252722502706
"1462" 292.2 464.109021538001 622.846400481808 500.85118643617 638.652393045327
"1463" 292.4 438.919790307735 609.276204249935 473.726572820258 627.093368849079
"1464" 292.6 416.336850919082 591.994397381221 448.650114553767 612.808186749578
"1465" 292.8 395.4273698115 572.198196875511 426.140982548202 599.489492049988
"1466" 293 379.071528923402 553.184977677226 405.989091394341 582.08563207113
"1467" 293.2 362.619654930769 529.428342213949 386.003620562873 559.823212602946
"1468" 293.4 348.078240049956 503.046270475805 367.808323901927 539.452989732605
"1469" 293.6 334.047763217931 477.126890259144 353.007088116459 511.950450682786
"1470" 293.8 324.384553257268 449.596656587356 339.795035604622 486.543516280446
"1471" 294 318.189306745795 421.195600558466 328.36945845074 458.236379706645
"1472" 294.2 313.003714627769 394.172810977969 321.850109649914 432.318576612069
"1473" 294.4 311.803473568304 365.177101842085 316.2583567953 405.795175096613
"1474" 294.6 311.891862749873 339.1471298686 313.334173913693 377.202422047538
"1475" 294.8 313.460497632302 312.268713221424 313.490005216656 352.04990386343
"1476" 295 319.282510626911 283.107415681887 315.696112635351 324.091835627851
"1477" 295.2 329.685038768368 255.140769226506 318.136473117117 292.310462136357
"1478" 295.4 341.920228822084 228.627466974134 325.414568882253 265.728744112136
"1479" 295.6 354.349791148139 202.161583489567 337.412674459728 236.766870300166
"1480" 295.8 370.497808055099 184.184658770682 348.435004996311 217.084388147917
"1481" 296 389.788407302534 162.346932730792 361.971664788813 195.32809216771
"1482" 296.2 404.820542032186 139.624924148083 382.010937703029 172.438371450312
"1483" 296.4 419.069240015486 128.97164919666 393.614815756112 158.878260640506
"1484" 296.6 439.693912535074 109.89900856294 411.713067989092 139.197201970467
"1485" 296.8 458.610942388606 95.0515260954804 429.386552057737 120.391015879586
"1486" 297 481.033987533226 88.3024464689612 443.8848510297 109.865625560873
"1487" 297.2 501.284102986282 78.1230912370043 467.337174197353 94.7600236446465
"1488" 297.4 513.281399345361 71.3906731055814 480.604216060339 91.1617150307941
"1489" 297.6 534.386688724689 63.8414825038713 499.955395437581 82.1976433330914
"1490" 297.8 551.145501437896 63.3119417919477 514.792917634341 75.1805800395888
"1491" 298 576.114395195662 60.2671415893441 534.110726204211 69.6522361249055
"1492" 298.2 595.967552702576 51.4912779226352 560.913606584808 64.1699639362567
"1493" 298.4 612.463538731413 51.8116174969695 572.950712397588 59.7594095215021
"1494" 298.6 637.837505237389 51.000283757305 597.448666368101 55.0535817670684
"1495" 298.8 658.117221826879 52.4267424704756 619.453174137902 52.3394081818087
"1496" 299 685.29349981416 55.0908634111782 644.430014006298 53.7813633697976
"1497" 299.2 709.285105910501 59.3615093902688 671.402318366769 54.8777878668706
"1498" 299.4 726.220628784035 66.08163410371 687.997050675955 57.7442112867796
"1499" 299.6 748.282855565372 74.4203426548286 709.961945345622 61.9016766272381
"1500" 299.8 761.951292033782 80.1428528878682 727.38851813754 68.0802097241698
"1501" 300 779.198138736448 89.8247602315669 743.038653197016 74.9598513840474
"1502" 300.2 801.564135789659 105.008750445452 766.822405819211 84.6570621085897
"1503" 300.4 823.75673387227 117.648710968482 789.125605998415 98.7546612292396
"1504" 300.6 840.497873623924 133.741843067941 808.754106951621 111.32230713153
"1505" 300.8 858.622394407468 150.702645031752 827.960430641913 125.351786603308
"1506" 301 873.694657827347 168.880139546538 846.595594124047 140.199094596468
"1507" 301.2 888.237329792433 187.130658685818 863.030488988952 157.302655937192
"1508" 301.4 898.36311423331 208.903217104816 877.255936284588 174.065523011319
"1509" 301.6 909.614527133075 234.462439980186 890.709646735074 198.505307432279
"1510" 301.8 921.325218924474 262.327080881735 904.289230632702 224.98613316615
"1511" 302 925.423682872954 282.777065405853 914.256828948425 246.144200814477
"1512" 302.2 933.31542750237 310.726203551175 919.543179532558 272.611530585177
"1513" 302.4 936.260551906884 338.370113678358 928.584892348248 298.926087085804
"1514" 302.6 938.952000294988 363.236939622731 935.958412729715 325.75027477212
"1515" 302.8 934.745474519645 374.818565113558 935.95771158369 334.71676809293
"1516" 303 929.722866839068 399.703502561584 934.182191845325 358.079349067271
"1517" 303.2 923.574199123857 415.884230493792 933.413136894685 379.141648845756
"1518" 303.4 918.244659089702 436.843749840342 929.568452957964 400.323044757413
"1519" 303.6 910.923170648059 460.551837511775 922.727602942927 421.841047437702
"1520" 303.8 910.157466839132 474.960923082982 919.48330064816 436.779420893225
"1521" 304 904.395918166661 493.760678391328 913.325695157177 456.797098270005
"1522" 304.2 894.846662125422 516.95405784853 906.935454587453 479.051682234596
"1523" 304.4 879.729225724648 535.236202546295 901.881704284811 500.818548839122
"1524" 304.6 859.619537429486 553.374401919011 887.139300471178 524.666741578451
"1525" 304.8 842.242371690033 577.996292612459 866.471036976078 547.80388619993
"1526" 305 827.553554830136 596.460862249325 851.309946121419 566.72994374238
"1527" 305.2 805.082381520213 611.374875122211 834.454673476426 585.261557051895
"1528" 305.4 777.648061718409 627.590033679322 813.201488680872 604.372122558759
"1529" 305.6 753.844069098673 643.718935891964 787.182913172913 622.366500711298
"1530" 305.8 729.59482328329 649.300169373166 765.076163355858 634.323746962623
"1531" 306 699.009000171692 653.740682174162 739.598833439775 645.816103562547
"1532" 306.2 668.694967720599 656.076755238649 707.87257532715 653.320309952416
"1533" 306.4 637.168745755543 657.94796240883 675.591094526713 657.363234850309
"1534" 306.6 608.58134268782 656.906816638515 647.544289365477 656.438151878742
"1535" 306.8 577.419401119976 657.719983283063 616.538962809027 657.138685035232
"1536" 307 553.691576331826 652.881115182335 590.273037497765 658.552250764015
"1537" 307.2 525.749642862986 643.68390748207 566.447881905524 654.667765617649
"1538" 307.4 505.110413794261 639.461148616594 541.34629755319 650.018410941345
"1539" 307.6 480.299196457972 632.414832556485 518.379808890883 641.486227883609
"1540" 307.8 459.799063535148 616.828945910043 497.961339796888 636.74806948419
"1541" 308 435.598416915075 602.790559192282 468.258366244944 621.909967625052
"1542" 308.2 420.799493847025 587.297959062395 451.035085763114 609.935044324331
"1543" 308.4 397.494997130393 565.592506046389 428.763337544323 592.044074113588
"1544" 308.6 373.40043456038 543.908116929799 404.406195687659 570.381677165694
"1545" 308.8 362.932120839772 519.388336718248 385.746911582219 552.169864312939
"1546" 309 349.569465974902 490.368537072856 367.832124202006 528.492211462009
"1547" 309.2 333.745204722923 463.731447169534 351.950854611713 499.162111868758
"1548" 309.4 326.438222708655 441.036239267051 340.624091808466 477.144114123585
"1549" 309.6 320.835202032439 412.961970333081 331.207250618578 453.948676295636
"1550" 309.8 314.837658826382 386.548169178915 320.949468615593 424.418213322731
"1551" 310 319.343429182339 362.045656255897 318.296629461833 403.316156251875
"1552" 310.2 321.121209981946 334.978360262815 316.66732329846 373.955316205348
"1553" 310.4 324.295464097324 307.552057067814 320.094583286472 348.303391736431
"1554" 310.6 326.140033267633 278.599826551198 324.247722678493 317.613881997925
"1555" 310.8 334.84928796337 254.514661653014 324.649397853552 294.235421957814
"1556" 311 345.258533343814 228.349853109781 331.829564700001 265.117343454379
"1557" 311.2 353.834699265986 206.651347060897 341.80296628536 242.53880535448
"1558" 311.4 368.04710179224 184.101639138444 350.550385296947 219.303942169575
"1559" 311.6 383.16229493352 164.537218102128 362.234469280002 197.529177482777
"1560" 311.8 402.38320739856 146.634963208818 376.347985313007 175.741218410479
"1561" 312 423.676693096535 126.607855675865 396.124666996946 155.899249634203
"1562" 312.2 442.904883695496 107.61866702497 416.006051882157 134.85598835998
"1563" 312.4 464.856416285077 92.7034213481734 434.947049078328 116.853395980345
"1564" 312.6 488.953016966979 79.9899402040115 457.412879210032 101.008689699933
"1565" 312.8 514.383482804309 68.6450145193929 477.273658900218 86.2417716700539
"1566" 313 536.722530963206 63.1850025158423 501.359492592137 77.2002608133105
"1567" 313.2 559.253984474851 62.5769515518771 521.350656015364 69.7094818948957
"1568" 313.4 587.311568265118 60.5411846342356 545.94419278834 65.8375629184725
"1569" 313.6 615.115016013816 54.9496042834265 572.62895587402 61.5982461887621
"1570" 313.8 639.279124796193 50.9773035427328 598.988367287266 56.8765873867296
"1571" 314 666.204278757561 52.6375117092636 627.006075694642 52.9346298318787
"1572" 314.2 693.389482544449 55.9648018473992 654.235635427567 53.0294954902724
"1573" 314.4 718.229601944122 66.3994629924418 678.724895863973 56.3102882415519
"1574" 314.6 742.098351680176 77.6373997325121 706.166360826666 63.1222255526614
"1575" 314.8 769.254700124208 89.0925763089172 727.779554223942 73.0284074132438
"1576" 315 791.188087551285 99.9016403734285 756.205120788484 83.3107049865045
"1577" 315.2 814.399602238455 115.498309972293 779.701615272268 94.9839761648315
"1578" 315.4 837.060248280997 130.718463973144 803.002710741496 109.532604259426
"1579" 315.6 855.099256605808 149.631660504864 823.993152873486 121.186015015459
"1580" 315.8 873.581766741263 168.829345118521 845.777961664307 140.498752028092
"1581" 316 887.666440076469 192.27017010327 863.976495065318 160.690871319169
"1582" 316.2 903.08271889472 217.282289763612 880.152770386863 181.202371060165
"1583" 316.4 913.13975429698 240.267951162748 895.975154723509 205.376505254706
"1584" 316.6 924.071011603348 266.561907523721 907.612212070798 230.003756572072
"1585" 316.8 931.017875644636 294.133176878856 920.045845889004 255.964444796216
"1586" 317 930.760730466352 323.683394491958 928.001867916771 282.195752629187
"1587" 317.2 933.984881674662 353.43613459279 931.44695140831 313.643027291643
"1588" 317.4 936.48912537459 378.718821955325 933.890190225363 339.83761266692
"1589" 317.6 934.984072928354 410.689263513042 935.458712387232 370.063949009625
"1590" 317.8 925.30239692127 438.232569189668 933.442860947009 397.013529019983
"1591" 318 915.117522719818 470.69076294132 927.388086292487 427.159448664521
"1592" 318.2 904.831680251289 498.339873842789 918.516057694286 457.272283265103
"1593" 318.4 893.513981426905 524.562799251763 908.12041458004 488.206584248488
"1594" 318.6 874.662744407983 551.496805064177 895.974804339571 518.729228766761
"1595" 318.8 854.958023085034 572.903282706506 879.036231492548 542.883595309377
"1596" 319 831.785506323576 596.539781155278 858.795495419244 566.858236483194
"1597" 319.2 810.152008625659 613.837491765473 839.285389355953 589.813397524845
"1598" 319.4 780.694889682486 631.996299819141 816.781828994745 608.841574350298
"1599" 319.6 754.184873675245 643.592864403678 789.134459087891 625.446738393022
"1600" 319.8 724.687997487221 654.838405429348 759.568103678541 641.042256203872
"1601" 320 695.395535072609 664.097102386659 732.905785014752 651.821179921129
"1602" 320.2 666.074690465495 668.047608661584 704.986917180134 660.910057403028
"1603" 320.4 633.432667189446 668.805619142794 675.378795206638 666.653277244976
"1604" 320.6 602.064748815286 669.101577353463 644.425801074472 668.815892055877
"1605" 320.8 568.188736559789 667.505491099268 612.351450777653 667.538930282873
"1606" 321 540.46606975027 660.617033268222 578.50324921514 667.438813423797
"1607" 321.2 512.59986541948 651.265599551815 551.004519063743 664.620616118624
"1608" 321.4 484.722068818421 640.381252107097 521.282434562517 655.730289174655
"1609" 321.6 457.420418080563 626.075665378521 492.429835480554 645.574981777098
"1610" 321.8 430.841129665803 608.617085306787 464.313199562163 630.950305280925
"1611" 322 409.536748310466 590.866269306616 439.970749531321 615.209213953145
"1612" 322.2 387.463894563036 567.158411254074 420.129903419274 599.420005018137
"1613" 322.4 367.624866758998 542.425349838914 398.582767731962 579.821769348999
"1614" 322.6 355.372283308885 521.951402306714 377.175222652223 553.971565178163
"1615" 322.8 342.890697318508 494.48665334538 360.099279886115 529.417627666066
"1616" 323 331.247635685734 464.986068056894 344.754772436821 501.320979279485
"1617" 323.2 323.30477136196 432.966827543196 332.108838225729 471.202985299315
"1618" 323.4 314.795261110112 401.4155357046 325.773536430897 442.892033078115
"1619" 323.6 310.336343946276 369.91492533871 316.879240556155 410.580351954914
"1620" 323.8 309.806105857106 340.276491987329 308.761727451284 379.098940316973
"1621" 324 312.787650113594 315.552275260233 309.346449797928 353.482198196991
"1622" 324.2 318.902828752852 288.969705381749 311.407981713399 327.988744930094
"1623" 324.4 327.590466985618 259.500652532832 314.496273646758 300.212278784619
"1624" 324.6 337.89174789473 233.137927618619 324.586886614257 269.56567768419
"1625" 324.8 350.312462821263 206.543793104272 333.5712537491 242.215651707546
"1626" 325 366.037060195787 186.873007520974 344.81269534004 217.497930178252
"1627" 325.2 379.991115977533 172.548787051367 353.968104505613 200.640116175774
"1628" 325.4 396.274104969852 171.31568370324 361.265562032568 190.687514539888
"1629" 325.6 415.301373292757 169.387167959572 377.185010297773 176.444454334146
"1630" 325.8 438.491300786818 161.497575367288 399.504381812374 171.207561596801
"1631" 326 451.598040955395 158.656035992788 412.950407156896 168.770747257754
"1632" 326.2 467.577729549118 149.198193381992 430.183204071748 164.359234661532
"1633" 326.4 487.068899543884 141.86334083201 449.707437130443 155.687120857363
"1634" 326.6 502.482653387536 123.708864369344 471.656685568627 146.615000987512
"1635" 326.8 520.028223060296 104.819182565945 491.585173606278 132.275405725152
"1636" 327 538.315913722655 93.2541652047473 508.497902242455 115.978913049731
"1637" 327.2 550.65525591559 99.8221464104273 512.598467400312 110.556810021115
"1638" 327.4 570.733325150986 108.964290587592 533.18926528242 101.809689838365
"1639" 327.6 593.794268288315 112.639479784983 555.332188731604 104.257525930314
"1640" 327.8 622.29818791024 118.841992429662 582.604953398523 110.685927415135
"1641" 328 650.216263388637 119.93536715027 611.312593063103 115.242012406768
"1642" 328.2 681.885961461253 121.036668155901 639.01989408289 117.598254847723
"1643" 328.4 710.898211881621 120.313243672526 669.06269678491 121.060193475236
"1644" 328.6 735.92443611907 111.478940884097 696.402465756411 127.055523167218
"1645" 328.8 764.762542767465 108.66214907273 721.359406905359 115.622821449388
"1646" 329 785.157356738486 111.628197223569 748.580766638687 110.423764869762
"1647" 329.2 800.588987022491 126.635173692052 764.91330423052 110.395037601859
"1648" 329.4 815.775670134 147.974510638881 787.032300954331 121.47553674434
"1649" 329.6 836.475068736302 170.74322097191 808.581512470877 142.449555711317
"1650" 329.8 855.750737532371 194.525416267533 828.42947924837 163.172953664972
"1651" 330 874.417975020903 219.682216902329 850.014568992949 186.320209799305
"1652" 330.2 895.161327376799 245.409700582934 870.059528312701 210.255089835908
"1653" 330.4 913.968002555062 266.131561642638 888.120074913512 237.841950382933
"1654" 330.6 917.147915179719 286.696693055425 902.317876752106 251.400502093806
"1655" 330.8 913.144967856341 308.307105108482 912.974351993946 272.306288859184
"1656" 331 910.310617446056 336.870104635986 914.247323091656 293.431535239316
"1657" 331.2 908.897161023178 364.042261735445 910.102736548276 321.335798463664
"1658" 331.4 904.139581748683 389.061045434919 909.722671310055 349.976792761202
"1659" 331.6 894.830788556706 415.129242957171 907.548456182786 377.436654641818
"1660" 331.8 890.410960906151 446.174975912261 897.375430731438 405.165422135112
"1661" 332 889.281473686229 478.761027730813 890.5345583197 436.167926469518
"1662" 332.2 888.365284474866 510.849994122224 889.11851059113 468.536859240597
"1663" 332.4 877.767507767978 527.349704532444 891.062783835038 492.310393467217
"1664" 332.6 859.914261044144 542.749545171602 884.588131013207 513.750405963329
"1665" 332.8 838.619351999429 564.246497617701 866.659220115424 535.945065972638
"1666" 333 816.022939016785 587.55760258764 842.215038872402 559.254682571804
"1667" 333.2 793.654514717223 612.388668005769 822.285722336678 582.338376505387
"1668" 333.4 779.204594567065 622.323807426603 807.442978443716 598.589483017533
"1669" 333.6 753.314355483347 628.125762400271 788.925986113831 612.607299369503
"1670" 333.8 726.04387685824 637.146919700413 762.677653466605 625.136082674592
"1671" 334 697.459318798103 647.071092255518 735.160641889629 635.832473035563
"1672" 334.2 668.54823098093 654.713646520825 705.366341837838 646.69677552015
"1673" 334.4 637.935806783986 660.38816486384 678.422140411218 652.955053155496
"1674" 334.6 609.857581445967 661.066489553556 650.24495688991 657.901603249202
"1675" 334.8 586.391333461106 656.997976529468 624.439680232303 660.226078883931
"1676" 335 550.126265105373 648.398593310949 592.344598552526 655.902438636835
"1677" 335.2 517.8212678637 640.970941756196 561.795510648275 650.146959126376
"1678" 335.4 488.23110666352 628.006428674158 529.305561961023 643.430130513599
"1679" 335.6 464.111291405164 618.282909461029 500.338313229219 635.241710481729
"1680" 335.8 435.177487880157 603.278822029748 470.431799603019 621.025759976006
"1681" 336 408.192121279299 584.171479422664 442.224790618688 606.315421704141
"1682" 336.2 394.446163722197 564.412899901336 420.586961927637 592.839469310988
"1683" 336.4 381.143276059407 543.411005837528 404.260112801409 576.184501284097
"1684" 336.6 363.546986085044 517.247202626727 387.388299924603 550.910553029739
"1685" 336.8 346.311194246093 492.384777052706 368.411141122562 527.450275243594
"1686" 337 334.189057130119 465.130303734561 351.47997685669 500.613745664188
"1687" 337.2 329.126861305805 439.826993738702 343.075205184481 479.368964627189
"1688" 337.4 320.096463572622 410.03908272549 332.183636231608 450.362291594756
"1689" 337.6 315.470543976494 384.710562673516 323.482993029043 422.903636363805
"1690" 337.8 312.426465225057 352.252756017562 317.994242650304 393.578508596781
"1691" 338 314.016116642482 326.527404101851 314.38456924072 365.699992190691
"1692" 338.2 319.080797401725 298.126674222214 313.191858410365 339.053534579041
"1693" 338.4 327.97307908768 269.011031191309 318.469847487779 308.245887446537
"1694" 338.6 339.405533114813 242.456078322441 327.313702989761 280.423826955661
"1695" 338.8 349.84341354578 214.982569242194 335.764730691484 253.505933545093
"1696" 339 361.707745406574 196.229305951347 345.667849040166 231.403939408792
"1697" 339.2 375.290515160382 175.510665396589 354.61342016899 211.606727177181
"1698" 339.4 383.971675172888 163.78022608834 364.929753246752 198.332947890346
"1699" 339.6 397.960195995104 157.55899304711 371.001361444018 189.700301576203
"1700" 339.8 414.084076783893 144.060899301842 384.418830460516 176.548543966048
"1701" 340 430.650587466123 130.218111632477 401.16172352898 157.971600940299
"1702" 340.2 452.072071775328 111.472408577626 421.545646507163 140.543398423471
"1703" 340.4 469.005726875835 92.948902668013 441.945143229173 121.422887488278
"1704" 340.6 487.602133276803 83.9613793618062 454.512574882754 112.101953432772
"1705" 340.8 505.787780666204 75.2844779828401 471.857629692513 96.6428644290508
"1706" 341 512.561006012099 74.5276932399934 482.341741511493 86.6858678612097
"1707" 341.2 513.973313557333 77.9874431659817 481.58309196026 85.8853843904273
"1708" 341.4 534.705629636982 80.9586594764104 485.53044001023 86.5456732761157
"1709" 341.6 551.908414593043 78.6390438708784 497.257689792042 84.8882727040343
"1710" 341.8 559.387389017334 78.0835640048096 517.027993038256 77.2022978837296
"1711" 342 576.806510592424 79.136817129978 538.300998942704 81.3598807152528
"1712" 342.2 601.854901690269 74.6412766013382 563.184992092942 80.5584066208522
"1713" 342.4 628.530044777092 73.7593242635661 588.820566456958 79.638326977192
"1714" 342.6 653.980261874123 63.3385779895735 617.872196650476 77.1771729369222
"1715" 342.8 667.711912479882 60.0773109525321 634.689000078637 74.1599388577862
"1716" 343 676.998975522305 63.2389922720587 638.770532579971 73.4295386337519
"1717" 343.2 696.051390758784 65.5787766846308 653.41174118418 72.8933886668761
"1718" 343.4 713.93795065077 70.2331310184611 676.399866099272 67.4854905700238
"1719" 343.6 735.652135050341 81.8198966367085 700.741445382172 67.1502110164976
"1720" 343.8 760.896849777198 90.9313503672913 724.410155997229 77.6457218687891
"1721" 344 780.821760057339 100.122799327377 745.420699183466 85.744465232887
"1722" 344.2 795.495613396948 119.671380998894 762.183484196013 93.8062597336803
"1723" 344.4 814.238504588415 138.954554978377 785.393170683003 113.460579547733
"1724" 344.6 835.813149920285 157.831738088898 804.55726820751 132.082456422615
"1725" 344.8 861.24130956261 177.037742263945 830.540632352997 154.079949047146
"1726" 345 881.39310087533 193.025343377628 851.019675222615 169.970879054612
"1727" 345.2 892.238887567773 213.708596117414 868.181179660969 184.80493178244
"1728" 345.4 903.180004293313 243.556821757663 885.084323938949 205.323785602774
"1729" 345.6 915.327049651576 272.764494964963 899.862478535808 235.931595331406
"1730" 345.8 928.042521692385 297.897626469927 911.678795841296 263.344646923787
"1731" 346 928.370012296632 317.92473245027 920.001897335514 280.987444382256
"1732" 346.2 919.42922809114 338.398670246663 925.00437367502 298.694258180374
"1733" 346.4 908.582923463881 367.950539871153 920.773638135605 327.301372378324
"1734" 346.6 900.911266378917 393.615024168135 910.456543188519 357.710043260479
"1735" 346.8 901.313720156697 423.445242347826 902.120006442446 384.268958442168
"1736" 347 906.608245804738 454.619564447054 900.328915803549 415.332869006875
"1737" 347.2 907.609774304487 483.21941057135 904.810151693768 444.846054936008
"1738" 347.4 897.116930372841 506.274330941136 904.681363767015 466.183069369757
"1739" 347.6 884.69096263091 533.253924969685 897.757290325942 496.469062662131
"1740" 347.8 862.375041942888 551.911160917591 888.809538875445 521.244714788492
"1741" 348 837.138536012474 572.908043826451 867.361275755553 545.197335324057
"1742" 348.2 816.662747990407 597.817282527097 842.74751536649 567.614937308261
"1743" 348.4 799.314393867967 615.393562367034 824.947121129086 587.767691438819
"1744" 348.6 774.86161721853 628.41214924793 807.495958985937 606.374324061841
"1745" 348.8 745.344997110914 641.447406585821 781.705325253344 625.336155167207
"1746" 349 714.005553253001 650.791066900581 750.495159038789 638.296953254556
"1747" 349.2 681.406087178076 662.221649564897 720.606315884077 649.158447960254
"1748" 349.4 657.045045583173 665.121598413053 694.527552900804 657.595385250392
"1749" 349.6 624.093674004365 665.316533306872 664.720490713346 662.978441237387
"1750" 349.8 593.23652233626 661.698376252824 631.572345866675 663.149848669648
"1751" 350 559.974114603393 657.898384010866 600.956061836187 662.652266599515
"1752" 350.2 528.067094348894 651.815435040477 566.131753697614 657.580113787123
"1753" 350.4 496.222526870186 641.965898861241 533.271527714064 653.535649725545
"1754" 350.6 465.406412805168 627.807332071396 500.127413849071 643.991861490674
"1755" 350.8 442.148066265019 610.12703034105 473.977017093227 631.150609328885
"1756" 351 416.469660669031 587.252353191751 449.161736117156 614.311724462435
"1757" 351.2 390.177627537028 567.122372649052 423.400537997449 592.795653077696
"1758" 351.4 378.594888506318 542.504435731952 402.228763104207 575.226298895619
"1759" 351.6 363.003735104335 513.42048563479 381.546167920299 549.924163195617
"1760" 351.8 349.484454468537 486.091568330796 367.787811307806 521.41308391358
"1761" 352 336.666327413539 454.628508178495 352.9293397548 490.78592457868
"1762" 352.2 325.149825439042 422.132177355374 339.245683663847 461.524405797213
"1763" 352.4 314.876364279024 391.391279383699 329.100177668485 429.504664405885
"1764" 352.6 319.439616605623 362.622818288191 322.12871798517 402.68905907583
"1765" 352.8 322.683966958915 330.144321223661 319.39271441342 372.789165464195
"1766" 353 324.447427204094 300.135399410485 322.019131737402 339.352384140839
"1767" 353.2 327.305850394139 271.290481220866 324.342118474278 310.247337963763
"1768" 353.4 336.567800803535 247.502834507958 327.09785353165 286.280947072754
"1769" 353.6 349.916424941655 218.902758649189 335.218265347592 257.983557696787
"1770" 353.8 362.687648170014 194.950299798035 346.468652002929 229.291967033523
"1771" 354 384.644711786653 171.767383221835 358.737134483311 204.83387968427
"1772" 354.2 406.719324329116 149.88848960095 379.536740319342 177.779157368307
"1773" 354.4 430.371235026969 126.197983853412 401.441913073436 154.897148434192
"1774" 354.6 453.667512583492 104.659409743134 424.486058181869 131.85030039933
"1775" 354.8 480.246787916602 86.1685562133121 448.771793750786 109.604308029411
"1776" 355 511.200276178131 73.8806764908062 475.481482999664 90.930367259449
"1777" 355.2 541.344406028182 63.5257235437065 505.095611679157 77.6906154403127
"1778" 355.4 568.300022056183 63.9640568370766 527.024022073983 72.0249298712509
"1779" 355.6 601.447374010251 63.4450770950298 556.32413643105 65.7252448446671
"1780" 355.8 628.251517358421 64.1502848643476 588.973212179222 64.2476823383517
"1781" 356 658.300742433339 67.8162655259648 619.271345784685 64.1182313500946
"1782" 356.2 691.172867534469 74.7770897013796 651.241687206536 65.5615134020435
"1783" 356.4 722.796430340681 80.1388319453467 683.432009122372 72.2600851196747
"1784" 356.6 751.809759223437 89.0249881948626 713.742450721614 79.4397138701344
"1785" 356.8 780.580318357946 103.937673362243 741.394627852067 85.2020149537972
"1786" 357 804.602351033123 118.934233724991 771.211050419616 99.473214320623
"1787" 357.2 831.629978339027 136.257120326892 792.683819992663 113.516261961614
"1788" 357.4 854.089580398075 156.108588043822 821.399936834509 131.089250304343
"1789" 357.6 870.130322515859 180.089499383445 843.495645869023 149.974487357065
"1790" 357.8 893.088762830057 204.890320024567 865.857137444602 173.344265007277
"1791" 358 905.451908984939 228.416559913621 885.170340707612 195.296424168048
"1792" 358.2 915.088072153908 262.43833594402 899.477424740405 222.227698244238
"1793" 358.4 924.847657557738 294.268864368547 910.415280616314 253.625322807724
"1794" 358.6 930.533241805883 321.225592510586 919.795151694896 283.965959862343
"1795" 358.8 934.83587128277 354.26267946792 927.804536876828 313.64653892975
"1796" 359 936.040571930192 385.419316285809 934.120115784754 344.901812578357
"1797" 359.2 927.475003108197 413.527917653078 935.428960085157 373.913160210253
"1798" 359.4 917.318890042782 446.333439249572 928.526676798799 405.700213502905
"1799" 359.6 909.796465002197 476.460516846422 920.742175392143 437.979357432649
"1800" 359.8 899.509556599092 505.189945529589 909.846798350338 468.310645383465
"1801" 360 880.803398378036 533.182861529724 901.284302245045 497.620797153598
"1802" 360.2 858.988576037243 560.428350156586 885.136921650255 528.34846991282
"1803" 360.4 839.964686395349 586.649391977723 863.20734006228 556.370840434705
"1804" 360.6 814.809200474255 607.061127577706 844.365056655069 579.710553485128
"1805" 360.8 785.910999913026 626.483982419841 817.789057342064 602.495590751271
"1806" 361 758.217393886079 637.951725956034 793.422963766331 620.18109393012
"1807" 361.2 727.197073149213 646.888217495338 767.085559048155 634.301547116227
"1808" 361.4 695.507342619035 657.886755250525 735.270517132301 642.989804736597
"1809" 361.6 663.414710431619 665.496636931591 703.432305646305 657.741730831389
"1810" 361.8 630.432870513923 669.047155185026 668.474315895384 663.929665119387
"1811" 362 603.083690051417 665.564149112463 641.876908929986 667.59231979535
"1812" 362.2 571.582530665998 656.403330067483 613.195230461383 665.733085243419
"1813" 362.4 542.775472753247 647.050384491727 579.841562352554 657.814653245765
"1814" 362.6 511.98458474751 636.813319716749 550.130199297277 650.816677777567
"1815" 362.8 481.278699489842 621.725119321222 516.80007831813 640.146249344328
"1816" 363 450.710787407664 605.575867701472 485.790106389541 625.151196444156
"1817" 363.2 420.469830126184 585.346743890099 458.436945639108 609.772981311861
"1818" 363.4 394.354277903234 563.817147413866 427.612476894384 593.605170755103
"1819" 363.6 372.043833478909 541.857556613795 399.578204233193 568.526388021187
"1820" 363.8 356.773898791926 513.657180566062 379.76456041886 546.572087493003
"1821" 364 340.54966012629 481.85571743231 361.991801968854 520.618754379774
"1822" 364.2 329.749392095718 454.920334422081 344.828694108261 490.179374515967
"1823" 364.4 322.740988099726 421.08261625227 332.521112584948 462.083509815094
"1824" 364.6 315.623411157131 386.773323820411 324.254895853858 427.828609847091
"1825" 364.8 316.230881600765 356.431254271591 318.821240725421 396.947364610693
"1826" 365 315.717054796669 320.751081887434 318.303781980653 363.690102419869
"1827" 365.2 321.233959027595 289.852947071145 317.423965151245 329.044854270126
"1828" 365.4 330.210887265834 260.150459286424 320.443869692084 299.340107472589
"1829" 365.6 342.910900633961 230.591687340739 327.476627238809 267.818368780782
"1830" 365.8 355.387584395196 200.557466398892 339.285875244723 237.396967261529
"1831" 366 372.493894541241 179.067575148388 350.892538519785 213.627547067154
"1832" 366.2 396.869567701652 155.758423751352 366.96732641242 187.569723157692
"1833" 366.4 418.732341281965 132.16194223386 388.562790639758 163.652460496162
"1834" 366.6 437.058483691046 112.942552932801 411.254828245378 140.414823410075
"1835" 366.8 459.371905706569 99.2247688205645 428.235217899116 124.637790346278
"1836" 367 482.156893294254 86.7881048591787 448.727086833552 107.539332615309
"1837" 367.2 511.264529665422 75.7145286571844 473.850532115766 93.2965132603422
"1838" 367.4 541.538613205288 65.7318237181102 500.788495235233 79.6141885612865
"1839" 367.6 569.094702050839 57.6819253576365 532.322991822817 68.1754711830549
"1840" 367.8 598.274686864552 53.9592360837933 558.049681615758 58.9524132495425
"1841" 368 632.319347774349 54.8860686942875 591.552056623818 54.5728671082339
"1842" 368.2 662.587702420894 60.8491351911278 623.711889163749 55.5140745454594
"1843" 368.4 694.222334808365 69.8353141717863 653.692712878609 60.6415011929286
"1844" 368.6 725.3705190633 76.9923801115268 683.613043165648 66.59078014621
"1845" 368.8 752.159034279268 88.0550292489055 714.965592005178 73.3414963061934
"1846" 369 777.857732711321 103.914956815387 743.484124601045 85.5504362418756
"1847" 369.2 805.535915829657 119.41029402053 769.547962655023 100.592808458519
"1848" 369.4 827.295003365066 132.300498191384 795.166371329209 111.226916304726
"1849" 369.6 849.28016510135 152.082292386877 818.798768881206 126.83614286443
"1850" 369.8 871.922865565335 171.623190458833 841.658924350004 146.810738245766
"1851" 370 888.061357291323 192.667927083159 862.043940707251 163.947160438638
"1852" 370.2 904.045459609739 217.306309529133 882.012813512242 185.623013892766
"1853" 370.4 914.287074685409 245.423690938835 895.315456781616 207.816793525872
"1854" 370.6 924.988814258768 275.6212217952 907.436799789275 234.781320784727
"1855" 370.8 931.516352902419 299.276773712104 921.378682720963 261.225239471636
"1856" 371 938.16414504173 330.86054344276 928.378840182839 292.814912167374
"1857" 371.2 933.702206194745 358.35262353705 932.785324478579 317.116698397793
"1858" 371.4 927.533583144563 390.706434057862 933.896982768717 345.871530637606
"1859" 371.6 922.682222756099 419.872730899226 931.444080841683 378.801804471395
"1860" 371.8 917.736839392985 447.125875092419 925.334971700327 406.363556616607
"1861" 372 908.20196651177 479.647682339154 918.689655975836 439.245009763178
"1862" 372.2 896.974963761025 510.698109813559 910.682705424452 471.96972736106
"1863" 372.4 884.32508274785 532.594339679228 902.006080593408 498.593990037447
"1864" 372.6 864.67054269624 558.005408786551 888.301360866484 526.575250609719
"1865" 372.8 844.965503328986 584.039546946734 868.558563343353 553.750994093146
"1866" 373 817.983614521512 604.708272752512 848.170926447017 579.080370289816
"1867" 373.2 791.236447793588 624.908512361548 822.050642274205 601.891274879369
"1868" 373.4 765.432300825699 633.25513510974 801.070616624196 616.639137162826
"1869" 373.6 734.5746896612 646.374360940743 772.094291309174 631.48603361225
"1870" 373.8 706.256634952131 658.078762802134 741.135002720314 641.374133737556
"1871" 374 674.85770531954 668.779854262724 711.324092275519 653.781008468599
"1872" 374.2 644.729905490294 668.522584186323 683.002002646016 662.499090498877
"1873" 374.4 610.517119695579 664.190646598483 652.770199721413 666.834259701193
"1874" 374.6 578.099166027425 659.748533100904 617.683595926304 663.353337640829
"1875" 374.8 544.702985569603 652.01526303142 583.758602272367 660.402493761346
"1876" 375 514.224267490279 643.069592046132 551.997610920111 652.831540209531
"1877" 375.2 483.442537806773 631.71682968323 521.857778585917 645.982107674171
"1878" 375.4 452.543790431014 615.940555459074 491.557177896502 633.338337185209
"1879" 375.6 427.02617084846 599.957522213725 460.535023174607 620.092630141469
"1880" 375.8 410.029128025264 579.236116663596 437.650111022343 607.060128232708
"1881" 376 388.997920731532 552.638287671587 418.36208789234 589.723327972017
"1882" 376.2 367.836917625466 531.663240690295 399.023104741581 565.099433906767
"1883" 376.4 356.953525087868 511.619890397708 375.647174234997 543.635959542782
"1884" 376.6 341.989902351799 483.5476188455 361.353713600278 517.836089303919
"1885" 376.8 328.220571553171 455.35012767178 346.603445652788 489.084607062497
"1886" 377 321.31482542674 424.724006039582 332.513315576839 463.627943955549
"1887" 377.2 315.576448891 393.795914723474 324.391797156607 432.226467143162
"1888" 377.4 315.409823386589 361.97907252101 318.006611002003 401.904384081823
"1889" 377.6 316.022463700164 327.133379338162 314.94689401755 366.366932312588
"1890" 377.8 320.094191305149 297.300199886299 315.999965687171 336.567358735476
"1891" 378 324.851316594788 274.662010193969 318.683738190599 311.692727664959
"1892" 378.2 331.791714852554 249.217338374373 322.396263466674 288.771051486801
"1893" 378.4 344.470981600388 220.775424377634 329.891522170366 259.007346792504
"1894" 378.6 359.821545898156 195.515944250664 342.062580119141 229.841277546227
"1895" 378.8 377.323475367131 170.390508566516 355.722922619077 203.572916235205
"1896" 379 399.181923232818 148.996980002913 373.028593314542 179.145997040809
"1897" 379.2 423.386783720995 125.565486969835 394.480740755908 156.568574146363
"1898" 379.4 447.86007741348 105.650905866271 418.130347062932 131.253635551215
"1899" 379.6 472.152088986108 88.9931204610104 439.942433288366 111.904654103
"1900" 379.8 503.047198927939 77.4464966853223 465.313268146933 94.3015655203583
"1901" 380 535.358605318196 70.1645108587108 495.190505271315 81.8664992211179
"1902" 380.2 564.528989929501 65.5829207859595 526.956345904399 74.8384303242247
"1903" 380.4 596.46646684844 60.0906949806013 555.410459990727 67.1102581826386
"1904" 380.6 624.958358216455 55.9853737993327 586.179688819975 60.2236371190339
"1905" 380.8 656.754787688058 57.6874158408848 617.418957036683 57.4492384165086
"1906" 381 686.701670004898 62.2023797818832 647.558849904494 57.3791401780675
"1907" 381.2 712.869543344505 68.4966399390279 675.072507022988 60.8588266050207
"1908" 381.4 738.204783502647 79.6085078657416 700.587546866094 66.711674171306
"1909" 381.6 765.57385698686 93.0770872459958 725.820132058043 78.4314736366282
"1910" 381.8 790.550425487091 108.187633450158 756.073686782493 90.6598115653838
"1911" 382 817.270999905343 126.700010427277 783.275375450782 100.141956948316
"1912" 382.2 841.924960618082 143.880041860483 808.299100913477 120.005828234692
"1913" 382.4 856.031860354743 162.200749532693 828.690575597674 136.642909869689
"1914" 382.6 868.699866116306 187.700807474444 846.847212615413 153.717142100952
"1915" 382.8 881.630796580351 215.984123014623 862.240535577555 178.492200665353
"1916" 383 894.894600671007 246.889097499977 876.395469674646 206.638463575552
"1917" 383.2 904.561390159046 280.234854914995 890.30809334414 236.329912651754
"1918" 383.4 907.226450060322 306.097665803671 900.025021824211 268.726922066573
"1919" 383.6 911.56242412938 337.4376749756 905.963219628753 298.412882721627
"1920" 383.8 919.635213358052 367.007135646235 911.641697758335 328.82119190667
"1921" 384 928.75820805669 396.157113855976 914.878934270533 359.411764056543
"1922" 384.2 925.114290158621 424.344800699562 922.123189891917 385.135949508486
"1923" 384.4 911.778155462578 452.841979404869 925.575646066443 412.609477091691
"1924" 384.6 896.968299609748 476.562652040282 916.544120724855 441.662297213904
"1925" 384.8 878.95539907285 503.204351696965 901.066316412378 470.971579846467
"1926" 385 857.756462918694 529.655914195905 882.131797132216 499.778954145165
"1927" 385.2 834.292167250544 554.643099453581 863.140024037926 523.713647758384
"1928" 385.4 810.745503863785 579.780410784389 839.468099747886 547.733371992959
"1929" 385.6 789.250413059364 603.897816782221 817.156942853276 572.737752829992
"1930" 385.8 767.39123541374 627.364294387017 793.734012802395 599.337174176998
"1931" 386 752.788950165056 630.07958209584 784.352868866099 609.385456123086
"1932" 386.2 723.92556166974 634.280341790943 761.96288369217 623.312923452888
"1933" 386.4 692.902996020921 642.906286896791 731.760716091731 633.159110702231
"1934" 386.6 660.254459331613 650.413083357829 698.95601670446 641.595718607339
"1935" 386.8 626.507325821422 655.663581728175 667.248609461009 649.679510972761
"1936" 387 592.849129391857 656.848189277759 632.007373619629 653.657716911491
"1937" 387.2 558.541759886578 652.746751380244 598.35514437083 656.80452378664
"1938" 387.4 526.875960914331 644.140153802625 566.591662564211 652.826235494939
"1939" 387.6 495.193574850881 633.586025159771 533.280397634063 644.534114562053
"1940" 387.8 466.070846194707 621.452485443236 502.012795260798 635.110114753664
"1941" 388 437.695666550232 603.868844586655 473.303713695655 624.115869257024
"1942" 388.2 410.235720748476 583.42583464205 443.486948198279 608.935713727916
"1943" 388.4 385.925466171601 562.004454901985 417.317041304732 587.944050248681
"1944" 388.6 368.385330733632 537.684105929324 393.262561008294 567.641888976515
"1945" 388.8 353.943275424895 506.960685276848 373.957588454299 543.351562841117
"1946" 389 340.780461229797 476.103401057864 357.741194312039 512.276318140393
"1947" 389.2 330.788074089763 444.742313983254 344.012983196675 481.761048182602
"1948" 389.4 322.59896072999 410.812779248139 332.573493109583 452.565971782633
"1949" 389.6 317.470238207969 377.604599969438 323.304237280235 418.023935879088
"1950" 389.8 315.033798267148 346.005636247675 318.152077425595 384.74334052381
"1951" 390 316.942188100508 311.59593434783 316.596970277595 352.512717080295
"1952" 390.2 324.446779057555 279.595964602979 317.269762672598 320.621468562254
"1953" 390.4 333.386831038893 247.632476548275 324.580782048286 289.168242545778
"1954" 390.6 346.441223035822 222.847018129042 331.359578766154 260.125310229287
"1955" 390.8 361.124492933366 193.172866688255 342.932404849536 229.327311120673
"1956" 391 380.014934087807 169.00802312856 358.574405420159 202.220548080465
"1957" 391.2 403.597787856921 145.605185602734 376.733360069705 175.366713607121
"1958" 391.4 427.105150084889 120.736022151007 397.397000026574 152.314139261398
"1959" 391.6 448.350639694901 103.196716729314 420.52018106672 127.571933157055
"1960" 391.8 473.894759413857 88.3819702428206 438.212895742675 111.485415530229
"1961" 392 500.403084231693 78.3264564879677 464.47406416706 94.8516658033252
"1962" 392.2 532.612135147535 71.7054874314889 490.626052480636 82.1842504583825
"1963" 392.4 562.182255952072 68.1338895558975 522.876089664012 73.9272638332422
"1964" 392.6 592.936050762819 66.1672901726273 552.57291024653 69.2642202379403
"1965" 392.8 623.557487091936 64.1428642516025 584.144846502123 66.4385446822024
"1966" 393 648.381268120238 62.0451237684015 608.293341931171 64.5747557469662
"1967" 393.2 673.113620861923 63.0389478083063 633.107470734053 65.5272260652364
"1968" 393.4 703.706968090729 66.7097272971517 661.346025512095 64.1743715064292
"1969" 393.6 727.444472272221 78.8960216574667 691.166588518936 65.475201695041
"1970" 393.8 749.167943043307 96.4772431613832 715.292065416371 75.8231156144498
"1971" 394 776.044990104358 112.831945092901 741.331087535442 91.6564039285007
"1972" 394.2 798.346344816411 129.683533220729 765.110506496575 107.436041063895
"1973" 394.4 826.264976662386 146.327267593838 790.832200759501 122.923956774257
"1974" 394.6 850.091282233578 162.580715019909 817.037675399529 140.431935750454
"1975" 394.8 873.891018920894 182.102036473549 842.466957962817 158.162454227826
"1976" 395 890.38541143875 203.269746034604 864.629745642242 175.070002946773
"1977" 395.2 895.147036367296 224.897177693835 877.478022190361 190.073375939383
"1978" 395.4 896.78768417424 252.574396211481 889.389725081949 213.451116973284
"1979" 395.6 893.996070443087 283.107689853809 894.752733614083 240.35479168767
"1980" 395.8 893.823873022452 308.894196637927 894.200966273048 269.429051367394
"1981" 396 892.088917441834 338.470632987853 892.238633302554 297.907275603004
"1982" 396.2 889.638626130927 367.358362248442 891.848338162502 326.437037746211
"1983" 396.4 887.291837508519 395.538494406385 890.784585272653 355.859920982151
"1984" 396.6 885.017995416108 424.901950437864 887.575919382449 383.546923861811
"1985" 396.8 880.631327032717 456.406986816292 887.061858580285 411.653415568933
"1986" 397 878.674768936589 477.493794393352 884.032481202991 440.239427706533
"1987" 397.2 874.46473072295 504.745156075038 879.05458513374 464.101074598068
"1988" 397.4 864.814883108742 535.35874336454 877.040007395533 494.171005344424
"1989" 397.6 857.007075437372 561.417116343089 869.757370401039 526.092042755573
"1990" 397.8 837.365730573541 576.176590407593 859.613591497691 544.415052056966
"1991" 398 813.692898492384 592.762378132206 843.657818216825 566.06271106582
"1992" 398.2 787.279259161181 613.035074504217 820.226420962983 588.600875770913
"1993" 398.4 763.305715910598 631.62138327088 793.961304685464 609.340042024407
"1994" 398.6 740.798017255148 640.648068247234 773.81279327432 622.514043757296
"1995" 398.8 711.384379059259 645.659472664624 750.183805570978 633.434012903297
"1996" 399 679.380098759258 652.825240621135 720.491985415588 643.942520835719
"1997" 399.2 647.952585425234 655.773334316259 688.60167776018 648.898162171206
"1998" 399.4 617.199603452521 654.078865930653 655.427863832116 656.240455493267
"1999" 399.6 582.226473855299 649.48197392085 622.355349050081 656.047571045418
"2000" 399.8 548.243772350696 645.815644218926 589.117896685267 648.833371734523
"2001" 400 513.155445136475 640.187830624134 554.959535011894 645.061002468208
"2002" 400.2 480.722748412479 628.750828589929 524.891499097001 641.755490404335
"2003" 400.4 456.213076237681 613.916906516024 491.704130972617 630.943446550606
"2004" 400.6 433.860975141317 593.075894448061 465.065795284061 618.047942833482
"2005" 400.8 409.297439340778 571.097389931243 439.024186698297 596.473044706447
"2006" 401 383.134084423522 547.391658607275 416.092598015773 576.001067288601
"2007" 401.2 361.646052904684 521.396746157025 390.800861660965 554.242606194829
"2008" 401.4 344.276696061383 494.995314207959 366.789064295634 526.96782294051
"2009" 401.6 330.941640579509 464.237693533586 349.625960541558 499.274497326725
"2010" 401.8 328.800003624305 437.551867395838 336.985191748378 474.491732793177
"2011" 402 335.477180854878 407.445836044053 332.309517455564 450.77899006744
"2012" 402.2 342.184920009366 377.490792884179 333.216235149715 419.650337746785
"2013" 402.4 350.067151752413 346.897469391246 341.356459689713 386.639011321342
"2014" 402.6 357.580186352932 317.728642746535 349.086617575387 354.871359744513
"2015" 402.8 366.004742187018 284.090860138471 357.518762073714 321.999221204966
"2016" 403 376.558452246594 249.911175905989 363.634767456856 288.454278594271
"2017" 403.2 386.120869207993 218.767811032222 374.391351056798 255.52313947574
"2018" 403.4 394.119597335024 186.175941865954 384.740622348977 225.763546660314
"2019" 403.6 400.844111018735 157.314361984674 392.273984460341 195.323261448333
"2020" 403.8 421.604304775932 141.169369509517 397.466166863198 173.060536601908
"2021" 404 449.097241642033 125.736597689315 414.040615415503 146.936406448363
"2022" 404.2 478.476950517174 114.15346286262 443.824537007455 130.366706323215
"2023" 404.4 506.692056344723 100.139782523724 471.420807135151 118.240827414953
"2024" 404.6 539.962068824707 87.7320635071879 502.477139560711 104.456542954632
"2025" 404.8 572.827656362828 77.1008006527379 533.853868403574 90.0720972105941
"2026" 405 601.977573116116 69.5365385613943 563.207323974423 81.4464428740116
"2027" 405.2 633.216383230236 67.2907155658257 591.894868215649 72.0966245494156
"2028" 405.4 664.823314084267 68.2632527388959 624.856977139539 67.991103125724
"2029" 405.6 699.084008777014 70.2384806226757 655.874469368445 67.4868257336432
"2030" 405.8 728.903796577487 78.057434786975 690.566914738926 71.1020974388695
"2031" 406 758.130092179539 91.4700627397065 720.606112377678 77.3208302248723
"2032" 406.2 786.024778969633 107.366735525777 750.63709748878 88.9922377535775
"2033" 406.4 809.879632262051 126.43638730108 777.821503396188 103.663222273224
"2034" 406.6 835.321007215898 148.750572380331 802.820958171064 121.292948293101
"2035" 406.8 860.219306627984 169.122584260817 827.745334898759 143.287387758877
"2036" 407 881.927066266635 190.264022249029 852.776871674779 164.076246981129
"2037" 407.2 900.725487213243 215.924617032997 877.920773100141 183.862130872053
"2038" 407.4 908.263311350693 245.99785207479 895.338965502468 208.836139496998
"2039" 407.6 913.286434102571 278.275146651948 906.449238111094 238.296037229113
"2040" 407.8 915.106482608183 312.544471736464 911.523169497839 268.393360883778
"2041" 408 916.928168114576 347.088060364392 916.854427516594 302.683982546697
"2042" 408.2 920.204174995667 376.049341554918 917.411226401629 338.625493063101
"2043" 408.4 925.307875370013 408.255914248204 918.390409495906 369.285239294031
"2044" 408.6 921.986020810924 436.798648207586 923.851275748912 398.594851121811
"2045" 408.8 905.862326593635 463.629266640441 922.721678138987 425.912153752739
"2046" 409 886.338026379839 491.579650119662 910.431532617458 455.238312909197
"2047" 409.2 867.04571560095 517.286000362266 891.64291767916 483.851245959865
"2048" 409.4 849.923751186252 541.412554611045 871.92926074395 509.979697728086
"2049" 409.6 827.741029712623 568.529239819613 853.695294036169 534.649607716784
"2050" 409.8 804.460306559826 593.229264128718 834.37772669042 560.179714650981
"2051" 410 780.786895419246 615.023876977555 811.250727729317 587.025694614276
"2052" 410.2 753.566677744167 636.237597754578 782.431612020096 610.765696557025
"2053" 410.4 725.57703439092 645.791327629333 760.297133019428 629.91413606694
"2054" 410.6 691.703864550586 654.498698409566 729.899611571366 646.394305733734
"2055" 410.8 658.309196495814 661.638223199522 697.111735773009 655.191607288532
"2056" 411 623.806124998476 665.344702965571 664.369985064864 660.949535924375
"2057" 411.2 594.304316899803 661.101303071954 632.202541930014 664.777226399417
"2058" 411.4 561.580119986375 652.513021478373 600.002629936123 660.993086300382
"2059" 411.6 529.262332547865 639.449714373628 569.133228851813 654.487804500525
"2060" 411.8 499.519629561605 625.757250486367 536.553764888545 641.462683230463
"2061" 412 469.121073727786 608.95086482705 505.869584285245 627.944787594815
"2062" 412.2 441.436102927204 588.217570411593 475.342109916681 612.514625827983
"2063" 412.4 416.075911510269 563.825997466345 445.642628318229 594.333624875097
"2064" 412.6 392.83425625041 538.002247523758 421.927899544115 567.806062072338
"2065" 412.8 371.743569382826 511.821894925407 397.485362488876 541.591122874608
"2066" 413 352.360142465658 486.114665006177 374.533930154316 516.853772415098
"2067" 413.2 335.645703828765 457.249719495236 356.752034512062 489.658787621022
"2068" 413.4 320.110468788609 424.819488694866 339.788544911855 461.166346921376
"2069" 413.6 317.100741360453 397.710363468531 325.567076213432 434.546760635643
"2070" 413.8 323.275620794349 366.739448144999 318.153655147687 405.826713898447
"2071" 414 331.912977017334 334.842244288741 322.066192908445 374.427104553309
"2072" 414.2 343.793846547064 302.54414042436 330.242166299424 343.631972199679
"2073" 414.4 353.843848532078 273.4695067877 341.258313405735 312.074842456963
"2074" 414.6 364.976400474272 242.507848790494 351.752825634649 281.044217433542
"2075" 414.8 379.39272306983 211.409920304824 362.804980706359 249.755321133421
"2076" 415 393.928371354459 184.668986006511 375.372413664645 219.582384824675
"2077" 415.2 412.024299055517 154.988983969369 389.808329500991 190.185624998524
"2078" 415.4 430.4542036012 128.913678267049 407.816777346922 161.678141724777
"2079" 415.6 456.036387921793 105.758072956821 426.258399070807 134.927336551946
"2080" 415.8 485.54057563983 86.3400606049112 452.805340472281 110.235889465268
"2081" 416 511.318070295254 74.1163192597952 477.934557080136 91.0131845710631
"2082" 416.2 541.380447996645 71.9975102212872 500.158841114851 78.1746437987539
"2083" 416.4 574.875396984459 74.8123865375548 531.5687886006 73.3739770431989
"2084" 416.6 605.453264407964 79.0409404424724 566.879669992547 75.7791186682783
"2085" 416.8 634.971698106605 82.2260333571183 591.651233169794 76.9498861814349
"2086" 417 665.33863166104 86.5962765899968 624.899895398639 81.9965078409975
"2087" 417.2 697.539352103444 90.9867258082073 656.912526871493 86.1739134258009
"2088" 417.4 730.287090466915 101.1041524402 692.003427658082 87.8729544224864
"2089" 417.6 761.412146298097 115.782226459496 724.034932055932 96.1386680402473
"2090" 417.8 791.329231221884 127.764666900016 752.650650429526 113.000251258489
"2091" 418 820.793541728841 140.748047373687 784.954776970977 127.053916127202
"2092" 418.2 848.926841306888 161.505435667528 812.876403004072 138.830075121969
"2093" 418.4 872.982688876614 185.206004705602 841.428298292772 157.643486485342
"2094" 418.6 892.11869960012 207.432744008059 865.825257629982 178.916683299245
"2095" 418.8 902.974406283089 236.1991118312 886.238217281505 199.879675279707
"2096" 419 910.0625878687 267.093071525711 899.149003743304 228.459030527803
"2097" 419.2 914.380250860451 302.172970182991 906.693425780583 263.043328605531
"2098" 419.4 915.097317329488 337.905175500313 911.859220454041 295.463902082794
"2099" 419.6 911.786211179917 370.027819898337 914.5128423594 328.74913560564
"2100" 419.8 909.027211140359 403.073829039107 912.929987148775 363.316797380244
"2101" 420 905.793833158689 436.582929264373 909.093355817856 396.096980100725
"2102" 420.2 902.512209260524 472.717074243808 906.483809798447 430.31490499294
"2103" 420.4 896.046438691935 503.678301759021 904.186227312411 463.586504250942
"2104" 420.6 883.977926162158 525.950753276424 899.425988041533 490.773108870013
"2105" 420.8 860.628529538003 551.957465574444 887.632632784013 516.17825989097
"2106" 421 836.162510852127 575.942848552964 865.349133742545 542.850801992418
"2107" 421.2 811.935838628194 597.461363550946 839.910655949852 569.007423191785
"2108" 421.4 782.827996184804 615.932267622638 816.643965969371 592.824982787321
"2109" 421.6 751.883323715035 632.285097769775 785.947662550807 613.972132476788
"2110" 421.8 720.206096935969 646.297886862293 757.218359172281 631.136881370635
"2111" 422 687.72336163014 657.217834112539 725.458847307399 643.702067713386
"2112" 422.2 652.97036343791 664.065981810827 692.8912415893 655.505788297195
"2113" 422.4 618.742787866529 666.394714359262 660.679527874699 664.290775378981
"2114" 422.6 594.403415090177 661.08170271479 632.16707767113 666.233967651759
"2115" 422.8 564.181725259783 649.988682589391 603.940227575328 662.089435113366
"2116" 423 536.673687035898 635.869797027359 574.384091600954 651.967387656501
"2117" 423.2 507.852850380096 619.923621736742 542.815742431844 638.465835133439
"2118" 423.4 479.409490751811 604.09870149418 512.843345177818 623.542515611471
"2119" 423.6 451.574586623608 583.569408600733 486.612691537768 609.263209607011
"2120" 423.8 427.549399841368 560.834365968275 458.278788307232 589.076401611906
"2121" 424 402.732601216466 537.682882030515 432.632494958822 564.008554155432
"2122" 424.2 379.70878381209 516.009145669437 408.906859956588 543.543955286313
"2123" 424.4 357.444313528891 491.07582447863 385.038763928965 520.931186411436
"2124" 424.6 338.965760129974 462.403220568342 363.1418743517 497.551728915473
"2125" 424.8 327.108414591822 432.041644696069 342.81529905182 469.638302062724
"2126" 425 321.715697912434 400.429223135579 330.153815744538 439.472630841025
"2127" 425.2 319.741573962252 371.551214307871 324.485271259233 409.744472331827
"2128" 425.4 326.219550614554 340.713714310437 323.410819952281 381.031684887075
"2129" 425.6 334.49270482661 306.985638187735 324.645945618678 350.652667340983
"2130" 425.8 346.613651377923 276.464765351109 332.759995693148 318.051866311168
"2131" 426 359.010027477601 252.62258012912 344.513276192405 289.211626535037
"2132" 426.2 373.914844890054 224.16269464719 357.3533014437 261.471899382701
"2133" 426.4 388.349608939119 194.70482825515 369.959247966923 233.249731245301
"2134" 426.6 404.684732428597 168.855231525143 385.484630119368 202.713709182723
"2135" 426.8 425.107592562458 141.253662013478 400.903988189658 174.541911071493
"2136" 427 448.420189628078 114.226378165224 420.137207371526 146.597147873624
"2137" 427.2 471.554097755221 93.9645790644128 444.246268940504 120.902909930291
"2138" 427.4 499.746482490798 85.9006121089776 464.360695309378 102.014443545914
"2139" 427.6 534.622447225648 78.1045664094484 492.746343663123 88.4177542549326
"2140" 427.8 565.627356982721 72.7231895605909 525.706751424749 79.7242869004303
"2141" 428 595.392991590207 69.2313727736716 555.460684048433 75.9202240057605
"2142" 428.2 629.388038364532 66.1091330311806 585.930500760041 69.8609312575949
"2143" 428.4 661.333159749647 65.6921494477772 619.471147848826 65.9524712867711
"2144" 428.6 691.961894871267 68.3600742725203 652.160896423867 67.3577299306836
"2145" 428.8 723.601533681919 75.4802485825847 684.507139024647 69.8232156771127
"2146" 429 750.099033849608 87.2415837329746 713.482732705257 74.0582191793968
"2147" 429.2 778.416856286746 102.063616759191 739.067320212719 84.1557736515496
"2148" 429.4 800.920653552571 114.343551692836 767.713168588812 96.3742416448024
"2149" 429.6 826.491007702729 134.907533430791 790.350629631859 109.444214121762
"2150" 429.8 848.866241682602 154.917080290989 817.107064282533 126.136606021522
"2151" 430 870.29638550201 175.643427645791 841.597843234478 148.736141220348
"2152" 430.2 890.876019658297 198.571011790935 862.284771523122 169.273148147018
"2153" 430.4 906.040656480947 226.347097256436 882.043665471939 189.23039495546
"2154" 430.6 916.523037809177 252.533700062483 900.427695554001 215.894263165788
"2155" 430.8 926.264417633756 279.291311385331 912.140954139778 243.700085758692
"2156" 431 928.27529453763 307.927811716962 919.913616771318 268.080409455803
"2157" 431.2 928.658628427515 341.610947943548 926.686458660441 296.028689964266
"2158" 431.4 927.312842911341 370.643943881077 928.261539921129 329.327025169729
"2159" 431.6 926.834502077356 400.489611843613 928.13937086 361.792470050957
"2160" 431.8 922.902698871169 434.621148127805 926.568830484622 392.557273177876
"2161" 432 916.85154197035 466.538753916947 923.758420228226 425.131807727886
"2162" 432.2 905.393698281988 495.596135253812 916.215745901799 458.192311193238
"2163" 432.4 891.679191938702 520.889537907889 907.844314496266 486.671435243952
"2164" 432.6 871.594901892878 544.705802161633 897.379403795718 509.484297019185
"2165" 432.8 851.705244901057 568.141246681006 877.167793818777 534.995481501795
"2166" 433 831.532003140957 592.115216673426 856.77943602248 560.919617516738
"2167" 433.2 808.955573251968 609.327470141372 838.596553874204 584.351610532798
"2168" 433.4 779.120033606538 623.431028046476 814.64269261053 604.183889426718
"2169" 433.6 746.512801931276 636.323052860312 785.658535400563 619.386217387543
"2170" 433.8 715.848152623512 646.911537735163 756.565049774392 634.03226485502
"2171" 434 686.482940474779 655.159685620823 722.978319669243 644.621883871895
"2172" 434.2 656.947391098777 661.262135161256 695.096910983127 652.940581656816
"2173" 434.4 625.667574730093 664.423085237477 664.868481185163 659.295769227256
"2174" 434.6 597.235911369837 662.358696984254 635.751240201211 662.346548973917
"2175" 434.8 566.412250609426 655.023691479868 606.153125499304 662.936005914129
"2176" 435 535.507533452426 645.901059502819 575.046248307459 656.660892341028
"2177" 435.2 506.812855359288 631.922424120736 543.342984091527 648.615481141574
"2178" 435.4 478.465443262567 614.050407471119 513.806020391504 634.262338156218
"2179" 435.6 453.487543805915 591.294925268312 485.385823047566 620.801047305123
"2180" 435.8 433.308183995043 566.186060843776 459.000443847205 598.746262808984
"2181" 436 413.801168700328 539.710343973925 437.61682936984 573.126191121599
"2182" 436.2 395.547216707926 514.176970359204 418.928158914198 547.804060369067
"2183" 436.4 379.356145487424 486.139092237157 400.673907262417 521.795291686862
"2184" 436.6 364.336278704776 460.878580662752 384.410990139308 493.34304709815
"2185" 436.8 351.320155363801 432.97978368852 369.783350260173 470.559361147508
"2186" 437 338.780286437515 400.925738684197 352.849852252758 441.507758652509
"2187" 437.2 330.111948413656 371.00309205695 342.8962822449 410.778122119696
"2188" 437.4 326.807591053753 338.328161273549 332.679199518082 381.209449816999
"2189" 437.6 335.371906795937 309.962692606445 329.04753121727 348.842772351318
"2190" 437.8 349.147969071386 279.746263606791 333.7718702002 318.257801920792
"2191" 438 365.436369262502 251.012464913526 345.933566133415 287.483366463954
"2192" 438.2 382.870090712359 224.359077412465 360.659580263156 258.662801488376
"2193" 438.4 402.938902304508 199.362231230279 378.581545961237 230.855577616937
"2194" 438.6 426.184112723959 176.292798346414 397.488558163811 206.340707555675
"2195" 438.8 451.935452170172 152.987532868266 421.444789253347 183.295195353807
"2196" 439 476.450693658559 131.195623295176 446.151019039414 160.235961059475
"2197" 439.2 501.526992620801 111.584934889965 467.427657340901 136.797612012658
"2198" 439.4 529.659333862657 93.7066165787986 493.285854129734 116.175163372425
"2199" 439.6 559.226104639552 79.9394422733349 519.988877159459 97.4669922521952
"2200" 439.8 591.4756854181 71.2252929034983 549.926895357525 82.4441957125679
"2201" 440 618.255672600595 68.551498075773 579.946229706922 73.6500052502843
"2202" 440.2 650.498222654168 66.4995262084799 609.875107697553 68.2354341379529
"2203" 440.4 683.648422112749 71.2786274785243 641.827270016713 66.1224146914428
"2204" 440.6 715.772499666913 78.8515195667828 673.472360326358 68.5701787207516
"2205" 440.8 744.917975384436 88.6632633946041 706.052473901503 78.1130266710981
"2206" 441 779.088247776185 102.841942941581 736.693050867122 85.6791073147608
"2207" 441.2 801.798211200917 120.956794180506 765.22668080618 99.4745761387144
"2208" 441.4 823.107397432892 141.838707986226 792.768791464005 117.612796139047
"2209" 441.6 845.413182259183 162.659962461868 815.389008858087 134.127616889531
"2210" 441.8 865.766045163251 186.365517042328 838.524428420881 154.411418863824
"2211" 442 881.496845716837 211.585555767232 858.509599234426 177.922052324901
"2212" 442.2 893.899829071294 239.248063432853 875.566929944974 202.887798983669
"2213" 442.4 904.690246543921 272.803300399784 890.046315776471 228.791147117272
"2214" 442.6 912.172875511665 302.632232948925 901.031463333808 262.448618174446
"2215" 442.8 915.05453118098 334.112288324474 911.38716843082 294.071179475537
"2216" 443 912.587858867874 369.182543712144 915.109621725036 327.477462246065
"2217" 443.2 912.248754779624 403.474269974898 912.52558691937 360.913030309452
"2218" 443.4 910.941090814352 431.419285421701 912.531883933425 392.801592445566
"2219" 443.6 910.36192284273 461.124463464562 911.313492025163 418.305957094758
"2220" 443.8 905.751161978066 491.518105148451 911.114835764684 450.05128291911
"2221" 444 893.598379912949 513.656967731961 909.509866867485 480.132437312614
"2222" 444.2 872.411923440101 536.730456914225 898.577627225642 503.678096760039
"2223" 444.4 851.040652299299 559.105298206785 880.422358770877 529.96563942527
"2224" 444.6 832.244213824082 577.34294936872 860.854366043257 548.616558650425
"2225" 444.8 809.280102099463 597.968365969601 840.871011396283 568.585471748358
"2226" 445 783.588808392937 615.268090455133 816.640931203211 591.076562156416
"2227" 445.2 754.902296295164 630.539758296762 790.822627941087 611.685952192324
"2228" 445.4 724.256977406044 642.010738649564 760.796725122242 627.358890163691
"2229" 445.6 693.024536375268 651.287570603644 731.636754793845 639.530180855639
"2230" 445.8 659.302140206231 660.202919099558 699.539038424225 649.486257929905
"2231" 446 625.011197301334 662.610022368744 668.035251362434 659.433841605147
"2232" 446.2 594.257784080021 659.814123802174 633.413267373712 660.622404372368
"2233" 446.4 563.158175033675 653.204054261113 600.775442629118 660.682274517528
"2234" 446.6 530.510017009275 641.712128024519 570.948764894909 653.879864162411
"2235" 446.8 497.968522383654 628.349094577291 538.595813958693 645.788759033465
"2236" 447 470.678736941597 615.629895615396 505.549577360252 634.349607256729
"2237" 447.2 442.507028451332 599.695204954538 477.932377715724 618.679703735232
"2238" 447.4 415.661869403932 579.010146225921 450.131203605126 603.827821554403
"2239" 447.6 394.203977888626 557.136813028284 422.37381290218 583.886714181997
"2240" 447.8 373.79990504565 529.159525866946 399.249601020156 563.058731714164
"2241" 448 356.873699696071 500.903866171247 379.639169680911 536.527906730514
"2242" 448.2 344.459662678618 474.386671396843 360.907222734208 509.62850150938
"2243" 448.4 329.025739740101 443.495536480698 347.711228887049 479.820965729887
"2244" 448.6 321.235991213898 413.138687075824 335.139613036954 452.745295253115
"2245" 448.8 320.107509632073 379.992733700653 325.707297583526 423.593948685599
"2246" 449 321.016617848176 354.43524571278 323.528667090998 392.325594648028
"2247" 449.2 324.063428530658 325.57361903297 321.806496195698 369.367076937053
"2248" 449.4 330.688829458238 297.397342511601 323.009873477173 337.029563038918
"2249" 449.6 340.061042907247 266.526691975136 329.244734931071 305.927144505467
"2250" 449.8 352.02041524472 234.919234763128 336.831252257593 275.079044493203
"2251" 450 364.62269743693 206.461765275019 348.383306772531 244.291167813147
"2252" 450.2 382.008931745243 178.709081045744 360.896271953186 215.741139041553
"2253" 450.4 405.010535493919 154.192887408141 376.725826687527 187.213235503897
"2254" 450.6 429.680183330664 132.18695487808 398.563239948952 160.182985699974
"2255" 450.8 456.086337970291 112.837661611822 422.17398082075 137.55743755812
"2256" 451 482.413321471837 96.1324315320372 448.602933007382 118.519464143835
"2257" 451.2 512.76940154634 81.1178956081853 474.307884502593 100.854624136918
"2258" 451.4 544.062136942678 69.0989906026976 503.698294853616 86.6097890780535
"2259" 451.6 575.053575059446 60.6863333083169 533.845619507513 72.9458715257887
"2260" 451.8 605.799411149486 55.4371795330223 565.442698307185 64.2690232616504
"2261" 452 631.062772447655 56.6784942691211 592.339667886609 60.5940587434154
"2262" 452.2 661.36465933917 63.4262015419355 618.655825489615 57.7194363049544
"2263" 452.4 691.762843004414 73.3837649280595 651.245296100624 61.2987418325682
"2264" 452.6 718.808142458639 81.0352231416765 680.544392424146 72.3500733959265
"2265" 452.8 746.948978753305 92.2259956925136 708.862528891259 79.2596902356466
"2266" 453 774.132149781504 109.860066005333 738.44575528307 89.2417272768743
"2267" 453.2 796.6740272418 127.853208571923 764.735917723467 104.275744348955
"2268" 453.4 820.239103100186 149.898882312609 788.792796381341 121.539191611899
"2269" 453.6 844.646832094395 169.724314004692 811.886564613673 142.067016878734
"2270" 453.8 867.7217445431 184.687938477521 833.692734688711 160.864100431728
"2271" 454 887.749596493681 202.51867757893 857.78335966327 178.628435984095
"2272" 454.2 894.347614715489 222.063231775438 872.252784383911 192.062126310787
"2273" 454.4 895.732670795233 253.398533711727 885.210971754742 207.605505471151
"2274" 454.6 891.565378257815 278.723769203306 890.202136628701 234.343367430076
"2275" 454.8 886.234579190458 303.311918389307 890.887053903633 265.059286427057
"2276" 455 878.961338232358 331.492003744286 887.87152398811 293.657582921671
"2277" 455.2 871.803445889911 361.044494006974 880.598189278538 321.866263150577
"2278" 455.4 863.565251520196 390.827297633328 873.624997044256 353.769186250478
"2279" 455.6 856.247307732116 420.604867496944 866.116964357637 382.805573544224
"2280" 455.8 853.055329491661 451.855466344499 858.242029323459 412.752255131841
"2281" 456 846.710680405232 483.078286013766 854.441239528924 443.551951717017
"2282" 456.2 837.221807745953 513.478639836513 849.515096005304 473.321734329393
"2283" 456.4 835.937164078153 543.546905240013 839.866168345955 503.866794292442
"2284" 456.6 829.04127733965 575.128106049589 835.526328419476 537.368356831968
"2285" 456.8 811.394221048588 605.410033613189 828.617358104662 569.542016165495
"2286" 457 787.856603976416 613.888192957496 817.890329597263 589.852042537763
"2287" 457.2 756.813232209219 621.590570038174 796.995558611862 608.026919762929
"2288" 457.4 729.384583844875 626.821343475578 767.739077312113 615.448041056745
"2289" 457.6 698.572756753142 629.498182104008 737.806393504095 624.16447261611
"2290" 457.8 666.09034804677 628.081968669964 704.556775357368 629.324064421551
"2291" 458 633.07840075737 625.772521507761 673.098936346733 627.224083725105
"2292" 458.2 601.109835593222 618.966133639961 641.490073723638 626.085385280028
"2293" 458.4 570.19149649654 610.227485371107 610.122534785204 621.777382346864
"2294" 458.6 544.110951129643 601.57514959901 581.177036201736 613.509535173927
"2295" 458.8 516.58684608668 587.500632739354 551.781213066329 603.406203759696
"2296" 459 489.240577010381 568.90144765312 525.162595344307 589.607555516031
"2297" 459.2 462.494932863339 549.722693767364 497.490309349991 574.837083161901
"2298" 459.4 438.263648282186 529.378717468493 471.684613128091 557.80372986182
"2299" 459.6 414.964886433315 507.370738907956 445.67230400671 535.896466780061
"2300" 459.8 397.009338594719 481.736460562972 420.48073644156 513.59624841393
"2301" 460 379.687419148691 452.355736304325 401.828049655415 488.987582288565
"2302" 460.2 367.274522954231 422.488475714841 383.816463371205 460.865323130631
"2303" 460.4 359.028543883457 391.972872876857 369.08894009926 430.174861121226
"2304" 460.6 351.688798162218 361.820705516581 361.946192538022 400.151979934121
"2305" 460.8 346.332963834921 329.493659634354 353.814721246801 370.612899067484
"2306" 461 345.5349409485 296.370457234186 347.506497166424 338.897861233644
"2307" 461.2 346.438478103989 263.906395559522 346.480771096617 307.694589793267
"2308" 461.4 352.428345378592 235.392014158829 347.496996548737 274.780349905771
"2309" 461.6 362.057626944294 204.618300947365 351.879811931019 242.970056432356
"2310" 461.8 373.703297469506 189.97901789008 355.66502161672 220.552265564803
"2311" 462 395.819727314622 180.536483667983 364.901716449006 204.53431228646
"2312" 462.2 422.101858405105 165.052806289739 385.4949913303 187.764430702528
"2313" 462.4 446.714289937128 155.306305919514 411.523180530208 174.403983088245
"2314" 462.6 474.647521379062 148.438615416399 436.487252361288 160.798658593261
"2315" 462.8 504.148236835577 141.062446299475 464.576325279059 150.150430297722
"2316" 463 535.070218187313 135.297002682635 495.240247344281 144.842463139381
"2317" 463.2 566.848757686088 131.073122448525 525.783118395296 137.642961984958
"2318" 463.4 597.510564750879 123.683174809439 558.141932138747 132.74530866892
"2319" 463.6 628.055831412165 115.53331938313 589.602179793923 126.801535456705
"2320" 463.8 661.610063624261 108.427281863304 620.76266755711 116.69437643797
"2321" 464 693.403413408823 104.273831322337 651.122136830821 112.579351830687
"2322" 464.2 722.26905652772 103.273855581929 683.397761742258 107.357158574385
"2323" 464.4 755.948877595087 103.504012746039 714.944113420563 102.074113863501
"2324" 464.6 784.195224677956 109.554902255801 747.337326212595 102.239006752015
"2325" 464.8 797.622431969284 125.450054617497 762.41613173205 104.619211133016
"2326" 465 816.983090872283 147.984091981767 783.423478492926 118.091435996278
"2327" 465.2 836.91484170806 166.997940602341 804.708967357442 141.519286553523
"2328" 465.4 856.286862507565 189.402196268584 828.575885105667 161.257559537749
"2329" 465.6 876.02373455025 213.756376472549 849.284825842753 184.143757542464
"2330" 465.8 894.964319477553 241.2611622284 868.261148505009 205.836605636632
"2331" 466 909.441271875642 271.248542195998 888.284716002798 229.816785105766
"2332" 466.2 922.1369462296 301.904767622302 899.433745311364 259.867461454476
"2333" 466.4 930.389856199537 331.670367763736 919.309030790123 292.459132323583
"2334" 466.6 934.046063294348 361.746623450374 929.913094070708 324.739132800369
"2335" 466.8 931.664843378288 391.798426324812 931.089198599686 353.32775651318
"2336" 467 917.301270509419 419.380495007086 932.035459180166 380.689923028942
"2337" 467.2 899.769329193686 448.070358012235 921.321811406668 409.599617152421
"2338" 467.4 881.318451077972 474.567517209929 905.733238823882 438.941114583415
"2339" 467.6 864.190339967595 499.631145966857 886.477797588456 465.821616684919
"2340" 467.8 848.902858526081 520.499785093514 871.230701640719 488.937884397026
"2341" 468 824.056783066143 549.74324398504 850.496614800919 518.998539741527
"2342" 468.2 801.053655416783 571.699333478054 829.546899853939 542.940054852471
"2343" 468.4 775.712611928777 593.658836502545 806.066107622848 566.527266074915
"2344" 468.6 754.413549567586 611.178614953597 785.281565426164 583.250094677388
"2345" 468.8 726.44293608524 629.290861401339 761.782933289068 605.968585858856
"2346" 469 694.306837194959 646.072884874147 727.938547290597 629.244121144963
"2347" 469.2 666.352681182329 660.831907928266 702.679008844255 641.197313494035
"2348" 469.4 652.158213726993 660.659749529722 688.375590105206 650.238006302633
"2349" 469.6 630.64695968709 653.957168027413 671.626410986742 653.968656421887
"2350" 469.8 600.226878555938 648.903503733497 645.249320844943 652.450025752134
"2351" 470 568.697655300987 641.565294365781 611.186173497318 647.641627959652
"2352" 470.2 548.443882967189 634.90694824736 585.931437826663 644.904592721786
"2353" 470.4 522.402587083905 620.983620772564 558.327294239313 635.772638269035
"2354" 470.6 494.06734460254 606.946373905641 530.302375535616 624.118894992578
"2355" 470.8 466.864804404228 589.551027534879 502.250117195375 610.544674300582
"2356" 471 441.775599799975 571.042815710258 475.487615009969 596.198119951192
"2357" 471.2 419.916116075043 550.998971059103 450.090959157808 577.418666141826
"2358" 471.4 397.771527884765 527.598039826194 426.211624226451 555.499764165437
"2359" 471.6 376.948630517906 502.664114698723 404.150987729067 535.726834147362
"2360" 471.8 357.121437701469 478.445679158691 382.094090362467 509.317433968694
"2361" 472 342.644619315245 450.993771775174 363.756983001561 488.181765279584
"2362" 472.2 332.882214169603 420.053337849146 349.017079376196 460.627995733339
"2363" 472.4 327.571843466343 388.225407460114 336.563515544273 430.162682134697
"2364" 472.6 324.360593392444 358.947442479667 329.71893643781 396.923243684822
"2365" 472.8 319.395115821296 328.438485620898 326.345609221263 368.525464758347
"2366" 473 321.978449429883 298.238968554642 322.1405307618 339.176747959213
"2367" 473.2 325.760844906213 271.713868310057 321.510584786859 310.033500301102
"2368" 473.4 340.868991103403 252.513069526815 322.220393294484 288.683546248997
"2369" 473.6 362.339709330728 230.801467495774 332.745457726141 263.392151887129
"2370" 473.8 384.907624022972 208.905321960812 353.291716352399 240.204937886721
"2371" 474 406.213407670291 188.226515220627 378.996526178562 217.220654044529
"2372" 474.2 428.606696299016 167.073571266353 401.750959902619 194.8637501133
"2373" 474.4 453.854290526183 145.608990547224 426.220699930688 173.672279320249
"2374" 474.6 476.243038208079 126.042492986554 448.400425102766 153.55314295164
"2375" 474.8 501.870818869941 105.751561662586 470.360277515818 132.950418556929
"2376" 475 525.427139042958 85.3104557136935 493.715818806066 114.045286157045
"2377" 475.2 549.781620717886 67.6679184320525 520.197003628183 94.3787008123735
"2378" 475.4 572.88221672185 73.1747328447644 533.398686956536 82.5609252530887
"2379" 475.6 603.598918171627 78.0252272292973 560.054262958586 74.722804469821
"2380" 475.8 633.114620865369 83.5332575780174 588.723277191734 79.596899390113
"2381" 476 662.092649070909 91.182802053957 622.699657235058 83.5117590303224
"2382" 476.2 692.872362715322 99.1871871669222 654.861821690621 88.788302773244
"2383" 476.4 723.754941601875 110.521434833784 685.300781278958 97.2632252870737
"2384" 476.6 755.323230032116 123.341941274631 715.015547042858 107.228714531358
"2385" 476.8 784.136674621452 137.246305928935 746.496652069513 119.869745236404
"2386" 477 811.212596900059 156.476853671531 777.353885282944 132.72349381918
"2387" 477.2 837.81012181565 174.621344197069 803.682439000137 153.549569329677
"2388" 477.4 864.679291227396 195.95973204691 832.124199430597 171.425413956261
"2389" 477.6 888.650249974775 221.412813556628 857.798386699575 190.89223065513
"2390" 477.8 907.52584512121 250.330288295298 881.117984880315 215.84182242969
"2391" 478 918.692164975309 278.202513773499 902.842689806272 242.418736520534
"2392" 478.2 926.814633668137 310.363158395081 915.767859683884 273.078442497337
"2393" 478.4 929.444419095921 344.249790078347 924.727357805902 304.295736341772
"2394" 478.6 928.422536503238 377.817528952098 926.735907366553 336.93819675811
"2395" 478.8 923.783492456093 412.559550271943 928.09591471319 370.119480633173
"2396" 479 917.439510010495 445.118330074563 923.418905043441 403.044888908566
"2397" 479.2 906.143355738909 474.444044069639 918.967929648432 436.399388481371
"2398" 479.4 891.184712795703 504.37730308684 908.728401177488 467.53127599693
"2399" 479.6 874.174657041045 532.64624745598 894.239939397874 496.940653825722
"2400" 479.8 852.793580489884 558.033537374621 880.217961087599 525.90336923116
"2401" 480 832.25920321887 580.876766004035 857.406483489362 549.881660095688
"2402" 480.2 809.428268852307 601.992144960044 838.386989329595 574.341931804786
"2403" 480.4 780.570868016986 618.362343525305 815.216122544927 598.079736642746
"2404" 480.6 751.203682945287 633.541323084136 787.529638954696 616.764961921245
"2405" 480.8 720.793179138815 647.550764205651 761.11677830225 630.199881045476
"2406" 481 690.622453626297 657.135573467462 730.947038478951 643.906807813842
"2407" 481.2 660.731680225886 657.235433420132 699.347503185884 653.250072098674
"2408" 481.4 629.659221111192 655.5035914811 668.057584394459 657.986061138655
"2409" 481.6 597.600407772536 649.46739113198 636.513627161517 656.884491965203
"2410" 481.8 566.70740491203 642.719041586586 605.536170584375 652.190329075907
"2411" 482 537.177886924494 633.623486444976 577.323659024952 646.497218625658
"2412" 482.2 507.372493308341 619.169649024759 546.610567866723 636.433013254758
"2413" 482.4 481.215477051045 601.625614499979 514.872690674987 621.233094779287
"2414" 482.6 455.584469650346 584.074497570215 490.02270741895 608.787598997684
"2415" 482.8 431.728560657489 564.815767355239 462.489606718511 590.611529127616
"2416" 483 410.348983527995 544.404802244009 438.147030671055 571.565055568215
"2417" 483.2 388.020970111538 519.338881397959 417.020408600069 550.279699569689
"2418" 483.4 370.060761861906 494.031547835759 395.615542711187 529.015465972521
"2419" 483.6 357.050064504316 465.895449989067 375.432739286064 502.963237093246
"2420" 483.8 346.972947563874 435.659884370401 360.955681048207 476.39676853689
"2421" 484 339.123251515972 403.853475070356 350.27050679563 445.538994636591
"2422" 484.2 337.098161328339 372.575801536382 340.019999807546 411.7203547327
"2423" 484.4 339.991940071712 338.983117218274 338.15075747615 379.739996308487
"2424" 484.6 347.415787701575 308.278642371938 338.934248476692 346.732507271395
"2425" 484.8 359.345125460014 276.409211915861 344.408183769081 315.767990704756
"2426" 485 374.334704840642 245.554194018681 354.862589362652 284.233569594519
"2427" 485.2 389.147549244125 218.691649843219 370.594756443446 254.683200204551
"2428" 485.4 406.438873903472 191.720474086929 386.587516844461 226.859284909857
"2429" 485.6 427.046376622433 165.982916286834 403.383220760041 198.250942787181
"2430" 485.8 454.158189795819 144.994109497932 422.115710153163 172.13804307744
"2431" 486 483.950253323166 124.691829615962 452.039535304434 148.719875177451
"2432" 486.2 514.377581473496 111.34956755626 477.30099928703 131.168326346582
"2433" 486.4 547.481531359312 104.570567825488 506.21285885617 116.366642858241
"2434" 486.6 579.325156708322 103.325969753118 538.800129896812 108.066233957995
"2435" 486.8 611.128216554489 105.63047798176 571.129679758608 102.221991818975
"2436" 487 643.248134951721 109.627964180163 603.285325062577 105.237596950302
"2437" 487.2 675.519880414868 114.384154284557 636.595081167586 110.589610352286
"2438" 487.4 708.917885182558 121.920483988353 669.884821299646 113.990629885176
"2439" 487.6 740.688953163909 128.75561306138 700.337393063758 118.690084720402
"2440" 487.8 772.538410950655 136.151785762002 731.897099603035 127.705393506949
"2441" 488 802.736341970662 144.675924283746 763.622062383083 133.281473130704
"2442" 488.2 830.174384635911 157.565396292557 792.116472995532 141.635993933449
"2443" 488.4 852.199317439708 175.726482642409 820.379808559271 152.54790709449
"2444" 488.6 869.875084180919 200.255444959994 843.984363636822 169.24726015566
"2445" 488.8 888.915161086995 227.972494067342 862.481487538699 193.649859637087
"2446" 489 906.579930032397 256.164920885428 881.069757751958 218.582304609962
"2447" 489.2 918.453711384294 283.165615507645 897.370638148295 247.523992043334
"2448" 489.4 924.285060994114 308.559379643978 911.080628373488 270.440085872138
"2449" 489.6 929.598399294996 338.221009680436 921.324252266909 299.807388786796
"2450" 489.8 933.65310190258 371.505635627959 926.878651970381 328.057558203534
"2451" 490 932.671184033643 403.575062426274 931.453009435828 359.910935733818
"2452" 490.2 927.299720301957 428.559126429416 933.990739913977 391.531160587219
"2453" 490.4 914.36111128888 456.478994888076 931.31534067587 418.883310075702
"2454" 490.6 900.41304638644 485.636909107576 916.965626593055 450.035455176675
"2455" 490.8 884.143328258059 512.233092840966 903.839281609825 477.477114730507
"2456" 491 863.906223320079 539.422823852415 889.056596796196 505.018222834841
"2457" 491.2 841.612631080572 562.101517354429 869.403021695605 531.486134616182
"2458" 491.4 823.136148764234 581.542648680593 850.544192812021 554.267074488157
"2459" 491.6 802.398835199541 605.016446567607 829.327557156331 574.165645795065
"2460" 491.8 779.855934595518 624.70232340182 807.694671447601 598.671407548799
"2461" 492 758.684182549417 636.363487803313 790.073396630675 616.836493674059
"2462" 492.2 731.791915870017 637.117954635064 770.752275624663 628.911688003338
"2463" 492.4 699.809530863456 641.761153784839 739.711422922128 632.857845575465
"2464" 492.6 670.384897415508 646.962957021061 708.357079672231 638.335779948042
"2465" 492.8 638.205645315519 648.292350902218 679.593461026477 645.914263252981
"2466" 493 606.985821491225 646.426089129021 646.695061075186 647.73180636145
"2467" 493.2 575.901868012582 641.392020884627 615.432220974174 646.255177165642
"2468" 493.4 542.661332704514 634.257975502643 585.164676509669 641.291321271225
"2469" 493.6 514.689141045148 627.044701812685 554.603292333626 636.812839970048
"2470" 493.8 485.721258019114 615.83468967392 524.104272741605 629.940934794792
"2471" 494 458.761573153446 599.682247339723 495.02134111911 621.101669367205
"2472" 494.2 433.251138164731 580.196702897196 467.097624691204 604.461048649767
"2473" 494.4 408.603116479496 559.928720209771 442.415552708379 586.128748629113
"2474" 494.6 388.275516706606 538.118726261151 415.477774274735 565.76300476723
"2475" 494.8 369.275805818952 518.88200112622 396.771474842595 547.899780790509
"2476" 495 349.918467677961 493.057277102575 376.525645138427 528.20299943216
"2477" 495.2 337.539094227538 465.918269549621 358.376620155114 505.331481101483
"2478" 495.4 329.169693711874 436.499557090416 343.39345008503 475.399136689215
"2479" 495.6 324.300554996548 408.911281679054 333.73603119116 450.798368859574
"2480" 495.8 323.012510297151 377.915997572339 328.775701021291 419.760562742669
"2481" 496 323.707669771603 349.799940606544 322.104401694615 389.056188684344
"2482" 496.2 329.468651580325 317.005984135203 324.436241239044 356.263163721277
"2483" 496.4 337.759699996896 285.015500745883 327.766867950291 325.021052359524
"2484" 496.6 349.489834991723 253.442828512776 335.180430100221 293.958633426892
"2485" 496.8 360.892163632158 225.603157507756 345.511238380664 261.78767844261
"2486" 497 374.556373017031 199.315551838898 355.826818949609 238.720465780561
"2487" 497.2 392.687999672847 173.046514938356 368.309223456357 210.29624608619
"2488" 497.4 412.094997488563 150.797134041807 384.231953258198 184.48313979805
"2489" 497.6 431.966214296814 127.545941761876 403.407206822791 156.680110518977
"2490" 497.8 453.064256540117 107.28717928582 424.062320315037 135.423027978512
"2491" 498 479.978692192775 89.4802663968597 447.350479434485 114.860452564026
"2492" 498.2 508.207761225781 75.0006089928614 471.039221586829 95.4596470232422
"2493" 498.4 530.29518633412 71.0556484754757 492.97870122098 84.5631506385005
"2494" 498.6 561.808579844763 73.2896048889668 517.607900006926 75.6350019465922
"2495" 498.8 592.142268132568 75.2771500954552 546.551092243618 73.4056857414337
"2496" 499 618.29579323008 75.0436641466011 578.685400556677 75.7826629216943
"2497" 499.2 649.533218290558 79.0781575000363 607.862870796157 76.388029324942
"2498" 499.4 680.808294168861 83.0371672167929 636.573807894012 77.3079229919867
"2499" 499.6 709.839778149488 89.0225734662517 668.920376664513 82.5522632173403
"2500" 499.8 736.571674130364 96.6343589200035 696.321656771729 87.5639775314413
"2501" 500 765.6390501216 106.249300327649 726.440212847596 95.5878429647637
"2502" 500.2 791.530749324668 116.542458001337 754.113688246482 103.863129264764
"2503" 500.4 814.240714260269 133.051481730524 778.634947305992 112.787363135773
"2504" 500.6 837.949601212333 155.393486102292 804.478129237081 128.22823880685
"2505" 500.8 855.226320115749 176.658463992338 827.161192113026 144.607970948566
"2506" 501 875.761873479089 197.175980827849 849.050256920107 168.637069366238
"2507" 501.2 892.485388849847 220.593022185373 865.72280281839 190.520690262397
"2508" 501.4 907.606422276758 249.344173532455 885.531132761686 213.435621518221
"2509" 501.6 920.30729039118 278.359604601049 902.143859426482 240.272368992358
"2510" 501.8 929.271404371079 309.780322835863 915.693095880001 268.230941053216
"2511" 502 935.963132185569 334.922144942303 924.995138705163 297.845555409633
"2512" 502.2 935.809211797932 359.726534107054 931.435356336783 322.226915124542
"2513" 502.4 927.621777378317 387.300235350459 934.434659484459 344.802842981011
"2514" 502.6 920.120338971133 416.152283710222 928.966239586257 374.079955452518
"2515" 502.8 911.006926745215 447.967784063074 918.196486294294 405.470879766138
"2516" 503 897.452700119728 474.772976748403 915.797037157389 437.715630549978
"2517" 503.2 882.326741859092 500.565227270862 903.053492497816 467.310044881064
"2518" 503.4 865.486779054135 528.172104872661 885.401497066739 495.243443479467
"2519" 503.6 847.609329850898 555.927823537433 870.349689403376 522.272777937406
"2520" 503.8 828.906303407167 583.108427655751 852.210115502572 549.226105038323
"2521" 504 809.145152837151 606.543709088538 833.210829295671 575.496238076116
"2522" 504.2 786.219172643715 624.639743120748 816.345378316943 597.373177837418
"2523" 504.4 760.479824788593 635.790646147657 794.551310813243 616.239047659024
"2524" 504.6 729.152481412986 646.942174600714 769.418751720469 630.394193360152
"2525" 504.8 697.643799456021 656.265735206714 739.122731930033 640.920822723308
"2526" 505 668.288325572317 663.498972519224 708.844770330938 652.655740108893
"2527" 505.2 637.238628991838 665.687465058862 677.801233836328 660.528901450474
"2528" 505.4 607.269539394673 663.242009970791 646.814714909473 664.64070499019
"2529" 505.6 574.987075193029 656.455534373248 615.9502481275 662.594723194945
"2530" 505.8 544.652533354525 649.124464700766 584.037408798118 656.021241337401
"2531" 506 514.459592815309 637.622278203631 555.507159814014 648.916766897718
"2532" 506.2 484.479083523919 624.838297849776 523.97211999133 642.889536482041
"2533" 506.4 460.125814995568 612.63281269175 494.692104283937 630.484602249481
"2534" 506.6 429.653387485783 597.736251936012 467.114786711486 616.080453156953
"2535" 506.8 407.72993875558 577.981999045488 440.632254652848 601.57804092233
"2536" 507 390.256772415685 552.623346580789 416.783651955092 582.99990786576
"2537" 507.2 370.809437170687 523.985023449593 395.603610078783 560.277970134347
"2538" 507.4 356.432986565098 495.367846507849 376.829105508516 534.085105659236
"2539" 507.6 342.717819755884 467.805102589422 362.838021647016 503.970100976642
"2540" 507.8 331.194319156704 440.043921007032 348.646525069645 476.157016588259
"2541" 508 322.145382247046 410.054767145511 335.671588316631 448.335013179855
"2542" 508.2 317.097794225831 377.516861784958 325.434965823961 419.874539351845
"2543" 508.4 315.409382139941 349.608191341399 319.964553277932 388.842967777923
"2544" 508.6 318.639738713482 318.095246375026 316.727751102589 359.195282680133
"2545" 508.8 325.649440828169 286.856238698846 318.979947171097 326.523402850442
"2546" 509 331.970820001237 265.995561533165 324.316877396212 303.456131324496
"2547" 509.2 345.546980323054 244.62280233857 331.040089234516 284.918042130119
"2548" 509.4 363.8962433464 222.058225489128 339.793927713728 260.515296108753
"2549" 509.6 379.336588375066 202.998364076163 356.939389467594 236.592506770412
"2550" 509.8 401.717218847702 182.842839971651 374.098409545119 212.717239444805
"2551" 510 423.035709908773 163.869834331227 393.661443334854 191.132977940108
"2552" 510.2 440.316369834194 141.888393113196 413.139683508828 173.897028998261
"2553" 510.4 463.780994199513 124.102321098071 433.833131164526 151.603598818644
"2554" 510.6 489.850010150715 108.072657126533 455.402261804013 132.049944045485
"2555" 510.8 516.211115127772 92.6250847042131 479.101294385091 112.803053787097
"2556" 511 543.240882237286 81.2288266086571 505.239211008762 98.3605888534718
"2557" 511.2 569.349282342468 79.3401689556246 530.931678557749 87.4664042206232
"2558" 511.4 600.868146459341 76.6696862548594 557.133829567542 79.2004368718131
"2559" 511.6 631.679546508436 74.3427777022039 587.42587548793 78.1763811131516
"2560" 511.8 659.795250523211 76.2214863806915 619.0535271244 74.6933484548408
"2561" 512 688.494281357149 78.6514792269808 645.522884551883 75.8803960305528
"2562" 512.2 717.168041001628 79.3046659604692 676.788697870067 77.0296467247784
"2563" 512.4 744.050153602729 87.7232110171419 706.629086046913 79.5910626828447
"2564" 512.6 766.845366678874 104.700357009651 732.186402630225 86.474689887723
"2565" 512.8 786.048168714061 125.140637048372 755.473301209391 98.8246087682634
"2566" 513 806.077581678124 148.357777735252 776.541033549162 118.776765010407
"2567" 513.2 821.836009098792 169.636431976296 797.647427392061 140.128795300342
"2568" 513.4 840.379897825516 193.584330096217 814.466402738895 160.510610438709
"2569" 513.6 856.827934873878 216.963478476691 832.509958284939 182.904807029586
"2570" 513.8 873.475159224132 244.885180321873 850.030201692639 208.484306450452
"2571" 514 887.301464375392 269.750637017057 865.5148432196 234.140694017555
"2572" 514.2 903.152755834564 294.660551613385 882.16492052761 260.859838780711
"2573" 514.4 918.544193016018 322.403084123253 898.901558439487 286.537829595551
"2574" 514.6 931.476102265377 350.98583665477 913.100788550311 314.065135756017
"2575" 514.8 932.590218957881 376.995045729566 925.529381209378 335.844183977852
"2576" 515 925.770961328902 402.476245718049 932.749170961314 363.083700922818
"2577" 515.2 912.225777990284 430.723768750124 926.901293749719 393.065408723394
"2578" 515.4 894.452999918601 457.631397276962 914.146756755186 420.545459665294
"2579" 515.6 881.177978038715 477.094100207262 902.459991282991 443.61727983302
"2580" 515.8 861.716022667772 500.696800554235 885.716036272575 467.276129935597
"2581" 516 840.995384501044 520.315450524359 866.881610431965 489.107141650686
"2582" 516.2 816.903161202061 541.096868193272 848.581062121435 512.676466984541
"2583" 516.4 792.721103925827 560.509330617955 824.521176778482 533.316323181269
"2584" 516.6 765.137446268099 577.273598240046 799.9179753107 554.302300232445
"2585" 516.8 736.359304808667 590.421836795285 773.522646658933 574.371634097348
"2586" 517 704.98194684042 601.479290573885 743.675765464509 585.670462362059
"2587" 517.2 675.241538507364 608.250235923745 713.177928628583 597.643779220279
"2588" 517.4 644.488515927953 611.758989292773 685.011408411991 605.355038968125
"2589" 517.6 611.739470708005 613.05413048099 655.242979395053 608.582705648853
"2590" 517.8 579.976582213928 610.497766128709 625.601701235982 611.164598425192
"2591" 518 551.369779872772 604.90365574721 593.361272670256 612.242914376986
"2592" 518.2 527.929553425738 600.912884350798 566.106291183819 607.867404709579
"2593" 518.4 499.645885360732 593.170870415459 542.98363635709 602.216431111174
"2594" 518.6 471.868172223157 582.817632980686 512.949577596787 595.38106201012
"2595" 518.8 445.390417419424 570.388689977721 482.103905224086 587.679707085787
"2596" 519 418.651388199058 553.297378247428 453.785622755303 572.854660006813
"2597" 519.2 391.661373281534 533.224706728019 426.54171369039 558.383854206993
"2598" 519.4 369.112577580612 512.087421011395 397.580905073568 539.223459299613
"2599" 519.6 352.454820024841 499.421142020392 380.954168936428 522.510374947051
"2600" 519.8 364.520059108348 485.90001284377 379.195524956602 521.679665454903
"2601" 520 365.532741486362 457.873386453302 371.180567596825 506.776341955171
"2602" 520.2 368.277058402784 439.282839011161 374.043512776737 481.082853555431
"2603" 520.4 376.008291567588 422.167155708912 369.827149656633 460.231540248632
"2604" 520.6 382.776269605583 395.798091452862 374.014275218028 433.581530914487
"2605" 520.8 391.059171919713 368.307816169237 380.887188994332 406.886185447021
"2606" 521 400.172494267105 338.034197483964 388.816545860656 377.237717917256
"2607" 521.2 409.295630204136 308.275962593077 399.083116810873 345.4987052227
"2608" 521.4 418.742548113742 279.915997159869 407.953001675316 319.726391088711
"2609" 521.6 432.24023128936 251.378423802992 417.722501146283 289.306793460368
"2610" 521.8 447.355023457373 222.986875095656 428.392731645407 261.098162590485
"2611" 522 464.622671115754 199.013369528516 440.666318025123 231.929118441565
"2612" 522.2 483.920986406847 171.778881008468 459.311924370115 207.79176422157
"2613" 522.4 506.045521948846 148.867395072835 477.887140834596 181.653686221451
"2614" 522.6 529.20023162695 130.318563702745 500.525957321012 156.08838593595
"2615" 522.8 555.590716950236 109.198634991712 522.943108737475 136.143292243008
"2616" 523 582.367469889592 88.6407392922252 544.555572013263 113.96427852855
"2617" 523.2 610.128057751694 71.8679753566097 575.349829055342 94.1497736839659
"2618" 523.4 641.840186865492 63.874331810626 605.477495440873 76.215614091924
"2619" 523.6 673.229555409477 65.6217330797651 633.93233645491 68.2796483974586
"2620" 523.8 702.55451698026 75.1050843515051 664.22048545089 66.3608811588026
"2621" 524 731.226907460675 86.9821341395068 692.655705274648 71.7877505074873
"2622" 524.2 757.169049209148 102.253183028366 722.319139164271 82.53770445634
"2623" 524.4 783.004578683588 120.909692569608 749.673942792825 97.5613135176554
"2624" 524.6 804.790343315244 142.037237652857 774.495145292327 116.976478760807
"2625" 524.8 827.381041575216 163.578106352655 796.807033881009 137.61222293521
"2626" 525 849.880843951477 181.966036495222 820.659783948116 155.722986233122
"2627" 525.2 871.479415897949 204.091714399663 840.834139865617 176.477944588051
"2628" 525.4 889.285589309461 229.838175164943 864.003545802272 198.189282193323
"2629" 525.6 905.435293540678 257.740453620084 882.528146511699 222.076022329782
"2630" 525.8 918.373676196972 288.348180700021 900.139226946293 248.743087342405
"2631" 526 927.575085975781 317.866713253131 915.253591833612 280.286924639074
"2632" 526.2 931.0995311994 347.590606524044 923.499332811556 309.69556966767
"2633" 526.4 930.641437709769 381.779853349672 927.942824162384 340.204544886745
"2634" 526.6 928.090861592566 413.774888538721 930.812694024665 371.052506518739
"2635" 526.8 921.302009715359 439.753718559485 928.900867411056 401.230239308338
"2636" 527 910.863372668946 466.419816980569 922.369598147282 428.779908912903
"2637" 527.2 896.402161394209 497.432597303967 911.995185316035 458.378968215227
"2638" 527.4 880.881338351615 524.422814649658 900.681961804185 487.5072451408
"2639" 527.6 862.063890675317 549.441631171707 884.903228911837 515.089319622582
"2640" 527.8 845.383083644493 573.386936281296 867.826285774287 542.031641697828
"2641" 528 826.533409900592 597.91234181664 850.324429481324 564.628711419489
"2642" 528.2 806.340793813939 604.962900077924 839.438682718449 579.992872382169
"2643" 528.4 780.174009499844 616.290915858166 818.127778252836 597.511140018876
"2644" 528.6 752.619118249262 630.998100067374 788.048751675496 610.611108201547
"2645" 528.8 723.955492403174 643.132268673111 758.533614056822 626.434793362359
"2646" 529 693.099031006835 651.31524234513 731.214434154675 640.149204399991
"2647" 529.2 660.427378304104 656.488877279461 702.426661376887 648.236724997765
"2648" 529.4 629.370071817121 662.41811652601 672.557733933679 655.763475700456
"2649" 529.6 606.162841888357 661.658359119221 646.348199221125 659.843851878254
"2650" 529.8 575.91667359004 655.63910971852 617.316537907168 661.036324376418
"2651" 530 544.30209676215 645.698627181355 584.580246917957 658.173520039592
"2652" 530.2 514.218588819451 635.549856026111 552.926783662021 647.244191524308
"2653" 530.4 484.493339145775 621.717041299324 521.329930844699 638.928225211758
"2654" 530.6 459.555365563277 602.869839592188 492.542934956232 624.281300884669
"2655" 530.8 437.134518187202 580.724894167785 466.634299807812 609.138129726594
"2656" 531 415.688905355806 559.165397253935 443.669428264428 587.701074064495
"2657" 531.2 396.054260205399 535.474951301023 423.36241372536 564.942303143175
"2658" 531.4 380.693053348118 506.937023906102 403.105543017544 542.537880817039
"2659" 531.6 372.308906626549 479.875612392776 385.764837642989 517.275186075604
"2660" 531.8 363.834950509971 451.921039482938 375.682801161562 490.324523858409
"2661" 532 356.877237345207 420.156980341677 367.233910518993 462.22734384736
"2662" 532.2 353.909664038769 393.159088139573 358.121054882376 431.30580458458
"2663" 532.4 349.769535155542 363.619473142561 356.356039966816 405.699307744885
"2664" 532.6 344.623014041706 334.156589708205 351.458426881147 373.887226586312
"2665" 532.8 339.732184907764 304.872336509206 344.702166788021 342.939008779821
"2666" 533 337.563185583405 272.652202029737 341.507688235229 315.28335630262
"2667" 533.2 341.194160909562 250.547196674115 339.12569838461 288.463628272758
"2668" 533.4 360.498262913339 229.313389913536 340.004941289 264.367735867699
"2669" 533.6 381.291926544087 205.289841133013 353.387832558141 237.836916811213
"2670" 533.8 403.047485812989 183.884385301675 376.128757886401 214.968844361735
"2671" 534 423.146186061061 164.274413023975 395.815213486328 193.908513518124
"2672" 534.2 447.284102846764 147.997575998204 416.43954746195 172.337151985485
"2673" 534.4 477.242985080208 131.976292454924 440.10109299284 153.55044215381
"2674" 534.6 504.880952942664 117.479194012847 465.913079499182 137.741456996931
"2675" 534.8 526.958310767906 107.150685332609 492.537851304134 123.797123716225
"2676" 535 556.529794602695 98.4598894079163 518.228940646743 112.848594189329
"2677" 535.2 585.813636544226 91.23085168814 545.540033355447 102.094635029503
"2678" 535.4 617.277965771141 85.5603143077696 572.092682293075 94.3064830413929
"2679" 535.6 645.098187117836 82.6990245556536 606.798507703895 90.8308811756311
"2680" 535.8 675.874705784631 83.2228105808082 635.783197542571 83.2595153413632
"2681" 536 708.19389309139 84.5073071013051 667.940720906069 83.1517888170733
"2682" 536.2 738.214502957759 92.9092410451362 700.343606969021 84.2777790963663
"2683" 536.4 766.22385114418 108.590261447469 729.241529069175 90.6720810284476
"2684" 536.6 790.258119628917 127.499836952115 756.610859317053 104.369589525834
"2685" 536.8 812.384306440252 150.136235774546 781.814497900335 119.986543880958
"2686" 537 833.906006339415 172.598693525393 803.036499959392 142.195553245381
"2687" 537.2 853.662506035163 193.797523677889 825.320276541193 166.482292773242
"2688" 537.4 872.565695051975 220.083312061424 846.161944180508 186.798898380308
"2689" 537.6 890.144505240738 244.81332500725 865.985425603279 212.013898434796
"2690" 537.8 906.157242096238 270.165927241288 883.472642885559 236.413273153955
"2691" 538 918.307909688839 299.871624913633 901.491734040181 263.36199112078
"2692" 538.2 929.018131217505 330.190325329506 914.512868773415 292.466808854207
"2693" 538.4 936.578029292169 359.419816099983 925.605458620976 320.74727007847
"2694" 538.6 921.867836849185 383.434288443864 930.381777184779 341.63113458368
"2695" 538.8 908.939871535388 411.025394492746 925.067796078846 369.332711360512
"2696" 539 895.361841701529 436.159432113218 913.22313687147 398.887177038424
"2697" 539.2 880.795520130604 463.903434636884 898.162600235827 428.453620556373
"2698" 539.4 863.099914757469 489.611266571405 883.292604967813 456.397966903311
"2699" 539.6 842.021255313031 515.498621526758 865.517282483302 484.235584934751
"2700" 539.8 821.075071868055 541.134847820425 846.033268521912 509.024392703036
"2701" 540 799.632811148878 564.890790015793 827.915955915456 534.721384203427
"2702" 540.2 778.976909389192 588.111475895526 806.591359507303 559.213862103722
"2703" 540.4 754.94176328939 610.052989007388 784.129749192805 584.003503113767
"2704" 540.6 727.305878895405 630.566052378167 762.14538965155 603.677128283575
"2705" 540.8 699.471727435428 648.546424087025 736.625809887365 624.063477954462
"2706" 541 670.620313796691 663.654917739735 707.642169017372 643.235109687929
"2707" 541.2 653.099423612495 659.789653950602 693.191624632886 653.744704463663
"2708" 541.4 624.005958428197 653.263634269547 669.113542936673 660.625966597705
"2709" 541.6 598.024636145428 648.657081296187 639.068396308856 656.029209222086
"2710" 541.8 569.244510961344 639.941116118491 607.520448772836 649.979013771427
"2711" 542 540.652738624133 629.151423807102 578.320030544516 641.29952185542
"2712" 542.2 511.01376739249 615.651000413098 548.642847263488 631.752534555417
"2713" 542.4 482.062414672945 600.003081642421 519.101198814714 619.177630842682
"2714" 542.6 457.328231513396 581.578536417362 490.87180766005 605.099494717311
"2715" 542.8 435.133686942492 558.067869515517 463.285524102011 586.09400323993
"2716" 543 413.84588334879 531.64514926053 441.016104858367 563.681060816062
"2717" 543.2 398.939893245189 502.766475242601 419.185873067347 539.330936208034
"2718" 543.4 387.120484323438 474.416265485315 402.747109710341 510.257818233839
"2719" 543.6 375.639632752485 443.469877977069 389.405772593673 483.223618090584
"2720" 543.8 363.852352249495 411.813098550862 377.808067996635 452.117141290096
"2721" 544 356.402453568204 381.472184737563 366.656284428485 420.106715099368
"2722" 544.2 353.668977169216 349.930356287657 357.592567246597 389.630355880753
"2723" 544.4 356.272399463494 315.636330823538 355.243398050047 357.576653065299
"2724" 544.6 362.555655831513 287.373380708376 354.649345980679 326.937078602967
"2725" 544.8 371.482850761154 255.057508311917 361.274492903749 297.020671238107
"2726" 545 379.509869650687 226.562699782334 369.61829992029 264.760871091875
"2727" 545.2 392.617812108347 196.183825585815 377.54639872506 233.606131433465
"2728" 545.4 411.497173386878 166.761702125045 388.122351055177 202.081343163574
"2729" 545.6 432.242037856789 143.003581427792 406.518299586886 173.281159912915
"2730" 545.8 454.597485585559 120.32430820456 426.48615366219 149.006069827018
"2731" 546 483.644068013945 102.10814856387 449.255610066582 126.34828065776
"2732" 546.2 513.337521715547 87.0926597837984 475.975324245978 107.720481069179
"2733" 546.4 541.152790776913 78.0153342330223 503.513077785768 91.8809646401017
"2734" 546.6 571.420510919099 72.0362457792752 532.645711699095 80.9121021240852
"2735" 546.8 603.566719970085 69.5744378822359 562.616493012635 74.3001223753933
"2736" 547 637.643179176799 70.399598243272 594.440473343173 70.7089235534335
"2737" 547.2 666.026892747025 71.8704097246141 627.398772132888 69.9922396211558
"2738" 547.4 698.512092591946 76.2135900439258 657.393720328786 70.7295875857866
"2739" 547.6 728.523534159857 85.8331132396076 687.749081819999 76.1263895620065
"2740" 547.8 755.860770968531 97.7708006279434 717.102524941935 82.7585387952038
"2741" 548 779.490973611827 112.391163877834 744.217315341752 93.7180236476325
"2742" 548.2 805.925909844821 132.075000861172 770.628722018333 108.151840517745
"2743" 548.4 827.690539512984 153.606920918052 795.118237652451 124.304390911914
"2744" 548.6 845.334875051143 174.345299961317 818.639388686155 143.459512121641
"2745" 548.8 861.988881732232 196.80620902536 838.046554739465 164.708795941048
"2746" 549 879.112106025505 221.876420247174 855.184941900169 188.630968179747
"2747" 549.2 894.437097963129 249.867530619056 874.984667294438 213.218647244207
"2748" 549.4 906.02713786638 278.200918768477 889.289574813133 241.638956595835
"2749" 549.6 914.498045649912 308.533720300778 902.655747978466 270.651914701957
"2750" 549.8 919.287019183358 340.167037583075 913.725464286534 300.514080167861
"2751" 550 921.85730047564 373.647244367456 917.736917491937 330.588956875863
"2752" 550.2 920.071543091547 409.658025170543 922.118238657633 361.512883296978
"2753" 550.4 914.626511926633 439.040427751664 919.636573748421 395.760413033746
"2754" 550.6 907.853500954459 463.103127015577 915.043618078093 424.320495972018
"2755" 550.8 897.948905353265 493.567831773605 912.514412211116 455.331680621941
"2756" 551 884.322607874288 520.529524614804 901.639327614006 486.498937539965
"2757" 551.2 864.607905005623 550.318205465466 887.984923066583 514.471834061
"2758" 551.4 844.722927559527 574.010331013428 869.973406156244 543.391501106379
"2759" 551.6 822.609858455334 595.046016690826 850.181228552983 566.984114142392
"2760" 551.8 799.618042706285 616.365172272112 829.44769848993 590.265163246879
"2761" 552 781.251239313185 622.844556397856 813.654637926889 604.155348413917
"2762" 552.2 751.561580158521 627.599480129457 793.538467863547 616.052361294183
"2763" 552.4 723.389210594726 633.255866357545 765.796259170058 623.863540799738
"2764" 552.6 696.023616075985 637.956039339572 734.107869504327 630.828287444183
"2765" 552.8 662.022968376431 641.440760144447 703.021508149924 636.223209916138
"2766" 553 633.098229715953 636.889086246221 673.98234466883 640.945248757505
"2767" 553.2 603.058142309031 629.102440885428 640.832653884111 638.947637006708
"2768" 553.4 572.32258504525 620.08722581695 611.356376418823 631.727093397647
"2769" 553.6 542.986192204921 608.258017666237 580.798595737499 622.251051920986
"2770" 553.8 514.961469036847 594.460253673644 551.910721270678 613.533026460032
"2771" 554 488.751004198814 580.618867937223 525.001033048249 598.268150021167
"2772" 554.2 463.264217056999 567.013079905627 499.181164412706 585.971756154291
"2773" 554.4 437.665319429819 548.2152195595 473.765907237338 572.481372132937
"2774" 554.6 417.420594965754 528.129213204958 447.859151984966 554.858362398456
"2775" 554.8 395.476537029314 506.275160005179 423.919698478353 535.912766734347
"2776" 555 374.51503933215 481.046980011082 402.879289750432 514.959131749865
"2777" 555.2 357.741964437977 454.60941687822 381.068845851557 491.381077619828
"2778" 555.4 347.672016272288 426.609674893512 363.635371421432 465.828391028679
"2779" 555.6 341.761116098117 395.239674935734 351.120987950422 435.55218940386
"2780" 555.8 339.635413723728 363.210367671841 342.598799990687 405.029317462228
"2781" 556 340.052298336339 332.585897548492 339.15255948124 374.62776103763
"2782" 556.2 343.658415062309 308.313333523482 339.957556266111 347.318681107198
"2783" 556.4 348.926193526121 277.991998059439 340.876617132853 319.638295112962
"2784" 556.6 356.016138965904 248.193925117538 345.467012327077 288.668931899855
"2785" 556.8 366.469762290084 216.306969308593 354.140249427596 259.053499724251
"2786" 557 380.053847856974 190.549025741906 362.5829446824 225.604656705015
"2787" 557.2 399.064779063275 165.308230004554 375.210632199376 199.059796556452
"2788" 557.4 421.457672071658 141.979507944536 392.907128688899 171.935191632197
"2789" 557.6 445.954965636007 121.14398844314 416.521958794275 147.338313963412
"2790" 557.8 473.443193868467 101.590684129536 440.925782716521 127.543505264416
"2791" 558 503.669728803201 86.1014496197321 465.955139554899 107.533346351158
"2792" 558.2 535.094171962426 76.3652727474368 491.401125834734 90.8678132712723
"2793" 558.4 562.892733950099 69.0388678657001 521.856354477466 78.2501438109346
"2794" 558.6 594.456048816274 64.026973649376 552.934465448398 70.0610730276359
"2795" 558.8 624.659184664044 63.4198194493787 584.220842605094 65.5291545896208
"2796" 559 656.762143447802 65.9367732924336 616.452384687621 64.5510732096567
"2797" 559.2 688.090540758838 71.7309056954305 645.974002194736 64.9251402070058
"2798" 559.4 717.59916662656 80.1013205449525 677.260408972379 66.7036424867845
"2799" 559.6 746.409027756729 89.1165360535285 709.219239063175 77.4995152103763
"2800" 559.8 774.263034695513 102.93696356951 735.245452590616 87.9449107907927
"2801" 560 799.507841650816 119.546125908846 763.334373883557 98.6151955512118
"2802" 560.2 818.410379262044 134.001273133427 786.673951533033 111.524613656781
"2803" 560.4 840.277936926886 153.74538364717 808.648940776332 127.066582023079
"2804" 560.6 859.797796464731 173.497523665694 831.414019312801 146.134552416037
"2805" 560.8 879.319201694096 196.953948041898 852.284850282628 165.22636186256
"2806" 561 896.235331584959 224.606153279516 871.617175975701 187.270328952097
"2807" 561.2 903.435448449816 249.152973461804 888.648179152249 212.924539832114
"2808" 561.4 911.040694985673 275.813262556412 899.551256563345 236.119695794391
"2809" 561.6 916.457791722143 304.106827732094 906.1895217772 264.083119759994
"2810" 561.8 920.945202915102 332.756322210386 911.961412541037 294.153619902474
"2811" 562 925.916344109882 363.023838211012 919.119572937825 321.092286034633
"2812" 562.2 927.614669397668 393.94706773044 926.380396296228 351.517007333118
"2813" 562.4 926.20148261925 418.913129549554 927.722959983684 381.450203961527
"2814" 562.6 916.377638135813 448.117148959889 926.861403180561 403.054726465165
"2815" 562.8 904.487584885392 475.233647293334 920.087795122269 432.711511059667
"2816" 563 890.20947137695 500.919810092419 912.348207025539 461.905576472588
"2817" 563.2 872.361677115884 524.792545417615 894.263806291043 489.99670064373
"2818" 563.4 852.04433065172 547.597014166042 877.226759013646 517.625425580926
"2819" 563.6 830.623393827919 571.112687338549 857.514793822975 542.591038701956
"2820" 563.8 808.835041107998 594.113266201804 836.218685622835 566.391250836959
"2821" 564 785.202544308356 617.845744994971 813.266567154146 590.195349024466
"2822" 564.2 764.158853974976 629.013642084932 795.486915294774 605.508095925757
"2823" 564.4 736.52623965639 638.756720066207 777.711462669716 621.323913404312
"2824" 564.6 705.907066528625 648.997620566697 749.910186552397 633.337392032138
"2825" 564.8 677.514145827058 655.022650620316 715.622307231096 642.683644880391
"2826" 565 645.850631485928 659.81392898667 683.908561906052 652.064881071346
"2827" 565.2 611.045788939074 660.084557523134 652.989464237594 659.134156945998
"2828" 565.4 579.371583541664 655.57695911039 620.606603850874 660.223303930499
"2829" 565.6 547.550311323078 650.143739226491 587.259171245468 657.244283173884
"2830" 565.8 514.046666378311 640.042574640085 553.096824743516 650.378515880771
"2831" 566 485.124654776055 627.931134276565 522.792380835765 643.390749344702
"2832" 566.2 455.188566971929 612.216875072415 492.353462587708 629.515138828744
"2833" 566.4 432.765342680031 597.047623419584 464.523506629991 618.685932089134
"2834" 566.6 413.432409684663 572.017005685958 438.576330196549 600.964551163665
"2835" 566.8 394.257537205526 544.964781026186 417.823713396872 575.973031249875
"2836" 567 376.960166524634 516.951377016959 401.086769332059 552.900908627421
"2837" 567.2 360.58309645097 487.587074833823 384.133802795921 526.705873777504
"2838" 567.4 348.779219693369 463.862037906596 362.785817637955 500.569976106953
"2839" 567.6 339.105139653941 438.108014820971 346.679259453629 475.036325927141
"2840" 567.8 333.615505537181 408.017475119479 341.062381269961 447.545901049393
"2841" 568 333.174189821279 378.325538621243 335.052503838913 417.306894528136
"2842" 568.2 337.291827960328 347.109119489023 333.684437623941 386.570226943789
"2843" 568.4 345.29575916451 314.748072853901 336.708309116594 355.174076415135
"2844" 568.6 353.355386823822 281.619280846534 342.40490462979 321.980829321537
"2845" 568.8 363.047431442368 250.123390858038 349.448127431244 290.01737041123
"2846" 569 374.298671501437 218.368045673401 358.951519360821 259.14476974777
"2847" 569.2 385.351835200374 194.470103484337 370.560972129571 230.239277783939
"2848" 569.4 401.562609490165 167.581822279473 380.442760213661 206.669119615436
"2849" 569.6 423.272107624439 143.76314660438 394.994232793652 178.35932314531
"2850" 569.8 445.860633628127 121.723430130045 416.118172446902 153.690201691314
"2851" 570 468.815239924734 101.713456819424 439.2097286883 129.11173920098
"2852" 570.2 495.09900600121 84.218272969597 463.36700981915 107.052412612004
"2853" 570.4 524.346306028268 71.0745925251457 486.764462957795 89.063053190078
"2854" 570.6 553.023121033989 68.5507598316839 513.830747691189 77.9026883434295
"2855" 570.8 583.763153821036 67.5422570461711 543.248659088542 70.4275052657099
"2856" 571 616.561610263342 69.4748291701216 574.557455936327 68.3829753570222
"2857" 571.2 646.003552134025 72.9750440159062 606.000576677292 68.7664877529885
"2858" 571.4 677.812598872017 77.4632724423755 635.0527774372 71.6003996284827
"2859" 571.6 706.338382483675 83.3777872750555 667.392349869883 77.220082519916
"2860" 571.8 737.197869110625 91.5670683541879 696.235638838064 81.6698376320145
"2861" 572 762.27662576921 102.935912020843 724.66822696133 89.5400374025458
"2862" 572.2 787.888065713639 119.632272111989 752.527134054835 99.1574053742111
"2863" 572.4 811.403444095297 136.904954002868 777.097174899004 113.831462406558
"2864" 572.6 835.055714150935 157.550923229921 802.180539225617 129.313745045882
"2865" 572.8 855.722307024866 177.8324692722 827.362503860507 149.732913973041
"2866" 573 879.022606396611 197.800175796571 848.835546874924 171.505798567117
"2867" 573.2 898.540900832445 220.626039385766 871.824605347677 190.878342910053
"2868" 573.4 914.200912260138 248.160815647737 891.255503304693 213.205896491469
"2869" 573.6 919.717151745729 274.987515334608 904.926789297967 237.915955890286
"2870" 573.8 924.266573837925 308.075005554554 914.968303320582 264.526925912264
"2871" 574 927.753034161387 336.530775591434 919.700263878044 294.999830541633
"2872" 574.2 927.948132550924 361.101583964175 926.362969583815 320.61320943366
"2873" 574.4 927.015439548458 391.325990479073 927.406604787491 352.011277895553
"2874" 574.6 925.284127507561 421.577623346697 928.741019115286 381.274421315416
"2875" 574.8 917.955918715571 454.386735039382 925.22446940941 413.819805316567
"2876" 575 908.314509541107 486.094334322444 918.990982523428 445.851799654108
"2877" 575.2 894.018218293106 512.313528241765 911.302404607217 474.500223731114
"2878" 575.4 874.75900720627 539.468012122896 900.104645735139 504.042607222313
"2879" 575.6 857.130218277256 562.007830985286 879.589723725443 531.748964819196
"2880" 575.8 836.099894576318 586.497186993369 860.679304324673 555.094269904284
"2881" 576 812.250148842785 609.419530771893 839.730368199651 580.379215915774
"2882" 576.2 786.289315422502 627.171211584146 817.447523163832 604.788321546499
"2883" 576.4 762.091253538349 634.394260398545 797.45583435894 618.819491799525
"2884" 576.6 732.904374535017 641.261173523633 770.870382600619 629.007930760692
"2885" 576.8 699.837302381486 646.79903213818 743.60005185938 639.721170086585
"2886" 577 669.701520221926 644.769408989129 713.605136050543 645.825995859377
"2887" 577.2 640.742316559816 642.701766021779 679.624811914487 646.388988642207
"2888" 577.4 615.711782235446 640.902172928455 656.052701094434 643.860868276544
"2889" 577.6 585.732906196901 638.265331921738 626.642599739252 642.082404742936
"2890" 577.8 556.750838401178 634.353420442162 596.419996542468 639.686933955486
"2891" 578 526.562136408215 625.534346984791 567.165155112455 636.888929259792
"2892" 578.2 499.954083744048 612.633499630656 538.248785229409 629.277042984455
"2893" 578.4 473.604987075255 596.246619087032 508.438692443782 619.974477973755
"2894" 578.6 449.138070956838 579.422913137109 478.323553431167 605.986706309079
"2895" 578.8 424.633005377871 560.571662565973 457.684038407209 585.807282281135
"2896" 579 403.472267079572 538.738205465705 434.117198192714 566.502730420036
"2897" 579.2 385.047999476005 516.879711395408 411.305597528134 549.395939908177
"2898" 579.4 365.698185458416 491.852366575949 391.113817658109 525.148272409453
"2899" 579.6 352.216235062443 469.470711709916 371.492900071696 502.126906897171
"2900" 579.8 335.649856853084 442.400967352891 356.463681922028 477.195342781664
"2901" 580 325.451842692332 413.2522362636 340.261625105916 453.524166354273
"2902" 580.2 319.693061051064 382.748679956265 329.025160358613 423.960336952695
"2903" 580.4 319.509651752213 355.890787186836 321.9592804008 395.156481884696
"2904" 580.6 318.944198370795 327.557194025309 319.021858993463 369.529143703728
"2905" 580.8 323.844099452125 297.52267836165 317.014983960967 340.16288000264
"2906" 581 331.12762892784 270.855760005666 321.650808659859 311.831327036156
"2907" 581.2 337.70403280447 244.381862953724 329.325573888907 283.331513857585
"2908" 581.4 348.010715320196 216.788738083685 335.056909811644 255.945207599568
"2909" 581.6 363.354903088603 199.496249285971 344.395284381154 233.830750329874
"2910" 581.8 387.473275060904 184.04417340924 354.288378786626 213.661084001588
"2911" 582 413.053489081597 170.860174617882 374.991640850981 194.341083489463
"2912" 582.2 437.681004555267 156.728241502712 403.194740887437 180.092757435341
"2913" 582.4 463.067475730599 145.121929604119 427.603681089988 163.355453220593
"2914" 582.6 491.241668099689 140.762040456151 454.063575057064 150.079527466001
"2915" 582.8 518.669934974869 133.58981146691 480.774002635005 143.498710514243
"2916" 583 549.0846279317 127.374629030912 507.007717938779 135.432635759325
"2917" 583.2 576.822900602351 122.890157185104 538.251378087796 128.331337612109
"2918" 583.4 607.787492665811 116.874138242117 566.25790876827 124.608608619581
"2919" 583.6 637.545809128103 113.320576147228 596.128197386235 116.928224250709
"2920" 583.8 663.546968788777 111.505429258137 623.948007007571 113.931942820488
"2921" 584 693.577989925358 113.167533792512 652.272276168594 113.074267533302
"2922" 584.2 725.251845078786 114.834868175089 682.141833104787 113.086107386514
"2923" 584.4 755.847533261917 116.881647743301 711.21592019505 113.147338103113
"2924" 584.6 782.776815512512 123.91661751605 742.89884474008 113.628225938229
"2925" 584.8 809.844392584341 133.853141434062 770.805327325062 121.802808115594
"2926" 585 832.476827031349 147.620368481053 798.086252055655 130.536738528064
"2927" 585.2 847.934087819303 169.596865326296 819.003494085254 142.105103113725
"2928" 585.4 864.093094826936 195.202735595338 839.177120745796 161.217624277043
"2929" 585.6 876.630994319518 218.5047052408 854.217557829348 185.612544302994
"2930" 585.8 884.848049856673 247.458395573423 870.572780058543 209.306764953032
"2931" 586 888.274090850774 278.276783495539 881.227036062675 234.169311541666
"2932" 586.2 892.750676853276 305.153793125785 883.466975313304 265.062622822017
"2933" 586.4 896.528863314517 334.794901490088 890.347238993428 294.627834435582
"2934" 586.6 893.810971131417 364.747442252739 895.050515541575 323.888794494003
"2935" 586.8 887.432659974712 396.123583652232 894.358511190803 354.269840886346
"2936" 587 883.959317518969 424.062139416562 888.379337603033 385.282675993193
"2937" 587.2 879.065028520847 451.565770543015 885.665287550005 408.304158251221
"2938" 587.4 870.364388455231 481.528101714092 881.493558501137 437.231420353413
"2939" 587.6 860.486364924369 503.082801097146 871.939694028372 467.202224548037
"2940" 587.8 844.296296594184 525.477393594311 864.256886642911 490.358707693298
"2941" 588 825.640974799324 550.053605114606 849.75386326402 518.151570159928
"2942" 588.2 805.86693889477 573.381577155228 831.150960310854 542.218798080871
"2943" 588.4 784.870194817017 598.367588890689 811.463624323992 567.880950747644
"2944" 588.6 761.23394933264 621.126573971981 792.002678723945 591.301827834956
"2945" 588.8 738.425192286949 639.612559324952 769.387643016546 613.572010287264
"2946" 589 716.557418222262 652.064784046187 747.851455697087 632.695444442256
"2947" 589.2 695.246511405357 647.801084746237 735.370374989434 641.641480562356
"2948" 589.4 664.96314506537 645.753058296221 711.560337917383 647.080601351457
"2949" 589.6 640.340997423449 644.769740092467 683.717440526654 646.477587432053
"2950" 589.8 621.498048473282 639.058436622405 660.930536633404 643.976078201511
"2951" 590 593.247862188585 630.420681327938 631.2274868431 640.645291508604
"2952" 590.2 564.882962752615 619.454339009027 602.073282777103 633.217592237697
"2953" 590.4 534.945213246185 609.658131996565 572.015518153771 622.11548986553
"2954" 590.6 506.063999841192 595.775674411116 541.909924997242 612.604893302852
"2955" 590.8 478.153834788619 579.216558214455 513.354807087593 599.100581526298
"2956" 591 452.458149195504 561.482670792269 486.507176369864 585.599437044437
"2957" 591.2 428.126363386779 540.208828715692 459.713354319399 568.675774398089
"2958" 591.4 405.320083730262 519.371428590539 433.30714463503 546.53555830942
"2959" 591.6 384.413006030868 497.312007074987 411.042603047093 525.713325224537
"2960" 591.8 364.649483319539 470.182766742261 389.613879086009 502.743358593918
"2961" 592 349.375678346759 442.369961701349 368.717294849628 477.699913653594
"2962" 592.2 337.322927881523 411.172692432014 352.7411255817 448.102803273893
"2963" 592.4 328.577310423725 379.109387594307 338.693739365231 419.428777616115
"2964" 592.6 323.543003687311 349.538314017283 330.060855077343 388.096872209333
"2965" 592.8 324.105336019656 314.947054816439 324.609354156544 356.43049292104
"2966" 593 329.535737505737 283.303761775779 323.894384134228 323.565903236945
"2967" 593.2 336.431396653619 254.397908346517 328.030140974712 292.7458670653
"2968" 593.4 344.779886337498 223.117231059593 333.299707340639 262.975110735343
"2969" 593.6 358.016989840358 205.785966192436 338.229523790975 241.462783167725
"2970" 593.8 380.407824193438 182.228370930972 350.128985879838 218.154128848591
"2971" 594 403.785514505199 164.905064426117 368.553121166097 192.444812357169
"2972" 594.2 425.998178399504 149.934224794029 392.7637277849 173.462260228664
"2973" 594.4 452.857578006683 136.902888994141 418.212062292539 157.151680044216
"2974" 594.6 479.590201350084 124.012879391022 441.867628902602 142.315555926601
"2975" 594.8 507.49872409687 113.470113793994 469.577467621972 128.899952167956
"2976" 595 536.228015491247 109.424956948641 496.818933982218 119.185793147193
"2977" 595.2 564.02285797085 107.140657244992 523.990264879462 111.915506215549
"2978" 595.4 596.138417688584 102.200218885037 553.644092754347 107.32705049319
"2979" 595.6 624.404469520272 99.3803564191848 584.938850506138 102.671830904662
"2980" 595.8 657.014588174883 97.8616122745169 615.959884538614 101.801853258187
"2981" 596 688.199107142394 98.2399878567049 647.735249717301 99.0638514753496
"2982" 596.2 719.748098123352 100.446568922455 678.870590164462 97.8254672389035
"2983" 596.4 752.935249670646 103.978121198519 711.668473006576 100.412932003228
"2984" 596.6 781.448378532749 112.008437560888 741.655412729264 103.403015227512
"2985" 596.8 803.644815817021 127.110773949886 769.256282186246 109.568917506809
"2986" 597 821.688397750174 146.848755785311 791.134213064262 120.915148632444
"2987" 597.2 838.517871124787 170.655678050941 811.614515535201 139.139378411187
"2988" 597.4 851.77985672157 197.231604760492 831.484118825329 162.381046906051
"2989" 597.6 865.944563844976 221.258300876766 846.82934778499 185.927950635822
"2990" 597.8 877.968276141448 250.118328497467 862.596114958028 213.474405456085
"2991" 598 885.704609379119 278.464827507815 872.765608023253 238.592295934341
"2992" 598.2 891.893884948228 309.065122080486 881.755571824402 267.942527815682
"2993" 598.4 897.119060504383 334.852389368382 888.785649728758 296.983953286654
"2994" 598.6 898.365105087073 362.659990791694 893.097653466814 321.174629160614
"2995" 598.8 897.795627889541 391.304393985574 898.020612620301 349.841180747806
"2996" 599 896.115588392429 419.367953708353 899.457623098912 378.225943093394
"2997" 599.2 891.621810207901 445.686814634512 896.844173609018 405.616766715856
"2998" 599.4 886.071488174882 475.27256351616 893.742670328681 433.424209070743
"2999" 599.6 879.549855826949 502.830327444974 889.677812553303 462.40591242788
"3000" 599.8 869.021645225761 530.19974577264 882.675476744205 493.32375205833
"3001" 600 854.647658619233 557.751821313095 871.866705594781 520.901653758081
"3002" 600.2 838.542002721005 584.295870511993 858.437809534864 549.388572119564
"3003" 600.4 822.083442265775 596.253500153489 848.789393422659 569.40011172314
"3004" 600.6 792.989529950399 607.811153767762 831.091841691704 587.224816070656
"3005" 600.8 767.762373771489 619.79298439367 807.501081439995 600.775650558409
"3006" 601 744.992795084178 628.640616818158 781.091838831873 613.48571654846
"3007" 601.2 715.475316805998 637.040883154844 752.46782863111 624.614055412651
"3008" 601.4 686.278238730964 643.961673882981 724.248851179167 636.295779407023
"3009" 601.6 652.498454407602 645.437393097236 694.428994210498 643.584847239857
"3010" 601.8 624.733707823707 642.402251340222 664.008506711924 645.190030047929
"3011" 602 588.897356131971 638.148198328169 628.238165732349 644.490742306599
"3012" 602.2 557.434708089946 630.593230052162 596.510439979881 640.341884028824
"3013" 602.4 526.481286234029 619.931014564059 565.373146028922 633.121737209285
"3014" 602.6 500.279043375714 610.165882486016 539.282914215381 625.887573214608
"3015" 602.8 473.859919008445 595.133358300036 507.474868177268 614.61283858698
"3016" 603 441.367889313145 577.399826723127 475.961986035405 596.731435156995
"3017" 603.2 414.646351828569 558.27291168207 447.66284654714 581.512733474609
"3018" 603.4 393.280817257194 539.689460417717 424.739821005975 565.959532092731
"3019" 603.6 372.341680377966 513.414383322744 400.841293550534 547.632919855353
"3020" 603.8 355.99806195069 485.759230941913 380.18016983729 521.781031146548
"3021" 604 344.222977049939 454.050330691106 359.949440385171 490.350889694554
"3022" 604.2 335.953488802661 428.308186866 349.844071151627 467.543281146945
"3023" 604.4 329.840770431606 395.066828825165 339.049262176789 436.95061643051
"3024" 604.6 327.880330571361 362.544350842736 332.021121276504 403.749184255112
"3025" 604.8 328.819026953011 330.029499780169 329.844493889115 370.147474105933
"3026" 605 335.338893269091 297.891979587562 327.970462696519 337.720123208451
"3027" 605.2 348.234153947371 267.062926194755 332.84304500303 305.385875870852
"3028" 605.4 363.696147042232 239.104304536615 344.546772751188 274.430789830201
"3029" 605.6 385.765968821404 220.611450291145 359.843244707051 249.47829852557
"3030" 605.8 413.273096833338 206.584532225465 376.058816265476 226.835453150099
"3031" 606 438.289665678301 190.47611511071 403.468713131928 209.719770393567
"3032" 606.2 464.595281582624 176.881585226491 429.24704886603 196.851194384817
"3033" 606.4 492.984611132273 163.302248705247 455.337116531509 183.078070636876
"3034" 606.6 521.64618575568 151.847600346477 478.811734211581 168.79567566176
"3035" 606.8 548.898098048824 141.629434764818 507.211046370608 156.011208686722
"3036" 607 577.681056053201 132.700606747828 537.118367464568 148.216370049551
"3037" 607.2 606.329882626028 125.043503835538 566.507544449206 134.034029163132
"3038" 607.4 637.223663744908 120.399451555112 596.531461329741 125.620071683885
"3039" 607.6 669.635092974929 119.028939023388 628.815488121058 120.873671289864
"3040" 607.8 700.180392390039 118.220285051612 658.704099583287 120.873795399183
"3041" 608 730.600292391339 120.766826508308 687.952885493946 116.759387594618
"3042" 608.2 758.561336393656 124.50945902216 717.700316919253 118.482338596111
"3043" 608.4 784.99658218537 129.311109945745 745.894138517557 122.529306852324
"3044" 608.6 813.347550879447 136.846107519834 774.37248525358 127.217360861599
"3045" 608.8 832.437644628122 150.052041034495 799.296977081904 131.550656453964
"3046" 609 849.812936227379 169.038346555604 819.732992954957 145.165060147598
"3047" 609.2 870.07318036989 179.151286331067 838.601671672362 159.449565622913
"3048" 609.4 872.793764100557 190.406891725035 844.53618759369 163.65874766009
"3049" 609.6 879.462135968594 215.931278529401 860.258020381677 177.007150054507
"3050" 609.8 883.254058076976 240.241588108767 871.49448836246 201.231810366513
"3051" 610 887.660250186392 267.903551131701 877.960987325544 226.856868719002
"3052" 610.2 890.529607415204 295.117033551245 884.094015909954 252.982608847148
"3053" 610.4 895.127937216646 321.921762142665 889.644817469067 281.966075227627
"3054" 610.6 898.87760348787 350.959401128208 892.916548003549 310.850925543742
"3055" 610.8 895.689919066713 380.303937467342 898.912565781103 338.447810956412
"3056" 611 891.911609779878 408.71025886362 898.512782812475 368.242859115825
"3057" 611.2 886.865142877323 439.321826789327 892.001606533056 400.449299460379
"3058" 611.4 877.452767761921 466.605138702292 887.977147731027 429.10492455385
"3059" 611.6 863.15551576589 496.448317758881 879.71403251471 459.460786548641
"3060" 611.8 848.690524938538 523.085726497251 868.603485537189 486.144774960689
"3061" 612 831.029763893452 548.445486541862 854.080461613846 513.501495270569
"3062" 612.2 812.776775066151 566.126824673063 839.631837295088 539.322812342594
"3063" 612.4 790.105914747436 587.698537042265 819.118912454538 561.081231600636
"3064" 612.6 767.536458244786 606.456892313167 798.322792395331 581.234958188626
"3065" 612.8 739.642589039789 622.563006773363 774.880114448997 601.566911245367
"3066" 613 711.046057106651 635.331422977495 748.426154299949 617.479974001794
"3067" 613.2 680.561325122779 642.921698270248 718.44732484668 632.199386695075
"3068" 613.4 649.053758747067 648.468407547089 689.970083867264 641.288973999022
"3069" 613.6 617.943805893235 651.837074844749 660.496033100383 648.942937415345
"3070" 613.8 587.346097113833 650.91723624489 628.263925146329 652.058368445207
"3071" 614 559.548796926441 645.694661777815 600.849188244126 648.94390775156
"3072" 614.2 531.082957361394 640.181044457043 571.773664386121 647.276954636523
"3073" 614.4 503.910879328915 630.110111084595 541.833573906712 642.985939130261
"3074" 614.6 475.281473652742 616.701440078512 513.551833262718 633.025754534432
"3075" 614.8 448.556507604334 601.152087716145 485.818228872426 621.18534844546
"3076" 615 426.266651574792 583.729337551516 458.111870840968 606.017822443391
"3077" 615.2 403.630834241654 562.677917642963 434.379976813581 589.874969048592
"3078" 615.4 385.419024848678 538.421863969883 411.14835071645 569.812519362559
"3079" 615.6 366.944402945629 513.411701738608 392.408458010383 545.914022356896
"3080" 615.8 352.684518753932 488.28080697705 371.879685696655 521.871141775147
"3081" 616 343.667068990308 458.718050435239 357.925506259066 500.010714392155
"3082" 616.2 339.085035779295 429.832729553196 348.036506947869 471.659880754282
"3083" 616.4 338.137712314505 401.261863925394 341.419332330909 442.154017382714
"3084" 616.6 338.011232015008 369.034749804224 339.448340965666 413.212893587246
"3085" 616.8 342.512974265499 341.026110546167 336.451565564948 383.149522352528
"3086" 617 350.084058878167 312.724070847021 340.34497327127 349.74092377391
"3087" 617.2 357.064048752435 282.011426595353 348.759380870096 322.676317066505
"3088" 617.4 363.723541356745 250.810456532433 355.837088340261 291.659598769444
"3089" 617.6 369.920110159134 222.148469290204 362.359162152451 260.789179901668
"3090" 617.8 380.331241351575 191.656569890712 367.569957581165 230.378547141729
"3091" 618 392.577256761164 163.224607741398 377.824552931304 202.001025880442
"3092" 618.2 410.351442739589 148.02720678842 385.311363314019 181.215673066218
"3093" 618.4 436.224268001316 132.223413093835 401.926115713511 159.997542649324
"3094" 618.6 459.846161549239 116.899794485331 424.154099345496 141.800883230704
"3095" 618.8 484.159631797195 100.215073414097 449.514375276322 127.740046999027
"3096" 619 509.460202249603 86.9466401960704 475.034080999963 106.818932231658
"3097" 619.2 536.465549261815 75.0043109930051 501.139785542786 91.9964991801258
"3098" 619.4 567.976482496385 67.2445001087325 529.623113217283 78.6308151352123
"3099" 619.6 603.647841203285 61.0913093231926 561.212082268107 70.3121575917133
"3100" 619.8 634.123424786274 59.7920260998927 590.381519482506 63.6793740499877
"3101" 620 661.276637158643 64.9970590454921 620.364196967081 61.4584608020355
"3102" 620.2 692.216343794889 69.5056703101842 651.281054044322 63.2908154666593
"3103" 620.4 723.62860528428 75.6534993294627 680.782876047257 67.6786150548149
"3104" 620.6 745.154301663064 89.4364447517049 708.929632720395 73.3991552534168
"3105" 620.8 768.770910613321 109.514488998275 734.008469460656 85.1032330538749
"3106" 621 791.368209251896 130.702233030543 758.88796400506 104.653930558441
"3107" 621.2 810.466457707952 152.857011666552 781.172486561248 120.882924089235
"3108" 621.4 828.841851361193 175.120193883742 801.343540071062 144.888753984605
"3109" 621.6 848.357375522246 199.600196773714 821.494082083259 166.52480371
"3110" 621.8 867.040001950293 224.961427639988 843.112988884569 191.438984064553
"3111" 622 879.431629373517 250.583288730876 860.230389753131 217.250284377866
"3112" 622.2 890.00666797896 278.920818854167 873.95755949376 239.831222359563
"3113" 622.4 901.351617626681 307.200020097895 884.769333950727 264.269692451646
"3114" 622.6 909.144691342672 337.513767231681 896.202787287168 291.372220708242
"3115" 622.8 913.55212176173 364.34609526176 903.940494199396 322.114719232524
"3116" 623 916.068925415283 393.352464707871 912.076136097943 354.520795304926
"3117" 623.2 916.145135909493 425.544698982835 916.704459936445 384.864782425142
"3118" 623.4 910.850932539725 458.034337041954 916.199712038127 417.358633024098
"3119" 623.6 900.229392923571 490.162655051969 913.093702017173 449.164438737112
"3120" 623.8 886.68971452994 519.124678143992 902.524451017229 482.740766222986
"3121" 624 867.646870423198 546.354268302238 889.910095099077 511.689584577574
"3122" 624.2 843.10341030836 567.889319942094 873.137458187479 539.15135484609
"3123" 624.4 816.72841733227 587.902993438389 851.388518601548 560.925281676853
"3124" 624.6 793.071096973428 604.658575061016 824.621084224698 581.877100275884
"3125" 624.8 768.468823460583 620.931529896549 799.298161760062 596.553160630999
"3126" 625 740.198861634224 632.657800695171 777.384886469937 614.621968933347
"3127" 625.2 709.712163993511 644.899395940799 748.780348397115 630.046688969644
"3128" 625.4 680.500210533819 653.87968281295 719.281328221019 641.298613744696
"3129" 625.6 648.693114090254 661.017110515959 690.540802322907 650.578889384711
"3130" 625.8 620.275607907974 662.693018293578 659.681067948152 658.187195344664
"3131" 626 587.709218392854 660.68608590858 630.973674629641 662.687845538608
"3132" 626.2 556.451079397168 656.65929995295 599.360755807866 662.512799841711
"3133" 626.4 537.42522265427 650.374538143496 572.996852577239 660.929411103651
"3134" 626.6 515.048051937993 637.983826373312 553.606746221837 656.897050335814
"3135" 626.8 489.844720468735 624.441300561766 530.372938684864 644.007194945277
"3136" 627 469.137069208647 608.287574795358 502.298104172692 631.387285545896
"3137" 627.2 446.577945276056 592.436249982166 479.492060311753 615.795213097363
"3138" 627.4 422.856525850251 572.968951518736 455.285890400135 598.769210963787
"3139" 627.6 402.00571931311 549.152171586342 431.609699271883 581.492562179259
"3140" 627.8 383.000851683011 525.591219888599 410.752997107128 559.424372807442
"3141" 628 364.443570276868 502.773593447857 390.133845879026 534.50474325048
"3142" 628.2 346.986260112097 477.37649987066 369.714381475791 508.678960386517
"3143" 628.4 334.115136127465 450.221049698609 354.046214325421 485.475980768958
"3144" 628.6 322.894449739421 421.448399821801 339.326542768614 458.952362315558
"3145" 628.8 316.782990758515 391.821148577647 326.934420008654 433.675262631937
"3146" 629 320.993005302677 366.650156702112 320.932788521487 404.802978502533
"3147" 629.2 333.59456117541 339.317795706505 321.768650918992 378.329229598006
"3148" 629.4 343.536055988995 310.038414570915 328.660188496691 352.092570326916
"3149" 629.6 352.762636948273 280.963627289593 340.015642035777 322.953235867872
"3150" 629.8 362.251204732989 261.143561036491 347.344391276968 296.368164163175
"3151" 630 376.882246892903 235.353030217176 358.281118474716 272.050417186194
"3152" 630.2 392.305732952861 210.094984901492 371.841520488135 244.38042204588
"3153" 630.4 410.277372894294 182.210906075697 388.143258036136 218.348661747436
"3154" 630.6 427.481800492981 156.806848590096 404.132486426891 190.784527336058
"3155" 630.8 443.727272584638 132.380951907482 421.02741563428 166.813455946833
"3156" 631 463.380925505972 110.43973218255 437.352969982658 141.740568354445
"3157" 631.2 488.564751142673 90.3245342467923 456.406216337171 118.992085347158
"3158" 631.4 515.080673700042 76.1289767991937 480.406657162378 99.4839754777173
"3159" 631.6 543.814332134146 67.7221290797384 505.250597918392 81.3265076108194
"3160" 631.8 574.224555517697 63.7251512442369 533.630570638097 71.5196099958178
"3161" 632 606.801487688044 60.9082888819319 565.169295712122 65.9137869863585
"3162" 632.2 635.372450284078 59.8764048237031 594.855393707744 61.3226536073331
"3163" 632.4 666.841643189475 62.147561883777 626.603087285503 59.8629714440456
"3164" 632.6 697.821716594948 69.0452239620834 654.916170749116 61.4429165590807
"3165" 632.8 726.587908164215 79.9283797513568 685.079741816974 66.5133624932312
"3166" 633 751.531520141435 94.8975086387907 713.768890597229 76.3150369011368
"3167" 633.2 773.663340696017 108.817014424687 737.837956743507 89.1398572242601
"3168" 633.4 799.258698568889 126.098335020028 762.203651774365 101.87420290273
"3169" 633.6 820.132578203667 140.296607613029 787.956953674897 118.019425193983
"3170" 633.8 838.113100809157 158.541592011699 806.144304203702 130.353783616708
"3171" 634 857.283646079358 177.236570350337 827.475373827664 146.602644373977
"3172" 634.2 877.207732414107 198.752219946415 846.435461683054 168.685368112051
"3173" 634.4 894.157818046471 221.562208404795 868.363725945717 189.32535494302
"3174" 634.6 909.880910498132 246.471639613758 888.629893952109 213.467245821227
"3175" 634.8 923.704456090225 274.169253538866 904.009774452907 239.441303151219
"3176" 635 932.391501863002 304.791416306318 918.10644152534 262.302679519731
"3177" 635.2 936.190056321578 335.563524918736 927.969328607092 290.141083512549
"3178" 635.4 937.533474545761 363.405205677948 934.769343709058 323.368104066508
"3179" 635.6 932.854693820071 392.487526083365 937.006513111786 352.498893591771
"3180" 635.8 925.308388249819 422.950302328547 932.853114124977 382.640122281734
"3181" 636 915.382604975584 452.662318208564 927.43564392218 413.24302247313
"3182" 636.2 903.215391349191 481.293054950168 919.724962938735 443.040670495616
"3183" 636.4 888.489658998534 508.029766509077 907.607159201072 472.425207453194
"3184" 636.6 868.921682051754 535.401512622769 895.273998824793 501.191909692952
"3185" 636.8 850.480751276526 558.103465313883 876.867292959701 528.273727572807
"3186" 637 831.485331834315 583.53195542367 854.569095444661 551.544945748444
"3187" 637.2 809.793762971239 609.484908046849 836.85307709141 575.937279053119
"3188" 637.4 792.524076298217 620.282384019597 821.465294507523 596.715776044875
"3189" 637.6 765.239697318064 628.40798382072 804.736630891881 609.793862087975
"3190" 637.8 737.856806985393 640.545330089848 776.780863068466 623.947290053291
"3191" 638 713.501535647799 649.498268138185 751.344018507409 634.283394044425
"3192" 638.2 685.891555321168 657.669833846846 725.176239923838 644.280752977298
"3193" 638.4 658.614150061829 666.296354833947 697.477062971095 654.051017626425
"3194" 638.6 633.110096517426 668.03137321073 670.588394225274 663.171071001899
"3195" 638.8 607.603148929932 658.285705654744 648.035257697176 667.294537438372
"3196" 639 579.094114938096 650.122814984123 621.491876605812 662.286163268686
"3197" 639.2 550.093665029047 642.92561815802 591.906076910206 652.636016566543
"3198" 639.4 526.124456174366 632.851108820531 562.742768183581 645.933945442734
"3199" 639.6 500.068220387727 618.683331784837 534.596788489123 637.439447144873
"3200" 639.8 473.967918227159 601.51523258124 509.254131067117 624.274563698927
"3201" 640 451.407174336502 583.32723600636 484.185653522931 609.452076812501
"3202" 640.2 428.753895594013 562.146748003616 461.950395944213 591.801537636499
"3203" 640.4 410.608862137996 543.997817362709 437.625837461696 572.335509462069
"3204" 640.6 391.524705137535 521.492625556091 418.809476538166 551.841375029864
"3205" 640.8 373.207414415732 497.215104396411 398.7343853685 530.193532411908
"3206" 641 357.424133678556 471.400923562264 379.957971090595 507.79894088872
"3207" 641.2 339.912429257123 447.332134717725 363.796816401619 480.271575762981
"3208" 641.4 327.140035551798 420.053851311824 345.762653175337 456.087713829126
"3209" 641.6 323.167944286964 389.178528109899 333.127546774345 430.535802956814
"3210" 641.8 323.480063320887 358.927988693494 327.246745605567 402.718703718906
"3211" 642 323.255453165075 332.238573013433 324.083905259775 373.898145883202
"3212" 642.2 323.622427714177 309.618071287651 324.121542654273 348.307407505378
"3213" 642.4 328.300254010327 282.846243794266 324.791926406917 321.334938839217
"3214" 642.6 343.662396970874 256.983200904512 326.768142148704 293.946824499008
"3215" 642.8 361.294445148276 231.484573437186 339.752242877938 264.535958594266
"3216" 643 379.760382378796 204.84671214366 356.517568996504 238.848258055541
"3217" 643.2 400.596281878708 179.213547552224 374.428453003691 212.843727196878
"3218" 643.4 424.444195115282 159.87060231305 395.156888707736 187.50830288644
"3219" 643.6 450.078068454828 142.554989470309 417.5547669318 165.425088328815
"3220" 643.8 477.890180046979 126.206258566204 442.557291851306 145.780700376544
"3221" 644 506.39290151464 112.411617414556 470.8043058512 130.282675238967
"3222" 644.2 538.379405647991 98.7031438554551 500.14379097159 115.022936009897
"3223" 644.4 569.639214901912 88.4712004054395 527.44712100513 101.499768663171
"3224" 644.6 599.983501841943 80.9956242045966 560.39934189393 92.3107157912259
"3225" 644.8 628.885523611087 74.9904402294731 589.871107775519 82.1466719278534
"3226" 645 660.970731312899 73.829411737015 620.186856915721 76.6889082333842
"3227" 645.2 693.698034969259 73.8087012242236 652.127203566752 74.5153641202969
"3228" 645.4 724.913655057157 77.9667904409537 682.891213374171 74.160056573303
"3229" 645.6 745.019170661216 92.0385831914482 708.101186921337 76.0407945533891
"3230" 645.8 766.642316876583 109.468023296028 732.198361124043 86.0850845693492
"3231" 646 787.902202188068 128.382614926103 755.861715778546 101.680841796819
"3232" 646.2 804.383636121021 146.648403729286 778.693633516183 119.097299198971
"3233" 646.4 821.567790865487 163.861162218452 793.544470578083 134.289281639463
"3234" 646.6 840.365313463306 185.775446902411 813.507856662744 155.461739149689
"3235" 646.8 856.619058819835 209.342508258924 832.386405712527 175.924265988966
"3236" 647 870.125965555691 234.860750036901 849.435950276903 200.837175269937
"3237" 647.2 882.57017613845 260.466408360767 863.089496230496 223.400594189199
"3238" 647.4 894.256552435641 284.404317325541 877.715661942929 248.364690026802
"3239" 647.6 909.566470107977 314.636663853352 888.726395606658 273.828959627462
"3240" 647.8 919.267940551807 342.346862975108 903.276913377716 301.453497702091
"3241" 648 925.061382636876 369.613673898472 915.226453113372 329.902762504807
"3242" 648.2 927.491129000814 400.982084068543 923.047132692585 361.019679699444
"3243" 648.4 922.411670859225 435.001693276356 926.077387250885 395.248938284085
"3244" 648.6 911.558170475299 462.58229221087 921.496966229218 424.132412177639
"3245" 648.8 894.223529931637 491.261805797015 912.492814126662 451.939797659698
"3246" 649 878.720906879386 518.417763701572 898.146904259293 480.685994103375
"3247" 649.2 862.857073947555 544.282395692214 885.207689646428 509.36498745688
"3248" 649.4 844.86786560822 570.030348792304 865.960583927374 538.271618677461
"3249" 649.6 823.320973726839 594.07393493156 848.145233668842 562.649927089562
"3250" 649.8 799.95437342083 616.180488395347 829.658665392507 586.656204130848
"3251" 650 778.053152748402 625.272944432047 812.401213011261 604.994024261712
"3252" 650.2 746.892206553526 634.840849596149 788.766889308224 619.455085807783
"3253" 650.4 713.011898334225 642.158493007517 759.280438318074 627.508854967565
"3254" 650.6 683.474577026779 647.038584706461 726.894411640277 641.615735050513
"3255" 650.8 650.935543022938 650.928018911031 690.286627853283 645.688968670293
"3256" 651 617.203946255753 652.96651287742 656.716735138001 650.215830821365
"3257" 651.2 582.041564485661 651.611095379667 623.804439702223 652.699648006667
"3258" 651.4 551.754200739238 646.376457047681 590.938672681899 653.208258049391
"3259" 651.6 519.334072204508 637.976927017954 558.631324715296 648.69462663382
"3260" 651.8 488.303084604973 627.187622125822 526.09510713115 639.536356418204
"3261" 652 458.827391073139 611.632700134251 495.319025342782 630.418114698749
"3262" 652.2 431.746034171881 592.188777713374 475.868763461265 617.577559019336
"3263" 652.4 407.107676859837 572.82190466198 447.125398334888 602.583762095343
"3264" 652.6 384.243222228903 553.46953253764 416.525658855131 582.675958773141
"3265" 652.8 363.963216797566 529.731268391008 393.394073212941 557.262620285737
"3266" 653 352.106008631254 501.384793090911 371.538226111668 535.627648535298
"3267" 653.2 343.756013239894 468.797540118803 355.3691822544 506.056843777411
"3268" 653.4 337.877688249218 435.536319546365 344.955077716055 473.872950663018
"3269" 653.6 333.258326839047 401.033898690431 340.10287764605 441.116853924048
"3270" 653.8 325.492977000444 371.211452359056 336.133877245055 410.489792895892
"3271" 654 318.97285203566 338.292001365504 327.3436244422 378.724076194555
"3272" 654.2 322.507123803399 307.196086800375 321.846039753762 347.82143382422
"3273" 654.4 333.422284836777 274.08241336194 320.497449953964 317.609679270625
"3274" 654.6 345.996981095857 245.073751833551 331.685721576276 284.71584304066
"3275" 654.8 359.017165177082 216.340709799855 344.125453088724 252.909714313479
"3276" 655 376.572931599252 188.57520657028 356.662527314913 224.184375488466
"3277" 655.2 398.303169504485 164.011579462878 372.589961744357 197.437229938772
"3278" 655.4 421.00684597747 142.463304381277 391.356873657515 171.600002026436
"3279" 655.6 444.96013111603 121.953356666937 413.978149436357 148.915902797686
"3280" 655.8 467.350791432401 102.396990830539 436.631655903528 128.667870733411
"3281" 656 494.312123639827 85.7660879274486 460.459564669022 109.341547743323
"3282" 656.2 522.433267067603 73.2991391248845 485.040344491442 92.520319778929
"3283" 656.4 550.552064067775 65.1041982822881 512.011382563882 77.235629050243
"3284" 656.6 580.509455372167 61.5720393448921 541.07668957803 69.3455543529601
"3285" 656.8 613.023696248768 61.3382237161563 570.404053824852 64.8228728886726
"3286" 657 641.670541126844 65.7811681888294 600.837448384634 61.7050802014738
"3287" 657.2 672.112763701267 72.0617049221038 632.906365394462 64.0301272783077
"3288" 657.4 702.303772118858 80.2033853862677 662.391164286316 70.4060447811761
"3289" 657.6 730.47799999773 92.1233381514994 692.247295067185 77.2986253178361
"3290" 657.8 751.663673486714 105.944540539728 717.05908431428 86.5912373801191
"3291" 658 778.191492662356 121.166371609263 742.376402900973 100.531992758359
"3292" 658.2 805.650758789358 134.903709820381 768.17869654644 116.320262684622
"3293" 658.4 828.264330992599 151.8858225698 794.639901601422 128.133145675895
"3294" 658.6 850.054968293826 173.940076710656 819.651335134074 144.02971097672
"3295" 658.8 871.396010385012 197.100119720358 841.370868428414 166.009185376277
"3296" 659 889.986598851995 220.138357056246 862.880060272166 187.857867596631
"3297" 659.2 905.483958938268 246.033385111605 882.582995464443 212.093685596169
"3298" 659.4 916.937749614857 275.154850639655 900.877476676543 238.348460462859
"3299" 659.6 926.644113517047 304.942562337711 914.22009045742 268.170391980865
"3300" 659.8 933.079457932975 335.796426962032 923.497791520413 296.398423676209
"3301" 660 938.024894315097 368.629700100046 931.258124455032 326.91771545571
"3302" 660.2 928.419193998942 390.510217017196 935.387479723758 350.823304563797
"3303" 660.4 915.706932771205 417.970224749038 929.984323693572 379.13870601831
"3304" 660.6 903.457466402299 446.730007374054 918.076475104578 406.407140698471
"3305" 660.8 889.226594613535 472.882328172087 909.153310810079 436.194736454004
"3306" 661 876.123230942533 496.268486485814 897.750825203607 463.212388814628
"3307" 661.2 860.824262433941 522.916390656476 881.077668392163 486.137874363912
"3308" 661.4 843.305224344681 548.984626924377 867.061628230849 514.39398176884
"3309" 661.6 822.891888515542 572.618219141084 848.206306806207 542.636786014102
"3310" 661.8 800.51604519986 595.675567427768 828.616331456684 566.501426668253
"3311" 662 775.787894607694 617.546373326011 808.268602749422 590.023829959146
"3312" 662.2 749.924993403482 637.719685156906 785.338258084455 611.225890489773
"3313" 662.4 727.605503444346 648.63555939012 760.178658736589 629.70540447017
"3314" 662.6 703.063734347004 650.088229807857 742.576469381284 639.15774731709
"3315" 662.8 672.731883748691 653.632983317933 713.001631536582 647.045950323032
"3316" 663 645.852593967096 659.207593517062 683.220025017429 650.478397298924
"3317" 663.2 615.091339917847 664.649581627916 656.269716667427 656.881858046561
"3318" 663.4 588.021006326585 660.874433028592 629.607378352189 660.254574735365
"3319" 663.6 556.641850914678 652.076140303189 599.631033879917 659.05203689512
"3320" 663.8 529.982043269362 639.276189271479 570.442117551897 653.89232746293
"3321" 664 507.896575613926 628.892903465733 543.400726905489 644.050744571158
"3322" 664.2 484.873285858963 611.346867126909 520.807968359487 633.128140662385
"3323" 664.4 462.10091915627 593.929902812676 493.297398380557 618.472111217142
"3324" 664.6 439.189491061285 573.498787556874 470.929293016925 601.68064595871
"3325" 664.8 419.059378430093 551.030347446488 445.979044742881 581.156232393547
"3326" 665 401.612009306417 528.597616525265 427.892708625178 559.355593711298
"3327" 665.2 381.30875245376 504.197246641783 408.633230772616 536.950667055299
"3328" 665.4 363.057985199556 480.305470967651 386.431671484919 512.400692460684
"3329" 665.6 347.208194350418 453.318501091143 368.301467863338 486.943212290249
"3330" 665.8 334.567046310858 424.295212777433 353.002827367957 461.306891575088
"3331" 666 325.974543314464 394.380430418225 340.433984127209 433.129380953434
"3332" 666.2 318.353613842206 366.477216427817 329.769475373291 405.882632357323
"3333" 666.4 316.260559503955 338.395220828255 322.686073634993 376.553390681966
"3334" 666.6 320.59006688667 314.56161639804 319.848974265002 354.049570356126
"3335" 666.8 327.363057589226 287.057954590204 319.748448490589 327.592609704245
"3336" 667 336.819422393436 257.617402095385 326.638367632527 299.221166393294
"3337" 667.2 349.507406979775 230.63265869347 335.304995398378 270.943439719489
"3338" 667.4 363.163404782912 205.90060671626 344.769672275685 243.370494037389
"3339" 667.6 378.48901000592 180.803384842761 358.261357423667 214.807010426712
"3340" 667.8 397.724139325266 157.27134370512 373.655142721994 192.230848066337
"3341" 668 415.602876944919 133.624739327311 389.657892666734 168.12335960279
"3342" 668.2 436.040378347565 111.958070321137 406.36849022203 145.53170346238
"3343" 668.4 453.441858513294 98.1364630648743 424.541264676061 124.540274360781
"3344" 668.6 475.333510309794 91.8297427172973 439.490183490046 110.219951004889
"3345" 668.8 500.430619117968 83.8831640864748 461.218923121732 99.7912055531872
"3346" 669 529.443972878209 76.731751132183 484.940971755309 89.863481909124
"3347" 669.2 553.122270953299 73.4952609104143 513.616275106981 77.4015003507949
"3348" 669.4 576.901069186384 67.8310955527183 536.45550620252 71.2749319945185
"3349" 669.6 605.120145680698 64.7404575348038 563.984361273033 70.464255366845
"3350" 669.8 636.119092857549 64.1834835396921 596.167068317004 66.0330955602765
"3351" 670 668.149639522024 65.0855205640841 627.376844950869 64.3353413135491
"3352" 670.2 700.363470941706 68.8114162793429 658.271662063913 65.3969268851558
"3353" 670.4 727.826011554734 78.8263634057897 688.01881514598 67.6626791267268
"3354" 670.6 754.493103955633 94.8467795973891 718.304994652277 74.500793474208
"3355" 670.8 777.772043286437 113.440117790411 745.85017681435 90.6192829390814
"3356" 671 800.686805901422 135.433957684315 769.186712618345 108.06199511098
"3357" 671.2 821.54695145097 157.389514052336 792.059929831195 128.544493822691
"3358" 671.4 842.800239733857 178.922897970911 814.684105425479 150.107857324862
"3359" 671.6 864.357759984846 201.906913580837 836.598447905996 172.422581619371
"3360" 671.8 886.611977745735 226.47076978497 856.076777385372 194.703611055764
"3361" 672 904.205841356878 252.687403820673 877.301717061162 216.534617796539
"3362" 672.2 919.312423236031 281.677503624179 896.897703880216 240.687809977123
"3363" 672.4 926.299344668031 308.646922052154 908.742966134794 271.115955229358
"3364" 672.6 929.159025149849 345.108586695861 922.239915263167 300.945603060921
"3365" 672.8 932.625205181116 375.28908234038 927.519583046648 335.631720792485
"3366" 673 931.681947417596 407.448938175452 930.640358378659 366.202954586412
"3367" 673.2 926.626504265465 437.081367150483 930.582249820342 397.450178067058
"3368" 673.4 909.767503166552 461.118178898451 929.230547107236 423.113528003704
"3369" 673.6 892.199096133607 486.766474481507 914.53322559218 451.444522705624
"3370" 673.8 873.88703483967 512.713953837015 897.588590699346 479.541142992782
"3371" 674 859.666389587368 537.05115345706 877.181074600963 502.588079049588
"3372" 674.2 842.310632719722 563.302090369923 862.638219296936 528.540031705319
"3373" 674.4 824.542490270556 590.554080566419 847.631681836013 555.020916948303
"3374" 674.6 806.234936560861 613.45312074897 830.517678470808 583.239281020317
"3375" 674.8 781.344947197917 624.59498782319 815.352203423489 602.031134592083
"3376" 675 751.627093492428 636.781441851364 791.132703920736 618.011917953273
"3377" 675.2 722.28423494815 644.951060223135 762.103895073866 631.136822627964
"3378" 675.4 696.444156306729 653.630144083724 733.249786940563 641.24954692
"3379" 675.6 666.033759484501 657.236511894124 706.156129502433 650.066461890337
"3380" 675.8 635.089473222503 657.416061782646 677.051288477204 655.836163429789
"3381" 676 605.280397312044 655.485303590333 646.18205945273 657.968040937915
"3382" 676.2 573.874427653747 651.432312157514 614.760139611631 657.295924059255
"3383" 676.4 542.568444539533 644.807893520728 584.622316231059 652.066046641651
"3384" 676.6 514.446012305953 636.171639388648 552.674662243242 647.206049334265
"3385" 676.8 484.885435843462 624.997040208943 524.2241696883 639.189350710228
"3386" 677 458.676518450882 610.912220697831 495.064182489053 628.429659561585
"3387" 677.2 432.663255871068 590.788782635248 466.409767343972 616.039228380639
"3388" 677.4 410.559026617479 569.175666174123 440.934159638993 596.909576080213
"3389" 677.6 389.796407183938 548.83151764381 418.983746430195 574.345795853085
"3390" 677.8 370.292778229744 524.24658154294 397.28377307001 555.782059418605
"3391" 678 354.792290067138 499.620055248546 376.983326882515 533.155981857003
"3392" 678.2 342.645845976403 474.991928283686 362.600623754824 510.654096618838
"3393" 678.4 332.119579545888 446.807316797004 349.048358097356 488.286853506691
"3394" 678.6 326.200469220324 418.135591691396 338.901589397904 461.570179912615
"3395" 678.8 323.150738164211 396.493263391206 332.299812993208 432.834896409692
"3396" 679 325.766925699839 370.797873966077 327.193062256951 410.462068265566
"3397" 679.2 330.220917183879 341.360491843193 325.111685079041 380.565012723323
"3398" 679.4 338.510820999966 311.411066261404 330.042175632624 350.290139682278
"3399" 679.6 350.071011093917 281.479665651173 336.541034435997 320.492037077039
"3400" 679.8 368.056160439611 255.331691401611 346.971698357959 291.36203259126
"3401" 680 387.02169008406 230.230145131956 363.521931025486 262.019556588926
"3402" 680.2 406.54101922462 205.843687255264 382.530871903294 236.504476793536
"3403" 680.4 427.235401335218 181.792487838018 401.673339736838 212.673184676494
"3404" 680.6 450.447382498347 160.014816236213 419.372736504966 190.952724433057
"3405" 680.8 469.222034580299 140.197316681688 439.878192524762 168.54512684499
"3406" 681 483.07557405191 116.70714881482 459.529284815035 150.605811540772
"3407" 681.2 499.590727786082 93.6751104813621 478.062756748764 126.377456593467
"3408" 681.4 520.331362340144 77.4207436605007 491.228343469816 106.836972355129
"3409" 681.6 545.979055306641 64.7462287292264 511.052889974899 88.7384277982038
"3410" 681.8 568.99398122663 69.1435720775316 528.416824323455 76.407606795078
"3411" 682 599.727861736041 74.877617198285 553.728894721428 72.3471563449004
"3412" 682.2 629.953824706195 77.6961370915575 583.063788504198 76.6896416005246
"3413" 682.4 659.223577998923 79.2274619211664 616.816011689336 78.7659962514651
"3414" 682.6 688.360958603749 80.5075278976331 650.370151279489 76.103276053169
"3415" 682.8 718.166892180152 83.7244625445548 679.286903700347 79.3401202462812
"3416" 683 747.529988412239 91.7691866212785 708.522757766045 82.8797232940682
"3417" 683.2 777.712016378759 105.976242810251 740.60068301873 91.4240004694466
"3418" 683.4 803.605210408774 124.923229542279 768.686302506425 101.908490095709
"3419" 683.6 828.139246276946 145.333681746324 796.16251775874 118.788832283587
"3420" 683.8 850.826994208952 166.813862363057 819.518957963719 138.229214983322
"3421" 684 872.002276328527 188.796099451803 842.784206723769 162.364468037667
"3422" 684.2 892.956420301917 213.587254365909 867.137535184061 181.514951863346
"3423" 684.4 908.835827699444 240.375243510876 887.898103724625 205.413379196982
"3424" 684.6 920.41263325057 268.402941150636 904.530879907512 232.676026101671
"3425" 684.8 926.353442960912 297.085882642987 914.719527045904 258.66676221398
"3426" 685 930.389528149782 330.104198002024 922.594049670221 289.558941285804
"3427" 685.2 931.652681024532 361.14102830471 927.739632739886 318.412610925603
"3428" 685.4 929.39956601252 391.459500912752 931.251828892995 348.940774076462
"3429" 685.6 925.235568646678 422.846669276943 930.431715190082 381.834639033419
"3430" 685.8 917.528887225281 454.406041358386 927.500985798223 412.839482141647
"3431" 686 909.385137186019 482.53079836287 919.271854489195 444.245031353607
"3432" 686.2 897.368081565592 507.618235765283 913.177785441178 470.711271612942
"3433" 686.4 876.606583974753 532.061601573239 903.000952292688 495.1328246665
"3434" 686.6 857.926397724898 553.990205113249 885.469293421825 520.51357827022
"3435" 686.8 842.956035739123 567.230788497841 868.473485102162 539.901806931831
"3436" 687 820.069980363822 587.770519765476 852.996595203406 556.937763077684
"3437" 687.2 798.057286557035 604.93506182164 829.097173215716 577.788971155833
"3438" 687.4 772.304043031079 618.43182416507 805.999225641958 599.67263977283
"3439" 687.6 743.55331585101 630.612987733676 778.778942470896 615.444054580519
"3440" 687.8 713.549538999815 643.163338066325 749.752729907191 627.54139162049
"3441" 688 681.614156392111 651.674899461331 720.139958629523 640.517260990021
"3442" 688.2 648.513964528562 655.656077018434 689.072477663577 650.563075405271
"3443" 688.4 616.017742861191 658.410756058382 654.447431529768 652.750447849105
"3444" 688.6 580.991502786458 657.537339158359 622.112631986664 656.550414837853
"3445" 688.8 548.549343816757 653.812489918722 588.870486046574 657.448650653487
"3446" 689 518.246342211504 645.98317432113 558.481578234583 655.475628031628
"3447" 689.2 488.845819570999 634.585972900008 526.553658647195 649.403074304832
"3448" 689.4 463.948397384743 623.593365480553 500.323830428267 640.139978830003
"3449" 689.6 438.437875078162 607.658576105197 472.557260552415 627.821971499475
"3450" 689.8 420.149950195428 582.094339367448 449.041840837202 613.123172118976
"3451" 690 402.752598210071 556.497345818248 430.966239508137 591.50981017733
"3452" 690.2 384.784923667813 533.403091165286 411.690654667634 566.543820636475
"3453" 690.4 370.724140673047 506.452247373552 392.524044732609 542.893050374878
"3454" 690.6 359.337702711575 477.772835284146 377.374995753797 513.941306941005
"3455" 690.8 348.299427739108 450.479215961955 362.88563412846 487.007597557481
"3456" 691 339.86701893985 418.56445809372 350.356085675879 458.820726268161
"3457" 691.2 333.066315916818 386.970852413473 343.160947198495 427.308420821378
"3458" 691.4 328.185684052759 354.840749858742 335.284081069988 394.533251500856
"3459" 691.6 328.131871373423 322.41217905412 331.56371147847 363.268184699749
"3460" 691.8 330.490400977536 290.623831859465 329.104701866089 332.605321718528
"3461" 692 335.115900294777 259.780917737939 329.463164829715 299.715591361081
"3462" 692.2 343.760614810376 231.045128059197 334.032163373346 270.746087453289
"3463" 692.4 356.352863283818 207.786112362072 340.859230521885 242.949692969817
"3464" 692.6 378.732904650088 191.37493926131 350.712286406461 222.382195229794
"3465" 692.8 404.699285105995 177.34431684772 368.67903579429 199.154702266994
"3466" 693 432.217724590165 165.402485259883 393.563593030454 185.133945140804
"3467" 693.2 455.532326204654 153.050836739588 422.355025818482 174.006053553907
"3468" 693.4 484.730167716237 146.044735946824 446.04839173867 161.09255204499
"3469" 693.6 511.284240086622 143.984539040267 471.879394482469 151.012110551592
"3470" 693.8 541.585379634243 142.333437321422 499.745167372994 146.220502533199
"3471" 694 570.597686053566 143.063359216436 528.541325424398 144.723788099487
"3472" 694.2 595.374691463793 144.363123834965 556.412791577588 145.523120589514
"3473" 694.4 622.632457962023 148.128352622766 581.650784448272 144.339690854266
"3474" 694.6 650.507434170666 146.661152567444 609.053630623237 147.738101797174
"3475" 694.8 678.564703974002 141.258818735305 638.831125487525 146.347113439791
"3476" 695 706.999021417344 136.261761607751 665.825711296933 142.281675118044
"3477" 695.2 737.248873246505 133.168597814723 695.301653615066 138.278627121057
"3478" 695.4 764.475766327483 129.375165252988 723.931566860001 132.395785179432
"3479" 695.6 794.235295243147 131.378563158021 752.506888346069 128.170023865013
"3480" 695.8 813.455318445144 144.811299670624 776.636159433234 130.228327498601
"3481" 696 829.277438879159 164.297427892365 796.960758631014 136.121402608682
"3482" 696.2 839.975794727319 185.948663902198 814.938303695709 154.753236558384
"3483" 696.4 846.82270776052 208.863315816346 829.257190009354 172.430312883401
"3484" 696.6 850.673346245725 235.725855642525 839.64702965801 195.77238316286
"3485" 696.8 852.622357530351 262.750268979149 845.009452115303 222.279625397951
"3486" 697 853.632373966223 292.016514980439 849.057556429948 248.758593184703
"3487" 697.2 850.173825943232 317.263286013046 849.884150049552 275.208791068547
"3488" 697.4 844.871485324801 342.363907412551 851.838213769747 301.551710405014
"3489" 697.6 837.28822449127 369.351066805 847.436679581176 329.747852770074
"3490" 697.8 831.053100222803 393.974992095045 838.078236982693 354.816031000522
"3491" 698 821.480389116518 419.949068069957 834.545153378564 380.55661215024
"3492" 698.2 810.855086796505 445.743690307514 825.242789277161 407.857128899664
"3493" 698.4 799.923468224762 471.743506730871 815.97691153247 431.049374423634
"3494" 698.6 790.521676161572 496.283633820561 803.801374449685 456.693897623466
"3495" 698.8 783.217138915611 520.937142362385 795.265722096114 482.137052374889
"3496" 699 773.59202951144 549.146591443443 788.865724196351 508.435530366462
"3497" 699.2 763.273073398407 570.611386401091 779.185293918877 535.837868962804
"3498" 699.4 753.423109877369 597.194683653415 768.192499773259 558.784540792078
"3499" 699.6 742.301566660827 623.848750337033 758.070165560992 586.05484526397
"3500" 699.8 729.72432734698 643.260542308384 748.09336515832 611.04466580107
"3501" 700 714.213994906056 645.210924065244 744.422430380605 618.504278858542
"3502" 700.2 696.747850351981 654.380062781241 729.810142624671 633.865938885537
"3503" 700.4 675.4848865915 660.188980861714 711.554512619656 644.322120963669
"3504" 700.6 648.426935852242 663.886093053624 686.485357179293 654.127802773704
"3505" 700.8 620.072832809145 666.2537281325 658.772786839315 660.690474194608
"3506" 701 597.223599321454 665.380024000255 635.012617742373 662.878557390882
"3507" 701.2 574.107259545999 655.931824051536 615.784182401138 664.207163355584
"3508" 701.4 549.787433559674 648.650559261722 588.782480320372 659.211800299915
"3509" 701.6 525.04775433823 639.348234746681 562.719607018719 651.42160691932
"3510" 701.8 502.433594222 627.276895850157 538.596911523477 643.833034673894
"3511" 702 476.197000220951 612.020726959041 512.660177486978 632.605609195142
"3512" 702.2 453.330741661459 597.807911151297 489.096564588662 619.503567782416
"3513" 702.4 428.713905690308 584.033221560234 462.347620285778 604.679200073673
"3514" 702.6 405.307673069998 568.227772509294 438.872134387212 589.216813616053
"3515" 702.8 381.795104314846 551.330292690201 414.710670231977 574.12580174313
"3516" 703 367.608733861036 533.908077637443 395.11563845731 560.24463976664
"3517" 703.2 360.115645410903 507.959081014063 379.543156397155 545.636788072483
"3518" 703.4 352.062028081359 478.982998992578 367.234071889309 521.026117300854
"3519" 703.6 346.723468002807 455.570861011353 357.678289751887 493.242747400844
"3520" 703.8 344.802083006043 433.072332739963 351.196389227331 472.862683742896
"3521" 704 345.00345092484 403.349552656435 346.791026318104 449.63515403601
"3522" 704.2 349.919551802845 375.852303264627 346.812206687512 419.518882690007
"3523" 704.4 353.853887928698 352.259523769626 346.773922381707 390.776636508964
"3524" 704.6 360.056241334962 321.614848907336 351.703114150996 359.584077075496
"3525" 704.8 369.209374867166 294.682830516751 357.719529874748 332.4798765518
"3526" 705 378.563130131631 264.245479874936 365.965683057193 303.861860627332
"3527" 705.2 386.641252972735 236.889966066752 374.210913419041 276.033210426498
"3528" 705.4 397.902920505715 215.165344606173 382.410046411557 252.069821802961
"3529" 705.6 410.590632696148 190.219358068631 390.321466140461 228.794783413903
"3530" 705.8 425.258197567949 169.316377750455 403.298977746376 202.442953046155
"3531" 706 442.731674805091 147.369684907977 419.926542638229 180.783071040929
"3532" 706.2 462.858021734728 123.951406343598 434.482087194136 157.906596702748
"3533" 706.4 484.135845544921 105.192539079592 454.461102839186 133.934715309826
"3534" 706.6 507.382078148727 89.7950064707338 474.492429434091 114.448081209423
"3535" 706.8 534.23812768181 76.6309439355487 497.706019596483 97.1032118914545
"3536" 707 558.546094119949 67.5042420888241 523.030967371516 83.5672887052936
"3537" 707.2 583.011404809614 60.437967961095 545.287856948483 73.8131197667877
"3538" 707.4 610.506844990679 64.3770296945608 566.996759634889 66.0314108755406
"3539" 707.6 634.993498994334 74.9332313024516 595.390220621332 65.4946763641322
"3540" 707.8 658.14858510237 88.0280277960112 622.157498515342 72.0418475894664
"3541" 708 684.726505592186 103.562832137164 647.686273337234 81.3323031837703
"3542" 708.2 709.159904744787 118.012029339473 672.116725686983 97.1860233756563
"3543" 708.4 731.707345819183 129.278627288331 697.330771024944 111.952585569602
"3544" 708.6 754.103184527887 144.089955448449 718.855822515522 122.387581133055
"3545" 708.8 777.883032573397 161.473495858363 742.015275528833 138.781485777538
"3546" 709 799.365207605334 176.945164591004 766.395057376865 155.09262983654
"3547" 709.2 819.101358632591 195.091825185665 788.039208984857 170.101867816334
"3548" 709.4 841.864679438002 214.994704301215 810.590531187713 188.836026945327
"3549" 709.6 862.815071141898 236.302027996897 831.653269507298 204.802821484273
"3550" 709.8 881.419175675858 258.401434599013 852.562562861927 222.89462885464
"3551" 710 900.102648478235 280.603077366864 870.930325810128 248.85007121524
"3552" 710.2 917.507890117448 305.123179894947 895.779346715965 271.934280739335
"3553" 710.4 931.985413874278 329.958198555172 910.928433313684 296.155068290382
"3554" 710.6 931.618617242466 353.465536155492 922.773744376174 314.97707330786
"3555" 710.8 927.635085633859 381.505122569611 930.781768284359 341.044533957186
"3556" 711 919.171436601785 411.77272289394 927.676893120288 371.545101144192
"3557" 711.2 909.435112040947 441.959455434495 918.813530452929 401.520523868118
"3558" 711.4 896.327495334998 469.287492222106 914.128796185821 429.724660379011
"3559" 711.6 883.157548938947 496.115608656134 901.666873604997 459.676692484436
"3560" 711.8 866.861065374116 518.720827989255 887.482131747588 484.40456786048
"3561" 712 846.892856288477 545.292528297723 872.403137370277 509.938108827627
"3562" 712.2 830.271414698482 567.846989015697 854.806938914794 534.032970651885
"3563" 712.4 811.278090066141 590.618647907432 836.302540600815 559.766090771992
"3564" 712.6 787.627040875551 611.86722256029 816.89080348364 584.217597237944
"3565" 712.8 762.491852577982 632.131734965356 794.150157048826 605.85939013762
"3566" 713 737.887409161056 643.338361327981 771.362788577449 624.6812809145
"3567" 713.2 708.67001884691 650.75155152528 747.630073415112 639.200287299056
"3568" 713.4 678.387127838442 657.259549064421 719.464739761966 649.546278936998
"3569" 713.6 648.673498503137 662.939791641781 688.861751971382 655.337639265738
"3570" 713.8 618.801360105704 665.25905249339 659.17933531479 660.854015416967
"3571" 714 590.414309044697 659.56275460755 631.370889659595 664.748500821971
"3572" 714.2 559.989421139568 651.962104646779 603.002122804512 660.608430656839
"3573" 714.4 530.005691604033 643.648607921811 572.759991360188 654.891548453115
"3574" 714.6 505.099496336097 634.152363940787 541.448916037441 647.357192176464
"3575" 714.8 478.785924933788 622.810357189625 516.446617702152 638.865281243562
"3576" 715 452.93537953346 608.648512788423 490.296752936792 627.007686900169
"3577" 715.2 429.108525865351 592.531817920032 463.846040183756 612.814203250131
"3578" 715.4 407.636248582431 576.002143643703 439.46852550928 600.153774211144
"3579" 715.6 385.848812957163 554.607740212314 417.277200404501 582.509838925467
"3580" 715.8 367.949228600085 532.502096225893 395.577671629488 562.762634581992
"3581" 716 353.488526649109 511.297757688174 377.013047492919 543.296315062221
"3582" 716.2 344.474444643839 484.816753694719 361.483075821063 520.977306903012
"3583" 716.4 339.038605182507 454.297617768753 349.143375150943 494.745001180644
"3584" 716.6 335.319119587388 425.586488763974 341.915760565684 470.584108078981
"3585" 716.8 334.451263892574 397.582259632205 338.954722975442 440.180683847329
"3586" 717 334.56736835282 373.957567680155 338.53794204088 414.625825943115
"3587" 717.2 334.787971269517 344.123099497897 335.931157311038 386.677734099639
"3588" 717.4 336.54068867727 316.622378915284 336.678769428601 358.360127444413
"3589" 717.6 340.115692636578 288.956584198859 335.786447043015 328.796228245529
"3590" 717.8 345.752651164892 257.780009489851 339.11507559286 297.787516257955
"3591" 718 354.499164267113 227.847583936999 346.190477936523 266.680169979111
"3592" 718.2 368.124323673783 199.296405535134 354.099743169324 238.012946782402
"3593" 718.4 387.452730150056 174.656212903455 363.27526254688 211.431933995384
"3594" 718.6 407.383564838753 151.866090868226 378.244686646721 187.25783984089
"3595" 718.8 428.746783630928 131.127872366309 400.839649939417 162.014970607513
"3596" 719 451.943536818232 113.632874300509 420.5762548898 137.919846339579
"3597" 719.2 479.395756739511 98.0192691288976 444.86104986587 118.88869607954
"3598" 719.4 509.426016993568 86.4022381944674 471.281045096152 102.054411969605
"3599" 719.6 540.834357671328 77.7983912369459 498.552737028258 90.6509711826155
"3600" 719.8 571.697666911591 73.7282289793039 529.296267532911 80.694971891567
"3601" 720 598.504079329961 69.8130127277521 558.803076675464 75.8423686173873
"3602" 720.2 629.132305647866 64.8261997425407 588.215683217329 72.3642399724912
"3603" 720.4 660.505383508285 64.4209245857456 616.017495335377 66.0060072964444
"3604" 720.6 690.718691677513 68.5135330046996 646.558216744653 64.6823704152283
"3605" 720.8 718.62776674658 78.4152673219347 678.165690258109 69.7996463710978
"3606" 721 742.721547590687 94.1101494414176 707.414334298583 75.8613786333569
"3607" 721.2 766.466376084867 115.981182202918 734.054395944439 90.8836997201746
"3608" 721.4 790.559666830417 138.990376249313 759.83417412695 111.50272458295
"3609" 721.6 811.703705562561 162.477274623117 785.693963801222 132.626517109706
"3610" 721.8 833.867846811433 188.002178372562 804.477403038036 155.622816471176
"3611" 722 851.014113220616 212.351224657275 825.621217987443 178.759987771595
"3612" 722.2 863.412352753472 231.795864464382 843.466224174473 200.268295349292
"3613" 722.4 879.237919132468 256.892186120448 855.776701039316 219.462168476456
"3614" 722.6 893.828026159824 282.94522416467 871.768280490043 242.953476510529
"3615" 722.8 904.285824021208 305.475458097918 887.077160016675 270.967322829657
"3616" 723 910.403426047713 326.59020327862 897.871025827228 285.92346411921
"3617" 723.2 916.964833884817 353.671074993517 905.685686865447 312.178143638549
"3618" 723.4 924.349304405848 380.826255798485 915.916263660993 340.669222269722
"3619" 723.6 928.086779442835 410.459619542317 923.166019514013 369.860528259201
"3620" 723.8 922.546345072003 441.207442571973 926.529889853165 399.34932342433
"3621" 724 913.359470206177 468.32245860447 923.111370787503 429.335145455574
"3622" 724.2 903.371903229669 496.492513868011 916.809079043454 458.233738589721
"3623" 724.4 887.715897377172 524.822289628905 906.758149248288 484.895928295007
"3624" 724.6 868.774936962294 548.367550314548 894.921320262713 514.058225777141
"3625" 724.8 848.182267841007 571.294985108609 877.272185148324 541.491499988724
"3626" 725 827.075519269598 594.652276790695 857.004278385919 561.395894038131
"3627" 725.2 803.668278989651 614.569007319376 836.346581571614 585.480050260102
"3628" 725.4 779.54554510195 631.958757313286 810.93292768992 607.581946609684
"3629" 725.6 762.04991855051 633.509982376296 795.712100759731 617.171624631732
"3630" 725.8 733.662655248916 635.148403035521 777.124734337313 626.105297289512
"3631" 726 706.465792734472 637.004841445533 750.90235646489 631.622945375079
"3632" 726.2 679.545036161245 639.392634608964 721.678435897231 632.419803175496
"3633" 726.4 651.51645268151 638.643447392179 690.245417806149 637.677450843877
"3634" 726.6 620.484980044274 634.563317781711 660.443383037456 638.177819981129
"3635" 726.8 591.184727020048 628.599685049654 630.323534955935 636.244446495483
"3636" 727 560.066704835741 619.880157894023 600.857092556857 630.919792735236
"3637" 727.2 530.783937639442 608.912127868441 571.354785954436 623.863447574349
"3638" 727.4 501.87865367029 595.439714312174 543.366962694887 612.095325976048
"3639" 727.6 478.09024113907 581.116330827756 514.107387597628 601.425134887972
"3640" 727.8 452.48151040519 563.588942415714 485.358298937488 586.871178987567
"3641" 728 429.42974808504 541.890595758166 461.225151070935 571.916348014851
"3642" 728.2 410.16825376923 519.304365232106 435.52261602703 549.870995854902
"3643" 728.4 391.226087448792 495.609897085563 418.271672851737 527.676783706845
"3644" 728.6 371.034082891663 469.617995987477 398.727234820348 505.081378492557
"3645" 728.8 356.42277556955 442.7786384558 379.119335636963 479.671714157548
"3646" 729 345.447841351003 415.408634626244 361.602703345563 452.289556456594
"3647" 729.2 338.425067342231 386.960038429242 348.696378853038 425.74775282864
"3648" 729.4 333.374717936536 354.984871209701 341.198103118619 395.147867517855
"3649" 729.6 328.807360077255 325.576264269788 335.213793239617 367.707314768604
"3650" 729.8 326.673408549497 298.776797572762 329.872089789859 337.791311536434
"3651" 730 326.818734774547 270.48250396103 329.062837828645 310.483170710838
"3652" 730.2 337.807442722875 252.644457262195 327.905081538299 292.020380575519
"3653" 730.4 353.759879361753 233.414580099334 332.423033509636 270.279167385498
"3654" 730.6 373.187390700181 213.978491766821 344.863306250581 247.58141857157
"3655" 730.8 387.46467959464 201.524030631309 362.609897405809 230.994683471488
"3656" 731 408.757874680676 184.819117696723 376.176420534191 217.364135794282
"3657" 731.2 427.455366977026 173.51976052469 396.161202299048 197.548519224492
"3658" 731.4 447.962437537479 159.189538490344 414.586150611481 185.947013307915
"3659" 731.6 471.806154285874 144.59194175116 439.635469744104 167.990886355634
"3660" 731.8 499.935379652519 130.97967846708 462.081610483 151.30998681365
"3661" 732 528.940380495854 120.395982704223 490.484244047159 134.83331429451
"3662" 732.2 560.571948099463 113.073681908481 521.46300608796 122.160985163733
"3663" 732.4 594.027091976539 107.570658814086 551.457894712731 116.080066980864
"3664" 732.6 624.003327561053 106.246654967123 584.823739686821 110.909913537978
"3665" 732.8 656.282061881284 108.566951159825 614.421995063127 106.717701426735
"3666" 733 688.040410162218 113.350845450851 645.560775166397 107.70287891446
"3667" 733.2 716.851003954388 120.339992472279 677.528914793502 111.572539925866
"3668" 733.4 746.787461309064 130.610332841513 706.305974367853 119.237968345943
"3669" 733.6 777.380747960646 142.72324123524 735.321992126911 128.727602675595
"3670" 733.8 807.036896935834 156.258800032676 765.757174345126 138.069270494543
"3671" 734 833.697737058678 170.792027098261 796.289731925774 149.877361070346
"3672" 734.2 855.422137907746 190.21154768224 824.183297358532 167.62958846874
"3673" 734.4 875.563167852219 213.707639242777 847.324610558186 183.164599905398
"3674" 734.6 895.324668633731 238.209696955488 867.690737063568 208.696099464467
"3675" 734.8 908.099574131182 259.53495262592 884.983601082229 228.810636574423
"3676" 735 919.244863665856 294.556374761246 902.685427301861 254.92258643555
"3677" 735.2 920.162513520719 322.922768278206 913.32424972424 281.606151368683
"3678" 735.4 917.94613130529 355.198337026444 916.776246436029 312.779887932791
"3679" 735.6 915.698086599167 378.598482842772 918.14038634448 339.053277469942
"3680" 735.8 911.659364126847 410.206209888887 915.801695779737 366.456480383143
"3681" 736 903.970630635018 445.301765032341 912.217246187244 402.697664991029
"3682" 736.2 892.467470209801 472.247717266811 906.010330806547 434.703765411672
"3683" 736.4 883.050121709651 497.684827390728 898.461049277318 458.333283606173
"3684" 736.6 869.140151673744 525.440180677972 886.422572990197 488.902549403676
"3685" 736.8 852.24782138199 549.260729982632 874.464232934271 515.529451522885
"3686" 737 828.395028882432 579.504281617423 853.860152873279 547.90777002311
"3687" 737.2 808.834742046682 597.422662759134 839.91132497218 567.870075942974
"3688" 737.4 785.863794755134 618.663953101557 816.730424012536 590.489174512737
"3689" 737.6 760.373640784657 634.403760470177 793.944425300796 612.740896676321
"3690" 737.8 730.248057128853 643.942222381839 767.735650492324 630.057897777779
"3691" 738 699.081912534876 650.318877730171 738.923851133614 639.87684912236
"3692" 738.2 669.399563297271 656.972241957472 708.312973296232 649.604929112628
"3693" 738.4 638.506674125517 659.320572045183 680.342758525653 654.566165591092
"3694" 738.6 606.825655881985 658.2576849427 650.150067804851 658.38253010114
"3695" 738.8 579.883909043074 655.304419218271 619.081871486858 657.267526393917
"3696" 739 549.128092690289 650.34153832387 591.195762108251 657.418501052133
"3697" 739.2 520.160502891261 643.256033481608 561.412558734272 652.313448881832
"3698" 739.4 492.6294225491 632.614158061319 532.204397481886 646.729454290087
"3699" 739.6 468.55385815723 617.937164397253 504.614133468655 635.011985866348
"3700" 739.8 443.027676369185 600.938232565035 480.160885575976 623.983403118101
"3701" 740 418.858717001989 580.760205533002 452.416969834079 607.714175856746
"3702" 740.2 397.828200864057 559.653250361915 428.893467486831 587.697132128391
"3703" 740.4 377.92331548449 538.696186885 405.802700252893 566.810630697134
"3704" 740.6 358.952034996361 515.54576591545 386.150833894713 547.547101293324
"3705" 740.8 344.63359448334 491.055754901985 366.027358461457 525.870219620275
"3706" 741 334.064739093338 463.178587033 353.882341679346 499.723983032608
"3707" 741.2 327.990131179043 435.22426698477 339.997105997424 474.400877514641
"3708" 741.4 322.934576332169 404.774521788534 331.68341398551 448.463505465326
"3709" 741.6 322.204542947608 377.776861637987 326.093070700108 418.443820215144
"3710" 741.8 321.555870730612 349.308802702953 323.487299319312 389.115248197253
"3711" 742 324.357877508393 317.400634133677 320.976905931443 361.533126733374
"3712" 742.2 331.328264699611 291.714361169422 320.524713101199 329.739948285346
"3713" 742.4 339.245101705023 265.992220455075 326.623613624681 302.596114196783
"3714" 742.6 352.164791549616 237.631195604219 334.163527322408 279.09399029568
"3715" 742.8 367.099958544228 214.735868350091 345.077902092962 250.788557527171
"3716" 743 384.242929741563 190.277685451705 361.0765551016 226.308812694696
"3717" 743.2 402.152967435051 166.283492494121 378.970483142005 199.282655753426
"3718" 743.4 420.880349340583 144.856057708644 394.691950074467 176.43038812366
"3719" 743.6 441.90588001296 121.865307613479 413.319350881748 154.716273592455
"3720" 743.8 461.088490314757 99.6299131426349 431.764084976338 130.849696808949
"3721" 744 483.176564590796 90.3786828163376 449.220999408712 114.13924650131
"3722" 744.2 511.096320794509 82.2159667218316 471.676321290428 101.005403807925
"3723" 744.4 536.941707440153 76.8059472839818 499.50107608293 90.1634034813562
"3724" 744.6 566.282476195631 69.7178293126601 527.196051862339 79.1193651960008
"3725" 744.8 596.65870193638 62.3885997659951 554.196641152648 73.8391881077874
"3726" 745 627.299412042478 57.6718963505278 583.264247313679 65.3317402471395
"3727" 745.2 653.706866882666 59.1337472896865 612.763672694434 61.8022429340049
"3728" 745.4 679.402815889293 64.5881154411355 639.533992873554 59.1732256231736
"3729" 745.6 708.433747421082 73.3442614162982 668.380505317432 63.0286062893426
"3730" 745.8 735.129047443203 85.9798081588888 693.133297499789 69.0728131690623
"3731" 746 761.851556040111 99.8563893976734 719.736571762509 80.5189290008118
"3732" 746.2 784.562139281584 116.642253205502 749.279196821278 91.7498596297282
"3733" 746.4 805.333222513053 134.975257391952 773.046471557878 110.760774810117
"3734" 746.6 828.255381898461 156.656578321511 797.793021238387 127.958706468719
"3735" 746.8 849.341405633848 180.488370515543 819.722452151244 147.467902646612
"3736" 747 867.728222734201 203.659045343469 842.626561965217 170.328074423396
"3737" 747.2 884.632575047281 229.289294989143 858.907664984473 194.173885444629
"3738" 747.4 897.424288117147 255.291510599885 877.778250224112 219.322910458496
"3739" 747.6 907.780135232508 280.09755234626 890.867633112483 243.386975936505
"3740" 747.8 917.564969644318 309.83840780488 902.420775968863 267.517898594714
"3741" 748 924.113920343693 333.775172336013 912.164724247566 296.70829592202
"3742" 748.2 929.974201150198 359.991552440821 918.213623956072 319.132187145811
"3743" 748.4 932.457873833249 391.397022858069 926.413637483941 345.603862736352
"3744" 748.6 928.627800469177 420.29081096571 930.699791226595 375.937309908941
"3745" 748.8 922.053642535386 443.40080164767 929.645960813307 405.445093022372
"3746" 749 911.791404185771 471.725559546181 923.476041758854 432.387860184219
"3747" 749.2 898.415194901548 498.784713077822 915.592993562823 459.138297168239
"3748" 749.4 883.207032523852 523.466694341502 904.60122048015 485.297713509793
"3749" 749.6 866.924017220901 546.537716311748 890.677723358235 512.201651503383
"3750" 749.8 847.900639180017 569.016297145618 874.068758994742 536.840974968718
"3751" 750 828.457588953628 588.194986055009 854.959004810116 560.131742437874
"3752" 750.2 804.667642563236 607.645249339811 837.51620480466 578.39609474756
"3753" 750.4 780.800606453968 623.45533147289 816.284401291398 598.59190922828
"3754" 750.6 755.344055802222 634.620850875648 789.82879466388 614.961871557053
"3755" 750.8 728.644588760982 644.258804317707 766.80789363152 629.413786402175
"3756" 751 697.839510035047 649.554535241082 737.580974754981 639.67951945752
"3757" 751.2 668.006880980429 654.111439767502 709.598466506942 645.802157537655
"3758" 751.4 638.570818847648 658.584629119541 679.170554442718 652.019229853431
"3759" 751.6 608.056198479076 658.801860366515 648.77915974719 657.7416924476
"3760" 751.8 576.215509064469 653.549765437822 619.619329425545 656.892507648036
"3761" 752 546.157728386749 647.194132312843 587.726499960449 655.095960036465
"3762" 752.2 521.600981635357 639.097445102767 559.52528857359 649.814905771368
"3763" 752.4 493.201202305236 628.411027471467 534.214914440102 642.641006015069
"3764" 752.6 464.832938102963 615.362938473727 506.350462049295 634.180252599911
"3765" 752.8 442.784773011377 604.326971753304 478.696132621604 621.92913810076
"3766" 753 419.644339282618 588.174805276304 455.170755621377 609.003422839558
"3767" 753.2 398.219588456581 565.978336682739 433.07653281759 596.367378781873
"3768" 753.4 379.524702439947 541.066056846864 411.902469417635 577.841878708684
"3769" 753.6 363.682838230286 519.716543635544 389.704601586638 554.985864881286
"3770" 753.8 353.077131895421 497.969575557878 374.41048277019 532.293300208518
"3771" 754 341.117067837887 471.026770380087 360.362519549628 506.724188918235
"3772" 754.2 329.966318080236 442.541698751043 347.109345191082 481.14034658134
"3773" 754.4 321.6779262518 415.202900831893 334.563280739908 452.749964135169
"3774" 754.6 316.918493701354 385.184798475409 325.457187624711 425.065162500031
"3775" 754.8 315.098764185243 353.427785044192 320.21759182667 396.102694947066
"3776" 755 313.453060237112 326.504299630588 314.077417135351 367.70712616511
"3777" 755.2 317.640313975545 302.832165030182 315.310345228755 341.177398593542
"3778" 755.4 329.951807541708 279.86673926756 316.294102048836 321.57376118857
"3779" 755.6 345.04375519295 254.308716183654 324.667860167218 297.511384658332
"3780" 755.8 356.471490253692 238.69517411891 339.522366560596 273.858258740031
"3781" 756 374.28075168703 219.172222733622 353.099656351052 252.376623437995
"3782" 756.2 395.381971247526 195.478777190151 369.360336931643 229.256242999705
"3783" 756.4 415.637612819711 174.910656072158 385.529873100666 206.534195888937
"3784" 756.6 434.323970225706 153.941273066699 408.049526621938 184.337839339025
"3785" 756.8 455.156641815015 134.273076621339 426.37341403483 164.708411532496
"3786" 757 478.542404550285 115.778135812148 443.726054701864 144.391630324263
"3787" 757.2 505.527705279532 100.040967918801 466.30005436739 124.638914074589
"3788" 757.4 532.561768801598 85.473857451048 493.397625059875 109.441876356867
"3789" 757.6 559.106826440084 75.2360749943713 519.895054121631 91.4684277033952
"3790" 757.8 585.372828931057 63.1074558428664 549.690808918367 79.1213729353565
"3791" 758 613.072713286862 55.2024726916013 576.004322988438 66.4300437359117
"3792" 758.2 638.45663563121 62.5144582550179 597.435079526955 60.6226579602061
"3793" 758.4 665.047343559414 71.9003417341763 622.424946569157 61.1451966046042
"3794" 758.6 686.753112821917 84.1413219349654 651.86276924373 67.6365477255637
"3795" 758.8 712.750253378812 101.496563489502 676.133530835956 80.9334441854391
"3796" 759 735.938245478695 118.264918053708 701.500374632057 95.6635894280992
"3797" 759.2 754.444769588457 134.950898147271 721.313242545898 109.325677424718
"3798" 759.4 776.998202403286 152.278598783775 742.250623168583 126.707456517574
"3799" 759.6 794.885558206189 168.4061227117 765.315055230555 141.730656072342
"3800" 759.8 817.111199392899 188.764366466578 784.919392903933 159.668417674971
"3801" 760 839.014917619975 209.722186359227 807.958646627248 179.236170638442
"3802" 760.2 857.838349101035 227.638723999264 826.703163121533 200.36109269973
"3803" 760.4 880.952647179401 249.044104133139 846.788395638699 221.520463803667
"3804" 760.6 898.002309712196 268.82761362862 871.692964459433 239.768023648224
"3805" 760.8 915.632455594416 294.484708094529 891.364900043862 262.321517771707
"3806" 761 928.316142757774 320.523551148273 907.696228709923 284.172495082214
"3807" 761.2 934.273786430465 349.927580289871 922.720084950184 308.197219503296
"3808" 761.4 935.960092079164 376.401060201655 929.801162959161 337.607135848587
"3809" 761.6 933.445141839634 403.7927212282 933.887142544722 361.302287132255
"3810" 761.8 926.982701804213 433.003447359111 932.955018989283 387.866804570929
"3811" 762 917.064617763812 455.537565494443 928.49770351556 415.589277314562
"3812" 762.2 904.204613249091 479.96383269935 921.824736577929 442.908147708332
"3813" 762.4 888.895985872993 505.870886960568 909.475635973761 469.054094948864
"3814" 762.6 869.825771840903 532.95668231445 895.292526432436 494.838615534539
"3815" 762.8 854.427120092236 556.072681521376 875.666888035347 517.630683276449
"3816" 763 836.820432596907 580.748397838057 860.358957142243 547.316434503656
"3817" 763.2 815.606915536923 603.27560533521 843.487872207819 573.781865371525
"3818" 763.4 791.409969269637 622.948536129248 822.315618675182 598.315368388715
"3819" 763.6 768.698746686887 629.866878557423 803.759630006434 614.100023219451
"3820" 763.8 738.571488319869 630.942381061302 779.244600209087 624.691005077573
"3821" 764 707.963350046121 632.517934937251 748.229627645341 629.91949536726
"3822" 764.2 678.021013847386 632.252926727159 717.507004441269 632.138487283999
"3823" 764.4 650.205232988891 630.179350917063 690.133262619194 631.842464691018
"3824" 764.6 619.985287285214 625.916726990127 661.825380907105 632.02873054809
"3825" 764.8 590.252318826705 619.146321978948 632.298993848151 627.685096979822
"3826" 765 562.06482291225 608.388561946998 603.219214257243 622.103050847516
"3827" 765.2 535.004543600453 596.879555898906 574.256393253523 612.535128972782
"3828" 765.4 508.236387679903 584.340290821006 545.523217364298 601.774069419089
"3829" 765.6 481.227017532746 569.518832267965 518.094050904091 590.162985152847
"3830" 765.8 458.205013673997 553.39950662846 491.948975562741 577.50196691012
"3831" 766 435.107524342516 533.931363888916 467.890309673957 560.01453764591
"3832" 766.2 412.85944505774 515.668515123117 445.306045722449 542.389523941537
"3833" 766.4 391.785341907922 493.77637574061 421.640649930617 523.571066292763
"3834" 766.6 372.820483035157 470.371338643663 401.012337539313 502.698494115096
"3835" 766.8 353.609297362133 445.630181744298 381.039576469744 479.491696094111
"3836" 767 338.453393328684 421.569292456487 360.507104693016 457.065579977356
"3837" 767.2 323.708416586808 393.025956976913 342.039785889557 430.675886999554
"3838" 767.4 321.962721747857 372.25401959396 333.762831626968 410.273045301708
"3839" 767.6 327.950578607656 345.981215883913 327.523329585781 390.349681491331
"3840" 767.8 339.009911362084 318.298275941352 326.853998123274 361.770089300254
"3841" 768 350.804834841397 291.473180105981 335.112659223069 335.582589193463
"3842" 768.2 365.380850616601 268.695310679002 345.974975263343 306.313283707276
"3843" 768.4 384.103128467751 245.027973121905 360.271375497129 276.935739700357
"3844" 768.6 405.006655621529 221.508078338673 380.462775427217 254.340323362937
"3845" 768.8 426.668193885065 199.25371278243 396.604914208508 230.860648614889
"3846" 769 447.036102992486 178.892920291732 419.713092499096 206.880553610806
"3847" 769.2 471.168937774831 158.777338404071 439.991222865407 187.867140485592
"3848" 769.4 495.951752472981 141.116025576561 462.633490454018 167.858328313288
"3849" 769.6 514.568701424456 124.235598227891 486.070816854799 150.086726560264
"3850" 769.8 538.509067644159 105.348272597401 506.991018566627 132.573815332158
"3851" 770 564.123104139134 90.1414140463218 529.242390564745 115.674369421009
"3852" 770.2 583.857125005045 80.8173148850432 550.032091077464 99.0962797648098
"3853" 770.4 611.476775750516 72.4095398514559 571.039657558232 89.358926400929
"3854" 770.6 640.288098027114 65.8275297674183 597.473610345995 77.443604932143
"3855" 770.8 667.02632829135 63.1719732567759 624.978768309711 68.1256668839781
"3856" 771 691.126871579756 70.7961791032492 653.507796940184 67.486460582527
"3857" 771.2 715.206929031973 85.0679258531915 675.638015341849 69.3127515050369
"3858" 771.4 737.897344992 100.098963371399 701.2771794164 79.4050892878494
"3859" 771.6 755.765277132898 116.487911405518 723.950974508966 94.3917816814264
"3860" 771.8 774.547853916476 133.631385906221 743.63125014871 107.178229438388
"3861" 772 790.874998647768 154.377115541809 761.470820194855 124.562009403663
"3862" 772.2 804.964579393411 172.999864487872 779.523190132517 142.627919842977
"3863" 772.4 818.312461274469 199.252887730006 795.935158562371 162.558071185415
"3864" 772.6 828.682049247847 224.367491797586 809.728985269978 186.788392268111
"3865" 772.8 838.717025666894 243.463827812131 821.353256467421 208.789873088026
"3866" 773 845.594128370409 269.223662621564 830.808993942087 231.564612857239
"3867" 773.2 850.564436145328 297.538132204114 841.795261042134 255.575331701037
"3868" 773.4 853.103016652704 326.022441004205 846.65583583419 282.588654051065
"3869" 773.6 854.733785677176 350.464481581182 851.528143086105 310.808805989843
"3870" 773.8 853.978060437537 379.077966309269 853.372200079271 338.670171482919
"3871" 774 847.945533102836 409.220542096085 855.101994418121 367.045636621083
"3872" 774.2 841.917564350934 436.665148567843 849.623365700589 395.84875504003
"3873" 774.4 833.640958206907 465.829799754498 843.715062071056 425.945759224727
"3874" 774.6 820.836340609644 492.181172201181 836.713266983808 453.489236268567
"3875" 774.8 807.305259726028 518.629116747544 825.249868494096 482.545848766934
"3876" 775 793.470137738663 542.319664189521 813.488553962987 506.226424058421
"3877" 775.2 775.691009878061 565.614654689944 802.123720294624 528.145290720994
"3878" 775.4 756.432099410667 589.320315456357 785.796754475557 553.91188678895
"3879" 775.6 739.194352252315 606.998247920095 767.019802240717 580.395411161606
"3880" 775.8 716.656527728798 626.558542472727 747.965052800411 600.012776297198
"3881" 776 694.318379008593 646.067238882262 724.518170982325 619.685452978354
"3882" 776.2 669.188185195403 662.30425443026 701.577658561582 640.375592655053
"3883" 776.4 647.777698321102 661.538213681332 688.614566016627 651.620445306231
"3884" 776.6 621.865793681285 662.202663443344 665.820901436006 658.848657640006
"3885" 776.8 598.44722954485 659.374432949089 638.167448801724 659.505537750899
"3886" 777 570.89961582437 656.125883366399 611.643343065256 660.36041842496
"3887" 777.2 543.054317928156 650.133020470273 586.591152521255 656.682582107112
"3888" 777.4 516.971082595611 642.484924229375 561.024085408552 652.006843175361
"3889" 777.6 493.329488397676 635.834053293258 532.389219831001 647.102044099152
"3890" 777.8 469.200876429611 623.938348371423 507.045796358545 636.413234241459
"3891" 778 444.929876687951 608.618500714379 483.812058319715 629.920600078978
"3892" 778.2 421.142085439184 591.441395186057 458.334353077353 616.691267162878
"3893" 778.4 399.499876218006 572.010289101617 435.524643516082 598.302698477139
"3894" 778.6 383.694077060142 553.769103007767 411.484626091354 581.243433595291
"3895" 778.8 366.34101301441 528.342758707861 392.463869264258 564.190689394716
"3896" 779 351.454481805507 503.598259590149 376.238174272229 540.970095690113
"3897" 779.2 340.429642568119 483.073211617159 360.510740997164 516.449976150609
"3898" 779.4 332.434233773279 460.217216601792 349.486796659216 496.725455499164
"3899" 779.6 328.641468598095 434.75276349824 337.616708174101 475.098997312244
"3900" 779.8 329.213088804112 408.415691767449 332.193645670824 449.070486080877
"3901" 780 334.353893600748 381.598236290352 329.959860076943 422.64404154113
"3902" 780.2 336.73298434306 353.84187792959 332.282866748589 395.382959175548
"3903" 780.4 340.03821871088 324.249531694236 336.173195119215 366.505308823466
"3904" 780.6 347.054560849935 296.877019523968 339.100643054312 337.953878610615
"3905" 780.8 351.280213550647 268.261599664136 343.419878559561 310.544987895486
"3906" 781 357.505484271184 242.013111587893 348.662505601188 280.342782115953
"3907" 781.2 368.476784959827 214.177656157366 355.543426219609 254.484694654257
"3908" 781.4 382.575604999898 190.349627929807 364.35852605802 226.06216934778
"3909" 781.6 402.638077722201 164.369093480239 377.049797491682 199.376726127858
"3910" 781.8 423.637444599119 142.099094517007 396.162893849026 174.078962996602
"3911" 782 447.274862012564 123.188505948787 415.876449525256 151.592150883164
"3912" 782.2 471.451081748806 106.180545716302 438.601792272355 131.611571286833
"3913" 782.4 499.561278511993 90.4091803692698 460.460493034982 113.800242851693
"3914" 782.6 527.826161030552 78.0427573512193 487.387564875969 96.7579583911369
"3915" 782.8 552.611556824849 69.9673141334727 514.832161823729 85.5958843510574
"3916" 783 577.341223697608 63.7106271343899 539.895584633045 77.0403263216285
"3917" 783.2 606.992448676986 60.4685876588906 564.244270171695 68.9711806614812
"3918" 783.4 633.328547031687 60.9797564760077 590.70643296005 64.1719295781425
"3919" 783.6 658.024725754591 65.5644136566937 617.768327985672 63.5106765346777
"3920" 783.8 685.535525174099 73.6825250432133 645.572530684395 62.9043388354731
"3921" 784 712.567335894654 86.1114015865821 673.080647016685 72.2677501741442
"3922" 784.2 734.073172593051 98.1237348074972 697.453555348779 80.538832181886
"3923" 784.4 760.282924772784 112.028768314554 718.847902348372 91.9477460725681
"3924" 784.6 783.938808651709 128.032700381631 745.418225273098 103.686485768542
"3925" 784.8 802.896702225021 142.974928624455 770.940046211985 120.103155611847
"3926" 785 815.604803507591 151.689462818998 782.323204057583 127.33439995491
"3927" 785.2 838.428849598976 168.856778028574 802.894976842634 142.011065729007
"3928" 785.4 857.950976768007 185.997218611532 826.118829034865 159.712917400267
"3929" 785.6 878.640367435523 205.369940267188 848.987673372 176.425779418209
"3930" 785.8 896.448318249439 227.94116900556 870.29431211175 197.330717707645
"3931" 786 913.271034952747 251.636395532313 886.897984506636 220.561805187503
"3932" 786.2 924.141694767701 274.705322746303 906.29011768437 240.7740354454
"3933" 786.4 921.650158956447 293.896394616724 913.740054137829 253.788207868705
"3934" 786.6 917.904453907502 321.845654582784 918.223822248914 276.819111112373
"3935" 786.8 912.010332202402 344.505850147592 919.519807930272 303.483107695168
"3936" 787 902.094852957045 364.484314585298 918.496232784654 328.108634223011
"3937" 787.2 889.483901129975 388.782100372595 907.572041215458 352.547164922563
"3938" 787.4 875.744875545654 413.530527074574 895.157850429141 376.172478883161
"3939" 787.6 861.802432409203 433.561349094571 885.512565807188 400.652140212887
"3940" 787.8 846.254642608777 452.26052678241 870.742906014445 420.505466444488
"3941" 788 827.348990087848 471.16843138789 856.536526737016 441.208466951491
"3942" 788.2 804.228691813536 484.586537698752 837.292917831868 460.020476487074
"3943" 788.4 782.486915032332 501.223040453963 815.548318521838 476.844433474848
"3944" 788.6 758.818387189546 513.579092257173 795.666698818111 492.707698183678
"3945" 788.8 739.931459073276 525.655905701893 773.083839798138 504.746259610039
"3946" 789 717.985927192314 540.395186579616 753.071934040938 517.851030663294
"3947" 789.2 695.661284652966 557.812926905545 729.601667348226 530.991035791433
"3948" 789.4 671.294851138966 571.983705769686 708.281011936768 549.223076846784
"3949" 789.6 646.043962563365 581.982731716111 685.028907489053 563.737113852339
"3950" 789.8 622.59187214614 587.66775903888 659.861450018183 572.779538629928
"3951" 790 594.334072436844 591.609029851859 637.013731673235 583.821336649175
"3952" 790.2 564.235223983764 595.522005616964 609.077119024209 589.114702033487
"3953" 790.4 536.168407484973 598.726006152647 581.090599438208 591.368793160855
"3954" 790.6 508.861682542229 598.688611401664 551.283511202377 598.370801882205
"3955" 790.8 480.742743830948 594.791260812386 521.802177484829 598.470869443992
"3956" 791 454.970223817007 587.219316776451 494.729945149047 596.466823149247
"3957" 791.2 433.774281346817 570.992616802706 468.74772348689 590.295289971559
"3958" 791.4 419.649996486831 550.590794877125 447.4257167232 579.193672991856
"3959" 791.6 404.391072320959 523.447874800574 429.301164988437 560.080769332308
"3960" 791.8 392.894412271057 497.905090112433 412.964827915394 539.676574920012
"3961" 792 388.383362083745 480.795864919396 402.727736316201 515.734922035806
"3962" 792.2 383.655360253958 456.576255676418 394.389708393034 497.984053249525
"3963" 792.4 379.124018288568 425.882592652647 388.601744657343 471.818833566011
"3964" 792.6 378.561714363529 399.827376286103 381.958351183948 443.34471058002
"3965" 792.8 378.22914147364 378.444704220188 378.547289511221 416.782441965413
"3966" 793 384.070416148072 352.332026760187 377.94233452238 392.317555079313
"3967" 793.2 393.383131507621 328.903753236287 380.558914793466 366.812093678871
"3968" 793.4 408.826899392477 302.395318521181 391.017269177613 340.582268490625
"3969" 793.6 425.617560983576 276.753081354047 402.110975942195 315.428105831784
"3970" 793.8 437.529191684101 258.099091044356 417.513636860674 290.899620345315
"3971" 794 455.559404486044 236.089677704276 429.799446676085 270.89478107216
"3972" 794.2 474.862253256362 216.039692611932 446.982923531512 246.968666327519
"3973" 794.4 496.522980917501 199.372279067328 466.50696904025 226.506388220698
"3974" 794.6 522.917393205556 187.471769534533 486.3671923774 208.334491682122
"3975" 794.8 548.747941731619 174.7156157023 510.184638622769 194.638128287953
"3976" 795 574.633398643064 160.464422725837 535.687637802003 182.002882579986
"3977" 795.2 600.822230278023 148.899395103567 563.07955096475 166.279445164096
"3978" 795.4 626.55179254386 138.920592160502 588.786064438423 154.509429732394
"3979" 795.6 656.155706707101 132.222770598856 614.742903744628 143.72218638559
"3980" 795.8 686.169382103123 131.301843727863 642.276874041555 134.907564241598
"3981" 796 708.636552114861 133.460673280695 669.968726574345 134.184866251699
"3982" 796.2 734.580266369516 138.209268864989 693.665066747662 132.459559777712
"3983" 796.4 765.580742415971 144.470178931535 721.38248896475 135.67286207858
"3984" 796.6 793.196045566417 151.453284258918 748.635604872254 141.817063394266
"3985" 796.8 815.478325938137 162.180803648115 778.379147269537 147.534410864061
"3986" 797 839.183207881159 175.568715538607 803.928407920973 157.967648019545
"3987" 797.2 862.36364517314 195.030353613891 827.646042053953 169.85033898847
"3988" 797.4 879.830097265323 215.855647589682 848.770266181941 184.974074211581
"3989" 797.6 896.328081532939 239.507204079191 869.70632408074 203.674476108448
"3990" 797.8 910.666896366711 263.791734215355 884.246675167379 228.479203393749
"3991" 798 918.520854370936 289.891726319737 902.946669422137 250.062521429217
"3992" 798.2 923.517821139151 318.897164761795 914.156320261964 276.811229859065
"3993" 798.4 923.299962678908 345.592559890883 918.878730743125 305.855226412966
"3994" 798.6 918.290939362023 370.839530956978 921.404337730742 330.001375820816
"3995" 798.8 910.202191320957 398.221840640997 919.292068232881 359.13522680473
"3996" 799 900.472403045827 425.604120789639 913.319266272332 384.349729468588
"3997" 799.2 890.01275736024 452.487364538892 904.842800564318 408.852688310963
"3998" 799.4 878.809803017603 477.906791735229 893.365186182599 436.649773573154
"3999" 799.6 865.336417967659 501.578545500953 885.24244623784 464.929816177856
"4000" 799.8 850.045529070352 523.918991934697 871.949658690627 491.148242263506
"4001" 800 832.28797074028 549.956359044851 855.261149897335 515.705929396978
"4002" 800.2 814.955541677235 573.352526809028 838.60618759237 541.378600921959
"4003" 800.4 793.332332574436 596.465844056013 821.282365389426 565.307773275121
"4004" 800.6 771.104427172468 615.92875635426 803.293548957886 587.080999821861
"4005" 800.8 752.440383220347 633.936432087348 781.380942309855 607.810083197265
"4006" 801 732.071744149502 646.794089891297 762.170782050001 623.918961822157
"4007" 801.2 711.655720957169 643.961867442928 751.534249329586 632.015306760994
"4008" 801.4 684.68102771383 644.607955635506 730.938005175153 639.339639584318
"4009" 801.6 660.183553889362 641.762539659755 704.960614952689 638.937754793924
"4010" 801.8 634.248840054754 638.374147442883 676.291690233955 642.716392066946
"4011" 802 609.099800772158 630.574854821505 646.252210445451 640.738248653331
"4012" 802.2 582.326603004591 620.925014533561 620.757425147657 634.361043849961
"4013" 802.4 555.385638616495 607.456340289606 596.01048608398 624.834413059809
"4014" 802.6 535.643306755626 597.396793332185 571.912423048912 613.185673001791
"4015" 802.8 512.00195840115 584.453757057128 549.163733597686 602.574453662535
"4016" 803 488.40923063026 568.645435778314 526.084326431745 591.464491531497
"4017" 803.2 467.500499041827 553.259960320221 502.535146414063 578.271081756823
"4018" 803.4 445.973372216403 534.885162484213 482.926408095979 561.079865880037
"4019" 803.6 425.619766729383 513.737972879569 459.164169134474 543.50937282117
"4020" 803.8 405.910971417679 491.331884195091 435.853907096747 526.196251087291
"4021" 804 390.670467669259 470.315946529924 416.326634878562 504.146305649022
"4022" 804.2 378.887432821881 453.411295569732 401.755393025003 487.222165539666
"4023" 804.4 363.778508409533 428.266227763772 388.377900189153 466.619068206858
"4024" 804.6 351.608294973173 404.795285327604 373.460452013475 443.848506204789
"4025" 804.8 343.193677042531 378.036564310296 358.1300581108 420.235247800299
"4026" 805 337.657422619388 349.872608237658 347.135588460208 390.15437743839
"4027" 805.2 332.56026407306 323.229728405033 340.855586070872 361.149660943168
"4028" 805.4 331.20930548929 292.698095248985 335.997415283853 333.989571265749
"4029" 805.6 332.570623278012 263.606242301593 332.645221219276 305.250336095509
"4030" 805.8 341.329069563287 246.094353410315 334.757112681874 284.426605831937
"4031" 806 357.978608889861 225.498613118652 339.168646330087 261.979814758581
"4032" 806.2 375.392871032926 203.695646907453 352.382406093971 238.286700047339
"4033" 806.4 397.084015687755 182.898922754394 369.770334563819 214.779009342536
"4034" 806.6 419.670537485263 166.485681324447 388.664486567949 191.892642496522
"4035" 806.8 447.279605910656 152.016070387557 409.170604619716 175.552689423659
"4036" 807 472.703790978342 142.49157751555 434.258373213439 159.399881194802
"4037" 807.2 497.725220331026 140.530203627605 458.293348270466 147.347433485102
"4038" 807.4 526.876140757386 135.793986751103 483.542164080444 143.974373377514
"4039" 807.6 556.06003390272 131.654890482166 511.03313039382 139.830860134546
"4040" 807.8 583.183148430101 132.508618996891 540.766065423892 132.653513573551
"4041" 808 607.074023801161 134.557240165155 566.52527228915 131.412094134559
"4042" 808.2 635.7185748401 138.328062128313 593.934807830988 134.641996396347
"4043" 808.4 662.173658369937 143.860226703007 622.789732010428 135.92498187809
"4044" 808.6 689.657040977356 151.650346570663 649.526679964135 140.943026207753
"4045" 808.8 717.570924720101 161.702263963722 677.748263515024 149.717043851079
"4046" 809 745.633908102476 172.442417062033 704.189269036801 158.707276276172
"4047" 809.2 771.608600546455 183.384554326381 732.089720991325 171.063096548935
"4048" 809.4 798.030395782984 197.679919779596 759.435571577859 177.867724396324
"4049" 809.6 820.783959629521 214.244953281834 786.136520453367 191.116915774482
"4050" 809.8 843.464407207455 232.457721813597 810.252915563951 208.460572241989
"4051" 810 863.09588668525 254.142158108068 832.495937965858 225.232640666116
"4052" 810.2 875.840386034288 278.768296352132 853.198338562472 245.947565204581
"4053" 810.4 887.570675667831 307.042441306729 869.177922414718 267.356335914517
"4054" 810.6 897.53225598679 332.250167353913 882.159917588324 295.407783988957
"4055" 810.8 905.216676859373 361.520908374917 891.866171407395 321.606555707244
"4056" 811 909.31898804703 391.329205850437 901.217455711585 349.767265370902
"4057" 811.2 912.546581285357 417.146048823952 908.033847154774 377.177043736693
"4058" 811.4 910.007348463511 447.236343224772 910.114770697127 405.848811901677
"4059" 811.6 905.167704461409 477.609292684666 909.758461870952 433.333837870896
"4060" 811.8 896.607350756843 503.58930088 906.382534302746 461.015697243768
"4061" 812 884.545174352158 525.054877366536 901.317446561436 490.115829397663
"4062" 812.2 869.982952086479 548.777705268456 889.891654805848 512.226676840391
"4063" 812.4 853.628389902764 561.651363328028 878.984647354534 531.958111774148
"4064" 812.6 828.442024127124 574.659920216278 864.221095968081 548.514661066012
"4065" 812.8 807.908679292652 587.324930091145 842.45937123348 563.264846087884
"4066" 813 785.164957876154 597.308513685512 818.829610416013 578.470335923067
"4067" 813.2 761.319811282778 608.942159929934 797.960139475557 591.930695846544
"4068" 813.4 733.291013617186 616.232322132062 773.258341243844 602.032958117619
"4069" 813.6 708.389456705867 619.595082874633 746.415449057674 610.978840191812
"4070" 813.8 681.732904546908 622.737074127236 723.882896069278 617.777726352794
"4071" 814 658.520210554952 624.438803431282 698.467015184612 618.656379612263
"4072" 814.2 639.648872743461 630.896850162919 676.291585094104 620.618365236237
"4073" 814.4 618.355105511724 641.04069739765 654.81247402733 625.633787117009
"4074" 814.6 595.043516674906 645.524894312642 631.778054849826 633.431883087902
"4075" 814.8 568.390759806877 646.881020933695 608.722112754924 640.182596430296
"4076" 815 542.887207407098 645.154406824161 584.921326600791 643.892787457241
"4077" 815.2 517.532786602703 639.85561365879 556.953128112109 642.997719519051
"4078" 815.4 496.005036738044 625.463995965628 533.90946775966 642.889208513786
"4079" 815.6 475.292491309976 606.569176932856 507.973421377875 632.755741140673
"4080" 815.8 453.180191117052 587.204333282121 487.545186968249 614.022472084307
"4081" 816 433.12721423531 566.020681784654 465.261819891784 593.447833380033
"4082" 816.2 417.382627040856 544.519966682566 444.668115880827 573.832871164538
"4083" 816.4 399.03700503007 519.643993929304 426.834603832295 552.555305506842
"4084" 816.6 382.526860297538 497.435976834849 407.651501510846 530.807371658307
"4085" 816.8 372.845860370321 475.217216667153 391.233775699962 511.202903872302
"4086" 817 364.406336533163 445.317411138994 379.52012636711 485.903337188202
"4087" 817.2 358.438379755392 415.230791469905 371.61319877563 459.083247570315
"4088" 817.4 356.196397874548 387.382336562518 362.892617650189 432.089979827145
"4089" 817.6 356.00388588958 359.687986637446 359.25709588228 400.847081128444
"4090" 817.8 358.739651500754 333.268779466219 357.03419353519 374.132641852712
"4091" 818 365.14101428926 304.607147368496 357.963048685566 349.673563082325
"4092" 818.2 373.275152499129 277.416829447546 363.455511922869 317.392183996409
"4093" 818.4 383.545969808104 249.277320713718 371.45638268658 289.717769588107
"4094" 818.6 395.666138289975 222.253112031651 381.110278448357 260.252607873932
"4095" 818.8 412.064644291252 197.599189701698 391.222663359898 233.380120826603
"4096" 819 429.98456430021 174.232766949104 405.760151845106 207.45855825575
"4097" 819.2 449.694696186065 150.631072020276 421.3994936048 183.567896758934
"4098" 819.4 472.04652725708 131.003753519425 442.581726672556 162.099389851028
"4099" 819.6 497.679359713022 112.670315380965 463.001442509157 141.0748521369
"4100" 819.8 520.139603849353 97.7581991175533 484.177596558617 116.647612409455
"4101" 820 547.661604341202 82.699219181522 510.672093229979 104.344110623513
"4102" 820.2 574.336703317566 72.7865019436975 536.473548893722 89.7254835703744
"4103" 820.4 603.841109361828 66.0274945068022 561.926389502241 75.9890383958689
"4104" 820.6 632.767948985714 64.3428494514792 590.020915556524 70.8966139818297
"4105" 820.8 661.043062437273 67.1180797224595 620.710704297549 68.0020091908348
"4106" 821 687.949720705335 74.4636023600781 647.445318866574 66.9080484341668
"4107" 821.2 715.855853704827 85.2209933146733 676.165411381279 72.4932525390808
"4108" 821.4 741.282604771539 100.341056921506 703.498722208128 80.1164389678354
"4109" 821.6 763.691109538179 117.028435067955 727.171943159772 91.4333708916675
"4110" 821.8 783.203758376348 130.490713030081 749.153340880354 110.895127924333
"4111" 822 802.806452616098 149.849169235627 768.334061273808 124.969493934184
"4112" 822.2 821.414969572817 170.155201018914 789.956864721952 139.131396954687
"4113" 822.4 841.134109514558 191.674442918824 807.275427010127 158.93133205606
"4114" 822.6 857.324093906616 213.347034774807 827.120684982477 178.244417145799
"4115" 822.8 871.105329352052 232.970748964723 845.478629903383 202.272708689345
"4116" 823 882.610503534082 257.275666916973 861.719473725742 221.431771022877
"4117" 823.2 893.474140676791 284.20627349259 876.931413199304 244.116731420409
"4118" 823.4 903.91264164634 309.022056911977 888.197101845075 271.684608867216
"4119" 823.6 914.481858707624 336.465606045382 897.909901796861 297.717184341593
"4120" 823.8 923.986305004509 366.702005137505 909.876919402286 326.239464947926
"4121" 824 929.743169993555 393.919119115307 921.210530884218 352.960969625603
"4122" 824.2 927.360737998349 422.915677760891 926.805006098469 383.3927062622
"4123" 824.4 917.077395918734 450.71790995235 927.308816047902 411.065495806889
"4124" 824.6 906.103776864146 479.91047022376 921.531240471996 437.993338610423
"4125" 824.8 893.838280459825 506.666212647293 909.38768534398 464.770334654726
"4126" 825 878.828809464802 528.236567696258 899.96020286047 487.881288482877
"4127" 825.2 861.424461258488 550.958445433365 888.057316637628 516.301134730149
"4128" 825.4 843.299250161602 573.905163410939 867.144310215446 541.234081170849
"4129" 825.6 821.292879752256 594.244017397874 848.597576713652 565.210498060898
"4130" 825.8 795.638236301929 611.63970721048 826.784644087384 587.655128854356
"4131" 826 768.712232189064 626.438564873591 804.981335447472 604.920065105512
"4132" 826.2 741.700413466944 641.82850576115 778.635037472259 620.660650742634
"4133" 826.4 716.124001028237 652.086825296322 752.967460825574 635.616484267687
"4134" 826.6 691.182182262285 658.302793496882 729.128974060899 645.384122941674
"4135" 826.8 662.114600299343 661.06200286356 704.847917822996 653.958587433614
"4136" 827 633.152986837042 659.937069093605 676.710246064811 658.763127772558
"4137" 827.2 610.733616074021 659.09150494854 648.262937006477 660.468164361017
"4138" 827.4 585.370074003807 653.611951391208 628.565077136987 660.478619799938
"4139" 827.6 560.022972014935 647.679619550803 601.242427001899 654.04807563463
"4140" 827.8 535.296954751141 640.554003854931 574.438366405811 650.71250826902
"4141" 828 507.31508431202 629.494212887448 546.919547226663 644.177330842983
"4142" 828.2 483.509875952807 618.061621876263 521.466266265917 633.779508283098
"4143" 828.4 457.862725441838 602.491552590423 496.304883590609 624.201008853867
"4144" 828.6 434.493996246369 583.328939739654 471.514379324656 609.120240460279
"4145" 828.8 414.938001504688 565.367170784632 446.507649213478 594.40449940274
"4146" 829 395.274466522053 543.204722878608 423.595548812231 572.225759943621
"4147" 829.2 378.171943251558 519.920476317322 403.870209993212 552.918174082523
"4148" 829.4 360.878650488222 494.349266785474 386.470218734543 531.18909093667
"4149" 829.6 348.070016465666 468.747088546965 369.877218506343 506.214878659807
"4150" 829.8 340.760514061773 444.552309442177 355.066174086598 481.131926320107
"4151" 830 333.056382571845 416.015109569115 344.953680112463 455.378219304965
"4152" 830.2 328.482021886881 384.307788943347 337.307377311375 429.303418460176
"4153" 830.4 329.624309598037 355.299557744652 330.727420023166 400.402301726231
"4154" 830.6 332.397800261629 325.351574919673 333.347408485639 370.593385564933
"4155" 830.8 335.212016782174 296.342857089592 336.151735538641 337.726243563628
"4156" 831 340.852802808648 267.781372089146 334.45721773574 309.194508875784
"4157" 831.2 350.491325065652 238.674575985907 339.607718917999 279.835305515837
"4158" 831.4 362.863288397752 210.419582288902 345.647705447008 251.460468438744
"4159" 831.6 374.99903839956 185.024574986077 359.754377294669 223.295296442364
"4160" 831.8 392.843238689831 162.179837574367 372.06462886058 197.25102659672
"4161" 832 413.471539458007 141.165753964483 386.648004510193 173.346372047018
"4162" 832.2 437.034932064447 122.589183648173 404.723409738492 148.637141821994
"4163" 832.4 461.205003204723 109.302687218895 424.705622332068 129.439908182379
"4164" 832.6 487.804340681217 98.8402822900198 450.008175895094 117.576363907894
"4165" 832.8 515.298396277503 88.0533965116134 475.625071226381 104.314350421464
"4166" 833 542.573407553966 77.7936516081855 501.269502666823 92.2879661320993
"4167" 833.2 568.948212065125 71.1807527377366 528.684273828042 83.9380526186484
"4168" 833.4 596.618095122276 66.9873370312391 556.182304927179 76.0905464540383
"4169" 833.6 626.564480420465 62.6523255769538 585.044703180236 69.872780778122
"4170" 833.8 656.421649250515 61.7311816700123 613.386910638777 65.9895524849174
"4171" 834 685.175184693235 65.2124872003763 639.736721185939 62.4613067301711
"4172" 834.2 706.809551495739 71.6097252186171 667.377058104981 63.7281695062826
"4173" 834.4 733.417319583326 82.5106009578281 694.583300212627 70.1426498050132
"4174" 834.6 758.448142408859 97.6846802377259 719.608593312511 77.9291693979504
"4175" 834.8 779.812383430839 111.666844468931 744.286736227187 92.2174036328487
"4176" 835 804.594832392387 127.87157673682 766.410424873933 104.642828476401
"4177" 835.2 824.460636549599 143.492901407851 791.513109208026 120.846544518406
"4178" 835.4 838.734213660844 160.14930617519 807.947489303109 132.582066559423
"4179" 835.6 857.214151641586 180.328623668376 823.735162602356 147.642789120671
"4180" 835.8 871.703411678647 200.490939291821 840.828861858721 168.588154190372
"4181" 836 887.338646353436 221.916672213419 865.602018361407 187.491113949971
"4182" 836.2 901.773059514022 246.826391037995 880.819942286755 212.00087728863
"4183" 836.4 912.284730862454 274.263864467235 895.143477801673 234.681696721477
"4184" 836.6 922.880638334985 302.007965259571 907.234509734615 264.851350313699
"4185" 836.8 934.634753115651 328.86088210581 919.527269007947 292.38374999368
"4186" 837 931.944358659376 353.073898186199 926.269181278683 312.431800136263
"4187" 837.2 925.2269480496 381.552416255384 928.73255836176 337.364763042823
"4188" 837.4 917.86175341345 403.161922049903 926.01870152762 366.211607854128
"4189" 837.6 907.922199078166 426.722555882515 921.447347754331 387.015151211009
"4190" 837.8 894.999244839595 453.290391019702 911.79251654238 413.099140975821
"4191" 838 881.341315123197 477.4246794525 900.926688066192 437.690672171305
"4192" 838.2 868.067112943787 502.18049282547 888.781962828862 464.232022631554
"4193" 838.4 856.009083325857 520.878299582075 874.15382871931 488.574903372969
"4194" 838.6 844.523022371264 542.480416234468 865.413468119552 504.921963079286
"4195" 838.8 832.350993071744 565.371280902499 850.918559373027 529.634916857675
"4196" 839 823.127863006718 589.929343414676 837.112783176839 553.783846515923
"4197" 839.2 809.776786671393 603.471721217848 830.378370663697 572.246218073537
"4198" 839.4 787.045654140119 613.280817605013 820.864409787371 588.184279068195
"4199" 839.6 763.127248866034 625.078867818085 799.427550104007 603.671686609697
"4200" 839.8 742.469073963819 636.173348425705 775.415936585123 615.850419699966
"4201" 840 718.258991226621 649.54337330532 754.052303677819 630.241189745495
"4202" 840.2 692.905612302625 659.217877943484 730.556707485709 641.679068302522
"4203" 840.4 671.779523159241 665.93532018558 707.907532185113 653.361458658285
"4204" 840.6 647.219028128932 663.009554090826 688.394875419345 657.533715317146
"4205" 840.8 620.580784209203 662.75863252745 662.12881831611 660.904053332183
"4206" 841 596.680233274786 661.538122393244 634.426516011187 660.120684171507
"4207" 841.2 570.015428587721 656.680916731177 611.572417818382 659.046618057301
"4208" 841.4 543.493715476495 650.083429294398 585.121753625262 658.777734635401
"4209" 841.6 518.833275734106 640.820410729419 557.120048958644 652.602981042475
"4210" 841.8 492.456992042512 632.628191787745 531.709504641424 644.308426577951
"4211" 842 465.901238646537 621.663034209304 506.320795095887 636.69262509577
"4212" 842.2 444.206214064497 607.26822481729 482.868618266611 629.541639409722
"4213" 842.4 423.444174409478 592.14500121595 459.204168978703 616.561130833687
"4214" 842.6 405.536779104341 575.530654903578 435.503075686318 600.920902014393
"4215" 842.8 385.454641635106 555.82576478163 414.158408862809 583.542878809104
"4216" 843 366.049182740838 532.90347626398 393.760251483107 564.032417381668
"4217" 843.2 351.887473149131 507.271481738404 376.844583231247 542.325067543764
"4218" 843.4 340.267891961168 484.137465532677 361.029312900997 518.601662876976
"4219" 843.6 331.055040306466 458.471614613528 347.467535493814 494.885597546471
"4220" 843.8 323.555506861366 429.066035498748 336.434763818508 469.725230775385
"4221" 844 318.251536496673 403.914513563211 327.796066958467 441.602924378901
"4222" 844.2 315.572576340497 376.128038511208 321.188578210979 416.079347993931
"4223" 844.4 314.000938167008 347.870431828774 316.950969854132 389.10337425095
"4224" 844.6 313.950652836673 320.960011680823 316.43868119023 361.961001605473
"4225" 844.8 320.980843842126 294.364824461827 316.182024640321 334.132803232805
"4226" 845 329.260472271828 264.486666540959 319.337037258683 309.380017908419
"4227" 845.2 337.638309674464 237.077237666284 326.416704613564 281.443847801382
"4228" 845.4 345.495850777903 221.923060208708 333.674212633641 257.589090903772
"4229" 845.6 361.278570498878 204.127068666905 341.411674494225 239.657271251683
"4230" 845.8 380.221172232149 185.540442168785 354.297440710382 218.646972641145
"4231" 846 399.279987953583 167.032680926009 373.39391098771 198.936601307605
"4232" 846.2 420.08481960727 151.097420765299 390.288788400612 177.438426379143
"4233" 846.4 444.887121891229 133.602795248719 410.775900890409 157.993618632271
"4234" 846.6 468.347362192015 119.765512215098 433.77834586695 143.674889327378
"4235" 846.8 493.93705112764 109.256998929849 456.742235190555 127.002892157317
"4236" 847 521.101200581875 98.5952134384894 481.664091087057 113.372152009578
"4237" 847.2 547.172957668157 89.7859190763176 507.84168209197 105.5177891252
"4238" 847.4 572.413042622643 88.1627671345435 530.913211078698 95.8686279888695
"4239" 847.6 599.971852697541 85.970587718402 558.889742681043 91.0747878990584
"4240" 847.8 627.528484697377 82.9003668250617 586.724393763285 88.6215095116198
"4241" 848 656.415390177912 80.8536502058083 613.473382108388 86.9858528842326
"4242" 848.2 683.025625941741 77.644356865604 643.617446489256 81.8026574317594
"4243" 848.4 712.912666685529 78.1204401013593 670.679108541258 80.2415237609665
"4244" 848.6 740.141844130732 85.247575414223 696.569584547851 79.330270015759
"4245" 848.8 759.586430797492 96.4237766717388 721.964877249754 83.2667914550178
"4246" 849 780.687514774265 116.948668391087 742.530677886278 90.4663609726962
"4247" 849.2 799.659830233274 138.333323294098 763.813363103886 105.658830426079
"4248" 849.4 815.245356015662 155.183022550824 781.185689321885 124.809854360031
"4249" 849.6 831.927459322632 175.443893864088 804.36840366592 145.585115042485
"4250" 849.8 850.695044028536 195.351040977908 825.238851438701 166.490378969808
"4251" 850 870.320964770196 219.258147860192 840.630530099458 186.60987737517
"4252" 850.2 886.093581374122 239.014236733446 859.343635638597 208.720803352262
"4253" 850.4 894.870608352526 257.240082219166 869.734009991085 223.398342807737
"4254" 850.6 906.618718361234 281.011982050481 885.930275989208 244.854387719399
"4255" 850.8 913.988789621822 308.539897517802 898.357809886645 269.422583675221
"4256" 851 917.443882721584 336.727922174164 908.371533526532 296.606802145356
"4257" 851.2 918.920362483654 363.648399349622 913.875766176321 324.226204772885
"4258" 851.4 916.643962829295 392.616511839367 917.193448495629 350.281140534717
"4259" 851.6 912.150109235369 419.333932946337 917.263124871818 380.063553219764
"4260" 851.8 904.646300332291 448.228684149686 912.452818280702 405.633492469114
"4261" 852 893.056481956288 475.104834521999 909.690289182441 432.57974029414
"4262" 852.2 880.020174912196 501.814753300048 897.725967232199 459.277732304403
"4263" 852.4 868.397793751818 528.294642405436 884.277466009786 488.882444260032
"4264" 852.6 853.647316313627 550.519785835708 875.36558833437 517.907023906033
"4265" 852.8 836.785822436303 575.427945321387 859.102575100606 544.062899121261
"4266" 853 816.496410262107 599.698361572355 843.521178836678 567.443243973585
"4267" 853.2 796.501139351297 620.271511454189 823.579325346311 592.203673956854
"4268" 853.4 774.672527080981 624.689699925593 806.872329344661 605.784541754142
"4269" 853.6 744.421229745561 624.391234180456 790.075590992058 617.795807751932
"4270" 853.8 718.4040235022 626.309217657589 761.185160260073 622.472890162625
"4271" 854 691.836848955914 624.891102044726 731.396898679331 619.693083439607
"4272" 854.2 665.900012996088 621.587445265907 705.614510322886 622.739063572378
"4273" 854.4 641.686816105082 612.302867646758 680.001745592406 621.44098748063
"4274" 854.6 613.846947775159 600.958131714287 653.460944160028 614.642806812833
"4275" 854.8 587.227254886694 592.408796876371 625.616028055325 607.736124638312
"4276" 855 563.871705132224 583.000544225527 601.580850346617 596.911030972804
"4277" 855.2 540.156023031165 577.294298350756 577.77795354405 586.967865413889
"4278" 855.4 514.917000317948 571.266026762655 556.133294579175 579.70435541172
"4279" 855.6 489.82165911968 563.793322346387 529.87831706361 576.107177127622
"4280" 855.8 471.330326021022 556.285818642238 506.73620137287 568.827833157881
"4281" 856 446.576090991967 544.56447521768 489.200512886299 562.539681000144
"4282" 856.2 422.530942503468 531.300543575494 465.482681645643 552.907551367553
"4283" 856.4 404.897015882346 521.878531344838 438.97182820273 540.197045836164
"4284" 856.6 387.609361979823 507.581490639656 419.994468284136 530.955338120262
"4285" 856.8 366.346769963859 486.940992741037 399.756645624084 515.107665369156
"4286" 857 349.972600821906 466.09665144788 378.176115432 497.597388525843
"4287" 857.2 333.408257523038 446.828512180663 358.570782954011 474.785101820659
"4288" 857.4 326.348867563003 422.558170324805 344.688048921702 457.416653766231
"4289" 857.6 323.737250674408 394.115297349901 332.122184512181 432.772951160663
"4290" 857.8 322.123203487915 364.191907910269 326.319147356378 406.604659116072
"4291" 858 327.166320061425 332.933064558179 324.243421274578 378.265553467423
"4292" 858.2 332.53494690309 308.945713873285 326.665692142046 349.714141399633
"4293" 858.4 339.511261440192 283.572580547634 329.907163355833 325.123442094197
"4294" 858.6 352.492447101806 257.36899731606 335.491300978213 299.236275686004
"4295" 858.8 365.819596187652 231.995347263791 346.151881500885 271.406321739128
"4296" 859 377.762620320991 215.16319062046 357.267546243371 248.363400967863
"4297" 859.2 395.927735895251 194.155814423178 370.094062756131 226.63967778237
"4298" 859.4 416.346554121214 171.485848305291 385.878214452951 206.675337416093
"4299" 859.6 437.552571113177 152.85249846129 405.736246293334 186.3432102
"4300" 859.8 456.75452550813 139.622587230924 422.695052448601 164.557868219263
"4301" 860 482.519861936895 125.288980523738 447.964753980076 146.366603587413
"4302" 860.2 508.387281606209 113.394472771537 472.224728874067 132.040284502609
"4303" 860.4 535.689529907509 104.401858891208 495.531108022813 118.643190976214
"4304" 860.6 563.595372315304 98.6013596051761 523.642529274371 108.254111066213
"4305" 860.8 591.91725942474 93.1010302156616 551.158301792731 102.275064226854
"4306" 861 620.875437020628 88.0070559839705 579.791145152348 94.9424801856553
"4307" 861.2 648.405479132845 85.1792245552835 606.607407571962 89.7815391725592
"4308" 861.4 671.006773432715 84.4854381216284 630.401188040108 88.5453802909665
"4309" 861.6 700.271565010042 84.6394795673623 654.624993072512 86.3756270569839
"4310" 861.8 725.392878187784 89.9332422333991 684.070311903372 85.1826554195558
"4311" 862 748.853757333492 98.0444406266172 711.483778785971 86.0485443202779
"4312" 862.2 774.040499517033 109.99146856298 737.657405004888 92.7926655666732
"4313" 862.4 797.378972452703 125.247348066155 763.319778769229 104.066863419983
"4314" 862.6 817.609106053101 139.617212734626 784.073151714922 116.219982449077
"4315" 862.8 838.618610010124 158.453823859968 804.67257539842 128.987717790734
"4316" 863 857.069300029971 175.172216815993 823.882786568734 147.247115892018
"4317" 863.2 874.583447124112 196.808012163794 847.238318754913 165.681504944915
"4318" 863.4 889.953791566505 217.921113659553 866.879843340869 186.399769354042
"4319" 863.6 904.940137737511 243.350398129736 881.999416732718 207.368959085998
"4320" 863.8 916.841895298568 269.260684230216 897.185544997121 231.2512763811
"4321" 864 925.683065506549 292.741072890391 910.718193607353 256.524608739462
"4322" 864.2 932.967002570263 321.864484094047 918.772554606959 281.933563901344
"4323" 864.4 936.992764511174 348.97832841503 927.227038526934 307.173676214285
"4324" 864.6 934.660986549315 364.214721401321 933.062609521504 326.866132919615
"4325" 864.8 927.032965981933 389.698397098329 934.970995177501 343.812741196184
"4326" 865 919.043539107979 414.87091004016 930.943431014589 368.722443752659
"4327" 865.2 911.115987997383 431.504252810306 923.400058183665 394.288621068044
"4328" 865.4 897.718177039964 454.710908761174 916.648160936445 418.484378291963
"4329" 865.6 881.946458741576 476.883079378051 903.832487343048 442.593164296834
"4330" 865.8 865.397625719949 498.827035660046 890.539500075251 465.252694966156
"4331" 866 847.111253437359 520.221819225264 873.788023900111 487.62404697448
"4332" 866.2 832.664326249213 538.78134837509 855.768159544781 508.996855456868
"4333" 866.4 814.579965824188 560.392142671918 842.097325632246 526.913970596865
"4334" 866.6 794.992594386282 580.167137367072 823.685262203891 549.864052491483
"4335" 866.8 776.621462591809 597.151487445989 806.656749193538 569.332181601467
"4336" 867 753.290579115281 610.527439295022 787.632408190228 588.727767429636
"4337" 867.2 729.146896994605 623.796891436612 764.523438252103 602.503409714447
"4338" 867.4 702.50363027407 636.582578709826 738.764156488973 617.677309310541
"4339" 867.6 676.839707177107 644.055330128436 714.391483895752 631.896596908889
"4340" 867.8 647.054709462442 651.606979157923 688.094346682183 641.845137023224
"4341" 868 616.281790475443 655.41872302815 658.979279634436 647.534962704058
"4342" 868.2 587.784078347446 654.328781950695 631.583116691252 653.751023184159
"4343" 868.4 558.414968972579 650.349309863609 600.905578644447 655.091704738041
"4344" 868.6 530.987160571078 646.773597021532 571.77504032777 651.171488332354
"4345" 868.8 508.531897683898 639.671223384307 548.499776488615 647.70810538233
"4346" 869 476.267862812238 626.716022723577 518.686701249864 641.76408811017
"4347" 869.2 455.097351964168 617.52683942161 492.246875200381 631.820429252189
"4348" 869.4 439.090332601972 602.269426134333 473.906292321696 623.968585974069
"4349" 869.6 424.168813125852 587.587822183399 455.036286305601 613.871604278544
"4350" 869.8 407.093408670641 567.251796259988 435.339240684773 597.930090593888
"4351" 870 386.007355774043 542.081335174492 414.336653993554 574.905172512702
"4352" 870.2 367.778216991624 519.79945663681 399.456304512459 554.536904170023
"4353" 870.4 359.764241016446 504.73931104975 381.642488986367 538.178341605334
"4354" 870.6 352.64994698076 481.983683757684 369.867181197316 518.748971177068
"4355" 870.8 343.007415174529 457.746701057931 359.068115100909 495.740926974021
"4356" 871 334.73310231271 427.737025963108 346.605800753883 466.233518507625
"4357" 871.2 331.717476665914 403.060017525534 339.754120006043 445.835075417868
"4358" 871.4 327.606593288501 374.846393920924 334.197334290599 417.056695525017
"4359" 871.6 327.084551081749 345.18180244482 328.292886299009 387.430845002113
"4360" 871.8 329.058506099241 317.36636066117 328.401658785351 356.916774362215
"4361" 872 335.195831922896 287.35903968643 327.347730508119 329.545118216985
"4362" 872.2 343.804618335778 259.294104034667 330.792401321798 298.310206168091
"4363" 872.4 357.407371768839 234.892135140328 340.497576432179 271.042463961464
"4364" 872.6 375.228364368594 209.332472453845 352.054344818649 245.210768159892
"4365" 872.8 392.723904684459 187.713334283514 365.751093660735 222.65801865558
"4366" 873 409.041188740858 173.393584109883 382.514881730515 202.364229823098
"4367" 873.2 428.427401186845 157.291228516739 395.939070305174 185.633608306999
"4368" 873.4 451.813680558747 141.045742221455 415.204450990342 169.623057719259
"4369" 873.6 471.30929848758 125.992360200953 437.448396110187 152.522646304789
"4370" 873.8 491.531705435495 113.093550489625 459.144080748557 134.999145009939
"4371" 874 517.029097297083 98.2942679384669 481.776854790914 120.640646019279
"4372" 874.2 542.016778310311 84.9581814374564 502.67694249723 106.863537670471
"4373" 874.4 564.624356175136 77.6947871711882 526.860016479173 92.6801893830188
"4374" 874.6 586.603405671289 70.4960619671938 546.880011032397 83.9747249477211
"4375" 874.8 613.720067000783 64.852413483829 569.259629781078 75.8621350803919
"4376" 875 642.373590513927 64.352785828735 595.860295530161 69.8487985549753
"4377" 875.2 664.957764248852 67.2584643297793 622.886758033951 63.0139331561006
"4378" 875.4 691.951877429948 71.6797019724375 651.452597337458 66.1858299683222
"4379" 875.6 718.734710894063 77.8417091215504 678.982191393375 71.5527200271063
"4380" 875.8 743.219379847206 90.6244923322182 705.471078665706 75.5859507588209
"4381" 876 768.488859575675 107.787109777476 731.104609037546 85.6152400116921
"4382" 876.2 789.541856934278 123.546182119908 755.5479889597 99.8660860019754
"4383" 876.4 807.943172953136 140.862017446922 776.67260987522 114.815627583853
"4384" 876.6 828.583762916856 161.590012716889 798.417147381184 131.282875038124
"4385" 876.8 845.754986948318 183.419316933271 819.802173819387 150.697659313622
"4386" 877 861.179354010453 207.843850873981 838.050063072223 173.785673683936
"4387" 877.2 876.21650510257 229.835714047443 854.892445256942 195.967091915215
"4388" 877.4 892.73290167718 255.54328054739 868.015490155121 219.966545148635
"4389" 877.6 903.713579825079 281.967276060816 882.726501587008 241.547496375809
"4390" 877.8 911.326371607374 304.331672662104 896.635349368219 266.570671053341
"4391" 878 917.764982962408 332.156531060098 904.361973127269 291.456749758289
"4392" 878.2 921.529398801017 359.80839141879 913.656191096023 317.120683023042
"4393" 878.4 923.78324977287 386.446261383418 919.052529924726 344.885441418779
"4394" 878.6 923.754523379098 416.865399940241 921.115832676218 372.380322488464
"4395" 878.8 918.756578678645 445.18787910643 922.018688507229 402.465908316181
"4396" 879 912.202014783788 466.719321622431 921.798798724884 426.9481822682
"4397" 879.2 896.72580950492 490.768032754343 914.891155135551 453.651611955271
"4398" 879.4 879.078770465529 513.460717790691 903.422983795698 477.136117674479
"4399" 879.6 864.416161827184 530.705584618963 886.433677844045 499.331545080246
"4400" 879.8 844.964878779827 549.838304258469 870.965228467351 516.672551306853
"4401" 880 824.018941957081 568.699548706915 854.938939213451 538.73135576923
"4402" 880.2 802.470490263008 585.898931422596 834.000043194875 562.168844467005
"4403" 880.4 780.356033377758 604.450466357255 810.310153149164 577.349148405446
"4404" 880.6 754.929424148306 621.112721474412 789.272206170424 597.32664940753
"4405" 880.8 730.288766179995 634.863599247093 766.123366464572 613.500955509699
"4406" 881 703.290665518136 647.391840451883 743.126934802148 627.035424693441
"4407" 881.2 674.006515857103 658.372188761898 717.042607930588 639.361277925709
"4408" 881.4 649.922068633545 665.965108519265 689.722900372636 651.685133723829
"4409" 881.6 631.562752962297 662.850949897115 670.990139315103 656.805735572682
"4410" 881.8 606.630453182507 658.330932842238 649.693209310461 660.097646607976
"4411" 882 581.672558955326 651.990498461931 623.150175936431 657.942827190886
"4412" 882.2 557.193416030331 645.194053247673 597.664244081692 654.173287149626
"4413" 882.4 532.394755645259 635.928796689707 569.510012086953 647.397219918716
"4414" 882.6 507.7050547468 625.064944569772 546.770105348294 638.53528625615
"4415" 882.8 482.268593197753 613.220421180302 523.094141765432 631.285229124413
"4416" 883 458.641711944343 598.670742281294 497.743029144098 618.738665381954
"4417" 883.2 436.608412263286 582.132551800029 470.956883739488 608.173568447592
"4418" 883.4 415.136524876384 564.069302821694 446.705101290628 591.187194369642
"4419" 883.6 396.800594243133 542.579247417797 426.019684204493 572.004447853932
"4420" 883.8 378.539396803377 518.707584952811 406.51580422855 552.29199693897
"4421" 884 365.747249890017 500.854985401786 389.61480844672 531.877187076752
"4422" 884.2 351.709688292855 476.064442503594 375.180179774872 511.586374376422
"4423" 884.4 338.481897854466 451.726867997448 358.614097570496 489.31353981629
"4424" 884.6 329.40048746435 428.317513496693 345.131159290659 465.478230524852
"4425" 884.8 320.937586736124 399.482780479601 335.088036358822 439.941771559686
"4426" 885 317.116495014583 374.119656320385 325.679750251948 414.753181689087
"4427" 885.2 314.727981865992 348.644921642182 320.095889793574 389.562687547122
"4428" 885.4 313.360132231297 320.98639007417 317.2033533263 363.932328001115
"4429" 885.6 317.881475438638 296.656368326893 315.740258491678 338.069778586859
"4430" 885.8 326.12391945697 271.693782965561 317.022112485961 312.813326824892
"4431" 886 334.788830592812 244.746402994001 323.630412413153 287.468396627216
"4432" 886.2 345.895586088866 223.475311140368 330.463655907968 260.572126028496
"4433" 886.4 358.007709992629 200.639432963014 340.246843016974 238.390169149175
"4434" 886.6 374.437305139741 175.750909041891 353.447129382158 212.97693715372
"4435" 886.8 394.1084683392 158.065030770627 366.306459962485 188.707425644654
"4436" 887 413.673792235749 140.69081520414 384.422812179575 170.003910559442
"4437" 887.2 430.293637044859 128.311248782007 400.067921583479 153.4581440119
"4438" 887.4 451.584824321272 115.451724934379 414.730662165355 142.635273174184
"4439" 887.6 476.086130377113 104.915391925568 435.942741467796 125.83360570264
"4440" 887.8 500.851459369127 95.6478768391013 460.291805006696 113.788319478388
"4441" 888 527.792734511306 90.230871884818 485.889532428501 101.136562525732
"4442" 888.2 552.649295564229 85.4222999542356 515.091165447671 95.4561081220735
"4443" 888.4 582.147369232559 82.3043898293825 538.239315969575 89.3004189535131
"4444" 888.6 608.721778347147 82.8951605144412 566.274188427977 84.4147502453691
"4445" 888.8 633.207684337445 81.7443477008189 594.033026650174 82.1044206217823
"4446" 889 661.093709596302 82.5175118773974 617.481458482857 83.3674685933999
"4447" 889.2 689.626792767277 84.3484722593542 644.627333032234 81.7935243246476
"4448" 889.4 709.755185708956 88.531169103944 671.240809909636 83.8880145883364
"4449" 889.6 735.886061238234 98.0449594382315 694.251100298707 85.3068126737221
"4450" 889.8 763.220492190303 107.234331122641 721.034090832027 93.3465342514807
"4451" 890 788.036420030557 118.153573667766 746.318543999055 103.773026591243
"4452" 890.2 810.53891718171 130.638646579349 773.582514803392 111.795863230962
"4453" 890.4 831.857252432556 147.064443321159 798.608856119767 124.532710157301
"4454" 890.6 855.412861244707 166.893582132917 820.385611092734 140.78049065021
"4455" 890.8 873.822393908009 184.055506829493 841.32927121837 157.089706565751
"4456" 891 890.587655997395 204.857623989578 863.026734149991 174.440395785588
"4457" 891.2 904.299773596757 226.437822786016 880.08491417744 195.85363655513
"4458" 891.4 910.281341188692 250.097310091844 894.926001595276 213.495452393697
"4459" 891.6 911.746834273915 279.17998177621 904.498345827585 234.839125805761
"4460" 891.8 911.580245845724 304.549426684709 908.640199772081 259.882217023508
"4461" 892 907.83202833296 328.538641039884 909.176479387225 286.853659541702
"4462" 892.2 905.713135663487 351.624742611074 911.466369703398 311.416696664495
"4463" 892.4 901.572690839943 376.427699042625 907.384018102005 336.514999900667
"4464" 892.6 896.487585580539 398.31520298753 904.575997331062 356.382680802254
"4465" 892.8 889.780060483613 422.421836364322 900.988465690427 375.806817975667
"4466" 893 884.244561111523 436.567497382187 894.429639735623 397.140054602967
"4467" 893.2 875.60365227708 455.314848345462 888.9657628032 417.351460696595
"4468" 893.4 863.967391326864 479.530321038712 882.116285501606 440.829279510178
"4469" 893.6 852.129247412545 498.594784742193 871.42209765043 462.977651555655
"4470" 893.8 836.144076747205 522.128246308337 860.351293213834 487.188046349358
"4471" 894 818.059594703111 545.174750928264 844.002264442494 509.840592246409
"4472" 894.2 799.162206774274 566.64297423119 827.429296906369 531.547933375336
"4473" 894.4 777.453802289503 586.739113137883 810.153020399029 555.046707115742
"4474" 894.6 756.089924099174 603.011252632805 786.99547452735 578.75680047183
"4475" 894.8 729.096420214432 619.82973938149 762.125152790264 599.119667381707
"4476" 895 700.556529972429 633.163165099795 736.850323008276 614.223503020353
"4477" 895.2 671.158812330108 643.753776151577 709.791037324399 628.611950837988
"4478" 895.4 640.108428241008 653.278519861928 681.900759015845 640.950279954274
"4479" 895.6 609.705115074596 658.564123071985 652.052964817922 650.348670908911
"4480" 895.8 585.036470312186 658.968404135715 622.422034597206 656.020558436142
"4481" 896 554.968123432623 654.0582609155 596.177305395578 657.752418718703
"4482" 896.2 528.962679736935 648.19269814961 568.880918327765 657.727344403063
"4483" 896.4 505.710822795082 632.473411569154 540.691462224829 649.717208834576
"4484" 896.6 480.572528481597 614.047195881049 515.534098058535 637.323017072599
"4485" 896.8 457.317349722498 595.060126520291 493.394740427409 622.461236367633
"4486" 897 434.533893996473 577.388238079827 468.931052482089 603.386473452744
"4487" 897.2 416.409219352997 559.245636070776 447.235571739447 584.920175373097
"4488" 897.4 399.506642011224 540.397363402886 428.766410141936 570.051969081229
"4489" 897.6 383.175550078913 517.731768280309 410.874192769498 552.429655982392
"4490" 897.8 373.08926749312 497.742870614911 393.694474838639 531.520314552814
"4491" 898 362.753367580752 471.365458912395 379.350479488177 510.862019462237
"4492" 898.2 354.337158975413 444.59145395888 369.833155522328 484.920762151044
"4493" 898.4 347.456048035229 417.531230464557 360.055107229401 457.825529989411
"4494" 898.6 342.922171768168 391.331580901278 350.42387002572 431.477883622044
"4495" 898.8 340.542431535602 361.696087041434 346.521597673625 402.709271811798
"4496" 899 340.338028438653 330.980800989515 341.229138062618 373.574241570773
"4497" 899.2 343.943168462745 301.860580208278 340.452196898004 341.765709839482
"4498" 899.4 354.675848468164 271.751510088366 341.678452414708 314.230080321773
"4499" 899.6 366.649946449702 246.364728953415 349.323224546705 285.070782452402
"4500" 899.8 379.389017833556 221.044126463169 361.194342549017 258.712715103344
"4501" 900 395.044818795505 195.214341711594 375.660363242233 231.27358626123
"4502" 900.2 411.982493080263 172.603985096866 390.787836567384 207.266290850719
"4503" 900.4 433.163547226448 148.633783890836 406.634435549761 181.927041257846
"4504" 900.6 452.818332962128 127.591414133906 424.855804156015 159.28239974743
"4505" 900.8 475.535206330555 107.801207860221 443.875211341795 137.844941184287
"4506" 901 494.453193884145 94.106603837428 463.856764356257 117.688946054895
"4507" 901.2 519.224757029105 78.6579221077233 483.508758902872 104.02305537205
"4508" 901.4 542.325869999805 68.3114986363803 504.84429254269 87.862361052088
"4509" 901.6 567.822622118003 61.3585396082654 529.551176910468 75.4332225053063
"4510" 901.8 594.378083155226 58.5875084448665 555.753505769701 66.779018969936
"4511" 902 623.334943333841 60.0391188292923 580.302172547656 61.1478082426186
"4512" 902.2 653.056634660038 62.0393684444658 607.505078788809 60.308996623548
"4513" 902.4 677.439209209741 65.2814985772269 638.172443238277 61.974416421626
"4514" 902.6 700.423581136493 76.8779809393917 660.697101952969 62.7709596818576
"4515" 902.8 724.075005792465 92.1791638622995 684.597560451682 70.4115283700416
"4516" 903 744.070321909177 110.352215199562 706.202209401971 83.3435557323788
"4517" 903.2 759.978769561015 123.465227726903 729.237112419023 100.396997660756
"4518" 903.4 776.087996943886 142.722583155306 746.248143460691 112.493203491806
"4519" 903.6 793.788503015088 159.827294811725 764.393424111209 132.278543376129
"4520" 903.8 811.257339811033 175.302981826117 780.971585345663 148.822056846214
"4521" 904 832.504718101701 190.811872464869 800.635078001197 165.436753996775
"4522" 904.2 850.143243602709 207.213868999651 818.562197443306 183.293540613037
"4523" 904.4 867.172004793143 225.827960147866 838.938565791155 197.673560738454
"4524" 904.6 882.952324254455 250.08003172579 857.399275310348 214.978379383339
"4525" 904.8 897.894906256996 275.338074838445 873.811136860949 236.629947888959
"4526" 905 908.932959888834 298.585560076499 890.632696234546 261.202940157872
"4527" 905.2 917.212371573964 319.392627196118 899.094409192298 282.788634463491
"4528" 905.4 926.954371125428 346.186894571179 909.80675140268 304.253900724744
"4529" 905.6 934.322223119567 374.702846193029 920.464625720776 328.888374739445
"4530" 905.8 933.35439201854 393.572445920362 931.192328005882 354.730884436326
"4531" 906 927.580011407722 421.772272177727 932.098232557028 381.522169189484
"4532" 906.2 916.437636344565 449.606365565624 926.663657869936 408.782828395291
"4533" 906.4 904.54263294741 477.647793819726 919.747011608664 436.998603365528
"4534" 906.6 891.341015769775 501.220622768678 910.266308219174 463.713591572397
"4535" 906.8 873.652167017993 518.957898748817 898.65638156013 486.396799599478
"4536" 907 855.785054982958 539.639310494977 883.511388191717 509.100489862632
"4537" 907.2 836.830646546377 557.517981045599 865.608183858896 529.769527847914
"4538" 907.4 815.073433846126 578.157881097331 845.869695771104 547.353813311408
"4539" 907.6 795.834067845745 596.777709926017 823.874983489994 568.33220228738
"4540" 907.8 772.286974507027 615.133476826568 804.637778218409 588.959717566887
"4541" 908 745.622488707596 630.019809191103 781.147223959292 608.337074657513
"4542" 908.2 722.289411145562 638.539958920337 758.206774154181 622.245761852698
"4543" 908.4 692.179811254914 642.341845258058 732.896835089409 636.168270303349
"4544" 908.6 661.676260332109 642.105931045969 706.221489250424 642.534463264456
"4545" 908.8 631.469975546826 640.711814045131 679.180179955883 641.509737623554
"4546" 909 602.357653866479 638.687558014098 648.830099125486 642.04130795421
"4547" 909.2 574.206072556726 632.370380505905 615.883399164854 641.867787529131
"4548" 909.4 548.285707495634 624.319722314409 585.732420485882 631.7835706743
"4549" 909.6 520.346155920803 613.361371144162 559.111747835034 625.498596885637
"4550" 909.8 490.685576447525 599.438950580325 530.883199629145 615.101873217147
"4551" 910 469.467534915156 584.374929845224 503.648674891232 604.587743185611
"4552" 910.2 449.274490716396 568.511163735948 481.725603208869 593.359200652404
"4553" 910.4 427.432847976784 547.359872286356 458.498340366771 576.068621442641
"4554" 910.6 407.274342192979 525.100528541138 435.928057057981 557.041957984607
"4555" 910.8 388.920906603752 503.749537108666 417.532169727934 534.49042286018
"4556" 911 373.405136550827 479.187394640081 396.125361596297 515.264793907482
"4557" 911.2 360.267915138683 452.360530757592 381.176615975464 489.762995279847
"4558" 911.4 348.157553387213 426.706115080427 365.620599495179 465.793544223627
"4559" 911.6 337.38405692387 400.96596990867 353.463516258892 437.456611270697
"4560" 911.8 328.39827692203 371.576605203642 342.132041728731 411.31179605099
"4561" 912 324.18722356364 342.771092146247 331.896607497017 385.192845601595
"4562" 912.2 324.448205507751 314.842737600544 327.199634146963 356.560857967844
"4563" 912.4 330.358760064845 288.059349928518 325.986315085344 327.066936859751
"4564" 912.6 340.158651656164 257.37711598656 330.213833167541 298.114747670298
"4565" 912.8 350.49527444447 229.785321480516 337.810969214559 270.388073305801
"4566" 913 364.047022031247 204.883338004542 346.514850488128 242.235316207693
"4567" 913.2 380.726592952946 184.724434588534 357.695526482544 219.872912695297
"4568" 913.4 399.782047583907 162.820266869912 370.885058428966 199.023407989656
"4569" 913.6 422.293100874887 145.089598112041 386.83293043731 176.414776303772
"4570" 913.8 445.37667256727 129.955790624873 410.078405740798 159.499284041605
"4571" 914 469.951632878981 117.015697669157 432.842142926361 138.352993348373
"4572" 914.2 497.463905400578 106.077929105153 460.323147892985 122.438728170981
"4573" 914.4 526.854878109701 97.4373312700741 489.005096999723 109.088241972157
"4574" 914.6 556.032533422546 90.3311761470828 517.028196260696 101.23102040974
"4575" 914.8 584.920779000224 83.6850702910715 544.345791582622 92.7296650889478
"4576" 915 613.637355093809 80.9216477754038 572.648875625646 87.4882371493339
"4577" 915.2 644.497472757771 83.1655332196429 603.529451907434 83.2781157719303
"4578" 915.4 673.017058462423 83.4760825348295 632.917267490082 83.3574476633827
"4579" 915.6 705.74603491752 87.5879361672235 661.513318911546 82.7255263895765
"4580" 915.8 734.115848185698 92.4276018062918 692.887511177716 86.7064385655083
"4581" 916 755.39599302218 97.3795170164191 716.953097614126 90.7056135278219
"4582" 916.2 782.418436083512 109.722558337883 742.202994142906 95.2109514196437
"4583" 916.4 805.705833204825 126.741522200958 769.856926048478 104.704782625361
"4584" 916.6 825.027970194796 144.107436485589 793.230840481703 119.569166178575
"4585" 916.8 846.821950619965 166.609596059555 813.677823829757 135.196334390778
"4586" 917 863.263808539378 187.683362401625 836.971715834757 155.460447510162
"4587" 917.2 879.975937460756 208.692197193614 854.900509564671 177.511398471227
"4588" 917.4 895.71318317043 234.477295412933 871.459938918645 199.433006621036
"4589" 917.6 906.769948149195 260.188609049075 888.6151793853 222.091775484505
"4590" 917.8 915.709487877488 284.595721391788 901.008002136512 248.706073760229
"4591" 918 923.729717589231 316.133557297583 910.318676936833 274.071675390115
"4592" 918.2 929.577479171748 346.581068498438 918.920945453475 298.462553058447
"4593" 918.4 931.537031040953 376.992812963251 924.369131802832 329.224929457089
"4594" 918.6 931.114040279107 406.009791809556 933.322149501713 360.911118244147
"4595" 918.8 925.553158587561 436.862503895716 929.022567766767 397.168055399254
"4596" 919 914.596012978762 466.849931198612 920.621387801117 428.60869928068
"4597" 919.2 900.367213478855 494.765996353249 913.736053411212 458.104259380235
"4598" 919.4 882.348984775035 523.393557492312 903.997412099768 486.481647274675
"4599" 919.6 864.806230100694 547.034555366898 886.468900605977 515.282680088478
"4600" 919.8 845.521211558039 571.858225490228 868.702406798898 539.338526564967
"4601" 920 824.5824957208 594.970243143436 848.804739774635 564.833812048212
"4602" 920.2 800.701447784519 617.259216547675 832.308775297083 586.622726938406
"4603" 920.4 784.028830684404 620.736708092524 816.524054924193 601.653883323838
"4604" 920.6 756.843795021721 623.712569726773 799.295060093055 610.859436382857
"4605" 920.8 731.789154526052 626.646836815258 770.263573469235 618.813033847646
"4606" 921 711.261097094141 624.400399626277 750.387196458971 623.581865599559
"4607" 921.2 683.046930810838 624.776435726432 724.179292085341 625.10629418461
"4608" 921.4 653.807581919187 621.694322885504 697.458051014443 624.752610151186
"4609" 921.6 632.424320285829 617.222360881865 670.047396454296 624.078920366603
"4610" 921.8 607.585434922541 608.484089792606 647.133786223561 619.077249085026
"4611" 922 585.031360229022 596.415454994287 621.518847436528 613.547778239452
"4612" 922.2 559.608131601067 582.532002408201 596.095003676832 601.048682691345
"4613" 922.4 536.694644809088 566.557098481292 571.933493712048 588.207761132295
"4614" 922.6 518.20487065653 552.519568496379 550.608866987661 574.646088337675
"4615" 922.8 499.012070623538 531.750600742092 529.304475896323 558.887602904973
"4616" 923 481.180778820989 511.095572945565 508.786775662811 541.893087719438
"4617" 923.2 463.761278942148 487.583264533905 490.503762089898 521.309264051836
"4618" 923.4 447.567424968156 465.351512582798 475.018588987054 499.262342727341
"4619" 923.6 431.406153273902 447.942919955042 455.756619812937 478.678812061513
"4620" 923.8 413.082351369539 425.575324227681 439.806879557257 457.109448880361
"4621" 924 396.927140353042 401.48269491974 421.490830670556 434.645189401499
"4622" 924.2 384.546654360873 377.927193680107 404.200492416177 412.331404211162
"4623" 924.4 376.298325631375 348.622575344879 388.641405224739 387.184954651442
"4624" 924.6 371.719414335373 318.087386612459 381.225559045275 358.371260392142
"4625" 924.8 369.973704639976 292.024377274783 373.743095554902 330.82361841636
"4626" 925 372.839337227235 260.399336016779 370.387175397574 302.586557143819
"4627" 925.2 377.936624467534 230.095419179043 372.608415461727 271.819954087395
"4628" 925.4 386.863315705873 201.335512193901 376.096818556561 238.792869944643
"4629" 925.6 399.002120447659 172.678133254719 384.363825109865 209.333843082514
"4630" 925.8 415.531387193947 145.054334884825 396.538222007579 180.908173262097
"4631" 926 436.243066039483 122.454533385867 411.433141792783 155.818318682975
"4632" 926.2 457.695141020357 103.360366157141 429.696503262243 131.173590295743
"4633" 926.4 482.917594721922 87.6695253542227 450.072640661825 111.488675840417
"4634" 926.6 509.581269573014 76.6006359640185 472.813323178096 95.8487925047004
"4635" 926.8 535.651098894397 68.3857719472687 497.704246808349 81.8270581714103
"4636" 927 560.174872282701 61.0948719898306 518.43583754022 74.296905172293
"4637" 927.2 586.174797426888 59.7457178936718 544.134901475702 66.1694969510987
"4638" 927.4 605.752211927774 61.3971456944197 567.085422175355 62.3860288911401
"4639" 927.6 634.826273470302 62.8632787899622 588.96141346022 62.5595571701459
"4640" 927.8 655.495595673844 67.1156192500491 617.413757067531 62.6815676025156
"4641" 928 681.886181008056 74.2052661893031 640.60750224076 63.8895801825898
"4642" 928.2 708.697911715644 80.2904263380468 667.776780736443 70.1955921074848
"4643" 928.4 736.232509991708 89.9334271345958 695.508869843248 77.9839014528206
"4644" 928.6 760.32129282688 101.833322899152 722.824660215693 84.6142099734223
"4645" 928.8 784.987917697127 117.160887176393 750.300036329511 97.2010410835012
"4646" 929 808.777862697568 135.34771818793 774.441156905241 111.298707220081
"4647" 929.2 828.310151207907 153.211508865938 797.776960145777 127.20936366746
"4648" 929.4 850.135937056662 173.566278493376 818.785248129175 144.679397734587
"4649" 929.6 869.797700523272 195.507242075083 838.879080570971 164.036280695201
"4650" 929.8 885.839069572202 217.017392942993 859.486053490574 186.286658328176
"4651" 930 900.364587981881 243.977598448448 878.118558063192 207.301171428104
"4652" 930.2 910.900538907165 270.221838035572 893.707813684116 232.399687508021
"4653" 930.4 916.518757733898 298.716013146251 903.17238303544 260.830699391013
"4654" 930.6 919.691957444832 328.853331198689 912.83766990926 288.914716525449
"4655" 930.8 919.976307458786 361.061245816114 919.908345235789 318.907850199595
"4656" 931 919.629666747937 391.211383491587 919.5181413041 349.549849134893
"4657" 931.2 917.462774411413 422.394813318184 917.955032405509 380.574828804127
"4658" 931.4 911.416901488641 452.734108924282 917.930868795268 409.171434269352
"4659" 931.6 901.580985984658 481.538767003956 916.057712338765 439.056128719408
"4660" 931.8 888.89967352449 507.404285226417 906.13128362789 467.822464319141
"4661" 932 873.490194661308 530.951614680372 892.839648188547 494.547048946397
"4662" 932.2 854.841026100694 555.301401907915 879.608697938027 521.062517673866
"4663" 932.4 838.082191028791 577.606971348346 862.549065498869 546.149830940578
"4664" 932.6 815.614865587726 600.907557210872 843.586596906227 570.266390894704
"4665" 932.8 793.134702690526 614.334235191112 823.454593922658 590.921114576819
"4666" 933 765.297138407528 629.13192925979 802.589186213586 607.573473103378
"4667" 933.2 739.108418307045 639.111170456916 778.703786779511 623.568882652129
"4668" 933.4 713.793002803318 644.629212724322 752.899952423775 635.138224742155
"4669" 933.6 685.134526303338 650.389532245482 722.864150761715 641.169483492767
"4670" 933.8 655.448846449513 654.899930075428 695.269121137882 647.745036877849
"4671" 934 623.55664828318 654.347127604254 664.477564193585 653.377136194149
"4672" 934.2 593.727650530464 645.4568887629 633.024760809911 655.317723919165
"4673" 934.4 565.983620935897 634.878193439147 602.625659423556 648.052232229294
"4674" 934.6 538.160253557891 623.366607416141 574.691116753898 639.584916871296
"4675" 934.8 512.028756993128 608.196206968402 549.628221894377 629.445620941093
"4676" 935 488.084097295708 592.109174269811 524.037928041603 615.354069062788
"4677" 935.2 463.575500155051 573.030509646497 499.076855205996 599.105686443517
"4678" 935.4 445.787917679837 557.388897240723 472.372249295256 585.613339475987
"4679" 935.6 428.002022905154 534.507486994749 447.293656415599 569.613849974696
"4680" 935.8 409.556265321146 509.714368259451 434.641572328766 543.868349474345
"4681" 936 393.011881868897 485.181157536828 416.116027120441 517.974605364755
"4682" 936.2 377.623757950745 458.647287756808 399.127931881414 495.420582536257
"4683" 936.4 365.933060266394 432.574550970082 382.354379137196 468.888157042391
"4684" 936.6 357.829697809722 401.634618397579 369.247234617257 442.387880712782
"4685" 936.8 354.485206269151 374.451378115815 361.163357644713 412.36443215899
"4686" 937 355.82424401729 344.998599450785 354.328121269791 387.340734388517
"4687" 937.2 359.860972851504 314.508049056327 354.921033971255 356.989655947847
"4688" 937.4 364.389994365055 286.962699445798 358.146184958142 327.63586161437
"4689" 937.6 372.888857738613 259.420503342379 362.400353690928 299.863447367375
"4690" 937.8 385.693499269606 231.919925064136 369.427357386446 271.699144069784
"4691" 938 401.351616716561 205.362923637965 380.887961224988 243.731325736689
"4692" 938.2 417.6522375602 182.246449029668 394.116602241661 215.59499315218
"4693" 938.4 438.720843591085 159.813410746544 409.376301431083 192.260336675305
"4694" 938.6 456.833684209966 145.369544114708 426.360728970147 174.189334584232
"4695" 938.8 480.993906532041 126.110367312936 442.915304684045 157.342492856654
"4696" 939 503.513353424635 111.848773602274 465.848701839408 138.870557489432
"4697" 939.2 524.614809679314 98.3715234615758 490.41789962433 121.010412760804
"4698" 939.4 549.865577860219 86.5826104754665 516.059190461933 107.446460499743
"4699" 939.6 577.455498568277 76.8687870166815 539.160104536624 93.1746430344785
"4700" 939.8 607.91263048321 67.8260393561583 565.675141963311 81.34962115869
"4701" 940 635.231502705446 63.551485406456 592.76599724436 72.371754063639
"4702" 940.2 662.60592481759 65.7093211180178 620.491652128103 65.9850860362935
"4703" 940.4 691.934345936239 70.1991676042258 650.134571172499 63.8581663612556
"4704" 940.6 718.429291146114 79.2821436632256 678.949952117387 68.1225127438937
"4705" 940.8 740.890135797237 91.0036028967459 703.48468287424 76.79571471764
"4706" 941 767.014975155977 107.458210179976 728.432084057717 86.4962653529244
"4707" 941.2 789.326870714029 121.239529856454 752.694466186612 99.6201196787773
"4708" 941.4 810.245924041794 137.580300515863 776.309288006194 117.192438939459
"4709" 941.6 831.817862835455 158.817932119819 801.431972432927 130.622555835957
"4710" 941.8 851.127699215657 181.687800429042 821.670218397298 149.4688816429
"4711" 942 868.929771455833 207.329744849429 842.155591998381 171.959473984154
"4712" 942.2 879.372696204707 230.004233042576 860.857508697236 195.797766537047
"4713" 942.4 890.276691899438 256.335417821186 870.683588235652 215.889719873802
"4714" 942.6 898.828303444177 283.269141719534 883.43967355168 240.429307623726
"4715" 942.8 902.009221104323 301.950845661826 893.75122383908 263.287183710112
"4716" 943 902.819648848635 331.367397616033 898.498698627273 287.579528506116
"4717" 943.2 899.220534084637 358.771265681769 900.49117051647 316.270590198492
"4718" 943.4 896.142511452184 383.592553220125 901.642280976949 344.027429296235
"4719" 943.6 888.749881271334 412.293077805039 896.419214667732 371.693456441116
"4720" 943.8 878.662513629757 439.703895591432 891.389356708217 399.768732617059
"4721" 944 867.987870204344 464.744010695012 883.317830474122 428.11174877261
"4722" 944.2 850.602331595256 489.971641392568 872.579186558417 453.096939507349
"4723" 944.4 832.757388485419 512.841462267653 856.668636866724 477.343662213845
"4724" 944.6 814.555167280409 532.586551229497 841.918697669081 501.539093200294
"4725" 944.8 792.739632043699 550.981995620776 821.871229386085 524.053005224064
"4726" 945 769.113916690433 566.794862102573 801.938486261362 542.835937611221
"4727" 945.2 743.508314527764 583.142233263313 779.463438902599 559.532808960023
"4728" 945.4 718.323417595551 596.035232385925 756.331307567735 574.122857433307
"4729" 945.6 694.852815565272 604.294027237891 731.764313964894 588.642883220512
"4730" 945.8 668.822730460556 613.610156277155 706.30936619736 599.883959243095
"4731" 946 639.714653809803 619.560544663461 680.697877282891 609.755833185907
"4732" 946.2 611.737429348123 620.545798286133 653.858467181194 615.375794875609
"4733" 946.4 581.765403239257 619.502001362006 627.884698775345 618.807148941812
"4734" 946.6 553.95127439364 615.824295007028 600.490722340373 621.21287595041
"4735" 946.8 533.031803550628 611.306945620256 571.388911810289 621.065557710905
"4736" 947 505.866826089218 603.630907082589 545.854908284599 615.054682130373
"4737" 947.2 480.105522108045 593.050327984236 519.80748446527 606.68054053228
"4738" 947.4 453.337443416345 580.883921033553 491.695905273714 596.216165765792
"4739" 947.6 430.173460820757 565.590550166778 464.968780349652 587.809402529164
"4740" 947.8 412.81673006349 546.476483291043 441.328459205503 574.095466803923
"4741" 948 391.409227758236 527.301987267803 421.801323996973 556.194119330922
"4742" 948.2 372.051898699734 505.622600961544 401.371354089057 537.133305177766
"4743" 948.4 361.101930152882 486.06924978414 384.127089293838 518.635027476941
"4744" 948.6 351.538047117308 461.136586164922 370.443474817384 500.803594883669
"4745" 948.8 345.094145314259 437.327932757998 359.143190053374 478.233823874713
"4746" 949 341.31434290713 418.720805506492 353.040272885975 455.742043992237
"4747" 949.2 338.051724182188 391.152138405497 346.270352948361 434.61010996835
"4748" 949.4 335.903359388183 363.20586521361 342.115005299492 409.999423887024
"4749" 949.6 337.50740596782 340.902877899164 336.50607534222 383.180083248557
"4750" 949.8 341.159208435825 315.496733035343 334.569498906656 356.309333510428
"4751" 950 347.696423900531 288.056884617999 340.836593250829 328.458162873963
"4752" 950.2 357.707465410011 259.394580884456 344.864723390223 300.944654411168
"4753" 950.4 368.093135016081 232.320229404575 354.659978984815 269.017017710964
"4754" 950.6 381.690561297907 202.875880586281 365.61560499578 241.122198251803
"4755" 950.8 397.360162950377 178.139269085829 375.782337118116 215.19475022357
"4756" 951 416.759080382163 152.741511959957 388.737771601955 190.364244223647
"4757" 951.2 436.647818143764 132.498160761685 407.433950812147 164.204746856712
"4758" 951.4 460.149147817888 116.880490661326 428.650723423376 140.399308440087
"4759" 951.6 487.834228147148 104.79685746032 449.481175798673 126.80554808185
"4760" 951.8 515.800371028939 94.1733073700338 472.838707291006 111.786795767288
"4761" 952 537.943920553013 88.191341806077 500.17802833007 99.8893903752009
"4762" 952.2 562.547708739258 83.6655137169132 520.392775298324 94.8434840370811
"4763" 952.4 592.428551341374 82.3452780916605 545.802489597993 87.4554420966893
"4764" 952.6 616.378334189965 83.0513421188827 574.002622962736 82.8772507318383
"4765" 952.8 643.933391896169 83.4163755476887 603.819244058477 84.528119013942
"4766" 953 673.502940034394 85.6042382516867 631.333824153667 83.8121053291711
"4767" 953.2 705.498744366107 91.6309223288882 661.759989599879 84.8641591455104
"4768" 953.4 733.801751549144 98.0453751080771 691.432142434933 89.9839149245642
"4769" 953.6 761.853196768759 105.658220919779 722.50632223819 96.4283291269853
"4770" 953.8 789.688353620123 116.584608472084 747.797805372046 102.841917396711
"4771" 954 810.687086925448 132.225175212503 774.807234645819 112.843577607441
"4772" 954.2 830.118085032709 149.036099531254 795.846588190577 124.231917280078
"4773" 954.4 850.261631377795 168.840381451668 814.898875091718 140.046540055419
"4774" 954.6 863.493332105203 184.093838571922 835.204722484578 158.406851711984
"4775" 954.8 876.932015903391 203.605596684277 847.996484170669 168.245647165177
"4776" 955 891.433630712196 228.080783912339 864.314954888436 187.760383373524
"4777" 955.2 899.385227088295 246.143508215221 880.535104490835 210.543409982479
"4778" 955.4 907.477778644418 265.594897460879 891.81351439134 229.739579145053
"4779" 955.6 917.255067495236 292.131014236085 902.783225087754 253.620893546251
"4780" 955.8 923.216546741822 320.162501488654 912.215571063124 280.161440718627
"4781" 956 925.354281222482 349.788013793226 919.130659095342 308.721353532654
"4782" 956.2 926.399078986263 379.005157515116 923.240965233674 337.583634095677
"4783" 956.4 924.522040301295 406.70890397645 927.534062322743 365.939330104264
"4784" 956.6 919.525465871651 437.975334478606 925.284887317754 393.284023799387
"4785" 956.8 912.138319990993 465.028134446687 921.836291370915 422.217825550321
"4786" 957 900.771919424203 491.895122300831 918.176359415315 451.285819064179
"4787" 957.2 887.628036356455 518.018639424172 905.798257159866 479.32632008482
"4788" 957.4 873.098280178832 541.972834509832 891.774098374393 506.401900907005
"4789" 957.6 854.757686155094 565.196574587962 878.951441184062 531.552863743314
"4790" 957.8 836.969318813734 586.508289555129 863.757390518895 553.728985258514
"4791" 958 815.75672914931 608.412377335814 843.56264473395 575.694974626873
"4792" 958.2 791.872460925459 613.808576415013 829.053905634811 594.078248102082
"4793" 958.4 759.83090507042 623.858824710316 804.961092393879 609.213552948036
"4794" 958.6 735.131084092709 632.123063372908 776.603356275951 616.728690396662
"4795" 958.8 706.160705913267 640.54836665028 748.608975032552 629.875423720175
"4796" 959 679.964675511241 644.860387052302 717.576295493692 641.159762942765
"4797" 959.2 646.446654077398 648.31777278853 688.031073654076 645.392367802383
"4798" 959.4 616.314470730412 649.088614065838 657.779080790321 649.50551898856
"4799" 959.6 586.747507266192 645.497223336659 626.411479788935 650.543515213467
"4800" 959.8 555.345832559802 638.731367104529 597.314694886222 646.342235594391
"4801" 960 527.378025970775 630.790786712676 567.714356053649 641.749481231454
"4802" 960.2 499.479287310789 621.472272044631 538.423795940316 635.793704986894
"4803" 960.4 471.73968718342 611.697964734989 509.691653755422 627.161717933404
"4804" 960.6 443.855268928485 600.247227021597 483.296314440582 615.34389695902
"4805" 960.8 417.503029040598 586.28735468464 453.069591997933 604.357881336541
"4806" 961 393.594640468415 570.872717988347 427.281394407749 591.999431829159
"4807" 961.2 379.18785413168 549.423363184021 406.786445789727 579.014916335229
"4808" 961.4 362.777601817559 523.525828501986 386.940662550943 559.922804792313
"4809" 961.6 353.129004054429 504.577940025718 372.810733277118 537.755071849824
"4810" 961.8 340.940915416295 478.253908303796 361.895147635437 516.985466791984
"4811" 962 331.380144467372 453.038987413942 349.580441109884 494.350463073288
"4812" 962.2 325.207991540601 426.519239659914 337.97571152059 469.860275778143
"4813" 962.4 322.121294174916 401.966808632127 331.369664679054 440.200320051382
"4814" 962.6 319.857889187057 376.493014513083 326.133731698561 417.682184255363
"4815" 962.8 319.433172212376 347.605862959414 322.705124951145 390.741758784085
"4816" 963 320.738655079485 320.0481786961 319.748339349628 363.813386364179
"4817" 963.2 324.6884517369 292.152593564736 318.093916113071 335.364368752676
"4818" 963.4 330.358646209579 267.833946377984 324.141693137244 307.375720985382
"4819" 963.6 339.223855797226 240.196246553059 328.829048166375 280.91980818118
"4820" 963.8 352.379643526962 213.94478037234 335.918798505204 254.755839725152
"4821" 964 361.928215955661 196.916843995482 347.143885860924 232.784526682569
"4822" 964.2 375.863770590954 174.573147624549 355.193251222253 211.781466363935
"4823" 964.4 388.909952270545 161.786628330478 366.538317312852 192.67342601145
"4824" 964.6 412.194866205865 148.968171961458 378.421746562554 176.653843704527
"4825" 964.8 433.007839843181 134.574296251765 398.685400962656 160.640341830527
"4826" 965 448.704559127352 124.691437737965 416.734641427905 153.267727091435
"4827" 965.2 471.535131255977 112.416024708404 435.362583274991 136.894785194995
"4828" 965.4 494.935990035685 101.316366801918 459.428716859197 121.609716662456
"4829" 965.6 520.48561761622 92.4895226565888 483.258860964064 108.619360262012
"4830" 965.8 548.175112336533 86.6736632306299 507.849999569255 97.2934137105278
"4831" 966 574.010228108892 81.7963422234371 535.651683981832 89.6574393954964
"4832" 966.2 604.09786335921 79.1360545906584 561.458813081253 85.2208211356167
"4833" 966.4 632.993724128585 78.8342581402461 589.863605923163 81.4845818682305
"4834" 966.6 657.73758765786 78.0150752505684 619.395502215119 77.7805516249446
"4835" 966.8 685.65056928173 79.5592562004212 644.185475685313 78.7844534827359
"4836" 967 715.681556292603 83.0543299277473 669.459907866425 79.2042191689991
"4837" 967.2 738.571605900707 92.2714608987489 697.079031154427 79.9500663394939
"4838" 967.4 761.257102064126 107.608179745864 723.551092196148 88.3324983398584
"4839" 967.6 780.693136874173 118.562432155797 746.666767071862 100.515326591881
"4840" 967.8 803.540858987205 134.299936112478 766.590151890481 112.865443848027
"4841" 968 824.492093368363 151.611185178118 789.930956812218 126.762949621881
"4842" 968.2 837.989955263258 167.541372660207 809.966000152903 138.93688620224
"4843" 968.4 852.43477049055 189.947281476009 826.006578006166 153.679392966648
"4844" 968.6 861.559602868436 208.217601607309 842.642906487899 175.113163715352
"4845" 968.8 870.077983829236 229.730855696929 851.047410283775 191.174294842018
"4846" 969 878.475248402238 255.007863191867 860.756695009013 213.573468983327
"4847" 969.2 885.509805077707 278.738135219573 873.271459068845 236.753627024965
"4848" 969.4 890.609034205603 299.569644605049 880.621406438804 261.682717410787
"4849" 969.6 894.052115010386 325.65297714743 886.422537782284 284.472832257229
"4850" 969.8 893.950973127606 353.318669215264 891.844941229076 310.881578021905
"4851" 970 894.003413963653 380.197527778493 892.511664958937 338.748289864595
"4852" 970.2 889.03549565685 402.486737613108 895.048374709088 362.754493027577
"4853" 970.4 883.764418558462 428.022774812211 891.450456099208 389.261328117378
"4854" 970.6 875.5036165669 456.315319477995 883.902026580126 416.139912019231
"4855" 970.8 864.871143961816 483.64532686792 878.543119765802 442.580622054621
"4856" 971 852.530887719996 511.072604064234 868.888767180877 470.191505744026
"4857" 971.2 838.729883026909 536.03408037395 858.098376918503 493.300275218671
"4858" 971.4 822.87698122051 558.480769962733 844.033821822589 522.54838268761
"4859" 971.6 805.831262787691 580.777324299129 829.032576153936 549.142454937398
"4860" 971.8 784.719213754575 601.002435097792 813.824842187818 570.321506165831
"4861" 972 761.577625390208 618.884715268726 794.140120459201 591.661497340549
"4862" 972.2 737.115649667274 633.142341009085 772.586455504458 611.781423985884
"4863" 972.4 711.795238931624 644.760078554793 748.818105608679 628.541554028086
"4864" 972.6 684.36921719953 656.060751887279 722.16542654389 639.49806585286
"4865" 972.8 656.790381102907 664.219798408229 694.773940625765 652.537516044812
"4866" 973 630.32521576016 667.469879490088 670.462619563317 661.89744677223
"4867" 973.2 616.213354856695 661.04190477935 653.447146440122 664.26972312584
"4868" 973.4 589.839836129006 650.605779698132 632.69188689438 662.349675096476
"4869" 973.6 569.959499475281 642.247030102095 608.135322517155 655.835234001786
"4870" 973.8 548.682422287846 630.601480143586 586.0245262257 646.393786517653
"4871" 974 524.147832672855 618.334186877817 561.613789118309 635.803791622546
"4872" 974.2 500.395088995042 601.84706276026 536.157789338213 624.836359148211
"4873" 974.4 481.909714279388 584.423320408497 512.272767362542 609.056743057645
"4874" 974.6 462.913980787049 565.841359421613 495.001840447425 592.774956871715
"4875" 974.8 448.221956108309 543.734958874743 475.326531643417 576.83643885255
"4876" 975 433.804977756724 522.182959528315 456.79588206929 556.915375494576
"4877" 975.2 422.115716208556 498.630692739276 442.370922410029 534.081796134732
"4878" 975.4 413.614735175152 474.433252569688 429.474816224951 511.951944260816
"4879" 975.6 405.743533531841 449.317739832205 418.703434812947 488.428594294099
"4880" 975.8 400.694528436436 422.071270616696 410.954238572255 464.078036376369
"4881" 976 395.392564389613 395.129485458435 404.759760247314 437.846465773365
"4882" 976.2 393.41046031759 371.47344807336 397.627105974954 410.28617793279
"4883" 976.4 393.568570980704 344.839384036325 393.749042211201 386.270595329329
"4884" 976.6 392.74220864482 318.71321537326 395.493499634172 359.822661958034
"4885" 976.8 396.65745118219 293.058869416618 392.829334224918 334.892462494051
"4886" 977 402.935358404226 264.962726873586 395.223142298729 311.046243849375
"4887" 977.2 408.501698510911 246.952932355847 400.249105745455 283.719895117405
"4888" 977.4 413.274419118852 222.7153192576 405.19939476355 266.258716543216
"4889" 977.6 418.505337322612 197.669616214438 410.300737415878 242.284290869215
"4890" 977.8 421.635614623107 182.697041940743 416.676651836023 219.750121171891
"4891" 978 426.300065503748 160.198291480338 420.087825739522 200.485048229522
"4892" 978.2 434.852700175359 137.393326061464 424.694110986512 177.107497026309
"4893" 978.4 447.509937526814 118.644505827577 429.917156517915 155.230744500942
"4894" 978.6 468.506744998498 104.466443089902 441.373047910263 134.314762100451
"4895" 978.8 492.691875020322 91.6394258381248 455.890067366116 117.563617663654
"4896" 979 517.728825972905 83.7840195572583 476.743694750629 101.919738264339
"4897" 979.2 545.054898114435 77.516005181437 500.685875735922 92.0752418291525
"4898" 979.4 567.385355298911 73.0550193637083 527.718735938997 81.5997975500428
"4899" 979.6 589.509936743038 70.4755313545515 549.465724011274 76.6756368063619
"4900" 979.8 618.709937271886 67.712748998207 573.387795405367 73.2100524238873
"4901" 980 642.677067094906 70.7297539102032 600.326091328562 71.5580394031518
"4902" 980.2 661.440130330298 72.7341872483423 621.291542476282 68.0704825207526
"4903" 980.4 688.702734529366 78.5926364171725 642.563119611697 71.2696131713523
"4904" 980.6 710.595726905593 84.2060042182039 667.506399922426 76.7883825523488
"4905" 980.8 730.580496207287 92.7168179192709 692.508450314744 80.1159807791022
"4906" 981 754.944204703185 107.069125256307 717.928414691598 86.991527531095
"4907" 981.2 777.798881955717 122.324177175193 742.84741713988 101.261225600212
"4908" 981.4 800.977498312625 134.992697848358 764.947745298758 115.41017786094
"4909" 981.6 822.512423637023 150.533270522632 788.316588494666 127.13764922813
"4910" 981.8 843.841183494291 165.13812289139 811.95939512794 142.674702310876
"4911" 982 866.628150667121 181.724145375464 833.480532772381 160.268938584322
"4912" 982.2 885.068611382635 201.067853241104 854.838500168395 174.112344657069
"4913" 982.4 901.194693976762 225.022244374256 873.573290009157 191.106093770634
"4914" 982.6 912.757300935718 249.826273913782 889.471808708078 213.738947799908
"4915" 982.8 917.118113567414 275.185422735188 903.250407215897 236.464615135608
"4916" 983 919.408260930742 299.672154211746 910.994421372495 260.327806854675
"4917" 983.2 917.820093076688 329.733508647412 917.304438069796 285.0799922054
"4918" 983.4 913.164697888391 356.394546878379 919.012498377307 312.011394437345
"4919" 983.6 909.00830805487 375.800456437661 913.102403461323 337.503481357537
"4920" 983.8 900.966803561334 400.206153084047 911.62753708582 360.308256985771
"4921" 984 892.024111552286 426.033106175052 905.274171146706 386.161284142091
"4922" 984.2 880.569010833809 450.5884341241 895.728779562098 412.232578447177
"4923" 984.4 868.750943166397 473.557158643676 886.253540021766 437.168487722053
"4924" 984.6 852.375033239735 496.266287752105 873.631510117097 460.001109535079
"4925" 984.8 838.812986857374 514.034389816965 862.292830349518 481.183197427007
"4926" 985 821.562662326155 531.076156028805 848.391914337728 501.165352785127
"4927" 985.2 804.041088193264 553.215982134933 831.808286282086 520.727315791077
"4928" 985.4 785.987934377102 571.444222664335 815.995730060816 539.89721330596
"4929" 985.6 764.636542463835 584.46324482611 798.012937913657 560.947148161334
"4930" 985.8 740.718770751324 597.80673382288 777.361851919287 576.9390369613
"4931" 986 716.929174828443 606.271300900943 751.270057549572 589.848333877318
"4932" 986.2 690.643440000774 611.821033553333 730.496561511292 600.392658952722
"4933" 986.4 663.291164284661 616.174750850307 706.67958628615 609.347640068164
"4934" 986.6 635.519061123848 616.940122042922 679.508779370395 612.539291098134
"4935" 986.8 612.878111375418 615.972232319512 653.625500700572 618.160676392062
"4936" 987 587.385310121877 611.412001182228 628.78999715493 615.972932472879
"4937" 987.2 560.591897914423 607.972790874054 601.929605095758 613.674987367399
"4938" 987.4 537.358775517531 601.019007008323 575.680167964236 611.736097255228
"4939" 987.6 512.540193839551 591.512205788465 553.895066669351 605.687192180283
"4940" 987.8 488.957304782696 579.239484242837 530.502732488991 599.28293083801
"4941" 988 473.159869620954 569.388850423023 506.881546004103 588.153615427362
"4942" 988.2 454.952650813458 552.260580770799 488.371151603644 578.762037133595
"4943" 988.4 435.177205647291 532.10603026731 469.32067731284 564.36258974695
"4944" 988.6 416.988345829166 510.014899107159 450.136419578582 545.894658436968
"4945" 988.8 402.945751655597 487.896279671515 426.550638959538 525.395980163437
"4946" 989 389.569501867146 465.011901752524 408.70316478827 498.639297423538
"4947" 989.2 377.822703469727 438.020115679526 395.194798184421 473.651880016178
"4948" 989.4 370.4245518339 409.909952716945 381.641896982607 447.886416162797
"4949" 989.6 363.905454558814 378.268985171612 372.074143697339 418.379103182314
"4950" 989.8 358.327257033528 347.1508384651 365.283024745045 386.306367833792
"4951" 990 357.490471471075 315.616026642152 359.624684913054 356.122952763772
"4952" 990.2 361.802215735135 283.012103982871 360.047752409291 324.180261787197
"4953" 990.4 368.921210955064 252.052272749283 361.131793396434 293.712336295502
"4954" 990.6 380.401095532959 224.453428889425 365.873620473768 263.760729550631
"4955" 990.8 397.258509471414 200.427512075096 376.713822594234 233.90059208956
"4956" 991 418.092495309114 179.756821670372 392.762242872411 210.834757793787
"4957" 991.2 442.827500042454 163.449319337036 410.805966444355 189.096494173775
"4958" 991.4 467.099933898305 151.678206120439 432.75318608983 170.189755521308
"4959" 991.6 496.207752062585 144.859670530133 456.577713511407 157.592244282726
"4960" 991.8 524.534361164399 140.285933027226 484.275508394635 148.841367176774
"4961" 992 552.206926442445 139.484491176061 511.513124792616 141.31220884198
"4962" 992.2 580.381717477257 143.068276743319 539.416869142721 142.338778413219
"4963" 992.4 605.088644422112 148.916117366452 565.507839384208 141.219676095854
"4964" 992.6 632.817398562397 151.337549093133 593.501082863967 146.201738359942
"4965" 992.8 658.947902672852 151.770838661433 616.84476136743 152.512210278948
"4966" 993 686.456466907522 154.575775656351 643.797565427117 152.20750126819
"4967" 993.2 711.810982769171 159.975464366967 673.517030961783 153.706825843005
"4968" 993.4 737.710663092634 170.486566880814 698.122347278924 156.160392781645
"4969" 993.6 760.612488268041 180.113982916111 723.56799064739 165.763461801256
"4970" 993.8 781.507921871647 191.580225808006 743.19959545462 176.616423433661
"4971" 994 804.436900029056 206.582881002769 767.82820360183 186.534773282907
"4972" 994.2 821.914628982912 224.981202107153 791.132780843909 200.383861167473
"4973" 994.4 829.979399341776 240.214618085285 805.843000783458 209.391677268487
"4974" 994.6 840.447969513965 261.770454742922 821.570489084269 227.867252597924
"4975" 994.8 852.911850205631 285.743963041996 833.062788002616 249.682723756417
"4976" 995 862.846558941531 311.532568900685 846.666091569058 274.094721270029
"4977" 995.2 868.743797819944 337.775038293432 857.09330634895 297.734566822348
"4978" 995.4 869.24879466992 362.681366973068 865.495769307042 323.997499487304
"4979" 995.6 862.912764485607 390.443068852944 868.474845526903 347.956849526758
"4980" 995.8 856.013485440475 416.004037208548 865.842100654082 373.988591604772
"4981" 996 845.473214397959 437.826307587731 858.979940714435 399.357395901591
"4982" 996.2 835.957054866069 461.520408582015 848.50248654561 424.178935051837
"4983" 996.4 822.010110280686 486.247223794157 838.983430734764 449.981890844997
"4984" 996.6 806.466329914582 508.216073546106 828.473998423266 473.179453950098
"4985" 996.8 792.57897171427 527.379387628502 813.825540867822 494.841541328261
"4986" 997 774.327808442348 545.570500956253 801.804463104919 515.613080762349
"4987" 997.2 753.224986501757 564.613683140029 782.928972286175 536.56518117839
"4988" 997.4 729.393698818888 581.367905481134 762.016282619722 555.161472265931
"4989" 997.6 704.870173950186 593.962411786856 741.305271270184 572.476817704913
"4990" 997.8 681.979954653264 607.760960408766 716.246820217183 588.394107975553
"4991" 998 656.476109393674 622.01144388355 692.813622992339 601.14319518298
"4992" 998.2 629.299595390734 634.331647150259 668.964351047696 614.262070041359
"4993" 998.4 604.718417618539 642.750673854347 643.456606098663 628.04933821981
"4994" 998.6 579.736435631559 647.944963049945 617.766373775738 637.689192287258
"4995" 998.8 554.663424727807 651.102793330729 593.896110777365 645.224860917605
"4996" 999 538.38570890257 645.105591681507 577.577163637487 647.562935974866
"4997" 999.2 517.980061809703 636.331662828788 557.9619468218 646.281970859973
"4998" 999.4 493.777473235381 627.407595209853 535.00642343956 641.357565050903
"4999" 999.6 476.142171145181 619.871361269261 512.594852123587 631.670408649905
"5000" 999.8 452.223005690459 610.570088408769 491.330980356793 624.702412361383
"5001" 1000 430.421849454712 598.305639540722 468.972805625143 616.312784348185
"5002" 1000.2 414.012613207361 586.404307132636 447.55568876836 606.418593105253
"5003" 1000.4 398.87001401161 566.965255757251 428.001205352651 592.948821398651
"5004" 1000.6 384.404137493239 546.417577046584 409.730870400393 577.746364530671
"5005" 1000.8 369.927407682356 522.459887232793 395.448898486772 558.759395679458
"5006" 1001 361.143182785866 505.514557540762 380.750646462161 538.839923545093
"5007" 1001.2 351.907513218028 482.362870789965 372.987791249941 522.641074003705
"5008" 1001.4 340.59012636424 460.174818281029 361.295584925028 500.907431692366
"5009" 1001.6 333.745255890248 441.035194952858 349.069431266191 477.044409508978
"5010" 1001.8 327.280415759113 420.890319481512 342.837184739125 458.356006798544
"5011" 1002 322.515376113545 389.359172563532 331.770787055453 429.456001600012
"5012" 1002.2 319.226376983135 362.890118785337 325.03438613314 401.754784023251
"5013" 1002.4 317.305465354283 332.41110002232 321.243612123437 374.670768987463
"5014" 1002.6 318.931755337216 310.483503262425 319.529958832723 352.190894500039
[truncated: 1,062,031 more chars]
