# Supplementary material for: Adaptive switch to sexually dimorphic movements by partner-seeking termites
Source: Sci Adv. 2019 Jun 19;5(6):eaau6108. doi: 10.1126/sciadv.aau6108 (PMC6584256; doi:10.1126/sciadv.aau6108)
Supplement: Data file S1 [file aau6108_Data_file_S1.zip › Dataset/CfNaturalTandem/170627_172_07-position-fixed.txt]

"time" "x0" "y0" "x1" "y1"
"1" 0 800.167101827676 87.4960835509139 757.802631578947 603.519736842105
"2" 0.2 821.637566137566 107.375661375661 737.448051948052 613.636363636364
"3" 0.4 840.716494845361 121.845360824742 714.686206896552 614.144827586207
"4" 0.6 857.77545691906 141.68407310705 698.261290322581 604.464516129032
"5" 0.8 878.355437665782 161.596816976127 684.216560509554 599.56050955414
"6" 1 892.52380952381 183.298941798942 683.22049689441 593.937888198758
"7" 1.2 908.859042553191 203.329787234043 687.118032786885 583.967213114754
"8" 1.4 924.338797814208 227.510928961749 692.808724832215 582.889261744966
"9" 1.6 927.716292134831 250.955056179775 699.114186851211 586.768166089965
"10" 1.8 936.297222222222 279.141666666667 710.545454545455 588.191558441559
"11" 2 941.678062678063 305.210826210826 727.456026058632 588.407166123779
"12" 2.2 941.526011560694 326.638728323699 749.996855345912 591.575471698113
"13" 2.4 944.426966292135 357.615168539326 769.831210191083 597.722929936306
"14" 2.6 943.668571428572 384.171428571429 780.407407407407 604.728395061728
"15" 2.8 937.219020172911 396.020172910663 776.806962025316 607.348101265823
"16" 3 931.789940828402 426.715976331361 769.035598705502 611.621359223301
"17" 3.2 925.857566765579 458.786350148368 757.222580645161 613.038709677419
"18" 3.4 912.175487465181 481.378830083566 734.928802588997 614.867313915858
"19" 3.6 899.5 511.090395480226 710.693069306931 608.788778877888
"20" 3.8 883.495702005731 532.902578796562 691.333333333333 597.292452830189
"21" 4 863.348066298342 559.317679558011 686.411764705882 583.062091503268
"22" 4.2 841.626740947075 581.019498607242 691.807189542484 565.699346405229
"23" 4.4 815.348773841962 601.850136239782 701.694078947368 552.927631578947
"24" 4.6 791.328690807799 612.857938718663 721.10355987055 546.857605177994
"25" 4.8 762.520376175549 628.33855799373 747.255591054313 543.517571884984
"26" 5 740.66852367688 639.777158774373 773.321212121212 550.357575757576
"27" 5.2 716.693370165746 644.019337016575 779.843949044586 555.875796178344
"28" 5.4 683.661016949153 653.059322033898 791.245283018868 572.204402515723
"29" 5.6 661.68804664723 656.090379008746 801.067524115756 595.913183279743
"30" 5.8 636.677325581395 657.828488372093 790.295681063123 602.212624584718
"31" 6 609.155807365439 658.835694050991 769.414141414141 610.138047138047
"32" 6.2 584.07492795389 655.138328530259 736.868167202572 614.073954983923
"33" 6.4 561.484507042254 651.180281690141 704.676666666667 602.61
"34" 6.6 542.112391930836 644.089337175792 680.141025641026 580.650641025641
"35" 6.8 516.39606741573 633.595505617978 660.064516129032 564.309677419355
"36" 7 488.172701949861 624.428969359332 644.3125 549.090625
"37" 7.2 464.89606741573 610.191011235955 629.51724137931 531.978056426332
"38" 7.4 440.074175824176 591.222527472527 613.385093167702 516.972049689441
"39" 7.6 415.694214876033 570.02479338843 603.686084142395 493.993527508091
"40" 7.8 395.153631284916 549.851955307263 594.069078947368 470.608552631579
"41" 8 383.410468319559 530.702479338843 583.586319218241 448.068403908795
"42" 8.2 366.819407008086 509.029649595687 571.075409836066 423
"43" 8.4 352.596730245232 487.275204359673 566.642140468227 395.060200668896
"44" 8.6 343 461.872928176795 573.047619047619 368.946031746032
"45" 8.8 333.659217877095 439.946927374302 598.183734939759 350.798192771084
"46" 9 328.286516853933 412.505617977528 628.83918128655 349.868421052632
"47" 9.2 326.695530726257 391.153631284916 658.769230769231 364.967455621302
"48" 9.4 321.648199445983 364.842105263158 684.151702786378 392.876160990712
"49" 9.6 321.338150289017 341.280346820809 698.544262295082 424.301639344262
"50" 9.8 322.684210526316 317.883040935673 693.805921052632 461.026315789474
"51" 10 325.880341880342 289.689458689459 672.012698412699 490.053968253968
"52" 10.2 333.120786516854 266.943820224719 640.059016393443 498.662295081967
"53" 10.4 340.641242937853 236.85593220339 605.605177993527 495.796116504854
"54" 10.6 351.276162790698 209.052325581395 572.655629139073 480.85761589404
"55" 10.8 363.52 184.851428571429 554.133540372671 457.832298136646
"56" 11 376.151515151515 171.426997245179 537.605095541401 425.257961783439
"57" 11.2 383.095890410959 155.945205479452 532.869706840391 390.537459283388
"58" 11.4 395.963788300836 137.091922005571 548.421538461538 362.489230769231
"59" 11.6 406.363881401617 126.33153638814 578.393292682927 342.567073170732
"60" 11.8 420.204419889503 115.790055248619 611.800613496933 340.208588957055
"61" 12 443.0027100271 97.3360433604336 642.083333333333 357.108024691358
"62" 12.2 465.774456521739 80.4266304347826 663.942675159236 387.792993630573
"63" 12.4 484.472 76.664 670.056856187291 425.404682274248
"64" 12.6 513.576315789474 63.0894736842105 660.867109634551 464.322259136213
"65" 12.8 531.84126984127 52.5449735449735 638.371794871795 490.326923076923
"66" 13 559.14323607427 46.183023872679 604.358108108108 502.239864864865
"67" 13.2 589.339522546419 39.2307692307692 565.369426751592 501.254777070064
"68" 13.4 617.887434554974 33.7748691099476 537.375816993464 481.418300653595
"69" 13.6 643.582210242588 35.7061994609164 515.072368421053 452.546052631579
"70" 13.8 668.986910994764 36.7303664921466 503.14657980456 420.902280130293
"71" 14 695.015831134565 40.1873350923483 508.207792207792 387.061688311688
"72" 14.2 719.182519280206 46.3830334190231 529.25625 361.296875
"73" 14.4 745.488126649076 54.5936675461741 555.46449704142 338.896449704142
"74" 14.6 768.738341968912 63.2746113989637 591.547770700637 331.544585987261
"75" 14.8 787.868421052632 77.7973684210526 626.039634146341 339.012195121951
"76" 15 809.447643979058 88.17277486911 652.694189602446 358.247706422018
"77" 15.2 823.192708333333 102.489583333333 673.003311258278 390.387417218543
"78" 15.4 843.100263852243 118.245382585752 679.569536423841 429.711920529801
"79" 15.6 857.64 136.546666666667 664.427609427609 465.461279461279
"80" 15.8 876.682170542636 152.320413436693 635.385852090032 482.376205787781
"81" 16 894.575596816976 172.387267904509 597.796721311475 480.383606557377
"82" 16.2 908.06301369863 199.397260273973 562.485436893204 467.582524271845
"83" 16.4 924.013661202186 223.049180327869 541.732673267327 441.465346534653
"84" 16.6 929.764075067024 239.16890080429 545.967741935484 409.109677419355
"85" 16.8 925.675141242938 239.881355932203 576.326409495549 385.617210682493
"86" 17 924.424324324324 238.794594594595 612.551622418879 379.34808259587
"87" 17.2 919.598240469208 234.674486803519 650.130699088146 391.38905775076
"88" 17.4 920.682098765432 234.336419753086 678.77287066246 420.952681388013
"89" 17.6 914.879656160458 233.461318051576 689.911764705882 459.290849673203
"90" 17.8 907.185185185185 224.005698005698 678.922077922078 496.016233766234
"91" 18 897.786111111111 211.505555555556 650.848874598071 523.340836012862
"92" 18.2 883.502659574468 204.109042553191 614.110367892977 533.755852842809
"93" 18.4 862.881401617251 193.485175202156 581.974276527331 519.192926045016
"94" 18.6 843.801061007958 188.007957559682 562.525597269624 488.443686006826
"95" 18.8 822.271978021978 186.582417582418 559.534722222222 449.246527777778
"96" 19 797.933333333333 185.645333333333 574.407523510972 413.542319749216
"97" 19.2 774.932614555256 187.43935309973 601.140718562874 395.476047904192
"98" 19.4 753.311977715877 186.718662952646 637.194267515924 392.127388535032
"99" 19.6 722.847769028871 189.060367454068 674.099378881987 406.947204968944
"100" 19.8 699.385224274406 205.456464379947 698.884105960265 434.774834437086
"101" 20 674.320855614973 231.475935828877 709.704318936877 473.199335548173
"102" 20.2 652.953551912568 260.636612021858 706.825503355705 511.852348993289
"103" 20.4 635.033426183844 294.41225626741 691.577922077922 546.178571428571
"104" 20.6 628.805555555556 326.905555555556 663.898692810458 570.140522875817
"105" 20.8 621.152777777778 365.094444444444 627.036912751678 573.201342281879
"106" 21 624.53125 403.144886363636 590.175324675325 567.058441558442
"107" 21.2 644.948275862069 443.994252873563 555.119741100324 562.741100323625
"108" 21.4 673.394812680115 484.864553314121 527.904109589041 540.931506849315
"109" 21.6 696.729344729345 520.356125356125 506.900684931507 503.181506849315
"110" 21.8 724.002941176471 552.941176470588 505.844370860927 466.394039735099
"111" 22 757.295384615385 566.513846153846 516.5 431.521604938272
"112" 22.2 786.048632218845 572.559270516717 540.929447852761 407.273006134969
"113" 22.4 812.993957703927 576.845921450151 575.025974025974 398.568181818182
"114" 22.6 835.588068181818 575.772727272727 609.597444089457 408.099041533546
"115" 22.8 829.026785714286 565.657738095238 641.945686900958 433.980830670927
"116" 23 823.039274924471 542.939577039275 663.37987012987 468.834415584416
"117" 23.2 818.824074074074 511.996913580247 667.858131487889 509.048442906574
"118" 23.4 817.867088607595 478.354430379747 654.211221122112 546.792079207921
"119" 23.6 813.261538461538 446.990769230769 621.39527027027 568.023648648649
"120" 23.8 810.996884735202 412.196261682243 582.114285714286 574.539285714286
"121" 24 802.591715976331 380.775147928994 544.062068965517 565.079310344828
"122" 24.2 783.802941176471 353.070588235294 513.372937293729 537.112211221122
"123" 24.4 760.502808988764 334.373595505618 496.969696969697 502.010101010101
"124" 24.6 757.062857142857 312.248571428571 495.589743589744 468.608974358974
"125" 24.8 744.4375 273.448863636364 507.003205128205 439.24358974359
"126" 25 726.540389972145 238.367688022284 531.474164133739 418.571428571429
"127" 25.2 698.268698060942 209.673130193906 563.6875 416.575
"128" 25.4 668.074792243767 183.531855955679 597.085443037975 433.661392405063
"129" 25.6 634.766937669377 163.005420054201 621.124203821656 464.43949044586
"130" 25.8 600.80890052356 149.829842931937 633.712903225806 501.945161290323
"131" 26 565.072727272727 144.532467532468 626.935691318328 538.56270096463
"132" 26.2 530.665782493369 142.779840848806 601.435064935065 567.886363636364
"133" 26.4 495.266666666667 144.656 565.970873786408 586.229773462783
"134" 26.6 460.405333333333 148.642666666667 529.164429530201 586.154362416107
"135" 26.8 427.603674540682 164.199475065617 496.080536912752 568.429530201342
"136" 27 396.869333333333 187.106666666667 474.139534883721 541.136212624585
"137" 27.2 370.46437994723 218.255936675462 440.678233438486 526.769716088328
"138" 27.4 350.47397260274 254.876712328767 413.684542586751 521.15141955836
"139" 27.6 339.510324483776 293.861356932153 400.974842767296 523.512578616352
"140" 27.8 334.744868035191 333.231671554252 394.490797546012 522.217791411043
"141" 28 337.608308605341 369.314540059347 388.665540540541 509.986486486487
"142" 28.2 344.56862745098 407.540616246499 386.211726384365 484.599348534202
"143" 28.4 354.684523809524 443.610119047619 394.5625 455.154605263158
"144" 28.6 370.095651233082 474.455072881887 412.783686033855 430.601894852067
"145" 28.8 387.563636363636 508.048484848485 439.767080745342 414.04347826087
"146" 29 412.955882352941 532.976470588235 471.883647798742 408.808176100629
"147" 29.2 443.917142857143 553.754285714286 503.632835820895 413.979104477612
"148" 29.4 476.635838150289 578.115606936416 534.153846153846 428.13141025641
"149" 29.6 513.22792022792 598.430199430199 556.821656050955 450.996815286624
"150" 29.8 552.36 614.473846153846 569.127035830619 485.074918566775
"151" 30 587.185074626866 614.588059701493 568.503355704698 526.526845637584
"152" 30.2 613.979104477612 603.707462686567 554.51875 563.215625
"153" 30.4 646.973053892216 598.970059880239 525.341935483871 583.629032258065
"154" 30.6 685.682352941176 592.602941176471 495.261980830671 594.728434504792
"155" 30.8 715.067605633803 582.284507042254 456.93949044586 596.025477707006
"156" 31 742.12426035503 566.130177514793 437.377419354839 579.712903225806
"157" 31.2 769.304985337243 560.903225806452 428.06 556.296666666667
"158" 31.4 777.25 569.420588235294 427.71237458194 524.742474916388
"159" 31.6 788.685628742515 583.781437125749 440.478964401295 495.411003236246
"160" 31.8 785.020467836257 595.900584795322 464.493827160494 474.200617283951
"161" 32 787.763888888889 607.975 496.806349206349 463.403174603175
"162" 32.2 780.09649122807 597.201754385965 529.681957186544 463.168195718654
"163" 32.4 783.936231884058 583.991304347826 551.193037974684 469.414556962025
"164" 32.6 790.522522522522 566.369369369369 579.944272445821 489.148606811146
"165" 32.8 797.204678362573 543.482456140351 602.461290322581 518.977419354839
"166" 33 808.067448680352 515.299120234604 610.472789115646 552.071428571429
"167" 33.2 814.859701492537 489.101492537314 599.413680781759 585.752442996743
"168" 33.4 822.881656804734 457.579881656805 572.614617940199 613.913621262458
"169" 33.6 830.643292682927 425.408536585366 539.302721088435 621.578231292517
"170" 33.8 834.952095808383 393.323353293413 507.61 613.9
"171" 34 838.860606060606 355.875757575758 488.935897435897 588.25641025641
"172" 34.2 839.460606060606 317.975757575758 484.304195804196 554.751748251748
"173" 34.4 836.810734463277 280.28813559322 492.97602739726 521.178082191781
"174" 34.6 828.147928994083 242.721893491124 514.7583081571 495.323262839879
"175" 34.8 816.267647058824 206.338235294118 544.876582278481 477.212025316456
"176" 35 803.620588235294 167.861764705882 577.511182108626 472.623003194888
"177" 35.2 786.065573770492 134.237704918033 610.993808049536 481.808049535604
"178" 35.4 758.266304347826 111.695652173913 637.844444444444 502.609523809524
"179" 35.6 730.567867036011 89.1689750692521 657.116279069767 532.883720930233
"180" 35.8 700.24 65.128 665.889632107023 568.943143812709
"181" 36 669.943699731904 51.7345844504021 657.128712871287 604.488448844884
"182" 36.2 633.730870712401 44.0686015831134 628.859477124183 628.032679738562
"183" 36.4 593.505376344086 39.0322580645161 591.389261744966 633.184563758389
"184" 36.6 556.820105820106 41.6984126984127 555.534653465347 622.686468646865
"185" 36.8 532.415143603133 59.7389033942559 530.772575250836 595.528428093646
"186" 37 499.842377260982 78.1162790697674 521.86013986014 557.989510489511
"187" 37.2 468.536388140162 98.3854447439353 531.758620689655 522.589655172414
"188" 37.4 438.465753424658 123.378082191781 557.644859813084 499.218068535826
"189" 37.6 414.432 154.661333333333 591.899371069182 487.713836477987
"190" 37.8 394.762569832402 185.388268156425 623.980891719745 495.856687898089
"191" 38 370.428961748634 218.207650273224 652.749163879599 518.933110367893
"192" 38.2 349.378378378378 251.935135135135 668.054982817869 552.010309278351
"193" 38.4 331.372602739726 289.320547945205 666.371929824561 587.817543859649
"194" 38.6 325.0625 314.911931818182 645.685064935065 621.051948051948
"195" 38.8 340.277142857143 339.631428571429 616.769736842105 643.003289473684
"196" 39 355.8 371.932394366197 589.947368421053 647.246710526316
"197" 39.2 368.175074183976 404.219584569733 570.31186440678 631.206779661017
"198" 39.4 382.323076923077 439.489230769231 552.65306122449 603.615646258503
"199" 39.6 401.915151515152 470.957575757576 548.896666666667 568.53
"200" 39.8 428.814705882353 499.585294117647 558.026666666667 534.786666666667
"201" 40 459.265895953757 524.560693641619 575.729559748428 503.116352201258
"202" 40.2 491.607142857143 549.297619047619 602.106918238994 484.698113207547
"203" 40.4 521.317220543807 577.126888217523 635.75 476.825
"204" 40.6 551.933933933934 599.861861861862 669.978461538461 486.384615384615
"205" 40.8 585.575757575758 618.245454545454 697.673139158576 512.31715210356
"206" 41 620.475694444444 634.204861111111 709.530201342282 547.221476510067
"207" 41.2 657.314465408804 653.679245283018 702.979999999999 586.056666666669
"208" 41.4 681.006207490347 650.398026943579 681.493375387429 618.224686067108
"209" 41.6 698.829142255458 633.778710576706 645.41372451743 635.771985934277
"210" 41.8 724.767908309456 620.641833810888 601.391003460208 639.612456747405
"211" 42 756.036414565826 603.803921568627 557.862068965517 623.575862068966
"212" 42.2 787.98250728863 596.594752186589 533.236842105263 591.256578947368
"213" 42.4 812.130434782609 595.675362318841 532.074324324324 555.452702702703
"214" 42.6 815.020231213873 586.176300578035 551.298742138365 520.364779874214
"215" 42.8 815.867507886435 565.779179810726 581.003144654088 495.864779874214
"216" 43 818.275147928994 535.630177514793 616.422580645161 483.632258064516
"217" 43.2 820.253125 501.9125 652.771986970684 482.667752442997
"218" 43.4 815.402332361516 468.900874635568 686.442307692308 499.310897435897
"219" 43.6 803.921739130435 441.359420289855 706.0276816609 532.152249134948
"220" 43.8 784.102857142857 415.748571428571 707.688581314879 572.491349480969
"221" 44 760.121468926554 391.172316384181 689.242524916944 605.385382059801
"222" 44.2 739.397790055249 368.718232044199 655.990196078431 624.343137254902
"223" 44.4 711.515068493151 340.046575342466 616.859649122807 627.18947368421
"224" 44.6 678.903743315508 316.441176470588 585.467796610169 608.671186440678
"225" 44.8 645.117166212534 293.376021798365 565.382252559727 577.109215017065
"226" 45 613.703125 276.90625 559.162790697674 540.614617940199
"227" 45.2 579.331578947368 259.065789473684 570.10067114094 508.996644295302
"228" 45.4 539.631016042781 244.275401069519 593.846875 482.609375
"229" 45.6 501.316622691293 233.870712401055 624.310769230769 463.910769230769
"230" 45.8 461.140583554377 223.167108753316 658.169278996865 461.905956112853
"231" 46 418.45953002611 218.135770234987 690.299382716049 472.608024691358
"232" 46.2 376.53664921466 220.044502617801 715.656862745098 499.055555555555
"233" 46.4 357.130434782609 225.638586956522 729.027210884354 533.632653061225
"234" 46.6 360.412568306011 239.833333333333 722.467948717949 570.49358974359
"235" 46.8 354.790502793296 261.36592178771 697.869706840391 598.42345276873
"236" 47 349.378917378917 294.019943019943 664.159722222222 610.114583333333
"237" 47.2 352.221238938053 326.106194690265 628.294498381877 600.148867313916
"238" 47.4 354.061403508772 363.22514619883 600.714285714286 573.565079365079
"239" 47.6 358.593659942363 402.149855907781 590.791530944625 559.951140065147
"240" 47.8 365.206686930091 439.559270516717 591.503289473684 548.226973684211
"241" 48 376.534375 476.903125 600.904458598726 520.713375796178
"242" 48.2 392.434920634921 514.044444444444 623.588414634146 497.375
"243" 48.4 413.398773006135 549.751533742331 652.523026315789 480.154605263158
"244" 48.6 433.390313390313 581.344729344729 685.440514469453 477.71382636656
"245" 48.8 453.017045454545 600.431818181818 716.269349845201 495.157894736842
"246" 49 469.335260115607 601.005780346821 733.960655737705 525.813114754098
"247" 49.2 500.331288343558 608.223926380368 733.853333333333 564
"248" 49.4 537.405405405405 623.246246246246 717.538205980066 598.039867109634
"249" 49.6 574.18954248366 639.457516339869 686.976744186047 619.950166112957
"250" 49.8 612.876971608877 652.085173501609 649.025089605554 625.6379928316
"251" 50 640.227810650888 659.64201183432 612.236842105263 616.131578947368
"252" 50.2 665.664670658683 659.853293413174 586.972789115646 589.081632653061
"253" 50.4 676.562857142857 646.491428571429 575.962457337884 555.136518771331
"254" 50.6 702.174785100287 625.409742120344 580.163879598662 527.491638795987
"255" 50.8 738.526315789474 609.304093567251 597.068322981366 496.003105590062
"256" 51 775.198224852071 594.292899408284 623.547854785479 473.191419141914
"257" 51.2 802.365994236311 581.838616714697 656.095238095238 461.155555555556
"258" 51.4 826.109467455621 575.076923076923 691.253125 466.3625
"259" 51.6 836.524926686217 579.527859237537 723.138263665595 484.141479099679
"260" 51.8 832.65988372093 569.401162790698 743.09900990099 514.201320132013
"261" 52 831.339506172839 547.706790123457 747.339222614841 554.226148409894
"262" 52.2 827.91131498471 517.183486238532 729.881944444444 587.295138888889
"263" 52.4 829.147590361446 485.650602409639 700.973509933775 611.456953642384
"264" 52.6 827.287425149701 456.64371257485 666.03125 612.934027777778
"265" 52.8 826.139393939394 426.930303030303 633.71835443038 595.563291139241
"266" 53 825.382089552239 391.874626865672 613.144736842105 565.401315789474
"267" 53.2 822.037463976945 358.890489913545 600.171717171717 541.212121212121
"268" 53.4 819.84347826087 321.579710144928 603.305921052632 507.898026315789
"269" 53.6 817.253687315634 281.778761061947 623.438871473354 485.021943573668
"270" 53.8 817.77370030581 240.599388379205 653.801857585139 467.913312693499
"271" 54 815.453216374269 196.470760233918 688.827586206897 463.595611285266
"272" 54.2 815.802359882006 156.011799410029 719.71826625387 476.628482972136
"273" 54.4 819.008797653959 115.275659824047 739.791095890411 503.643835616438
"274" 54.6 808.495844875346 99.4293628808864 744.670175438597 539.224561403509
"275" 54.8 778.485488126649 85.5118733509235 731.551724137931 575.358620689655
"276" 55 746.041775456919 64.710182767624 706.286689419795 599.883959044369
"277" 55.2 718.092105263158 50.1157894736842 669.139931740614 604.01023890785
"278" 55.4 693.447643979058 46.2801047120419 634.213114754098 588.747540983607
"279" 55.6 664.852331606218 54.9818652849741 612.271844660194 560.611650485437
"280" 55.8 628.045801526718 60.9949109414758 605.721476510067 533.785234899329
"281" 56 591.10182767624 68.3655352480418 607.946843853821 498.126245847176
"282" 56.2 550.507692307692 77.3794871794872 621.083333333333 465.224358974359
"283" 56.4 511.219948849105 94.6061381074169 644.056782334385 440.558359621451
"284" 56.6 473.635616438356 116.353424657534 677.830618892508 432.703583061889
"285" 56.8 436.968253968254 143.087301587302 712.275316455696 441.544303797468
"286" 57 400.25 165.639175257732 739.102564102564 466.38141025641
"287" 57.2 367.874666666667 186.405333333333 753.635738831615 501.051546391753
"288" 57.4 352.760989010989 216.887362637363 752.354948805461 538.399317406143
"289" 57.6 337.744444444445 252.966666666667 736.255813953488 574.558139534884
"290" 57.8 328.364406779661 283.220338983051 706.14527027027 597.317567567568
"291" 58 334.635802469136 295.216049382716 668.980066445183 599.398671096346
"292" 58.2 342.505988023952 322.931137724551 638.075163398693 580.630718954248
"293" 58.4 347.237960339943 361.648725212465 620 554.075907590759
"294" 58.6 352.414201183432 402.96449704142 601.625418060201 530.859531772575
"295" 58.8 363.752161383285 441.317002881844 590.170068027211 496.377551020408
"296" 59 375.715909090909 476.3125 595.391447368421 460.361842105263
"297" 59.2 389.993920972644 513.933130699088 614.544072948328 430.355623100304
"298" 59.4 403.63407821229 548.237430167598 646.839009287926 412.300309597523
"299" 59.6 425.798761609907 560.393188854489 684.02380952381 411.979166666667
"300" 59.8 454.925696594427 584.504643962848 717.126623376624 432.344155844156
"301" 60 485.161764705882 612.394117647059 736.51 462.933333333333
"302" 60.2 512.498525073746 629.203539823009 738.884745762712 499.437288135593
"303" 60.4 539.758928571429 639.330357142857 725.133333333333 534.25
"304" 60.6 574.4625 649.09375 697.108974358974 559.102564102564
"305" 60.8 604.392550143266 658.896848137536 660.249180327869 566.904918032787
"306" 61 629.430267062315 655.765578635015 625.821548821549 557.171717171717
"307" 61.2 663.721212121212 654.99696969697 612.519607843137 545.271241830065
"308" 61.4 700.035398230089 652.598820058997 599.958333333333 513.041666666667
"309" 61.6 729.011235955056 646.002808988764 598.712328767123 477.304794520548
"310" 61.8 755.888268156425 636.988826815642 609.254966887417 442.907284768212
"311" 62 772.230320699708 619.393586005831 635.242331288344 418.242331288344
"312" 62.2 799.755102040816 597.463556851312 671.495412844037 407.813455657492
"313" 62.4 830.539944903581 579.371900826446 708.5625 414.082236842105
"314" 62.6 863.933701657459 559.422651933702 732.941558441559 438.016233766234
"315" 62.8 872.725947521866 537.935860058309 739.928082191781 471.345890410959
"316" 63 888.595375722543 506.979768786127 727.52427184466 505.346278317152
"317" 63.2 906.130177514793 474.242603550296 701.338658146965 534.11821086262
"318" 63.4 920.036474164134 440.203647416413 665.759197324415 551.290969899666
"319" 63.6 927.772036474164 405.732522796353 629.961672473868 546.808362369338
"320" 63.8 934.101796407186 369.706586826347 605.912751677852 525.41610738255
"321" 64 938.129682997118 334.247838616715 589.986531986532 493.784511784512
"322" 64.2 939.90990990991 300.648648648649 589.722972972973 457.45945945946
"323" 64.4 936.836206896552 274.350574712644 606.330218068536 425.859813084112
"324" 64.6 933.421052631579 250.233918128655 634.628398791541 406.719033232628
"325" 64.8 930.911602209945 238.024861878453 686.227564102564 399.823717948718
"326" 65 928.311977715877 228.473537604457 727.266253869969 418.71826625387
"327" 65.2 922.733516483517 216.376373626374 744.928825622776 456.067615658363
"328" 65.4 915.289256198347 202.115702479339 734.617747440273 495.242320819113
"329" 65.6 909.96174863388 194.598360655738 705.378205128205 521.689102564102
"330" 65.8 903.117166212534 187.871934604905 669.176666666667 528.45
"331" 66 899.371352785146 180.084880636605 638.248407643312 514.716560509554
"332" 66.2 894.751937984496 175.095607235142 617.524752475248 485.676567656766
"333" 66.4 887.665803108808 168.924870466321 612 452.042904290429
"334" 66.6 880.462724935733 165.149100257069 622.692789968652 418.360501567398
"335" 66.8 874.441025641026 163.615384615385 653.207317073171 397.228658536585
"336" 67 864.627906976744 158.077519379845 690.312312312312 391.81981981982
"337" 67.2 858.693717277487 153.421465968586 723.607902735562 406.033434650456
"338" 67.4 853.267195767196 145.166666666667 747.489230769231 433.415384615385
"339" 67.6 847.968337730871 136.902374670185 760.451957295374 471.071174377224
"340" 67.8 843.075675675676 128.448648648649 751.627450980392 502.081699346405
"341" 68 836.751958224543 118.647519582245 718.86531986532 531.888888888889
"342" 68.2 824.726790450928 104.167108753316 681.775862068966 536.427586206897
"343" 68.4 814.591511936339 92.5172413793103 645.892405063291 528.329113924051
"344" 68.6 804.78717948718 87.0435897435897 625.517915309446 504.517915309446
"345" 68.8 791.423772609819 81.9069767441861 612.760273972603 468.633561643836
"346" 69 780.967171717172 79.6792929292929 617.528428093646 424.71237458194
"347" 69.2 770.82951653944 79.5445292620865 640.238532110092 399.596330275229
"348" 69.4 758.269521410579 78.272040302267 669.906060606061 392.845454545455
"349" 69.6 738.802597402597 76.8805194805195 704.179640718563 398.401197604791
"350" 69.8 711.41116751269 75.3654822335025 735.587692307692 418.267692307692
"351" 70 672.928934010152 69.1598984771574 761.19795221843 450.18771331058
"352" 70.2 643.191214470284 67.2067183462532 764.755319148936 481.13829787234
"353" 70.4 604.204134366925 64.3023255813954 753.768166089965 515.294117647059
"354" 70.6 567.593434343434 59.7777777777778 727.022508038585 541.212218649518
"355" 70.8 529.752525252525 56.7853535353535 690.89932885906 551.510067114094
"356" 71 523.479487179487 62.5641025641026 653.131578947368 545.898026315789
"357" 71.2 515.515544041451 80.3549222797927 622.484375 531.25625
"358" 71.4 496.117021276596 108.234042553191 605.364548494983 502.501672240803
"359" 71.6 474.425925925926 140.013227513227 598.090604026846 472.624161073826
"360" 71.8 455.356955380577 172.128608923885 594.078231292517 440.040816326531
"361" 72 437.142857142857 202.106493506493 604.347266881029 409.607717041801
"362" 72.2 415.241469816273 232.291338582677 627.842767295598 387.031446540881
"363" 72.4 393.163157894737 266.815789473684 661.697247706422 381.709480122324
"364" 72.6 369.770889487871 300.530997304582 695.18018018018 393.132132132132
"365" 72.8 351.516759776536 337.379888268156 724.676923076923 416.083076923077
"366" 73 339.145299145299 375 739.913333333333 448.716666666667
"367" 73.2 332.522857142857 405.677142857143 738.830065359477 485.369281045752
"368" 73.4 345.140298507463 418.686567164179 720.069841269841 517.08253968254
"369" 73.6 359.021538461538 436.24 691.183279742765 536.254019292605
"370" 73.8 376.201183431953 464.05325443787 656.640522875817 544.415032679739
"371" 74 398.607250755287 494.456193353474 623.328859060403 540.513422818792
"372" 74.2 420.138643067847 529.336283185841 597.980132450331 528.725165562914
"373" 74.4 444.982352941177 563.829411764706 569.661184210526 513.493421052632
"374" 74.6 472.828080229226 590.773638968481 545.782051282051 490.496794871795
"375" 74.8 501.711764705882 615.473529411765 536.317880794702 461.450331125828
"376" 75 531.304878048781 636.905487804878 534.592105263158 428.085526315789
"377" 75.2 559.867469879518 641.825301204819 543.899676375405 395.071197411003
"378" 75.4 595.024539877301 641.233128834356 564.859424920128 365.948881789137
"379" 75.6 630.662011173184 646.195530726257 593.411042944785 345.579754601227
"380" 75.8 669.291666666667 647.395833333333 628.158385093168 344.288819875776
"381" 76 706.816155988858 641.58217270195 656.798742138365 358.069182389937
"382" 76.2 744.470254957507 634.838526912181 679.796238244514 385.216300940439
"383" 76.4 763.626740947075 627.869080779944 689.503378378378 422.746621621622
"384" 76.6 764.982300884956 606.253687315634 683.157190635451 461.147157190635
"385" 76.8 778.982300884956 569.654867256637 662.022222222222 489.752380952381
"386" 77 786.053731343284 540.486567164179 629.851612903226 510.012903225806
"387" 77.2 791.061224489796 510.078717201166 594.440251572327 515.616352201258
"388" 77.4 790.271084337349 477.936746987952 560.781758957655 504.921824104234
"389" 77.6 784.243323442137 453.160237388724 534.961661341853 483.210862619808
"390" 77.8 774.376068376068 421.94301994302 520.344262295082 453.724590163934
"391" 78 764.728862973761 393.233236151603 522.685064935065 421.038961038961
"392" 78.2 755.312684365782 355.740412979351 540.646687697161 390.993690851735
"393" 78.4 747.549418604651 325.674418604651 570.134375 370.08125
"394" 78.6 739.955182072829 286.554621848739 604.374613003096 367.640866873065
"395" 78.8 723.844444444444 247.563888888889 634.110759493671 382.588607594937
"396" 79 704.349030470914 210.623268698061 654.43 412.313333333333
"397" 79.2 685.415954415955 173.814814814815 662.181184668989 450.592334494773
"398" 79.4 667.954929577465 135.918309859155 656.023489932886 487.536912751678
"399" 79.6 650.647727272727 97.5511363636364 632.641509433962 516.924528301887
"400" 79.8 634.358490566038 60.8840970350404 603.31045751634 532.196078431373
"401" 80 622.021108179419 44.245382585752 575.926517571885 541.591054313099
"402" 80.2 624.2 44.5944444444445 543.675496688742 546.076158940397
"403" 80.4 628.32183908046 41.0201149425287 513.232484076433 539.363057324841
"404" 80.6 621.89124668435 46.3740053050398 482.094155844156 521.506493506493
"405" 80.8 599.924528301887 52.2506738544474 459.786184210526 491.444078947368
"406" 81 567.251308900524 52.9031413612565 458.488215488215 456.195286195286
"407" 81.2 533.390745501285 52.1491002570694 469.490506329114 422.310126582279
"408" 81.4 516.876288659794 66.4226804123711 489.907407407407 397.132716049383
"409" 81.6 489.211734693877 85.3418367346939 521.442424242424 385.248484848485
"410" 81.8 455.67115902965 103.619946091644 557.526645768025 392.495297805643
"411" 82 422.090909090909 121.048128342246 584.556603773585 413.207547169811
"412" 82.2 401.479674796748 139.769647696477 601.43143812709 444.47491638796
"413" 82.4 392.048387096774 166.172043010753 605.986348122867 479.508532423208
"414" 82.6 376.978436657682 201.854447439353 599.118032786885 515.140983606557
"415" 82.8 360.618528610354 233.623978201635 579.423076923077 542.772435897436
"416" 83 347.403361344538 268.075630252101 548.076433121019 557.140127388535
"417" 83.2 337.900568181818 306.164772727273 511.508361204013 556.260869565217
"418" 83.4 326.401114206128 344.621169916434 478.487972508591 542.226804123711
"419" 83.6 328.463343108504 369.041055718475 457.610921501706 514.689419795222
"420" 83.8 341.313253012048 403.078313253012 451.181208053691 478.342281879195
"421" 84 352.341463414634 438.164634146341 463.115384615385 446.766025641026
"422" 84.2 364.452599388379 473.675840978593 489.167701863354 422.916149068323
"423" 84.4 375.01875 509.240625 521.906542056075 413.794392523364
"424" 84.6 389.244897959184 538.457725947522 555.757009345794 419.676012461059
"425" 84.8 413.663663663664 556.021021021021 584.221875 440.59375
"426" 85 438.419161676647 581.365269461078 601.687296416938 469.237785016287
"427" 85.2 457.768361581921 603.985875706215 606.191919191919 505.215488215488
"428" 85.4 471.224137931034 610.936781609195 595.702422145329 538.889273356401
"429" 85.6 487.848942598187 620.341389728097 572.319218241042 562.397394136808
"430" 85.8 499.060869565217 629.391304347826 538.308196721311 568.347540983607
"431" 86 511.08908045977 634.945402298851 504.816993464052 557.058823529412
"432" 86.2 516.008196721311 636.931693989071 480.271241830065 533.813725490196
"433" 86.4 524.739130434783 640.608695652174 466.503401360544 500.619047619048
"434" 86.6 529.795013850416 642.434903047091 468.408026755853 464.565217391304
"435" 86.8 533.9375 645.661931818182 505.695804195804 410.433566433567
"436" 87 536.102339181286 646.459064327485 563.948453608247 402.618556701031
"437" 87.2 539.101744186047 645.985465116279 605.183279742765 426.093247588425
"438" 87.4 543.369186046512 643.718023255814 625.663194444444 464.736111111111
"439" 87.6 555.955089820359 641.661676646707 622.545454545455 502.844155844156
"440" 87.8 568.655384615385 639.366153846154 602.957516339869 539.062091503268
"441" 88 585.116417910448 638.826865671642 572.082236842105 561.286184210526
"442" 88.2 606.622291021672 639.749226006192 534.241379310345 563.037931034483
"443" 88.4 633.769452449568 640.00288184438 498.366336633663 551.927392739274
"444" 88.6 666.244712990937 643.093655589124 467.730375426621 527.313993174061
"445" 88.8 703.588405797101 646.35652173913 449.381944444444 496.197916666667
"446" 89 732.766016713092 644.317548746518 447.011029411765 458.481617647059
"447" 89.2 752.5 631.459016393443 457.495016611296 422.302325581395
"448" 89.4 778.305785123967 620.614325068871 478.686520376176 390.611285266458
"449" 89.6 801.767705382436 611.235127478754 508.795597484277 372.556603773585
"450" 89.8 825.696721311475 592.081967213115 568.534375 358.2875
"451" 90 851.164420485175 572.800539083558 613.247588424437 372.514469453376
"452" 90.2 864.329577464789 552.276056338028 635.512578616352 405.946540880503
"453" 90.4 880.252873563218 524.336206896552 637.566666666667 442.886666666667
"454" 90.6 900.590027700831 495.249307479224 621.138364779874 475.635220125786
"455" 90.8 912.785310734463 463.141242937853 593.658385093168 499.717391304348
"456" 91 922.657738095238 430.339285714286 559.795527156549 509.08945686901
"457" 91.2 930.123919308357 397.521613832853 528.222580645161 500.122580645161
"458" 91.4 934.169540229885 363.252873563218 508.627009646302 475.909967845659
"459" 91.6 933.347826086956 330.359420289855 498.020547945206 441.869863013699
"460" 91.8 932.623229461756 302.56657223796 496.23745819398 404.528428093645
"461" 92 929.574647887324 283.698591549296 508.055194805195 368.827922077922
"462" 92.2 924.12602739726 256.693150684931 532.455657492355 343.113149847095
"463" 92.4 916.7 227.014285714286 565.297213622291 328.541795665635
"464" 92.6 913.520661157025 215.435261707989 599.679878048781 329.432926829268
"465" 92.8 910.478260869565 206.584239130435 627.475757575758 346.893939393939
"466" 93 906.858695652174 198.040760869565 650.350157728707 376.321766561514
"467" 93.2 911.115789473684 197.397368421053 658.10472972973 410.824324324324
"468" 93.4 905.779792746114 196.50518134715 652.79 447.116666666667
"469" 93.6 898.839285714286 194.709183673469 631.033112582781 480.546357615894
"470" 93.8 891.963541666667 189.203125 598.874587458746 501.498349834984
"471" 94 883.589743589744 185.758974358974 562.714285714286 503.620209059234
"472" 94.2 871.572164948454 180.55412371134 528.052287581699 488.277777777778
"473" 94.4 852.33164556962 176.306329113924 503.848387096774 460.2
"474" 94.6 827.229974160207 170.612403100775 496.989898989899 425.191919191919
"475" 94.8 795.474874371859 165.278894472362 507.718446601942 388.550161812298
"476" 95 765.427109974425 165.616368286445 533.030864197531 363.015432098765
"477" 95.2 732.655352480418 166.389033942559 569.270516717325 349.19452887538
"478" 95.4 696.485564304462 165.10498687664 604.639393939394 352.818181818182
"479" 95.6 660.047619047619 161.386243386243 638.729813664596 370.5
"480" 95.8 622.547314578005 155.473145780051 661.742671009772 398.931596091205
"481" 96 583.601522842639 146.131979695431 675.110367892977 435.896321070234
"482" 96.2 549.221635883905 130.224274406332 671.661237785016 473.384364820847
"483" 96.4 508.763358778626 116.521628498728 654.464743589744 505.990384615385
"484" 96.6 466.357142857143 105.383597883598 626.341853035144 530.428115015974
"485" 96.8 434.187165775401 105.705882352941 591.033783783784 539.253378378378
"486" 97 442.471544715447 111.463414634146 556.522875816994 534.624183006536
"487" 97.2 451.509971509971 123.165242165242 521.469055374593 520.534201954397
"488" 97.4 457.803418803419 151.786324786325 496.416393442623 495.852459016393
"489" 97.6 464.914127423823 187.986149584488 482.716666666667 463.976666666667
"490" 97.8 472.265363128492 224.033519553073 482.503333333333 427.593333333333
"491" 98 478.72905027933 256.522346368715 497.814696485623 395.629392971246
"492" 98.2 485.590659340772 294.582417582775 522.595015576383 369.308411214925
"493" 98.4 500.438202247177 331.741573033678 557.46107784423 358.077844311364
"494" 98.6 519.651226158039 363.02724795641 593.761006289267 362.688679245275
"495" 98.8 535.96694214876 397.69696969697 622.911392405063 384.351265822785
"496" 99 552.002754820937 435.873278236915 641.16 417.003333333333
"497" 99.2 567.694214876033 474.801652892562 646.395348837209 453.963455149502
"498" 99.4 584.765498652291 511.805929919137 637.823333333333 490.633333333333
"499" 99.6 594.709100103647 549.301074523011 612.599757210363 519.347807967849
"500" 99.8 628.075471698113 618.430817610062 576.617161716171 531.653465346534
"501" 100 638.931464174455 650.719626168224 518.227118644068 543.471186440678
"502" 100.2 638.949554896142 650.341246290801 473.034246575342 516.633561643836
"503" 100.4 661.039039039039 652.723723723724 453.692028985507 470.126811594203
"504" 100.6 682.462908011869 653.548961424332 461.06862745098 421.660130718954
"505" 100.8 700.392961876833 642.41642228739 493.279742765273 398.996784565916
"506" 101 730.384615384615 628.794871794872 538.937106918239 399.380503144654
"507" 101.2 768.201133144476 620.764872521247 570.931677018634 424.636645962733
"508" 101.4 793.674351585014 612.945244956772 585.40830449827 458.57785467128
"509" 101.6 810.554317548747 593.799442896936 575.628865979381 498.151202749141
"510" 101.8 840.890957446808 577.239361702128 547.06862745098 526.529411764706
"511" 102 848.541208791209 567.208791208791 512.785942492013 541.571884984026
"512" 102.2 855.02380952381 547.75 473.167235494881 543.924914675768
"513" 102.4 879.974063400576 520.890489913545 434.572847682119 530.559602649007
"514" 102.6 905.05604719764 492.135693215339 411.039473684211 499.332236842105
"515" 102.8 918.283667621776 470.438395415473 403.966887417218 459.241721854305
"516" 103 915.184750733138 457.92082111437 413.571428571429 420.023255813953
"517" 103.2 915.798192771084 428.972891566265 439.361111111111 390.648148148148
"518" 103.4 926.033994334278 393.515580736544 473.809375 374.36875
"519" 103.6 938.369627507163 362.263610315186 488.51775147929 363.96449704142
"520" 103.8 940.598885793872 352.718662952646 514.447852760736 338.687116564417
"521" 104 936.11209439528 353.985250737463 547.940119760479 328.176646706587
"522" 104.2 934.765714285714 339.762857142857 582.88036809816 340.398773006135
"523" 104.4 935.362606232295 330.674220963173 607.36170212766 365.598784194529
"524" 104.6 936.662049861496 322.664819944598 618.038961038961 396.75
"525" 104.8 936.904109589041 314.761643835616 610.599326599327 429.175084175084
"526" 105 933.871934604905 309.305177111717 587.920382165605 457.041401273885
"527" 105.2 926.02 290.165714285714 558.141479099678 478.556270096463
"528" 105.4 918.826815642458 259.340782122905 519.403908794788 483.28013029316
"529" 105.6 911.130919220056 228.966573816156 482.656957928803 472.11003236246
"530" 105.8 906.657458563536 215.196132596685 452.88679245283 450.61320754717
"531" 106 905.03305785124 200.969696969697 435.350993377483 418.53642384106
"532" 106.2 903.327868852459 187.543715846995 434.315254237288 380.613559322034
"533" 106.4 898.852242744063 176.416886543536 447.983818770227 348.783171521036
"534" 106.6 889.224274406332 164.414248021108 468.335347432024 322.018126888218
"535" 106.8 886.336898395722 161.117647058824 489.841121495327 293.560747663551
"536" 107 880.554707379135 156.330788804071 519.593373493976 275.647590361446
"537" 107.2 877.096354166667 151.5 550.046153846154 268.84
"538" 107.4 870.7125 145.4175 584.202985074627 277.874626865672
"539" 107.6 861.279069767442 136.472868217054 612.581602373887 298.284866468843
"540" 107.8 845.610966057441 125.409921671018 631.46178343949 328.213375796178
"541" 108 836.717616580311 116.098445595855 634.447457627119 364.237288135593
"542" 108.2 821.309523809524 105.544973544974 621.699324324324 402.942567567568
"543" 108.4 799.519280205655 93.6272493573265 594.496794871795 431.724358974359
"544" 108.6 775.485714285714 82.8181818181818 560.809968847352 445.915887850467
"545" 108.8 746.908396946565 68.8727735368957 522.650793650794 449.15873015873
"546" 109 719.256926952141 57.6221662468514 486.661392405063 438.490506329114
"547" 109.2 693.240694789082 44.424317617866 456.685897435897 417.51282051282
"548" 109.4 677.149253731343 39.8830845771144 432.551282051282 388.814102564103
"549" 109.6 650.938461538462 43.4717948717949 423.949324324324 354.439189189189
"550" 109.8 619.614250614251 46.6388206388206 428.508196721311 317.085245901639
"551" 110 596.676844783715 45.4045801526718 448.240963855422 289.25
"552" 110.2 571.490765171504 45.3641160949868 480.183183183183 271.864864864865
"553" 110.4 557.85101010101 43.1035353535354 514.46686746988 265.602409638554
"554" 110.6 542.643037974684 54.1569620253165 547.849529780564 272.272727272727
"555" 110.8 516.62915601023 67.2762148337596 577.498442367601 289.971962616822
"556" 111 491.229797979798 81.2979797979798 597.820987654321 317.805555555556
"557" 111.2 465.18766066838 99.6349614395887 601.529801324503 354.102649006622
"558" 111.4 432.997409326425 121.955958549223 593.686468646865 389.237623762376
"559" 111.6 402.084615384615 143.541025641026 571.330188679245 416.971698113208
"560" 111.8 377.166233766234 162.392207792208 540.950310559006 437.425465838509
"561" 112 372.178756476684 184.59067357513 503.903125 444.61875
"562" 112.2 357.929919137466 218.22641509434 466.658146964856 438.805111821086
"563" 112.4 343.614361702128 254.417553191489 440.348534201954 417.104234527687
"564" 112.6 331.807588075881 282.915989159892 428.677419354839 384.041935483871
"565" 112.8 322.473544973545 304.433862433862 435.228758169935 353.745098039216
"566" 113 323.592485549133 321.968208092486 452.85046728972 323.448598130841
"567" 113.2 320.614730878187 347.322946175637 480.94328358209 301.623880597015
"568" 113.4 321.864640883978 375.89226519337 515.943925233645 297.305295950156
"569" 113.6 324.682080924855 401.031791907515 545.857142857143 307.860248447205
"570" 113.8 330.362831858407 424.34808259587 572.252336448598 328.196261682243
"571" 114 336.534328358209 450.69552238806 590.323717948718 357.451923076923
"572" 114.2 343.296407185629 471 596.751612903226 392.01935483871
"573" 114.4 352.812672176309 491.154269972452 589.684887459807 426.302250803858
"574" 114.6 364.783475783476 513.111111111111 568.336666666667 460.22
"575" 114.8 377.045576407507 529.750670241287 535.484375 476.796875
"576" 115 390.019718309859 546.802816901409 499.191222570533 475.122257053291
"577" 115.2 399.586894586895 557.458689458689 467.864779874214 461.738993710692
"578" 115.4 416.441926345609 574.900849858357 447.305295950156 432.984423676013
"579" 115.6 421.455497382199 582.824607329843 435.34 398.73
"580" 115.8 428.402203856749 587.148760330579 438.561224489796 364.343537414966
"581" 116 438.578212290503 591.918994413408 456.470769230769 335.535384615385
"582" 116.2 442.466666666667 595.758974358974 479.39263803681 315.361963190184
"583" 116.4 450.483606557377 603.915300546448 510.850609756098 294.762195121951
"584" 116.6 455.334239130435 608.834239130435 547.015479876161 286.386996904025
"585" 116.8 463.590027700831 613.587257617728 579.840840840841 295.141141141141
"586" 117 470.462724935733 616.437017994859 608.196428571429 318.330357142857
"587" 117.2 472.559681697613 614.543766578249 627.360128617363 349.88424437299
"588" 117.4 479.719346049046 617.258855585831 631.77397260274 385.948630136986
"589" 117.6 489.910081743869 620.272479564033 623.019480519481 420.577922077922
"590" 117.8 498.213114754098 621.114754098361 601.542763157895 450.378289473684
"591" 118 512.267759562842 626.396174863388 570.51582278481 471.155063291139
"592" 118.2 522.986072423398 631.011142061281 534.711598746081 478.586206896552
"593" 118.4 538.026706231454 637.483679525223 501.48253968254 469.24126984127
"594" 118.6 548.266081871345 641.888888888889 476.47385620915 446.679738562092
"595" 118.8 550.960227272727 644.582386363636 459.667731629393 417.169329073482
"596" 119 555.346590909091 646.323863636364 448.970099667774 383.126245847176
"597" 119.2 557.931232091691 643.607449856734 451.352750809061 347.702265372168
"598" 119.4 564.883656509695 638.609418282549 463.00641025641 314.192307692308
"599" 119.6 583.331360946746 634.156804733728 485.775384615385 288.572307692308
"600" 119.8 609.635014836795 632.270029673591 518.104294478528 274.138036809816
"601" 120 639.13202247191 631.921348314607 553.319277108434 273.954819277108
"602" 120.2 671.34011627907 632.921511627907 584.325153374233 288.239263803681
"603" 120.4 708.525423728814 637.161016949153 605.29392971246 317.009584664537
"604" 120.6 735.782857142857 639.928571428571 613.013201320132 352.481848184818
"605" 120.8 743.293010752688 630.717741935484 607.257627118644 390.366101694915
"606" 121 764.559888579387 614.200557103064 592.316293929712 420.859424920128
"607" 121.2 794.687331536388 598.318059299191 564.933333333333 444.365079365079
"608" 121.4 829.121546961326 582.809392265193 531.635179153094 455.628664495114
"609" 121.6 858.684931506849 566.564383561644 496.030100334448 450.130434782609
"610" 121.8 862.416201117319 553.787709497207 465.695238095238 431.806349206349
"611" 122 874.438547486034 529.583798882682 442.422077922078 407.974025974026
"612" 122.2 893.35734870317 500.651296829971 429.210702341137 376.361204013378
"613" 122.4 912.762857142857 470.685714285714 428.701639344262 355.937704918033
"614" 122.6 931.378612716763 438.690751445087 442.360248447205 328.782608695652
"615" 122.8 930.307042253521 413.670422535211 465.835329341317 304.308383233533
"616" 123 924.900900900901 380.45045045045 496.144144144144 282.492492492492
"617" 123.2 920.127536231884 345.585507246377 529.987951807229 272.310240963855
"618" 123.4 912.222222222222 314.599415204678 563.988023952096 274.832335329341
"619" 123.6 901.058479532164 283.505847953216 592.570552147239 290.561349693252
"620" 123.8 892.45558739255 250.295128939828 611.39375 318.953125
"621" 124 878.346368715084 218.100558659218 615.095394736842 353.072368421053
"622" 124.2 858.584487534626 189.218836565097 604.02614379085 385.33660130719
"623" 124.4 838.429362880886 155.448753462604 578.489028213166 410.253918495298
"624" 124.6 821.824362606232 121.99433427762 544.188679245283 423.600628930818
"625" 124.8 817.301104972376 99.0303867403315 507.465798045603 423.436482084691
"626" 125 814.567204301075 102.448924731183 474.626543209877 412.706790123457
"627" 125.2 792.770234986945 92.6971279373368 450.329153605016 390.420062695925
"628" 125.4 760.875647668394 73.9974093264249 431.270700636943 360.257961783439
"629" 125.6 728.621761658031 59.7927461139896 434.495145631068 330.873786407767
"630" 125.8 691.576623376623 50.3064935064935 452.303125 301.215625
"631" 126 652.111959287532 41.6844783715013 479.859701492537 279.773134328358
"632" 126.2 618.225130890052 33.738219895288 515.811145510836 274.835913312693
"633" 126.4 590.622739018088 45.953488372093 547.934579439252 287.068535825545
"634" 126.6 559.15503875969 66.9173126614987 573.236593059937 311.432176656151
"635" 126.8 529.142857142857 89.4047619047619 588.480769230769 341.61217948718
"636" 127 500.773195876289 111.958762886598 592.468646864686 376.907590759076
"637" 127.2 468.556451612903 134.809139784946 581.431818181818 412.097402597403
"638" 127.4 436.507936507936 159.365079365079 553.288888888889 435.228571428571
"639" 127.6 403.21188630491 182.284237726098 517.719135802469 444.950617283951
"640" 127.8 372.266839378238 209.279792746114 482.091772151899 438.246835443038
"641" 128 345.893506493506 241.025974025974 453.412903225807 418.3
"642" 128.2 333.9972899729 267.029810298103 435.903225806452 387.561290322581
"643" 128.4 335.636627906977 296.933139534884 433.815286624204 351.656050955414
"644" 128.6 334.084033613445 336.52380952381 450.145569620253 322.335443037975
"645" 128.8 335.322289156627 374.593373493976 479.524844720497 307.406832298137
"646" 129 343.92082111437 411.290322580645 512.5 304.232352941176
"647" 129.2 357.107462686567 446.140298507463 548.504702194357 314.034482758621
"648" 129.4 371.877976190476 486.630952380952 580.489028213166 335.35736677116
"649" 129.6 389.788343558282 518.153374233129 605.220125786164 366.949685534591
"650" 129.8 409.362275449102 553.245508982036 616.684210526316 403.226973684211
"651" 130 433.109550561798 586.623595505618 604.424812030075 453.65037593985
"652" 130.2 464.161383285303 608.936599423631 600.616858237548 520.187739463602
"653" 130.4 476.571428571429 612.159029649596 566.324909747292 568.541516245487
"654" 130.6 489.470099255041 620.196591931784 524.833274415835 589.503293073023
"655" 130.8 518.93313069907 624.984802431597 473.022950819669 589.232786885243
"656" 131 553.105919003115 629.585669781931 432.398671096346 569.870431893688
"657" 131.2 592.516129032258 633.114369501466 404.249180327869 540.83606557377
"658" 131.4 631.377906976744 634.197674418605 382.993243243243 509.14527027027
"659" 131.6 669.69340974212 632.071633237822 373.895833333333 476.413194444444
"660" 131.8 710.202857142857 629.314285714286 372.600660066007 439.983498349835
"661" 132 751.14161849711 627.494219653179 384.428082191781 402.13698630137
"662" 132.2 785.652173913043 619.663768115942 408.302250803858 371.797427652733
"663" 132.4 814.325779036827 603.626062322946 441.082568807339 355.60244648318
"664" 132.6 833.774011299435 578.508474576271 473.972307692308 351.267692307692
"665" 132.8 859.929577464789 552.27323943662 508.540372670807 357.540372670807
"666" 133 884.336111111111 523.377777777778 542.978915662651 370.394578313253
"667" 133.2 905.628808864266 492.313019390582 570.535031847134 393.222929936306
"668" 133.4 924.02 463.171428571429 591.095238095238 422.149206349206
"669" 133.6 930.414201183432 434.890532544379 601.06862745098 454.81045751634
"670" 133.8 926.28612716763 408.323699421965 599.691489361702 490.553191489362
"671" 134 922.116959064328 376.421052631579 587.319587628866 524.766323024055
"672" 134.2 912.791788856305 345.527859237537 566.794701986755 552.135761589404
"673" 134.4 900.188405797101 315.547826086956 536.679611650485 570.488673139158
"674" 134.6 885.321739130435 284.785507246377 501.93265993266 577.821548821549
"675" 134.8 873.863387978142 252.642076502732 466.704318936877 576.279069767442
"676" 135 854.838274932615 225.865229110512 433.983818770227 572.941747572816
"677" 135.2 835.063711911357 195.285318559557 414.53642384106 557.397350993378
"678" 135.4 816.795389048991 167.527377521614 409.694078947368 530.848684210526
"679" 135.6 796.407506702413 137.203753351206 410.414634146341 499.620209059234
"680" 135.8 770.35945945946 106.351351351351 420.967532467533 466.217532467533
"681" 136 739.78590078329 87.0835509138381 443.205438066465 438.679758308157
"682" 136.2 709.505208333333 70.0807291666667 471.633136094675 417.224852071006
"683" 136.4 671.185750636132 50.4631043256997 504.837060702875 406.153354632588
"684" 136.6 633.131578947368 35.1473684210526 539.303125 407.234375
"685" 136.8 612.438320209974 44.3097112860892 567.267080745342 425.639751552795
"686" 137 580.948979591837 61.9540816326531 587.297124600639 451.987220447284
"687" 137.2 546.268929503916 81.1984334203655 596.661073825503 482.305369127517
"688" 137.4 512.175853018373 103.677165354331 594.733108108108 519.202702702703
"689" 137.6 486.098143236074 130.583554376658 583.171617161716 554.990099009901
"690" 137.8 455.771794871795 155.766666666667 562.729641693811 584.42996742671
"691" 138 421.997395833333 181.049479166667 535.2125 608.134375
"692" 138.2 391.914438502674 209.941176470588 507.75641025641 619.679487179487
"693" 138.4 364.213917525773 241.889175257732 492.119601328904 605.382059800664
"694" 138.6 346.991689750693 276.371191135734 469.277955271565 587.731629392971
"695" 138.8 334.765714285714 313.214285714286 447.087096774193 563.787096774194
"696" 139 331.250704225352 350.056338028169 433.313531353135 533.93399339934
"697" 139.2 334.216901408451 375.538028169014 425.710526315789 500.075657894737
"698" 139.4 341.769696969697 410.757575757576 426.412162162162 466.574324324324
"699" 139.6 354.115727002967 444.237388724036 441.516233766234 437.704545454545
"700" 139.8 371.412280701754 480.266081871345 467.349845201238 413.755417956656
"701" 140 395.337209302326 509.598837209302 499.367781155015 397.908814589666
"702" 140.2 417.884272997033 542.029673590504 540.384126984127 396.044444444444
"703" 140.4 447.085294117647 570.947058823529 575.787234042553 406
"704" 140.6 482.148688046647 593.128279883382 602.261538461538 430.723076923077
"705" 140.8 517.069069069069 609.990990990991 615.349514563107 463.521035598706
"706" 141 550.522935779817 625.37003058104 613.732876712329 498.421232876712
"707" 141.2 586.515942028985 638.51884057971 596.623794212219 527.270096463023
"708" 141.4 620.644776119403 645.632835820895 567.546875 545.075
"709" 141.6 659.099099099099 651.66966966967 531.872909698997 550.09364548495
"710" 141.8 694.366863905325 653.224852071006 496.577049180328 541.081967213115
"711" 142 729.603498542274 646.288629737609 467.453020134228 519.936241610738
"712" 142.2 746.701369863014 633.758904109589 444.75737704918 492.360655737705
"713" 142.4 768.956268221574 612.416909620991 434.319620253165 457.139240506329
"714" 142.6 800.596590909091 588.147727272727 441.08945686901 421.840255591054
"715" 142.8 833.21776504298 563.865329512894 462.687898089172 392.359872611465
"716" 143 863.641025641026 538.641025641026 492.636363636364 373.727272727273
"717" 143.2 888.434017595308 508.366568914956 525.009584664537 370.277955271565
"718" 143.4 912.224719101124 477.637640449438 559.396396396396 379.78978978979
"719" 143.6 925.733918128655 450.245614035088 589.288401253918 401.476489028213
"720" 143.8 934.770348837209 427.261627906977 607.970873786408 431.093851132686
"721" 144 929.671469740634 400.389048991355 611.443686006826 466.211604095563
"722" 144.2 928.130952380952 365.577380952381 601.342281879195 503.11744966443
"723" 144.4 928.112068965517 337.405172413793 578.293333333333 530.923333333333
"724" 144.6 922.715542521994 307.759530791789 546.345394736842 543.986842105263
"725" 144.8 910.560693641618 276.248554913295 509.351973684211 543.197368421053
"726" 145 892.071232876712 246.057534246575 478.695652173913 525.95652173913
"727" 145.2 874.43342776204 216.223796033994 459.342372881356 497.420338983051
"728" 145.4 852.754716981132 188.33153638814 454.866894197952 462.668941979522
"729" 145.6 827.21095890411 157.753424657534 464.446202531646 426.465189873418
"730" 145.8 798.051075268817 131.717741935484 487.748466257669 399.877300613497
"731" 146 768.427792915531 109.615803814714 519.012658227848 384.629746835443
"732" 146.2 736.822454308094 92.0678851174935 555.164086687307 387.130030959752
"733" 146.4 700.594240837696 77.1099476439791 586.290220820189 403.009463722398
"734" 146.6 661.576826196474 64.2493702770781 606.031152647975 431.018691588785
"735" 146.8 623.429667519182 49.7109974424553 608.873720136519 467.447098976109
"736" 147 584.401515151515 40.5479797979798 597.71935483871 501.861290322581
"737" 147.2 556.950777202073 48.5984455958549 574.584415584416 530.503246753247
"738" 147.4 531.543367346939 71.1071428571428 540.741935483871 551.11935483871
"739" 147.6 500.782278481013 92.8303797468354 504.016556291391 559.698675496689
"740" 147.8 471.596306068602 115 469.958762886598 550.962199312715
"741" 148 448.287958115183 142.55497382199 438.934210526316 531.279605263158
"742" 148.2 422.623036649215 168.348167539267 419.970684039088 502.465798045603
"743" 148.4 401.388746803069 197.864450127877 412.039867109635 466.02657807309
"744" 148.6 382.824607329843 232.793193717277 417.11935483871 429.283870967742
"745" 148.8 367.741046831956 267.410468319559 434.028213166144 398.595611285266
"746" 149 362.407713498623 300.986225895317 462.527950310559 377.257763975155
"747" 149.2 358.917378917379 338.934472934473 496.267267267267 372.627627627628
"748" 149.4 361.919075144509 375.841040462428 530.514018691589 384
"749" 149.6 366.441260744986 414.160458452722 557.993902439024 406.34756097561
"750" 149.8 376.321428571429 451.815934065934 572.71568627451 437.117647058823
"751" 150 390.174698795181 488.298192771084 572.429065743945 472.795847750865
"752" 150.2 406.076696165192 524.991150442478 557.124579124579 506.643097643098
"753" 150.4 424.298780487805 561.073170731707 534.538226299694 534.192660550459
"754" 150.6 449.202312140723 593.028901800194 504.63578206921 552.341853458394
"755" 150.8 471.625344352617 611.030303030303 471.703333333333 562.296666666667
"756" 151 500.774928774929 618.717948717949 440.21935483871 561.922580645161
"757" 151.2 536.319648093842 629.671554252199 403.603448275862 545.524137931034
"758" 151.4 565.878419452888 638.811550151976 383.161073825503 525.194630872483
"759" 151.6 600.886956521739 649.315942028986 386.614545454546 484.029090909091
"760" 151.8 638.013888888889 653.227777777778 403.704545454545 433.116883116883
"761" 152 675.152905198777 648.91131498471 430.90243902439 400.984756097561
"762" 152.2 709.698275862069 640.123563218391 466.432432432433 390.696696696697
"763" 152.4 744.966386554622 630.140056022409 499.782747603834 396.038338658147
"764" 152.6 780.601156069364 616.312138728324 528.820433436533 415.801857585139
"765" 152.8 813.949008498584 603.025495750708 550.698113207547 444.440251572327
"766" 153 829.920679886685 581.762039660057 558.455445544554 477.656765676568
"767" 153.2 844.831428571429 551.822857142857 552.827242524917 513.813953488372
"768" 153.4 865.220055710306 519.568245125348 538.056666666667 545.49
"769" 153.6 876.510144927536 484.35652173913 511.154340836013 568.475884244373
"770" 153.8 889.155882352941 450.302941176471 473.31 578.916666666667
"771" 154 901.365714285714 415.208571428571 438.125412541254 572.056105610561
"772" 154.2 908.364161849711 379.202312138728 409.783333333333 548.406666666667
"773" 154.4 912.961876832845 341.909090909091 394.151125401929 515.446945337621
"774" 154.6 915.4 304.754545454545 391.099678456592 480.138263665595
"775" 154.8 913.559523809524 265.675595238095 402.862295081967 447.760655737705
"776" 155 904.278551532034 232.841225626741 426.981191222571 421.398119122257
"777" 155.2 893.094827586207 201.494252873563 458.158536585366 407.045731707317
"778" 155.4 876.85593220339 169.016949152542 493.093939393939 406.584848484848
"779" 155.6 858.07397260274 137.038356164384 522.453968253968 421.930158730159
"780" 155.8 836.279452054794 108.638356164384 539.974110032362 447.899676375405
"781" 156 809.39588688946 86.2827763496144 544.041958041958 480.157342657343
"782" 156.2 782.228947368421 77.4105263157895 530.560260586319 509.162866449511
"783" 156.4 748.240837696335 66.8455497382199 501.642172523962 530.811501597444
"784" 156.6 711.760925449871 55.681233933162 465.151006711409 539.241610738255
"785" 156.8 675.5 45.3020304568528 429.116504854369 536.378640776699
"786" 157 639.734375 39.9817708333333 396.659163987138 523.559485530547
"787" 157.2 603.3391959799 35.2964824120603 378.885620915033 495.562091503268
"788" 157.4 581.205333333333 41.1066666666667 376.225913621263 463.78073089701
"789" 157.6 550.719072164948 57.8221649484536 384.779220779221 429.220779220779
"790" 157.8 517.56887755102 73.8622448979592 406.350931677019 399.447204968944
"791" 158 486.181141439206 91.424317617866 439.551829268293 382.670731707317
"792" 158.2 452.968503937008 111.070866141732 474.566455696202 382.354430379747
"793" 158.4 421.737662337662 132.784415584416 502.913043478261 397.599378881988
"794" 158.6 396.833773087071 158.577836411609 526.572327044025 421.654088050314
"795" 158.8 374.544235924933 189.729222520107 536.070234113712 455.779264214047
"796" 159 353.638069705094 222.109919571046 534.308474576271 488.53220338983
"797" 159.2 340.710106382979 255.023936170213 518.94670846395 517.727272727273
"798" 159.4 328.066852367688 286.175487465181 489.210862619808 538.162939297125
"799" 159.6 330.785310734463 314.830508474576 453.444055944056 544.867132867133
"800" 159.8 332.447368421053 349.654970760234 418.847457627119 540.684745762712
"801" 160 338.755681818182 383.153409090909 393.397350993378 519.470198675497
"802" 160.2 347.910180835135 417.565871028092 379.570943496368 487.726345790165
"803" 160.4 358.647615515944 445.7217489175 386.547526554487 455.830772184922
"804" 160.6 389.668569532175 453.008679724705 424.529618121082 414.121222870538
"805" 160.8 430.510752688172 455.760752688172 461.213166144201 382.112852664577
"806" 161 469.836021505376 460.314516129032 501.748502994012 370.679640718563
"807" 161.2 509.846796657382 454.899721448468 540.18125 373.93125
"808" 161.4 542.791556728236 442.298153034297 570.351515151514 393.187878787877
"809" 161.6 561.388499089557 436.921235945196 603.537177522901 421.29283487029
"810" 161.8 593.175342570884 435.052594958444 615.332972324266 473.913578829806
"811" 162 634.334254143646 424.234806629834 600.581168831169 521.353896103896
"812" 162.2 661.988857938719 399.740947075209 567.926421404682 542.685618729097
"813" 162.4 698.202666666667 375.141333333333 528.899676375405 542.789644012945
"814" 162.6 736.175202156334 344.070080862534 496.575562700965 527.32154340836
"815" 162.8 768.511811023622 320.220472440945 470.051446945338 502.572347266881
"816" 163 797.418421052632 292.805263157895 454.737012987013 468.126623376623
"817" 163.2 823.630434782609 263.057065217391 451.989932885906 430.107382550336
"818" 163.4 846.24795640327 231.803814713896 462.061290322581 395.838709677419
"819" 163.6 859.813186813187 199.148351648352 486.895209580838 368.505988023952
"820" 163.8 872.980978260869 162.361413043478 520.808823529412 353.644117647059
"821" 164 868.351428571429 153.737142857143 556.194117647059 359.797058823529
"822" 164.2 855.139344262295 146.612021857924 586.690625 381.4125
"823" 164.4 841.994475138122 128.944751381215 604.061688311688 410.905844155844
"824" 164.6 836.991666666667 114.408333333333 605.177852348993 447.359060402685
"825" 164.8 840.850282485876 121.906779661017 591.857627118644 480.237288135593
"826" 165 850.98670212766 128.867021276596 566.44089456869 505.61661341853
"827" 165.2 863.317204301075 140.731182795699 534.615873015873 524.022222222222
"828" 165.4 877.214659685864 152.924083769634 498.829581993569 532.826366559486
"829" 165.6 887.974293059126 165.030848329049 463.682274247492 528.257525083612
"830" 165.8 899.537467700258 178.397932816537 434.228758169935 509.627450980392
"831" 166 899.197994987469 181.240601503759 411.794701986755 481.913907284768
"832" 166.2 893.467567567568 180.321621621622 403.669934640523 447.019607843137
"833" 166.4 889.686980609418 179.562326869806 410.866449511401 410.700325732899
"834" 166.6 887.412607449857 181.744985673352 428.993710691824 379.672955974843
"835" 166.8 882.605633802817 181.49014084507 454.981818181818 354.890909090909
"836" 167 870.413978494624 178.02688172043 487.140243902439 339.728658536585
"837" 167.2 856.844686648501 164.702997275204 522.15 340.153125
"838" 167.4 841.122015915119 147.769230769231 551.111455108359 357.653250773994
"839" 167.6 825.525606469003 128.574123989218 569.1875 385.834375
"840" 167.8 812.885245901639 106.967213114754 573.573333333333 420.753333333333
"841" 168 802.468085106383 87.7393617021277 564.1926910299 456.65780730897
"842" 168.2 785.989389920424 75.5198938992042 543.685534591195 486.25786163522
"843" 168.4 773.20580474934 82.778364116095 515.072948328267 508.58358662614
"844" 168.6 754.386243386243 95.6402116402116 479.433333333333 518.74
"845" 168.8 727.665803108808 107.943005181347 444.713333333333 520.023333333333
"846" 169 697.017994858612 116.578406169666 411.184818481848 513.052805280528
"847" 169.2 666.925449871465 126.213367609254 382.642611683849 490.07560137457
"848" 169.4 638.207792207792 138.685714285714 367.946308724832 460.03355704698
"849" 169.6 613.520942408377 155.722513089005 364.146179401993 418.677740863787
"850" 169.8 591.160857908847 180.018766756032 370.692810457516 378.009803921569
"851" 170 563.19109947644 205.602094240838 390.967065868263 350.020958083832
"852" 170.2 542.405835543767 231.474801061008 422.050147492625 337.569321533923
"853" 170.4 524.434782608696 265.298913043478 455.77743902439 338.042682926829
"854" 170.6 517.622157229926 299.244325949062 488.239391728966 350.960605159957
"855" 170.8 514.292446264771 335.341793448072 515.362445351042 375.516821881348
"856" 171 520.459702275402 364.572110838715 532.590192883354 410.885983466064
"857" 171.2 531.882259626096 395.841146979086 533.151907737968 446.973889011962
"858" 171.4 550.292875859758 424.583110522631 520.006636729829 481.17547411604
"859" 171.6 574.560117302053 452.155425219941 494.319488817891 509.552715654952
"860" 171.8 597.70523415978 474.895316804408 461.222972972973 521.368243243243
"861" 172 625.002739726027 500.778082191781 426.128205128205 519.801282051282
"862" 172.2 653.227513227513 520.179894179894 393.43949044586 504.407643312102
"863" 172.4 680.063218390805 540.905172413793 368.951612903226 479.877419354839
"864" 172.6 710.505813953488 556.494186046512 348.704318936877 450.867109634551
"865" 172.8 742.563888888889 571.844444444444 340.081168831169 420.431818181818
"866" 173 768.300835654596 593.467966573816 351.835913312693 398.557275541796
"867" 173.2 784.083109919571 612.26273458445 371.873015873016 375
"868" 173.4 779.017647058824 611.694117647059 400.239263803681 357.138036809816
"869" 173.6 778.25671641791 605.15223880597 435.661676646707 349.350299401198
"870" 173.8 776.608823529412 594.994117647059 469.581761006289 352.490566037736
"871" 174 768.917682926829 581.463414634146 500.209375 367.2625
"872" 174.2 764.795252225519 557.6646884273 520.285714285714 393.380952380952
"873" 174.4 761.432748538012 526.976608187135 530.961165048544 427.061488673139
"874" 174.6 761.575301204819 497.722891566265 526.634551495017 462.601328903654
"875" 174.8 765.751461988304 468.543859649123 510.187074829932 493.204081632653
"876" 175 773.790697674419 442.261627906977 483.877022653722 512.517799352751
"877" 175.2 777 414.378612716763 448.216393442623 519.931147540984
"878" 175.4 782.279635258359 383.063829787234 411.576791808874 514.491467576792
"879" 175.6 786.20178041543 348.370919881306 382.369718309859 496.514084507042
"880" 175.8 787.73556231003 315.246200607903 359.876288659794 470.298969072165
"881" 176 788.658823529412 279.885294117647 347.798013245033 440.360927152318
"882" 176.2 785.808383233533 246.889221556886 348.772727272727 413.064935064935
"883" 176.4 786.067226890756 208.425770308123 360.28526645768 382.526645768025
"884" 176.6 784.421511627907 171.691860465116 385.779874213837 365.908805031447
"885" 176.8 781.733893557423 135.210084033613 417.448071216617 359.029673590504
"886" 177 773.94459833795 97.5263157894737 451.694864048338 365.175226586103
"887" 177.2 761.642458100559 67.7346368715084 482.11801242236 379.736024844721
"888" 177.4 751.723404255319 71.2898936170213 502.26402640264 412.118811881188
"889" 177.6 738.1953125 69.2135416666667 498.310954063604 457.710247349823
"890" 177.8 741.591549295775 59.9014084507042 476.641025641026 494.75641025641
"891" 178 747.036827195467 65.6883852691218 443.702702702703 515.452702702703
"892" 178.2 757.225433526012 65.7312138728324 407.182692307692 523.240384615385
"893" 178.4 767.708446866485 69.0517711171662 377.14657980456 510.687296416938
"894" 178.6 781.544041450777 72.5958549222798 363.860465116279 486.455149501661
"895" 178.8 794.044736842105 80.5447368421053 360.023489932886 455.906040268456
"896" 179 811.386666666667 86.8613333333333 372.935582822086 427.322085889571
"897" 179.2 823.491279069767 102.087209302326 396.91265060241 403.46686746988
"898" 179.4 836.514588859416 110.474801061008 427.548192771084 385.352409638554
"899" 179.6 847.844155844156 116.820779220779 461.04375 377.23125
"900" 179.8 868 134.377308707124 494.83734939759 378.207831325301
"901" 180 871.068783068783 145.899470899471 526.04012345679 394.141975308642
"902" 180.2 880.620418848168 158.096858638743 549.379421221865 419.807073954984
"903" 180.4 888.643835616438 164.372602739726 560.79359430605 451.010676156584
"904" 180.6 894.878947368421 172.002631578947 561.543252595156 486.78892733564
"905" 180.8 897.014367816092 181.034482758621 548.346666666667 519.976666666667
"906" 181 907.040431266846 197.77897574124 523.50641025641 544.580128205128
"907" 181.2 923.602150537634 218.720430107527 488.738410596027 555.218543046358
"908" 181.4 931.77897574124 245.153638814016 452.341296928328 553.686006825939
"909" 181.6 939.330532212885 274.72268907563 424.467741935484 536.31935483871
"910" 181.8 942.769230769231 302.17094017094 401.186495176849 508.128617363344
"911" 182 946.891364902507 328.766016713092 389.43143812709 474.484949832776
"912" 182.2 946.991573033708 356.292134831461 392.686666666667 438.543333333333
"913" 182.4 943.390449438202 384.862359550562 410.958598726115 407.168789808917
"914" 182.6 939.501424501425 410.948717948718 441.199404761905 388.08630952381
"915" 182.8 934.097701149425 437.876436781609 476.294642857143 385.892857142857
"916" 183 924.607558139535 464.223837209302 505.797058823529 398.5
"917" 183.2 913.533141210374 489.406340057637 528.158940397351 423.966887417218
"918" 183.4 901.805479452055 511.106849315069 537.681355932203 455.593220338983
"919" 183.6 897.808864265928 522.127423822715 534.855218855219 493.272727272727
"920" 183.8 883.37741046832 541.683195592287 518.912903225806 526.606451612903
"921" 184 864.806629834254 564.588397790055 493.42474916388 550.789297658863
"922" 184.2 843.464864864865 584.456756756757 460.732899022801 561.579804560261
"923" 184.4 819.021052631579 602.686842105263 426.491961414791 557.829581993569
"924" 184.6 793.333333333333 620.318965517241 399.761589403973 540.086092715232
"925" 184.8 761.621468926554 636.737288135593 380.51677852349 513.620805369128
"926" 185 732.785907859079 648.932249322493 373.721854304636 479.582781456954
"927" 185.2 702.450549450549 656.274725274725 381.546979865772 446.848993288591
"928" 185.4 669.737569060773 660.814917127072 399.177570093458 417.330218068536
"929" 185.6 635.174285714286 662.848571428571 426.323529411765 396.441176470588
"930" 185.8 602.602857142857 659.328571428571 459.424437299035 389.79421221865
"931" 186 572.908077994429 655.905292479109 490.052469135802 396.805555555555
"932" 186.2 551.72268907563 649.885154061625 517.145110410095 416.826498422713
"933" 186.4 528.547752808989 642.674157303371 531.784565916399 446.006430868167
"934" 186.6 505.893557422969 632.47619047619 533.561224489796 480.734693877551
"935" 186.8 483.994490358127 622.236914600551 525.675675675676 515.871621621622
"936" 187 465.5 609.860335195531 502.230031948882 541.523961661342
"937" 187.2 445.337950138594 594.736842105314 470.781456953373 555.397350993567
"938" 187.4 422.386508247274 576.310829888872 439.951553302747 555.819371298606
"939" 187.6 404.819178529492 561.594501412239 407.279745159887 539.250799804957
"940" 187.8 389.380149059301 542.539930578688 376.263672485989 508.038953799871
"941" 188 375.586561902587 524.481224597733 352.961769780701 475.785352339449
"942" 188.2 362.36159183587 503.616983499097 353.938131763705 452.709737783085
"943" 188.4 350.270561492875 483.122025537192 366.094439267401 420.811133162813
"944" 188.6 340.766666666841 459.01388888947 390.684542584244 392.116719245335
"945" 188.8 330.707317073171 431.967479674797 420.978978978979 373.825825825826
"946" 189 324.021978021978 404.186813186813 455.993846153846 370.436923076923
"947" 189.2 318.379403794038 375.989159891599 488.904320987654 380.608024691358
"948" 189.4 318.450549450549 347.744505494505 516 402.142405063291
"949" 189.6 318.240896358543 319.282913165266 529.056105610561 436.333333333333
"950" 189.8 324.737288135593 287.550847457627 524.867109634551 472.063122923588
"951" 190 331.575498575499 261.934472934473 508.451104100946 501.747634069401
"952" 190.2 338.08 235.874285714286 482.41059602649 520.493377483444
"953" 190.4 342.446629213483 227.216292134831 450.326599326599 522.333333333333
"954" 190.6 344.813370473538 226.640668523677 415.083333333333 511.01282051282
"955" 190.8 356.371830985916 220.028169014085 387.834394904459 487.238853503185
"956" 191 373.095628415301 202.33606557377 369.770764119601 455.90365448505
"957" 191.2 385.691666666667 176.466666666667 367.761092150171 421.494880546075
"958" 191.4 387.259668508287 153.483425414365 381.952978056426 388.971786833856
"959" 191.6 398.446022727273 139.801136363636 410.666666666667 370.266081871345
"960" 191.8 417.75208913649 122.74930362117 443.99706744868 363.762463343108
"961" 192 441.857142857143 112.638814016173 476.368902439024 372.140243902439
"962" 192.2 466.72654155496 96.4423592493298 503.051671732523 395.656534954407
"963" 192.4 491.532467532467 80.8311688311688 520.342767295598 427.927672955975
"964" 192.6 513.651948051948 67.7428571428571 523.683501683502 463.474747474747
"965" 192.8 539.213917525773 51.1932989690722 515.695652173913 499.438127090301
"966" 193 564.729591836735 44.2270408163265 491.313725490196 524.267973856209
"967" 193.2 593.613989637306 47.5181347150259 457.726962457338 538.044368600683
"968" 193.4 622.364556962025 46.7974683544304 421.814332247557 538.820846905537
"969" 193.6 652.034120734908 50.50656167979 390.676282051282 518.903846153846
"970" 193.8 683.786279683377 42.8627968337731 370.775577557756 490.897689768977
"971" 194 703.233243967829 48.3324396782842 364.044673539519 458.436426116839
"972" 194.2 728.066666666667 58.6769230769231 371.161290322581 425.68064516129
"973" 194.4 759.205263157895 67.7868421052632 394.589506172839 400.114197530864
"974" 194.6 780.931937172775 72.2460732984293 425.993827160494 384.077160493827
"975" 194.8 808.295336787565 84.6839378238342 460.222551928783 383.682492581602
"976" 195 833.178010471204 106.146596858639 492.20303030303 398.360606060606
"977" 195.2 852.131147540984 129.44262295082 512.827476038339 423.376996805112
"978" 195.4 872.537037037037 157.07671957672 520.969798657718 455.610738255034
"979" 195.6 895.115789473684 179.018421052632 516.155629139073 489.261589403973
"980" 195.8 909.698630136986 202.92602739726 497.28164556962 520.443037974684
"981" 196 923.058171745152 236.673130193906 466.466019417476 537.343042071197
"982" 196.2 936.457534246575 267.704109589041 430.432343234323 537.323432343234
"983" 196.4 938.22191011236 288.379213483146 396.516233766234 525.691558441559
"984" 196.6 937.855585831063 310.277929155313 374.423948220065 500.194174757282
"985" 196.8 942.850704225352 333.228169014085 365.355481727575 468.146179401993
"986" 197 939.60773480663 359.088397790055 367.996655518395 433
"987" 197.2 940.959239130435 381 384.439873417721 401.990506329114
"988" 197.4 938.756598240469 407.718475073314 411.059347181009 379.80118694362
"989" 197.6 932.839285714286 440.830357142857 442.859813084112 369.077881619938
"990" 197.8 925.24358974359 459.782051282051 476.431677018634 372.425465838509
"991" 198 911.837078651685 475.806179775281 506.189873417721 390.408227848101
"992" 198.2 894.048484848485 501.527272727273 523.946372239748 414.312302839117
"993" 198.4 879.170391061453 533.95251396648 536.533980582524 448.132686084142
"994" 198.6 860.941340782123 560.08938547486 531.578073089701 483.607973421927
"995" 198.8 833.582655826558 581.883468834688 511.107023411371 511.882943143813
"996" 199 813.529891304348 603.301630434783 480.649517684887 529.585209003215
"997" 199.2 780 629.232240437158 445.652996845426 528.577287066246
"998" 199.4 742.084507042254 644.707042253521 417.273026315789 512.430921052632
"999" 199.6 700.223163841808 655.559322033898 400.927152317881 484.675496688742
"1000" 199.8 656.139880952381 659.684523809524 396.108843537415 448.724489795918
"1001" 200 617.932584269663 663.376404494382 411.684210526316 416.417956656347
"1002" 200.2 589.293447293447 659.80056980057 438.990909090909 398.451515151515
"1003" 200.4 569.83630952381 651.889880952381 472.278287461774 396.636085626911
"1004" 200.6 552.028248587571 645.378531073446 501.135384615385 411.116923076923
"1005" 200.8 537.605797101449 640.121739130435 519.925696594427 431.068111455108
"1006" 201 523.893150684931 631.720547945206 530.493333333333 467.88
"1007" 201.2 507.77807486631 627.48128342246 522.893203883495 499.760517799353
"1008" 201.4 482.563685636856 619.441734417344 497.81875 525.859375
"1009" 201.6 464.272237196766 608.398921832884 470.718954248366 532.960784313726
"1010" 201.8 442.924324324324 593.954054054054 435.227272727273 530.542207792208
"1011" 202 417.729222520107 573.399463806971 399.707236842105 512.157894736842
"1012" 202.2 400.060273972696 554.230136986898 384.481967214914 480.645901647655
"1013" 202.4 384.821138214285 535.701897023248 380.764119599621 454.009966809434
"1014" 202.6 369.595687331537 514.986522911051 392.420875420875 417.713804713807
"1015" 202.8 356.729946524064 490.171122994652 415.666666666667 393.302752293578
"1016" 203 340.333333333333 459.637333333333 455.535928143713 380.413173652695
"1017" 203.2 333.31129476584 440.432506887052 482.295597484277 384.100628930818
"1018" 203.4 328.850704225352 411.228169014084 516.115625 400.65625
"1019" 203.6 320.332409972299 381.160664819945 538.934169278997 432.664576802508
"1020" 203.8 319.39226519337 356.618784530387 541.969178082192 470.02397260274
"1021" 204 320.105714285714 326.368571428571 526.04501607717 500.250803858521
"1022" 204.2 322.03488372093 300.223837209302 498.160655737705 521.370491803279
"1023" 204.4 326.320334261838 268.144846796657 465.799331103679 523.43143812709
"1024" 204.6 335.256484149856 238.559077809798 438.130990415335 506.099041533546
"1025" 204.8 350.067039106145 211.41061452514 417.882165605096 478.085987261146
"1026" 205 366.405555555556 182.077777777778 410.558922558923 442.885521885522
"1027" 205.2 380.972299168975 155.288088642659 420.301639344262 409.498360655738
"1028" 205.4 399.664772727273 130.241477272727 443.544072948328 385.26443768997
"1029" 205.6 423.890410958904 109.328767123288 476.64156626506 372.762048192771
"1030" 205.8 451.180327868852 90.9945355191257 510.18927444795 374.290220820189
"1031" 206 474.903896103896 75.3844155844156 538.230283911672 391.018927444795
"1032" 206.2 500.785145888594 61.2732095490716 553.580858085809 418.676567656766
"1033" 206.4 530.59067357513 54.3186528497409 551.08940397351 453.711920529801
"1034" 206.6 558.486005089059 48.147582697201 533.740506329114 485.810126582279
"1035" 206.8 588.904884318766 42.0359897172237 505.370967741935 504.387096774194
"1036" 207 621.602597402597 34.5714285714286 471.558922558923 506.070707070707
"1037" 207.2 648.625654450262 32.1125654450262 439.725239616613 493.769968051118
"1038" 207.4 679.522666666667 34.6373333333333 414.974440894569 469.437699680511
"1039" 207.6 705.564643799472 41.221635883905 404.055363321799 438.543252595156
"1040" 207.8 738.478947368421 50.5947368421053 404.378737541528 405.352159468439
"1041" 208 764.643037974684 61.1063291139241 422.25 374.85625
"1042" 208.2 789.921671018277 79.9973890339426 448.175226586103 354.954682779456
"1043" 208.4 816.086956521739 96.4373401534527 481.30303030303 350.072727272727
"1044" 208.6 836.287531806616 107.188295165394 511.371951219512 362.27743902439
"1045" 208.8 860.379581151833 129.371727748691 533.125786163522 386.619496855346
"1046" 209 884.797368421053 154.763157894737 541.210526315789 417.25
"1047" 209.2 901.870619946092 183.679245283019 535.23 451.006666666667
"1048" 209.4 918.244623655914 212.379032258065 510.761609907121 476.66253869969
"1049" 209.6 930.342391304348 240.097826086956 477.157190635452 484.247491638796
"1050" 209.8 936.618911174785 270.575931232092 443.843450479233 477.715654952077
"1051" 210 939.715517241379 297.867816091954 420.016181229774 455.339805825243
"1052" 210.2 934.00849858357 320.325779036827 404.964285714286 423.795454545455
"1053" 210.4 932.653409090909 349.113636363636 405.4332247557 390.182410423453
"1054" 210.6 935.958944281525 379.856304985337 424.496932515338 363.542944785276
"1055" 210.8 938.610169491525 407.466101694915 454.227272727273 345.978787878788
"1056" 211 929.432664756447 423.661891117478 487.604166666667 341.827380952381
"1057" 211.2 924.183976261128 450.504451038576 519.424778761062 353.469026548673
"1058" 211.4 919.122093023256 470.694767441861 539.921135646688 379.586750788643
"1059" 211.6 908.061046511628 488.363372093023 545.652173913043 410.695652173913
"1060" 211.8 895.742937853107 512.290960451977 532.876666666667 441.75
"1061" 212 884.041899441341 532.22905027933 505.86292834891 463.031152647975
"1062" 212.2 864.86 550.76 471.887459807074 469.270096463023
"1063" 212.4 842.080229226361 574.796561604585 440.294117647059 456.745098039216
"1064" 212.6 822.340599455041 593.880108991826 415.833865814696 433.715654952077
"1065" 212.8 793.681948424069 614.272206303725 404.138047138047 402.218855218855
"1066" 213 765.744985673352 630.76217765043 409.36569579288 370.255663430421
"1067" 213.2 734.344444444444 645.158333333333 428.295857988166 341.139053254438
"1068" 213.4 700.790055248619 651.10773480663 458.951070336391 324.996941896024
"1069" 213.6 666.771771771772 659.465465465466 490.714285714286 324.558441558442
"1070" 213.8 633.015151515152 662.312121212121 531.207236842105 328.763157894737
"1071" 214 602.958100558659 657.72905027933 562.440129449838 357.106796116505
"1072" 214.2 567.701449275362 653.646376811594 574.098360655738 394.140983606557
"1073" 214.4 539.067988668555 646.796033994334 565.495081967213 428.052459016394
"1074" 214.6 509.829608938547 632.237430167598 542.040498442368 447.626168224299
"1075" 214.8 478.213675213675 616.42735042735 509.408805031447 450.163522012579
"1076" 215 449.96174863388 603.934426229508 478.301282051282 433.041666666667
"1077" 215.2 421.334254143646 579.430939226519 460.675159235669 403.235668789809
"1078" 215.4 397.224089635854 551.817927170868 458.530944625407 368.602605863192
"1079" 215.6 375.284931506849 523.854794520548 472.71875 338.415625
"1080" 215.8 358.112637362637 497.239010989011 500.383928571429 315.857142857143
"1081" 216 344.846153846154 471.686813186813 533.587155963303 304.318042813456
"1082" 216.2 335.790368271955 443.849858356941 566.625 307.842261904762
"1083" 216.4 328.423398328691 411.272980501393 597.987767584098 325.122324159021
"1084" 216.6 321.642659279778 381.681440443213 618.318042813456 352.360856269113
"1085" 216.8 321.854651162791 353.755813953488 622.673333333333 386.673333333333
"1086" 217 323.631578947368 324.099415204678 595.602605863192 386.400651465798
"1087" 217.2 324.913544668588 293.884726224784 559.996913580247 377.175925925926
"1088" 217.4 327.90756302521 269.854341736695 530.818770226537 355.53074433657
"1089" 217.6 334.538674033149 242.414364640884 515.130990415335 325.552715654952
"1090" 217.8 345.254010695187 214.788770053476 510.646103896104 291.948051948052
"1091" 218 359.33152173913 192.426630434783 519.165625 258.046875
"1092" 218.2 376.458563535912 163.411602209945 540.394495412844 231.847094801223
"1093" 218.4 395.875 137.356382978723 571.178571428571 220.005952380952
"1094" 218.6 411.801120448179 121.106442577031 605.798780487805 223.567073170732
"1095" 218.8 415.225274725275 116.17032967033 636.412121212121 241.112121212121
"1096" 219 415.17094017094 116.57264957265 657.298780487805 267.323170731707
"1097" 219.2 414.349570200573 117.191977077364 665.63430420712 299.161812297735
"1098" 219.4 417.321637426901 113.573099415205 662.972602739726 333.671232876712
"1099" 219.6 421.776203966006 108.167138810198 647.773162939297 366.134185303514
"1100" 219.8 440.733695652174 94.2635869565217 620.383900928793 385.684210526316
"1101" 220 456.851648351648 84.043956043956 587.725 389.28125
"1102" 220.2 476.598901098901 70.5796703296703 556.482142857143 379.223214285714
"1103" 220.4 498.690217391304 61.1277173913043 528.08024691358 356.950617283951
"1104" 220.6 520.707124010554 52.490765171504 513.130293159609 328.586319218241
"1105" 220.8 549.621052631579 42.5473684210526 511.514563106796 296.673139158576
"1106" 221 579.591259640103 33.6195372750643 528.515060240964 264.834337349398
"1107" 221.2 608.989637305699 30.2253886010363 556.818713450292 246.947368421053
"1108" 221.4 636.403743315508 30.6604278074866 588.138461538462 247.489230769231
"1109" 221.6 667.368146214099 34.0992167101828 617.280597014925 262.585074626866
"1110" 221.8 693.603260869565 35.1929347826087 635.309523809524 288.47619047619
"1111" 222 718.513368983957 45.4732620320856 639.197452229299 320.907643312102
"1112" 222.2 746.290322580645 53.4543010752688 629.795986622074 353.966555183947
"1113" 222.4 765.449735449735 59.3968253968254 608.936305732484 382.480891719745
"1114" 222.6 791.827127659574 73.1117021276596 576.795107033639 397.825688073394
"1115" 222.8 815.088 88.6693333333333 542.329073482428 398.185303514377
"1116" 223 836.877659574468 105.468085106383 513.814814814815 382.058641975309
"1117" 223.2 857.434554973822 123.175392670157 495.009554140127 355.56050955414
"1118" 223.4 874.026109660574 142.227154046997 489.755700325733 323.107491856678
"1119" 223.6 893.241379310345 165.180371352785 496.959501557632 290.682242990654
"1120" 223.8 907.830729166667 185.169270833333 518.027190332326 262.688821752266
"1121" 224 921.494845360825 207.40206185567 548.145061728395 250.58950617284
"1122" 224.2 934.532432432432 237.27027027027 580.498461538462 254.624615384615
"1123" 224.4 935.371508379888 249.684357541899 606.951219512195 273.34756097561
"1124" 224.6 931.259259259259 270.698005698006 622.713395638629 303.778816199377
"1125" 224.8 940.186968838527 294.084985835694 628.375404530744 339.68284789644
"1126" 225 937.672364672365 309.233618233618 614.830618892508 369.579804560261
"1127" 225.2 935.695906432748 323.505847953216 588.047770700637 392.512738853503
"1128" 225.4 938.822822822823 350.273273273273 554.707547169811 398.827044025157
"1129" 225.6 943.328445747801 376.354838709677 522.828571428571 388.51746031746
"1130" 225.8 943.275862068966 403.336206896552 497.816455696202 365.329113924051
"1131" 226 936.249275362319 434.411594202899 481.704761904762 335.746031746032
"1132" 226.2 925.694524495677 467.708933717579 481.112540192926 302.987138263666
"1133" 226.4 915.264534883721 493.982558139535 494.434920634921 273.034920634921
"1134" 226.6 898.59943977591 520.652661064426 522.491124260355 253.458579881657
"1135" 226.8 876.011111111111 542.247222222222 556.389534883721 246.273255813953
"1136" 227 852.317679558011 566.560773480663 587.905775075988 254.565349544073
"1137" 227.2 833.797101449275 588.431884057971 613.158385093168 275.211180124224
"1138" 227.4 808.806267806268 610.404558404558 624.097643097643 308.013468013468
"1139" 227.6 781.506811989101 630.33242506812 624.946843853821 342.176079734219
"1140" 227.8 752.382271468144 640.750692520776 611.957654723127 373.016286644951
"1141" 228 724.222222222222 648.980555555556 588.933962264151 395.896226415094
"1142" 228.2 697.08719346049 657.550408719346 556.376623376624 412.162337662338
"1143" 228.4 668.421348314607 660.278089887641 536.732704402516 406.654088050314
"1144" 228.6 636.591591591592 662.501501501501 508.179487179487 385.49358974359
"1145" 228.8 611.807262569833 661.631284916201 489.692063492064 357.139682539682
"1146" 229 580.262857142857 653.702857142857 480.360655737705 325.718032786885
"1147" 229.2 550.228169014085 648.335211267606 484.081761006289 291.323899371069
"1148" 229.4 523.580555555556 640.744444444445 502.984567901235 264.873456790123
"1149" 229.6 500.022099447514 627.674033149171 530.592261904762 247.824404761905
"1150" 229.8 471.627777777778 612.588888888889 563.516034985423 244.938775510204
"1151" 230 443.827493261456 594.881401617251 592.100890207715 258.219584569733
"1152" 230.2 417.664835164835 576.016483516484 612.003067484663 282.717791411043
"1153" 230.4 394.730245231608 551.874659400545 618.203821656051 317.920382165605
"1154" 230.6 378.256983240223 525.505586592179 609.73597359736 352.42904290429
"1155" 230.8 361.972899728997 497.894308943089 588.040372670807 376.133540372671
"1156" 231 349.544474393531 475.805929919137 556.418300653595 390.107843137255
"1157" 231.2 341.488505747126 450.770114942529 525.044303797468 386.208860759494
"1158" 231.4 333.638655462185 419.344537815126 496.533742331288 369.819018404908
"1159" 231.6 325.167597765363 391.662011173184 474.379204892966 343.149847094801
"1160" 231.8 319.905817174515 367.678670360111 467.506622516556 309.652317880795
"1161" 232 320.439093484419 338.71954674221 480.024767801858 279.272445820433
"1162" 232.2 321.42817679558 310.265193370166 502.29179331307 257.051671732523
"1163" 232.4 322.534090909091 285.681818181818 535.435185185185 242.598765432099
"1164" 232.6 331.498583569405 256.821529745042 567.250737463127 243.047197640118
"1165" 232.8 338.877777777778 230.655555555556 600.12693498452 254.94427244582
"1166" 233 355.232044198895 205.511049723757 623.237237237237 280.336336336336
"1167" 233.2 372.353760445682 176.721448467967 632.792763157895 313.598684210526
"1168" 233.4 385.593406593407 150.758241758242 629.243243243243 347.091216216216
"1169" 233.6 403.254847645429 129.274238227147 613.376205787781 377.199356913183
"1170" 233.8 425.073170731707 105.745257452575 588.025157232704 398.764150943396
"1171" 234 447.888283378747 88.1934604904632 557.64263322884 408.586206896552
"1172" 234.2 474.224598930481 74.6283422459893 525.316923076923 404.104615384615
"1173" 234.4 497.310704960835 64.0626631853786 496.292063492064 385.279365079365
"1174" 234.6 525.477572559367 51.1688654353562 484.031948881789 355.801916932907
"1175" 234.8 551.946428571429 42.5331632653061 484.318032786885 323.259016393443
"1176" 235 579.467700258398 36.8165374677003 496.478395061728 292.422839506173
"1177" 235.2 605.230769230769 31.5538461538462 519.63746223565 269.839879154079
"1178" 235.4 633.721179624665 30.313672922252 551.875 257.735119047619
"1179" 235.6 667.474934036939 31.7176781002639 583.765395894428 260.870967741935
"1180" 235.8 697.026315789474 37.6684210526316 606.633333333333 280.554545454545
"1181" 236 725.649732620321 49.4411764705882 620 307.925925925926
"1182" 236.2 759.20942408377 55.5235602094241 624.142857142857 338.289115646258
"1183" 236.4 785.979057591623 70.7905759162304 613.539735099338 370.55298013245
"1184" 236.6 812.595800524934 88.9763779527559 588.365384615385 395.185897435897
"1185" 236.8 836.266490765172 107.232189973615 558.142405063291 407.993670886076
"1186" 237 857.170603674541 126.866141732283 525.613003095975 409.303405572755
"1187" 237.2 876.138666666667 151.24 494.921568627451 393.964052287582
"1188" 237.4 896.627906976744 175.054263565891 474.776397515528 369.310559006211
"1189" 237.6 906.870619946092 191.088948787062 464.955555555556 335.809523809524
"1190" 237.8 920.415094339623 220.010781671159 470.657051282051 303.214743589744
"1191" 238 930.582872928177 243.331491712707 490.345454545455 276.466666666667
"1192" 238.2 937.532786885246 271.852459016393 519.960606060606 262.806060606061
"1193" 238.4 944.650704225352 295.56338028169 553.276657060519 264.602305475504
"1194" 238.6 942.316568047337 315.89349112426 580.425 282.95625
"1195" 238.8 943.83284457478 343.674486803519 592.892307692308 314.055384615385
"1196" 239 944.997159090909 371.426136363636 589.073578595318 347.428093645485
"1197" 239.2 937.576704545455 396.380681818182 573.794212218649 377.466237942122
"1198" 239.4 927.580459770115 426.310344827586 546.534591194969 395.64465408805
"1199" 239.6 921.295731707317 459.042682926829 514.225080385852 397.479099678457
"1200" 239.8 913.47564469914 490.994269340974 482.104430379747 387.48417721519
"1201" 240 898.678873239437 512.901408450704 455.350318471338 366.652866242038
"1202" 240.2 879.595307917889 540.24633431085 440.057432432433 335.986486486487
"1203" 240.4 860.524079320113 565.694050991501 441.56183745583 303.840989399293
"1204" 240.6 833.642458100559 586.145251396648 457.783281733746 273.600619195046
"1205" 240.8 806.688888888889 610.594444444444 486.064024390244 258.52743902439
"1206" 241 778.601769911504 628.70796460177 518.266467065868 257.808383233533
"1207" 241.2 744.380952380952 644.478991596639 547.88115942029 272.226086956522
"1208" 241.4 710.893258426966 653.969101123595 564.652694610778 298.502994011976
"1209" 241.6 675.2 660.047222222222 570.38961038961 329.558441558442
"1210" 241.8 642.291428571429 663.357142857143 562.648902821317 360.799373040752
"1211" 242 610.913544668588 660.394812680115 542.350157728707 383.08832807571
"1212" 242.2 578.292479108635 655.576601671309 512.550898203593 396.317365269461
"1213" 242.4 545.742857142857 649.957142857143 479.377300613497 391.739263803681
"1214" 242.6 515.103641456583 639.509803921569 456.699690402477 372.343653250774
"1215" 242.8 497.666666666667 628.016393442623 438.596875 341.3
"1216" 243 474.876675603217 617.327077747989 437.83445945946 310.405405405405
"1217" 243.2 448.154891304348 603.228260869565 454.575757575758 281.460606060606
"1218" 243.4 425.387978142077 583.726775956284 483.967741935484 266.202346041056
"1219" 243.6 400.284916201117 560.871508379888 515.126506024096 269.698795180723
"1220" 243.8 379.837016574586 536.508287292818 540.070769230769 288.298461538462
"1221" 244 362.374655647383 512.818181818182 558.15 313.66875
"1222" 244.2 347.510928961749 483.959016393443 566.318327974276 342.411575562701
"1223" 244.4 337.144846796657 455.816155988858 558.288888888889 373.377777777778
"1224" 244.6 327.579250720461 425.195965417867 538.089171974522 396.375796178344
"1225" 244.8 322.008522727273 394.892045454545 508.388235294118 410.891176470588
"1226" 245 315.949438202247 363.030898876404 478.5 414.376582278481
"1227" 245.2 316.386554621849 334.621848739496 447.081761006289 403.952830188679
"1228" 245.4 319.071216617211 308.204747774481 424.083850931677 382.742236024845
"1229" 245.6 321.987460815047 276.294670846395 409.372483221477 354.194630872483
"1230" 245.8 332.005882352941 247.008823529412 411.671328671329 322.835664335664
"1231" 246 342.391666666667 217.883333333333 429.712990936556 298.703927492447
"1232" 246.2 354.912087912088 194.115384615385 459.375366568915 284.994134897361
"1233" 246.4 370.555858310627 167.550408719346 490.029673590505 286.320474777448
"1234" 246.6 388.465053763441 142.965053763441 518.09872611465 303.484076433121
"1235" 246.8 408.228169014084 118.715492957746 534.456591639871 328.144694533762
"1236" 247 430.571045576407 97.0321715817694 535.209302325581 358.720930232558
"1237" 247.2 458.377049180328 83.3469945355191 517.813455657492 385.663608562691
"1238" 247.4 482.106951871658 67.7860962566845 490.993846153846 400.876923076923
"1239" 247.6 507.877922077922 56.5454545454545 456.031152647975 408.308411214953
"1240" 247.8 536.586021505376 43.8118279569892 424.346405228758 396.352941176471
"1241" 248 568.097368421053 34.0157894736842 408.292929292929 372.96632996633
"1242" 248.2 598.013623978202 30.5013623978202 407.863945578231 343.639455782313
"1243" 248.4 629.027027027027 28.2108108108108 423.766233766234 317.873376623377
"1244" 248.6 659.630208333333 29.796875 448.733532934132 298.847305389222
"1245" 248.8 690.620418848168 34.4450261780105 479.125 293.0625
"1246" 249 718.677248677249 39.973544973545 513.942857142857 299.761904761905
"1247" 249.2 744.966321243523 53.5259067357513 537.534375 318.5875
"1248" 249.4 772.981865284974 63.7694300518135 547.333333333333 344.895238095238
"1249" 249.6 800.755905511811 76.6062992125984 548.726351351351 373.233108108108
"1250" 249.8 826.103092783505 93.7835051546391 533.731391585761 401.621359223301
"1251" 250 845.561497326203 110.034759358289 506.226114649682 415.085987261146
"1252" 250.2 867.484126984127 132.153439153439 474.842948717949 417.660256410256
"1253" 250.4 888.070652173913 154.138586956522 446.813664596273 403.512422360248
"1254" 250.6 905.219512195122 180.084010840108 426.125 377.817307692308
"1255" 250.8 919.030303030303 208.785123966942 420.116838487972 346.213058419244
"1256" 251 931.192934782609 234.453804347826 430.924242424242 315.921212121212
"1257" 251.2 937.727027027027 261.916216216216 454.678678678679 294.78978978979
"1258" 251.4 942.383333333333 287.508333333333 484.533923303835 282.699115044248
"1259" 251.6 947.399441340782 309.776536312849 518.407185628743 287.095808383234
"1260" 251.8 945.87323943662 310.467605633803 542.077151335312 307.195845697329
"1261" 252 943.530434782609 315.91884057971 551.834394904459 336.175159235669
"1262" 252.2 944.927374301676 321 548.530405405405 367.989864864865
"1263" 252.4 942.5 314.108333333333 530.669871794872 393.224358974359
"1264" 252.6 940.261627906977 308.014534883721 501.325227963526 408.249240121581
"1265" 252.8 940.949152542373 303.974576271186 470.275 407.2875
"1266" 253 937.877551020408 300.65889212828 445.611285266458 388.532915360501
"1267" 253.2 944.817927170868 303.700280112045 432.892508143323 360.260586319218
"1268" 253.4 945.462857142857 306.882857142857 432.245901639344 325.967213114754
"1269" 253.6 944.222910216718 310.058823529412 449.065015479876 297.811145510836
"1270" 253.8 944.5 311.87573964497 475.99703264095 283.391691394659
"1271" 254 942.065714285714 313.268571428571 508.15 283.335294117647
"1272" 254.2 942.393854748603 312.648044692737 535.471124620061 296.103343465046
"1273" 254.4 942.939058171745 310.584487534626 557.801857585139 320.625386996904
"1274" 254.6 941.478873239437 304.918309859155 565.169811320755 351.704402515723
"1275" 254.8 941.848664688427 297.896142433234 553.124223602484 380.692546583851
"1276" 255 937.846820809248 293.459537572254 526.824451410658 402.398119122257
"1277" 255.2 938.773109243698 288.801120448179 492.644859813084 410.143302180685
"1278" 255.4 937.647564469914 284.432664756447 460.859872611465 404.917197452229
"1279" 255.6 937.522857142857 274.951428571429 433.97385620915 383.398692810458
"1280" 255.8 937.069444444444 269.958333333333 419.479495268139 357.668769716088
"1281" 256 934.296296296296 264.059829059829 414.097402597403 324.87012987013
"1282" 256.2 932.841954022988 253.936781609195 422.887043189369 296.395348837209
"1283" 256.4 932.892655367232 245.627118644068 445.485119047619 271.83630952381
"1284" 256.6 934 242.121212121212 479.279635258359 265.793313069909
"1285" 256.8 933.282122905028 239.997206703911 511.10650887574 275.05325443787
"1286" 257 933.386740331492 238.792817679558 532.990881458967 298.617021276596
"1287" 257.2 932.245231607629 233.324250681199 541.637540453075 328.679611650485
"1288" 257.4 930.348773841962 228.016348773842 533.819047619048 359.08253968254
"1289" 257.6 926.521008403361 219.53781512605 511.5125 381.34375
"1290" 257.8 921.504225352113 211.659154929577 480.485436893204 392.52427184466
"1291" 258 915.624664879357 198.739946380697 449.498442367601 387.573208722741
"1292" 258.2 911.388268156425 188.784916201117 427.767973856209 366.611111111111
"1293" 258.4 907.238605898123 179.238605898123 416.907051282051 335.266025641026
"1294" 258.6 898.625683060109 167.459016393443 423.402597402598 302.685064935065
"1295" 258.8 889.646408839779 155.444751381215 447.270769230769 278.590769230769
"1296" 259 882.072580645161 146.801075268817 479.448170731707 273.326219512195
"1297" 259.2 873.43163538874 136.536193029491 506.708074534162 286.773291925466
"1298" 259.4 864.139473684211 127.313157894737 526.128125 312.825
"1299" 259.6 860.994680851064 121.462765957447 530.609427609428 344.43771043771
"1300" 259.8 861.733516483516 124.173076923077 516.068403908795 374.208469055375
"1301" 260 864.385057471264 131.591954022989 491.919871794872 392.865384615385
"1302" 260.2 865.408695652174 136.631884057971 459.075528700906 398.700906344411
"1303" 260.4 867.793604651163 139.531976744186 428.89905362776 388.268138801262
"1304" 260.6 870.89226519337 143.850828729282 407.876221498371 363.4332247557
"1305" 260.8 875.273712737127 149.111111111111 397.200647249191 331.711974110032
"1306" 261 880.282191780822 154.805479452055 398.897350993378 293.211920529801
"1307" 261.2 889.258666666667 164.442666666667 419.3625 263.09375
"1308" 261.4 899.607329842932 176.392670157068 448.749262536873 248.58407079646
"1309" 261.6 910.099216710183 191.702349869452 482.46587537092 251.284866468843
"1310" 261.8 918.406685236769 206.777158774373 506.501597444089 271.607028753994
"1311" 262 920.932614555256 209.733153638814 518.418831168831 300.779220779221
"1312" 262.2 925.878378378378 225.354054054054 516.570967741936 332.190322580645
"1313" 262.4 931.742382271468 244.634349030471 501.174342105263 360.907894736842
"1314" 262.6 934.506887052342 261.895316804408 471.385579937304 378.576802507837
"1315" 262.8 934.088495575221 282.480825958702 439.477419354839 379.367741935484
"1316" 263 934.760683760684 307.119658119658 413.727848101266 362.183544303798
"1317" 263.2 934.532394366197 329.022535211268 400.016835016835 334.892255892256
"1318" 263.4 929.333333333333 347.390313390313 402.124183006536 302.983660130719
"1319" 263.6 929.454545454546 365.510263929619 421.717791411043 277.217791411043
"1320" 263.8 930.195402298851 383.925287356322 451.334346504559 263.68085106383
"1321" 264 933.533724340176 402.296187683285 482.648648648649 268.51951951952
"1322" 264.2 927.229226361032 419.601719197708 506.524539877301 287.549079754601
"1323" 264.4 922.095238095238 439.267857142857 519.479233226837 315.968051118211
"1324" 264.6 919.329376854599 465.181008902077 518.486206896552 351.013793103448
"1325" 264.8 909.851744186046 490.706395348837 504.182098765432 379.774691358025
"1326" 265 898.053521126761 515.039436619718 475.917431192661 394.275229357798
"1327" 265.2 881.36974789916 536.235294117647 443.132911392405 393.237341772152
"1328" 265.4 858.8 557.050704225352 414.953560371517 377.15479876161
"1329" 265.6 831.223495702006 575 398.083333333333 348.216666666667
"1330" 265.8 810.099125364431 587.142857142857 397.534201954397 317.644951140065
"1331" 266 790.45197740113 597.80790960452 410.237942122186 288.752411575563
"1332" 266.2 770.541666666667 601.64880952381 433.28488372093 267.145348837209
"1333" 266.4 750.668639053254 610.325443786982 467.985119047619 258.419642857143
"1334" 266.6 728.25 614.781976744186 499.318584070797 264.716814159292
"1335" 266.8 710.533141210374 611.103746397695 524.99375 285.659375
"1336" 267 687.788059701493 610.665671641791 535.860759493671 315.503164556962
"1337" 267.2 670.676470588235 604.214705882353 530.933774834437 346.950331125828
"1338" 267.4 649.675141242938 593.135593220339 506.627329192547 372.341614906832
"1339" 267.6 632.899441340782 578.692737430168 476.032154340836 379.35691318328
"1340" 267.8 618.536723163842 562.324858757062 443.580327868852 369.67868852459
"1341" 268 600.613941018767 546.959785522788 419.037617554859 346.30407523511
"1342" 268.2 585.791780821918 528.86301369863 406.327974276527 315.639871382637
"1343" 268.4 574.949295774648 513.154929577465 405.51582278481 280.920886075949
"1344" 268.6 568.456582633053 492.187675070028 422.48253968254 253.146031746032
"1345" 268.8 554.453804347826 470.834239130435 450.931952662722 238.778106508876
"1346" 269 538.633152173913 455.570652173913 485.908284023669 239.44674556213
"1347" 269.2 521 445.333333333333 511.969230769231 255.295384615385
"1348" 269.4 499.111716621253 430.231607629428 527.823529411765 283.59133126935
"1349" 269.6 485.382681564246 406.997206703911 530.801948051948 318.295454545455
"1350" 269.8 472.588732317851 383.569013990457 518.885714005781 351.107936870665
"1351" 270 455.354822878181 359.183532155703 496.790738541672 374.615271801456
"1352" 270.2 439.12574294132 329.31979829281 455.251629671031 385.543055977509
"1353" 270.4 417.967828418231 302.828418230563 413.09477124183 354.529411764706
"1354" 270.6 395.763410927952 272.197642805946 402.471096572187 304.481364302971
"1355" 270.8 379.007356686543 222.587277050549 409.270119827777 263.396811467648
"1356" 271 367.418282548476 196.670360110803 434.288819875776 212.152173913043
"1357" 271.2 378.637119113573 180.684210526316 477.22188449848 192.957446808511
"1358" 271.4 378.715068493151 184.567123287671 522.65749235474 176.189602446483
"1359" 271.6 369.142091152815 193.447721179625 565.528875379939 183.009118541033
"1360" 271.8 365.554621848739 207.243697478992 574.615635179153 215.71661237785
"1361" 272 366.99433427762 224.892351274788 549.225396825397 237.815873015873
"1362" 272.2 371.464387464387 251.037037037037 516.040372670807 223.760869565217
"1363" 272.4 375.607954545455 275.289772727273 500.887096774194 186.948387096774
"1364" 272.6 371.686781609195 302.755747126437 507.742946708464 150.134796238245
"1365" 272.8 365.575144508671 334.85838150289 535.808383233533 125.715568862275
"1366" 273 360.921739130435 367.678260869565 573.86875 121.153125
"1367" 273.2 359.879765395894 402.507331378299 605.22418879056 141.241887905605
"1368" 273.4 355.645429362881 436.14404432133 619.213333333333 174.106666666667
"1369" 273.6 351.42939481268 469.530259365994 609.178571428571 207.698051948052
"1370" 273.8 363.141141141141 483.858858858859 575.453376205788 230.212218649518
"1371" 274 386.335211267606 498.898591549296 542.105740181269 221.540785498489
"1372" 274.2 409.824615384615 522.664615384615 524.359621451104 189.971608832808
"1373" 274.4 436.063636363636 544.875757575758 520.821428571429 152.538961038961
"1374" 274.6 459.380239520958 570.446107784431 539.254716981132 118.050314465409
"1375" 274.8 484.271604938272 595.429012345679 573.48048048048 99.9099099099099
"1376" 275 508.434650455927 619.051671732523 610.691642651297 102.682997118156
"1377" 275.2 533.647590361446 640.990963855422 641.40303030303 126.527272727273
"1378" 275.4 557.304487179487 642.663461538462 653.567656765677 163.620462046205
"1379" 275.6 580.436363636364 634.660606060606 641.882736156352 197.390879478827
"1380" 275.8 612.549575070822 630.252124645892 616.343848580442 220.17665615142
"1381" 276 641.142441860465 622.232558139535 579.05625 223.409375
"1382" 276.2 672.660550458716 622.400611620795 550.915887850467 200.386292834891
"1383" 276.4 703.331269349845 623.582043343653 537.860317460317 162.428571428571
"1384" 276.6 735.951807228916 627.207831325301 541.139158576052 125.595469255663
"1385" 276.8 762.19476744186 627.962209302326 557.753164556962 94.0727848101266
"1386" 277 788.194285714286 615.24 587.157434402332 82.3177842565598
"1387" 277.2 814.04347826087 597.585507246377 621.945244956772 87.028818443804
"1388" 277.4 840.243835616438 579.961643835616 646.415662650602 110.367469879518
"1389" 277.6 859.923512747875 556.657223796034 658.726688102894 140.440514469453
"1390" 277.8 867.844574780059 534.797653958944 651.720538720539 173.902356902357
"1391" 278 873.786786786787 505.957957957958 628.348765432099 197.509259259259
"1392" 278.2 881.222873900293 477.269794721408 594.562857142857 202.982857142857
"1393" 278.4 888.871720116618 448.262390670554 565.358490566038 187.707547169811
"1394" 278.6 886.38036809816 420.493865030675 546.212025316456 158.066455696203
"1395" 278.8 884.341176470588 393.894117647059 541.127868852459 123.793442622951
"1396" 279 884.34328358209 365.101492537314 552.834890965732 91.6666666666667
"1397" 279.2 881.275449101796 334.005988023952 575.104294478528 68.9018404907976
"1398" 279.4 876.6 301.642857142857 606.876436781609 71.3936781609195
"1399" 279.6 863.369318181818 272.710227272727 633.294478527607 92.5153374233129
"1400" 279.8 849.45558739255 242.458452722063 646.666666666667 122.780952380952
"1401" 280 835.059154929578 214.828169014084 642.977272727273 157.678571428571
"1402" 280.2 813.422343324251 189.291553133515 620.482035928144 183.745508982036
"1403" 280.4 796.430555555556 161.375 588.5 191.527272727273
"1404" 280.6 778.519886363636 131.488636363636 554.835365853659 180.228658536585
"1405" 280.8 757.64402173913 105.815217391304 528.920489296636 153.122324159021
"1406" 281 729.188295165394 84.7837150127227 520.310344827586 116.473354231975
"1407" 281.2 704.507936507937 64.8783068783069 525.293209876543 82.2222222222222
"1408" 281.4 680.286089238845 43.1627296587926 548.014705882353 65.3470588235294
"1409" 281.6 661.943005181347 45.8082901554404 578.541176470588 65.9088235294117
"1410" 281.8 654.175600450891 57.4909118755413 599.438429370011 82.1351569360802
"1411" 282 637.468030684574 66.6726342764194 612.765822786519 112.104430383593
"1412" 282.2 611.721227551685 74.9130434308119 610.986970783371 144.384363893844
"1413" 282.4 580.838046272494 79.2236503856041 592.195195195195 172.948948948949
"1414" 282.6 548.432911392405 84.9113924050633 562.003076923077 189.769230769231
"1415" 282.8 514.971052631579 82.9921052631579 529.032934131737 189.715568862275
"1416" 283 482.605744125326 86.5221932114883 501.409090909091 175.59696969697
"1417" 283.2 450.709305733557 97.3999981009505 482.653648780989 147.679446489856
"1418" 283.4 430.587601078167 113.266846361186 485.496774193548 117.729032258065
"1419" 283.6 408.540897097625 134.715039577836 507.178885630499 97.3049853372434
"1420" 283.8 389.127604166667 157.919270833333 537.188622754491 87.9850299401198
"1421" 284 376.114058355438 184.037135278515 570.607558139535 99.0145348837209
"1422" 284.2 365.501377410468 215.325068870523 597.855029585799 122.730769230769
"1423" 284.4 357.083798882682 246.740223463687 606.958199356913 157.038585209003
"1424" 284.6 352.244897959184 279.00583090379 592.30625 185.490625
"1425" 284.8 351.137640449438 311.227528089888 563.66253869969 199.863777089783
"1426" 285 354.157434402332 336.174927113703 530.242236024845 194.937888198758
"1427" 285.2 356.886904761905 359.967261904762 503.261829652997 174.84858044164
"1428" 285.4 361.190058479532 392.210526315789 485.445512820513 144.948717948718
"1429" 285.6 369.448179271709 423.910364145658 489.159609120521 108.087947882736
"1430" 285.8 381.073654390935 455.611898016997 513.388059701493 88.4268656716418
"1431" 286 390.591428571429 488.582857142857 544.387878787879 91.5454545454546
"1432" 286.2 400.613888888889 523.425 572.749253731343 112.04776119403
"1433" 286.4 419.843195266272 554.062130177515 585.031948881789 144.252396166134
"1434" 286.6 447.239010989011 575.623626373626 583.810897435898 177.798076923077
"1435" 286.8 476.523952095808 595.494011976048 562.021538461539 201.316923076923
"1436" 287 508.464285714286 612.107142857143 530.242331288344 205.288343558282
"1437" 287.2 541.303116147309 622.453257790368 503.718654434251 183.406727828746
"1438" 287.4 575.366972477064 632.993883792049 485.436893203884 150.932038834951
"1439" 287.6 608.079268292683 638.503048780488 486.6699669967 115.811881188119
"1440" 287.8 639.023255813953 637.168604651163 508.673652694611 87.7544910179641
"1441" 288 674.85552407932 636.798866855524 541.379008746356 88.0408163265306
"1442" 288.2 709.247813411079 636.01166180758 569.254716981132 113.028301886792
"1443" 288.4 746.66265060241 626.843373493976 575.434504792332 145.894568690096
"1444" 288.6 781.558479532164 619.178362573099 564.596825396825 175.926984126984
"1445" 288.8 802.266853932584 606.073033707865 538.829581993569 194.038585209003
"1446" 289 819.99416909621 579.778425655977 507.067901234568 189.33024691358
"1447" 289.2 835.1642228739 551.041055718475 479.966153846154 165.643076923077
"1448" 289.4 846.896253602305 525.953890489914 473.163333333333 133.233333333333
"1449" 289.6 858.657817109144 497.365781710915 483.303680981595 104.273006134969
"1450" 289.8 866.593272171254 466.073394495413 513.069277108434 88.1204819277108
"1451" 290 865.872023809524 436.196428571429 546.041297935103 87.5368731563422
"1452" 290.2 867.990825688073 401.449541284404 574.105571847507 104.715542521994
"1453" 290.4 876.731638418079 369.262711864407 589.763076923077 137.338461538462
"1454" 290.6 885.997093023256 340.566860465116 586.212837837838 171.070945945946
"1455" 290.8 897.43768115942 309.350724637681 565.987096774194 200.583870967742
"1456" 291 900.231671554252 274.806451612903 525.810240963855 216.632530120482
"1457" 291.2 901.226628895184 241.050991501416 490.888544891641 206.321981424149
"1458" 291.4 901.888217522659 204.477341389728 475.028846153846 177.541666666667
"1459" 291.6 891.061403508772 174.333333333333 479.42996742671 145.052117263844
"1460" 291.8 870.256906077348 154.616022099448 504.804154302671 120.477744807122
"1461" 292 844.757493188011 133.882833787466 537.716088328076 111.750788643533
"1462" 292.2 818.307901907357 114.907356948229 572.933534743202 120.462235649547
"1463" 292.4 790.904 94.3013333333333 595.403669724771 147.733944954128
"1464" 292.6 761.899182561308 76.0844686648501 600.071428571429 182.418831168831
"1465" 292.8 731.522427440633 57.9947229551451 581.454545454545 214.942424242424
"1466" 293 706.541114058355 42.2546419098143 548.947368421053 219.820433436533
"1467" 293.2 677.562176165803 42.6580310880829 518.721212121212 203.269696969697
"1468" 293.4 649.960526315789 49.7789473684211 497.846905537459 171.524429967427
"1469" 293.6 618.421465968586 50.6361256544503 502.598746081505 136.64263322884
"1470" 293.8 582.817480719794 51.745501285347 524.966360856269 113.504587155963
"1471" 294 551.886889460154 58.3470437017995 558.900302114804 106.746223564955
"1472" 294.2 516.138743455497 62.1937172774869 591.267477203647 122.908814589666
"1473" 294.4 486.917948717949 67.4 612.031152647975 152.697819314642
"1474" 294.6 467.021857923497 85.0710382513661 616.925806451613 188.825806451613
"1475" 294.8 448.705405405405 109.667567567568 596.656346749226 216.808049535604
"1476" 295 428.294429708223 136.822281167109 563.450657894737 225.328947368421
"1477" 295.2 417.037634408602 163.344086021505 529.541401273885 209.738853503185
"1478" 295.4 403.711911357341 191.534626038781 515.685358255452 179.467289719626
"1479" 295.6 387.980769230769 219.362637362637 520.475 142.55625
"1480" 295.8 377.359249329759 249.710455764075 542.801775147929 113.62426035503
"1481" 296 366.543417366947 282.15406162465 573.872340425532 101.115501519757
"1482" 296.2 361.196721311475 312.756830601093 606.261904761905 112.3125
"1483" 296.4 359.466101694915 343.378531073446 630.144200626959 135.987460815047
"1484" 296.6 356.796561604584 377.724928366762 636.170886075949 168.721518987342
"1485" 296.8 360.018126888217 410.069486404834 617.940438871473 195.764890282132
"1486" 297 366.781512605042 444.182072829132 588.129230769231 208.218461538462
"1487" 297.2 380.251479289941 476.846153846154 555.717791411043 196.671779141104
"1488" 297.4 395.704615384615 510.209230769231 535.97507788162 168.02492211838
"1489" 297.6 414.745454545455 542.475757575758 534.052805280528 134.056105610561
"1490" 297.8 437.298816568047 571.440828402367 546.151898734177 104.275316455696
"1491" 298 463.855153203343 598.378830083566 574.884955752212 87.3598820058997
"1492" 298.2 494.518950437318 619.518950437318 609.826979472141 90.2521994134897
"1493" 298.4 526.237388724036 633.293768545994 632.321212121212 113.745454545455
"1494" 298.6 558.779816513761 640.455657492355 638.996884735202 147.679127725857
"1495" 298.8 590.642201834862 647.608562691132 626.442006269592 177.940438871473
"1496" 299 623.897058823529 644.002941176471 599.053125 193.028125
"1497" 299.2 656.881502890173 638.719653179191 568.121212121212 182.975757575758
"1498" 299.4 690.510510510511 632.798798798799 544.874233128834 157.049079754601
"1499" 299.6 723.14 623.294285714286 535.441471571906 123.892976588629
"1500" 299.8 756.78978978979 611.483483483483 545.425867507886 91.2902208201893
"1501" 300 785.140401146132 594.825214899714 571.53216374269 73.3625730994152
"1502" 300.2 810.068047337278 574.914201183432 600.489675516224 75.9882005899705
"1503" 300.4 835.186588921283 551.755102040816 625.781155015198 99.9179331306991
"1504" 300.6 855.592067988669 526.909348441926 627.559870550162 131.038834951456
"1505" 300.8 876.912676056338 498.540845070423 613.263636363636 162.857575757576
"1506" 301 892.123529411765 467.920588235294 584.411764705882 178.802941176471
"1507" 301.2 900.33918128655 434.380116959064 552.649122807018 174.052631578947
"1508" 301.4 906.804154302671 401.557863501484 527.572727272727 154.727272727273
"1509" 301.6 910.253731343284 365.982089552239 518.602523659306 120.539432176656
"1510" 301.8 909.848214285714 331.142857142857 528.268518518518 90.1697530864198
"1511" 302 904.221893491124 296.988165680473 552.014662756598 72.9589442815249
"1512" 302.2 895.876832844575 263.404692082111 585.635057471264 72.0057471264368
"1513" 302.4 890.761061946903 226.837758112094 615.451327433628 86.1828908554572
"1514" 302.6 880.495750708215 191.631728045326 639.046583850932 111.512422360248
"1515" 302.8 863.023054755043 158.152737752161 646.322368421053 144.855263157895
"1516" 303 846.557142857143 125.422857142857 631.769968051118 175.916932907348
"1517" 303.2 825.634408602151 95.3897849462366 602.38679245283 191.383647798742
"1518" 303.4 797.649456521739 75.6603260869565 570.543026706231 187.320474777448
"1519" 303.6 774.594005449591 65.7275204359673 546.003125 167.11875
"1520" 303.8 744.32722513089 65.3089005235602 537.278317152104 137.067961165049
"1521" 304 710.994694960212 61.0185676392573 548.275316455696 103.382911392405
"1522" 304.2 676.399477806788 57.5013054830287 574.424332344214 82.5786350148368
"1523" 304.4 641.833333332924 54.1770833315694 605.282857156558 77.8571428504922
"1524" 304.6 607.358638743456 48.8141361256544 633.54678362573 91.8596491228064
"1525" 304.8 569.224867724868 47.4708994708995 655.751633986928 119.937908496732
"1526" 305 535.823684210526 49.6473684210526 658.666666666667 154.23
"1527" 305.2 508.585751978892 57.5751978891821 637.826625386997 183.693498452012
"1528" 305.4 487.411764705882 76.8636363636364 605.996951219512 195.137195121951
"1529" 305.6 458.854395604396 95.9752747252747 577.87537993921 181.091185410334
"1530" 305.8 429.167525773196 117.144329896907 559.846905537459 150.293159609121
"1531" 306 397.987113402062 141.182989690722 563.349834983498 116.547854785479
"1532" 306.2 376.354330708661 160.965879265092 586.110778443114 90.562874251497
"1533" 306.4 359.448467966574 192.206128133705 617.849397590361 86
"1534" 306.6 342.453038674033 223.585635359116 651.20178041543 95.160237388724
"1535" 306.8 327.964187327824 259.088154269972 677.053097345133 120.911504424779
"1536" 307 320.498583569405 288.71954674221 688.937908496732 156.950980392157
"1537" 307.2 320.148255813954 315.450581395349 676.437888198758 189.332298136646
"1538" 307.4 319.302857142857 345.6 647.586419753086 210.012345679012
"1539" 307.6 319.247093023256 376.293604651163 614.984848484848 209.20303030303
"1540" 307.8 322.794029850746 400.426865671642 588.356495468278 189.326283987915
"1541" 308 329.077142857143 426.9 575.438943894389 156.679867986799
"1542" 308.2 337.082857142857 452.702857142857 578.698051948052 123.909090909091
"1543" 308.4 346.57938718663 479.236768802228 598.060790273556 95.1063829787234
"1544" 308.6 358.924791086351 504.763231197772 628.809523809524 84.5267857142857
"1545" 308.8 373.116809116809 529.236467236467 661.251445086705 92.4421965317919
"1546" 309 390.729281767956 551.17679558011 688.229226361031 114.670487106017
"1547" 309.2 408.005730659026 567.332378223496 702.41065830721 146.203761755486
"1548" 309.4 428.739255014327 584.487106017192 703.756756756757 179.746621621622
"1549" 309.6 448.163888888889 603.358333333333 687.618892508143 210.586319218241
"1550" 309.8 475.414772727273 615.09375 658.084848484849 229.057575757576
"1551" 310 502.872093023256 629.523255813953 624.990909090909 226.427272727273
"1552" 310.2 529.337313432836 643.853731343284 602.571428571429 205.729483282675
"1553" 310.4 556.719197707736 652.994269340974 592.625407166124 174.671009771987
"1554" 310.6 578.204819277108 658.771084337349 600.026666666667 137.146666666667
"1555" 310.8 590.078313253012 655.527108433735 623.827160493827 110.762345679012
"1556" 311 612.712609970675 650.979472140762 656.263473053892 100.850299401198
"1557" 311.2 637.052023121387 642.471098265896 690 111.006024096386
"1558" 311.4 664.297297297297 636.882882882883 710.160256410256 140.663461538462
"1559" 311.6 689.640804597701 631.14367816092 714.766891891892 177.364864864865
"1560" 311.8 717.658959537572 624.867052023121 700.567823343849 210.321766561514
"1561" 312 745.406876790831 615.283667621776 675.059171597633 227.902366863905
"1562" 312.2 773.807339449541 601 641.222910216718 227.38080495356
"1563" 312.4 799.733893557423 588.047619047619 612.941717791411 209.932515337423
"1564" 312.6 827.002898550725 569.628985507246 596.757097791798 181.930599369085
"1565" 312.8 854.132930513595 548.175226586103 595.391447368421 146.167763157895
"1566" 313 879.82005899705 524.654867256637 611.927272727273 117.254545454545
"1567" 313.2 901.66 505.134285714286 640.394117647059 103.576470588235
"1568" 313.4 902.548961424332 481.626112759644 674.531722054381 107.368580060423
"1569" 313.6 911.422740524781 451.422740524781 700.80547112462 126.042553191489
"1570" 313.8 919.852852852853 418.351351351351 713.091836734694 158.918367346939
"1571" 314 921.363372093023 386.28488372093 708.962848297214 191.727554179567
"1572" 314.2 920.915662650602 355.331325301205 687.788161993769 219.725856697819
"1573" 314.4 915.694610778443 324.203592814371 657.758620689655 234.727272727273
"1574" 314.6 907.959770114943 290.833333333333 625.421511627907 229.68023255814
"1575" 314.8 900.311764705882 260.961764705882 601.352760736196 209.113496932515
"1576" 315 891.133333333333 228.408695652174 591.950331125828 176.950331125828
"1577" 315.2 881.810495626822 198.428571428571 601.858934169279 143.862068965517
"1578" 315.4 871.712209302326 163.386627906977 627.558208955224 121.05671641791
"1579" 315.6 864.425287356322 135.32183908046 659.939577039275 117.413897280967
"1580" 315.8 841.574123989218 116.56064690027 687.95625 132.121875
"1581" 316 815.520215633423 101.792452830189 699.327974276527 162.414790996785
"1582" 316.2 788.584905660377 85.5309973045822 694.034920634921 193.27619047619
"1583" 316.4 757.891304347826 75.6141304347826 670.831831831832 219.543543543544
"1584" 316.6 727.558974358974 67.4589743589744 638.526984126984 226.873015873016
"1585" 316.8 697.223958333333 63.9479166666667 610.541420118343 212.431952662722
"1586" 317 669.762886597938 67.5567010309278 591.685714285714 186.298412698413
"1587" 317.2 639.706036745407 67.8976377952756 586.555910543131 154.958466453674
"1588" 317.4 612.427888369397 74.8500719434291 596.997734153806 122.075434576499
"1589" 317.6 586.560526322509 86.500000000873 619.135951660934 99.2326284005318
"1590" 317.8 555.798955614031 95.0600522192577 650.157434402422 82.9999999999946
"1591" 318 524.666666666667 97.4092140921409 686.546012269939 89.4141104294479
"1592" 318.2 490.992063492063 96.4841269841269 711.835866261398 116.936170212766
"1593" 318.4 461.415549597855 100.898123324397 718.149006622517 150.337748344371
"1594" 318.6 433.616621983914 113.353887399464 703.967105263158 181.53947368421
"1595" 318.8 429.683783783784 128.602702702703 677.369905956113 201.630094043887
"1596" 319 431.498652291105 153.490566037736 642.589123867069 202.238670694864
"1597" 319.2 432.320809248555 180.595375722543 614.650943396226 179.053459119497
"1598" 319.4 442.749311294766 203.099173553719 604.937293729373 146.06600660066
"1599" 319.6 451.214477211796 229.364611260054 613.814465408805 112.600628930818
"1600" 319.8 464.323943661972 246.171830985915 638.65243902439 87.1829268292683
"1601" 320 478.792349726776 267.827868852459 670.008720930233 85.046511627907
"1602" 320.2 490.340659340659 291.112637362637 695.236686390533 100.603550295858
"1603" 320.4 502.462395543175 313.072423398329 711.76282051282 133.419871794872
"1604" 320.6 511.87811634349 339.614958448753 709.996732026144 168.611111111111
"1605" 320.8 526.387978142076 362.893442622951 690.599378881987 195.642857142857
"1606" 321 538.942307692308 390.288461538462 659.4 205.832835820896
"1607" 321.2 559.686274509804 418.047619047619 628.637724550898 194.056886227545
"1608" 321.4 580.46301369863 443.090410958904 611.193650793651 168.514285714286
"1609" 321.6 598.163323782235 471.361031518625 613.449685534591 136.474842767296
"1610" 321.8 615.189265536723 498.254237288136 633.765578635015 111.023738872404
"1611" 322 636.761517615176 520.135501355014 664.314868804665 106.128279883382
"1612" 322.2 664.284482758621 530.629310344828 695.063768115942 113.449275362319
"1613" 322.4 690.213649851632 525.160237388724 717.532710280374 136.102803738318
"1614" 322.6 722.340175953079 522.536656891496 727.074675324675 170.126623376623
"1615" 322.8 753.724852071006 516.704142011834 717.661129568106 201.906976744186
"1616" 323 787.210843373494 507.521084337349 694.520123839009 224.777089783282
"1617" 323.2 816.400576368876 496.305475504323 661.626112759644 230.275964391691
"1618" 323.4 841.738636363636 477.306818181818 633.075987841945 216.854103343465
"1619" 323.6 865.877492877493 456.376068376068 615.736363636364 189.415151515151
"1620" 323.8 890.979411764706 435.058823529412 613.29315960912 155.837133550489
"1621" 324 913.131805157593 411.171919770774 630.341538461538 127.052307692308
"1622" 324.2 920.92795389049 384.648414985591 661 111.836257309942
"1623" 324.4 922.35860058309 358.440233236152 692.810089020772 111.810089020772
"1624" 324.6 923.049562682216 328.002915451895 717.496894409938 132.748447204969
"1625" 324.8 921.517441860465 296.46511627907 724.922818791946 169.38255033557
"1626" 325 913.582840236686 267.396449704142 713.970967741935 201.129032258065
"1627" 325.2 900.68115942029 237.55652173913 685.690625 221.25
"1628" 325.4 885.106145251397 212.441340782123 652.268072289157 224.846385542169
"1629" 325.6 873.086956521739 184.527536231884 623.760479041916 206.395209580838
"1630" 325.8 855.445054945055 153.906593406593 610.053156146179 177.621262458472
"1631" 326 835.440771349862 127.206611570248 616.961904761905 144.720634920635
"1632" 326.2 812.134048257373 102.045576407507 643.895209580838 131.847305389222
"1633" 326.4 785.899441340782 81.6843575418994 675.456973293769 136.700296735905
"1634" 326.6 756.735294117647 63.4946524064171 700.640718562874 157.676646706587
"1635" 326.8 727.553246753247 59.2961038961039 711.650165016502 190.138613861386
"1636" 327 694.184210526316 49.4421052631579 703.910256410256 224.240384615385
"1637" 327.2 660.438461538462 33.4897435897436 682.484567901235 252.675925925926
"1638" 327.4 644.958762886598 33.8814432989691 653.29754601227 263.036809815951
"1639" 327.6 629.332480818414 40.8081841432225 622.13353115727 251.537091988131
"1640" 327.8 603.863402061856 37.9742268041237 604.082018927445 223.596214511041
"1641" 328 593.297229219144 34.5390428211587 603.980769230769 193.317307692308
"1642" 328.2 597.851458885942 32.9946949602122 622.564417177914 163.515337423313
"1643" 328.4 593.232375979112 33.9164490861619 652.269696969697 147.215151515152
"1644" 328.6 585.280423280423 43.2222222222222 685.765243902439 149.606707317073
"1645" 328.8 566.425196850394 62.238845144357 714.179012345679 169.851851851852
"1646" 329 537.359493670886 77.6455696202532 725.223684210526 200.871710526316
"1647" 329.2 514.299479166667 94.8255208333333 716.317610062893 232.449685534591
"1648" 329.4 488.167095115681 111.156812339332 689.907407407407 252.824074074074
"1649" 329.6 458.595687331536 126.169811320755 655.944444444444 253.592592592593
"1650" 329.8 430.721354166667 143.78125 631.216981132075 234.616352201258
"1651" 330 398.061224489796 162.926020408163 621.912052117264 201.973941368078
"1652" 330.2 372.59585492228 184.437823834197 631.065217391304 170.257763975155
"1653" 330.4 349.792 210.12 654.921921921922 148.678678678679
"1654" 330.6 341.910326086957 234.179347826087 690.260233918129 142.587719298246
"1655" 330.8 339.59375 264.684659090909 718.972972972973 158.045045045045
"1656" 331 332.36312849162 299.555865921788 732.67868852459 187.308196721311
"1657" 331.2 327.878612716763 333.898843930636 727.08282208589 219.312883435583
"1658" 331.4 331.136752136752 366.031339031339 706.791139240506 246.104430379747
"1659" 331.6 336.087976539589 402.489736070381 676.733118971061 257.096463022508
"1660" 331.8 345.354748603352 432.505586592179 643.308157099698 251.797583081571
"1661" 332 357.564564564565 465.39039039039 622.29012345679 227.108024691358
"1662" 332.2 372.933908045977 493.669540229885 615.16339869281 194.245098039216
"1663" 332.4 395.547112462006 517.048632218845 627.296875 163.6625
"1664" 332.6 423.605970149254 538.331343283582 652.611275964392 144.281899109792
"1665" 332.8 450.85498489426 558.365558912387 685.988130563798 137.489614243323
"1666" 333 482.032448377581 572.46017699115 719.048484848485 147.672727272727
"1667" 333.2 515.746268656716 581.277611940298 737.776758409786 172.553516819572
"1668" 333.4 548.824561403509 590.248538011696 738.239864864865 205.567567567568
"1669" 333.6 582.667630057803 595.106936416185 724.707236842105 236.453947368421
"1670" 333.8 615.507246376812 597.240579710145 699.62962962963 257.537037037037
"1671" 334 649.040935672515 600.561403508772 667.546296296296 261.79012345679
"1672" 334.2 681.90625 599.459375 641.779179810726 245.236593059937
"1673" 334.4 712.252941176471 594.614705882353 628.152380952381 214.657142857143
"1674" 334.6 746.177777777778 585.794444444444 632.009646302251 183.12540192926
"1675" 334.8 776.111801242236 580.276397515528 645.673780487805 160.435975609756
"1676" 335 815.061946902655 566.855457227139 678.293209876543 146.66049382716
"1677" 335.2 838.826219512195 546.356707317073 709.045180722892 153.385542168675
"1678" 335.4 860.491228070175 518.763157894737 731.323353293413 177.5
"1679" 335.6 875.139941690962 497.067055393586 743.559870550162 203.304207119741
"1680" 335.8 892.205128205128 469.37037037037 738.515050167224 236.732441471572
"1681" 336 904.407738095238 429.622023809524 712.438271604938 264.885802469136
"1682" 336.2 915.88115942029 396.530434782609 681.826086956522 264.17701863354
"1683" 336.4 917.90119760479 370.080838323353 661.100609756098 247.987804878049
"1684" 336.6 916.156156156156 336.666666666667 649.589171974522 214.047770700637
"1685" 336.8 910.425149700599 302.422155688623 659.40866873065 182.947368421053
"1686" 337 904.006006006006 263.198198198198 692.708333333333 159.985119047619
"1687" 337.2 898.321739130435 236.220289855072 720.136363636364 162.160606060606
"1688" 337.4 888.439882697947 205.571847507331 749.060790273556 178.039513677812
"1689" 337.6 875.497142857143 172.934285714286 764.033333333333 207.383333333333
"1690" 337.8 859.943181818182 142.110795454545 755.450160771704 239.697749196141
"1691" 338 841.053619302949 111.002680965147 729.388535031847 259.468152866242
"1692" 338.2 821.598382749326 98.5309973045822 696.601851851852 260.719135802469
"1693" 338.4 795.279255319149 88.2127659574468 670.732919254658 238.229813664596
"1694" 338.6 766.166666666667 74.9470899470899 658.430976430976 207.154882154882
"1695" 338.8 737.029255319149 59.1117021276596 661.198051948052 173.230519480519
"1696" 339 706.314814814815 46.8280423280423 682.535087719298 147.309941520468
"1697" 339.2 674.892950391645 35.5744125326371 713.840361445783 141.85843373494
"1698" 339.4 649.488 33.4773333333333 743.41265060241 156.819277108434
"1699" 339.6 617.141689373297 30.2588555858311 758.384353741497 186.863945578231
"1700" 339.8 591.253369272237 33.0727762803234 757.841750841751 218.666666666667
"1701" 340 569.025773195876 37.3247422680412 740.193650793651 245.996825396825
"1702" 340.2 552.963541666667 39.2135416666667 708.97476340694 256.785488958991
"1703" 340.4 536.608579088472 39.7667560321716 681.358024691358 245.987654320988
"1704" 340.6 512.977099236641 50.529262086514 661.796774193548 217.71935483871
"1705" 340.8 482.52987012987 63.8467532467533 661.148026315789 185.605263157895
"1706" 341 455.098666666667 81.6853333333333 673.528700906344 154.848942598187
"1707" 341.2 427.706849315068 101.816438356164 699.577844311377 136.308383233533
"1708" 341.4 407.670520231214 121.872832369942 728.893617021277 139.042553191489
"1709" 341.6 386.916666666667 142.236979166667 754.616519174041 160.274336283186
"1710" 341.8 368.306282722513 165.562827225131 765.540716612378 188.934853420195
"1711" 342 352.76501305483 190.942558746736 758.441176470588 222.349673202614
"1712" 342.2 339.27688172043 217.951612903226 734.733333333333 245.892063492063
"1713" 342.4 328.684636118598 246.242587601078 704.305295950156 251.373831775701
"1714" 342.6 322.884615384615 276.005494505495 676.167182662539 238.656346749226
"1715" 342.8 316.773913043478 307.168115942029 658.69512195122 212.807926829268
"1716" 343 317.133333333333 336.625 656.518987341772 179.75
"1717" 343.2 316.501424501424 361.7150997151 671.957957957958 151.861861861862
"1718" 343.4 319.824712643678 391.908045977012 698.807228915663 136.379518072289
"1719" 343.6 324.27743902439 420.015243902439 729.997023809524 134.473214285714
"1720" 343.8 330.921052631579 441.625730994152 755.215625 154.740625
"1721" 344 338.350140056022 462.120448179272 759.343333333333 186.516666666667
"1722" 344.2 346.777777777778 482.391666666667 742.981651376147 214.174311926605
"1723" 344.4 351.718085106383 497.712765957447 714.480243161094 228.878419452888
"1724" 344.6 352.980446927374 496.435754189944 682.588957055215 229.773006134969
"1725" 344.8 356.586206896552 510.435736677116 653.988023952096 211.392215568862
"1726" 345 361.219653179191 516.745664739884 642.332258064516 180.516129032258
"1727" 345.2 363.540229885057 518.816091954023 654.18064516129 150.793548387097
"1728" 345.4 365.588235294118 522.882352941177 680.853731343284 132.8
"1729" 345.6 364.379821958457 523.456973293769 711.155223880597 131.871641791045
"1730" 345.8 366.95530726257 527.368715083799 740.345679012346 151.246913580247
"1731" 346 370.217983651226 526.880108991826 752.120634920635 181.688888888889
"1732" 346.2 376.832402234637 534.187150837989 746.721362229102 215.012383900929
"1733" 346.4 378.650666666667 537.112 722.26397515528 238.968944099379
"1734" 346.6 386.064 546.064 692.386996904025 247.009287925697
"1735" 346.8 399.316666666667 561.455555555556 660.48125 236.565625
"1736" 347 415.983739837398 579.509485094851 639.237082066869 211.003039513678
"1737" 347.2 434.651474530831 598.112600536193 634.986754966887 179.23178807947
"1738" 347.4 457.304812834225 612.286096256684 649.854545454545 150.872727272727
"1739" 347.6 478.461971830986 624.585915492958 677.637982195846 135.474777448071
"1740" 347.8 503.686648501362 636.58038147139 714.045731707317 134.399390243902
"1741" 348 523.037037037037 646.904761904762 739.817629179331 154.358662613982
"1742" 348.2 530.578804347826 647.521739130435 750.720930232558 183.225913621262
"1743" 348.4 539.890173410405 648.898843930636 745.490566037736 215.993710691824
"1744" 348.6 549.433139534884 651.540697674419 723.38036809816 239.061349693252
"1745" 348.8 558.068767908309 653.659025787966 690.808049535604 246.947368421053
"1746" 349 560.765193370166 653.361878453039 659.557228915663 233.129518072289
"1747" 349.2 564.20303030303 650.730303030303 640.009345794393 207.323987538941
"1748" 349.4 577.869969040248 649.427244582043 635.220447284345 174.060702875399
"1749" 349.6 596.083815028902 646.488439306358 647.793650793651 143.911111111111
"1750" 349.8 621.993808049536 644.043343653251 670.725663716814 123.091445427729
"1751" 350 648.674846625767 641.303680981595 700.729483282675 116.753799392097
"1752" 350.2 678.435028248588 633.810734463277 728.187683284457 130.636363636364
"1753" 350.4 706.005917159763 623.46449704142 742.593442622951 157.281967213115
"1754" 350.6 733.008595988539 609.58452722063 742.227722772277 189.848184818482
"1755" 350.8 759.927710843374 594.527108433735 720.947530864198 213.219135802469
"1756" 351 785.718023255814 581.316860465116 689.339506172839 219.891975308642
"1757" 351.2 808.302052785924 562.284457478006 659.112121212121 207.090909090909
"1758" 351.4 826.820289855072 539.927536231884 640.380503144654 181.09748427673
"1759" 351.6 843.575842696629 515.831460674157 636.229773462783 149.381877022654
"1760" 351.8 853.619883040936 489.640350877193 649.2416918429 120.33836858006
"1761" 352 858.626470588235 464.417647058824 675.376146788991 101.34250764526
"1762" 352.2 859.757396449704 438.562130177515 707.871720116618 96.1078717201166
"1763" 352.4 851.315942028985 414.666666666667 737.66862170088 107.187683284457
"1764" 352.6 842.760932944606 390.361516034985 760.725 130.05625
"1765" 352.8 829.182336182336 364.358974358974 769.14238410596 160.135761589404
"1766" 353 813.216901408451 343.667605633803 760.209375 191.728125
"1767" 353.2 798.546478873239 321.983098591549 738.384615384615 212.951923076923
"1768" 353.4 790.687679083095 296.381088825215 705.534161490683 223.515527950311
"1769" 353.6 782.127478753541 271.549575070822 673.918429003021 211.725075528701
"1770" 353.8 772.40625 244.75 656.092063492064 185.628571428571
"1771" 354 760.643454038997 218.339832869081 655.647249190939 152.113268608414
"1772" 354.2 743.195054945055 198.126373626374 668.18927444795 125.258675078864
"1773" 354.4 721.422459892819 176.997326202865 695.598820059085 106.997050147426
"1774" 354.6 697.214477211796 157.73726541555 725.169642857143 108.428571428571
"1775" 354.8 674.967213114754 136.33606557377 749.801775147929 126.366863905325
"1776" 355 650.330601092896 114.344262295082 765.833865814696 152.792332268371
"1777" 355.2 633.275956284153 89.8333333333333 766.466216216216 185.790540540541
"1778" 355.4 618.051212938005 63.256064690027 750.795665634675 216.572755417957
"1779" 355.6 599.354755784062 41.9305912596401 722.577160493827 232.466049382716
"1780" 355.8 597.302083333333 48.5416666666667 689.482035928144 234.892215568862
"1781" 356 593.106770833333 59.328125 662.16199376947 219.906542056075
"1782" 356.2 587.902887139108 72.9816272965879 648.034591194969 193.465408805031
"1783" 356.4 578.677685950413 93.0247933884298 651.295819935691 160.289389067524
"1784" 356.6 571.008379888268 113.698324022346 669.779816513761 134.819571865443
"1785" 356.8 558.78453038674 136.17679558011 699.112068965517 119.074712643678
"1786" 357 545.047872340426 159.023936170213 729.178041543027 115.818991097923
"1787" 357.2 526.01055408971 177.881266490765 757.599388379205 131.507645259939
"1788" 357.4 510.253968253968 201.402116402116 772.284280936455 159.270903010033
"1789" 357.6 489.625974025974 221.937662337662 768.790540540541 190.39527027027
"1790" 357.8 468.539682539682 240.357142857143 749.434920634921 217.55873015873
"1791" 358 445.519480519481 252.657142857143 722.021276595745 231.358662613982
"1792" 358.2 420.888311688312 268.451948051948 691.384146341463 228.935975609756
"1793" 358.4 394.627659574468 279.172872340425 665.287037037037 210.438271604938
"1794" 358.6 368.119047619048 288.026455026455 653.461538461538 179.653846153846
"1795" 358.8 344.07027027027 304.094594594595 661.115384615385 151.480769230769
"1796" 359 331.742627345844 322.300268096515 683.705882352941 127.270588235294
"1797" 359.2 336.859598853868 332.707736389685 713.246246246246 119.882882882883
"1798" 359.4 342.161849710983 333.060693641619 743.475362318841 131.092753623188
"1799" 359.6 340.166197183099 329.715492957747 762.840255591054 154.079872204473
"1800" 359.8 335.898071625344 325.876033057851 766.99674267101 187.462540716612
"1801" 360 334.830601092896 320.584699453552 754.454838709677 216.596774193548
"1802" 360.2 341.208211143695 318.108504398827 729.132930513595 236.057401812689
"1803" 360.4 349.974431818182 316.477272727273 697.946843853821 244.458471760797
"1804" 360.6 363.026954177898 313.326145552561 668.185410334347 233.537993920973
"1805" 360.8 382.154471544715 307.29810298103 649.794952681388 208
"1806" 361 400.024 302.744 648.256329113924 176.829113924051
"1807" 361.2 422.706349206349 298.785714285714 661.729559748428 148.669811320755
"1808" 361.4 439.38567493113 299.743801652893 687.353293413174 129.62874251497
"1809" 361.6 460.413223140496 304.96694214876 720.833827893175 130.522255192878
"1810" 361.8 477.36 314.357333333333 745.712166172107 148.756676557863
"1811" 362 492.109589041096 331.567123287671 759.94375 179.225
"1812" 362.2 507.119113573407 347.725761772853 759.940397350993 209.854304635762
"1813" 362.4 526.702412868633 362.260053619303 744.932038834952 238.145631067961
"1814" 362.6 543.027100271003 381.674796747968 718.101538461538 254.950769230769
"1815" 362.8 563.497395833333 398.729166666667 686.201807228916 252.524096385542
"1816" 363 586.939560439561 414.184065934066 657.931952662722 235.781065088757
"1817" 363.2 610.497311827957 430.784946236559 643.605769230769 209.567307692308
"1818" 363.4 633.092140921409 449.379403794038 643.600628930818 175.430817610063
"1819" 363.6 655.429824561404 465.792397660819 659.099099099099 148.093093093093
"1820" 363.8 683.796195652174 474.573369565217 686.276785714286 130.235119047619
"1821" 364 711.826747720365 472.571428571429 716.66163141994 130.933534743202
"1822" 364.2 743.618497109827 466.554913294798 741.957446808511 149.19452887538
"1823" 364.4 773.296296296296 457.207977207977 757.203947368421 179.358552631579
"1824" 364.6 799.635097493036 446.392757660167 751.087662337662 209.883116883117
"1825" 364.8 821.282352941176 429.052941176471 730.492307692308 236.089230769231
"1826" 365 844.081081081081 411.002702702703 699.516516516517 246.45045045045
"1827" 365.2 861.474285714286 388.334285714286 669.150442477876 242.038348082596
"1828" 365.4 874.85632183908 361.505747126437 644.890965732087 220.152647975078
"1829" 365.6 891.8891966759 336.047091412742 634.558441558442 189.892857142857
"1830" 365.8 903.412790697674 311.247093023256 639.621118012422 158.22049689441
"1831" 366 907.510324483776 282.191740412979 656.806451612903 134.398826979472
"1832" 366.2 910.032544378698 252.207100591716 684.599415204678 118.83918128655
"1833" 366.4 909.88115942029 222.026086956522 714.736363636364 118.315151515152
"1834" 366.6 903.823188405797 192.205797101449 741.650602409639 132.593373493976
"1835" 366.8 895.372928176796 173.124309392265 756.811320754717 157.204402515723
"1836" 367 882.361111111111 155.444444444444 753.076190476191 188.796825396825
"1837" 367.2 874.175141242938 146.437853107345 733.876582278481 214.594936708861
"1838" 367.4 862.517615176152 131.021680216802 706.222891566265 226.030120481928
"1839" 367.6 848.363387978142 118.833333333333 675.003067484663 224.116564417178
"1840" 367.8 830.813698630137 103.427397260274 648.504587155963 206.920489296636
"1841" 368 808.158602150538 82.8924731182796 634.258566978193 176.797507788162
"1842" 368.2 785.381333333333 69.48 640.824451410658 145.702194357367
"1843" 368.4 762.301837270341 65.8950131233596 664.561349693252 125.046012269939
"1844" 368.6 732.297587131367 57.9302949061662 695.615606936416 116.225433526012
"1845" 368.8 704.63829787234 50.2234042553191 725.535087719298 124.964912280702
"1846" 369 674.252631578947 42.0684210526316 745.151612903226 151.154838709677
"1847" 369.2 643.864935064935 36.5038961038961 744.488524590164 181.786885245902
"1848" 369.4 613.44327176781 33.0395778364116 726.942675159236 209.726114649682
"1849" 369.6 585.858638743456 33.1204188481675 701.099678456592 227.106109324759
"1850" 369.8 556.549738219895 37.2984293193717 668.468277945619 231.009063444109
"1851" 370 530.413265306122 42.8035714285714 641.256024096386 217.888554216867
"1852" 370.2 506.489690721649 55.0335051546392 623.230769230769 192.791666666667
"1853" 370.4 479.316883116883 66.2779220779221 619.735785953177 163.789297658863
"1854" 370.6 455.959568733154 80.6684636118598 634.463190184049 134.748466257669
"1855" 370.8 429.932795698925 99.7715053763441 661.116618075802 118.078717201166
"1856" 371 406.196531791907 120.878612716763 690.070796460177 121.589970501475
"1857" 371.2 384.991869918699 146.745257452575 714.332317073171 138.460365853659
"1858" 371.4 368.719251336898 170.061497326203 726.955414012739 167.175159235669
"1859" 371.6 352.804407713499 196.939393939394 718.17791411043 196.128834355828
"1860" 371.8 339.580110497238 224.994475138122 697.39751552795 217.130434782609
"1861" 372 328.525139664804 254.388268156425 668.501510574018 224.818731117825
"1862" 372.2 321.53216374269 279.631578947368 638.942073170732 213.509146341463
"1863" 372.4 316.478378378378 311.056756756757 622.15 186.909375
"1864" 372.6 324.175074183976 336.445103857567 620.263665594855 155.450160771704
"1865" 372.8 327.039755351682 367.678899082569 633.039634146341 129.060975609756
"1866" 373 331.483870967742 396.120234604106 658.30029154519 109.947521865889
"1867" 373.2 331.806267806268 427.396011396011 689.354651162791 110.625
"1868" 373.4 337.971346704871 446.76217765043 713.976119402985 129.605970149254
"1869" 373.6 347.270194986072 458.760445682451 723.214285714286 157.996753246753
"1870" 373.8 358.122093023256 482.229651162791 712.309375 190.134375
"1871" 374 371.207650273224 504.065573770492 687.575851393189 208.733746130031
"1872" 374.2 385.900602409639 530.71686746988 655.241590214067 212.559633027523
"1873" 374.4 407.776836158192 552.214689265537 629.33850931677 196.394409937888
"1874" 374.6 433.284057971014 569.011594202899 614.829581993569 168.553054662379
"1875" 374.8 461.63963963964 583.219219219219 620.251592356688 138.245222929936
"1876" 375 487.856338028169 596.022535211268 642.531343283582 114.09552238806
"1877" 375.2 514.913793103448 605.715517241379 672.219219219219 105.321321321321
"1878" 375.4 544.309248554913 614.638728323699 700.212827988338 117.02332361516
"1879" 375.6 575.608571428571 617.762857142857 718.601910828026 143.671974522293
"1880" 375.8 604.943573667712 619.153605015674 721.340909090909 175.392857142857
"1881" 376 628.687878787879 615.051515151515 707.853968253968 203.650793650794
"1882" 376.2 653.250746268657 604.746268656716 684.887537993921 223.082066869301
"1883" 376.4 678.645714285714 593.434285714286 650.947368421053 223.885448916409
"1884" 376.6 704.304985337243 576.627565982405 625.41065830721 207.351097178683
"1885" 376.8 723.22 557.334285714286 612.022151898734 177.46835443038
"1886" 377 735.766381766382 533.860398860399 614.061093247588 146.257234726688
"1887" 377.2 747.28488372093 508.357558139535 630.444108761329 118.368580060423
"1888" 377.4 751.652567975831 482.413897280967 658.122754491018 103.571856287425
"1889" 377.6 751.305810397554 456.834862385321 689.626112759644 98.8427299703264
"1890" 377.8 750.024096385542 429.078313253012 719.92899408284 107.680473372781
"1891" 378 746.167164179104 404.211940298507 741.096273291925 131.664596273292
"1892" 378.2 744.70796460177 379.758112094395 742.432432432433 164.260135135135
"1893" 378.4 747.174556213018 353.931952662722 725.163076923077 191.384615384615
"1894" 378.6 750.09375 341.846590909091 695.868902439024 205.554878048781
"1895" 378.8 762 329.217270194986 664.433021806854 203.728971962617
"1896" 379 778.063360881543 307.35261707989 639.486725663717 182.271386430678
"1897" 379.2 794.337175792507 285.766570605187 629.166666666667 150.053333333333
"1898" 379.4 808.519774011299 260.75988700565 636.865625 121.328125
"1899" 379.6 825.119241192412 240.268292682927 660.747023809524 101.261904761905
"1900" 379.8 839.512605042017 217.529411764706 689.523529411765 93.6882352941176
"1901" 380 844.787709497207 200.541899441341 720.017699115044 103.525073746313
"1902" 380.2 841.443148688047 180.728862973761 743.177777777778 127.063492063492
"1903" 380.4 836.773255813954 153.933139534884 755.694915254237 167.125423728814
"1904" 380.6 841.086455331412 125.775216138329 743.623333333333 203.95
"1905" 380.8 838.839762611276 123.038575667656 715.126543209877 220.145061728395
"1906" 381 831.652542372881 124.491525423729 682.288288288288 219.276276276276
"1907" 381.2 832.459302325581 127.087209302326 655.940476190476 201.565476190476
"1908" 381.4 840.172910662824 127.472622478386 644.294871794872 169.157051282051
"1909" 381.6 849.871866295265 130.515320334262 647.959375 137.990625
"1910" 381.8 861.516853932584 139.573033707865 668.006042296072 112.876132930514
"1911" 382 871.59011627907 151.459302325581 698.0625 103.61875
"1912" 382.2 883.422764227642 162.623306233062 731.356495468278 107.471299093656
"1913" 382.4 893.661333333333 175.250666666667 759.553846153846 128.344615384615
"1914" 382.6 903.277929155313 189.792915531335 771.929054054054 160.537162162162
"1915" 382.8 916.691056910569 209.051490514905 761.498392282958 191.24115755627
"1916" 383 926.068601583113 222.68073878628 736.447058823529 212.435294117647
"1917" 383.2 922.709770114943 226.626436781609 705.671826625387 220.377708978328
"1918" 383.4 927.888888888889 236.016666666667 675.781437125749 211.907185628742
"1919" 383.6 934.362397820163 247.569482288828 652.932307692308 187.421538461538
"1920" 383.8 932.684210526316 253.204678362573 648.339563862928 158.859813084112
"1921" 384 937.28612716763 270.653179190751 659.531446540881 129.295597484277
"1922" 384.2 935.247159090909 277.664772727273 682.400611620795 108.743119266055
"1923" 384.4 934.14364640884 281.328729281768 712.639053254438 101.547337278107
"1924" 384.6 936.95867768595 285.509641873278 743.537091988131 109.391691394659
"1925" 384.8 940.210666666667 294.154666666667 768.394029850746 131.501492537313
"1926" 385 939.803977272727 309.383522727273 781.359735973597 159.514851485149
"1927" 385.2 942.002865329513 331.166189111748 778.735483870968 194.109677419355
"1928" 385.4 944.989100817439 348.850136239782 759.043343653251 219.764705882353
"1929" 385.6 943.695652173913 369.771014492754 730.249258160237 232.86350148368
"1930" 385.8 942.754285714286 393.377142857143 699.689440993789 232.459627329193
"1931" 386 938.830357142857 415.77380952381 672.213836477988 216.389937106918
"1932" 386.2 934.040816326531 439.851311953353 654.983922829582 188.890675241158
"1933" 386.4 927.860119047619 459.252976190476 653.198083067093 156.325878594249
"1934" 386.6 918.188034188034 485.925925925926 668.993957703927 129.38670694864
"1935" 386.8 902.963276836158 514.988700564972 695.352071005917 112.470414201183
"1936" 387 883.930939226519 538.099447513812 726.79696969697 112.90303030303
"1937" 387.2 864.629526462396 563.682451253482 753.856725146199 129.567251461988
"1938" 387.4 846.43553008596 584.601719197708 772.434920634921 156.685714285714
"1939" 387.6 822.798882681564 600.332402234637 773.936241610738 185.91610738255
"1940" 387.8 799.608219178082 619.756164383562 758.376175548589 214.216300940439
"1941" 388 776.400602409639 629.415662650602 730.833827893175 227.842729970326
"1942" 388.2 763.663888888889 632.627777777778 700.59696969697 226.5
"1943" 388.4 757.158823529412 632.314705882353 674.496951219512 209.759146341463
"1944" 388.6 755.921739130435 633.168115942029 663.558064516129 181.503225806452
"1945" 388.8 748.261764705882 632.15 668.079113924051 151.48417721519
"1946" 389 734.305475504323 642.302593659942 683.042553191489 125.519756838906
"1947" 389.2 716.020172910663 648.974063400576 712.057057057057 109.411411411411
"1948" 389.4 690.290229885057 654.485632183908 743.84984984985 109.834834834835
"1949" 389.6 665.398203592814 658.853293413174 772.3125 123.803571428571
"1950" 389.8 642.325443786982 657.94674556213 790.653465346535 147.53795379538
"1951" 390 619.68660968661 657.455840455841 790.828282828283 179.020202020202
"1952" 390.2 594.21978021978 655.200549450549 775.707936507937 206.911111111111
"1953" 390.4 573.611898016997 653.246458923513 749.181818181818 223.815151515151
"1954" 390.6 552.619469026549 647.436578171092 718.51582278481 225.566455696202
"1955" 390.8 531.896551724138 640.137931034483 690.551204819277 210.463855421687
"1956" 391 509.606145251397 633.114525139665 674.959247648903 184.507836990596
"1957" 391.2 484.888888888889 623.091666666667 675.44701986755 153.115894039735
"1958" 391.4 464.324250681199 611.264305177112 688.80981595092 127.092024539877
"1959" 391.6 443.735849056604 595.902964959569 717.139817629179 107.814589665654
"1960" 391.8 424.103260869565 579.858695652174 747.88 106.473846153846
"1961" 392 403.049180327869 561.497267759563 771.698507462687 125.355223880597
"1962" 392.2 385.424242424242 540.884297520661 780.523178807947 153.26821192053
"1963" 392.4 368.412568306011 516.210382513661 774.954397394137 182.885993485342
"1964" 392.6 354.36312849162 494.103351955307 753.421052631579 205.321981424149
"1965" 392.8 345.416430594901 470.609065155807 725.589171974522 215.977707006369
"1966" 393 337.580110497238 452.668508287293 696.809523809524 213.66369047619
"1967" 393.2 330.432276657061 428.21613832853 672.222929936306 196.394904458599
"1968" 393.4 324.027700831025 403.254847645429 660.977272727273 167.558441558442
"1969" 393.6 320.3527696793 379.294460641399 666.118421052632 137.792763157895
"1970" 393.8 320.521489971347 348.054441260745 686.848664688427 113.777448071217
"1971" 394 317.048158640227 317.645892351275 717.777777777778 105.675438596491
"1972" 394.2 323.277620396601 290.85552407932 746.151785714286 115.565476190476
"1973" 394.4 328.940845070423 261.447887323944 765.547169811321 138.150943396226
"1974" 394.6 341.577030812325 237.075630252101 770.716560509554 169.095541401274
"1975" 394.8 355.920679886686 209.232294617564 759.711246200608 199.267477203647
"1976" 395 368.764542936288 182.526315789474 735.470588235294 217.502941176471
"1977" 395.2 387.296398891967 156.692520775623 706.247678018576 220.136222910217
"1978" 395.4 405.032786885246 132.527322404372 677.535928143713 206.77245508982
"1979" 395.6 423.016393442623 111.565573770492 664.212903225806 177.645161290323
"1980" 395.8 444.42061281337 91.4233983286908 667.638436482085 146.866449511401
"1981" 396 471.337988826816 79.5335195530726 688.365269461078 122.032934131737
"1982" 396.2 499.761517615176 72.289972899729 714.601769911504 109.392330383481
"1983" 396.4 525.797872340426 63.8297872340425 746.771513353116 115.6646884273
"1984" 396.6 547.015789473684 52.1684210526316 772.003039513678 135.224924012158
"1985" 396.8 568.389033942559 40.621409921671 782.854889589905 166.388012618297
"1986" 397 583.078125 39.796875 780.769230769231 196.284280936455
"1987" 397.2 606.306233062331 43.7669376693767 761.270700636943 223.09872611465
"1988" 397.4 635.180371352785 46.4694960212202 731.387692307692 233.52
"1989" 397.6 662.435828877005 45.2326203208556 699.890243902439 225.301829268293
"1990" 397.8 687.93947368421 53.1526315789474 679.716510903427 200.866043613707
"1991" 398 715.55614973262 56.6149732620321 675.184466019418 168.203883495146
"1992" 398.2 741.190981432361 60.2334217506631 690.913946587538 138.952522255193
"1993" 398.4 763.93085106383 68.7845744680851 718.204081632653 122.513119533528
"1994" 398.6 786.021276595745 79.9574468085106 748.036253776435 123.682779456193
"1995" 398.8 807.404699738903 89.6527415143603 782.909638554217 135.632530120482
"1996" 399 823.109333333333 101.242666666667 808.935582822086 158.196319018405
"1997" 399.2 829.125683060109 117.434426229508 819.248322147651 191.046979865772
"1998" 399.4 829.737288135333 137.644067795391 811.603896105482 223.538961034264
"1999" 399.6 830.493036211699 153.214484679666 790.225806451613 248.058064516129
"2000" 399.8 832.382436260623 165.266288951841 761.852507374631 260.085545722714
"2001" 400 830.377142857143 183.642857142857 731.954682779456 259.858006042296
"2002" 400.2 830.301449275362 195.852173913044 706.761609907121 237.959752321981
"2003" 400.4 829.074712643678 211.465517241379 701.956953642384 207.927152317881
"2004" 400.6 827.547826086956 227.904347826087 714.531446540881 178.959119496855
"2005" 400.8 825.306784660767 247.268436578171 737.942942942943 157.690690690691
"2006" 401 826.059523809524 267.824404761905 770.532738095238 151.747023809524
"2007" 401.2 827.605970149254 289.337313432836 801.658610271903 161.722054380665
"2008" 401.4 821.675362318841 313.11884057971 823.448275862069 184.473354231975
"2009" 401.6 817.084795321638 330.842105263158 832.119601328904 216.568106312292
"2010" 401.8 812.405633802817 353.507042253521 819.083044982699 245.643598615917
"2011" 402 800.075630252101 373.571428571429 777.531343283582 260.680597014925
"2012" 402.2 793.630372492837 394.240687679083 742.676923076923 247.664615384615
"2013" 402.4 791.598214285714 420.446428571429 723.926421404682 211.846153846154
"2014" 402.6 794.433048433048 442.903133903134 726.794019933555 171.853820598007
"2015" 402.8 801.16384180791 456.562146892655 745.480263157895 137.707236842105
"2016" 403 802.436416184971 470.280346820809 776.33630952381 122.053571428571
"2017" 403.2 796.129032258065 482.055718475073 811.201277955272 123.664536741214
"2018" 403.4 790.765217391304 496.649275362319 834.772036474164 137.033434650456
"2019" 403.6 793.626470588235 508.144117647059 850.778145695364 167.109271523179
"2020" 403.8 807.947674418605 512.997093023256 859.455172413793 195.334482758621
"2021" 404 823.634831460674 513.558988764045 874.12101910828 223.898089171975
"2022" 404.2 835.539325842697 508.370786516854 882.885813148789 255.321799307958
"2023" 404.4 850.028653295129 504 878.904761904762 290.08843537415
"2024" 404.6 866.400552486188 497.480662983425 861.386581469648 320.600638977636
"2025" 404.8 873.734104046243 492.806358381503 834.045871559633 344.480122324159
"2026" 405 866.962750716332 497 801.725609756098 355.628048780488
"2027" 405.2 861.967741935484 503.111436950147 771.537993920973 349.747720364742
"2028" 405.4 854.948795180723 511.951807228916 747.327272727273 345.066666666667
"2029" 405.6 845.283185840708 521.917404129793 716.229357798165 335.400611620795
"2030" 405.8 834.163265306122 535.01166180758 689.509146341463 320.84756097561
"2031" 406 823.481366459627 556.055900621118 671.48125 296.94375
"2032" 406.2 810.488505747126 574.100574712644 664.8375 265.3625
"2033" 406.4 798.332369942196 593.734104046243 672.394039735099 237.983443708609
"2034" 406.6 790.857142857143 612.082857142857 690.540298507463 209.229850746269
"2035" 406.8 784.134897360704 611.744868035191 715.412979351032 186.336283185841
"2036" 407 778.101226993865 603.20245398773 744.985207100592 174.331360946746
"2037" 407.2 768.701149425287 588.103448275862 778.921686746988 176.638554216867
"2038" 407.4 759.336363636364 575.160606060606 809.80118694362 189.219584569733
"2039" 407.6 751.241887905605 562.088495575221 829.615141955836 214.681388012618
"2040" 407.8 740.647928994083 548.5 838.601351351351 246.47972972973
"2041" 408 732.728862973761 531.778425655977 839.215017064846 278.532423208191
"2042" 408.2 730.637724550898 516.982035928144 827.609120521173 310.133550488599
"2043" 408.4 725.213213213213 499.138138138138 804.212218649518 333.315112540193
"2044" 408.6 717.198170731707 480.57012195122 781.760606060606 345.484848484848
"2045" 408.8 706.105113636364 470.079545454545 765.02786377709 358.300309597523
"2046" 409 691.58452722063 464.868194842407 737.454268292683 363.692073170732
"2047" 409.2 678.462162162162 466.521621621622 707.771875 358.734375
"2048" 409.4 662.212121212121 465.460055096419 679.46439628483 341.965944272446
"2049" 409.6 639.525714285714 463.742857142857 662.735668789809 316.71974522293
"2050" 409.8 616.303278688525 460.756830601093 657.727868852459 284.96393442623
"2051" 410 593.834666666667 461.562666666667 661.9625 255.2
"2052" 410.2 571.327683615819 461.59604519774 677.089552238806 225.689552238806
"2053" 410.4 547.180592991914 454.512129380054 701.316568047337 205.011834319527
"2054" 410.6 518.909836065574 454.248633879781 732.1 200.160606060606
"2055" 410.8 494.368421052632 459.243767313019 763.955752212389 205.938053097345
"2056" 411 472.681318681319 463.365384615385 790.431610942249 223.775075987842
"2057" 411.2 450.989189189189 457.697297297297 806.236842105263 252.963815789474
"2058" 411.4 431.771587743733 447.802228412256 803.649305555556 285.361111111111
"2059" 411.6 408.457300275482 436 785.267361111111 313.798611111111
"2060" 411.8 383.694822888283 423.790190735695 766.305555555556 328.027777777778
"2061" 412 355.470914127424 418.684210526316 742.148606811146 333.139318885449
"2062" 412.2 343.017647058824 421.023529411765 705.285714285714 322.708074534161
"2063" 412.4 348.953929539295 420.655826558266 676.655279503106 303.090062111801
"2064" 412.6 350.390173410405 416.774566473989 660.104430379747 274.376582278481
"2065" 412.8 350.596541786743 404.795389048991 659.129746835443 241.917721518987
"2066" 413 354.690058479532 389.538011695906 673.429878048781 211.935975609756
"2067" 413.2 358.005865102639 371.284457478006 697.692307692308 190.097633136095
"2068" 413.4 357.392330383481 348.890855457227 729.96214511041 180.287066246057
"2069" 413.6 353.721893491124 329.150887573964 761.845238095238 184.366071428571
"2070" 413.8 347.587209302326 304.404069767442 789.63746223565 203.501510574018
"2071" 414 339.180281690141 279.405633802817 809.475570032573 232.664495114007
"2072" 414.2 336.017094017094 257.373219373219 807.650519031142 266.221453287197
"2073" 414.4 347.434659090909 246.235795454545 789.123376623377 296.392857142857
"2074" 414.6 360.953890489913 240.547550432277 761.765060240964 310.222891566265
"2075" 414.8 376.98347107438 227.853994490358 733.320634920635 313.869841269841
"2076" 415 396.209239130435 219.679347826087 702.305555555556 298.373456790123
"2077" 415.2 406.749340369393 217.427440633245 688.582802547771 272.197452229299
"2078" 415.4 415.058823529412 216.850267379679 686.908496732026 238.774509803922
"2079" 415.6 429.415094339623 214.533692722372 695.482649842271 209.375394321767
"2080" 415.8 447.151193633952 210.013262599469 716.877551020408 183.285714285714
"2081" 416 465.204188481675 208.476439790576 746.018018018018 168.627627627628
"2082" 416.2 485.582446808511 204.877659574468 777.346385542169 169.424698795181
"2083" 416.4 499.865229110512 194.051212938005 808.648484848485 180.29696969697
"2084" 416.6 519.179775280899 181.14606741573 832.114906832298 200.680124223602
"2085" 416.8 538.218836565097 171.191135734072 843.77133105802 230.849829351536
"2086" 417 559.539682539682 159.968253968254 838.434931506849 263.931506849315
"2087" 417.2 579.921052631579 144.365789473684 818.477848101266 288.316455696203
"2088" 417.4 600.529411764706 129.152406417112 789.386292834891 300.663551401869
"2089" 417.6 621.612565445026 112.125654450262 757.521604938272 300.070987654321
"2090" 417.8 646.675461741425 101.023746701847 729.72380952381 285.314285714286
"2091" 418 668.6953125 93.2447916666667 709.924471299094 263.268882175227
"2092" 418.2 692.925064599483 87.8062015503876 699.554140127389 236.226114649682
"2093" 418.4 702.622282608696 79.070652173913 701.259375 201.975
"2094" 418.6 700.318681318681 72.5604395604396 716.824615384615 174.630769230769
"2095" 418.8 700.125333333333 76.088 739.439169139466 152.652818991098
"2096" 419 707.762711864407 84.6016949152542 767.076452599388 138.550458715596
"2097" 419.2 716.48228882927 99.1607629433166 799.202346041319 136.217008797643
"2098" 419.4 726.512605042017 116.918767507003 826.943113772455 147.505988023952
"2099" 419.6 735.60989010989 132.612637362637 844.143769968051 173.067092651757
"2100" 419.8 746.224932249322 147.867208672087 853.649006622517 201.274834437086
"2101" 420 752.58217270195 163.671309192201 852.783333333333 234.273333333333
"2102" 420.2 751.220630372493 177.512893982808 838.032573289902 261.820846905537
"2103" 420.4 748.558208955224 193.886567164179 813.490566037736 281.732704402516
"2104" 420.6 750.810344827661 213.474137931377 785.880239521041 291.706586826348
"2105" 420.8 751.902173896264 237.223764575367 755.559190720699 284.768260133571
"2106" 421 754.614035087719 252.441520467836 718.689320388349 259.702265372168
"2107" 421.2 753.364705882353 265.717647058824 705.403389830508 216.494915254237
"2108" 421.4 756.676300578035 287.222543352601 707.18954248366 174.28431372549
"2109" 421.6 756.428152492669 305.607038123167 720.075949367089 139.541139240506
"2110" 421.8 755.747826086956 308.814492753623 743.073846153846 116.646153846154
"2111" 422 757.669590643275 314.801169590643 775.946372239748 112.646687697161
"2112" 422.2 755.204545454545 315.988636363636 799.699386503068 131.59509202454
"2113" 422.4 754.686956521739 316.91884057971 813.006349206349 162.396825396825
"2114" 422.6 754.819526627219 317.568047337278 811.120274914089 195.463917525773
"2115" 422.8 755.005882352942 317.911764705882 800.096026490064 226.529801324507
"2116" 423 754.898285145525 317.895226967764 777.690645802783 249.984350077456
"2117" 423.2 755.053892579482 318.02095542839 747.548386338419 261.096774276679
"2118" 423.4 755.14501510574 318.178247734139 716.126888217523 252.099697885196
"2119" 423.6 755.513513513514 318.045045045045 694.05504587156 226.929663608563
"2120" 423.8 755.439759036145 318.340361445783 683.928571428571 198.38961038961
"2121" 424 755.199395770393 318.160120845921 683.55910543131 164.948881789137
"2122" 424.2 755.19018404908 317.779141104295 694.864197530864 135.697530864198
"2123" 424.4 755.033232628399 317.604229607251 718.046153846154 113.353846153846
"2124" 424.6 755.094224924012 317.185410334346 746.904761904762 101.431547619048
"2125" 424.8 755.133738601824 316.911854103343 778.02416918429 99.3353474320242
"2126" 425 755.405660377359 316.220125786163 799.482972136223 117.185758513932
"2127" 425.2 755.633540372671 315.742236024845 812.971153846154 145.253205128205
"2128" 425.4 755.921135646688 315.444794952681 814.606060606061 175.164983164983
"2129" 425.6 754.464912280702 317.678362573099 807.4375 206.717105263158
"2130" 425.8 750.202985074656 325.683582089484 791.488448844892 232.498349834971
"2131" 426 745.703488372093 342.514534883721 767.8125 252.759375
"2132" 426.2 742.800586510264 361.639296187683 739.346504559271 264.492401215805
"2133" 426.4 738.671641791045 378.501492537313 708.170658682635 259.287425149701
"2134" 426.6 735.449275362319 391.182608695652 681.665644171779 240.527607361963
"2135" 426.8 735.046511627907 402.145348837209 667.365930599369 213.173501577287
"2136" 427 738.117142857143 418.602857142857 662.566225165563 182.205298013245
"2137" 427.2 743.355685131195 436.134110787172 670.446153846154 150.356923076923
"2138" 427.4 747.295652173913 457.220289855072 687.367469879518 124.424698795181
"2139" 427.6 752.325714285714 477.771428571429 713.552870090634 104.915407854985
"2140" 427.8 760.838983050847 495.367231638418 742.544615384615 97.9784615384615
"2141" 428 759.957957957958 501.06006006006 772.706790123457 106.280864197531
"2142" 428.2 752.333333333333 510.485119047619 796.786624203822 126.767515923567
"2143" 428.4 741.064425770308 521.243697478992 806.532894736842 155.355263157895
"2144" 428.6 730.306358381503 535.763005780347 803.667785234899 183.748322147651
"2145" 428.8 719.468571428571 553.565714285714 791.766990291262 214.68284789644
"2146" 429 708.515406162465 562.770308123249 770.384126984127 237.577777777778
"2147" 429.2 703.086956521739 566.182608695652 741.590062111801 253.521739130435
"2148" 429.4 703.981981981982 573.114114114114 710.902140672783 257.770642201835
"2149" 429.6 709.189910979229 585.985163204748 681.508928571429 248.113095238095
"2150" 429.8 720.777456647399 598.228323699422 659.804347826087 222.990683229814
"2151" 430 737.447592067989 602.121813031162 651.232484076433 192.662420382166
"2152" 430.2 749.02849002849 600.509971509972 658.551612903226 166.054838709677
"2153" 430.4 753.78612716763 591.777456647399 675.605421686747 137.807228915663
"2154" 430.6 758.229850746269 579.997014925373 702.9375 119.52380952381
"2155" 430.8 765.953079178886 563.656891495601 734.606606606607 114.348348348348
"2156" 431 771.658682634731 549.2125748503 765.610465116279 122.218023255814
"2157" 431.2 782.08630952381 532.27380952381 790.106060606061 141.248484848485
"2158" 431.4 786.739520958084 517.350299401198 808.864077669903 168.097087378641
"2159" 431.6 790.433139534884 508.561046511628 810.545454545455 200.216300940439
"2160" 431.8 800.066473988439 494.85549132948 798.016025641026 229.88141025641
"2161" 432 811.610951008645 477.317002881844 774.490683229814 251.903726708074
"2162" 432.2 825.802325581395 461.55523255814 744.405660377359 262.295597484277
"2163" 432.4 841.684971098266 444.447976878613 715.080597014925 255.737313432836
"2164" 432.6 860.366477272727 427.090909090909 693.235474006116 235.681957186544
"2165" 432.8 875.157458563536 406.367403314917 680.449180327869 207.96393442623
"2166" 433 890.241279069767 385.113372093023 682.400630914826 177.022082018927
"2167" 433.2 901.546783625731 363.312865497076 700.822580645161 152.103225806452
"2168" 433.4 905.161194029851 345.089552238806 728.5 135.631901840491
"2169" 433.6 896.455974842767 332.12893081761 760.942942942943 132.501501501502
"2170" 433.8 882.067039106145 314.712290502793 790.710447761194 145.026865671642
"2171" 434 868.083333333333 294.361111111111 811.674772036474 166.68085106383
"2172" 434.2 851.908046008342 276.658046029703 823.909375069586 195.840625241904
"2173" 434.4 837.461808305208 261.035732394034 826.293289235568 222.082938060314
"2174" 434.6 814.297640455293 281.049065586553 804.193702098951 260.949959489942
"2175" 434.8 800.894758178849 304.3467414703 792.793993266621 286.969964713725
"2176" 435 771.22895546168 319.938873350582 786.055590948412 301.588157641224
"2177" 435.2 754.45982162469 325.012200195149 770.226808523622 309.880623895715
"2178" 435.4 738.322567032293 330.924875509364 749.7234320746 316.87499484745
"2179" 435.6 705.612787939821 335.768700978492 718.181427234561 315.735884829928
"2180" 435.8 687.525013907588 343.93491616557 689.566416722031 326.437360551118
"2181" 436 677.699857632756 351.01081302574 649.566565639512 341.249206372626
"2182" 436.2 666.981081081081 359.294594594595 607.368580060423 354.090634441088
"2183" 436.4 643.892413195937 364.048378267407 571.097335459915 357.711616606846
"2184" 436.6 618.010498687664 367.212598425197 565.581469648562 332.482428115016
"2185" 436.8 592.66583737556 365.373706061497 561.820003875739 313.823264137727
"2186" 437 569.914285714286 357.38961038961 538.652866242038 314.37898089172
"2187" 437.2 543.626598465473 352.381074168798 502.626198083067 315.134185303514
"2188" 437.4 514.578666666665 348.365333333334 465.806060606076 304.839393939405
"2189" 437.6 485.463917525773 347.716494845361 430.969135802469 279.820987654321
"2190" 437.8 457.010309278351 350.541237113402 404.451923076923 254.166666666667
"2191" 438 434.330788804071 354.949109414758 397.832797427653 223.398713826367
"2192" 438.2 425.876344086022 364.438172043011 416.528875379939 203.462006079027
"2193" 438.4 413.824468085106 381.773936170213 455.186186186186 185.192192192192
"2194" 438.6 396.141711229947 399.248663101604 501.402555910543 182.987220447284
"2195" 438.8 378.280104712042 418.387434554974 542.569182389937 201.707547169811
"2196" 439 362.594164456233 436.994694960212 571.196261682243 231.663551401869
"2197" 439.2 367.626038781163 442.434903047091 575.686708860759 270.990506329114
"2198" 439.4 379.980662983425 448.005524861878 554.343042071197 303.155339805825
"2199" 439.6 401.475543478261 452.733695652174 508.156050955414 302.022292993631
"2200" 439.8 423.155988857939 458.933147632312 476.872274143302 267.641744548287
"2201" 440 444.883977900553 461.204419889503 476.058064516129 221.358064516129
"2202" 440.2 469.024258760108 467.991913746631 496.067484662577 185
"2203" 440.4 491.767441860465 470.491279069767 532.264705882353 161.314705882353
"2204" 440.6 514.206611570248 468.151515151515 571.299694189602 164.565749235474
"2205" 440.8 537.597667638484 467.944606413994 604.680511182109 192.194888178914
"2206" 441 562.617079889807 468.223140495868 614.703333333333 231.63
"2207" 441.2 590.178272980501 466.370473537605 595.01935483871 266.822580645161
"2208" 441.4 614.689265536723 459.104519774011 557.149390243902 282.84756097561
"2209" 441.6 640.902374670185 450.229551451187 518.821538461538 276.56
"2210" 441.8 666.160220994475 437.386740331492 500.115264797508 249.16199376947
"2211" 442 690.575757575758 422.432506887052 499.609677419355 209.912903225806
"2212" 442.2 713.451351351351 403.691891891892 508.536277602524 168.91167192429
"2213" 442.4 736.446022727273 385.036931818182 536.402555910543 139.872204472843
"2214" 442.6 758.24 364.704 571.752321981424 133.346749226006
"2215" 442.8 776.369444444444 346.202777777778 597.473529411765 143.35
"2216" 443 795.306233062331 328.016260162602 604.046052631579 167.414473684211
"2217" 443.2 816.375675675676 305.805405405405 584.1826625387 181.421052631579
"2218" 443.4 838.264305177112 286.866485013624 563.085106382979 174.492401215805
"2219" 443.6 854.487804878049 263.485094850948 548.721518987342 150.78164556962
"2220" 443.8 862.608450704225 241.112676056338 554.087096774194 117.812903225806
"2221" 444 871.31043956044 214.277472527473 570.755287009063 85.7160120845922
"2222" 444.2 887.767379679144 196.647058823529 597.29696969697 70.5787878787879
"2223" 444.4 898.041994750656 196.036745406824 624.180428134557 82.0764525993884
"2224" 444.6 896.611898016997 199.790368271955 640.092063492064 116.707936507937
"2225" 444.8 888.392857142857 199.110119047619 636.056478405316 154.43853820598
"2226" 445 876.861271676301 193.592485549133 612.06875 181.146875
"2227" 445.2 862.105263157895 189.263157894737 575.734939759036 190.228915662651
"2228" 445.4 840.989100817439 186.493188010899 536.349112426036 176.795857988166
"2229" 445.6 820.921832884097 177.929919137466 521.341137123746 139.137123745819
"2230" 445.8 801.021978021978 166.436813186813 539.855769230769 97.7179487179487
"2231" 446 777.87399463807 160.134048257373 572.454545454545 77.5484848484848
"2232" 446.2 756.410052910053 150.571428571429 610.192878338279 73.0029673590504
"2233" 446.4 735.335092347864 139.366754617138 649.309248554816 85.0549132947473
"2234" 446.6 713.350568090334 130.13962016904 677.167268676345 110.028987152539
"2235" 446.8 697.231907210912 133.713830045495 678.222255325762 159.360113726357
"2236" 447 680.084532605998 157.981422952427 692.729098079399 197.031860725344
"2237" 447.2 676.38418079095 196.257062146909 701.506535947684 235.735294117565
"2238" 447.4 677.963826684444 235.96491196634 689.211169611801 278.691579458051
"2239" 447.6 680.9348883218 258.650490589394 661.248077719469 307.660898392947
"2240" 447.8 672.717808219122 282.339726027441 617.067278287444 312.541284403664
"2241" 448 652.436507936508 305.968253968254 592.423312883436 288.251533742331
"2242" 448.2 636.432291666667 334.096354166667 583.944805194805 249.853896103896
"2243" 448.4 620.954666666667 360.045333333333 595.732522796353 214.504559270517
"2244" 448.6 606.394736842105 385.36052631579 632.112804878049 193.731707317073
"2245" 448.8 585.667546174142 402.696569920844 676.110429447853 188.861963190184
"2246" 449 561.850785340314 415.659685863874 714.103550295858 202.585798816568
"2247" 449.2 537.519480519481 430.246753246753 743.414860681115 231.195046439628
"2248" 449.4 512.638743455497 447.214659685864 753.28813559322 271.08813559322
"2249" 449.6 485.705729166667 465.419270833333 744.31724137931 310.8
"2250" 449.8 460.165803108808 478.857512953368 712.666666666667 341.366013071895
"2251" 450 440.015915119363 484.570291777188 670.060790273556 346.717325227963
"2252" 450.2 424.435828877005 498.029411764706 640.653125 325.278125
"2253" 450.4 424.844192634561 515.597733711048 629.516339869281 285.450980392157
"2254" 450.6 431.306179775281 533.63202247191 638.715170278638 245.783281733746
"2255" 450.8 446.104519774011 546.268361581921 664.987915407855 216.444108761329
"2256" 451 459.260355029586 544.689349112426 702.728358208955 207.492537313433
"2257" 451.2 477.244776119403 537.537313432836 740.367469879518 215.102409638554
"2258" 451.4 501.681318681319 531.541208791209 773.474522292994 235.092356687898
"2259" 451.6 525.899721448468 526.033426183844 797.639344262295 267.088524590164
"2260" 451.8 547.549019607843 518.607843137255 809.58273381295 304.730215827338
"2261" 452 571.535294117647 513.229411764706 805.925170068027 340.799319727891
"2262" 452.2 597.916201117318 507.796089385475 787.963455149502 379.601328903654
"2263" 452.4 622.31693989071 500.306010928962 753.321428571429 398.555194805195
"2264" 452.6 645.798898071625 492.972451790634 715.501597444089 394.766773162939
"2265" 452.8 671.553191489362 478.507978723404 684.31847133758 375.576433121019
"2266" 453 695.348441926346 461.257790368272 668.645695364238 343.781456953642
"2267" 453.2 715.852054794521 437.427397260274 666.803333333333 306.98
"2268" 453.4 728.755555555556 409.047222222222 680.453416149068 276.506211180124
"2269" 453.6 743.994520547945 381.967123287671 709.27743902439 250.609756097561
"2270" 453.8 759.988826815643 353.949720670391 745.5 238.484567901235
"2271" 454 774.333333333333 326.358126721763 781.533546325878 241.325878594249
"2272" 454.2 785.775349746434 298.14422238386 816.195341227866 255.376505250345
"2273" 454.4 792.389204433727 266.926136733135 846.018748956749 276.806249378712
"2274" 454.6 794.698591549296 238.811267605634 869.053691275168 304.526845637584
"2275" 454.8 801.66573816156 210.902506963788 881.119266055046 332.654434250764
"2276" 455 800.956772334294 181.063400576369 891.527777777778 353.595679012346
"2277" 455.2 801.223796033994 156.796033994334 899.644859813084 359.943925233645
"2278" 455.4 805.094182825485 130.520775623269 894.673202614379 357.588235294118
"2279" 455.6 806.338888888889 114.805555555556 897.220125786164 354.748427672956
"2280" 455.8 810.704787234043 116.106382978723 912.203703703704 348.345679012346
"2281" 456 811.704918032787 120.218579234973 912.034055727554 341.780185758514
"2282" 456.2 807.982352941176 127.711764705882 903.795221843003 327.914675767918
"2283" 456.4 800.211382113821 132.682926829268 894.186046511628 305.132890365448
"2284" 456.6 787.786301369863 141.145205479452 891.115646258503 278.69387755102
"2285" 456.8 771.387267904509 151.763925729443 900.064024390244 256.225609756098
"2286" 457 751.567708333333 164.583333333333 910.396341463415 241.817073170732
"2287" 457.2 731.480620155039 174.77519379845 908.395705521472 239.638036809816
"2288" 457.4 711.2 186.644736842105 904.166666666667 231.862179487179
"2289" 457.6 695.197889182058 201.910290237467 906.815151515152 233.481818181818
"2290" 457.8 680.263852242744 215.675461741425 907.059190031153 236.03738317757
"2291" 458 659.608465608466 229.386243386243 902.146706586826 238.796407185629
"2292" 458.2 642.266318537859 248.866840731071 901.824773413897 240.613293051359
"2293" 458.4 629.149051490515 269.569105691057 905 243.796296296296
"2294" 458.6 618.517333333333 294.997333333333 908.41875 250.046875
"2295" 458.8 603.016 317.04 907.426035502959 254.437869822485
"2296" 459 593.216802168022 341.80216802168 906.556886227545 255.134730538922
"2297" 459.2 586.021680216802 366.978319783198 912.023952095808 257.104790419162
"2298" 459.4 578.711956521739 392.464673913043 914.225225225225 261.093093093093
"2299" 459.6 573.511299435028 419.064971751412 910.41087613293 259.960725075529
"2300" 459.8 575.472779369628 448.30659025788 906.453987730061 260.472392638037
"2301" 460 579.402777777778 474.491666666667 902.800613496933 260.717791411043
"2302" 460.2 589.816216216216 498.191891891892 903.06875 264.528125
"2303" 460.4 599.875 524.163888888889 898.615635179153 265.328990228013
"2304" 460.6 610.254143646409 548.502762430939 893.895238095238 263.726984126984
"2305" 460.8 622.370473537604 562.729805013928 889.86858974359 259.801282051282
"2306" 461 637.476470588235 569.482352941176 883.342767295598 249.066037735849
"2307" 461.2 642.389684813754 580.008595988539 877.428571428571 233.584415584416
"2308" 461.4 639.769662921348 598.494382022472 871.629508196721 216.32131147541
"2309" 461.6 629.199421965318 614.939306358381 871.560897435898 194.01282051282
"2310" 461.8 613.801675977654 625.952513966481 878.774294670846 173.501567398119
"2311" 462 600.703910614525 633.371508379888 875.051948051948 174.178571428571
"2312" 462.2 588.261838440111 631.657381615599 868.46875 170.784375
"2313" 462.4 574.041055718475 636.870967741935 861.11356466877 161.287066246057
"2314" 462.6 555.64406779661 641.161016949153 856.864238410596 145.407284768212
"2315" 462.8 543.592485549133 637 851.907894736842 135.963815789474
"2316" 463 538.963585434174 631.619047619048 847.085626911315 136.88379204893
"2317" 463.2 529.330532212885 624.364145658263 842.889908256881 133.990825688073
"2318" 463.4 512.559659090909 611.840909090909 837.66144200627 124.404388714734
"2319" 463.6 492.501416430595 601.14164305949 831.79810725552 112.977917981073
"2320" 463.8 467.569014084507 596.07323943662 817.212765957447 122.249240121581
"2321" 464 444.481994459834 590.720221606648 790.202380952381 123.142857142857
"2322" 464.2 440.713896457766 589.098092643052 761.03738317757 120.610591900312
"2323" 464.4 432.709239130435 582.173913043478 733.519287833828 109.094955489614
"2324" 464.6 417.773109243697 565.84593837535 708.06936416185 92.3728323699422
"2325" 464.8 402.947368421053 543.750692520776 688.735015772871 69.9652996845426
"2326" 465 386.085635359116 521.925414364641 676.107784431138 48.7604790419162
"2327" 465.2 372.250704225352 498.284507042254 680.261627906977 54.1104651162791
"2328" 465.4 360.650704225352 472.608450704225 681.186390532544 54.6863905325444
"2329" 465.6 350.373259052925 448.467966573816 682.795252225519 52.5430267062315
"2330" 465.8 340.379888268156 426.583798882682 684.1125 52.540625
"2331" 466 332.417613636364 403.622159090909 685.310126582278 52.4240506329114
"2332" 466.2 329.582386363636 377.693181818182 685.932258064516 55.6967741935484
"2333" 466.4 326.008474576271 354.223163841808 684.87106918239 58.1477987421384
"2334" 466.6 322.750692520776 335.218836565097 684.306060606061 57.7242424242424
"2335" 466.8 325.114845938375 318.655462184874 684.667682926829 57.6646341463415
"2336" 467 329.418397626113 297.646884272997 685.507645259939 55.565749235474
"2337" 467.2 333.730769230769 271.014792899408 688.354354354354 57.8198198198198
"2338" 467.4 337.362857142857 247.297142857143 689.833333333333 58.9151515151515
"2339" 467.6 347.393767705383 227.830028328612 693.412280701754 62.3187134502924
"2340" 467.8 362.237569060773 210.102209944751 698.262247838617 63.2737752161383
"2341" 468 377.901960784314 183.072829131653 708.948126801153 65.0720461095101
"2342" 468.2 393.065395095368 162.027247956403 717.526627218935 65.9467455621302
"2343" 468.4 404.46978021978 139.697802197802 729.026785714286 71.8958333333333
"2344" 468.6 416.161931818182 120.855113636364 741.408823529412 77.8176470588235
"2345" 468.8 436.937329700273 102.261580381471 759.112121212121 89.9
"2346" 469 463.124653739612 84.9584487534626 783.377358490566 105.858490566038
"2347" 469.2 485.507894736842 68.3973684210526 803.478915662651 120.409638554217
"2348" 469.4 506.469333333333 58.9706666666667 820.190615835777 136.211143695015
"2349" 469.6 530.662198391421 49 835.116883116883 162.555194805195
"2350" 469.8 547.116279069767 44.0852713178295 843.953795379538 193.785478547855
"2351" 470 578.22691292876 39.6833773087071 848.68 231.846666666667
"2352" 470.2 599.420634920635 34.3227513227513 847.324137931034 258.986206896552
"2353" 470.4 619.337662337662 36.3246753246753 842.731147540984 291.488524590164
"2354" 470.6 640.526737967914 41.8957219251337 825.496774193548 319.667741935484
"2355" 470.8 664.581081081081 44.5837837837838 806.56875 345.509375
"2356" 471 691.604651162791 46.1937984496124 789.941935483871 372.322580645161
"2357" 471.2 716.969072164948 45.6494845360825 772.768987341772 401.51582278481
"2358" 471.4 728.125333333333 48.832 751.968152866242 422.735668789809
"2359" 471.6 749.068601583113 57.2770448548813 724.032154340836 441.003215434084
"2360" 471.8 768.491803278689 70.7622950819672 694.87106918239 447.40251572327
"2361" 472 789.532967032967 86.4148351648352 665.070063694268 446.226114649682
"2362" 472.2 813.088948787062 93.4690026954178 640.139682539683 433.546031746032
"2363" 472.4 819.175392670157 98.8272251308901 615.401215805471 414.729483282675
"2364" 472.6 826.955958549223 105.69170984456 586.400630914826 392.227129337539
"2365" 472.8 827.103174603175 105.566137566138 568.774193548387 357.374193548387
"2366" 473 825.511695906433 105.052631578947 557.786885245902 321.888524590164
"2367" 473.2 821.77027027027 100.445945945946 553.987179487179 287.272435897436
"2368" 473.4 817.129213483146 95.5449438202247 567.052959501558 256.554517133956
"2369" 473.6 813.06916426513 99.0720461095101 589.528358208955 231.080597014925
"2370" 473.8 808.289855072464 91.5449275362319 619.392857142857 213.303571428571
"2371" 474 802.083815028902 88.4508670520231 652.801829268293 207.518292682927
"2372" 474.2 802.290909090909 86.9121212121212 685.513846153846 213.083076923077
"2373" 474.4 800.438805970149 81.2567164179105 717.59748427673 229.188679245283
"2374" 474.6 793.363896848138 79.5472779369627 743.141479099678 254.385852090032
"2375" 474.8 788.132394366197 78.3267605633803 758.781456953642 287.503311258278
"2376" 475 783.616847826087 75.2880434782609 767.724489795918 320.452380952381
"2377" 475.2 778.010869565217 73.2391304347826 770.38255033557 351.677852348993
"2378" 475.4 766.570680628272 69.890052356021 757.743333333333 385.873333333333
"2379" 475.6 749.140161725067 64.6711590296496 737.170418006431 414.942122186495
"2380" 475.8 727.66485013624 56.4005449591281 709.633757961783 437.93949044586
"2381" 476 705.271739130435 46.7065217391304 676.524115755627 455.807073954984
"2382" 476.2 681.992084432718 38.2295514511873 645.792207792208 456.217532467533
"2383" 476.4 660.174934725849 31.289817232376 616.006191950464 441.74613003096
"2384" 476.6 638.916216216216 32.0351351351351 589.383435582822 422.015337423313
"2385" 476.8 616.515706806283 36.5706806282723 568.376175548589 394.222570532915
"2386" 477 594.78835978836 44.5978835978836 557.717041800643 362.453376205788
"2387" 477.2 582.085561497326 54.5106951871658 554.733974358974 330.541666666667
"2388" 477.4 574.013192612137 66.9815303430079 554.445544554455 299.306930693069
"2389" 477.6 564.303191489362 75.7553191489362 567.620578778135 261.331189710611
"2390" 477.8 554.456989247312 89.239247311828 591.933933933934 236.411411411411
"2391" 478 540.870026525199 105.350132625995 623.406626506024 220.057228915663
"2392" 478.2 534.064516129032 121.991935483871 656.700906344411 212.006042296073
"2393" 478.4 524.117647058823 139.593582887701 689.843195266272 217.51775147929
"2394" 478.6 514.886178861789 157.780487804878 721.308157099698 236.090634441088
"2395" 478.8 501.253333333333 176.538666666667 744.980707395498 263.906752411576
"2396" 479 483.494594594595 192.735135135135 757.296296296296 296.40404040404
"2397" 479.2 466.632390745501 199.632390745501 762.619863013699 332.260273972603
"2398" 479.4 452.370967741935 209.548387096774 751.807947019868 366.039735099338
"2399" 479.6 443.564516129032 229.131720430108 735.607028753994 396.578274760383
"2400" 479.8 439.392757660167 249.142061281337 712.822784810127 423.680379746835
"2401" 480 436.235795454545 269.698863636364 684.95987654321 444.731481481481
"2402" 480.2 445.122159090909 287.704545454545 652.908517350158 458.684542586751
"2403" 480.4 454.597826086957 306.078804347826 618.475884244373 464.064308681672
"2404" 480.6 469.72602739726 319.301369863014 586.5125 455.06875
"2405" 480.8 487.58064516129 330.212365591398 560.33850931677 437.270186335404
"2406" 481 507.486486486487 338.324324324324 538.315151515152 415.063636363636
"2407" 481.2 529.592535001634 349.120308129293 532.834216949283 388.432448961768
"2408" 481.4 574.871720111673 361.655976675489 530.298360655078 370.904918035085
"2409" 481.6 626.329787207716 396.444148912664 556.455128198305 347.647435898842
"2410" 481.8 654.418539325818 425.44382022468 600.190031152642 347.380062305292
"2411" 482 675.687499976336 456.09782604145 633.984227122716 376.958990524409
"2412" 482.2 688.695890410959 482.641095890411 637.350340136054 406.183673469387
"2413" 482.4 698.212121212121 504.942148760331 615.844155844156 444.974025974026
"2414" 482.6 716.617563739377 514.892351274788 575.34219269103 467.541528239203
"2415" 482.8 739.578651685393 508.924157303371 533.171974522293 466.191082802548
"2416" 483 765.132183908046 501.155172413793 492.961038961039 447.704545454545
"2417" 483.2 783.025641025641 495.396011396011 468.891803278688 415.413114754098
"2418" 483.4 798.611267605634 489.518309859155 472.408360128617 373.231511254019
"2419" 483.6 825.288288288288 489.963963963964 496.096875 342.365625
"2420" 483.8 857.237951807229 489.484939759036 530.978915662651 328.165662650602
"2421" 484 887.351681957186 492.033639143731 571.072072072072 335.546546546546
"2422" 484.2 900.928767123288 495.413698630137 606.341772151899 359.45253164557
"2423" 484.4 893.524725274725 497.151098901099 636.142405063291 391.01582278481
"2424" 484.6 886.411078717201 507.134110787172 646.479310344828 429.924137931034
"2425" 484.8 880.830860534125 518.246290801187 633.067092651757 471.313099041534
"2426" 485 867.802228412256 533.610027855153 603.545762711864 503.942372881356
"2427" 485.2 853.536231884058 550.947826086957 564.421221864952 518.260450160772
"2428" 485.4 837.762857142857 570.994285714286 526.727272727273 528.308441558442
"2429" 485.6 820.207977207977 592.202279202279 488.897435897436 526.554487179487
"2430" 485.8 803.700288184438 604.115273775216 454.797342192691 509.196013289037
"2431" 486 779.059347181009 617.774480712166 422.871382636656 485.048231511254
"2432" 486.2 751.172011661808 625.370262390671 400.705501618123 453.948220064725
"2433" 486.4 723.91202346041 640.196480938416 392.104377104377 419.794612794613
"2434" 486.6 704.089337175793 647.648414985591 390.179661016949 381.183050847458
"2435" 486.8 690.190082644628 649.771349862259 406.327922077922 345.519480519481
"2436" 487 665.866096866097 649.880341880342 433.859756097561 318.884146341463
"2437" 487.2 638.202380952381 649.791666666667 470.743827160494 307.518518518518
"2438" 487.4 609.796089385475 656.846368715084 506.12037037037 318.925925925926
"2439" 487.6 586.508571428571 650.237142857143 535.154574132492 344.570977917981
"2440" 487.8 556.581871345029 647.812865497076 562.16393442623 374.947540983606
"2441" 488 533.580281690141 641.977464788732 574.330128205128 409.830128205128
"2442" 488.2 507.323943661972 631.994366197183 567.354430379747 446.28164556962
"2443" 488.4 483.118131868132 620.703296703297 543.486928104575 476.101307189542
"2444" 488.6 455.962666666667 605.541333333333 509.739549839228 491.511254019293
"2445" 488.8 437.545205479452 590.983561643836 475.071875 485.13125
"2446" 489 418.079019073569 571.25068119891 441.297213622291 466.102167182663
"2447" 489.2 396.864942528736 551.209770114943 418 438.24025974026
"2448" 489.4 380.453781512605 530.081232492997 405.864238410596 402.993377483444
"2449" 489.6 367.746630727763 515.016172506739 411.348993288591 365.768456375839
"2450" 489.8 357.41689373297 494.343324250681 430.555555555555 333.784126984127
"2451" 490 347.066091954023 465.459770114943 458.180428134557 308.446483180428
"2452" 490.2 341.133903133903 435.498575498576 492.15015015015 293.435435435435
"2453" 490.4 338.942857142857 407.051428571429 529.482035928144 295.440119760479
"2454" 490.6 334.538461538462 380.5 556.77370030581 315.336391437309
"2455" 490.8 327.061797752809 352.924157303371 581.58358662614 341.674772036474
"2456" 491 323.002816901408 328.329577464789 592.44 374.683333333333
"2457" 491.2 326.173789173789 303.854700854701 585.868243243243 411.513513513514
"2458" 491.4 331.508522727273 278.071022727273 566.816720257235 444.173633440514
"2459" 491.6 340.943502824859 255.16384180791 540.713836477988 471.48427672956
"2460" 491.8 349.866096866097 228.698005698006 507.996894409938 487.521739130435
"2461" 492 358.849162011173 200.617318435754 471.938311688312 488.87012987013
"2462" 492.2 368.272727272727 182.474431818182 437.881578947368 482.440789473684
"2463" 492.4 385.298630136986 172.958904109589 407.388012618297 462.533123028391
"2464" 492.6 403.778711484594 156.179271708683 386.409836065574 433.196721311475
"2465" 492.8 418.121126760563 134.521126760563 383.047457627119 399.359322033898
"2466" 493 430.845714285714 111.36 395.190476190476 362.850793650794
"2467" 493.2 449.142857142857 92.5633423180593 418.834355828221 337
"2468" 493.4 465.654054054054 81.2918918918919 450.4375 323.717261904762
"2469" 493.6 483.693150684931 78.5616438356164 480.442006269593 333.319749216301
"2470" 493.8 502.190104166667 74.9557291666667 510.732087227414 351.308411214953
"2471" 494 526.178294573643 73.5762273901809 534.537974683544 376.73417721519
"2472" 494.2 549.134564643799 69.8416886543536 549.199324324324 407.719594594595
"2473" 494.4 564.303896103896 61.7922077922078 550.235099337748 439.877483443709
"2474" 494.6 580.069948186529 52.9145077720207 539.727574750831 473.920265780731
"2475" 494.8 599.770833333333 42.1953125 528.433098591549 506.845070422535
"2476" 495 616.484455958549 38.1528497409327 518.161904761905 536.346031746032
"2477" 495.2 636.885026737968 41.927807486631 500.91 564.653333333333
"2478" 495.4 658.379310344828 48.4721485411141 477.996825396825 582.2
"2479" 495.6 680.972972972973 44.9837837837838 458.764890282132 594.219435736677
"2480" 495.8 697.336043360434 43.8672086720867 466.823333333333 587.96
"2481" 496 713.278350515464 51.1829896907216 468.866459627329 584.593167701863
"2482" 496.2 721.075718015666 57.4882506527415 461.954692556634 574.229773462783
"2483" 496.4 734.161038961039 64.7714285714286 455.431506849315 559.681506849315
"2484" 496.6 747.381578947368 76.6973684210526 452.360544217687 537.731292517007
"2485" 496.8 766.697368421053 86.9157894736842 454.883116883117 514.850649350649
"2486" 497 786.99730458221 90.9676549865229 463.509933774835 489.53642384106
"2487" 497.2 801.444444444444 85.2868217054264 474.26517571885 463.32268370607
"2488" 497.4 808.715846994535 88.6366120218579 493.021604938272 443.947530864197
"2489" 497.6 823.095744680851 101.031914893617 517.268292682927 428.05487804878
"2490" 497.8 830.821917808219 115.830136986301 542.384126984127 424.926984126984
"2491" 498 840.867021276596 131.617021276596 571.624633431085 428.938416422287
"2492" 498.2 856.5935828877 152.679144385027 597.765957446809 441.407294832827
"2493" 498.4 872.089430894309 172.308943089431 616.047169811321 465.12893081761
"2494" 498.6 892.711229946524 186.548128342246 626.918831168831 495.090909090909
"2495" 498.8 906.171122994652 200.449197860963 635.333333333333 525.974358974359
"2496" 499 912.445355191257 219.275956284153 631.0625 553.263157894737
"2497" 499.2 912.591954022988 237.718390804598 612.939102564102 566.439102564102
"2498" 499.4 914.485549132948 262.93063583815 586.868852459016 574.668852459016
"2499" 499.6 921.63125 290.584375 557.628664495114 573.534201954397
"2500" 499.8 929.257396449704 319.656804733728 529.727574750831 567.993355481728
"2501" 500 935.509971509972 343.695156695157 500.783171521036 555.430420711974
"2502" 500.2 937.71387283237 361.338150289017 474.557692307692 535.916666666667
"2503" 500.4 935.017045454546 363.366477272727 460.690553745928 511.459283387622
"2504" 500.6 933.705714285714 371.048571428571 458.439189189189 480.317567567568
"2505" 500.8 930.166666666667 392.097701149425 468.396825396825 449.895238095238
"2506" 501 921.936962750716 410.957020057307 488.683076923077 425.643076923077
"2507" 501.2 912.603550295858 435.846153846154 514.966966966967 409.201201201201
"2508" 501.4 904.883582089552 459.30447761194 547.255451713396 406.196261682243
"2509" 501.6 899.656976744186 484.776162790698 576.060240963855 419.159638554217
"2510" 501.8 897.443804034582 506.184438040346 598.185534591195 443.547169811321
"2511" 502 887.425352112676 528.754929577465 607.224683544304 474.253164556962
"2512" 502.2 871.030726256983 551.293296089386 593.143302180685 503.233644859813
"2513" 502.4 851.674094707521 566.676880222841 566.022435897436 521.903846153846
"2514" 502.6 838.920227920228 582.837606837607 534.5 529.964968152866
"2515" 502.8 822.122562674095 598.615598885794 501.172523961661 528.843450479233
"2516" 503 803.516574585635 611.472375690608 467.812297734628 518.993527508091
"2517" 503.2 797.684049079755 618.171779141104 440.593220338983 498.569491525424
"2518" 503.4 799.298850574713 613.247126436782 422.938311688312 469.045454545455
"2519" 503.6 801.880733944954 609.281345565749 417.144329896907 435.683848797251
"2520" 503.8 807.428571428571 603.422360248447 421.990291262136 403.003236245955
"2521" 504 815.564024390244 599.564024390244 439.080745341615 372.506211180124
"2522" 504.2 821.251572327044 592.849056603774 466.807926829268 352.228658536585
"2523" 504.4 834.993993993994 584.492492492492 501.429906542056 346.598130841122
"2524" 504.6 841.026011560694 578.78901734104 532.845911949686 354.298742138365
"2525" 504.8 855.005730659026 569.409742120344 556.17665615142 375.179810725552
"2526" 505 868.869688385269 555.543909348442 569.409090909091 407.194805194805
"2527" 505.2 881.878962536023 536.063400576369 566 439.189655172414
"2528" 505.4 898.002857142857 512.971428571429 544.728706624606 462.495268138801
"2529" 505.6 912.651296829971 495.138328530259 514.294303797468 476.158227848101
"2530" 505.8 920.53412462908 468.73293768546 479.420560747664 480.414330218068
"2531" 506 928.388888888889 442.206790123457 446.75415282392 470.774086378738
"2532" 506.2 938.142433234421 415.994065281899 420.055921052632 451.509868421053
"2533" 506.4 943.88622754491 391.020958083832 404.185667752443 421.501628664495
"2534" 506.6 941.737463126844 368.047197640118 399.396610169492 387.613559322034
"2535" 506.8 943.036923076923 341.101538461538 405.352159468439 353.332225913621
"2536" 507 940.572700296736 311.032640949555 422.903726708074 322.071428571429
"2537" 507.2 937.538461538462 283.742603550296 452.48377581121 301.899705014749
"2538" 507.4 927.849275362319 262.594202898551 485.502906976744 297.456395348837
"2539" 507.6 916.737430167598 250 517.289230769231 304.861538461538
"2540" 507.8 905.208791208791 242.340659340659 544.052959501558 323.548286604361
"2541" 508 888.474393530997 234.253369272237 561.774390243902 350.384146341463
"2542" 508.2 870.758064516129 233.989247311828 572.206451612903 382.903225806452
"2543" 508.4 856.091397849462 236.741935483871 569.859531772575 418.170568561873
"2544" 508.6 840.037940379404 241.49593495935 551.848684210526 446.009868421053
"2545" 508.8 817.991712707182 243.555248618785 522.123456790123 457.876543209877
"2546" 509 796.137096774194 243.739247311828 489.761146496815 454.089171974522
"2547" 509.2 770.750670241287 247.206434316354 457.689655172414 441.169278996865
"2548" 509.4 751.813008130081 252.815718157182 434.375394321767 416.832807570978
"2549" 509.6 733.016172506739 256.22371967655 423.862542955326 386.697594501718
"2550" 509.8 712.773936170213 258.840425531915 424.206451612903 352.212903225806
"2551" 510 697.087765957447 272.428191489362 437.182108626198 321.421725239617
"2552" 510.2 687.722222222222 291.708333333333 458.009202453988 295.444785276074
"2553" 510.4 678.812672176309 313.374655647383 489.166666666667 284.395833333333
"2554" 510.6 677.962643678161 334.787356321839 521.326347305389 287.404191616767
"2555" 510.8 675.804034582133 358.884726224784 551.261627906977 301.020348837209
"2556" 511 680.036312849162 384.150837988827 576.408227848101 321.443037974684
"2557" 511.2 688.912328767123 399.197260273973 591.649068322981 345.55900621118
"2558" 511.4 697.542465753425 419.232876712329 589.695792880259 381.990291262136
"2559" 511.6 715.338753387534 436.878048780488 575.572847682119 411.907284768212
"2560" 511.8 732.994350282486 456.474576271186 550.897763578275 434.581469648562
"2561" 512 752.956043956044 474.986263736264 517.977987421384 443.380503144654
"2562" 512.2 771.98 485.974285714286 482.79375 440.934375
"2563" 512.4 781.293800539084 487.900269541779 451.095846645367 426.651757188498
"2564" 512.6 782.258160237389 494.724035608309 424.431818181818 402.548701298701
"2565" 512.8 777.212827988338 502.991253644315 414.640677966102 369.383050847458
"2566" 513 775.678571428571 508.800595238095 418.746666666667 336.613333333333
"2567" 513.2 781.770308123249 513.285714285714 437.462006079027 306.434650455927
"2568" 513.4 794.373219373219 512.729344729345 465.452599388379 291.201834862385
"2569" 513.6 811.692307692308 512.367521367521 497.423780487805 288.774390243903
"2570" 513.8 827.571428571429 507.127976190476 526.129518072289 303.277108433735
"2571" 514 847.572674418605 504.918604651163 549.79746835443 329.161392405063
"2572" 514.2 871.669491525424 502.290960451977 560.390879478827 360.130293159609
"2573" 514.4 898.323863636364 501.957386363636 553.98417721519 393.825949367089
"2574" 514.6 899.733146067416 500.719101123595 537.996644295302 423.020134228188
"2575" 514.8 903.126843657817 497.020648967552 512.252336448598 442.641744548287
"2576" 515 902.066115702479 499.005509641873 479.440514469453 448.102893890675
"2577" 515.2 899.448467966574 504.724233983287 446.872483221477 440.040268456376
"2578" 515.4 893.918079096045 517.542372881356 421.564263322884 418.347962382445
"2579" 515.6 884.517543859649 526.964912280702 404.111475409836 390.022950819672
"2580" 515.8 878.221893491124 540.91124260355 393.518771331058 359.873720136519
"2581" 516 862.850574712644 557.560344827586 401.328025477707 327.649681528662
"2582" 516.2 851.356932153392 570.315634218289 422.692546583851 304.959627329193
"2583" 516.4 838.988372093023 580.901162790698 452.869047619048 292.964285714286
"2584" 516.6 824.911680911681 596.74358974359 483.601880877743 296.134796238245
"2585" 516.8 807.265714285714 611.157142857143 512.848664688427 310.115727002967
"2586" 517 787.225 621.722222222222 532.012698412699 334.806349206349
"2587" 517.2 769.657381615599 632.565459610028 541.902280130293 365.345276872964
"2588" 517.4 747.93351800554 639.772853185596 537.626229508197 396.583606557377
"2589" 517.6 727.940677966102 646.372881355932 520.688311688312 424.974025974026
"2590" 517.8 707.191428571429 655.091428571429 489.771159874608 441.862068965517
"2591" 518 693.969863013699 658.523287671233 457.330188679245 442.908805031447
"2592" 518.2 681.028169014085 657.301408450704 425.433656957929 431.695792880259
"2593" 518.4 663.161849710983 659.063583815029 400.600660066007 408.112211221122
"2594" 518.6 648.137313432836 659.235820895522 386.607142857143 378.957792207792
"2595" 518.8 623.630498533724 657.237536656892 377.076190476191 348.355555555556
"2596" 519 599.526315789474 657.912280701754 375.377850162867 318.368078175896
"2597" 519.2 577.130952380952 652.321428571429 386.06875 290.640625
"2598" 519.4 557.26 648.822857142857 399.664536741214 260.623003194888
"2599" 519.6 535.582386363636 643.386363636364 418.912386706949 232.78247734139
"2600" 519.8 516.030640668524 634.927576601671 446.351681957187 214.290519877676
"2601" 520 495.197142857143 627 477.381656804734 210.730769230769
"2602" 520.2 475.757142857143 614.3 504.131343283582 219.716417910448
"2603" 520.4 453.122282608696 598.201086956522 528.56346749226 242.439628482972
"2604" 520.6 434.394520547945 589.991780821918 536.048076923077 271.907051282051
"2605" 520.8 419.967914438503 576.288770053476 527.282674772036 299.61094224924
"2606" 521 401.501333333333 558.906666666667 507.536741214057 322.664536741214
"2607" 521.2 389.234332425068 543.66757493188 472.308196721311 331.685245901639
"2608" 521.4 374.636111111111 524.683333333333 430.293918918919 321.152027027027
"2609" 521.6 362.071625344353 503.052341597796 402.977198697069 295.420195439739
"2610" 521.8 353 481.293948126801 386.426751592357 266.222929936306
"2611" 522 342.867768595041 455.33608815427 386.282894736842 230.661184210526
"2612" 522.2 331.661931818182 429.914772727273 403.702127659574 204.379939209726
"2613" 522.4 330.338983050847 415.175141242938 432.575757575758 198.742424242424
"2614" 522.6 330.456896551724 386.195402298851 461.660606060606 208.030303030303
"2615" 522.8 324.502824858757 354.867231638418 484.033232628399 231.410876132931
"2616" 523 320.103260869565 335.913043478261 498.41065830721 264.92789968652
"2617" 523.2 320.586206896552 312.557471264368 499.756578947368 298.746710526316
"2618" 523.4 324.170588235294 284.832352941176 481.487341772152 322.471518987342
"2619" 523.6 330.023255813954 255.18023255814 451.414556962025 332.196202531646
"2620" 523.8 337.591428571429 230.685714285714 420.127388535032 331.808917197452
"2621" 524 348.71104815864 209.71671388102 388.548387096774 315.167741935484
"2622" 524.2 358.255494505495 190.467032967033 369.501618122977 288.466019417476
"2623" 524.4 371.274285714291 170.451428571466 360.384868421062 255.944078947206
"2624" 524.6 387.295081967213 146.48087431694 368.868167202572 230.228295819936
"2625" 524.8 402.326704545455 128.127840909091 391.432432432433 221.606606606607
"2626" 525 425.567867036011 109.224376731302 421.727828746177 224.645259938838
"2627" 525.2 446.835164835165 89.5989010989011 449.224188790561 234.410029498525
"2628" 525.4 472.740331491713 75.7651933701657 473.395638629283 255.529595015576
"2629" 525.6 499.079365079365 61.3915343915344 485.454248366013 284.75816993464
"2630" 525.8 524.165354330709 50.6299212598425 483.124590163934 316.167213114754
"2631" 526 550.015424164524 42.5449871465296 470.295238095238 341.565079365079
"2632" 526.2 578.021220159151 35.0557029177719 445.021604938272 364.367283950617
"2633" 526.4 606.767015706806 33.2696335078534 415.327217125382 374.299694189603
"2634" 526.6 634.642297650131 30.1201044386423 381.198142414861 373.526315789474
"2635" 526.8 657.128 34.7493333333333 352.886850152905 361.097859327217
"2636" 527 683.337765957447 38.5132978723404 332.65749235474 336.510703363914
"2637" 527.2 709.28 41.5653333333333 333.660317460317 327.288888888889
"2638" 527.4 736.972677595628 48.5382513661202 332.268138801262 326.630914826498
"2639" 527.6 764.769436997319 59.4477211796247 322.51376146789 325.730886850153
"2640" 527.8 788.178010471204 70.1675392670157 326.133333333333 331.206349206349
"2641" 528 812.225201072386 87.0670241286863 329.304487179487 334.708333333333
"2642" 528.2 836.963157894737 104.134210526316 339.465838509317 330.972049689441
"2643" 528.4 857.361930294906 124.024128686327 351.461538461538 325.473846153846
"2644" 528.6 877.196382428941 145.961240310078 367.662613981763 319.483282674772
"2645" 528.8 890.948228882834 165.365122615804 392.423529411765 316.973529411765
"2646" 529 905.609042553191 187.936170212766 418.459940652819 315.008902077151
"2647" 529.2 918.457063711911 212.96675900277 444.920972644377 320.936170212766
"2648" 529.4 926.541208791209 234.351648351648 471.58630952381 328.934523809524
"2649" 529.6 931.750724637681 260.197101449275 493.641337386018 343.367781155015
"2650" 529.8 940.157024793388 287.537190082645 513.559375 363.284375
"2651" 530 943.62258953168 303.666666666667 524.722222222222 388.741830065359
"2652" 530.2 942.718023255814 323.154069767442 527.539936102236 417.546325878594
"2653" 530.4 943.307692307692 339.190883190883 524.203278688525 447.622950819672
"2654" 530.6 945.407713498623 349.225895316804 508.418181818182 470.59696969697
"2655" 530.8 943.162857142857 361.777142857143 487.866873065016 490.331269349845
"2656" 531 938.6646884273 376.255192878338 459.876623376623 502.785714285714
"2657" 531.2 934.332352941176 398.761764705882 429.485804416404 509.78548895899
"2658" 531.4 927.692753623188 423.278260869565 408.391167192429 507.375394321767
"2659" 531.6 924.295950155763 448.439252336449 393.53164556962 487.107594936709
"2660" 531.8 919.461988304094 473.359649122807 382.345637583893 461.94966442953
"2661" 532 910.215297450425 490.688385269122 380.24584717608 431.767441860465
"2662" 532.2 897.494219653179 513.985549132948 391.601265822785 403.23417721519
"2663" 532.4 882.760445682451 536.601671309192 409.76582278481 378.955696202532
"2664" 532.6 865.593123209169 561.117478510029 435.326530612245 366.632653061225
"2665" 532.8 847.647887323944 578.96338028169 464.75748502994 368.074850299401
"2666" 533 824.515235457064 600.224376731302 494.878594249201 375.079872204473
"2667" 533.2 803.193989071038 613.114754098361 524.70245398773 387.478527607362
"2668" 533.4 782.874316939891 625.920765027322 545.136222910217 408.631578947368
"2669" 533.6 760.849431818182 636.315340909091 554.019480519481 439.159090909091
"2670" 533.8 748.719101123595 640.348314606742 551.628762541806 470.866220735786
"2671" 534 731.884831460674 644.39606741573 530.413249211356 496.753943217666
"2672" 534.2 711.608938547486 652.259776536313 501.957095709571 502.689768976898
"2673" 534.4 688.348837209302 655.776162790698 473.224422442244 490.742574257426
"2674" 534.6 680.835820895522 657.229850746269 446.280757097792 472.570977917981
"2675" 534.8 667.257053291536 653.087774294671 428.720136518771 444.467576791809
"2676" 535 647.826498422713 655.006309148265 425.337931034483 413.562068965517
"2677" 535.2 632.418803418803 660.387464387464 433.416666666667 382.919871794872
"2678" 535.4 613.068376068376 658.262108262108 449.219047619048 355.142857142857
"2679" 535.6 590.162790697674 653.183139534884 473.553846153846 331.033846153846
"2680" 535.8 564.745562130178 651.248520710059 501.753012048193 321.942771084337
"2681" 536 542.78 647.422857142857 532.684523809524 329.434523809524
"2682" 536.2 523.255681818182 638.21875 554.919402985075 348.337313432836
"2683" 536.4 498.968390804598 627.531609195402 569.840909090909 380.561688311688
"2684" 536.6 476.497237569061 618.317679558011 571.439344262295 413.809836065574
"2685" 536.8 453.983146067416 602.879213483146 556.839344262295 444.852459016393
"2686" 537 431.978260869565 585.910326086957 532.313291139241 468.056962025316
"2687" 537.2 417.181081081081 575.718918918919 501.126623376623 478.545454545455
"2688" 537.4 403.210526315789 559.343490304709 469.275862068966 470.605015673981
"2689" 537.6 385.620879120879 539.458791208791 442.1 449.935483870968
"2690" 537.8 372.178470254958 519.85552407932 421.685810810811 422.287162162162
"2691" 538 361.904225352113 496.464788732394 414.186885245902 388.495081967213
"2692" 538.2 353.146892655367 471.966101694915 414.592592592593 355.848484848485
"2693" 538.4 350.789173789174 451.404558404558 426.313846153846 324.427692307692
"2694" 538.6 345.438888888889 432.452777777778 455.501492537313 305.677611940299
"2695" 538.8 335.821229050279 415.765363128492 488.416666666667 305.033950617284
"2696" 539 330.865329512894 395.060171919771 518.090625 319.678125
"2697" 539.2 329.906705539359 370.434402332362 542.108695652174 342.273291925466
"2698" 539.4 322.66091954023 344.574712643678 557.288461538462 371.846153846154
"2699" 539.6 321.148571428571 318.291428571429 555.663333333333 405.3
"2700" 539.8 327.056818181818 299.036931818182 535.765273311897 433.871382636656
"2701" 540 336.284090909091 277.786931818182 508.545741324921 454.618296529969
"2702" 540.2 349.27323943662 252.90985915493 475.993630573248 460.369426751592
"2703" 540.4 352.710843373494 230.126506024096 443.910256410256 455.432692307692
"2704" 540.6 354.601719197708 210.340974212034 415.218120805369 437
"2705" 540.8 363.786931818182 189.571022727273 403.165492957746 405.802816901408
"2706" 541 379.146005509642 173.341597796143 405.773770491803 372.452459016394
"2707" 541.2 395.591511936339 161.899204244032 419.824074074074 342.675925925926
"2708" 541.4 414.380829015544 156.39896373057 443.832835820895 321.429850746269
"2709" 541.6 427.881266490765 154.672823218997 476.062130177515 312.301775147929
"2710" 541.8 435.46835443038 156.99746835443 509.178362573099 321.271929824561
"2711" 542 439.231805929919 161.239892183288 533.773291925466 343.487577639752
"2712" 542.2 444.21875 167.393229166667 548.465408805032 374.506289308176
"2713" 542.4 453.832898172324 176.067885117493 545.481481481481 405.050505050505
"2714" 542.6 471.838196286472 183.04774535809 526.477564102564 430.61858974359
"2715" 542.8 490.224867724868 184.973544973545 493.833855799373 441.529780564263
"2716" 543 505.529569892473 180.854838709677 462.101265822785 434.680379746835
"2717" 543.2 518.068421052632 176.968421052632 435.962962962963 417.222222222222
"2718" 543.4 534.387755102041 177.813775510204 415.210031347962 392.76802507837
"2719" 543.6 550.746736292428 182.548302872063 405.13125 361.975
"2720" 543.8 571.502617801047 181.69109947644 407.667763157895 329.039473684211
"2721" 544 587.051948051948 174.083116883117 427.432926829268 304.109756097561
"2722" 544.2 592.640957446808 163.351063829787 456.665653495441 287.407294832827
"2723" 544.4 601.97911227154 162.443864229765 488.988059701493 285.226865671642
"2724" 544.6 620.292875989446 165.678100263852 520 298.634730538922
"2725" 544.8 644.360313315927 167.281984334204 544.566978193146 323.841121495327
"2726" 545 668.044041450777 160.582901554404 554.1875 354.675
"2727" 545.2 691.589147286822 150.175710594315 547.357827476038 386.492012779553
"2728" 545.4 711.548556430446 139.763779527559 529.049019607843 416.643790849673
"2729" 545.6 734.454081632653 129.313775510204 504.394736842105 436.319078947368
"2730" 545.8 755.639686684073 129.746736292428 471.115264797508 439.81308411215
"2731" 546 765.291878172589 136.258883248731 441.329230769231 427.08
"2732" 546.2 776.151898734177 140.078481012658 420.915360501567 402.112852664577
"2733" 546.4 787.750670241287 151.986595174263 414.440789473684 372.328947368421
"2734" 546.6 799.322751322751 162.179894179894 421.84 349.803333333333
"2735" 546.8 821.885026737968 168.72192513369 448.537993920973 335.386018237082
"2736" 547 841.37037037037 178.687830687831 480.235668789809 340.232484076433
"2737" 547.2 860.735294117647 185.411764705882 498.740484429066 369.743944636678
"2738" 547.4 870.349081364829 178.015748031496 500.456928838951 417.277153558052
"2739" 547.6 867.239361702128 175.058510638298 480.312903225807 467.606451612903
"2740" 547.8 860.298630136986 177.723287671233 448.660436137072 497.841121495327
"2741" 548 854.508720930233 185.136627906977 427.063492063492 491.669841269841
"2742" 548.2 846.314868804665 197.542274052478 397.684210526316 473.501547987616
"2743" 548.4 840.186588921283 216.446064139942 381.340136054422 445.853741496599
"2744" 548.6 835.494252873563 239.227011494253 386.14332247557 416.638436482085
"2745" 548.8 834.091428571429 263.408571428571 406.761755485893 392.507836990596
"2746" 549 838.940845070423 282.915492957746 434.622418879056 381.40412979351
"2747" 549.2 844 305.611111111111 468.154545454545 378.454545454545
"2748" 549.4 847.475783475783 330.347578347578 500.887878787879 382.481818181818
"2749" 549.6 850.711370262391 356.008746355685 526.110367892977 403.234113712375
"2750" 549.8 853.212209302326 383.017441860465 541.51 431.236666666667
"2751" 550 852.869186046512 413.171511627907 547.728476821192 464.403973509934
"2752" 550.2 852.278931750742 442.430267062315 541.505084745763 495.006779661017
"2753" 550.4 855.808383233533 471.75748502994 521.728706624606 520.293375394322
"2754" 550.6 865.324929971989 496.526610644258 493.461290322581 534.777419354839
"2755" 550.8 875.588235294118 520.330532212885 463.543333333333 536.43
"2756" 551 874.242165242165 530.296296296296 432.96875 525.5875
"2757" 551.2 866.576923076923 532.872781065089 414.138157894737 501.552631578947
"2758" 551.4 860.681415929204 534.660766961652 400.870550161812 474.582524271845
"2759" 551.6 864.052785923754 537.108504398827 401.253333333333 446.126666666667
"2760" 551.8 873.266666666667 534.980555555556 415.595394736842 417.125
"2761" 552 880.470588235294 527.571428571429 439.171091445428 396.884955752212
"2762" 552.2 883.080838323353 519.281437125749 466.644578313253 386.888554216868
"2763" 552.4 887.846846846847 509.591591591592 499.641975308642 391.126543209877
"2764" 552.6 894.816326530612 496.268221574344 527.52380952381 407.149206349206
"2765" 552.8 905.518413597734 481.127478753541 541.748407643312 429.764331210191
"2766" 553 918.456395348837 462.209302325581 553.038461538462 461.221153846154
"2767" 553.2 926.597101449275 448.333333333333 551.965397923875 494.750865051903
"2768" 553.4 925.722388059702 430.134328358209 539.876666666667 523.306666666667
"2769" 553.6 921.116417910448 409.979104477612 515.765273311897 540.533762057878
"2770" 553.8 915.356037151703 396.510835913313 488.176470588235 543.709150326797
"2771" 554 912.981308411215 394.439252336449 460.41935483871 531.693548387097
"2772" 554.2 908.896755162242 395.362831858407 439.283828382838 511.188118811881
"2773" 554.4 906.386503067485 389.622699386503 437.944636678201 485.820069204152
"2774" 554.6 896.578347578348 378.415954415955 448.403333333333 456.713333333333
"2775" 554.8 886.175792507204 363.170028818444 466.990625 430.659375
"2776" 555 870.851239669421 347.62258953168 489.928143712575 411.071856287425
"2777" 555.2 856.073446327684 337.714689265537 517.889552238806 402.023880597015
"2778" 555.4 840.650837988827 320.796089385475 549.216216216216 401.825825825826
"2779" 555.6 820.666666666667 309.038567493113 576.078078078078 413.588588588589
"2780" 555.8 801.765363128492 294.653631284916 599.796352583587 434.592705167173
"2781" 556 785.789915966387 276.535014005602 609.924342105263 461.539473684211
"2782" 556.2 767.586592178771 257.265363128492 607.690553745928 491.912052117264
"2783" 556.4 757.338028169014 236.025352112676 597.029605263158 521.154605263158
"2784" 556.6 744.049046321526 216.125340599455 575.411392405063 543.613924050633
"2785" 556.8 726.305177111717 198.621253405995 547.101910828026 550.366242038217
"2786" 557 705.734908136483 184.406824146982 517.272425249169 548.548172757475
"2787" 557.2 683.326203208556 171.636363636364 484.445544554455 542.23102310231
"2788" 557.4 654.181578947368 163.871052631579 457.085808580858 526.795379537954
"2789" 557.6 623.436657681941 152.646900269542 435.871794871795 504.442307692308
"2790" 557.8 597.973474801061 138.339522546419 422.560260586319 476.201954397394
"2791" 558 575.039893617021 122.101063829787 421.78073089701 443.634551495017
"2792" 558.2 554.501319261214 107.530343007916 433.162337662338 415.198051948052
"2793" 558.4 527.113989637306 101.849740932642 453.289308176101 392.75786163522
"2794" 558.6 500.736979166667 100.393229166667 480.70303030303 377.715151515152
"2795" 558.8 474.904 105.688 512.108108108108 380.978978978979
"2796" 559 448.10027100271 113.560975609756 534.429447852761 398.116564417178
"2797" 559.2 424.994750656168 123.92125984252 553.121875 421.871875
"2798" 559.4 411.84375 136.239583333333 563.573770491803 448.118032786885
"2799" 559.6 409.915989159892 146.981029810298 555.901960784314 479.218954248366
"2800" 559.8 408.518309859155 166.042253521127 538.127795527157 506.012779552716
"2801" 560 405.822714681441 189.457063711911 512.581993569132 524
"2802" 560.2 403.549295774648 209.411267605634 481.299674267101 531.70684039088
"2803" 560.4 398.787114845938 233.056022408964 447.743333333333 528.953333333333
"2804" 560.6 399.740740740741 253.940170940171 420.022151898734 513.110759493671
"2805" 560.8 394.403458213257 277.455331412104 401.888888888889 490.21875
"2806" 561 392.271978021978 303.090659340659 402.755102040816 460.374149659864
"2807" 561.2 394.60113960114 329 416.776699029126 433.511326860842
"2808" 561.4 402.613636377456 354.920454585154 437.421538469617 412.621538456746
"2809" 561.6 410.093220338963 380.144067796562 465.06176470576 397.582352941182
"2810" 561.8 424.615384615437 403.57834757855 496.461300308408 395.978328173275
"2811" 562 435.706703910614 427.793296089386 519.804154302671 413.029673590505
"2812" 562.2 452.172701949861 453.256267409471 535.785046728972 436.956386292835
"2813" 562.4 472.954022988506 473.534482758621 544.29702970297 468.943894389439
"2814" 562.6 491.008428681269 493.623596557299 538.930000371128 501.916665835083
"2815" 562.8 506.908012321621 503.071582283936 524.536587290858 541.115778096372
"2816" 563 534.092753622116 522.837681158238 506.745161294227 597.719354832603
"2817" 563.2 571.67055393586 545.553935860058 479.405144694534 614.183279742765
"2818" 563.4 610.16403785489 561.432176656151 465.560402684564 599.953020134228
"2819" 563.6 645.032738095238 577.217261904762 454.964788732394 571.795774647887
"2820" 563.8 679.944606413994 582.064139941691 448.788194444444 535.913194444444
"2821" 564 713.033742331288 590.975460122699 451.083044982699 500.740484429066
"2822" 564.2 744.919642857143 593.565476190476 465.278846153846 470.503205128205
"2823" 564.4 766.344213649852 587.967359050445 489.98119122257 447.241379310345
"2824" 564.6 786.372727272727 590.260606060606 520.021604938272 433.021604938272
"2825" 564.8 796.779710144928 605.84347826087 554.372727272727 428.581818181818
"2826" 565 787.387464387464 612.62962962963 585.793209876543 441.222222222222
"2827" 565.2 775.011869436202 617.409495548961 610.477419354839 463.393548387097
"2828" 565.4 768.382608695652 619.098550724638 621.79298245614 497.536842105263
"2829" 565.6 767.64265129683 611.515850144092 619.94701986755 531.258278145695
"2830" 565.8 771.665671641791 604.558208955224 604.651090342679 561.651090342679
"2831" 566 785.706624605678 593.564668769716 578.006734006734 583.996632996633
"2832" 566.2 804.104956268222 582.448979591837 546.114478114478 594.794612794613
"2833" 566.4 822.350157728707 568.914826498423 510.696551724138 597.158620689655
"2834" 566.6 846.405797101449 560.652173913043 476.616161616162 591.188552188552
"2835" 566.8 866.983286908078 551.793871866295 447.95498392283 574.961414790997
"2836" 567 876.577464788732 533.202816901408 425 549.755033557047
"2837" 567.2 880.81976744186 510.93023255814 416.622775800712 517.843416370107
"2838" 567.4 878.947058823529 483.482352941177 423.531847133758 485.229299363057
"2839" 567.6 872.801801801802 464.552552552552 441.191693290735 459.738019169329
"2840" 567.8 867.793510324484 447.374631268437 469.006116207951 440.489296636086
"2841" 568 866.598187311178 429.534743202417 501.110778443114 435.497005988024
"2842" 568.2 856.805970149254 405.029850746269 530.395569620253 446.848101265823
"2843" 568.4 846.605421686747 380.44578313253 545.091205211726 467.407166123779
"2844" 568.6 835.29203539823 351.949852507375 556.581469648562 496.354632587859
"2845" 568.8 820.662087912088 324.837912087912 550.517123287671 525.691780821918
"2846" 569 800.419178082192 305.030136986301 531.05501618123 552.501618122977
"2847" 569.2 780.198895027624 288.433701657458 504.233552631579 573.996710526316
"2848" 569.4 760.988950276243 266.897790055249 471.708609271523 584.546357615894
"2849" 569.6 744.452247191011 241.705056179775 439.815181518152 582.547854785479
"2850" 569.8 722.601063829787 220.135638297872 417.729299363057 564.627388535032
"2851" 570 702.956989247312 198.241935483871 393.141955835962 541.03785488959
"2852" 570.2 677.596816976127 177.63925729443 378.177419354839 516.545161290323
"2853" 570.4 649.435695538058 169.580052493438 375.483443708609 487.311258278146
"2854" 570.6 618.383597883598 159.759259259259 375.717041800643 454.144694533762
"2855" 570.8 586.516971279373 153.381201044386 385.151815181518 423.600660066007
"2856" 571 553.416666666667 151.333333333333 404.344615384615 396.169230769231
"2857" 571.2 522.197402597403 148.368831168831 433.571865443425 382.128440366972
"2858" 571.4 494.300771208226 149.13881748072 466.632047477745 386.121661721068
"2859" 571.6 465.523936170213 149.465425531915 494.978125 400.98125
"2860" 571.8 434.405835543767 151.230769230769 516.602605863192 424.00325732899
"2861" 572 405.876262626263 162.20202020202 531.529411764706 452.798761609907
"2862" 572.2 380.246113989637 181.240932642487 530.133779264214 484.752508361204
"2863" 572.4 363.066137566138 204.798941798942 515.628664495114 513.537459283388
"2864" 572.6 355.789617486339 232.081967213115 488.016025641026 531.330128205128
"2865" 572.8 352.932795698925 260.52688172043 455.436426116839 541.601374570447
"2866" 573 349.854227405248 290.944606413994 419.495207667732 540.597444089457
"2867" 573.2 357.402266288952 315.626062322946 390.953642384106 523.35761589404
"2868" 573.4 370.157099697885 337.640483383686 380.808917197452 493.178343949045
"2869" 573.6 382.416438356164 361.808219178082 389.049504950495 465.155115511551
"2870" 573.8 396.805091934223 387.575679087645 411.255881400405 445.295937400409
"2871" 574 416.269531810402 410.831358836508 442.977005371779 430.905253830896
"2872" 574.2 431.754697734832 419.633416251137 502.801899882906 421.382844210507
"2873" 574.4 464.172972972973 428.316216216216 549.545454545455 433.896103896104
"2874" 574.6 495.338068181818 446.360795454545 582.899676375405 464.546925566343
"2875" 574.8 522.26123595788 460.615168540968 593.871186440867 501.861016949242
"2876" 575 548.565762239482 482.148616591572 591.573425595387 540.136386173543
"2877" 575.2 576.822857142857 496.902857142857 570.775641025641 570.974358974359
"2878" 575.4 608.900284900285 514.74358974359 539.817567567568 581.391891891892
"2879" 575.6 641.749279538905 528.495677233429 501.602649006622 582.251655629139
"2880" 575.8 672.454545454545 533.425219941349 463.137583892617 575.976510067114
"2881" 576 706.210682492582 540.169139465875 433.742372881356 554.433898305085
"2882" 576.2 736.151098901099 552.502747252747 416.906976744186 522.730897009967
"2883" 576.4 764.355685131195 563.294460641399 414.44966442953 486.489932885906
"2884" 576.6 784.859154929577 576.374647887324 425.351791530945 450.749185667753
"2885" 576.8 788.094285714286 589.774285714286 446.455128205128 422.192307692308
"2886" 577 787.501416430595 588.99716713881 477.630769230769 402.889230769231
"2887" 577.2 791.102167182663 577.1826625387 513.618461538462 396.88
"2888" 577.4 794.313782991202 559.885630498534 548.97247706422 406.963302752294
"2889" 577.6 792.195906432749 536.453216374269 576.686335403727 428.692546583851
"2890" 577.8 791.559633027523 513.571865443425 587.815436241611 461.167785234899
"2891" 578 784.137195121951 494.667682926829 586.091525423729 496.816949152542
"2892" 578.2 778.457055214724 471.855828220859 567.287128712871 526.699669966997
"2893" 578.4 776.256097560976 445.137195121951 537.193333333333 549.94
"2894" 578.6 769.429447852761 414.463190184049 505.314878892734 557.480968858132
"2895" 578.8 764.543543543544 387.051051051051 468.679715302491 550.718861209964
"2896" 579 757.233532934132 358.092814371258 439.972413793103 527.413793103448
"2897" 579.2 742.070844686649 336.427792915531 422.951768488746 495.742765273312
"2898" 579.4 723.921348314607 312.64606741573 418.462585034014 460.224489795918
"2899" 579.6 706.676630434783 287.165760869565 433.755700325733 430.127035830619
"2900" 579.8 685.981382978723 264.651595744681 462.027272727273 408.115151515152
"2901" 580 663.451086956522 240.989130434783 495.66253869969 399.130030959752
"2902" 580.2 639.716535433071 218.871391076115 526.422839506173 410.012345679012
"2903" 580.4 611.54617414248 200.857519788918 551.885350318471 433.506369426752
"2904" 580.6 583.739583333333 185.380208333333 564.101973684211 466.174342105263
"2905" 580.8 554.716494845361 174.860824742268 561.833333333333 502.933333333333
"2906" 581 522.400516795866 167.165374677003 545.559485530547 534.466237942122
"2907" 581.2 491.446753246753 164.374025974026 517.573825503356 555.110738255034
"2908" 581.4 460.674479166667 164.559895833333 483.755852842809 566.722408026756
"2909" 581.6 430.835616438356 164.567123287671 444.285714285714 563.057823129252
"2910" 581.8 401.75 171.012886597938 420.28990228013 540.214983713355
"2911" 582 380.709923664122 186.117048346056 411.4 511.81724137931
"2912" 582.2 362.656 206.986666666667 412.852564102564 478.798076923077
"2913" 582.4 350.453296703297 230.184065934066 425.633757961784 447.143312101911
"2914" 582.6 341.239316239316 258.849002849003 448.86119873817 421.356466876972
"2915" 582.8 339.1 287.185294117647 477.954682779456 403.800604229607
"2916" 583 339.947826086956 316.165217391304 508.564668769716 396.034700315457
"2917" 583.2 343.28328611898 345.028328611898 541.106382978723 399.525835866261
"2918" 583.4 350.166189111748 374.561604584527 568.539936102236 417.683706070287
"2919" 583.6 361.012232415902 403.024464831804 581.278523489933 446.604026845638
"2920" 583.8 369.64553314121 430.253602305475 576.680134680135 480.121212121212
"2921" 584 376.139534883721 458.651162790698 560.09634551495 508.212624584718
"2922" 584.2 385.969604863222 488.039513677812 531.006211180124 524.919254658385
"2923" 584.4 399.941896024465 515.165137614679 496.215434083601 532.289389067524
"2924" 584.6 419.152543168018 536.525425756809 463.86754070478 526.751655007591
"2925" 584.8 442.699115044247 558.654867256635 433.781645569621 510.439873417721
"2926" 585 466.743975903615 581.614457831325 412.817589576547 484.602605863192
"2927" 585.2 492.730769230769 596.07100591716 404.707641196013 451.93023255814
"2928" 585.4 522.739520958084 605.949101796407 416.623794212219 420.601286173633
"2929" 585.6 553.107033639144 615.914373088685 440.344720496894 396.518633540373
"2930" 585.8 582.50773993808 620.950464396285 472.487421383648 387.959119496855
"2931" 586 613.480362537764 619.015105740181 505.484076433121 390.512738853503
"2932" 586.2 638.448484848485 609.806060606061 535.862179487179 403.400641025641
"2933" 586.4 667.80122324159 606.761467889908 559.616564417178 423.886503067485
"2934" 586.6 693.339130434783 596.657971014493 573.674121405751 452.031948881789
"2935" 586.8 717.266475644699 582.085959885387 577.255972696246 485.430034129693
"2936" 587 733.747252747253 561.898351648352 570.589830508475 518.338983050847
"2937" 587.2 752.620689655172 541.971264367816 551.055900621118 542.242236024845
"2938" 587.4 770.98833819242 518.35860058309 519.838187702265 555.889967637541
"2939" 587.6 783.936416184971 491.736994219653 487.452768729642 554.70684039088
"2940" 587.8 791.91124260355 464.890532544379 456.701754385965 541.045614035088
"2941" 588 796.747774480712 437.489614243323 434.574193548387 518.848387096774
"2942" 588.2 804.447976878613 407.28612716763 418.200657894737 489.917763157895
"2943" 588.4 805.399416909621 375.67638483965 416.098939929329 457.501766784452
"2944" 588.6 803.626822157434 345.107871720117 430.715170278638 428.495356037152
"2945" 588.8 801.240356083086 314.115727002967 456.027108433735 409.677710843373
"2946" 589 798.741839762611 282.783382789317 486.209375 400.978125
"2947" 589.2 794.034682080925 251.653179190751 519.114906832298 405.189440993789
"2948" 589.4 788.571847507331 219.378299120235 546.282131661442 423.470219435737
"2949" 589.6 780.89226519337 188.596685082873 560.246710526316 450.588815789474
"2950" 589.8 768.272988505747 158.508620689655 562.201342281879 483.812080536913
"2951" 590 754.227027027027 130.043243243243 551.833333333333 515.486666666667
"2952" 590.2 736.433962264151 104.436657681941 530.434920634921 540.412698412698
"2953" 590.4 713.855191256831 81.8715846994535 500.00974025974 554.516233766234
"2954" 590.6 691.619302949062 63.0857908847185 468.212837837838 551.871621621622
"2955" 590.8 666.583554376658 49.9973474801061 440.691780821918 532.938356164383
"2956" 591 639.265463917526 39.8556701030928 425.32119205298 505.619205298013
"2957" 591.2 621.842666666667 36.0666666666667 421.295238095238 472.761904761905
"2958" 591.4 596.351421188631 33.4108527131783 433.768729641694 440.583061889251
"2959" 591.6 569.97889182058 40.2269129287599 458.933933933934 420.657657657658
"2960" 591.8 544.402564102564 52.8076923076923 490.319402985075 416.083582089552
"2961" 592 517.285340314136 66 519.780864197531 422.734567901235
"2962" 592.2 494.626943005181 86.9792746113989 548.062893081761 441.767295597484
"2963" 592.4 473.048 108.290666666667 560.894039735099 469.056291390729
"2964" 592.6 458.535519125683 132.103825136612 563.632786885246 501.544262295082
"2965" 592.8 450.181318681319 160.156593406593 553.350649350649 531.5
"2966" 593 445.303724928367 188.263610315186 530.153125 553.265625
"2967" 593.2 441.554016620499 216.398891966759 498.43729903537 568.983922829582
"2968" 593.4 443.791428571429 245.662857142857 466.535714285714 573.980519480519
"2969" 593.6 446.033898305085 275.333333333333 439.273615635179 559.954397394137
"2970" 593.8 451.15512465374 304.19944598338 420.648562300319 539.546325878594
"2971" 594 460.183615819209 334.932203389831 415.29020979021 508.615384615385
"2972" 594.2 475.707736389685 362.578796561605 427.522292993631 479.761146496815
"2973" 594.4 492.543715846851 387.890710382252 449.184375000909 457.759374999099
"2974" 594.6 512.947454271342 412.290696752882 477.857279117219 443.373898145461
"2975" 594.8 538.324368440216 434.863609788972 507.298150173213 445.476374119658
"2976" 595 571.934533718844 455.529977662137 543.240203940865 443.783603332209
"2977" 595.2 580.407063669748 468.695283871244 561.337859003848 444.718788306761
"2978" 595.4 579.272158365669 469.554752758691 561.169991466519 443.136508606233
"2979" 595.6 579.714695941576 467.645931944928 561.223175248001 441.369120185116
"2980" 595.8 582.664731128719 467.451232861513 561.417750602367 440.672547252771
"2981" 596 584.975342866703 468.712593981009 563.291039284087 441.679217881591
"2982" 596.2 585.395645874652 470.10212625544 566.955787403249 441.558635782472
"2983" 596.4 585.018256669544 470.344333721927 571.948985092914 440.994545854659
"2984" 596.6 583.999906084035 475.799760412564 585.569739851682 453.333362143075
"2985" 596.8 586.902954717913 494.495781364387 589.981185420762 467.594184869216
"2986" 597 590.648999509493 505.855127537501 592.47634646278 478.742958459034
"2987" 597.2 594.954948700091 512.021468252641 597.238119203341 485.751527903859
"2988" 597.4 595.253181817393 515.046900931454 600.061895617424 490.132032950892
"2989" 597.6 598.941747894942 521.605474996712 604.223004252957 496.758612672345
"2990" 597.8 604.311597579441 530.928018574161 608.214953527171 506.719515139664
"2991" 598 608.441629953923 537.890914906246 610.954991244383 514.831731610388
"2992" 598.2 611.777879014516 544.033861969571 614.166010473636 521.148033582035
"2993" 598.4 616.329422798356 552.088470000191 618.722304804962 527.337638392947
"2994" 598.6 621.63759977598 555.357610900438 622.240105625578 532.3225848494
"2995" 598.8 624.771332517864 560.199358762243 626.226771480023 538.087581832155
"2996" 599 628.13902123389 565.085665287676 628.223732056239 540.611148187104
"2997" 599.2 634.278551582324 570.639998342934 628.477648127676 542.074776980365
"2998" 599.4 640.389472064864 574.217892726794 626.255140766723 544.828992143673
"2999" 599.6 648.142179109631 580.93824907494 626.393752291812 554.779198750857
"3000" 599.8 653.139485645965 585.24035312768 628.112809197992 563.452981640373
"3001" 600 660.786598329496 588.687393476541 621.672562017711 585.564689949404
"3002" 600.2 668.709497116415 590.86592177975 604.86816717778 599.932475911688
"3003" 600.4 676.574712643678 593.307471264368 579.187074829932 599.738095238095
"3004" 600.6 685.39606741573 597.025280898876 552.366883116883 585.87012987013
"3005" 600.8 695.201133144476 600.85269121813 531 555.913043478261
"3006" 601 703.307692307692 601.785714285714 524.489726027397 518.880136986301
"3007" 601.2 709.785915492958 601.785915492958 535.635451505017 484.150501672241
"3008" 601.4 714.552486187845 598.093922651934 560.069696969697 456.466666666667
"3009" 601.6 721.922413793103 596.163793103448 593.952830188679 446.688679245283
"3010" 601.8 728.450867052023 593.150289017341 624.117647058823 441.97213622291
"3011" 602 735.474431818182 590.849431818182 658.239482200647 463.864077669903
"3012" 602.2 739.228650137741 586.192837465565 662.979310344828 497.372413793103
"3013" 602.4 745.529411764706 583.669467787115 642.01261829653 528.738170347003
"3014" 602.6 751.063535911602 580.417127071823 615.009836065574 541.786885245902
"3015" 602.8 758.58038147139 576.465940054496 577.203821656051 536.312101910828
"3016" 603 768.67055393586 571.938775510204 546.691803278689 506.826229508197
"3017" 603.2 773.14373088685 571.058103975535 539.493243243243 470.523648648649
"3018" 603.4 774.673913043478 567.103260869565 549.392617449664 437.963087248322
"3019" 603.6 776.268698060942 562.950138504155 569.769230769231 406.371794871795
"3020" 603.8 779.466480446927 558.027932960894 604.934375 393.525
"3021" 604 783.418994413408 547.95530726257 645.032934131737 407.275449101796
"3022" 604.2 783.044568245125 539.267409470752 665.522435897436 430.817307692308
"3023" 604.4 783.836206896552 531.66091954023 674.961130742049 467.975265017668
"3024" 604.6 784.888571428571 522.437142857143 656.700325732899 502.14332247557
"3025" 604.8 785.273775216138 511.193083573487 626.565625 523.6
"3026" 605 785.28 498.777142857143 590.744336569579 524.763754045307
"3027" 605.2 784.408963585434 486.224089635854 558.019047619048 505.260317460318
"3028" 605.4 783.314121037464 472.170028818444 532.903010033445 472.969899665552
"3029" 605.6 780.605113636364 460.335227272727 525.845360824742 430.47766323024
"3030" 605.8 779.439655172414 445.514367816092 543.250814332248 392.703583061889
"3031" 606 779.36 431.288571428571 579.093939393939 371.542424242424
"3032" 606.2 781.212464589235 416.135977337111 617.595015576324 367.959501557632
"3033" 606.4 782.942363112392 399.945244956772 650.317073170732 381.02743902439
"3034" 606.6 783.717086834734 383.806722689076 673.620689655172 412.959247648903
"3035" 606.8 780.821022727273 368.559659090909 684.335548172758 452.554817275748
"3036" 607 776.928774928775 352.039886039886 676.236666666667 492.376666666667
"3037" 607.2 771.938888888889 335.875 650.548286604361 521.713395638629
"3038" 607.4 763.462809917355 322.00826446281 614.96699669967 535.214521452145
"3039" 607.6 752.824175824176 312.186813186813 578.915309446254 523.371335504886
"3040" 607.8 742.146005509642 299.325068870523 547.573248407643 501.971337579618
"3041" 608 728.967479674797 288.764227642276 525.606779661017 474.308474576271
"3042" 608.2 714.846153846154 280.427055702918 518.342465753425 438.585616438356
"3043" 608.4 700.105540897098 271.263852242744 530.718849840256 405.805111821086
"3044" 608.6 687.879265091864 260.887139107612 558.15015015015 381.606606606607
"3045" 608.8 672.451948051948 251.636363636364 594.2125 371.440625
"3046" 609 655.899224806202 243.40826873385 628.852307692308 376.489230769231
"3047" 609.2 638.724226804124 237.690721649485 655.757097791798 394.441640378549
"3048" 609.4 622.584415584416 232.275324675325 673.792993630573 424.455414012739
"3049" 609.6 605.052083333333 229.0234375 677.583606557377 461.308196721311
"3050" 609.8 586.289893617021 225.664893617021 664.411575562701 496.466237942122
"3051" 610 568.612903225806 226.513440860215 634.847133757962 518.777070063694
"3052" 610.2 553.097186700767 232.074168797954 599.561872909699 531.321070234114
"3053" 610.4 535.528645833333 237.4375 563.539682539682 529.574603174603
"3054" 610.6 521.692893401015 245.337563451777 532.608280254777 512.96178343949
"3055" 610.8 511.420103092784 258.085051546392 516.151315789474 486.756578947368
"3056" 611 496.961439588689 270.853470437018 512.046979865772 452.536912751678
"3057" 611.2 480.811704834606 280.819338422392 525.329073482428 421.878594249201
"3058" 611.4 467.693931398417 293.015831134565 548.716049382716 395.935185185185
"3059" 611.6 459.078534031414 307.128272251309 580.489028213166 383.793103448276
"3060" 611.8 449.336842105263 324.147368421053 613.819047619048 388.006349206349
"3061" 612 440.524675324675 339.496103896104 639.914826498423 406.687697160883
"3062" 612.2 435.429333333333 354.893333333333 656.327759197324 435.163879598662
"3063" 612.4 429.945054945055 374.087912087912 654.279461279461 469.791245791246
"3064" 612.6 429.002754820937 391.617079889807 638.14983713355 499.684039087948
"3065" 612.8 430.613079019074 409.907356948229 609.503246753247 517.327922077922
"3066" 613 429.445682451254 427.493036211699 576.133956386293 524.277258566978
"3067" 613.2 427.411111111111 446.869444444445 544.533762057878 519.199356913183
"3068" 613.4 428.13296398892 462.360110803324 518.37106918239 500.720125786163
"3069" 613.6 430.239436619718 479.943661971831 504.350993377483 469.403973509934
"3070" 613.8 430.097982708934 496.066282420749 503.260869565217 436.227424749164
"3071" 614 428.116477272727 514.497159090909 516.820189274448 404.92429022082
"3072" 614.2 427.684813753582 533.515759312321 540.091772151899 384.471518987342
"3073" 614.4 423.506811989101 545.978201634877 570.732307692308 375.153846153846
"3074" 614.6 413.882833787466 551.193460490463 605.287390029325 377.979472140762
"3075" 614.8 411.189973614776 547.324538258575 637.89552238806 392.391044776119
"3076" 615 413.002801120448 543.263305322129 659.555910543131 419.063897763578
"3077" 615.2 417.158682634731 541.853293413174 665.865384615385 451.935897435897
"3078" 615.4 426.160714285714 545.425595238095 655.914965986395 484.428571428571
"3079" 615.6 437.237430167598 548.835195530726 630.384364820847 505.237785016287
"3080" 615.8 451.580060422961 556.172205438066 596.51582278481 513.189873417722
"3081" 616 465.762917933131 563.516717325228 568.050793650794 504.438095238095
"3082" 616.2 480.906060606061 569.248484848485 544.639751552795 481.975155279503
"3083" 616.4 493.488023952096 568.640718562874 528.640264026403 454.970297029703
"3084" 616.6 508.363076923077 569.886153846154 522.625407166124 423.817589576547
"3085" 616.8 526.194202898551 573.544927536232 533.75641025641 395.432692307692
"3086" 617 544.491228070175 574.777777777778 555.666666666667 373.631268436578
"3087" 617.2 561.5 573.613259668508 584.164086687307 366.439628482972
"3088" 617.4 573.519337016575 570.900552486188 614.0125 371.95
"3089" 617.6 583.324175824176 567.714285714286 637.852071005917 392.621301775148
"3090" 617.8 598.880222841226 565.537604456825 648.19397993311 421.394648829431
"3091" 618 613.519337016575 559.67955801105 643.972972972973 454
"3092" 618.2 630.14745308311 549.758713136729 630.8125 482.904605263158
"3093" 618.4 646.010869565217 541.198369565217 604.77743902439 503.420731707317
"3094" 618.6 660.988950276243 526.790055248619 575.128205128205 509.576923076923
"3095" 618.8 675.717391304348 512.274456521739 543.337539432177 503.17665615142
"3096" 619 690.256983240224 497.896648044693 520.892966360856 487.675840978593
"3097" 619.2 696.543417366947 481.464985994398 502.387622149837 462.039087947883
"3098" 619.4 701.393854748603 461.868715083799 494.772277227723 432.887788778878
"3099" 619.6 709.561797752809 443.505617977528 497.766447368421 403.039473684211
"3100" 619.8 721.197802197802 423.870879120879 510.624223602485 374.465838509317
"3101" 620 731.529085872576 402.897506925208 533.863221884498 355.617021276596
"3102" 620.2 741.894444444444 381.836111111111 564.816770186335 343.813664596273
"3103" 620.4 751.590395480226 361.087570621469 595.688473520249 345.657320872274
"3104" 620.6 756.366477272727 338.931818181818 622.727554179567 357.699690402477
"3105" 620.8 757.607344632768 319.079096045198 641.332298136646 385.021739130435
"3106" 621 754.644699140401 297.421203438395 645.778156996587 416.737201365188
"3107" 621.2 752.614285714286 275.357142857143 634.902912621359 446.210355987055
"3108" 621.4 756.185185185185 253.891737891738 616.812101910828 468.363057324841
"3109" 621.6 756.351955307263 230.527932960894 587.736156351792 486.413680781759
"3110" 621.8 755.143250688705 206.606060606061 555.762711864407 488.291525423729
"3111" 622 746.342465753425 186.624657534247 525.704761904762 476.584126984127
"3112" 622.2 735.708894878706 168.493261455526 502.5 457.3625
"3113" 622.4 723.365650969529 147.601108033241 483.888535031847 428.684713375796
"3114" 622.6 707.085561497326 128.205882352941 476.089700996678 397.833887043189
"3115" 622.8 693.09234828496 107.451187335092 485.779552715655 368.057507987221
"3116" 623 677.815303430079 87.712401055409 504.436746987952 345.376506024096
"3117" 623.2 663.38829787234 67.8005319148936 532.80981595092 328.641104294479
"3118" 623.4 648.298469387755 58.1887755102041 567.206586826347 326.431137724551
"3119" 623.6 633.72987012987 58.9324675324675 601.821212121212 339.975757575758
"3120" 623.8 627.297435897436 57.4282051282051 622.382911392405 365.306962025316
"3121" 624 614.917098445596 48.4740932642487 629.643564356436 395.732673267327
"3122" 624.2 606.256345177665 39.6243654822335 621.888524590164 426.039344262295
"3123" 624.4 609.80412371134 39.4845360824742 600.71986970684 453.986970684039
"3124" 624.6 613.764075067024 41.4879356568365 572.003194888179 470.214057507987
"3125" 624.8 614.098930481283 45.7754010695187 536.986842105263 473.944078947368
"3126" 625 609.360526315789 53.8315789473684 507.616393442623 460.852459016393
"3127" 625.2 600.944444444444 65.2328042328042 485.834415584416 437.246753246753
"3128" 625.4 588.306701030928 77.4123711340206 477.290969899666 408.892976588629
"3129" 625.6 574.345360824742 90.0386597938144 481.119601328904 376.322259136213
"3130" 625.8 558.64 103.864 497.74921630094 348.796238244514
"3131" 626 549.252659574468 118.01329787234 525.743827160494 332.225308641975
"3132" 626.2 540.341530054645 136.20218579235 559.268292682927 334.435975609756
"3133" 626.4 530.822888283379 155.566757493188 588.242424242424 351.548484848485
"3134" 626.6 522.144772117962 174.187667560322 604.825657894737 378.075657894737
"3135" 626.8 510.074270557029 191.599469496021 604.936241610738 410.144295302013
"3136" 627 497.301587301587 207.986772486772 591.869009584665 441.900958466454
"3137" 627.2 485.713513513513 226.035135135135 566.855384615385 462.32
"3138" 627.4 477.248021108179 246.32981530343 534.287096774194 472.154838709677
"3139" 627.6 472 266.906417112299 502.750788643533 470.520504731861
"3140" 627.8 466.008042895442 288.731903485255 473.426791277259 456.638629283489
"3141" 628 461.897849462366 308.80376344086 452.638157894737 432.069078947368
"3142" 628.2 461.131146739126 331.4453589227 447.946488160149 401.712375960439
"3143" 628.4 467.796033994334 346.453257790368 443.667832167832 383.412587412587
"3144" 628.6 477.920697400774 361.144343467363 452.642116899385 351.353978551393
"3145" 628.8 484.352664259955 373.003424759817 461.713888824013 350.036697120791
"3146" 629 486.933496642062 375.90619694742 463.406005087195 351.122464167013
"3147" 629.2 488.086356654676 376.294739792767 464.213833876669 351.493164417395
"3148" 629.4 489.033383627442 376.486786022087 464.4110405114 351.791452039553
"3149" 629.6 489.715515481745 377.161336303298 464.244044714589 352.779873881722
"3150" 629.8 490.443114517477 378.048853017404 464.849413331322 353.343463296056
"3151" 630 493.949030212884 380.990447880497 467.799508511143 356.39722368074
"3152" 630.2 498.133983421511 383.409810058939 470.811557994387 359.540732571368
"3153" 630.4 500.530451690951 385.328776908331 472.35905647181 360.727177794427
"3154" 630.6 506.640014703233 389.05674890235 477.315513703624 365.34784372744
"3155" 630.8 512.461703980736 394.059890943497 482.344275477561 369.679173569408
"3156" 631 518.899213363371 397.337779366407 487.919729658118 374.283860012657
"3157" 631.2 523.299175558323 400.561226222929 492.5929558678 377.086978819693
"3158" 631.4 528.352773469438 402.079421447184 496.763487604584 380.60576321249
"3159" 631.6 533.529707176439 403.396617959023 501.693546193327 384.045576274529
"3160" 631.8 540.673383863076 403.353220300389 506.661720510226 388.570932690722
"3161" 632 546.701745599476 406.21001360378 512.029579607614 390.769835309464
"3162" 632.2 553.969903353427 406.394316009559 517.97593449711 394.245735008651
"3163" 632.4 557.291642181386 408.424455013091 522.325252981933 395.397295449569
"3164" 632.6 560.921917024566 410.212029073598 525.46359916167 398.806501044217
"3165" 632.8 566.53580154729 416.196091161064 533.228677467436 400.27393659703
"3166" 633 571.560786670887 422.553999957122 537.743546932075 401.921524466516
"3167" 633.2 577.826182985089 428.338349784975 545.155824740501 405.330078274778
"3168" 633.4 581.795347140256 434.541370811592 552.2924042298 410.994677937919
"3169" 633.6 584.179907931618 437.762193364292 556.347048259114 413.007490960221
"3170" 633.8 586.062532314868 441.919182626488 559.192550174305 415.632880603206
"3171" 634 590.39310894589 447.011370956048 563.771089623967 418.95195706074
"3172" 634.2 595.354150527844 453.159271801929 567.926597136228 425.050053635829
"3173" 634.4 600.374504054433 458.830039780355 573.943351467186 430.300508353321
"3174" 634.6 604.258748753795 465.961831070183 579.112466921922 436.947269789147
"3175" 634.8 612.045081752267 473.524016819754 585.038634072497 445.04338108648
"3176" 635 618.958904564167 475.514490230659 589.859666684919 451.315417998124
"3177" 635.2 627.348060815826 474.810346142614 593.283652413428 456.572655958196
"3178" 635.4 638.063295141224 475.619693113146 602.233139711303 462.284686270509
"3179" 635.6 650.736572886308 475.09443632187 612.603482293293 465.904524627423
"3180" 635.8 659.954506454776 472.752324786891 622.549848312682 468.303107069284
"3181" 636 667.232293051136 468.626669699283 628.452844148155 471.834193982895
"3182" 636.2 677.230915203982 463.306747566207 637.035649843978 469.577995857833
"3183" 636.4 686.241676204694 458.754866834101 648.586807228139 466.647389483852
"3184" 636.6 694.221362779543 452.688607393336 657.392433384925 465.237932082963
"3185" 636.8 702.141953382567 443.265395638814 669.093186432487 462.246116188424
"3186" 637 709.576579309879 433.395716149589 677.16388344357 458.027341493882
"3187" 637.2 715.904634325767 423.843789961821 687.158424169456 450.213209028096
"3188" 637.4 720.153760365119 413.490087501237 697.192552169635 442.9110991784
"3189" 637.6 722.760003365745 402.73693672426 703.994684596948 436.867963724488
"3190" 637.8 724.917457153345 389.582292815837 710.201520958654 427.870077519705
"3191" 638 726.162033435877 375.635879498307 716.735598354735 411.381041873123
"3192" 638.2 725.286315261588 363.595718748593 720.218312738984 402.604064781123
"3193" 638.4 724.641158608779 351.600392915974 722.46428768115 390.745229286434
"3194" 638.6 721.807912684339 343.147684491195 723.56232883573 380.759164916396
"3195" 638.8 716.688662279997 338.613870818808 724.171711182548 376.563421646899
"3196" 639 711.563678580243 328.252203997829 722.367116122694 364.613106244022
"3197" 639.2 706.593995955421 319.24137511344 719.952893461282 354.715158206005
"3198" 639.4 701.409830469245 315.611681287357 719.196930728885 349.026644228584
"3199" 639.6 694.93485734877 308.907416256637 715.471306130978 341.771826182298
"3200" 639.8 690.044464091619 297.719973381721 709.109450414097 330.647654746169
"3201" 640 687.602478608621 289.405331296263 705.43107527987 323.127389435079
"3202" 640.2 680.507577279841 281.168672870525 701.296959329915 316.401600158479
"3203" 640.4 676.369031630823 275.084976755419 701.17230258174 311.576648424087
"3204" 640.6 673.606093936785 268.649868592291 696.460175304021 305.382355730544
"3205" 640.8 671.208001833435 261.29648386668 687.786378589297 295.504314619297
"3206" 641 670.737083934298 253.730727397432 684.774744578729 289.438320597737
"3207" 641.2 666.917077195633 244.740529848931 681.098737162802 281.170582497674
"3208" 641.4 663.595341265476 237.161330755234 677.714659004498 273.189346253285
"3209" 641.6 660.054245322317 228.250845158182 675.783914282055 265.604023339564
"3210" 641.8 654.832469833491 216.821749079348 669.094739903291 253.060099358919
"3211" 642 649.48463985146 206.382016516843 664.084921023507 242.479010612521
"3212" 642.2 643.733557035686 195.471909710242 660.169585948921 232.440761936249
"3213" 642.4 637.543812792493 183.472851832667 655.603052117947 218.630579026089
"3214" 642.6 631.7062213243 172.257536808509 647.991071733043 206.651712736762
"3215" 642.8 630.200885359967 163.893532023341 645.960206423538 199.159521380182
"3216" 643 626.361563202116 154.835748949552 641.899688808175 189.794361501764
"3217" 643.2 623.781555047774 151.186961994968 640.069716623477 184.950736339767
"3218" 643.4 624.752203475455 150.896436098257 640.635895100922 184.15427641636
"3219" 643.6 625.687649565165 149.286531740033 641.285848139983 182.750732295194
"3220" 643.8 625.402229555409 144.569699030227 640.909785486942 178.98737482545
"3221" 644 623.188218495424 139.092783086388 638.838518608461 175.124284644703
"3222" 644.2 620.333652938226 134.082066612989 637.301209700521 168.079336653231
"3223" 644.4 614.377637869146 127.019589780007 633.546427665711 162.062669666014
"3224" 644.6 608.621365206246 118.986698462977 631.447437219655 153.032424998469
"3225" 644.8 605.579741063596 113.497426186519 626.544542585699 144.239232539713
"3226" 645 599.450075224435 107.305193538683 621.915219774212 137.948469355901
"3227" 645.2 590.527975087315 103.625128014375 619.040142725018 131.4140839101
"3228" 645.4 581.832279832431 99.9299705989395 612.952543917527 123.951832204757
"3229" 645.6 573.935102670523 98.3116825665095 604.943117934727 118.314282226892
"3230" 645.8 569.261433351647 100.262096307969 603.931493190038 115.526709348863
"3231" 646 562.997848093716 102.048946731721 598.887916718062 114.297937640166
"3232" 646.2 555.497693416938 103.874882825533 594.463627854756 111.004028299188
"3233" 646.4 551.808913008339 105.429511195901 589.08350069006 110.657611203951
"3234" 646.6 539.987915292458 108.84488001448 582.644750849605 107.906642451909
"3235" 646.8 532.043209304234 113.283244630578 572.458569836234 107.876457700399
"3236" 647 520.375433548407 117.582010361457 558.589347905319 110.194081915968
"3237" 647.2 505.886519832407 122.065009192673 544.857373318205 113.460866680427
"3238" 647.4 492.151582641062 126.689150515973 529.264739535641 116.68948133716
"3239" 647.6 477.107778499321 131.807682489824 515.85532532593 121.079088912522
"3240" 647.8 463.447538366085 136.038000860565 503.767401782595 123.850187832427
"3241" 648 454.037065897904 139.719409823677 492.008778419289 124.584963692283
"3242" 648.2 444.651127191533 146.368937764898 478.540456757471 130.535203771155
"3243" 648.4 434.315338194707 153.555921939759 468.937793987664 134.904996916592
"3244" 648.6 424.449940557879 163.110826597444 457.535028456579 140.436107739507
"3245" 648.8 414.047753294466 172.158836502535 444.915638710298 146.725193764884
"3246" 649 401.475949979916 182.710761076282 431.659604441221 156.541267087262
"3247" 649.2 390.938771945682 191.88353423028 420.997710697739 165.119663489374
"3248" 649.4 384.364140709564 201.429374292456 410.634051407612 173.015519975433
"3249" 649.6 377.022037037118 213.239269070722 401.636721088188 181.85882741358
"3250" 649.8 372.484988146414 224.371588943101 392.535082269959 191.343807200904
"3251" 650 373.072499608332 234.90369817934 388.832730468369 200.385200668949
"3252" 650.2 372.76320653234 246.783494893923 384.647454249569 209.538584250044
"3253" 650.4 373.616851889333 256.200873068477 380.538100222076 219.40191077904
"3254" 650.6 376.556069959294 264.584967332732 379.16898028301 226.844493556072
"3255" 650.8 379.175415724927 276.187305927762 378.605633038797 235.12800902051
"3256" 651 381.834039036934 280.057658784047 378.625489306613 242.371075904349
"3257" 651.2 387.8207294106 287.313157664959 378.430918335936 248.696296845167
"3258" 651.4 393.965982206046 297.024705357921 379.662814759308 261.894715433955
"3259" 651.6 404.526132759711 306.380938846661 383.644852114224 272.418007108081
"3260" 651.8 416.905620030528 317.886362999511 390.099751259354 284.853638883326
"3261" 652 424.982133373992 327.779666793512 400.201121761123 297.747251759382
"3262" 652.2 434.569737141262 336.892868149011 407.359955004461 305.718921749801
"3263" 652.4 446.216631237284 343.077359256665 416.802234333127 317.600458299434
"3264" 652.6 459.344327160406 348.359291753198 425.883875665357 325.360535585575
"3265" 652.8 473.640835442172 356.354232453805 437.48619477042 337.801809085293
"3266" 653 489.093272099735 361.81421041944 453.142633786836 344.162613272353
"3267" 653.2 505.459315696078 363.660283196823 466.886666209152 351.495323390358
"3268" 653.4 523.163466312425 364.530822178947 482.977539766386 357.632934628038
"3269" 653.6 540.243985281023 361.888656477143 501.204794345655 360.633077236406
"3270" 653.8 558.333996315686 356.882781702255 516.162541495952 362.962375431771
"3271" 654 573.869372372065 351.45430801756 534.528316529219 360.499454014134
"3272" 654.2 588.094168818301 347.443371089434 549.211964189491 355.18173780506
"3273" 654.4 602.629464120812 341.539740339332 563.489561840944 351.334733365553
"3274" 654.6 612.784267764603 332.043669833091 577.987137485558 347.677263535789
"3275" 654.8 620.667049971789 321.667118290728 587.214119565542 342.844164279269
"3276" 655 633.967432322569 310.965027067921 601.081093748716 333.954713436836
"3277" 655.2 648.384237961642 304.02851017275 615.179118197654 324.551253821361
"3278" 655.4 661.762468313867 300.674913427735 626.584398174883 318.152817258456
"3279" 655.6 676.659047058085 298.465419834524 639.466442373687 311.977983041093
"3280" 655.8 692.313262779439 292.869409786906 653.076598769989 307.499312625735
"3281" 656 703.259909822837 282.929563567735 667.477370183245 302.860484464847
"3282" 656.2 713.473165725246 269.856397490465 683.383243277037 294.577680278628
"3283" 656.4 722.346025868148 253.56801649934 697.069875965291 283.656412537
"3284" 656.6 725.522506860631 240.518517655307 705.962905586795 273.384994387315
"3285" 656.8 734.565013459728 222.109751217805 714.348632247766 260.63256555893
"3286" 657 741.704018845528 207.806714936339 723.534066692974 246.232467805781
"3287" 657.2 746.800096856703 193.794736544936 730.214862538159 228.57722195009
"3288" 657.4 755.572747632349 173.64900442893 738.893154607358 211.828370966201
"3289" 657.6 764.21397700839 159.376739146095 746.585034274772 195.050624087453
"3290" 657.8 774.776713835851 144.274615356916 754.891551812154 177.510195218055
"3291" 658 784.171756555885 131.004311821868 763.242610912391 163.784983687802
"3292" 658.2 789.431860601436 118.634299341742 771.275104721854 152.407646767573
"3293" 658.4 795.106470747774 106.227700017369 777.792858752592 142.289415614291
"3294" 658.6 791.986769048636 102.157307803023 782.443726490332 137.867940665477
"3295" 658.8 782.316823206192 97.3166177906602 782.335162471554 132.865439966725
"3296" 659 769.31076034913 94.7587106255155 783.056375652014 130.778475904156
"3297" 659.2 757.523391302585 93.861406516603 781.459752288494 122.848216710762
"3298" 659.4 747.987510684424 96.1660276801777 774.145255177431 118.316660425725
"3299" 659.6 734.741572343138 98.9718219103313 768.881932351608 113.845706568687
"3300" 659.8 728.832150544975 104.648970094931 765.716274089749 113.239896657934
"3301" 660 720.495633198004 108.240577037272 766.963068137016 113.596645860256
"3302" 660.2 714.684354968092 110.854110319698 770.989690744538 113.883163257396
"3303" 660.4 713.084880636605 116.559681697613 772.473333333333 116.693333333333
"3304" 660.6 710.204134476558 119.170542603065 770.00337838368 119.500000043433
"3305" 660.8 705.78135841021 121.159080317549 765.057656972037 120.885210288867
"3306" 661 704.227559607597 121.990848534098 757.068940401526 123.015585969209
"3307" 661.2 707.686428490177 122.34263380735 745.557669917268 123.556020473266
"3308" 661.4 706.087304039099 122.666007950038 737.223421846833 128.261597390097
"3309" 661.6 705.483076193488 122.94494128653 737.224762616818 128.485546379224
"3310" 661.8 704.818072749949 123.355802549596 736.861165946197 128.27534773779
"3311" 662 704.646529404931 123.871392980164 737.45686249581 128.023310074136
"3312" 662.2 704.614154461975 123.845333999826 737.913651846517 127.670123664605
"3313" 662.4 704.158744368172 124.018382119764 738.153476234651 127.245387849965
"3314" 662.6 704.715897356968 124.268583712424 738.815238679918 126.942553965111
"3315" 662.8 704.490251861822 124.433244863762 738.09445431638 126.443055125338
"3316" 663 704.381438165144 124.680734703421 738.201495874469 126.677265395797
"3317" 663.2 704.377990574275 124.790078862433 738.159060318802 126.840309161244
"3318" 663.4 704.574729895273 124.898164882788 738.184629460781 126.889427569265
"3319" 663.6 703.452233915353 125.490624991424 737.757150821337 126.823610371622
"3320" 663.8 703.309581486868 125.816758835553 737.436947452328 126.795257173519
"3321" 664 703.735932524977 125.8295436736 737.085604915193 126.868918625272
"3322" 664.2 703.805903464941 125.931486821665 737.25070779346 126.97183019001
"3323" 664.4 703.735264891272 126.099650708053 736.945006426632 127.431632548694
"3324" 664.6 703.741580014648 126.376893575888 736.845389038989 127.379833065968
"3325" 664.8 703.929335635834 126.595864988722 736.541816689748 127.273874388963
"3326" 665 703.776569938598 126.70325906259 736.275493502503 127.604405824238
"3327" 665.2 703.561552814558 127.00386100601 735.848422738007 127.59544300152
"3328" 665.4 703.380044505977 127.044206513708 735.602007196506 127.600393511102
"3329" 665.6 703.352923257413 127.008671102562 735.62924352191 128.220673561224
"3330" 665.8 703.408831082975 126.85128027957 735.21714834395 127.973658708563
"3331" 666 703.678411590784 126.754105438764 735.3738360049 128.123092084592
"3332" 666.2 703.772047205074 126.707834836909 734.379605882658 128.501389154679
"3333" 666.4 703.267734946513 129.382507511379 734.172717792925 128.477930021703
"3334" 666.6 702.939152902843 133.089256187376 732.345191795942 128.490586963928
"3335" 666.8 702.700249751259 139.05111717861 730.140585700014 128.997794802414
"3336" 667 699.643060809774 145.503068331184 726.884913303472 130.56959288198
"3337" 667.2 698.669105117992 152.339722021177 723.805506599284 132.421983302976
"3338" 667.4 698.951946167748 160.154846195995 720.848136943987 135.784713650435
"3339" 667.6 698.957100189398 167.525072876704 716.533295195006 140.025696120972
"3340" 667.8 698.836317216305 176.564459966144 712.666265761539 144.48434888805
"3341" 668 700.072023721402 188.084870303777 708.217839555716 153.44073713006
"3342" 668.2 701.394781723546 199.689225322481 706.672058920781 162.501210739446
"3343" 668.4 700.794495276305 213.908469848217 705.675863217899 174.889132152678
"3344" 668.6 702.037421430746 230.012660074125 705.306220803407 191.906533369014
"3345" 668.8 705.422037682522 244.411198311691 705.566004171038 206.769484341126
"3346" 669 709.373346560645 258.463612464312 706.254075904749 220.935568434688
"3347" 669.2 716.277696652747 271.336619943727 707.248405848306 234.943337838496
"3348" 669.4 724.299112890112 287.710096239356 711.834760130492 249.273985648671
"3349" 669.6 732.732727185001 301.838967650847 717.275351462207 265.233726336551
"3350" 669.8 741.081822863402 316.770342143171 724.83441834152 279.19447833458
"3351" 670 752.354845550881 327.338311623508 731.999420370364 295.201691032801
"3352" 670.2 766.7762113184 331.45519781721 739.197405341722 305.813952906438
"3353" 670.4 782.199060075755 332.935656598271 748.720236481403 315.469759831592
"3354" 670.6 797.856991688863 331.61393655678 762.095686900259 321.640847178866
"3355" 670.8 800.046456168885 330.288846377373 766.347546085175 323.020589203943
"3356" 671 804.123821538458 329.197287287619 767.973142767851 324.70876871084
"3357" 671.2 818.371202176353 324.554943735896 779.287571608024 326.724502687663
"3358" 671.4 825.94046616312 316.794957446645 792.359193297916 327.413959701403
"3359" 671.6 829.851730073149 313.453765257283 798.01094791523 327.497563576253
"3360" 671.8 833.658600853237 318.403311644221 799.43294110008 327.154925658077
"3361" 672 842.658667258741 327.663537938316 805.286021991378 326.110185716844
"3362" 672.2 850.546682128843 335.625428897279 815.978323617113 325.235772102941
"3363" 672.4 854.040551178833 344.196326414258 823.52195813523 326.205564866942
"3364" 672.6 857.422625734118 352.930917393069 828.931555957838 328.394247839798
"3365" 672.8 863.734213763146 363.755227883321 838.173448186819 335.348120699874
"3366" 673 873.127302732786 376.703597341607 848.692497555782 346.507381608476
"3367" 673.2 884.072221616694 389.279471549555 860.053273423215 359.262069977214
"3368" 673.4 895.188163771221 396.441532577223 867.70449538209 368.988865122971
"3369" 673.6 905.421559168114 401.990473000625 875.90925004576 378.929466739167
"3370" 673.8 908.016331834489 404.853291274262 879.321098206693 384.043421677103
"3371" 674 904.991138349586 406.270595942502 879.812676801779 384.114404197249
"3372" 674.2 900.268950940972 413.502763445664 881.479975199743 385.335470166154
"3373" 674.4 896.528364008003 422.519763826207 882.891794242977 387.396443804521
"3374" 674.6 892.633394781832 435.038582840168 887.437704978936 395.306678429562
"3375" 674.8 889.678470479604 449.364860201814 889.456176037307 410.501910608176
"3376" 675 884.620665037234 462.722737045519 890.395498116575 425.045969305192
"3377" 675.2 874.9693405061 472.239038845715 889.108964086347 436.673391625431
"3378" 675.4 863.77602299807 484.378000866068 883.859066111766 450.652957949308
"3379" 675.6 856.222271875302 498.743663820064 875.617353356256 463.688617281712
"3380" 675.8 849.389512991735 513.703815739323 864.798270066679 477.681767840529
"3381" 676 846.134477360016 527.935072567497 854.740277744662 493.600711661934
"3382" 676.2 839.636533567037 542.202313217274 850.800224719969 505.587716241686
"3383" 676.4 828.858828790377 555.652696214048 845.43554999243 521.169851236647
"3384" 676.6 817.574888526559 563.595694466284 840.246929257267 533.49849171149
"3385" 676.8 805.844953034877 567.25870377385 834.101126624197 542.884107338689
"3386" 677 792.899907539434 571.088499027613 825.114178410583 550.712659123055
"3387" 677.2 776.461173151237 577.011339442943 812.76091211496 558.140618451711
"3388" 677.4 766.510443089326 583.752620715759 798.614437065874 564.701345676942
"3389" 677.6 753.6210086747 595.409515425851 785.630465586326 570.090261425129
"3390" 677.8 739.227877460933 603.689908889004 771.684347379234 580.407121823745
"3391" 678 723.878649794639 608.750203028765 758.907959001419 590.538550352556
"3392" 678.2 707.536738312056 614.235319017649 744.40791657675 597.147086127965
"3393" 678.4 691.966302351402 621.765643772525 729.422487383513 602.6355458773
"3394" 678.6 674.915115119917 628.789856879421 713.814746407195 609.846053836473
"3395" 678.8 657.785990952518 633.579703909771 697.23994123802 617.503524775501
"3396" 679 643.933375097581 638.948517194499 679.003116355906 624.492220687488
"3397" 679.2 629.075011484935 645.544109980257 665.001713677361 630.497657002441
"3398" 679.4 616.494693263642 645.894899589801 652.645537437104 635.130498046311
"3399" 679.6 602.578781300001 641.452811046392 639.770910315236 638.711750611263
"3400" 679.8 586.202840780571 635.158282446395 625.923652678347 640.690920626931
"3401" 680 569.549153817613 632.637137499713 609.480568507085 638.784102204787
"3402" 680.2 551.049592048767 631.589623604286 591.477682315175 633.850625782688
"3403" 680.4 537.581021823108 634.727861566766 573.796463777004 633.011229137532
"3404" 680.6 529.653613566132 632.405253922807 566.700377507979 631.028360492311
"3405" 680.8 516.000825589626 627.975072327703 553.991865580002 630.356849436138
"3406" 681 501.088719892979 618.492761536481 537.405431385814 628.521510846922
"3407" 681.2 486.573099423363 606.170957509886 521.605477814 624.536561119149
"3408" 681.4 473.201003781119 593.314998497146 504.581293614343 616.145666218382
"3409" 681.6 461.934192102527 579.883576519708 490.821680028737 606.061340568006
"3410" 681.8 447.061855754671 568.360186808077 479.087230198367 594.741446901844
"3411" 682 432.547919400067 560.781657753996 466.420614523361 581.69907313565
"3412" 682.2 416.861618535369 551.492449162685 451.902782195313 572.457201807062
"3413" 682.4 398.629033196498 539.545252895081 434.771928812802 563.523933392449
"3414" 682.6 385.335046609593 528.792364616843 420.290032607814 552.453750799434
"3415" 682.8 379.809743957617 516.530811618458 405.711625420989 543.608849739287
"3416" 683 374.527793053184 502.012154788504 395.778129026593 535.681880762144
"3417" 683.2 366.432616308882 484.075349501423 384.439323708419 520.11123245886
"3418" 683.4 358.96947933653 468.430414468427 375.989726916033 504.028308857354
"3419" 683.6 348.786775908414 450.952925636353 367.861099269536 486.937998787354
"3420" 683.8 339.781482517046 435.836529192878 359.061524657684 470.297653260361
"3421" 684 330.966409094486 419.96182847026 350.579294189237 454.617255894761
"3422" 684.2 330.458794527755 409.353298382766 345.536054400129 443.488868125923
"3423" 684.4 334.476716394343 396.52702765656 342.012869818536 433.599940137371
"3424" 684.6 337.113455423538 382.221156884616 338.229401337398 421.140812202918
"3425" 684.8 338.67967308912 364.489264069117 337.805566930621 404.604177545707
"3426" 685 336.614149820075 347.066946477314 338.840426678834 386.762122464017
"3427" 685.2 333.350683145968 329.583882113017 338.997470018157 370.014083159998
"3428" 685.4 333.488766943692 310.815483782532 338.533985500361 351.253081033253
"3429" 685.6 333.817489512694 291.421654058785 335.874658795334 333.152723281705
"3430" 685.8 331.816559977549 273.27197163504 336.237770857295 313.464937032199
"3431" 686 333.768057763565 261.297856180988 336.6499369858 296.979587937136
"3432" 686.2 341.385617681267 249.642168976287 334.732163793068 286.285890041231
"3433" 686.4 351.423652603936 236.27014318617 336.077782320418 273.417898646746
"3434" 686.6 363.482294176845 220.970878988913 342.007852813792 257.889798920662
"3435" 686.8 373.577731289027 204.87442699765 353.585182286907 240.069386802848
"3436" 687 382.749687735623 186.779390736581 363.210065608037 220.868780812538
"3437" 687.2 390.076083989277 167.914146317279 373.332064100216 204.552344562312
"3438" 687.4 395.312117274671 148.726148835877 382.96857687981 186.852689984108
"3439" 687.6 403.140272590961 134.904049823812 388.499461547323 169.664447366568
"3440" 687.8 416.05299234505 122.961009213771 393.691751828709 155.739171589542
"3441" 688 429.373135070762 111.891974647813 402.664848421969 140.920355253847
"3442" 688.2 445.467699479829 100.520932998669 414.229223100981 128.491203798877
"3443" 688.4 461.021079195081 94.4006747164828 429.026243438592 116.690246893558
"3444" 688.6 480.092449177588 86.0032429665914 442.184164541412 107.435228285425
"3445" 688.8 494.276347638426 74.2724041681847 458.565935427117 99.3983460587535
"3446" 689 501.818403856975 66.2663355879592 474.776212837038 90.5012934779299
"3447" 689.2 513.268874740716 60.0253027349199 484.916191009392 84.5426621991451
"3448" 689.4 530.550924534629 52.469724604516 495.601249114842 75.985480714492
"3449" 689.6 547.036268027523 46.2770688055594 512.396896835474 66.4216249206383
"3450" 689.8 564.123148304189 40.2841571508301 528.220325649443 57.3663706492556
"3451" 690 575.839405126507 39.0231269497553 540.851056588068 52.1190644853541
"3452" 690.2 588.050078406486 41.1062749275078 550.325525738716 49.6796519586366
"3453" 690.4 603.478308293273 43.3192644925219 563.702350347234 45.8356364378955
"3454" 690.6 622.640951316552 44.86820423659 580.33060131002 44.4555139097116
"3455" 690.8 640.07992645838 45.9211612726194 598.176116483274 44.7720113019514
"3456" 691 655.683443425227 50.0755771536808 617.718197107705 44.8778148529523
"3457" 691.2 675.508874683174 51.4584432219653 634.179268543558 46.057190020229
"3458" 691.4 693.671752700785 48.8777453998448 652.875370234918 50.1026634983912
"3459" 691.6 706.198066346289 46.3098269728157 669.960269519383 49.8905055880755
"3460" 691.8 717.348577209076 51.5610896229213 679.53143805687 51.0076665655202
"3461" 692 729.826392030975 60.4281468470317 693.144146158762 51.0373176456806
"3462" 692.2 745.637779210035 72.6288131764293 707.52361613784 55.7424295758962
"3463" 692.4 759.263562608393 81.7632788673235 719.151880854195 62.8470284059726
"3464" 692.6 773.388598048891 88.4476416721337 737.920277541733 69.6171456444786
"3465" 692.8 789.078232265484 94.4670777787877 753.790675809657 76.3824580549597
"3466" 693 807.1404029209 101.690796656783 770.820178767898 86.5168915195992
"3467" 693.2 827.726285537666 107.868293742354 788.901491574073 94.3832846362415
"3468" 693.4 839.537932880335 115.36627347222 805.416580937653 100.082484110716
"3469" 693.6 846.924885474384 128.128435555479 818.049639063559 105.240074590907
"3470" 693.8 854.552702040378 144.518372181186 828.859959400879 112.907435591137
"3471" 694 862.822597171902 161.895872665073 839.521161783259 127.347687247786
"3472" 694.2 873.685058495045 177.715992578356 851.356233855691 145.058497789183
"3473" 694.4 888.772069387264 192.271217493975 863.546345808709 161.161540830631
"3474" 694.6 904.369936507429 206.244527395987 876.29074290628 176.796736015513
"3475" 694.8 915.681633623684 218.889480757889 889.7633101333 191.394874705467
"3476" 695 914.202826538039 228.400540721166 894.825772993309 196.765018473694
"3477" 695.2 912.276225954322 240.236796890917 899.87240026611 204.418107669342
"3478" 695.4 911.355631724089 258.952982934435 904.639110828578 217.415456479549
"3479" 695.6 910.203226547976 276.416842261619 905.965735299374 235.620274978252
"3480" 695.8 911.10576682558 292.986467180458 907.653005053553 254.770721540736
"3481" 696 915.108913149253 311.518171366984 908.894580335587 272.076374967783
"3482" 696.2 922.298738984085 327.766450588394 912.517969965425 291.477077700443
"3483" 696.4 929.039162158223 339.937399766077 915.031761031052 304.672452682083
"3484" 696.6 931.656846490647 352.495032293308 918.210368901284 318.076670468352
"3485" 696.8 928.203410612809 368.912345931082 922.237430072794 330.139730603033
"3486" 697 924.365714937649 383.492554999013 925.241018815792 344.48733361742
"3487" 697.2 917.234621699436 400.436341931634 925.217428128563 356.881267976523
"3488" 697.4 911.019018454689 415.923577988595 920.641546567938 371.76170707348
"3489" 697.6 906.261752084605 430.819752256786 915.548678505719 390.554368443221
"3490" 697.8 900.578733208358 447.450130839602 912.168664185831 411.010629294006
"3491" 698 894.24373038512 467.222610689928 906.39897115085 427.693801427811
"3492" 698.2 888.17341542132 484.741564373685 900.072421235113 447.18464024832
"3493" 698.4 880.968295984225 504.328019228149 892.973441070792 464.264405058469
"3494" 698.6 875.667985791599 520.29139727889 887.534333168492 482.32562085612
"3495" 698.8 870.269755217873 536.086304051534 882.386191927991 499.009797783762
"3496" 699 867.765863396018 545.646479819634 878.149756621971 510.827488790963
"3497" 699.2 859.484787680815 547.919572372757 875.558297999647 514.350628169273
"3498" 699.4 849.77849786321 550.037334526838 873.053706518848 522.335181505555
"3499" 699.6 838.458604540726 550.735153179077 868.777051371514 528.297000756773
"3500" 699.8 824.98836010791 553.771248156993 859.826743288412 538.042552493931
"3501" 700 808.707445209533 558.526133756298 846.726733985646 543.760409019579
"3502" 700.2 798.136999697395 564.240663060002 831.82790749308 549.614384139408
"3503" 700.4 784.479579623172 573.160279648017 820.46813058938 555.377319770959
"3504" 700.6 769.923054464389 581.135423655379 804.882082854196 562.448094188499
"3505" 700.8 756.625459246551 592.051912377937 788.246535484912 569.853551938034
"3506" 701 743.218112817372 607.037596936812 773.735846553914 579.55729795637
"3507" 701.2 730.706154750935 618.96403305877 759.21782631175 592.963766508117
"3508" 701.4 718.454466695813 631.848088496676 746.638570861768 604.501974958023
"3509" 701.6 708.376720600872 641.013448207538 735.634688255251 616.407374648911
"3510" 701.8 700.982605413129 640.825702270533 731.829818278542 620.906145675664
"3511" 702 687.054642394562 640.822484013685 723.126677669408 626.621308289682
"3512" 702.2 671.996804487594 640.703462296639 709.686219843091 632.160883195165
"3513" 702.4 654.422964150381 639.62440986796 694.789394324788 635.682757038042
"3514" 702.6 637.246807563427 637.257696471797 677.015893907351 637.400513582965
"3515" 702.8 619.80322176405 634.490270125159 658.662139585649 636.369582328785
"3516" 703 603.041417694614 631.1070126933 641.233839162978 636.70881740801
"3517" 703.2 583.022560556425 626.803303048145 625.00499887548 634.311374448902
"3518" 703.4 565.939462830392 625.981284365966 607.089887108093 630.183378797947
"3519" 703.6 551.9831649963 626.189142701345 590.195522906869 627.954774438642
"3520" 703.8 533.945241982641 625.647651616495 574.628235193335 626.298464116191
"3521" 704 514.233657268665 623.895734423348 555.950535669728 625.071881403038
"3522" 704.2 499.270222124349 621.865248421113 536.191176607899 624.821595954243
"3523" 704.4 485.70695660049 616.561142279879 523.190518770618 624.583969440912
"3524" 704.6 478.774521562808 611.867690576512 515.232982866363 623.393282816984
"3525" 704.8 464.695202665774 604.785620484 504.7080497821 618.630711173031
"3526" 705 453.272441344594 599.768308618104 489.101882462167 612.183982912896
"3527" 705.2 438.324001587279 591.949822995978 473.720551150704 608.296813621494
"3528" 705.4 430.351968510013 580.734322705456 461.454418145729 603.498324521733
"3529" 705.6 421.696891158587 564.513163190693 447.861309515956 593.214930544955
"3530" 705.8 411.246526642565 548.426539521146 436.477630747337 579.236502809853
"3531" 706 399.484774082007 537.006793908462 427.147307375946 566.785337239762
"3532" 706.2 388.057333481484 526.300169302919 415.615705871374 553.777934809031
"3533" 706.4 377.54848550334 512.487811632482 404.699937909241 542.160945986608
"3534" 706.6 366.765572979242 496.63898678329 392.878995872535 529.174514887002
"3535" 706.8 357.589191296603 481.554854626968 382.276501749314 513.896005324094
"3536" 707 347.85753955722 467.637827476898 370.762724311264 499.110728306386
"3537" 707.2 338.943135609678 453.207400291398 360.702155294597 485.461405993102
"3538" 707.4 334.754672039507 439.717227363389 353.107601684763 474.234930870725
"3539" 707.6 332.114711642572 423.241320571112 346.322740754404 462.075823194478
"3540" 707.8 329.573739953224 405.549647366296 341.257245064864 446.488704259957
"3541" 708 327.480884597744 389.39464256449 336.59648093844 428.456562211202
"3542" 708.2 324.467524534788 372.040310767341 332.526379689844 412.627967453852
"3543" 708.4 322.218475149306 353.778900604308 326.95629431971 393.770774383967
"3544" 708.6 318.593233219468 334.570358293472 324.81939445899 374.925064558923
"3545" 708.8 321.819804903203 321.031205972984 323.539600595132 359.816273828718
"3546" 709 326.547722697335 303.398916618039 322.49750776843 344.100498071245
"3547" 709.2 328.652008457776 287.999521779064 323.557697166943 328.057706035485
"3548" 709.4 330.122211362158 270.116553655537 326.452086773665 310.471971549061
"3549" 709.6 332.834799662696 256.544388616216 330.797501499221 294.192126874177
"3550" 709.8 340.010521800093 245.641765638311 331.599815370798 283.043900218066
"3551" 710 348.481756603918 231.064415676962 335.357732085351 269.214674274141
"3552" 710.2 359.11303188188 215.682246107258 341.993502409264 254.380742727309
"3553" 710.4 368.321453565078 202.004138952944 350.041556837641 240.162382314678
"3554" 710.6 374.667525153276 187.530084994702 357.105583250508 222.351289984283
"3555" 710.8 382.56628335788 168.720516766382 364.232636492395 205.424904192463
"3556" 711 391.059766645065 147.982215451431 374.704494916096 188.577538447549
"3557" 711.2 401.20112503995 133.591838442456 381.064746819609 169.340279650861
"3558" 711.4 415.046204031893 122.129965454488 390.21197019749 152.496030912953
"3559" 711.6 432.61854516794 109.908853515256 403.191148043634 137.706153360946
"3560" 711.8 446.988535117814 98.3554244793975 416.420701975837 122.571290842829
"3561" 712 465.768701208239 86.6512762127529 431.757691840831 111.113645716905
"3562" 712.2 480.826075199415 75.32071663533 447.052854164679 102.132646127524
"3563" 712.4 490.993355857209 67.4609401629368 461.731178755449 91.3897370669143
"3564" 712.6 506.864599225041 63.0919400593329 471.903254595579 81.9642142802399
"3565" 712.8 524.53916830781 58.4384781127944 485.652182979899 74.4080649144438
"3566" 713 539.735126695581 54.5092631337625 501.85675963863 70.1326819026472
"3567" 713.2 558.941335871175 50.8656346465389 521.531024517204 62.2877650339055
"3568" 713.4 578.404594121895 43.4587769353362 539.632978236525 55.2025698098842
"3569" 713.6 598.364841746117 37.795275622922 558.584620904657 50.7927821412023
"3570" 713.8 614.873268177221 36.5648795571118 577.963371609228 45.4903993194665
"3571" 714 631.229715103987 39.7065136978165 592.408215818445 41.3071643406636
"3572" 714.2 652.492489535736 42.9505082598869 608.839187094971 40.8339010397082
"3573" 714.4 671.026783845933 44.0522708837628 627.04914524418 45.5845503166748
"3574" 714.6 689.905086710446 43.5577592596668 643.110567501191 57.7356602408418
"3575" 714.8 700.044617923999 44.4068244631223 652.569364402495 69.1416188833538
"3576" 715 705.76 47.7733333333333 654.920972644377 77.5349544072948
"3577" 715.2 709.584 52.3893333333333 658.853293413174 77.6347305389222
"3578" 715.4 717.869109947644 59.1413612565445 666.104294478528 72.4754601226994
"3579" 715.6 721.880952380952 62.0634920634921 673.090909090909 70.2639296187683
"3580" 715.8 722.025773195876 63.0747422680412 677.62962962963 72.8233618233618
"3581" 716 722.38947368421 63.678947368421 675.368098159509 73.5705521472394
"3582" 716.2 721.984126984127 65.6481481481481 672.617088607595 72.2784810126582
"3583" 716.4 721.446475195822 68.4177545691906 674.218844984802 68.854103343465
"3584" 716.6 722.400230842533 69.9057468018377 677.836234213752 62.7678851631757
"3585" 716.8 722.207396410443 72.0096982495433 682.284204904647 55.2768804671504
"3586" 717 724.557378254705 79.0219878688812 694.040377344855 55.7994270817165
"3587" 717.2 734.364900070724 87.8378531669665 705.955050850277 62.4157127180208
"3588" 717.4 748.477131959355 97.0240481774738 718.722931677714 72.5487029832346
"3589" 717.6 765.673877542325 104.51635304385 732.704821651861 82.7268597424459
"3590" 717.8 783.461419332514 106.409517274268 746.473162689328 92.2564487042134
"3591" 718 802.850758011646 107.706280339333 765.93838465031 98.572977711521
"3592" 718.2 820.666502103753 114.317192909448 784.943293642505 102.226409969303
"3593" 718.4 832.636963358797 125.583905132921 800.891331669213 105.463556811776
"3594" 718.6 843.857612785311 138.554849223028 815.315057724488 113.929739787743
"3595" 718.8 853.98506401692 144.374372424365 825.212129060209 120.170988083964
"3596" 719 868.323401376289 142.702862029487 833.771902385655 127.819527874692
"3597" 719.2 868.878241660653 145.102300742435 836.099954214848 133.035705780395
"3598" 719.4 870.409212011884 154.737099620857 839.263328014848 133.889070323332
"3599" 719.6 873.479500179764 166.016414412023 848.655284914994 137.538301298369
"3600" 719.8 878.618445260082 182.063905909533 860.243941080159 148.785011928702
"3601" 720 886.775063253052 198.657679599321 869.698582424215 164.052187584596
"3602" 720.2 898.900637071311 213.037279689476 877.450207418147 180.539974116495
"3603" 720.4 913.071136576967 225.156958295885 887.376692394046 196.115857779522
"3604" 720.6 921.382324261119 236.172933969033 896.603964715875 208.306469145984
"3605" 720.8 922.126518537426 249.103532300444 903.189032114289 216.462095147709
"3606" 721 922.617441688934 266.767099279203 910.626758158869 228.687219426015
"3607" 721.2 923.766538072316 288.996368873634 915.632672744575 247.831920105131
"3608" 721.4 923.17143879671 305.638251495111 921.591509077607 266.82763036731
"3609" 721.6 919.88668145469 324.833132510045 923.03867588515 285.426544276386
"3610" 721.8 920.283742768134 344.663791915088 921.255894834811 307.408571350624
"3611" 722 924.89720539032 366.104704130464 922.059416842253 327.02804531944
"3612" 722.2 925.532790488194 386.409702929346 924.204488789159 347.240459153671
"3613" 722.4 925.919624252216 406.132597248201 924.677495804199 366.735646688025
"3614" 722.6 923.047289649039 426.328335950096 924.400172723514 387.597015412478
"3615" 722.8 918.775144904577 448.335458775185 924.023750247133 409.743970302067
"3616" 723 915.305533800969 468.219316455665 922.9037402279 428.724561599456
"3617" 723.2 911.895979232318 485.509360898473 918.009402307887 449.152893117246
"3618" 723.4 905.88378183743 494.107442409536 916.532264953396 458.996195644138
"3619" 723.6 893.763510813232 505.485541399432 912.842939460736 472.721145402077
"3620" 723.8 877.106095587458 518.68254285099 902.770525941139 488.943012617801
"3621" 724 864.955887968258 532.01896082499 892.310926285999 505.082139064258
"3622" 724.2 855.451591348996 551.161066326997 878.580477094778 518.46459285658
"3623" 724.4 846.793223474365 569.081857455569 865.290512850711 536.26146865786
"3624" 724.6 835.826466308534 580.009225914165 858.1793363208 551.055407982284
"3625" 724.8 820.006814097236 589.167644990601 849.737636491157 563.267279228105
"3626" 725 801.849659598329 598.982320018205 833.705325172564 578.80442414578
"3627" 725.2 782.963388517137 610.446753868752 815.742563040143 591.57174256508
"3628" 725.4 761.708283829077 620.912649042655 795.424760900359 602.198852308597
"3629" 725.6 742.00506271282 633.881974172407 774.943187932567 614.449537400073
"3630" 725.8 723.540753626789 643.626996872845 756.16745724363 625.750393695696
"3631" 726 704.452009956248 647.030678492395 740.65822303949 633.182356350807
"3632" 726.2 685.666533683721 649.012893193075 722.703397921709 641.502278061684
"3633" 726.4 663.052199472436 649.496058382925 701.633116033873 646.359556571995
"3634" 726.6 639.82776764011 649.384985658505 680.688910569448 648.423010584654
"3635" 726.8 617.683633008815 650.783244857859 659.168466999647 649.938011204762
"3636" 727 596.78891194885 650.244917557583 634.344666883591 651.619346929134
"3637" 727.2 574.022407786906 643.037739609099 612.391246361542 650.176219433695
"3638" 727.4 554.250341480433 635.5296944134 590.553285694082 646.011091443088
"3639" 727.6 533.059349195003 626.617161115288 569.791855995572 640.228641024323
"3640" 727.8 511.980617549023 619.428281495474 548.601596878938 632.093514269529
"3641" 728 489.353935674149 614.204779641236 526.986014248646 624.505095819415
"3642" 728.2 468.131736154971 606.229583474775 506.137520151092 617.969778210081
"3643" 728.4 452.059016408572 597.639743716452 486.524893473383 613.103698315066
"3644" 728.6 438.412495687159 584.405386385355 472.028698638342 604.748599513191
"3645" 728.8 426.960450166339 567.348127415184 456.161034881634 593.361094059389
"3646" 729 414.597142425347 549.908035878672 440.183689663274 580.467738803556
"3647" 729.2 402.429745465402 531.595016959535 426.798858280159 562.114925853205
"3648" 729.4 388.632349344766 514.223111581638 410.938367902811 545.609887166004
"3649" 729.6 376.946636004399 494.902937653759 400.059993433213 527.622154495273
"3650" 729.8 369.305490637267 477.662066058647 388.214838968165 511.111700554062
"3651" 730 359.148484066393 455.888320215632 376.845387875866 493.865673753144
"3652" 730.2 353.658175951058 435.37278408725 367.002370407873 472.311067090468
"3653" 730.4 349.090297079164 412.954804727701 358.957091740853 452.083251388451
"3654" 730.6 342.49338839169 388.751860948968 353.278897490377 430.305240032713
"3655" 730.8 338.26529803716 365.534974877858 348.862078266464 408.04722948188
"3656" 731 335.195805614845 344.25186014965 341.882132208616 385.147737621081
"3657" 731.2 331.681688089029 322.173456935627 334.030721143603 360.046910417816
"3658" 731.4 326.317934520428 298.105721591958 332.321762853317 337.84834945581
"3659" 731.6 327.137935941533 276.685040876286 326.58731764575 315.826051133732
"3660" 731.8 336.631996015708 255.888555244661 327.722658591975 293.974396356002
"3661" 732 343.683488169799 234.744427657955 331.968360276469 272.053698615814
"3662" 732.2 348.151507805391 213.007015004082 340.060309785068 250.819568022539
"3663" 732.4 359.542128890135 202.70490241556 343.403106822787 235.585923257802
"3664" 732.6 378.345261791682 193.873889445969 349.595938146104 219.711616710355
"3665" 732.8 396.323335496251 187.471036491307 362.570730027796 204.403968700768
"3666" 733 412.982162036607 182.565220372292 377.702578113805 195.886187769328
"3667" 733.2 425.66455767891 174.985180913443 390.968584378688 191.530463044501
"3668" 733.4 443.17853237806 168.487883284915 406.312844229782 185.669765815398
"3669" 733.6 458.868347106569 160.9774075518 423.983113261272 176.921213513344
"3670" 733.8 473.511647695291 152.368488657243 439.007015639644 169.754393347369
"3671" 734 492.943982207676 143.479204648606 455.141678530066 162.541731349286
"3672" 734.2 508.934932585442 136.600041144809 475.390682707843 154.193917618133
"3673" 734.4 525.941686189299 123.954548644119 492.456739011371 144.39516471941
"3674" 734.6 540.626634057154 109.508086198939 511.777688885344 134.773164519728
"3675" 734.8 547.829324491315 93.8118713731848 526.005605508192 125.654566650104
"3676" 735 556.653822068335 68.4233249030543 539.140532226208 104.367377515089
"3677" 735.2 571.205306462003 61.8580507863128 548.908935944237 89.9898753178859
"3678" 735.4 590.923949479136 65.4576636669657 557.929677093916 79.7753002178269
"3679" 735.6 604.365400054286 72.1874476997058 564.879992837128 74.4768888545563
"3680" 735.8 619.48709876424 82.4032151519983 582.624323576912 74.1176150565603
"3681" 736 640.644507172604 94.0166324746289 603.540206519903 78.5055372996922
"3682" 736.2 658.750175278179 107.856066084108 622.002234947274 88.20726747323
"3683" 736.4 672.827703273378 115.558969018929 637.928037332249 96.6676380467955
"3684" 736.6 694.253613151558 120.746748248507 656.25631590428 106.020383074464
"3685" 736.8 715.946063788222 127.304282335815 678.811010371378 115.392595461227
"3686" 737 741.344061286669 138.28236252019 703.454962775578 122.08286630576
"3687" 737.2 754.463958718409 148.97015034438 719.447161689058 130.004835277022
"3688" 737.4 768.484906752192 164.542468154354 737.251474657003 140.467731265477
"3689" 737.6 787.574006494211 180.159293268456 754.611917953151 153.810019130475
"3690" 737.8 809.093351427181 191.248007048893 770.926258998915 169.474207791605
"3691" 738 822.753923576629 202.365052940407 791.557810655615 180.363513576404
"3692" 738.2 839.098016166564 217.308045102754 809.420697603738 192.015407527133
"3693" 738.4 860.587746672287 228.233754526265 826.958178745951 206.068918823418
"3694" 738.6 878.691830034925 228.661387164784 843.587225799532 217.183041469315
"3695" 738.8 895.971560130945 222.289160831941 857.767588428507 222.566443658741
"3696" 739 906.872581624306 215.795318456629 872.448893496399 223.196458641362
"3697" 739.2 904.619458369301 218.217148539899 871.599003774924 223.419450950665
"3698" 739.4 907.047780034249 225.349460879666 872.628488213864 223.752440874315
"3699" 739.6 913.021743367149 238.460856217164 877.361833157258 223.850358811059
"3700" 739.8 916.547833688464 253.54863191678 887.37046462104 227.673836618344
"3701" 740 923.546438928278 271.109333108772 898.407825933958 237.889210247621
"3702" 740.2 929.050257281127 289.112790199252 909.295752360928 255.146175198206
"3703" 740.4 933.776697270139 306.879100857021 918.453921461448 272.032930472234
"3704" 740.6 936.189600105995 324.86610526999 925.643340466942 287.456935858394
"3705" 740.8 937.463782502535 347.431988133989 930.821293608554 307.192608138442
"3706" 741 939.18264063669 365.509937746932 933.574654262993 326.8872578438
"3707" 741.2 940.688018677096 381.965860610688 934.664842706516 343.754891786635
"3708" 741.4 940.004960795568 387.820933529582 935.691757753122 351.665493122521
"3709" 741.6 934.031027942584 394.006866548252 935.179009020998 356.805904899733
"3710" 741.8 925.213132137261 407.563518899883 933.757657311263 368.246922515471
"3711" 742 918.550558333888 415.861265441859 930.904438404953 379.997784466675
"3712" 742.2 911.69509642469 431.197145379593 926.211574789656 392.692366709069
"3713" 742.4 904.789862890718 445.095883833255 920.016199522058 408.637313957708
"3714" 742.6 898.413637911925 460.701054188906 914.410703753606 425.219821403825
"3715" 742.8 892.337140824006 478.391996961333 906.94176473509 440.238116918045
"3716" 743 883.970261641507 495.962555959642 898.618562119048 460.349032947062
"3717" 743.2 877.208231923732 514.212953642028 892.055761427574 477.111362618486
"3718" 743.4 875.969948727479 535.253977301085 882.442682130757 494.155132350237
"3719" 743.6 872.508159324252 539.504651778817 877.370758037081 506.548534832786
"3720" 743.8 863.980171660124 548.357619448694 876.677032097828 511.794131350722
"3721" 744 849.797607483815 558.516214005609 873.397367765004 524.637807918004
"3722" 744.2 834.471262743417 566.15551825262 863.401944168914 537.871360238587
"3723" 744.4 821.79373554795 573.776055222325 851.639273248498 551.155783743065
"3724" 744.6 806.766794459922 585.878833544887 837.34069474027 562.291615695393
"3725" 744.8 790.612696600387 598.241848519111 822.631380902124 573.348497420548
"3726" 745 774.347939916714 607.781105512741 807.089007011892 586.317418013807
"3727" 745.2 755.667187191154 621.811188517184 789.260306232256 596.934728412542
"3728" 745.4 738.71084627327 638.166135200516 769.638209237901 610.297282375936
"3729" 745.6 730.040639197917 641.532846761543 759.394105228157 619.575834124115
"3730" 745.8 714.67158972843 643.218704093729 748.316556951911 626.970661697872
"3731" 746 697.785775784595 642.379741563252 736.228092809372 633.103570739985
"3732" 746.2 677.219899915613 642.49367681226 716.069550244039 637.5228208107
"3733" 746.4 660.859998551921 646.263989687886 698.195498823016 639.430446855065
"3734" 746.6 641.43232331852 647.643056078349 679.860791534684 642.24555674847
"3735" 746.8 620.779492353431 646.684664938583 663.072092056226 644.863994905064
"3736" 747 601.058288216402 646.973223666957 643.099171479705 643.18005770291
"3737" 747.2 580.173723015965 648.623548037913 620.401962253255 647.017873122438
"3738" 747.4 559.158807094559 646.944669253571 598.752707922577 647.859716001848
"3739" 747.6 543.30456472178 643.457088642376 580.969707488399 648.133679572294
"3740" 747.8 526.855155846791 638.085851359995 564.964046356633 646.556433481254
"3741" 748 507.798367141352 630.739203895158 547.012616469347 643.575040795946
"3742" 748.2 487.766060955968 620.897351421008 527.59342898675 634.535300933151
"3743" 748.4 473.644891005042 610.584704286046 508.857228240338 627.893309619388
"3744" 748.6 458.894351938966 597.97536232331 489.777660379452 620.629626447824
"3745" 748.8 439.306422090152 582.013552625092 471.674298235213 608.894874588366
"3746" 749 421.919803582277 570.301303987725 458.048060539443 593.872739773867
"3747" 749.2 404.275518164783 556.711365286871 436.618457158084 583.380692672959
"3748" 749.4 391.070796310282 540.702505057724 416.662276535144 568.799016510396
"3749" 749.6 375.233559757932 523.34534292122 401.439898503181 554.065671901384
"3750" 749.8 366.753988594077 509.996564594451 387.957682580934 539.270852909365
"3751" 750 361.23398032064 490.655357671488 379.212921016111 530.095644596295
"3752" 750.2 358.91184159306 467.609680087561 371.194891372893 513.129484363626
"3753" 750.4 359.140716239764 453.393128596805 364.620187351712 492.066393073102
"3754" 750.6 359.384824298765 434.766173904201 360.568643426388 472.921860188005
"3755" 750.8 356.183553234876 412.489961613675 357.525431026186 450.99037412852
"3756" 751 353.49847888843 390.400332746041 357.477961994431 431.826629238595
"3757" 751.2 352.688478260345 371.386350366817 355.477231651789 410.273359063746
"3758" 751.4 348.472240332275 346.285942243479 352.036753916628 390.355542444948
"3759" 751.6 342.786602088283 331.294734385416 351.255976817717 369.641642615447
"3760" 751.8 333.379176095524 312.805286780013 346.721895813133 350.672324377242
"3761" 752 330.985280746565 293.73532109222 339.710290874766 331.532021920448
"3762" 752.2 339.234010748963 278.02679918999 335.852080836507 315.79566780673
"3763" 752.4 352.628720936667 264.239589732404 336.240895040856 301.067913017196
"3764" 752.6 367.362716979013 247.001236016 343.335089085644 282.976984447568
"3765" 752.8 376.191192005336 237.079061328022 353.690643102194 267.802123247475
"3766" 753 390.318163827201 228.380035034033 359.663846365586 257.684390879003
"3767" 753.2 406.429765910619 217.366894560086 375.586651644061 243.388250353535
"3768" 753.4 422.448274622381 203.566817914929 391.832170012353 227.813036718311
"3769" 753.6 442.843477725432 189.667187938396 410.106327583935 214.260252734127
"3770" 753.8 462.180703500793 175.659992151548 428.510870566864 199.359154183761
"3771" 754 478.955638288922 158.930183476062 447.450239843384 188.034417750611
"3772" 754.2 489.196241199453 146.971604316824 464.382478461698 175.054247024191
"3773" 754.4 505.893493795479 129.165350327792 478.413101276717 160.793787614997
"3774" 754.6 527.474813988127 116.267399508551 495.964633048843 139.720102641489
"3775" 754.8 552.188589688402 104.347579481265 516.037261296131 124.833940948301
"3776" 755 576.955837470545 93.2450972229693 541.518957568123 109.95777483589
"3777" 755.2 602.766404293387 78.1784942282468 564.308444919604 99.2783679309913
"3778" 755.4 628.062286345351 67.1292130437281 588.161974228684 88.9743852261528
"3779" 755.6 652.806631883566 58.2923086777326 613.991958955512 73.793043619195
"3780" 755.8 677.15949270849 44.2057366461262 640.22351023119 61.0162995159456
"3781" 756 680.05094963677 43.3579760834538 648.584043433995 57.6492675082449
"3782" 756.2 686.830878074194 49.6965753170963 650.16029260802 56.4496677565479
"3783" 756.4 698.353195842417 62.0303759149931 662.723967714567 52.4167847321974
"3784" 756.6 711.59765789606 77.9570985855167 678.280063821922 56.6056450599246
"3785" 756.8 726.020966990374 97.9392362570774 692.587811640113 65.8527809783041
"3786" 757 742.039697692132 113.737448847322 708.693999718551 81.6463882050726
"3787" 757.2 759.178888693018 120.971417857248 722.981760622532 100.099085649413
"3788" 757.4 777.200720544891 129.937172706859 743.930549490622 110.980738939568
"3789" 757.6 798.725842416606 142.431921501962 764.19640294485 121.744843150927
"3790" 757.8 823.533864010075 151.108972556067 785.60524302165 133.354440840965
"3791" 758 848.245544432376 160.792241042407 807.089364958404 144.433373896778
"3792" 758.2 869.287750330861 166.575769415906 830.281166443829 154.151188497041
"3793" 758.4 880.613160120512 164.671786669525 846.191120270045 163.228822516316
"3794" 758.6 879.308114309049 166.629016226434 847.168378977642 164.093883883341
"3795" 758.8 879.352562896102 174.102017699223 848.612707378788 163.453688693696
"3796" 759 878.148168436696 184.140583446895 850.078204021922 164.316162683642
"3797" 759.2 876.827075450485 198.739400882647 856.674483050773 169.497624238245
"3798" 759.4 878.697765245327 216.266725041328 864.612885790134 178.82026085266
"3799" 759.6 881.730899181478 238.115684289805 871.921553791465 194.93021869252
"3800" 759.8 884.844465956527 257.806423139802 876.9583820307 217.085504801329
"3801" 760 886.56397560135 280.063412706626 880.527013781797 240.424900021553
"3802" 760.2 890.504591242563 301.605396560443 885.418819997038 261.152535440212
"3803" 760.4 897.565440090619 323.037717434574 886.676451713828 283.528841074714
"3804" 760.6 904.730938761795 348.072616060572 893.28520957294 306.748724831857
"3805" 760.8 912.59914061595 370.039899613138 899.074411183547 329.746788736696
"3806" 761 918.153502623283 391.086839495968 908.443007221085 353.546935891811
"3807" 761.2 924.898196169445 414.213376490385 914.562790368661 375.597301179147
"3808" 761.4 930.228750400272 432.15466927113 921.354451342094 395.737124139676
"3809" 761.6 925.74513559615 435.368867727558 921.629079515031 399.642409732605
"3810" 761.8 914.924645442269 444.93661113145 923.185160852944 407.528631747992
"3811" 762 902.729032079826 460.607500434642 917.479133509249 423.368750555083
"3812" 762.2 890.628838507987 476.651054608975 910.558845425217 442.30595452604
"3813" 762.4 875.721856461194 495.555820500948 899.944512281712 461.492336033447
"3814" 762.6 861.315811293301 515.261545969568 886.673003513595 477.871602866324
"3815" 762.8 848.806218885185 534.781486159885 872.020732434882 498.516183266443
"3816" 763 836.749273611539 553.389449617947 859.654059380562 520.46911161022
"3817" 763.2 822.93614413277 570.653346239475 845.199584916013 539.049618914757
"3818" 763.4 809.559152738397 591.957127634736 833.236115085417 558.497528351653
"3819" 763.6 802.115506251935 603.783471677376 821.887482573432 572.41979951453
"3820" 763.8 797.090197654869 607.428887738727 817.572322122419 576.869860678862
"3821" 764 787.078098647472 611.769042191873 812.256602260438 583.579804956471
"3822" 764.2 775.103136285636 618.392075491586 804.812364005597 591.869107316628
"3823" 764.4 761.013614525945 626.895969684961 787.537082762127 601.464467511678
"3824" 764.6 743.853884400329 636.823685750579 773.623860141258 613.746376963069
"3825" 764.8 728.882563085716 642.582777323479 760.902986671973 624.869582131401
"3826" 765 712.147909787016 643.605075719512 750.215218527014 631.352090787713
"3827" 765.2 695.082901711911 644.759779299032 733.542824334271 635.759253411333
"3828" 765.4 678.878480183137 644.147163014274 716.107960454996 640.046353927311
"3829" 765.6 658.864689927286 640.301739466005 698.614345048645 644.156089368929
"3830" 765.8 640.261516495791 636.811536390899 677.47435855195 642.829026060391
"3831" 766 620.033705356363 632.507983793293 658.102876331543 639.730993938122
"3832" 766.2 598.847265629858 631.380285950976 638.518743133746 636.872926301775
"3833" 766.4 576.329515236901 627.431102458421 617.150207757551 632.133053364691
"3834" 766.6 558.857270407756 620.509690374606 595.920105697304 629.781789735328
"3835" 766.8 538.192890193662 611.289349195525 577.638508121172 624.614566149539
"3836" 767 519.228928945114 601.030376834612 556.70069142735 618.225978440831
"3837" 767.2 498.134647127754 591.360711933329 536.49107639856 608.536036023921
"3838" 767.4 478.446630674182 583.553014525024 518.006728835569 599.016144270512
"3839" 767.6 456.11652803466 576.874053232783 496.7149739264 591.67047999678
"3840" 767.8 437.503326228291 572.290562991093 473.177062059118 582.895291864196
"3841" 768 418.982853126964 568.93527855131 455.207045500394 578.035509763071
"3842" 768.2 407.737039608268 558.647923922989 442.21316957163 575.082867711556
"3843" 768.4 394.821845221187 543.874680399028 427.131116822505 569.406892579024
"3844" 768.6 382.318747355781 527.996405338889 409.998573037171 555.603810759845
"3845" 768.8 371.658159871241 508.392091684245 393.918921456576 542.18424692293
"3846" 769 360.24958976362 486.31841167216 381.785418751719 524.130596374499
"3847" 769.2 351.003588723525 466.745121004471 370.866111070126 506.464584559902
"3848" 769.4 343.309101546313 446.853400001571 360.821703820292 485.230346692704
"3849" 769.6 338.185131184073 428.909898597552 351.044214616623 464.95919688694
"3850" 769.8 335.190363747913 407.507560396586 344.9239221084 446.402320281885
"3851" 770 333.73808523462 384.594048029753 340.170479578928 426.413153443631
"3852" 770.2 330.857022179667 364.398743157432 336.115326331129 406.555879105956
"3853" 770.4 326.342248967631 347.836563636807 334.539981044487 386.204539371541
"3854" 770.6 321.532231754183 323.78458376258 329.101141260449 364.013349420747
"3855" 770.8 321.344844181874 300.428015747389 325.847475162918 342.102241615609
"3856" 771 326.961734613233 285.45263288376 323.147063047344 323.179474985153
"3857" 771.2 338.998922526878 268.346731402211 323.456873891375 308.24068643059
"3858" 771.4 352.456608984046 248.156228514095 328.751237503104 290.715172826104
"3859" 771.6 365.311934908119 230.801451162498 338.55977315748 271.72714799927
"3860" 771.8 377.27878953611 215.851698305553 358.621604974787 256.933730557793
"3861" 772 383.564396847406 202.750859627725 373.154206401677 239.389838547193
"3862" 772.2 391.423933411054 184.566767059802 375.560581133393 221.581821703303
"3863" 772.4 401.305240243152 167.062778964602 383.172192111496 200.481187265576
"3864" 772.6 414.462213676183 144.004361294365 395.799116527646 179.366334695664
"3865" 772.8 426.445129113552 123.098146090129 406.130632551374 156.345203459243
"3866" 773 441.456023720182 102.540069776329 419.730323316541 135.778405018617
"3867" 773.2 461.325404643281 90.8034956411474 431.883137027993 116.395182851621
"3868" 773.4 485.974902695873 85.8275700690614 449.226852003004 100.337592387512
"3869" 773.6 509.086041781082 79.1290617390377 468.758123158191 93.4021312804802
"3870" 773.8 532.794524733044 72.2126568796863 495.752003244268 86.8129229081933
"3871" 774 555.10817000075 65.2941889205832 519.568834530578 77.8721563931632
"3872" 774.2 582.485694870867 60.9324936625724 543.160848181332 68.6289707346095
"3873" 774.4 608.626849308409 57.2745725262633 569.697115134308 62.114629018163
"3874" 774.6 638.422899638716 58.8768670151472 597.918233225327 59.6982723462579
"3875" 774.8 665.814345073136 59.8742313176735 624.226292370384 57.5445331249007
"3876" 775 695.792033565492 59.6910353700643 652.505497179945 59.8277553400757
"3877" 775.2 720.491740972909 62.6143003246158 680.346175027006 60.6465435062498
"3878" 775.4 745.292896172039 62.9145299072063 706.801486235665 61.6191722015334
"3879" 775.6 766.36828387114 71.3504635034799 729.909044841164 64.2718865279356
"3880" 775.8 775.25707547728 81.1430397554244 740.670259215583 67.0885375674798
"3881" 776 797.629600161528 89.9146180423411 758.806420858208 73.9753886120138
"3882" 776.2 814.074144841783 92.5114275374556 775.783400649407 84.6267929037451
"3883" 776.4 822.362423978357 101.723244564028 789.171197961191 87.1874806452377
"3884" 776.6 826.0677497854 120.201106321902 801.291112115369 92.8334998318885
"3885" 776.8 829.238608721678 143.523879806669 813.965780341862 105.905704753557
"3886" 777 834.08459182131 168.183358705009 821.003493586585 126.382287341309
"3887" 777.2 841.979391239754 186.735207177982 828.115994407732 151.512098667185
"3888" 777.4 851.780191129803 205.89598755382 835.410497260446 170.805875522593
"3889" 777.6 861.799452032763 229.584036241144 843.546609364174 191.962767954879
"3890" 777.8 876.324068632701 247.156087294681 853.98375281211 213.189655616873
"3891" 778 891.464771725887 268.591792890484 867.603073368045 234.846848010346
"3892" 778.2 908.179613897887 285.056569254013 881.619491589811 254.107458510808
"3893" 778.4 925.379759932812 306.919297543345 896.839661601466 271.892579555127
"3894" 778.6 934.615354523456 320.456948926722 910.84390464356 289.719105334558
"3895" 778.8 932.955650116671 332.989323725586 918.462552124726 299.60599384236
"3896" 779 927.908693572729 349.404791030533 924.20765796952 310.939588761802
"3897" 779.2 922.460513447751 372.095241819888 925.775470624679 330.970903252776
"3898" 779.4 916.362434280147 393.268874244534 923.086259910558 353.620288967211
"3899" 779.6 909.917849547829 414.670179396193 919.38286581265 376.751299039864
"3900" 779.8 899.281318472254 437.485584212947 913.285552143563 398.807078697866
"3901" 780 891.693964540841 460.029842492389 904.988052645665 419.5483097588
"3902" 780.2 882.137553432467 483.611938807678 897.881621368399 442.169616647523
"3903" 780.4 876.98184581838 500.424014970039 890.077660809653 464.222576249779
"3904" 780.6 869.009369588947 523.603437626029 882.871585547283 484.186941829174
"3905" 780.8 856.88675770958 547.014784174233 873.546980325594 508.272271188809
"3906" 781 848.078398138145 569.515438856739 864.543752148817 531.35573967274
"3907" 781.2 844.299701277089 572.235546724702 859.779367440103 540.86259368889
"3908" 781.4 834.875154386539 579.426073975866 857.608441854951 547.999590464378
"3909" 781.6 821.710774725878 588.259566662776 849.811234780361 561.768016777341
"3910" 781.8 803.939546683503 602.338160061548 833.798549946388 575.197720340986
"3911" 782 788.109554812267 618.346753630643 816.893104553468 591.623263752802
"3912" 782.2 769.75250019957 625.41898234169 803.689536182578 604.479090304146
"3913" 782.4 748.345910525903 630.818005900115 785.061519094388 615.939735018727
"3914" 782.6 723.756269186838 639.134739490276 765.694438436672 624.823571453256
"3915" 782.8 700.078990149777 646.402076877126 744.737506682516 629.209001957451
"3916" 783 679.687834223056 653.50058764679 720.755737085122 636.559226866631
"3917" 783.2 662.065719974256 656.101749137685 699.57601705748 646.080717011777
"3918" 783.4 641.717937516082 660.596023774323 679.660048759505 652.451077357706
"3919" 783.6 628.427385135477 658.180137185187 667.26280253846 654.275235168071
"3920" 783.8 612.765668200357 649.693054036737 649.241030369895 655.833335212606
"3921" 784 596.078986322435 637.023883896012 631.530767815964 652.560241039363
"3922" 784.2 581.837444702509 624.114348878005 614.647298922145 647.084119729102
"3923" 784.4 567.003916930497 613.570828585455 600.55093669208 635.578718573332
"3924" 784.6 553.46869264313 601.919211967138 586.127827308714 623.389378208772
"3925" 784.8 539.872853354858 590.282041439539 569.74006132187 614.163385487139
"3926" 785 522.982414197861 577.550920982582 554.318168715214 602.677631985469
"3927" 785.2 507.317683306246 560.636000191758 537.795473878271 588.31722352871
"3928" 785.4 490.534063525101 543.493789813204 519.159291353508 573.042924070091
"3929" 785.6 471.429580968277 530.123428694117 504.498178776653 556.82226442347
"3930" 785.8 450.592511142261 515.449600706418 484.994546203124 542.309527123897
"3931" 786 434.729131015308 499.798431891644 465.288421397505 527.015053533691
"3932" 786.2 420.273615575666 482.144840513807 446.523608941616 511.651914781149
"3933" 786.4 406.905471596903 458.876137477173 427.978769894065 493.638868984747
"3934" 786.6 392.984540607286 437.829302737222 415.420130960403 472.014762915057
"3935" 786.8 379.606563128534 414.158174520593 400.90553097407 451.586589882426
"3936" 787 371.003351654226 390.095766895393 390.219658373611 430.672109094998
"3937" 787.2 364.406541503736 368.79142102135 379.249456942834 406.533340607029
"3938" 787.4 356.38523982883 347.125104142325 367.953577693269 383.992765963497
"3939" 787.6 348.799882086743 319.922699329598 359.990668021072 361.122262746621
"3940" 787.8 341.440528702311 295.108106807579 352.738321944325 332.880634624668
"3941" 788 340.432817439474 269.449996454852 345.492051813593 309.68172865061
"3942" 788.2 336.224118698544 253.665351902089 341.688615308023 290.611711205785
"3943" 788.4 338.378368469872 248.121820859052 343.596856998898 285.911287709916
"3944" 788.6 349.308148055067 231.613100799535 341.523765054186 269.817499214423
"3945" 788.8 363.289564206529 213.476821776763 342.193703816153 248.87914800475
"3946" 789 379.547039776459 197.071938352229 354.356585977459 231.828786545966
"3947" 789.2 392.201679546533 180.814820764584 368.020229893497 211.424381089528
"3948" 789.4 407.328108737549 160.423243713558 382.331142135393 192.941871485036
"3949" 789.6 426.243275551243 142.034089403837 398.582834918967 173.160941707123
"3950" 789.8 442.993504009626 125.461564258378 416.49149769722 155.067504138346
"3951" 790 465.18628004869 107.759315065869 432.841478003001 135.465789114629
"3952" 790.2 488.585310975058 89.7673662429003 451.893356481366 121.271986453702
"3953" 790.4 507.077060462018 79.5475691091506 472.538179925089 106.308023913088
"3954" 790.6 528.392387440685 67.7497971969356 496.085486401146 90.5422174284101
"3955" 790.8 551.856867550871 55.7221564779276 518.573056706949 76.2822725117977
"3956" 791 576.902831942514 39.8732628720146 541.10810306753 62.5677812421832
"3957" 791.2 593.980147683904 39.8419733950148 558.735454819387 52.7250829022192
"3958" 791.4 613.41026952224 47.4399658486208 574.57532544695 44.8052253858316
"3959" 791.6 632.172126613073 60.0904819949155 595.705168517081 45.334589794081
"3960" 791.8 648.56915349817 70.5977778292378 613.916885823396 52.8018577160818
"3961" 792 669.846731104066 76.5259592276939 633.273530864959 62.291539682236
"3962" 792.2 693.451248914368 79.7752461145685 653.81286881901 70.4762614370804
"3963" 792.4 720.606130865106 80.2288271604089 677.234757087344 76.6824620517387
"3964" 792.6 744.582649667898 85.1946202876324 699.686972709478 80.7908702989223
"3965" 792.8 769.597371522763 88.6531134366204 725.101622276096 80.8027468924079
"3966" 793 787.755771819233 86.7018131175323 749.434756583851 86.1100456120827
"3967" 793.2 796.223451195832 85.7274228459311 763.763799542391 88.9564272753208
"3968" 793.4 803.689410638441 98.4250334675494 769.208909159289 89.6255364222857
"3969" 793.6 810.926064803854 116.073290074685 780.729284030154 93.0793197309336
"3970" 793.8 815.782803946465 136.257129831804 794.77205648811 105.007291187448
"3971" 794 817.651000523469 159.310461935267 804.911714013398 120.003820827072
"3972" 794.2 818.176014584501 177.459673355104 811.314907151247 138.868368871685
"3973" 794.4 825.451198380678 198.716550913406 815.503463903191 159.033963575097
"3974" 794.6 829.798318551715 216.421874330265 821.408714447115 178.552781517217
"3975" 794.8 837.839733836597 237.310662808932 824.823966664761 198.879946231853
"3976" 795 845.893524031644 255.608323904116 829.063599909997 219.588208764398
"3977" 795.2 855.356716657143 275.883515606893 837.748661891584 239.096611268469
"3978" 795.4 865.494351993312 298.867285542983 845.334391499934 258.329199001304
"3979" 795.6 872.707965920428 316.321825812689 855.654262044493 278.504318623781
"3980" 795.8 881.940401154405 337.357248134472 864.955024467026 303.086250315002
"3981" 796 894.965205355781 362.899324222917 874.019932972159 323.325951930675
"3982" 796.2 909.064950135339 384.686294314466 884.83163890368 347.086918367555
"3983" 796.4 916.533279115326 397.943676262445 897.507482092819 365.820537323592
"3984" 796.6 914.038497007669 407.484493982861 903.17562659806 372.235024114958
"3985" 796.8 913.039028424608 419.455874150159 905.266847845089 379.924690087435
"3986" 797 920.079885446868 431.14538391326 908.417487960492 396.414663498163
"3987" 797.2 927.709271208721 431.90981988717 907.910020577821 402.49994449486
"3988" 797.4 924.109690028399 429.877949704815 907.353420909569 399.146703738575
"3989" 797.6 920.353948150586 432.81881680739 907.701816343473 400.299834604832
"3990" 797.8 915.081480739686 438.606313746596 908.773251717006 402.059387469649
"3991" 798 909.138437811873 446.443573086956 910.619758544086 407.903812042079
"3992" 798.2 903.464531855572 457.829637135372 910.29616204675 419.995912895676
"3993" 798.4 896.979255958962 472.300465390567 907.750175690288 433.558429702903
"3994" 798.6 889.483558650117 487.164271851664 902.936349688147 450.309717880579
"3995" 798.8 884.711547465645 500.938727596344 895.939752830721 464.637220043322
"3996" 799 877.279977560329 519.853243949633 889.929319550615 479.795201462631
"3997" 799.2 867.778193343885 538.558990959707 885.180125814867 498.888899712943
"3998" 799.4 861.632606581141 552.732906888245 877.059781948984 517.956464354192
"3999" 799.6 853.007180890115 563.956331927685 870.807240646065 531.412080757038
"4000" 799.8 839.095162899091 576.846117293594 862.747601959345 545.081397166238
"4001" 800 823.874543210451 591.840442099393 853.705658704804 559.822339409983
"4002" 800.2 810.828540095187 603.748595229357 841.37980172311 572.096703831041
"4003" 800.4 800.141645479121 613.75472861265 830.136155597696 585.875666237815
"4004" 800.6 787.349573865039 618.122249998361 818.261036750245 596.586702506603
"4005" 800.8 770.595606032233 619.574884042132 806.978970251317 605.228026441159
"4006" 801 752.295351805195 621.426908821891 789.294394477967 613.519408519078
"4007" 801.2 731.537357198584 621.444789664223 771.891707599171 617.411904487573
"4008" 801.4 715.081359117664 622.73725973751 753.316384354176 619.258811216184
"4009" 801.6 694.9135768495 625.540618264166 735.46018197992 621.271105993258
"4010" 801.8 676.65506314629 625.081861189426 716.069842426113 623.024802751733
"4011" 802 655.429468526985 620.793723220992 696.079777611274 624.035705543592
"4012" 802.2 637.144862007722 616.83539131169 676.942793454157 624.006055810682
"4013" 802.4 617.088687172631 610.67309291823 657.269653295062 620.723991153473
"4014" 802.6 598.018892220523 603.543705327526 638.87278409861 614.882187182238
"4015" 802.8 579.498827698405 592.629923572367 616.398089301359 610.791171494171
"4016" 803 561.437950365674 585.704343466581 597.372643840376 600.937217855469
"4017" 803.2 542.682473321758 574.592993442122 576.616373172223 594.140396455999
"4018" 803.4 522.107831893432 560.178305593786 557.902468941263 582.434081286167
"4019" 803.6 506.836640485872 544.946509220388 536.300186546684 569.89112979519
"4020" 803.8 490.18692751244 529.557529197466 521.357103493982 557.831983097976
"4021" 804 476.827397220743 512.791571637934 503.84246716374 543.202865052685
"4022" 804.2 464.974011183854 497.589067063655 489.228802582337 527.051656682894
"4023" 804.4 450.50699067889 478.161700917095 473.38607661396 510.756349965111
"4024" 804.6 434.765635531247 458.621865659456 459.643986744587 490.453120654083
"4025" 804.8 414.771419506443 441.122289347469 445.189427266328 471.308528776471
"4026" 805 397.863237062252 429.178222086246 426.848004592134 455.696523086439
"4027" 805.2 375.886445133551 417.81340299304 409.733810751327 441.577511535095
"4028" 805.4 354.493125398572 402.764853277088 391.716717907103 426.187529654896
"4029" 805.6 338.336011701935 390.690511847277 370.178990360894 413.491042631307
"4030" 805.8 334.044201054897 376.834346728775 357.2703333555 406.420168909963
"4031" 806 335.801233414221 363.176621427966 347.801082957727 399.070072633263
"4032" 806.2 334.326533099024 343.938086248819 344.415900066672 387.854023115673
"4033" 806.4 334.432149947135 325.621947754536 339.279229877552 367.149882810355
"4034" 806.6 340.086415583592 309.930836243815 336.43186050552 348.927575991599
"4035" 806.8 348.275172079101 288.1904576893 338.342833317715 326.368255609302
"4036" 807 356.450229003003 265.301135535322 345.295194480275 305.291519896224
"4037" 807.2 367.567396086424 241.229831246947 352.119830443424 281.371554762584
"4038" 807.4 377.692897382296 218.832220237197 361.770080515877 257.431924806975
"4039" 807.6 385.730126256327 196.219636715604 371.36133023605 233.820876919121
"4040" 807.8 393.872987532376 169.920762275131 380.445592366682 210.269814445552
"4041" 808 403.939841584867 149.054449781621 387.343335628785 187.491792080658
"4042" 808.2 416.472164684815 131.566463816982 397.393884189326 165.175605006003
"4043" 808.4 433.42565755937 123.903143001196 404.478206776825 149.67160001329
"4044" 808.6 456.802466049442 120.735118163506 420.231782719867 135.59343368086
"4045" 808.8 480.742127171227 114.973545563383 438.199178704747 129.608696665224
"4046" 809 497.203599614386 104.841711489224 461.641737876855 127.975360625802
"4047" 809.2 516.762304111667 96.4446571793857 482.396183157175 115.869120930202
"4048" 809.4 541.106826710813 89.3674946667714 503.207097100153 102.620696410907
"4049" 809.6 567.516569037406 85.8470625105431 527.164618763336 94.1193244203244
"4050" 809.8 593.175570656446 81.5296901096254 553.918191844971 86.74427497294
"4051" 810 620.23679220117 77.2193878385179 578.631253837993 83.5293289213346
"4052" 810.2 647.56615996347 74.7821493262938 603.599229038726 80.6212226833306
"4053" 810.4 673.191369365159 68.6834774388421 630.164216910031 78.0480837078878
"4054" 810.6 696.448097636694 62.9981940616343 657.784421017945 74.0079760249954
"4055" 810.8 719.780530197839 58.9619529489536 681.388495484405 65.8638820900627
"4056" 811 733.873933833275 68.7046947974675 696.690265826857 63.3958156068553
"4057" 811.2 744.046786946845 82.9414224278047 711.594554473647 64.9850478270161
"4058" 811.4 757.309887840885 101.616535482082 728.212286136438 73.1990960743573
"4059" 811.6 769.272118244565 121.688360264811 744.931471516762 87.0568566531597
"4060" 811.8 782.80135349277 136.486161783833 755.803617431174 104.991210832512
"4061" 812 801.591257727527 151.66705974084 770.825483437615 122.084311301476
"4062" 812.2 819.296019050087 168.860411064669 787.375165854174 139.55481826481
"4063" 812.4 835.592413264736 181.912564639923 800.816409278936 159.449835310597
"4064" 812.6 851.401745436635 196.110225282245 820.049829136917 173.421793631844
"4065" 812.8 870.577541545022 213.198505483591 839.019192284745 186.874229643945
"4066" 813 890.768821508056 229.065136813793 858.316086007213 202.101611127058
"4067" 813.2 907.728949430748 246.201010865548 876.715086848884 220.614362493517
"4068" 813.4 918.530398348879 263.744755563183 895.410253094455 234.429596891967
"4069" 813.6 922.934466364917 282.677975605192 906.109683254144 247.506987342225
"4070" 813.8 933.885539925166 293.157487479307 913.103935887944 262.687506266094
"4071" 814 936.337360751503 292.968808863113 914.801192081917 265.433493478084
"4072" 814.2 936.230427562935 288.675337481473 913.861672105312 263.880666914258
"4073" 814.4 934.977259260127 284.975696605905 912.635142782294 262.197983991177
"4074" 814.6 932.530227510426 284.675204660165 912.239877417338 259.357580809949
"4075" 814.8 928.644596854759 289.657040853424 912.429588443192 260.31279170683
"4076" 815 924.061285880198 301.508865228194 916.185735604948 264.074098393888
"4077" 815.2 918.645154420308 313.571433081482 920.075561928 275.015568981171
"4078" 815.4 915.375512862693 329.710223229658 919.592123336096 290.850182122468
"4079" 815.6 913.160888234845 348.096738284443 917.135713562948 307.768347840497
"4080" 815.8 911.222181789318 363.04753622679 914.538977224021 325.018290524475
"4081" 816 908.034117850389 380.940013206965 913.747273422205 341.341490050108
"4082" 816.2 903.63635200348 399.964155181633 912.445810209944 360.582044127585
"4083" 816.4 898.035383209225 422.73031789671 908.035792714939 380.160374012074
"4084" 816.6 894.161682870903 439.167303252762 906.59805593963 397.276325775226
"4085" 816.8 889.044965485086 456.145633962165 901.882968380672 418.695879867351
"4086" 817 879.794822745578 474.62825518949 893.628798580461 438.677640067548
"4087" 817.2 869.655927981004 497.523599621014 887.592434375709 458.033996780698
"4088" 817.4 857.523958681088 518.673913631548 879.695198419713 476.588263998392
"4089" 817.6 847.678857477552 535.479658297524 869.62569280203 497.633189088891
"4090" 817.8 840.055650524814 547.614466510852 859.572779926554 514.620668438286
"4091" 818 828.425715047111 567.244305845925 849.937829987231 530.320507282711
"4092" 818.2 821.314897004771 583.861386146982 839.93857562102 546.800323471348
"4093" 818.4 813.004569173778 597.772437859766 828.123464726177 564.530395205966
"4094" 818.6 797.945719722428 608.706991854987 820.315335051875 578.258276383234
"4095" 818.8 781.471470887937 616.04300889056 810.805828476159 592.048730174849
"4096" 819 758.877372287943 624.111633564129 796.274442764572 605.653722322567
"4097" 819.2 736.28480013137 631.571814670053 776.304033406513 615.40049766147
"4098" 819.4 713.87581926952 639.389936059473 756.056686447964 625.617040052745
"4099" 819.6 695.792253529926 643.13072100854 731.878103494927 631.730455998679
"4100" 819.8 672.217512346943 645.607085211051 711.137620193298 640.446591216072
"4101" 820 646.717566431947 643.030024427902 688.439913504882 644.020972037867
"4102" 820.2 623.888489318106 637.069074137576 666.239334949187 644.380791806985
"4103" 820.4 600.030259231881 632.609865245316 641.763446520132 638.919539508349
"4104" 820.6 583.053407562573 628.298556895224 620.56552717021 634.772508425322
"4105" 820.8 563.100591653224 619.932940390458 602.156070618449 632.49941927673
"4106" 821 541.050178778201 612.925317613925 581.583320618199 626.99824602277
"4107" 821.2 519.775926964748 604.320927365205 560.062754377143 619.659237146841
"4108" 821.4 500.078964821421 595.262349611776 536.287198432262 612.064309756246
"4109" 821.6 477.683672835535 586.373187007442 513.337827938941 602.378501239433
"4110" 821.8 454.501533089715 575.012766837153 491.168187210281 593.383567054035
"4111" 822 432.69848749228 561.335291657302 471.245495871353 583.19178695641
"4112" 822.2 412.685665826507 545.848155664199 449.427020798311 572.142706147195
"4113" 822.4 403.668250934165 532.778050647334 432.661742790615 556.589219625115
"4114" 822.6 398.228911527781 517.178752233969 423.717684365134 546.224298797755
"4115" 822.8 389.570709148783 497.600806481964 408.962106050634 534.443370010461
"4116" 823 381.566123954591 477.56865993608 397.715339987013 512.598244533345
"4117" 823.2 369.835289436106 453.717902567956 385.607029985499 490.063366402147
"4118" 823.4 362.621503002498 429.596760830079 378.280514950389 468.256418535376
"4119" 823.6 353.896332781563 405.633045210257 366.343009052804 445.375000499429
"4120" 823.8 346.318569554991 382.223886233374 359.809126193578 420.579197528232
"4121" 824 336.132511137425 358.322259053389 350.293058099564 394.228275509995
"4122" 824.2 326.19425157765 334.838669102698 340.779593322359 371.454636471009
"4123" 824.4 325.126668612916 316.270678135258 333.412722960467 354.545060587278
"4124" 824.6 333.741880829534 298.67619278071 329.118742969038 337.390482814655
"4125" 824.8 347.661149783564 281.441476911459 329.941977438966 317.125416610866
"4126" 825 361.924878980253 263.318831824462 339.405357528448 300.385801906948
"4127" 825.2 378.070875159206 247.83635281439 351.371004585117 282.327603019512
"4128" 825.4 391.012681618522 231.035822688672 364.351414257134 262.711833978253
"4129" 825.6 403.343058937624 214.037669668468 379.576402088308 246.572461753439
"4130" 825.8 416.904801691715 193.559180374445 392.481565250775 227.241614847325
"4131" 826 429.470210050685 173.76599609001 407.649488060253 209.725791238014
"4132" 826.2 439.429294806366 154.774930166165 419.107903742323 189.169445858488
"4133" 826.4 449.532496049693 133.743127492981 431.706696872864 169.946693488804
"4134" 826.6 456.344222670019 109.892763041403 441.810942995357 148.791138538473
"4135" 826.8 469.686502614875 93.9039490319166 450.70443759167 127.526135198904
"4136" 827 485.359780482197 90.6285085975484 457.024421654339 113.664910747577
"4137" 827.2 502.366539464171 91.4051972333221 465.674938244472 105.062610926701
"4138" 827.4 524.959190445636 92.4495625496113 484.409444119974 96.5183095525562
"4139" 827.6 543.196607059836 96.4486152055517 503.501540974314 94.780022942778
"4140" 827.8 563.665605433132 105.134800010909 525.279826515519 95.9988754918521
"4141" 828 582.272567127625 117.293250538168 544.607102960464 100.000117952718
"4142" 828.2 603.51093839914 129.805776162739 563.282162770661 110.542236766095
"4143" 828.4 626.629564868577 139.665883973494 582.718687031761 121.4019721885
"4144" 828.6 645.048171643046 149.500739769204 606.031212897581 132.851645232837
"4145" 828.8 665.143914438324 157.653091844652 626.817961254355 140.774575956113
"4146" 829 689.075963527383 161.899924752994 646.036549896799 150.935075591273
"4147" 829.2 711.875051811979 166.314634634981 667.502251611575 161.204190205331
"4148" 829.4 729.328040141486 172.088701726965 690.142781665052 165.42518156307
"4149" 829.6 749.481022341641 181.40198320622 712.785111657451 165.540601518183
"4150" 829.8 771.512347887875 189.871203487355 733.469528695817 174.954282432781
"4151" 830 796.896605817783 191.84587547625 756.73160405458 183.108181229147
"4152" 830.2 821.037248894447 191.596266292729 779.268721515438 188.96458738535
"4153" 830.4 844.81930752737 187.896628882971 803.348023054212 188.98279089694
"4154" 830.6 868.71135036105 187.76960362797 826.043575597876 190.169049800259
"4155" 830.8 882.319886492622 194.733632717934 847.25528729654 186.724584998801
"4156" 831 884.024753120748 207.84290561405 853.428685404665 188.434022769136
"4157" 831.2 889.817316969094 225.691276045749 864.870872574084 194.041979571425
"4158" 831.4 897.770704972461 242.815423117089 876.042743209236 206.925180886777
"4159" 831.6 902.208110234145 259.557633311757 884.851578573877 225.471858838159
"4160" 831.8 905.790962756766 282.608166687007 894.251809570548 243.524835991657
"4161" 832 908.39313544572 307.591823739395 899.860762829792 264.550692557048
"4162" 832.2 905.244949895569 328.476135758863 903.642957814263 286.843015509285
"4163" 832.4 900.457126997211 348.251212366645 906.785158355818 309.167330493078
"4164" 832.6 895.448443626517 374.003249431739 902.938633442744 331.631198447172
"4165" 832.8 890.72026151309 395.398931545367 899.920495064213 353.404010560206
"4166" 833 887.160395675936 416.295818943043 895.328294261459 375.531395817634
"4167" 833.2 880.151356015949 436.742454044516 890.159097456523 397.796353904104
"4168" 833.4 870.114403361684 456.888742858939 884.868212055268 419.795263483033
"4169" 833.6 857.27431414357 479.541013480651 877.305104721247 440.488481617873
"4170" 833.8 845.402995690056 495.852422689204 866.038834409659 460.596662035044
"4171" 834 833.246804037656 511.866400377772 857.211922486066 480.282052951648
"4172" 834.2 815.991328453023 532.390130825887 843.789991929225 498.21827057537
"4173" 834.4 800.442491151148 547.337828289475 830.601501743322 514.99704761404
"4174" 834.6 785.211339657431 562.33595371415 815.785064137112 531.412451436596
"4175" 834.8 771.372308472773 575.908017101786 797.869364205541 546.111207565159
"4176" 835 753.222475435354 589.157274801547 783.059909379172 565.069919119313
"4177" 835.2 729.931138193486 604.922555768794 765.088097778564 582.20010985893
"4178" 835.4 707.998093064151 619.512887208754 744.921562452905 594.64147442388
"4179" 835.6 686.431014135585 634.415363322782 724.561223459618 609.395763813539
"4180" 835.8 667.439541717492 640.612661879604 702.168948617108 618.117413999221
"4181" 836 651.223022245618 642.06990019521 687.103245890087 631.263533801886
"4182" 836.2 628.572624414899 644.498076405305 667.642594510531 638.719101530564
"4183" 836.4 604.164594603455 645.339298428772 644.544986855447 642.700405871322
"4184" 836.6 581.942317984063 644.257005020424 621.186059665166 643.793667559316
"4185" 836.8 563.550464083875 636.173275528781 601.606208033392 646.78102554976
"4186" 837 545.183614193847 622.437795383231 580.872844004798 641.099051305607
"4187" 837.2 525.251746870906 607.472980259341 560.297221152209 631.435456321387
"4188" 837.4 507.46238485365 592.07870277774 543.59718960088 619.443696423601
"4189" 837.6 491.625892730963 578.72682866623 524.345025574397 604.44950142261
"4190" 837.8 476.897937366694 565.006054770919 506.008060048999 589.880374898787
"4191" 838 461.040511878721 545.442708318904 489.567630562465 576.315124972112
"4192" 838.2 448.897686891345 522.982988239285 473.599609242446 561.600428423459
"4193" 838.4 439.972720494878 501.018272191758 462.964531580194 540.979995745366
"4194" 838.6 437.969272170642 482.996452180168 449.16571659085 520.52323496676
"4195" 838.8 434.930216750485 460.087473918148 443.591800061339 502.549606730817
"4196" 839 429.073479193252 434.136545715097 439.441744969867 481.553243850941
"4197" 839.2 421.114921877381 412.007659248764 436.225652433898 458.218250521671
"4198" 839.4 412.845644633436 396.056177860925 426.410569360797 436.275015719958
"4199" 839.6 408.351840086006 373.136415173973 421.204645632962 411.99999201875
"4200" 839.8 407.109979525539 348.735286126751 411.457653500079 388.762734776292
"4201" 840 406.452523061298 321.551420372626 406.311783226376 361.312010240852
"4202" 840.2 402.320981048342 293.781094038137 406.225740278013 333.391367786053
"4203" 840.4 399.459497187651 263.439081054833 404.74556600797 305.053957546335
"4204" 840.6 396.268735185873 235.942546590591 399.633153760785 276.229311586911
"4205" 840.8 397.322014093057 208.427850191666 397.550336864654 249.715636235292
"4206" 841 405.69189404802 181.767757812911 397.330391706082 224.649364261237
"4207" 841.2 415.056950495259 157.629239602072 402.651109628607 196.94866180824
"4208" 841.4 425.746881695985 139.058474196959 409.758150867773 174.410393368784
"4209" 841.6 442.707906596916 124.255763697722 416.930313326942 153.909796938662
"4210" 841.8 458.490020214051 112.854128763208 429.710476124686 138.426066361883
"4211" 842 478.681136185186 98.8414209024624 446.560545879113 124.341088780124
"4212" 842.2 497.74302293834 92.6746607777804 464.211886272109 111.359162329597
"4213" 842.4 525.190265799358 86.0277107035184 483.210431409774 100.278013642068
"4214" 842.6 547.380106716974 79.1954733479985 506.896177435992 95.2264752736539
"4215" 842.8 573.32966298159 76.5358642965273 531.126316195325 83.9109124992584
"4216" 843 600.131539216934 74.5288675304843 556.468736122194 80.1067131947027
"4217" 843.2 626.614646950234 76.7556060908978 586.092223550926 75.646660506721
"4218" 843.4 654.301601455276 77.5271491833281 614.522819648706 75.6728493606659
"4219" 843.6 684.667548276447 79.0972207360279 641.53143600232 76.9762993910509
"4220" 843.8 710.462009744334 81.5551536635001 669.970089355251 78.4200110626304
"4221" 844 738.124199351972 89.0597702206665 697.001219057025 79.8967043206499
"4222" 844.2 761.172482827651 103.443520238628 723.668243024491 86.3491862323939
"4223" 844.4 783.267463050467 115.781506244306 748.240443014383 98.1025463169493
"4224" 844.6 805.822281882063 132.385367762854 772.424826818491 108.551367219629
"4225" 844.8 829.65136330207 151.315560866424 795.389089005981 125.128965712662
"4226" 845 849.381161177934 169.629956610018 816.277737406401 141.704299923448
"4227" 845.2 865.505472957043 188.89400019908 837.367531057521 160.409003106213
"4228" 845.4 882.300789665677 206.604938075092 853.620002195344 176.649003493746
"4229" 845.6 897.617909781723 228.369924521916 872.836376988158 195.33653337292
"4230" 845.8 914.281616429193 249.940451862228 887.699148896941 215.380992723134
"4231" 846 925.818228945026 259.981062984443 900.658947459746 234.651812211206
"4232" 846.2 924.553776425815 260.99459105789 900.063088831463 238.9686152088
"4233" 846.4 922.456027982432 268.138811855838 901.976279246677 240.308390881581
"4234" 846.6 919.444229063081 281.77370015572 906.380567058875 247.966650357842
"4235" 846.8 911.776274231316 301.719096469899 910.819938518634 259.763677201056
"4236" 847 903.785198196985 317.907268011472 910.568014813318 280.468893566605
"4237" 847.2 896.035830114614 339.650842721031 907.55994211797 299.928405370724
"4238" 847.4 887.35773860248 359.593806507185 898.616802821571 321.918379608068
"4239" 847.6 879.807474526709 379.847555708132 893.021265495847 345.409245233567
"4240" 847.8 869.688038531738 402.313642912304 885.004660518039 365.518965288092
"4241" 848 858.679982219998 423.538783452597 873.894577018917 387.698660464354
"4242" 848.2 847.100588577585 444.643186438643 866.377158336162 408.305363964148
"4243" 848.4 830.580731855348 464.339395594886 853.511776420912 432.187961492877
"4244" 848.6 811.562265551347 484.446036125985 838.128494260806 452.489493979491
"4245" 848.8 793.647156182053 501.685659513771 823.06562273876 472.501011958004
"4246" 849 775.588893326945 517.111486378922 806.168371274718 489.43149832863
"4247" 849.2 755.031565026664 532.230426894534 788.395882144815 506.163230290212
"4248" 849.4 733.504982933531 547.149635067878 769.126884410506 521.410994114767
"4249" 849.6 711.285279075158 559.246548862891 751.620514292627 534.055429358418
"4250" 849.8 695.949747617807 568.220696259176 730.240033347826 546.849017827141
"4251" 850 677.305926785379 580.282071890578 712.09822767412 559.570676849714
"4252" 850.2 652.958779629746 589.41761290789 691.202579512792 573.842709623769
"4253" 850.4 629.066542808847 600.334870299969 669.731726727877 581.465306814854
"4254" 850.6 612.150684065486 609.883344858122 646.931112722916 593.0952273542
"4255" 850.8 590.894802646541 619.361749335248 626.529002517247 602.117345482715
"4256" 851 565.273818158494 631.236879136483 605.110404438189 613.250084026431
"4257" 851.2 542.710748972522 637.951482156399 582.125422836519 621.198386127073
"4258" 851.4 537.149883897691 633.734341786776 571.077104889647 624.504693016806
"4259" 851.6 526.521527628162 625.74539427633 563.807288832146 626.474517291714
"4260" 851.8 508.298112944174 617.240096461983 547.582724531271 626.739553880548
"4261" 852 487.34342113874 608.541705495116 527.770875961149 622.687704550355
"4262" 852.2 467.971472375036 597.395037130541 508.759719417585 615.13950578078
"4263" 852.4 450.851599711504 586.563261005346 487.176001824726 606.396498757579
"4264" 852.6 432.916868233718 574.747665537445 467.532677297742 596.771234241261
"4265" 852.8 415.12519422018 558.767780503816 446.887415672372 583.898129410554
"4266" 853 398.868045038818 541.812520299606 427.789735811783 569.605962714772
"4267" 853.2 383.340721187197 518.965659448303 410.28007583907 552.263215537477
"4268" 853.4 370.71038050643 494.870329712235 396.354925986315 533.743657344379
"4269" 853.6 362.785472973116 473.025963773091 381.985650004183 511.945323247716
"4270" 853.8 356.184273699916 450.639167325087 368.731157342104 492.219228138474
"4271" 854 350.281066521071 427.731586495451 363.014326551902 466.940185160779
"4272" 854.2 347.171993361686 404.743841094611 358.437354522903 442.71769379179
"4273" 854.4 346.678715877299 381.124021838689 349.659811143121 421.842353806809
"4274" 854.6 349.594126684785 356.771053347845 348.550501313943 396.21330109527
"4275" 854.8 352.031039711035 332.128367220328 349.173726733808 371.847088340628
"4276" 855 358.372325120163 305.258053621643 350.577712525419 348.749907643826
"4277" 855.2 364.986278943851 278.83017245669 355.07443514216 324.304722088825
"4278" 855.4 369.538690490481 258.191197727205 368.101225173011 301.260716258607
"4279" 855.6 375.545454545455 245.123966942175 389.495548961432 288.483679525219
"4280" 855.8 382.121212121212 234.484848484849 407.516129032258 283.275659824047
"4281" 856 389.400544959128 227.144414168937 408.569732937685 278.908011869436
"4282" 856.2 394.821138211382 221.138211382114 406.621451104101 269.315457413249
"4283" 856.4 397.24250681199 214.381471389649 404.582278481013 263.42088607595
"4284" 856.6 398.231638417941 207.031073458265 410.404984426308 265.024922117031
"4285" 856.8 399.612813370474 197.938718662967 417.064024390247 274.457317073171
"4286" 857 401.387362637363 194.953296703297 416.275316455696 283.604430379747
"4287" 857.2 400.59011627907 198.511627906977 411.681672025723 287.75884244373
"4288" 857.4 401.135838150289 198.245664739884 406.885802469136 289.117283950617
"4289" 857.6 401.665730337079 197.952247191011 403.120253164557 284.550632911392
"4290" 857.8 401.961218836565 197.916897506925 397.099041533546 277.178913738019
"4291" 858 402.022141561995 197.872630588233 387.569084605023 269.019756046568
"4292" 858.2 402.09801493498 197.809569929959 375.253871279998 260.854498137155
"4293" 858.4 402.381427842988 197.455114121624 371.12024935369 249.860765593077
"4294" 858.6 402.5592757527 197.259269721114 373.097715221563 247.4785557187
"4295" 858.8 402.581919408779 197.327929873975 368.529023788823 245.025825325179
"4296" 859 402.788875246519 197.523315086232 371.555180204886 237.343363677813
"4297" 859.2 402.521691055636 198.699379106191 380.459071269272 229.868521760206
"4298" 859.4 403.240471502376 197.969683408364 383.200835584875 228.524794013105
"4299" 859.6 403.646055589547 197.407507664408 383.489037770141 228.278545398917
"4300" 859.8 404.575787383564 197.939955932821 383.339604663945 227.772083738561
"4301" 860 405.361340754008 197.857939773424 383.557601166899 226.86119424857
"4302" 860.2 406.550184792084 197.516570064322 384.045033466622 225.863464766327
"4303" 860.4 407.347290011512 197.574300029241 383.79635834419 225.31001740513
"4304" 860.6 409.746336958244 197.811880005198 384.421898967582 224.322354291591
"4305" 860.8 411.763279137439 197.194212276135 384.959241990147 222.841827162123
"4306" 861 413.587012156093 196.221547077292 386.161118703311 220.95588660899
"4307" 861.2 418.101818060823 195.085636047416 389.141569683708 218.163203696759
"4308" 861.4 421.680357351691 194.265108558034 390.999834612199 215.59660706698
"4309" 861.6 423.217498822338 194.498564616532 392.278852092585 213.41123325313
"4310" 861.8 425.154206094465 194.458400337935 393.55399099425 212.641951129335
"4311" 862 426.6090003987 194.065626834132 394.749667692077 211.64154515095
"4312" 862.2 427.018707533914 194.237483185558 395.010257032828 210.935567073492
"4313" 862.4 427.226025401824 194.715566618911 394.997079537058 210.691042909137
"4314" 862.6 427.788822476279 195.240308357737 395.159992402849 210.451966576819
"4315" 862.8 427.657020060621 195.662446942788 395.254293137253 209.820232293471
"4316" 863 428.530455548726 196.242860182176 395.339321449075 209.54074395111
"4317" 863.2 429.307915016909 196.192082527182 395.516384236213 209.802890567716
"4318" 863.4 429.559588993613 196.368355871613 395.665325642 209.972454475635
"4319" 863.6 429.980732260551 196.285471597668 396.220904036778 209.108760848463
"4320" 863.8 430.832481097022 196.263614462718 396.775637309318 209.110601483759
"4321" 864 431.614894990392 196.218860665347 397.585343059594 208.683476970615
"4322" 864.2 433.197475752912 196.716655419623 398.510285778693 208.182752293648
"4323" 864.4 440.690957451003 195.572761888015 403.059969083696 206.206059634618
"4324" 864.6 452.635104047021 193.145440451407 415.442715513006 201.279378845603
"4325" 864.8 467.741721646628 191.354652727562 429.533668780033 196.581657184351
"4326" 865 487.242137045024 190.904481876832 445.857943521602 193.542246868623
"4327" 865.2 503.687111430803 191.234649818004 463.735930244012 191.667330067138
"4328" 865.4 523.657683322831 191.892876487534 483.183924588706 190.748234051735
"4329" 865.6 545.159709452225 192.165218806225 504.248162291467 189.102986206698
"4330" 865.8 565.018286790196 195.469554746512 525.658754215336 189.346476627923
"4331" 866 584.076970148525 198.776737985085 544.477781631109 192.275890875169
"4332" 866.2 603.924078715581 200.842450585138 565.641570111148 194.167570569993
"4333" 866.4 626.877966033603 204.830246257403 585.857059995526 197.313245228889
"4334" 866.6 648.589706071505 211.690144727604 608.97639974172 197.25672547896
"4335" 866.8 666.937872752346 217.851130083243 631.242160466501 206.107733311997
"4336" 867 690.375391059788 222.106702733933 652.228541662095 211.42621664187
"4337" 867.2 713.25774682937 226.054697545368 673.781984168481 217.579570500548
"4338" 867.4 737.252931685919 225.6789062837 696.460240409559 222.17253884904
"4339" 867.6 761.55524180528 223.036850963117 718.699409786541 224.924683120976
"4340" 867.8 785.59298175496 218.217528128907 743.517420187638 223.463752359612
"4341" 868 804.174842808449 216.407517387797 766.163705503779 221.517361632726
"4342" 868.2 826.520268129212 214.447940245094 786.56547672108 218.052053257542
"4343" 868.4 843.013511321484 212.792965410934 806.19725528929 215.962042388574
"4344" 868.6 847.141561639743 218.592898695835 811.862770467244 214.545906555916
"4345" 868.8 852.90999285136 228.863155000188 820.585498770251 215.947118571286
"4346" 869 859.636039052162 231.125115803009 826.08036385904 218.500069092483
"4347" 869.2 871.749307029226 221.908115845594 833.55249790935 219.58910277781
"4348" 869.4 876.649388276646 208.662826843029 844.683944640129 221.540283851558
"4349" 869.6 878.503830570007 197.050154528359 851.056082870228 220.996792422449
"4350" 869.8 882.465986991904 193.263210714896 858.44225050482 217.394295913218
"4351" 870 883.199066714802 197.918584218633 858.329724751323 216.386771018957
"4352" 870.2 891.419298489833 206.703903505374 859.846171718138 215.68453826412
"4353" 870.4 900.230910014559 215.480778622655 865.807931089565 212.57701447351
"4354" 870.6 908.037328822524 227.527736525943 874.993780068406 212.03990545536
"4355" 870.8 916.793665496492 243.743817062547 888.390942148685 218.825371586377
"4356" 871 922.49061302174 262.000759390904 902.317930938706 230.909502441877
"4357" 871.2 925.631929354185 278.892155755539 909.975133707 242.269504570346
"4358" 871.4 926.598308746137 298.980268373514 917.521345234387 258.193418725991
"4359" 871.6 927.969837476895 319.457110327012 920.04382023967 276.364058780743
"4360" 871.8 927.904233607839 338.804261884317 924.391618918398 299.79377907339
"4361" 872 925.455708839124 359.204344471605 926.977026862285 318.145388151101
"4362" 872.2 920.899986085468 381.6265758574 925.980455475371 341.26493761862
"4363" 872.4 918.788299518003 404.246754388166 923.895854836334 363.150414670671
"4364" 872.6 914.506344252472 427.044590467495 921.224949473683 386.471503834355
"4365" 872.8 910.412039964032 449.125711266072 920.257626368796 409.314174346592
"4366" 873 902.980013154048 473.080232002332 913.244030485785 433.172957409527
"4367" 873.2 897.124592335982 497.807519770028 906.810194140665 459.934862289334
"4368" 873.4 888.218966286971 518.608615326929 902.235434976327 481.031034376414
"4369" 873.6 880.884981767833 535.651442643733 895.870210166364 500.67034160216
"4370" 873.8 875.482803682679 540.360710453699 892.295863076027 508.030473777671
"4371" 874 863.425181960871 546.741143238508 887.994669298616 516.091714664836
"4372" 874.2 850.78232187307 555.565007972983 879.460398586413 528.631431153861
"4373" 874.4 838.35734454157 566.883105742838 868.99771091285 539.583373010878
"4374" 874.6 821.190680901846 578.849333085174 855.753541940432 551.067957525021
"4375" 874.8 805.319957332903 587.90649128981 838.512486310785 563.410231856285
"4376" 875 789.202058748643 597.368811424388 823.673399193792 576.517320625225
"4377" 875.2 767.095800171923 607.449795098231 805.291994119929 587.701630337699
"4378" 875.4 748.336528524057 616.608313213029 786.677667872119 598.163054584505
"4379" 875.6 730.413822304572 624.205847244294 765.397737439896 607.228294035714
"4380" 875.8 711.506358705336 626.242579409209 749.852412468581 617.283886042191
"4381" 876 689.437865593698 623.643853911031 727.349113016709 622.743430811687
"4382" 876.2 663.987222489181 621.815805704514 705.507344119737 624.669776520126
"4383" 876.4 640.279314405593 618.46331109505 680.691988008362 621.911113108711
"4384" 876.6 617.729095512781 613.02979543374 656.66363342647 622.648641452725
"4385" 876.8 594.924492095348 605.291698445341 633.797239655231 617.152627419877
"4386" 877 572.008611262571 597.50036224503 610.731422459684 611.01958277772
"4387" 877.2 552.425539599818 597.876438692034 591.831399318484 603.862427297775
"4388" 877.4 528.507403149854 592.738543746916 567.810792997085 600.778547994433
"4389" 877.6 506.784020780669 586.649892559943 545.74552679734 595.896306404745
"4390" 877.8 481.14459876666 577.930656779606 521.360603603958 591.455276961322
"4391" 878 458.524096873346 566.668070147905 499.019307609891 583.441930515584
"4392" 878.2 440.104174780693 551.687461894687 476.333265823034 575.882794778716
"4393" 878.4 426.379916357916 533.039669074665 453.560020487618 563.241962222052
"4394" 878.6 415.34919054885 515.612530552443 437.520557513981 545.143404313604
"4395" 878.8 407.175911095102 495.17664731409 425.194760218602 530.941993583312
"4396" 879 403.05231843645 473.673388165573 416.47710877656 515.085757700498
"4397" 879.2 395.88295051096 451.644779640298 409.808824402599 491.43531304223
"4398" 879.4 387.312636960618 430.552810969771 401.65864129305 468.438682583255
"4399" 879.6 377.90392002907 407.780886041672 392.089215051692 445.056549582603
"4400" 879.8 372.39454642121 381.149746329529 382.653164941879 421.268628230972
"4401" 880 370.455598065109 357.458179805581 375.052594951519 396.87744495401
"4402" 880.2 371.13171809981 331.131114234883 372.70301076455 374.162389982253
"4403" 880.4 368.513662582069 305.088866127589 369.95850589847 349.549711793639
"4404" 880.6 363.698976638555 283.557658136618 371.495219997569 323.69413856259
"4405" 880.8 358.5202532875 259.703372912301 366.063081962264 299.711019374065
"4406" 881 352.987494416139 234.111998031657 360.63058965112 273.220002503486
"4407" 881.2 358.115625862195 217.789591847017 356.243770983783 254.51107428326
"4408" 881.4 371.763140599565 208.977817321373 355.63303738285 242.060852436101
"4409" 881.6 394.625990627821 200.425867441644 362.519156521531 225.175069903984
"4410" 881.8 417.587099948984 195.159015244247 382.118453084366 209.556197625694
"4411" 882 439.737032275714 187.800334610275 400.010710090095 201.354724646008
"4412" 882.2 460.798976576929 178.427507017373 421.992684475567 193.062333739343
"4413" 882.4 480.641651822364 165.875019215426 445.599163340182 187.710787735729
"4414" 882.6 500.159924159473 155.19057912353 466.664413101364 175.938216382168
"4415" 882.8 522.899762637963 142.66336978731 487.996183387348 161.189891520864
"4416" 883 546.577330832191 134.387111480038 509.907338574167 151.778241156355
"4417" 883.2 570.87974611299 123.854035731736 534.061653688682 139.010302865686
"4418" 883.4 598.491824265567 115.816479440958 557.042243836896 131.285849817642
"4419" 883.6 619.250784327564 106.817307172415 581.073562275824 122.446394336694
"4420" 883.8 638.087651962792 93.3235277027469 603.744281561217 111.160383052729
"4421" 884 660.438970288467 77.7483205989581 626.054883874973 102.06188117727
"4422" 884.2 683.178036781179 72.2405169625096 646.322181466092 87.3833552947076
"4423" 884.4 702.283124602659 79.0703800988428 664.955613642995 79.9010133261496
"4424" 884.6 720.118980776883 93.6025637270497 683.802660799861 78.9754985377583
"4425" 884.8 738.947767952195 111.250765538681 706.13524267839 88.4576242793818
"4426" 885 755.618433298973 131.781395070805 726.138346284866 101.474414494265
"4427" 885.2 771.175210797862 154.467882089706 743.499662291053 120.099578857033
"4428" 885.4 783.738424127361 177.630855955073 759.69071746717 140.453434895107
"4429" 885.6 795.297004816847 199.46365484594 773.943733255777 166.819046323034
"4430" 885.8 805.938290738047 224.781578568383 787.120091975104 190.731515269467
"4431" 886 813.278661820074 250.328146128111 798.730848033103 213.229371507122
"4432" 886.2 817.371634500282 277.008891018382 807.499112770187 238.85170416969
"4433" 886.4 820.463284805029 304.569928547249 813.301702850348 263.285193468832
"4434" 886.6 822.875191918086 331.141572442194 818.595676713752 289.069560976005
"4435" 886.8 820.483551887829 354.817792566162 819.667601371957 314.439735683146
"4436" 887 815.804233235251 381.358541249037 820.37374727318 337.421291307164
"4437" 887.2 807.583097384037 406.018223423203 817.39313988742 361.283540974504
"4438" 887.4 802.649000325259 430.189355340291 810.238690945909 388.546690120513
"4439" 887.6 795.972437804919 450.729652567789 806.23456765474 413.253668933884
"4440" 887.8 784.635086398942 476.979744208722 799.297330679 436.500297350808
"4441" 888 771.987371829128 501.86039384698 791.143685455735 461.141883136059
"4442" 888.2 759.015333790109 526.966154417374 780.007881090923 485.79919119236
"4443" 888.4 744.907985490219 546.943290974694 765.128585585804 509.380475462786
"4444" 888.6 729.477923474952 568.432802184339 753.642848276258 534.932770812622
"4445" 888.8 713.484755114777 588.272774035411 735.244622190518 557.663690896938
"4446" 889 697.881437641817 609.075732778374 719.937360802983 577.900633112009
"4447" 889.2 680.079378107351 630.319117132697 707.325393990592 597.120056600847
"4448" 889.4 669.577346608789 644.958010789731 692.561750787221 613.96688092997
"4449" 889.6 669.203758199851 648.888987722743 687.178946764368 619.03784642749
"4450" 889.8 662.408091099638 649.346479095249 686.86987677472 624.130413356507
"4451" 890 650.893826560018 647.842815322951 681.85902613753 629.817034887963
"4452" 890.2 639.856647384155 642.687806293628 675.797158357232 635.12827347655
"4453" 890.4 624.451281818935 638.454212783294 663.070344997275 640.266721612194
"4454" 890.6 607.419338980308 633.835560582713 647.410765542413 638.551448568751
"4455" 890.8 588.388617234078 626.075290677616 626.645338070422 634.566272024104
"4456" 891 566.796209797731 616.820012584355 604.968898892205 630.519895053127
"4457" 891.2 546.257518899068 610.529662130941 583.520324012664 623.637759491523
"4458" 891.4 524.264401329596 599.584283571384 561.371290625676 614.592751935071
"4459" 891.6 502.070729249513 586.990630232126 539.610768552837 607.204908301067
"4460" 891.8 483.341343995453 572.005176843753 521.360708287042 595.7082486658
"4461" 892 468.206506362675 557.076845224108 500.664703531025 584.213597633909
"4462" 892.2 452.089150742267 541.573855374718 481.050749236724 568.242232859462
"4463" 892.4 438.063261004821 523.302451565628 463.435637382093 553.73052971554
"4464" 892.6 423.780674492623 501.355447934509 449.119237517358 536.184263260109
"4465" 892.8 411.684433848629 479.924430671139 436.34586650096 519.073506838631
"4466" 893 399.783471571481 458.447682777726 423.880606908064 497.441629670083
"4467" 893.2 389.309383901843 440.012715485625 411.99598898407 474.336911675041
"4468" 893.4 378.615683161289 419.806249697951 400.589049364755 453.045916100504
"4469" 893.6 368.451786136941 395.725846155931 386.059165249838 433.33672755191
"4470" 893.8 361.675202526531 369.955398682268 374.003313814181 409.015639191609
"4471" 894 356.169463805516 345.890488570208 366.045378254788 385.493246004672
"4472" 894.2 355.263512919093 320.820381884476 359.267414239028 361.962729738196
"4473" 894.4 350.990627100086 294.498427608835 356.49401635182 337.457337990802
"4474" 894.6 348.196248382442 270.736044431105 353.868470339349 313.301477481101
"4475" 894.8 349.576009272249 250.372275831654 349.827707232829 288.681050507242
"4476" 895 357.227383729087 231.068918045396 349.203426465143 269.449470559183
"4477" 895.2 356.591069774065 215.226591847488 352.386640361795 253.595670935896
"4478" 895.4 356.949954815573 205.201138078488 353.758355157706 241.811723024347
"4479" 895.6 369.149075543632 194.197016760349 355.077980773704 230.215466928033
"4480" 895.8 388.106582149564 185.13165578895 362.414823072425 212.848292977295
"4481" 896 410.506016970994 176.935480453352 375.711479607453 195.338504884961
"4482" 896.2 434.985673929031 177.357927983072 393.431901979044 185.555931677973
"4483" 896.4 458.436612874749 177.217552506203 411.222749167836 181.80863870147
"4484" 896.6 474.665827020996 176.347247528854 432.927235915639 182.449956938016
"4485" 896.8 492.173920395183 173.925976288175 454.785270982087 180.996053760086
"4486" 897 516.465294570278 172.343439961572 478.335704273132 176.220066678314
"4487" 897.2 543.063358739281 167.003661952575 505.008770214585 173.078542908474
"4488" 897.4 568.523949375179 159.014044553052 530.342544772407 169.608773032755
"4489" 897.6 592.697840091653 145.329812080517 556.33590902317 162.159655948103
"4490" 897.8 610.987779537592 128.49097916459 579.012474080928 151.401999132394
"4491" 898 623.570355731528 107.974936076267 597.359039852348 138.468982818738
"4492" 898.2 639.38871680091 83.838825431139 615.457623214611 120.638338428449
"4493" 898.4 654.438349182498 65.0930997731743 627.856951628648 100.47643002718
"4494" 898.6 667.728509426801 62.0288582689577 636.697504468096 81.0368781419413
"4495" 898.8 682.690714185694 69.747962764113 645.378488381618 74.833229663896
"4496" 899 696.661980352422 83.5749878112658 660.805537661715 71.8706714235162
"4497" 899.2 711.353093320172 105.646358376103 679.254430786036 78.9592023670843
"4498" 899.4 723.779680319983 127.055146299091 697.022180898069 92.1804848916422
"4499" 899.6 736.104554371519 144.008268407991 709.188025620622 113.056865230658
"4500" 899.8 752.487898253118 158.587717791455 724.104014738844 131.400410352795
"4501" 900 771.676545439701 176.008923623197 740.780800973233 147.45235592623
"4502" 900.2 793.985094722993 187.878633473927 760.066146313612 164.769176510112
"4503" 900.4 815.468757754418 203.636438398958 782.281101688678 180.601655582386
"4504" 900.6 838.502992521546 219.659171213938 803.773965379295 195.815393929668
"4505" 900.8 859.676760267053 239.756932536606 824.864925193878 211.369744234872
"4506" 901 873.745151825303 256.166725331284 845.551483563915 228.897589444852
"4507" 901.2 884.79718376728 279.563896009612 863.747389049515 247.629631851851
"4508" 901.4 896.652681148069 307.188661615467 879.251412214523 269.101002198892
"4509" 901.6 907.771438218679 332.071296406422 887.534235522563 291.828301900236
"4510" 901.8 913.094875808501 356.19499464226 899.95791787618 318.337632645567
"4511" 902 914.246820518323 378.092984761455 910.273835815578 340.681548609796
"4512" 902.2 907.199274623516 390.093398165917 913.721558124586 353.106100550347
"4513" 902.4 894.986858833203 411.497221772618 911.385984481232 370.986608212382
"4514" 902.6 880.543430098418 432.415106972645 902.597181948809 390.825010531686
"4515" 902.8 871.03148504905 443.70558985486 892.516584672059 411.192088500777
"4516" 903 854.345426034523 460.866159010507 879.42561517116 429.867150538759
"4517" 903.2 835.194582297533 477.12170157497 864.559969103553 450.687787018007
"4518" 903.4 810.914320464022 491.913682277721 843.453175533867 468.874196277444
"4519" 903.6 787.127083074646 504.498643780224 821.720029386925 483.075491309454
"4520" 903.8 761.543020356478 512.300812221309 798.114224772038 497.576450910681
"4521" 904 734.184188974243 515.314745141161 774.531527303731 507.264892039443
"4522" 904.2 705.685702828652 517.395425024488 747.169450228968 511.469542073823
"4523" 904.4 682.304663881998 517.53343575656 722.222801108469 515.392276569254
"4524" 904.6 654.372551131221 513.938636517189 696.920669394381 516.967365656447
"4525" 904.8 626.860316515178 508.229748874076 670.64390706042 513.183569261293
"4526" 905 602.941582526594 507.199445518473 643.795598999448 512.228939718534
"4527" 905.2 574.983397805126 503.89816587655 613.489629862606 506.914560644256
"4528" 905.4 544.839229586234 499.284023474972 587.089432998399 504.229408430558
"4529" 905.6 515.934757652256 490.825254478557 559.674477533919 500.703814478595
"4530" 905.8 490.326348584334 480.47406085283 530.746190543892 494.351095350153
"4531" 906 464.552530202278 470.736864650393 500.967497938703 484.160445984322
"4532" 906.2 440.965686781636 456.632573557047 476.176232329094 474.186094730702
"4533" 906.4 414.751019042759 438.751620344674 451.159809158025 462.537795872657
"4534" 906.6 393.07726625422 421.96277379026 427.098016782036 446.407594683755
"4535" 906.8 373.344104458085 402.498347032179 405.286044597778 429.259406878405
"4536" 907 354.968109943073 384.736009330664 384.319766411471 411.855780567886
"4537" 907.2 340.734681448656 364.61622921397 365.621411052215 394.12814091154
"4538" 907.4 331.525502745789 341.516556110855 350.222997970754 375.70463014
"4539" 907.6 325.188583248533 324.69241611452 341.798252018281 358.570857294861
"4540" 907.8 329.499150856894 316.865461504472 342.116699875264 353.062105690777
"4541" 908 338.327578985849 304.864893680417 338.220658209729 341.689437051985
"4542" 908.2 348.305262759641 285.996308107232 338.394012261652 324.090950021488
"4543" 908.4 356.30186613163 265.450312033216 341.904792222881 303.687775329081
"4544" 908.6 368.094557402315 243.926036095247 351.285803510177 284.008771977607
"4545" 908.8 380.950157790377 226.266108782775 360.464096949821 261.624553471876
"4546" 909 394.194406418352 204.354355769066 373.156037956162 239.729773660414
"4547" 909.2 412.20705711823 184.963239774229 388.662646486642 216.930376323609
"4548" 909.4 431.110004556561 165.318532827496 403.395754318055 195.022271656897
"4549" 909.6 454.152518960982 147.491065893178 419.915450222458 179.189867623348
"4550" 909.8 470.902131580313 132.302550059926 441.465162939937 161.309350287423
"4551" 910 489.40989380289 115.903230398353 461.890919853717 140.697022158117
"4552" 910.2 509.611947467926 98.8235515604647 480.589556579469 124.848721281284
"4553" 910.4 534.339277546619 83.2410887883046 499.880363899399 107.622399157967
"4554" 910.6 558.978177012098 72.1227392550339 521.122455336499 94.1538389685364
"4555" 910.8 586.436295413129 63.4279968158261 545.769770669395 79.7452372046057
"4556" 911 609.697899687542 62.572158198725 569.315980335894 68.5289079049604
"4557" 911.2 636.390811071459 67.0925070693893 594.973800749443 66.2907327314401
"4558" 911.4 661.686335206689 77.8399235367158 619.97554265081 65.0796495987594
"4559" 911.6 688.06163545005 90.6395988785166 644.301963271843 73.9948751848085
"4560" 911.8 710.509111160353 104.538593161569 667.477724323152 86.2101157935833
"4561" 912 729.823067521261 113.70676335561 693.63530605191 96.3056069644045
"4562" 912.2 750.180095421654 127.180055328292 714.662914863296 107.81700792301
"4563" 912.4 773.656783731738 143.913714109047 740.369040473622 121.729064385228
"4564" 912.6 795.186531107781 167.276518728072 761.090447781224 135.237570508518
"4565" 912.8 815.235315607755 188.439613646213 778.402418853464 157.981161823465
"4566" 913 832.881243940989 207.91818513988 799.077639466609 180.211602608452
"4567" 913.2 848.231348309482 223.873783093718 819.6807827834 191.943628189039
"4568" 913.4 866.433235986181 242.903637841349 835.482247632649 213.578168466908
"4569" 913.6 884.647097071121 263.352321001928 857.348129190462 233.884889557261
"4570" 913.8 901.756530288341 285.931300566155 878.231193809377 254.061174154947
"4571" 914 915.648867159518 311.102264522525 895.061686985441 276.860432101785
"4572" 914.2 924.459423561429 337.601815235318 909.12797746809 299.286368584042
"4573" 914.4 925.100256104826 361.777880743863 919.376632364231 322.402579094873
"4574" 914.6 919.849374693014 386.43530659679 924.202540570945 346.859157495178
"4575" 914.8 913.885864268209 415.326116117058 918.094228368838 371.255754708107
"4576" 915 905.892215861711 439.759540746447 917.299104566728 395.547440827657
"4577" 915.2 898.715489810727 464.253403017366 909.825837576039 420.398086799543
"4578" 915.4 887.668222463736 482.914147434409 901.752093447055 443.287003219788
"4579" 915.6 874.402534019474 502.721052877734 893.72142399703 469.32578682371
"4580" 915.8 854.473277195746 524.309683528812 880.197238961565 491.14047965766
"4581" 916 838.540842324975 542.641997383515 864.348823093938 512.810715041432
"4582" 916.2 818.30745397819 560.763316544695 847.513546713225 530.097535054484
"4583" 916.4 798.606670527831 578.081188207519 828.07299866472 551.958056724332
"4584" 916.6 776.603470708635 593.301482289156 812.515477026129 567.571704905494
"4585" 916.8 755.781076860962 606.561678455914 789.320355106021 580.847085720109
"4586" 917 731.727976985669 613.392746863193 770.559188793113 597.424144936693
"4587" 917.2 708.314832970131 615.501491005656 745.762539257531 608.885313719616
"4588" 917.4 681.41019615607 615.980192784559 722.058534058601 613.565290751737
"4589" 917.6 653.977930535301 618.075044494141 696.446432668586 616.756522986085
"4590" 917.8 627.27506145916 613.242231622285 669.32511457259 617.201465709315
"4591" 918 605.142166487807 606.855574890162 642.090317844258 617.364131082759
"4592" 918.2 580.76962657554 593.884042523981 619.297201452441 610.864817311042
"4593" 918.4 554.777499868506 581.898466966373 596.419220146954 601.92124738221
"4594" 918.6 528.258750692924 568.388679611379 572.191126505824 586.779585596465
"4595" 918.8 513.778729650738 558.065346073953 551.929177461705 572.568195495362
"4596" 919 495.436388104778 541.843265108081 524.477423514546 568.760371083113
"4597" 919.2 476.606122632741 524.453077877436 499.17139055805 555.978849734966
"4598" 919.4 460.01396167574 501.928354972757 486.456190930728 534.988905341983
"4599" 919.6 443.986621184372 483.952750286552 467.669189866733 514.490885237173
"4600" 919.8 427.887068924093 459.208921246621 451.413230218427 492.902923679367
"4601" 920 412.865477273143 433.183582291031 436.095988938495 470.528124562493
"4602" 920.2 399.663800613209 409.7089707158 419.712350540527 445.781798293072
"4603" 920.4 385.943557431279 388.679570173232 406.520950496891 423.983868954665
"4604" 920.6 374.729682601429 363.693608861809 392.922218576725 399.241926124036
"4605" 920.8 369.303147096982 337.710294481345 380.902604457898 375.021484271526
"4606" 921 371.813539285107 312.383412124374 371.965895300412 352.267500330679
"4607" 921.2 382.451936779892 289.167585809066 370.359632714958 326.359587742651
"4608" 921.4 395.716708098352 261.352581162423 378.539923160512 302.290923124131
"4609" 921.6 413.658989250324 239.164825309516 389.336009049825 277.541871742378
"4610" 921.8 427.277895164605 215.691777073159 403.609300510158 256.088094704608
"4611" 922 442.597663850552 192.975550638417 420.210927358339 235.88748152086
"4612" 922.2 457.599115071945 172.327624182832 433.688942579505 210.972422710035
"4613" 922.4 468.443524620252 150.825298851773 449.282024618792 192.413492250631
"4614" 922.6 478.09599431519 129.615895323653 459.591238281607 166.208977618875
"4615" 922.8 491.991095138585 103.614027972822 472.274670018135 139.163835220297
"4616" 923 506.630142716612 80.6146061920805 486.706630132027 112.968002584774
"4617" 923.2 525.677830170649 62.9031082377758 500.811777907782 90.6575454210868
"4618" 923.4 549.057308289077 62.8291588251106 513.216439229096 73.4615329950337
"4619" 923.6 569.696084111797 70.1328961306322 532.460668143857 66.6540142716627
"4620" 923.8 594.765348097896 85.984918175117 555.931932525651 67.2857889323761
"4621" 924 618.486747461542 100.249174736798 579.806018063584 79.3733427677714
"4622" 924.2 635.751847771128 108.44971169448 601.118920848898 91.548547406969
"4623" 924.4 659.290554438453 124.02487534383 625.442733272184 102.302862388932
"4624" 924.6 681.534870730121 142.239844849243 647.408725373082 117.427024684302
"4625" 924.8 702.960334181628 161.710428028988 669.637056444771 133.693614038829
"4626" 925 724.653939360785 179.523261574656 690.852708845258 149.759197914808
"4627" 925.2 740.930364980599 196.845860230548 712.192702922323 168.570937591039
"4628" 925.4 761.011446223889 211.408443565472 729.764359733131 187.641818191421
"4629" 925.6 781.408681048355 229.611591400332 751.098483041374 204.600398427103
"4630" 925.8 803.816340480954 248.591293450112 773.151104553583 222.7977269835
"4631" 926 825.951627311355 270.150561458591 793.769007477335 242.69324624169
"4632" 926.2 843.297517075283 288.943888415849 816.026319504541 259.099054670441
"4633" 926.4 863.442842664449 307.268628597819 834.96202156861 280.162728097344
"4634" 926.6 881.618384645262 331.619823409658 854.892270070718 299.862427341056
"4635" 926.8 894.864067694863 358.632688615352 872.328653827475 320.706375174173
"4636" 927 902.606639808051 383.88782748088 885.780618591865 343.914115867227
"4637" 927.2 905.98079590936 404.376519669324 897.149351709992 366.790280839986
"4638" 927.4 902.257489666237 426.863091780162 904.508050106739 388.357555219043
"4639" 927.6 889.080055940996 450.673045975957 903.081017068262 411.507135593729
"4640" 927.8 873.594260961701 472.726389691611 894.056237282348 433.549608724574
"4641" 928 859.671470939417 491.508890793771 880.898043675915 456.922739282843
"4642" 928.2 842.111693284909 513.709617457838 867.000015323224 481.407472769267
"4643" 928.4 820.812417939478 529.874480506097 850.842734780362 501.849438672848
"4644" 928.6 798.649214484198 544.420836849904 832.146303068751 518.801564953047
"4645" 928.8 777.637010579579 555.66931026336 811.504346934132 533.639220871997
"4646" 929 755.519885126832 570.500036632234 787.784018126293 549.094836157035
"4647" 929.2 730.043970132138 582.365057758115 765.868841817399 562.374222969127
"4648" 929.4 702.811297595666 590.943916135975 744.572243638647 574.511692959103
"4649" 929.6 677.351191397159 593.330566565767 719.992663084802 586.714307897065
"4650" 929.8 652.166403198941 589.175206281736 691.839085561617 593.349263077193
"4651" 930 622.24690845357 579.566628368425 664.310039815027 590.596384945931
"4652" 930.2 602.667637850024 568.506585827639 637.390255261557 584.305098928748
"4653" 930.4 580.297626840836 557.602481666792 616.124735034062 575.172176158404
"4654" 930.6 555.508838914375 542.871044267362 592.822366815742 564.685695991114
"4655" 930.8 535.871104404638 527.970244139125 568.309223059383 552.08351197206
"4656" 931 516.28514239764 508.704446234436 546.251854421132 535.728314680183
"4657" 931.2 496.144640282063 485.899261606269 526.733897004317 518.797272105207
"4658" 931.4 479.294922413678 464.139971606205 508.178314846039 496.951594391525
"4659" 931.6 466.687838727784 444.058171881766 490.561100183217 475.905472304731
"4660" 931.8 453.15933099 417.142967085906 472.776370704356 454.010948736835
"4661" 932 442.533588646838 389.81475528875 459.014634549715 429.739736076561
"4662" 932.2 429.906770875439 362.940170205798 449.477195408656 403.139573257797
"4663" 932.4 419.780334157795 343.080351198284 442.403374979803 375.623560400076
"4664" 932.6 407.204284319638 321.812402593028 429.733343839131 353.196239782525
"4665" 932.8 402.030628786111 293.620472963259 415.832850082963 333.086910753464
"4666" 933 402.061050456518 269.836345186377 406.905240001705 308.274595232052
"4667" 933.2 405.679015694033 238.375403391778 402.912981521045 282.322864607451
"4668" 933.4 408.302107018718 211.170664828693 406.507947420107 257.4376614199
"4669" 933.6 412.607981045822 188.326630653511 410.908499398646 229.95771840933
"4670" 933.8 421.720400324272 169.880052064354 409.302754482301 205.903489036333
"4671" 934 441.361181314097 148.68352688089 419.511345775715 182.231162146723
"4672" 934.2 456.642235875332 125.937768773485 432.249326770024 160.157310739388
"4673" 934.4 469.156795097957 102.187173382143 448.189139949603 136.719795088663
"4674" 934.6 477.602269862521 92.8727102480839 458.011841001354 124.154105290184
"4675" 934.8 488.621724429617 95.7197349047435 461.638008738193 119.297508417134
"4676" 935 510.244517726211 98.9731325216109 472.196638689175 108.555877393692
"4677" 935.2 536.545157546681 104.447483311685 493.927114310377 104.247142838584
"4678" 935.4 557.633554456699 111.272881850069 515.522642343568 106.542026796838
"4679" 935.6 580.675436484866 115.580638955853 540.604153195251 108.207648757658
"4680" 935.8 606.120125103553 124.576321146324 566.108025981996 111.093063735444
"4681" 936 627.142060397097 132.196294619473 588.14759090619 121.790647874082
"4682" 936.2 653.627262326198 144.784609074923 612.646650991465 127.643476814741
"4683" 936.4 676.348012671216 157.445558750015 635.728706766053 138.399858747388
"4684" 936.6 694.760964504835 171.839707390896 661.021364925998 150.545500194318
"4685" 936.8 716.900031196477 187.031295300851 684.409667325891 163.078722241626
"4686" 937 738.216376473656 204.506651829781 704.483575183012 180.176004253427
"4687" 937.2 760.267924974851 223.207685339126 728.101653295935 196.046749327159
"4688" 937.4 780.013385619889 240.804947938689 749.828694184824 214.052854393223
"4689" 937.6 800.910623158332 263.780977843434 772.419005363157 233.071623178484
"4690" 937.8 816.715762708744 288.280591945656 789.981798624338 253.134587341492
"4691" 938 830.352567926788 314.729645012957 806.20508174403 273.059343735645
"4692" 938.2 839.291031359616 339.022529731429 818.782172953283 301.741554116632
"4693" 938.4 845.018560553541 366.306491783157 831.267782129432 323.024705311086
"4694" 938.6 849.576972381677 392.26611891545 841.899973454925 348.538682827638
"4695" 938.8 853.172834304004 417.617155155504 839.754797057975 377.955593857963
"4696" 939 855.31678727864 436.032363703358 837.682083302183 407.007821431168
"4697" 939.2 858.306220403344 459.230148026973 843.311199978968 430.547768147273
"4698" 939.4 862.545856027963 484.921587447502 851.52590572789 445.341492157406
"4699" 939.6 865.280963886121 506.374110936124 859.322243641401 469.645635152831
"4700" 939.8 868.438327943685 525.650142431919 862.073742600777 488.768256235737
"4701" 940 863.254663143949 541.419672799939 865.345939518812 503.741283651445
"4702" 940.2 851.514566527247 548.766901508038 865.564609263148 513.552713635035
"4703" 940.4 838.318023173888 558.339831724703 860.628201400083 528.133144256899
"4704" 940.6 817.503005746356 567.238834974242 850.621700637974 541.920855568432
"4705" 940.8 799.106494420374 576.762495105031 832.93843124867 554.901706940472
"4706" 941 780.884536603528 588.694622745936 816.31639940289 568.2479630345
"4707" 941.2 759.129538231314 599.720639697863 795.608658898946 578.280240214982
"4708" 941.4 739.052689571396 608.939951171633 775.30678660029 589.40398121209
"4709" 941.6 719.120753615664 611.810723427442 755.898759102813 600.445143368168
"4710" 941.8 694.589861084081 612.349840674647 735.89487588367 609.990699191153
"4711" 942 670.472401504081 611.152303495679 711.144222959719 611.404567059046
"4712" 942.2 646.884646059906 609.358170057139 687.285339441683 612.418845724337
"4713" 942.4 624.661516002757 607.467606103906 665.20741785703 612.381457020432
"4714" 942.6 603.725483354511 601.226438756824 641.207655488357 609.021941771068
"4715" 942.8 578.372731410039 590.681411664578 617.935791765293 604.13614523073
"4716" 943 556.126553030292 579.494523334268 593.688284148554 596.912381201865
"4717" 943.2 531.200993678516 565.873654230589 571.691285963229 586.233337051059
"4718" 943.4 507.507256965284 552.785380683914 551.516041817632 574.467284467814
"4719" 943.6 485.557322107308 542.910194634905 526.967801321058 560.053901375286
"4720" 943.8 466.196974628474 531.994881053373 503.785254601776 546.758981819346
"4721" 944 447.211050753426 517.880888648032 482.316841189021 542.596239466866
"4722" 944.2 427.075756581825 501.554465536925 460.101167603959 528.531117715157
"4723" 944.4 407.478021662131 486.2966932223 440.059600913836 511.070178911888
"4724" 944.6 388.399539600093 469.411376000787 417.156109524293 496.954099165307
"4725" 944.8 366.873932827984 448.217871321661 399.065037389867 479.130943090122
"4726" 945 349.345810427263 431.093727876262 380.434812446132 461.966246471978
"4727" 945.2 338.646130257184 414.949408821387 362.117603082889 445.146457275411
"4728" 945.4 337.777064351743 394.959230519256 350.39454349512 430.833584616849
"4729" 945.6 344.785942198923 372.623224984989 343.809690527485 411.499758488915
"4730" 945.8 350.268594303587 346.100981122814 342.110111373163 388.9668795823
"4731" 946 359.503750484841 324.373121110705 348.692131893456 365.817201155729
"4732" 946.2 366.011418860068 303.122478277455 353.650437612126 342.629280433814
"4733" 946.4 372.444117096064 278.642920147244 361.360893876515 318.933811358419
"4734" 946.6 372.806815397004 252.183355603634 367.108623030727 296.490214084561
"4735" 946.8 374.040300056151 227.641170423462 371.430027986206 270.343922810204
"4736" 947 370.208273166808 203.604320709093 374.057538311759 244.704079061193
"4737" 947.2 374.304038512795 181.898597929507 369.410747671926 221.004545527962
"4738" 947.4 388.028566522719 171.062955239754 369.916506982621 204.658850912576
"4739" 947.6 405.527509611178 164.642281446885 375.851621104862 189.265722300758
"4740" 947.8 431.595644903488 160.739538248664 389.060705989512 176.308338609588
"4741" 948 451.354279431116 157.560538165375 409.090281689175 168.903368268762
"4742" 948.2 470.396122752137 156.28667089241 433.111977409956 162.50796773931
"4743" 948.4 496.329369739757 154.20951484838 453.168000305502 159.819528408336
"4744" 948.6 521.788112967899 150.931958929923 476.731294630212 156.393621300337
"4745" 948.8 543.997829732916 146.320765536368 504.361456075081 155.758379982281
"4746" 949 570.088440831105 138.936564851505 532.129277176213 148.164019843532
"4747" 949.2 600.399669620142 132.95731654592 559.632721318829 142.368257256704
"4748" 949.4 629.045909973475 125.69415511319 584.504111407681 136.839538104775
"4749" 949.6 651.938756263905 114.79328609007 609.463107190195 127.589433088473
"4750" 949.8 662.622773225332 100.688041698076 631.154809025727 123.984943395037
"4751" 950 680.289399950789 80.1559659583253 650.215168556059 108.691374774792
"4752" 950.2 698.487404788043 70.4263644838328 668.040489684545 91.2605559997956
"4753" 950.4 711.246182233953 80.2755535502644 675.98897695913 85.5001209738831
"4754" 950.6 723.322737132244 99.2405094803148 691.066942347883 82.0589634497661
"4755" 950.8 733.604165890785 123.597444022798 708.79082990633 91.8858960454711
"4756" 951 741.011656058592 148.947279654449 720.241480530506 110.237031795386
"4757" 951.2 751.022412757818 169.719709645663 730.086602338427 134.968222372116
"4758" 951.4 755.974432251709 195.072860546864 742.821019738314 157.191838251614
"4759" 951.6 758.661844282033 224.692454046298 751.984613403813 181.499204703402
"4760" 951.8 756.862927425483 244.879220437528 753.314256912647 206.287840954012
"4761" 952 753.418554169467 270.454710526088 758.277981336037 230.645810956617
"4762" 952.2 748.735182683949 300.6522077457 753.835039600876 260.683890109983
"4763" 952.4 743.616560619441 327.96954763774 750.1246185732 288.02058150697
"4764" 952.6 735.711043320252 356.929236140817 746.067431993877 315.203464785116
"4765" 952.8 724.899991973042 385.267134674973 740.76089262107 341.887380494399
"4766" 953 713.038485119425 406.879737074247 729.20820978264 366.648265066587
"4767" 953.2 698.528762282202 429.015114935309 720.808824261186 393.609795119308
"4768" 953.4 681.304871626074 451.143950573164 704.61709764862 418.458267391991
"4769" 953.6 663.692531293293 474.516868976055 688.775356144927 443.10202523031
"4770" 953.8 643.983487677672 500.058075651961 670.447756948291 467.299881612829
"4771" 954 631.607299366215 521.564459357977 651.828370010763 488.888096979035
"4772" 954.2 614.87810565711 545.897947589388 638.119208841205 511.843497107293
"4773" 954.4 593.957528656371 565.461666349615 622.036395454497 536.438779007856
"4774" 954.6 569.647927974122 584.973262065348 602.713239987158 552.385176377533
"4775" 954.8 546.452931029411 599.954572852596 583.001050335651 572.192663530225
"4776" 955 526.729351953202 611.192132880479 561.676005323302 590.428968471968
"4777" 955.2 503.468119454204 616.758713140406 541.889956283544 601.379329547899
"4778" 955.4 497.962299777377 618.866383483823 532.319152069634 607.295439529198
"4779" 955.6 500.721852896519 620.659090720202 533.365192196482 607.077117147795
"4780" 955.8 503.077847898141 622.825977473039 533.195979375392 607.02672955872
"4781" 956 504.165307734162 619.785811160223 534.968453246174 604.844309064099
"4782" 956.2 504.023145928096 620.25940733971 535.426602597902 604.622327124076
"4783" 956.4 504.88824317186 622.000931182414 534.516356252324 605.714754065921
"4784" 956.6 508.299532413896 626.691229597924 534.321008654096 606.264238502888
"4785" 956.8 512.045381559938 630.712982826046 532.590060668209 607.859513142837
"4786" 957 514.750890066087 633.150760681384 533.044554137498 607.570191485996
"4787" 957.2 515.149782523717 633.357896129644 531.523131482948 608.434416685432
"4788" 957.4 516.975706823202 633.439946139986 532.244135915614 608.341151236584
"4789" 957.6 519.616256642172 633.897465163877 532.330396710908 609.059166854991
"4790" 957.8 520.692886087001 633.590347002832 532.696807860261 609.493691992751
"4791" 958 523.401353323843 634.299268467909 533.014875277225 609.28637080609
"4792" 958.2 525.835224959937 636.198868458186 533.425552032505 609.954308569214
"4793" 958.4 528.781592382615 637.679166397921 534.203291128007 610.697517200748
"4794" 958.6 530.962346109381 639.002574578417 535.378935091291 611.907488373024
"4795" 958.8 530.640518496781 638.587377699328 535.710572758182 611.552222873754
"4796" 959 530.057455560377 638.450258421565 536.02048193713 611.247671934101
"4797" 959.2 528.378890065404 637.139692201236 536.299159682235 610.59319424077
"4798" 959.4 527.212085436515 636.182700581522 536.720372480462 610.794985613781
"4799" 959.6 524.468311168485 635.560278638922 537.237981732484 610.894769941089
"4800" 959.8 520.817252682384 634.688850494292 538.236893836839 610.356340380369
"4801" 960 516.855744184707 633.118050116153 539.032301054155 609.545999505992
"4802" 960.2 514.646561595414 630.413461799677 540.429122577042 609.412287589455
"4803" 960.4 510.828653447657 627.215147059008 542.048962238333 608.661447241033
"4804" 960.6 508.19895025115 626.449316620302 540.727006398332 609.604485222986
"4805" 960.8 504.453284694157 626.223509255475 540.358884874536 610.15165375283
"4806" 961 500.52354584265 625.44956932334 535.722400520206 612.61292769756
"4807" 961.2 495.668874148064 624.362028334079 531.562160534232 615.465515002841
"4808" 961.4 493.430494789135 622.783336705088 529.532012818001 616.43492215788
"4809" 961.6 490.935911302685 622.000958100418 528.056896794217 617.013904660569
"4810" 961.8 488.195771892772 621.346197234065 525.234859138423 619.882866153036
"4811" 962 485.926382218678 618.275041841306 523.086032978637 621.014384654188
"4812" 962.2 479.816065925197 615.278361699554 518.537666937696 621.059811078902
"4813" 962.4 473.546677706298 611.53639960746 511.554054588283 621.885596386728
"4814" 962.6 467.77965405908 607.347884031133 502.982249819247 622.149127527473
"4815" 962.8 459.881688819586 600.137228312167 493.802079220372 619.264085286119
"4816" 963 450.063133022436 593.86366160518 483.726156135886 613.705533973764
"4817" 963.2 438.031875016121 587.038769765975 472.808501462902 607.539132003087
"4818" 963.4 425.926466968334 579.993389340822 460.941058704485 601.484868208999
"4819" 963.6 416.512785515699 570.520007368309 449.36969880005 593.554728116214
"4820" 963.8 404.524662498664 559.756748690568 437.07580665862 585.968474852095
"4821" 964 393.58840988326 548.985515652978 423.845371380688 575.315270958372
"4822" 964.2 387.280318585564 540.040307498873 414.112989231408 566.361945448636
"4823" 964.4 380.944437887288 527.102159487158 406.177769961584 560.281303115674
"4824" 964.6 376.870462091858 511.527082029165 396.812534170468 548.193153475855
"4825" 964.8 372.458700249106 495.607856506109 388.752816393631 533.70547594034
"4826" 965 368.668676926223 480.409843394424 380.856513450259 516.848958190962
"4827" 965.2 363.476364897635 464.430935105136 375.795519837482 502.440593452858
"4828" 965.4 358.973891624404 451.04188837919 370.166922230311 487.223050374175
"4829" 965.6 348.722801160481 433.156015007076 365.673563789405 471.854358098729
"4830" 965.8 342.47660002445 417.378795306676 360.10543468459 456.110818404411
"4831" 966 337.078445582036 403.791061336296 351.598326445213 439.79081798159
"4832" 966.2 331.757823693349 385.174835346956 344.62710950392 424.676177381207
"4833" 966.4 333.949296000863 369.588887213997 338.385623627407 410.073398295028
"4834" 966.6 336.603665157918 352.134858595519 336.83051528663 394.028789444696
"4835" 966.8 337.896721592675 334.308993863114 338.600412404245 374.988367939956
"4836" 967 340.026433446879 316.64576949803 337.681539975821 356.65039740733
"4837" 967.2 341.509873307593 296.187253315527 337.815342354713 337.274041742198
"4838" 967.4 342.241214513332 274.816589060981 341.544804290701 317.899701419681
"4839" 967.6 341.573563675319 258.900108606881 341.862094505898 299.053118095326
"4840" 967.8 344.324902498677 237.311091296517 340.990451392614 279.122987420259
"4841" 968 352.089347058426 220.579170215055 342.379300548924 259.893400034913
"4842" 968.2 365.516660296768 207.452036548723 345.917389864615 241.801938884604
"4843" 968.4 381.421754717972 196.721772156604 354.155676868814 226.507239739559
"4844" 968.6 398.386831744835 189.812437964358 367.230204700906 212.269889261157
"4845" 968.8 415.417862671836 181.979719172333 379.3123117145 203.758509633245
"4846" 969 427.118881995667 173.713816073499 394.287790195325 194.727421718785
"4847" 969.2 437.615228564994 163.284912456701 405.33344784003 188.632506203374
"4848" 969.4 448.899856457669 152.897120699939 418.506495243823 179.850596650229
"4849" 969.6 460.238856306904 140.603690059888 432.045197410221 167.313074615542
"4850" 969.8 473.552878320257 128.15876036602 443.472673642591 156.549210586101
"4851" 970 489.401062918932 115.850244965415 456.3253483663 143.557240324277
"4852" 970.2 503.783348036932 107.447349551509 471.443956543623 128.737982027915
"4853" 970.4 522.586726633957 95.2825596186488 486.768686342597 118.634766302722
"4854" 970.6 534.912375407799 80.5388215014987 502.154754965456 109.454611498341
"4855" 970.8 536.533256592207 67.8464825914092 519.629677323644 98.6634012219154
"4856" 971 541.520033133392 58.7669755367008 536.746297295475 91.9844888889195
"4857" 971.2 554.769936776464 55.9188901526505 548.932166449585 78.6656439310327
"4858" 971.4 570.203575146179 50.1137221734952 553.435741777823 72.4884536268957
"4859" 971.6 578.995281460995 51.6378823546389 557.551574524424 67.6929202660332
"4860" 971.8 587.265802243522 52.9566931154488 561.64319620878 65.4161039917192
"4861" 972 593.950984141497 57.775712046355 563.315271338057 64.4075071019181
"4862" 972.2 599.194403989243 59.8540963147971 565.486955987798 63.8425368920002
"4863" 972.4 604.743592013145 63.1250723692561 567.681785498636 62.1268895009922
"4864" 972.6 611.540717734272 69.5980423788395 576.704627551333 60.3170695229456
"4865" 972.8 618.575392786281 78.1349103253 584.835911719755 61.7420270380075
"4866" 973 629.033462341676 88.2948225491747 595.525697809835 67.5876674457219
"4867" 973.2 641.663458257631 99.0923608772466 608.718051567247 75.7058610280304
"4868" 973.4 653.392232119304 107.045156340729 621.189606379021 85.1066228287297
"4869" 973.6 665.871653945269 118.642651916991 633.924571518319 94.0201246024057
"4870" 973.8 677.884872003194 128.106171418134 645.646763581151 103.027262670994
"4871" 974 692.186101260674 138.040398205679 658.584481119135 114.025643416326
"4872" 974.2 706.560867503336 147.46512523773 672.488650766535 124.892291230969
"4873" 974.4 723.574366255816 156.074454544468 686.801815313603 134.674220519036
"4874" 974.6 739.568146166147 161.89356703901 702.62443061939 143.665828703029
"4875" 974.8 754.96058941921 166.803033030384 717.664953737365 151.496178511078
"4876" 975 771.659478110592 173.507818037311 734.129746990795 159.716748094527
"4877" 975.2 788.598509076105 185.915605105361 751.574830479959 165.091918941746
"4878" 975.4 801.47382303148 197.472227691114 768.111757001053 173.49284987722
"4879" 975.6 813.012484428659 209.73092799441 783.197080155406 185.135493006002
"4880" 975.8 825.636231561514 224.116225398832 795.868352043498 194.69168773529
"4881" 976 838.725314185861 237.068372305034 810.00795230748 206.741826718106
"4882" 976.2 852.865743161067 249.298295028464 821.728344855099 220.386914876645
"4883" 976.4 864.191016618504 262.206617014198 835.501024945289 234.088037559664
"4884" 976.6 878.000821562333 278.706951747317 850.642515374235 247.697806249471
"4885" 976.8 889.845618323434 296.072060090104 864.968832912684 262.979968151169
"4886" 977 901.041175199155 315.025969301443 877.062022475948 279.527242339176
"4887" 977.2 909.163597731221 332.314512702799 887.305224913371 295.668729045833
"4888" 977.4 911.884465594445 349.272506632239 899.672753560343 310.502554628239
"4889" 977.6 908.271738530136 360.868591607284 908.246273335408 323.937734834182
"4890" 977.8 904.680263723793 378.564509900759 909.679196733033 338.327105817104
"4891" 978 897.752317970611 397.942064742359 906.656343961309 356.63320964895
"4892" 978.2 888.33561112287 414.336300787938 904.516604093404 374.014375386853
"4893" 978.4 879.939302055723 427.078890046962 899.876607362378 393.054927434315
"4894" 978.6 869.093430636606 445.152742017669 889.935564200042 410.64543749156
"4895" 978.8 856.568569822523 462.317253725278 881.134254321666 429.31496668876
"4896" 979 842.574121623988 477.276309906105 870.099341749045 446.759833169668
"4897" 979.2 829.983281666846 490.029035481764 856.878571134587 460.6450945037
"4898" 979.4 814.604289717939 506.263034101763 843.478484384709 477.517772898898
"4899" 979.6 797.435055744587 518.596025118367 827.718420807781 492.952652637149
"4900" 979.8 779.589165205344 528.787189345649 813.276639214238 507.754441209938
"4901" 980 761.641926939391 538.751843542899 795.788276517626 517.415993214111
"4902" 980.2 740.402645419458 547.905893740844 777.782094214036 527.884987054386
"4903" 980.4 719.287361235207 554.104098252386 760.34734342302 537.530400125269
"4904" 980.6 701.926507785236 554.822766024103 740.134944081373 543.515503837321
"4905" 980.8 679.449051422239 559.326633110015 720.97558414089 555.033119499574
"4906" 981 659.3005851423 563.756805129917 700.572655531247 558.440859848835
"4907" 981.2 641.645508221462 566.247477583456 679.382152678091 558.733561759347
"4908" 981.4 623.331314618721 566.474586050494 660.393712567601 561.221058319204
"4909" 981.6 601.686698849537 564.786486477938 641.797884676621 564.975275630811
"4910" 981.8 577.290770066905 561.113691042518 620.41056342325 566.427462963325
"4911" 982 555.853725726845 558.785941849743 598.572487370799 563.877083116082
"4912" 982.2 535.31212740814 556.221492606373 575.636911997695 559.639852203211
"4913" 982.4 514.265407105564 551.293197827368 554.31784672551 556.999515506986
"4914" 982.6 491.089754393222 543.684395613028 530.01065234148 554.317030204089
"4915" 982.8 467.367253628668 536.557918706007 505.666407519261 547.574971495582
"4916" 983 443.514947930367 527.313914512625 481.529907227214 539.317739260786
"4917" 983.2 417.697360455327 518.477190125598 456.607545979175 532.699485161142
"4918" 983.4 392.214850094937 510.117144118893 432.912205970345 523.387347085384
"4919" 983.6 374.592797042261 504.633019861703 409.444941808286 514.494512020393
"4920" 983.8 365.476507718195 492.129403168683 395.711189980486 510.384315780003
"4921" 984 356.515264161664 474.889279530188 382.676938963925 503.003204971889
"4922" 984.2 348.004264681351 465.321835286945 371.227877754188 494.045766426697
"4923" 984.4 349.227567590319 465.530933742096 369.380257830553 493.812236055789
"4924" 984.6 353.82702667137 457.782731716494 368.343637351266 491.877556457273
"4925" 984.8 358.88958874796 445.26183952701 363.322363636396 482.466835881559
"4926" 985 364.533275127414 428.599310666182 360.616363620922 466.842419096834
"4927" 985.2 372.305178484434 409.662379114236 361.983549475081 451.228246454543
"4928" 985.4 375.6902167225 398.784107392244 366.530868364411 434.928254072503
"4929" 985.6 383.425620185559 380.655951180829 368.868992128872 421.599256183029
"4930" 985.8 389.527496293909 364.546542440129 375.75365881539 405.491643009172
"4931" 986 391.844175338067 350.954779549521 381.682141153346 388.075113923203
"4932" 986.2 395.197626446305 330.753829327306 385.78143535895 370.615038481225
"4933" 986.4 396.910582590125 308.374435241571 391.389097019175 353.450156860774
"4934" 986.6 397.982818373827 287.335688262557 394.165365505416 331.631603001081
"4935" 986.8 400.460918396759 267.641318754175 396.841033741861 306.594012604491
"4936" 987 403.073774042788 244.842315552125 398.747641389778 283.284875930504
"4937" 987.2 411.58782006996 218.413490974645 401.688693511871 259.003321668134
"4938" 987.4 417.037809519034 193.719570669498 407.323155120999 236.339645555564
"4939" 987.6 425.809751897179 168.710465729962 414.084130343278 212.307111450457
"4940" 987.8 432.294937499117 146.25026014778 420.796500809787 188.137605712554
"4941" 988 438.178534330791 124.601650685554 430.716940284482 165.439304101905
"4942" 988.2 448.103350251806 109.789246000136 431.849833798569 143.395561533045
"4943" 988.4 466.338172453646 104.459459460307 437.662960197023 128.560032412151
"4944" 988.6 488.327463377446 103.342701113542 451.933555352905 117.96835348267
"4945" 988.8 511.314120125523 104.847171730187 468.825944599235 109.832454002173
"4946" 989 535.880327940568 105.247936434701 492.114508125606 107.815010142182
"4947" 989.2 554.173510578179 106.996301575289 513.766234955213 107.193891563205
"4948" 989.4 576.801918985173 111.205877582207 536.289938561302 106.635360764691
"4949" 989.6 599.345322402638 112.258161813768 557.968961557934 109.696924664701
"4950" 989.8 622.758639485904 117.420114383297 579.399694796563 111.352502318125
"4951" 990 639.832760020668 124.357752179422 602.832550988692 115.021121864678
"4952" 990.2 659.733888962125 136.293437586861 622.498681481434 118.201436441451
"4953" 990.4 679.888902835524 146.26856595578 643.623489558862 128.019126144026
"4954" 990.6 703.613030317146 150.216265418899 664.468241941496 138.848072194687
"4955" 990.8 727.466391056644 149.713095144994 686.862539429274 146.164113873546
"4956" 991 747.026751997985 141.20640590139 709.568448111112 149.243616375155
"4957" 991.2 768.115996966907 129.043033572166 731.285897148388 142.936805496897
"4958" 991.4 794.38051595986 120.322796646177 751.973439017321 134.155798594337
"4959" 991.6 816.116079047516 111.658116399186 774.205616064264 126.720696338341
"4960" 991.8 826.84509230416 106.869398234519 793.176931132203 121.827662939522
"4961" 992 832.085950740251 114.306791914109 798.029993571123 120.480248010758
"4962" 992.2 840.197092351472 129.069002012355 806.043404892804 119.156201200114
"4963" 992.4 843.94764393269 144.251444253775 817.073201408534 121.266015089019
"4964" 992.6 849.914641225742 167.794209474837 825.356326393996 130.198714952894
"4965" 992.8 851.968099871821 188.638231020506 836.671460294435 144.901468331509
"4966" 993 853.759663326833 207.513128590017 844.104113485603 166.263227816865
"4967" 993.2 857.759202282731 230.319892126437 851.737303620862 189.023067878735
"4968" 993.4 860.939101922917 252.717747881958 855.589688155314 212.892678482542
"4969" 993.6 863.556733959386 275.451359574093 858.074659941364 234.254477271634
"4970" 993.8 863.151361854118 298.100339052554 858.635611784048 257.132310509628
"4971" 994 860.636751229119 316.231990122075 861.998761992739 276.422401113751
"4972" 994.2 855.935851104037 340.386262254838 862.847792974584 296.964394759996
"4973" 994.4 848.898213488105 363.569407095658 857.226486972248 318.85967765781
"4974" 994.6 838.982150271021 384.377564866862 851.859682939328 342.337801449781
"4975" 994.8 827.580288939621 406.998431841879 847.203027030446 366.228810747403
"4976" 995 816.727157260896 425.349566320397 836.150886659503 390.542563970043
"4977" 995.2 803.078131566852 442.309097335247 825.818011235676 408.694556937642
"4978" 995.4 785.086485073992 459.743269683063 813.353236003173 428.981101199932
"4979" 995.6 768.885811087105 473.385171981447 796.416751217633 446.220980560859
"4980" 995.8 747.344604280735 487.369860268196 780.334958758707 463.41174517858
"4981" 996 724.283771021818 498.656382530434 762.477177489999 478.183881458865
"4982" 996.2 701.552678760909 506.9274193621 738.85744063822 486.112164164937
"4983" 996.4 681.653306674468 510.131405432464 718.419403566464 499.544937707434
"4984" 996.6 654.281862976157 515.540281825855 693.393939341433 507.104291534495
"4985" 996.8 629.050835108043 521.510235810442 668.018393936933 512.239737254423
"4986" 997 602.653318209065 524.678284500572 643.496729473325 519.605983212275
"4987" 997.2 578.363037082007 524.567264005216 619.302737009355 520.988195140649
"4988" 997.4 552.290272587965 521.054843439782 594.697616901509 524.122674379583
"4989" 997.6 525.138962927904 514.898774609514 566.619225378348 522.736825139614
"4990" 997.8 497.89591592315 511.33110122985 543.834524100692 518.755128407346
"4991" 998 477.110549251769 507.150779609136 517.859063818881 513.016761162168
"4992" 998.2 449.6646740531 500.288113879602 488.970643733724 510.155823362166
"4993" 998.4 422.188039706474 491.324539470699 461.372778482799 502.658460752485
"4994" 998.6 394.645097235386 482.890138904467 433.84333735366 495.817605956596
"4995" 998.8 370.862688770908 471.711124091973 407.496640823188 487.919480861572
"4996" 999 356.441696669859 469.852555231964 389.912971076883 479.120157087811
"4997" 999.2 354.205729312239 473.691678761782 387.955381500377 478.082504367864
"4998" 999.4 355.856710586935 470.373440454543 389.002589098943 478.536849415178
"4999" 999.6 354.328438243024 461.350756961949 384.239298193996 478.658245308496
"5000" 999.8 354.185090263909 448.296409394781 377.756909424501 474.515306128381
"5001" 1000 354.562882813393 432.131682663618 368.08849570546 465.503850168089
"5002" 1000.2 357.095990636861 413.361366730375 361.684612450462 452.928957709616
"5003" 1000.4 360.613147477279 394.330164730108 359.8091428419 432.652265509991
"5004" 1000.6 364.962079765996 373.743515434866 359.35123561794 413.011781588097
"5005" 1000.8 366.35605364317 352.483887259214 361.761704219959 394.078307160366
"5006" 1001 369.025246982648 329.577468159568 364.445247081723 373.631512431744
"5007" 1001.2 374.517438792773 308.456240025804 362.562141599767 349.478498462302
"5008" 1001.4 382.726896647606 288.550585828775 366.744295062141 328.130218039089
"5009" 1001.6 393.214010440385 270.930490949617 375.006869399948 307.24816235359
"5010" 1001.8 403.457533535097 256.263360278048 382.562418824853 289.442076344307
"5011" 1002 419.347083800243 229.511232164813 397.336593185902 264.957521322288
"5012" 1002.2 427.800119267118 207.651124017973 408.807853340464 245.352232775231
"5013" 1002.4 439.641601650179 184.189698044326 422.891663099259 222.575830246218
"5014" 1002.6 449.366909097738 166.989130275906 430.072827820218 203.258994765801
"5015" 1002.8 458.542541174788 150.046778029635 440.132087029258 184.328555516663
"5016" 1003 481.139526805495 127.044934363012 454.22558066771 160.098574312021
"5017" 1003.2 501.904355630202 113.304229919432 468.822064900383 140.636038686137
"5018" 1003.4 518.857526227679 103.492571070873 486.178921743797 127.189300453279
"5019" 1003.6 542.790717081157 88.8786979726632 504.350916415056 112.448929918304
"5020" 1003.8 568.060497261192 80.3954004203485 527.253647670204 102.695938806145
"5021" 1004 596.348663823631 76.6263536986416 553.945277414238 86.5740724815785
"5022" 1004.2 617.702011800902 78.8914384201459 576.705242530853 79.4970296845197
"5023" 1004.4 643.900194754271 82.1152902216804 603.611024653536 81.1533901501692
"5024" 1004.6 669.539008390745 89.2024051113976 630.111567456577 80.4348528667597
"5025" 1004.8 697.679921460284 98.1358575596912 658.957405105545 86.086341236026
"5026" 1005 724.608307090037 113.119071072139 684.753128479566 94.6693680253982
"5027" 1005.2 748.272310685435 131.772107614052 707.770765883725 104.773030264389
"5028" 1005.4 772.762635507127 148.610971053605 729.036514910196 122.511538205645
"5029" 1005.6 788.177899190218 165.375616149301 749.440710020386 141.470685677193
"5030" 1005.8 800.159551715591 177.738274357241 771.359660256581 149.115645362015
"5031" 1006 813.960210580551 198.48621390816 791.184214121443 167.176140271322
"5032" 1006.2 828.613173411628 223.994456928292 807.299619298052 190.160494333507
"5033" 1006.4 843.921918001259 250.492460780134 822.630609799633 215.566004912359
"5034" 1006.6 856.670121173315 275.328643684543 838.757119159084 241.05030358982
"5035" 1006.8 866.218910911872 303.487273847846 852.787593988577 265.703867424186
"5036" 1007 870.893849637746 334.119397771901 862.809396932365 291.538352658547
"5037" 1007.2 875.220876264391 361.789369678168 867.324406486364 318.758265533578
"5038" 1007.4 876.292679188335 389.203540034263 872.948943068166 346.370717310542
"5039" 1007.6 874.396543292588 415.839298113206 876.338821618827 376.956862067636
"5040" 1007.8 869.667189193422 444.704369361464 874.565809303647 403.334019458139
"5041" 1008 863.78539199007 474.40274553201 870.666659047645 432.861839659301
"5042" 1008.2 856.888965383428 499.261941326915 866.486086370632 460.432006266908
"5043" 1008.4 845.694645464917 528.313508137192 860.076895710511 487.893115386427
"5044" 1008.6 832.619723991443 554.446724795171 850.346730828447 513.696270599874
"5045" 1008.8 816.363008865885 568.453139994661 840.086521433512 538.895937896142
"5046" 1009 795.310629656318 580.131726759473 828.304812330674 553.9463983196
"5047" 1009.2 773.281546420546 592.01658705381 809.531249995775 571.054736322153
"5048" 1009.4 747.986016046089 605.733857953396 785.935294644684 583.538150951633
"5049" 1009.6 721.187914112118 614.77772818297 761.779001488711 596.763232157589
"5050" 1009.8 696.054096862325 623.188009318982 735.977461470461 609.992544572703
"5051" 1010 668.766451099927 629.120714510881 708.371356621881 613.610301627216
"5052" 1010.2 644.64075090384 634.929479587242 685.420245534236 621.744145398698
"5053" 1010.4 620.978716061147 640.600248119748 659.821443808997 632.650614222903
"5054" 1010.6 591.958904601184 640.654464762341 631.760112217546 638.382470815765
"5055" 1010.8 565.131381390054 640.362486948661 605.515795229747 639.670331294047
[truncated: 1,057,856 more chars]
